# Supplementary material for: Parallel and convergent genomic changes underlie independent subterranean colonization across beetles
Source: Nat Commun. 2023 Jun 29;14:3842. doi: 10.1038/s41467-023-39603-1 (PMC10310748; doi:10.1038/s41467-023-39603-1)
Supplement: Supplementary file 5 — Supplementary Data 2 [file 41467_2023_39603_MOESM5_ESM.xlsx]

## Sheet: SupplDataFile2
a
All lineages toguether	Total aquatic (B1+B2+H1)	Total terrestrial (L1+L2+L3)	B1	B2	H1	L1	L2	L3	Functional clusters	FC Ratio
Contracted OGs	608	82	104	306	198	4	56	22	71	9.71831
Expanded OGs	1938 (363)	157 (7)	792 (160)	503 (73)	643 (130)	12 (0)	79 (1)	66 (6)	206 (53)	10,17 (6,98)
b
Aquatic tribes: Bidessini + Hydroporini	Total	B1	B2	H1	Functional clusters	FC Ratio
Contracted OGs	612 (80)	104 (4)	309 (56)	199 (20)	36 (15)	17 (5,3)
Expanded OGs	2000 (388)	819 (173)	517 (76)	664 (139)	212 (56) (24)*	9,43 (6,93) (16,16)*
c
Terrestrial tribe: Leptodirini	Total	L1	L2	L3	Functional clusters	FC ratio
Contracted OGs	86	5	56	25	16	5.375
Expanded OGs	219	14	119	86	33	13.6875
() Results for graphical representation in Fig. 4, obtained with sets of OGs with more than 2 gene gains or losses.
(*) Results with minimum number of functional clusters for graphical representation in Fig 4b, obtained by setting the parameter q=0 in apcluster (affinity propagation approach, see Methods).
