# Supplementary material for: Parallel and convergent genomic changes underlie independent subterranean colonization across beetles
Source: Nat Commun. 2023 Jun 29;14:3842. doi: 10.1038/s41467-023-39603-1 (PMC10310748; doi:10.1038/s41467-023-39603-1)
Supplement: Supplementary file 6 — Supplementary Data 3 [file 41467_2023_39603_MOESM6_ESM.xlsx]

## Sheet: SupplDataFile3
OGs expanded in parallel in HML	L1 branches	L1 tested branches	L1 significant branches	L1 percentage	Positive selection in L1?	L3 branches	L3 tested branches	L3 significant branches	L3 percentage	Positive selection in L3?	EggNOG_best_hit	seed_ortholog	evalue	score	eggNOG_OGs	max_annot_lvl	COG_category	Description	Preferred_name	GOs	EC	KEGG_ko	KEGG_Pathway	KEGG_Module	KEGG_Reaction	KEGG_rclass	BRITE	KEGG_TC	CAZy	BiGG_Reaction	PFAMs
OG0000002	201	97	4	4.12	TRUE	142	68	0	0	FALSE	LHOC1_DN6807_c0_g3_i4.p1	7070.TC015160-PA	4.99e-198	563.0	COG2124@1|root.KOG0158@2759|Eukaryota.38BTY@33154|Opisthokonta.3BF8S@33208|Metazoa.3CV2F@33213|Bilateria.41VYX@6656|Arthropoda.3SGMH@50557|Insecta	33208|Metazoa	Q	heme binding. It is involved in the biological process described with oxidation-reduction process	Cyp6a9	GO:0002118.GO:0003674.GO:0003824.GO:0004497.GO:0005575.GO:0005622.GO:0005623.GO:0005737.GO:0005783.GO:0005789.GO:0006082.GO:0006091.GO:0006629.GO:0006631.GO:0006805.GO:0006950.GO:0006952.GO:0007610.GO:0008150.GO:0008152.GO:0009055.GO:0009266.GO:0009404.GO:0009410.GO:0009605.GO:0009607.GO:0009617.GO:0009628.GO:0009636.GO:0009987.GO:0010033.GO:0010243.GO:0012505.GO:0014070.GO:0014074.GO:0016020.GO:…	-	ko:K14999.ko:K15003	-	-	-	-	ko00000.ko00199.ko01000	-	-	-	p450
OG0000003	187	89	2	2.25	TRUE	128	62	7	11.29	TRUE	SLON1_DN2029_c0_g1_i8.p1	7070.TC013425-PA	6.03e-82	286.0	KOG1721@1|root.KOG1721@2759|Eukaryota.3AJEN@33154|Opisthokonta.3BYEQ@33208|Metazoa.3DFH8@33213|Bilateria.42292@6656|Arthropoda.3SI6R@50557|Insecta	33208|Metazoa	G	nucleic acid binding	-	GO:0000976.GO:0001067.GO:0003674.GO:0003676.GO:0003677.GO:0003690.GO:0003700.GO:0005488.GO:0005575.GO:0005622.GO:0005623.GO:0005634.GO:0006355.GO:0008150.GO:0009889.GO:0010468.GO:0010556.GO:0019219.GO:0019222.GO:0031323.GO:0031326.GO:0043226.GO:0043227.GO:0043229.GO:0043231.GO:0043565.GO:0044212.GO:0044424.GO:0044464.GO:0050789.GO:0050794.GO:0051171.GO:0051252.GO:0060255.GO:0065007.GO:0080090.GO:…	-	-	-	-	-	-	-	-	-	-	zf-AD.zf-C2H2.zf-C2H2_6
OG0000008	121	51	3	5.88	TRUE	94	41	0	0	FALSE	SLON1_DN11774_c0_g1_i1.p1	7070.TC011272-PA	0.0	1033.0	COG2801@1|root.KOG0017@2759|Eukaryota.38F42@33154|Opisthokonta.3BA5H@33208|Metazoa.3CWAK@33213|Bilateria.41WI3@6656|Arthropoda.3SIRK@50557|Insecta	33208|Metazoa	O	K02A2.6-like	-	-	-	-	-	-	-	-	-	-	-	-	Baculo_F.RVT_1.rve.zf-H2C2
OG0000011	169	71	1	1.41	TRUE	115	50	3	6	TRUE	SLON1_DN4128_c0_g1_i1.p1	7029.ACYPI43121-PA	1.44e-159	492.0	KOG1075@1|root.KOG1075@2759|Eukaryota.39Y6T@33154|Opisthokonta.3BEGN@33208|Metazoa.3CZ7K@33213|Bilateria.4221Z@6656|Arthropoda.3SQ77@50557|Insecta	33208|Metazoa	L	Reverse transcriptase (RNA-dependent DNA polymerase)	-	-	-	-	-	-	-	-	-	-	-	-	Exo_endo_phos_2.RVT_1
OG0000014	87	39	2	5.13	TRUE	72	33	3	9.09	TRUE	SLON1_DN119030_c0_g1_i1.p1	7070.TC013816-PA	1.62e-48	158.0	2C9WU@1|root.2SGA3@2759|Eukaryota.3AD82@33154|Opisthokonta.3BVX2@33208|Metazoa.3DAAY@33213|Bilateria.420VK@6656|Arthropoda.3SNYW@50557|Insecta	33208|Metazoa	S	Structural constituent of cuticle	-	-	-	-	-	-	-	-	-	-	-	-	Chitin_bind_4
OG0000015	26	11	2	18.18	TRUE	382	178	22	12.36	TRUE	SLON1_DN4734_c2_g1_i1.p1	7222.FBpp0148120	3.79e-14	72.0	KOG3623@1|root.KOG3623@2759|Eukaryota.38EH6@33154|Opisthokonta.3BD19@33208|Metazoa.3CTQF@33213|Bilateria.41TVA@6656|Arthropoda.3SK9B@50557|Insecta.451FY@7147|Diptera.45R7R@7214|Drosophilidae	33208|Metazoa	K	metal ion binding. It is involved in the biological process described with regulation of transcription. DNA-templated	ZEB2	GO:0000003.GO:0000122.GO:0000228.GO:0000785.GO:0000790.GO:0000902.GO:0000904.GO:0000976.GO:0000977.GO:0000978.GO:0000981.GO:0000987.GO:0001012.GO:0001067.GO:0001101.GO:0001205.GO:0001227.GO:0001228.GO:0001501.GO:0001558.GO:0001654.GO:0001655.GO:0001667.GO:0001700.GO:0001755.GO:0001756.GO:0001838.GO:0001841.GO:0001843.GO:0001932.GO:0001934.GO:0002009.GO:0002376.GO:0002520.GO:0002682.GO:0002694.GO:…	-	ko:K09299	ko05206.map05206	-	-	-	ko00000.ko00001.ko03000	-	-	-	Homeobox.zf-C2H2.zf-C2H2_6
OG0000020	127	60	6	10	TRUE	75	31	3	9.68	TRUE	LHOC1_DN3918_c0_g1_i4.p1	7070.TC000903-PA	3.33e-131	379.0	KOG0489@1|root.KOG0489@2759|Eukaryota.39WZV@33154|Opisthokonta.3BIUP@33208|Metazoa.3D5BJ@33213|Bilateria.41UBE@6656|Arthropoda.3SJCI@50557|Insecta	33208|Metazoa	K	sequence-specific DNA binding	Ubx	-	-	ko:K09311	-	-	-	-	ko00000.ko03000	-	-	-	Homeobox
OG0000022	46	15	0	0	FALSE	42	18	0	0	FALSE	SLON1_DN1099_c0_g1_i5.p1	7070.TC004349-PA	0.0	1022.0	2CN0N@1|root.2QT5H@2759|Eukaryota.38HD6@33154|Opisthokonta.3BNTW@33208|Metazoa.3D1YD@33213|Bilateria.41XP3@6656|Arthropoda.3SQGB@50557|Insecta	33208|Metazoa	S	nucleic acid binding	-	-	-	-	-	-	-	-	-	-	-	-	DNA_pol_B_2.Endonuclease_7
OG0000024	45	19	1	5.26	TRUE	10	3	0	0	FALSE	SLON1_DN10128_c0_g2_i1.p1	7029.ACYPI49768-PA	1.71e-126	382.0	28P4Z@1|root.2QVRU@2759|Eukaryota.38G0P@33154|Opisthokonta.3BGQ6@33208|Metazoa	33208|Metazoa	S	Transposase IS4	-	-	-	-	-	-	-	-	-	-	-	-	DDE_Tnp_1_7
OG0000025	42	13	0	0	FALSE	18	5	0	0	FALSE	AANG1_DN304_c0_g1_i7.p1	7070.TC013602-PA	0.0	1174.0	KOG4338@1|root.KOG4338@2759|Eukaryota.39VXC@33154|Opisthokonta.3BKCZ@33208|Metazoa.3D0XB@33213|Bilateria.41UXK@6656|Arthropoda.3SGMP@50557|Insecta	33208|Metazoa	S	nutrient reservoir activity	Vg	GO:0005575.GO:0005576	-	-	-	-	-	-	-	-	-	-	DUF1943.VWD.Vitellogenin_N
OG0000027	110	52	1	1.92	TRUE	64	30	1	3.33	TRUE	SLON1_DN4456_c3_g1_i1.p1	7070.TC014172-PA	1.58e-168	472.0	KOG3510@1|root.KOG3510@2759|Eukaryota.38IR7@33154|Opisthokonta.3BH40@33208|Metazoa.3D2C6@33213|Bilateria.41U04@6656|Arthropoda.3SKNI@50557|Insecta	33208|Metazoa	T	Defective proboscis extension response	-	GO:0000902.GO:0000904.GO:0003008.GO:0005575.GO:0005576.GO:0005623.GO:0005886.GO:0005887.GO:0006928.GO:0006935.GO:0007275.GO:0007399.GO:0007409.GO:0007411.GO:0007528.GO:0007529.GO:0007600.GO:0007606.GO:0008150.GO:0009605.GO:0009653.GO:0009987.GO:0016020.GO:0016021.GO:0016043.GO:0022008.GO:0030030.GO:0030154.GO:0030182.GO:0031175.GO:0031224.GO:0031226.GO:0031252.GO:0031253.GO:0031256.GO:0032501.GO:…	-	-	-	-	-	-	-	-	-	-	I-set.Ig_3.V-set.ig
OG0000042	95	43	2	4.65	TRUE	61	26	0	0	FALSE	AANG1_DN4331_c0_g1_i11.p1	7070.TC009768-PA	0.0	1206.0	KOG3515@1|root.KOG3515@2759|Eukaryota.39SG7@33154|Opisthokonta.3BCU0@33208|Metazoa.3D0EA@33213|Bilateria.41TNB@6656|Arthropoda.3SIR6@50557|Insecta	33208|Metazoa	T	Immunoglobulin domain	-	-	-	-	-	-	-	-	-	-	-	-	C2-set_2.I-set.Ig_3.V-set.fn3.ig
OG0000043	86	33	2	6.06	TRUE	30	10	0	0	FALSE	AANG1_DN2534_c0_g1_i6.p1	7070.TC012539-PA	0.0	2011.0	KOG3510@1|root.KOG3510@2759|Eukaryota.38C1V@33154|Opisthokonta.3BBJF@33208|Metazoa.3CRP3@33213|Bilateria.41XB0@6656|Arthropoda.3SH9M@50557|Insecta	33208|Metazoa	T	Down syndrome cell adhesion	Dscam	GO:0000902.GO:0000904.GO:0002237.GO:0003008.GO:0003674.GO:0003823.GO:0004888.GO:0005488.GO:0005515.GO:0005575.GO:0005623.GO:0005886.GO:0005887.GO:0006810.GO:0006897.GO:0006909.GO:0006928.GO:0006935.GO:0007154.GO:0007165.GO:0007275.GO:0007399.GO:0007409.GO:0007411.GO:0007413.GO:0007417.GO:0007419.GO:0007420.GO:0007422.GO:0007600.GO:0008037.GO:0008038.GO:0008046.GO:0008150.GO:0009581.GO:0009582.GO:…	-	ko:K06767.ko:K14965	-	-	-	-	ko00000.ko03036.ko04516	-	-	-	Dscam_C.I-set.Ig_3.fn3
OG0000044	29	12	0	0	FALSE	15	6	0	0	FALSE	AANG1_DN21742_c0_g1_i1.p1	7370.XP_005181879.1	3.34e-109	328.0	KOG4585@1|root.KOG4585@2759|Eukaryota.39THK@33154|Opisthokonta.3BGF1@33208|Metazoa.3D09T@33213|Bilateria.41Z3Y@6656|Arthropoda.3SIRQ@50557|Insecta.453W1@7147|Diptera	33208|Metazoa	L	DDE superfamily endonuclease	-	-	-	-	-	-	-	-	-	-	-	-	DDE_Tnp_4
OG0000050	64	30	0	0	FALSE	35	16	0	0	FALSE	SLON1_DN4914_c0_g1_i6.p1	7070.TC007433-PA	8.14e-152	454.0	KOG3700@1|root.KOG3700@2759|Eukaryota.38GB4@33154|Opisthokonta.3BE7Z@33208|Metazoa.3D4AT@33213|Bilateria.41VIU@6656|Arthropoda.3SZ06@50557|Insecta	33208|Metazoa	S	Nose resistant to fluoxetine protein 6-like	-	-	-	-	-	-	-	-	-	-	-	-	Acyl_transf_3
OG0000051	117	45	0	0	FALSE	13	4	0	0	FALSE	AANG1_DN8909_c0_g1_i3.p1	7165.AGAP012527-PA	7.39e-211	603.0	2CMVD@1|root.2QS6T@2759|Eukaryota.38ITZ@33154|Opisthokonta.3BGFP@33208|Metazoa.3D162@33213|Bilateria.41U69@6656|Arthropoda.3SIX2@50557|Insecta.456B3@7147|Diptera.45J51@7148|Nematocera	33208|Metazoa	S	Domain of unknown function (DUF4371)	-	-	-	-	-	-	-	-	-	-	-	-	DUF4371
OG0000053	61	29	0	0	FALSE	45	21	0	0	FALSE	SLON1_DN4108_c0_g2_i11.p1	7070.TC000611-PA	1.12e-116	340.0	KOG1471@1|root.KOG1471@2759|Eukaryota.3A04Q@33154|Opisthokonta.3BPHM@33208|Metazoa.3D6UT@33213|Bilateria.41YZA@6656|Arthropoda.3SH7I@50557|Insecta	33208|Metazoa	I	transporter activity. It is involved in the biological process described with transport	-	-	-	-	-	-	-	-	-	-	-	-	CRAL_TRIO
OG0000054	41	19	0	0	FALSE	3	0	0	0	FALSE	AANG1_DN2579_c0_g1_i35.p1	7029.ACYPI085527-PA	5.04e-114	339.0	KOG4585@1|root.KOG4585@2759|Eukaryota.3A47U@33154|Opisthokonta.3BQSS@33208|Metazoa.3D76C@33213|Bilateria.4227Q@6656|Arthropoda.3SQJ8@50557|Insecta	33208|Metazoa	L	DDE superfamily endonuclease	-	-	-	ko:K13443	ko04142.ko04979.map04142.map04979	-	-	-	ko00000.ko00001.ko02000	2.A.6.6	-	-	DDE_Tnp_4
OG0000056	39	18	0	0	FALSE	64	30	0	0	FALSE	AANG1_DN2262_c0_g1_i4.p1	7070.TC001774-PA	2.46e-163	459.0	KOG3002@1|root.KOG3002@2759|Eukaryota.38C30@33154|Opisthokonta.3BDKD@33208|Metazoa.3CRMM@33213|Bilateria.41VKS@6656|Arthropoda.3SJAU@50557|Insecta	33208|Metazoa	O	E3 ubiquitin-protein ligase that mediates ubiquitination and subsequent proteasomal degradation of target proteins. E3 ubiquitin ligases accept ubiquitin from an E2 ubiquitin- conjugating enzyme in the form of a thioester and then directly transfers the ubiquitin to targeted substrates	SIAH2	GO:0000075.GO:0000151.GO:0000209.GO:0000278.GO:0000902.GO:0000904.GO:0001654.GO:0001745.GO:0001751.GO:0001752.GO:0001754.GO:0002065.GO:0002067.GO:0003674.GO:0003712.GO:0003714.GO:0003824.GO:0004842.GO:0005488.GO:0005515.GO:0005575.GO:0005622.GO:0005623.GO:0005634.GO:0005654.GO:0005737.GO:0005768.GO:0005769.GO:0005829.GO:0006464.GO:0006508.GO:0006511.GO:0006807.GO:0006928.GO:0006935.GO:0007049.GO:…	2.3.2.27	ko:K04506.ko:K08742	ko04013.ko04115.ko04120.ko04310.map04013.map04115.map04120.map04310	-	-	-	ko00000.ko00001.ko01000.ko04121	-	-	-	DUF4205.Sina
OG0000059	109	51	1	1.96	TRUE	63	30	0	0	FALSE	SLON1_DN7461_c0_g1_i1.p1	7176.CPIJ016737-PA	2.39e-49	176.0	KOG1217@1|root.KOG1217@2759|Eukaryota.3A8NZ@33154|Opisthokonta.3BU02@33208|Metazoa.3DAM1@33213|Bilateria.420ZA@6656|Arthropoda.3SQ27@50557|Insecta.454SH@7147|Diptera.45JKM@7148|Nematocera	33208|Metazoa	O	Cysteine-rich venom protein	-	-	-	-	-	-	-	-	-	-	-	-	TIL
OG0000063	29	12	0	0	FALSE	20	8	0	0	FALSE	SLON1_DN5916_c0_g1_i5.p1	7070.TC009698-PA	8.78e-212	601.0	COG2272@1|root.KOG1516@2759|Eukaryota.39Y33@33154|Opisthokonta.3BNNT@33208|Metazoa.3D46R@33213|Bilateria.429U3@6656|Arthropoda.3SZ8Y@50557|Insecta	33208|Metazoa	G	Belongs to the type-B carboxylesterase lipase family	-	-	3.1.1.1.3.1.1.7.3.1.1.8	ko:K01044.ko:K01049.ko:K01050.ko:K07378	ko00564.ko00983.ko01100.ko04514.ko04725.map00564.map00983.map01100.map04514.map04725	-	R01026.R06728.R08220.R08249.R08251.R08255.R08258	RC00020.RC00041.RC00055.RC00162.RC00475.RC00476.RC00523.RC00962.RC02264	ko00000.ko00001.ko00537.ko01000.ko04131.ko04516	-	CE10	-	COesterase
OG0000076	63	30	0	0	FALSE	59	28	3	10.71	TRUE	SLON1_DN821_c0_g1_i7.p1	69319.XP_008552386.1	3.04e-71	220.0	COG2340@1|root.KOG3017@2759|Eukaryota.3A1Z7@33154|Opisthokonta.3BR5W@33208|Metazoa.3D7QF@33213|Bilateria.41ZBF@6656|Arthropoda.3SMG0@50557|Insecta.46HEJ@7399|Hymenoptera	33208|Metazoa	S	SCP / Tpx-1 / Ag5 / PR-1 / Sc7 family of extracellular domains.	crispld1	GO:0005575.GO:0005576	-	ko:K19919	-	-	-	-	ko00000.ko04131	-	-	-	CAP.LCCL
OG0000078	44	19	2	10.53	TRUE	42	18	0	0	FALSE	LHOC1_DN1609_c2_g1_i14.p1	7029.ACYPI061160-PA	1.87e-132	428.0	KOG1075@1|root.KOG1075@2759|Eukaryota.39X0S@33154|Opisthokonta.3BF48@33208|Metazoa.3D5JC@33213|Bilateria.41X08@6656|Arthropoda.3SJDR@50557|Insecta.3ECS1@33342|Paraneoptera	33208|Metazoa	S	Endonuclease-reverse transcriptase	-	-	2.4.1.17	ko:K00699.ko:K06515	ko00040.ko00053.ko00140.ko00830.ko00860.ko00980.ko00982.ko00983.ko01100.ko01110.ko05204.ko05231.map00040.map00053.map00140.map00830.map00860.map00980.map00982.map00983.map01100.map01110.map05204.map05231	M00014.M00129	R01383.R02358.R02389.R02478.R02502.R02902.R03091.R04352.R04353.R04354.R04683.R07106.R08259.R08261.R08262.R08263.R08615.R09426.R09427.R09428	RC00005.RC00033.RC00049.RC00059.RC00078.RC00171.RC00397.RC00523.RC00529.RC00708.RC02748	ko00000.ko00001.ko00002.ko01000.ko01003.ko02000.ko04090	2.A.92.1.1	GT1	-	Exo_endo_phos_2.PRE_C2HC.RVT_1
OG0000081	80	35	0	0	FALSE	31	14	0	0	FALSE	SLON1_DN1434_c0_g1_i5.p1	7029.ACYPI49569-PA	2.85e-62	214.0	KOG1075@1|root.KOG1075@2759|Eukaryota	7029.ACYPI49569-PA|-	E	Ribonuclease H protein	-	-	-	-	-	-	-	-	-	-	-	-	-
OG0000086	188	88	5	5.68	TRUE	72	33	0	0	FALSE	LHOC1_DN8191_c0_g1_i1.p1	7070.TC011986-PA	0.0	1000.0	KOG1217@1|root.KOG1217@2759|Eukaryota.38BUP@33154|Opisthokonta.3BA2W@33208|Metazoa.3CUNH@33213|Bilateria.41VHE@6656|Arthropoda.3SKFR@50557|Insecta	33208|Metazoa	T	Calcium ion binding	dp	GO:0002009.GO:0002165.GO:0003674.GO:0005198.GO:0005201.GO:0005575.GO:0005576.GO:0007275.GO:0007424.GO:0007444.GO:0007472.GO:0007475.GO:0007476.GO:0007552.GO:0007560.GO:0007591.GO:0008150.GO:0008362.GO:0008587.GO:0009653.GO:0009791.GO:0009886.GO:0009887.GO:0009888.GO:0022404.GO:0031012.GO:0032501.GO:0032502.GO:0035107.GO:0035114.GO:0035120.GO:0035220.GO:0035239.GO:0035295.GO:0040003.GO:0040005.GO:…	-	-	-	-	-	-	-	-	-	-	EGF_CA
OG0000099	150	72	9	12.5	TRUE	104	50	6	12	TRUE	AANG1_DN4072_c1_g2_i1.p1	7070.TC015360-PA	8e-22	99.4	KOG1721@1|root.KOG1721@2759|Eukaryota.38BZ9@33154|Opisthokonta.3BA9A@33208|Metazoa.3CT35@33213|Bilateria.41WW3@6656|Arthropoda	33208|Metazoa	S	nucleic acid binding	-	-	-	ko:K09228	-	-	-	-	ko00000.ko03000	-	-	-	zf-AD.zf-C2H2.zf-C2H2_4.zf-C2H2_6.zf-met
OG0000100	31	11	1	9.09	TRUE	12	4	1	25	TRUE	AANG1_DN4_c0_g1_i4.p1	69319.XP_008556208.1	0.0	1348.0	KOG0613@1|root.KOG1181@1|root.KOG4240@1|root.KOG0613@2759|Eukaryota.KOG1181@2759|Eukaryota.KOG4240@2759|Eukaryota.38BAS@33154|Opisthokonta.3B9IR@33208|Metazoa.3CRJW@33213|Bilateria.41TW3@6656|Arthropoda.3SJ0H@50557|Insecta.46DWX@7399|Hymenoptera	33208|Metazoa	T	Repeat of unknown function (DUF1136)	sls	GO:0000070.GO:0000228.GO:0000278.GO:0000280.GO:0000768.GO:0000793.GO:0000794.GO:0000819.GO:0002682.GO:0003674.GO:0003779.GO:0005198.GO:0005488.GO:0005515.GO:0005575.GO:0005622.GO:0005623.GO:0005634.GO:0005694.GO:0005737.GO:0005856.GO:0005859.GO:0005863.GO:0006323.GO:0006949.GO:0006996.GO:0007010.GO:0007049.GO:0007059.GO:0007062.GO:0007076.GO:0007275.GO:0007498.GO:0007517.GO:0007519.GO:0007520.GO:…	2.7.11.1	ko:K12567	ko05410.ko05414.map05410.map05414	-	-	-	ko00000.ko00001.ko01000.ko01001.ko04131.ko04147.ko04812	-	-	-	DUF1136.I-set.Ig_3.Pkinase.SH3_1.SH3_9.fn3
OG0000103	57	25	3	12	TRUE	33	15	0	0	FALSE	SLON1_DN2497_c0_g1_i4.p1	7070.TC011220-PA	0.0	1136.0	COG2801@1|root.KOG0017@2759|Eukaryota.38F42@33154|Opisthokonta.3BA5H@33208|Metazoa.3CWAK@33213|Bilateria.41WI3@6656|Arthropoda.3SIRK@50557|Insecta	33208|Metazoa	O	K02A2.6-like	-	-	-	-	-	-	-	-	-	-	-	-	Baculo_F.RVT_1.rve.zf-H2C2
OG0000105	45	21	0	0	FALSE	37	17	0	0	FALSE	TFER2_DN1195_c0_g1_i4.p1	7070.TC001358-PA	6.53e-235	660.0	COG0318@1|root.KOG1176@2759|Eukaryota.38D90@33154|Opisthokonta.3BIS4@33208|Metazoa.3CTVC@33213|Bilateria.41U94@6656|Arthropoda.3SHQB@50557|Insecta	33208|Metazoa	I	catalytic activity. It is involved in the biological process described with metabolic process	-	GO:0001676.GO:0003674.GO:0003824.GO:0004321.GO:0004467.GO:0005575.GO:0005622.GO:0005623.GO:0005737.GO:0005777.GO:0006082.GO:0006139.GO:0006163.GO:0006164.GO:0006629.GO:0006631.GO:0006633.GO:0006637.GO:0006725.GO:0006732.GO:0006753.GO:0006790.GO:0006793.GO:0006796.GO:0006807.GO:0008150.GO:0008152.GO:0008610.GO:0009058.GO:0009108.GO:0009117.GO:0009150.GO:0009152.GO:0009165.GO:0009259.GO:0009260.GO:…	-	-	-	-	-	-	-	-	-	-	AMP-binding.AMP-binding_C
OG0000108	48	20	0	0	FALSE	59	24	2	8.33	TRUE	AANG1_DN3850_c0_g2_i11.p1	7070.TC001579-PA	0.0	1334.0	KOG1094@1|root.KOG1094@2759|Eukaryota.38E80@33154|Opisthokonta.3BB69@33208|Metazoa.3CYAH@33213|Bilateria.41WFQ@6656|Arthropoda.3SHNT@50557|Insecta	33208|Metazoa	T	ATP binding. It is involved in the biological process described with protein phosphorylation	DDR2	GO:0000003.GO:0000902.GO:0000904.GO:0001558.GO:0001763.GO:0001932.GO:0001934.GO:0001952.GO:0002009.GO:0002011.GO:0003416.GO:0003674.GO:0003824.GO:0004672.GO:0004713.GO:0004714.GO:0004888.GO:0005488.GO:0005515.GO:0005518.GO:0005575.GO:0005622.GO:0005623.GO:0005737.GO:0005856.GO:0005886.GO:0005887.GO:0005903.GO:0006355.GO:0006464.GO:0006468.GO:0006793.GO:0006796.GO:0006807.GO:0006928.GO:0006935.GO:…	1.8.3.5.1.8.3.6.2.7.10.1	ko:K05124.ko:K05125.ko:K05906	ko00900.ko01130.map00900.map01130	-	R09562	RC00069.RC02012	ko00000.ko00001.ko01000.ko01001.ko01020.ko04050.ko04090	-	-	-	F5_F8_type_C.Pkinase_Tyr
OG0000109	31	11	1	9.09	TRUE	24	10	0	0	FALSE	AANG1_DN70_c0_g1_i10.p1	7070.TC009978-PA	0.0	970.0	COG5272@1|root.KOG0001@2759|Eukaryota.38ECC@33154|Opisthokonta.3B9NC@33208|Metazoa.3CXIG@33213|Bilateria.41XBP@6656|Arthropoda.3SFZR@50557|Insecta	33208|Metazoa	O	protein tag	UBB	GO:0000003.GO:0000280.GO:0000902.GO:0003006.GO:0003674.GO:0005575.GO:0005622.GO:0005623.GO:0005634.GO:0005654.GO:0005694.GO:0005700.GO:0005704.GO:0005737.GO:0005739.GO:0005829.GO:0006139.GO:0006259.GO:0006281.GO:0006464.GO:0006508.GO:0006511.GO:0006725.GO:0006807.GO:0006810.GO:0006928.GO:0006950.GO:0006974.GO:0006996.GO:0007017.GO:0007018.GO:0007049.GO:0007127.GO:0007140.GO:0007141.GO:0007143.GO:…	-	ko:K04551.ko:K08770	ko03320.ko04137.ko04144.ko05012.ko05167.map03320.map04137.map04144.map05012.map05167	-	-	-	ko00000.ko00001.ko04121.ko04147	-	-	-	ubiquitin
OG0000110	29	12	0	0	FALSE	15	5	0	0	FALSE	SLON1_DN505_c1_g1_i1.p1	7070.TC030316-PA	1.84e-79	252.0	2E3WB@1|root.2SAW0@2759|Eukaryota.3AAWY@33154|Opisthokonta.3BV83@33208|Metazoa.3DBSZ@33213|Bilateria.420XA@6656|Arthropoda.3SP8J@50557|Insecta	33208|Metazoa	I	It is involved in the biological process described with sensory perception of smell	Or13a	GO:0003008.GO:0003674.GO:0004888.GO:0004984.GO:0005488.GO:0005549.GO:0005575.GO:0005623.GO:0005886.GO:0007154.GO:0007165.GO:0007600.GO:0007606.GO:0007608.GO:0008150.GO:0009593.GO:0009987.GO:0016020.GO:0016021.GO:0023052.GO:0030425.GO:0031224.GO:0031252.GO:0031253.GO:0031256.GO:0032501.GO:0032589.GO:0032590.GO:0036477.GO:0038023.GO:0042221.GO:0042995.GO:0043005.GO:0044425.GO:0044459.GO:0044463.GO:…	-	ko:K08471	-	-	-	-	ko00000.ko04030	-	-	-	7tm_6
OG0000112	57	25	3	12	TRUE	13	4	1	25	TRUE	AANG1_DN2451_c0_g2_i13.p1	7070.TC004715-PA	0.0	1230.0	KOG2301@1|root.KOG2301@2759|Eukaryota.38BYK@33154|Opisthokonta.3BAHQ@33208|Metazoa.3CSUW@33213|Bilateria.41X89@6656|Arthropoda.3SKE9@50557|Insecta	33208|Metazoa	P	Voltage-sensitive calcium channels (VSCC) mediate the entry of calcium ions into excitable cells and are also involved in a variety of calcium-dependent processes. including muscle contraction. hormone or neurotransmitter release. gene expression. cell motility. cell division and cell death. The isoform alpha-1C gives rise to L-type calcium currents. Long-lasting (L-type) calcium channels belong …	-	GO:0001508.GO:0003008.GO:0003012.GO:0003674.GO:0005215.GO:0005216.GO:0005244.GO:0005245.GO:0005261.GO:0005262.GO:0005575.GO:0005623.GO:0005886.GO:0005891.GO:0006810.GO:0006811.GO:0006812.GO:0006816.GO:0006936.GO:0006937.GO:0006942.GO:0007154.GO:0007165.GO:0007275.GO:0007368.GO:0007389.GO:0007399.GO:0008150.GO:0008324.GO:0008331.GO:0009799.GO:0009855.GO:0009987.GO:0015075.GO:0015085.GO:0015267.GO:…	-	ko:K04851	ko04010.ko04020.ko04022.ko04024.ko04218.ko04260.ko04261.ko04270.ko04530.ko04713.ko04723.ko04724.ko04725.ko04726.ko04727.ko04728.ko04911.ko04912.ko04921.ko04924.ko04925.ko04927.ko04930.ko04934.ko04973.ko05010.ko05031.ko05410.ko05412.ko05414.map04010.map04020.map04022.map04024.map04218.map04260.map04261.map04270.map04530.map04713.map04723.map04724.map04725.map04726.map04727.map04728.map04911.map049…	-	-	-	ko00000.ko00001.ko04040	1.A.1.11.1.1.A.1.11.20.1.A.1.11.21	-	-	CAC1F_C.Ca_chan_IQ.GPHH.Ion_trans
OG0000122	9	3	0	0	FALSE	9	3	0	0	FALSE	AANG1_DN5314_c0_g1_i2.p1	7070.TC010492-PA	7.17e-59	196.0	KOG4585@1|root.KOG4585@2759|Eukaryota.3A4U2@33154|Opisthokonta.3BRKI@33208|Metazoa.3D85Q@33213|Bilateria.42ABX@6656|Arthropoda.3SZTQ@50557|Insecta	33208|Metazoa	L	Plant transposon protein	-	-	-	-	-	-	-	-	-	-	-	-	DDE_Tnp_4
OG0000127	32	14	0	0	FALSE	11	4	0	0	FALSE	AANG1_DN212_c0_g1_i17.p1	7070.TC007173-PA	0.0	3556.0	COG5069@1|root.KOG0517@2759|Eukaryota.3AH5E@33154|Opisthokonta.3BGKT@33208|Metazoa.3CTK3@33213|Bilateria.41VUB@6656|Arthropoda.3SFSN@50557|Insecta	33208|Metazoa	Z	Belongs to the spectrin family	SPTBN1	GO:0000165.GO:0000278.GO:0000281.GO:0000902.GO:0000904.GO:0000910.GO:0001817.GO:0001819.GO:0002119.GO:0002164.GO:0002791.GO:0002793.GO:0003674.GO:0003779.GO:0005085.GO:0005088.GO:0005198.GO:0005200.GO:0005488.GO:0005515.GO:0005543.GO:0005546.GO:0005575.GO:0005622.GO:0005623.GO:0005634.GO:0005730.GO:0005737.GO:0005829.GO:0005856.GO:0005886.GO:0005938.GO:0006464.GO:0006468.GO:0006793.GO:0006796.GO:…	-	ko:K06115	-	-	-	-	ko00000.ko04812	-	-	-	CH.PH_9.Spectrin
OG0000133	26	10	1	10	TRUE	5	1	0	0	FALSE	LHOC1_DN5238_c1_g1_i4.p1	7029.ACYPI067415-PA	8.79e-38	131.0	28ZQM@1|root.2R6J9@2759|Eukaryota.39SUH@33154|Opisthokonta.3BF4U@33208|Metazoa.3D3MP@33213|Bilateria	33208|Metazoa	S	Domain of unknown function (DUF4371)	-	-	-	-	-	-	-	-	-	-	-	-	DUF4371.Dimer_Tnp_hAT
OG0000141	50	22	0	0	FALSE	22	8	0	0	FALSE	SLON1_DN3570_c0_g1_i9.p2	7070.TC002009-PA	2.16e-119	372.0	COG2801@1|root.KOG0017@2759|Eukaryota	7070.TC002009-PA|-	L	transposition. RNA-mediated	-	-	-	-	-	-	-	-	-	-	-	-	-
OG0000165	44	18	0	0	FALSE	20	8	0	0	FALSE	AANG1_DN789_c0_g1_i14.p1	7070.TC003843-PA	0.0	1165.0	COG0666@1|root.KOG4177@2759|Eukaryota.38BVK@33154|Opisthokonta.3BGGV@33208|Metazoa.3CT1S@33213|Bilateria.41TUY@6656|Arthropoda.3SH8U@50557|Insecta	33208|Metazoa	M	It is involved in the biological process described with signal transduction	Ank	GO:0000902.GO:0000904.GO:0003674.GO:0005488.GO:0005515.GO:0005575.GO:0005622.GO:0005623.GO:0005737.GO:0005886.GO:0006928.GO:0006935.GO:0006996.GO:0007010.GO:0007016.GO:0007275.GO:0007399.GO:0007409.GO:0007411.GO:0008092.GO:0008104.GO:0008150.GO:0009605.GO:0009653.GO:0009987.GO:0010171.GO:0016020.GO:0016043.GO:0016328.GO:0022008.GO:0030030.GO:0030154.GO:0030182.GO:0030507.GO:0031175.GO:0032501.GO:…	-	ko:K10380	ko04624.ko05205.map04624.map05205	-	-	-	ko00000.ko00001.ko04812	-	-	-	Ank.Ank_2.Ank_3.Ank_4.Ank_5.Apolipoprotein.Death.ZU5
OG0000169	20	7	0	0	FALSE	11	4	0	0	FALSE	AANG1_DN1933_c0_g1_i1.p1	7029.ACYPI24265-PA	4.05e-180	561.0	KOG1075@1|root.KOG1075@2759|Eukaryota.39XVS@33154|Opisthokonta.3BM3S@33208|Metazoa.3DD47@33213|Bilateria.421YB@6656|Arthropoda.3SM8V@50557|Insecta	33208|Metazoa	S	Ribonuclease H protein	-	-	-	-	-	-	-	-	-	-	-	-	Exo_endo_phos_2.RVT_1
OG0000177	49	23	0	0	FALSE	33	14	0	0	FALSE	SLON1_DN986_c2_g1_i2.p1	7070.TC007571-PA	1.18e-99	298.0	COG0625@1|root.KOG0867@2759|Eukaryota.3A046@33154|Opisthokonta.3BQ1T@33208|Metazoa.3D6RP@33213|Bilateria.41Z29@6656|Arthropoda.3SKSW@50557|Insecta	33208|Metazoa	O	Glutathione S-transferase. C-terminal domain	GstD1	GO:0003674.GO:0003824.GO:0004364.GO:0004601.GO:0004602.GO:0005575.GO:0005576.GO:0005622.GO:0005623.GO:0005737.GO:0006518.GO:0006575.GO:0006749.GO:0006790.GO:0006807.GO:0008150.GO:0008152.GO:0009636.GO:0009987.GO:0016209.GO:0016491.GO:0016684.GO:0016740.GO:0016765.GO:0016829.GO:0016848.GO:0018833.GO:0034641.GO:0042221.GO:0043603.GO:0044237.GO:0044424.GO:0044464.GO:0050896.GO:0051186.GO:0051716.GO:…	2.5.1.18	ko:K00799	ko00480.ko00980.ko00982.ko00983.ko01524.ko05200.ko05204.ko05225.ko05418.map00480.map00980.map00982.map00983.map01524.map05200.map05204.map05225.map05418	-	R03522.R07002.R07003.R07004.R07023.R07024.R07025.R07026.R07069.R07070.R07083.R07084.R07091.R07092.R07093.R07094.R07100.R07113.R07116.R08280.R09409.R11905	RC00004.RC00069.RC00840.RC00948.RC01704.RC01705.RC01706.RC01758.RC01759.RC01765.RC01767.RC01769.RC02243.RC02527.RC02939.RC02940.RC02942.RC02943.RC02944	ko00000.ko00001.ko01000.ko02000	1.A.12.2.2.1.A.12.3.2	-	-	GST_C.GST_C_3.GST_N.GST_N_3
OG0000185	38	14	1	7.14	TRUE	23	8	1	12.5	TRUE	SLON1_DN13541_c0_g1_i20.p1	7460.GB53857-PA	0.0	1416.0	KOG1056@1|root.KOG1056@2759|Eukaryota.38C5P@33154|Opisthokonta.3B9DN@33208|Metazoa.3CU4N@33213|Bilateria.41WU1@6656|Arthropoda.3SJY4@50557|Insecta.46EGY@7399|Hymenoptera	33208|Metazoa	T	Receptor family ligand binding region	GPRMGL5	GO:0003674.GO:0004888.GO:0004930.GO:0005575.GO:0005623.GO:0005886.GO:0005887.GO:0007154.GO:0007165.GO:0007166.GO:0007186.GO:0007187.GO:0007188.GO:0007193.GO:0007196.GO:0007200.GO:0007215.GO:0007216.GO:0007610.GO:0007631.GO:0008066.GO:0008150.GO:0008343.GO:0009636.GO:0009987.GO:0010646.GO:0016020.GO:0016021.GO:0017085.GO:0023051.GO:0023052.GO:0030425.GO:0030534.GO:0031224.GO:0031226.GO:0032501.GO:…	-	ko:K04605.ko:K04608.ko:K04611	ko04072.ko04080.ko04724.ko05030.map04072.map04080.map04724.map05030	-	-	-	ko00000.ko00001.ko01009.ko04030	-	-	-	7tm_3.ANF_receptor.NCD3G
OG0000191	17	7	0	0	FALSE	9	3	0	0	FALSE	AANG1_DN2308_c0_g1_i23.p1	7070.TC012454-PA	0.0	2095.0	KOG1997@1|root.KOG1998@2759|Eukaryota.38BY5@33154|Opisthokonta.3B9R9@33208|Metazoa.3CSAM@33213|Bilateria.41Y4N@6656|Arthropoda.3SJB9@50557|Insecta	33208|Metazoa	T	Guanyl-nucleotide exchange factor activity. It is involved in the biological process described with small GTPase mediated signal transduction	DOCK2	GO:0000003.GO:0000132.GO:0000226.GO:0000278.GO:0000768.GO:0000902.GO:0001655.GO:0001667.GO:0001700.GO:0001726.GO:0001766.GO:0001767.GO:0001768.GO:0001771.GO:0001773.GO:0001775.GO:0002009.GO:0002064.GO:0002065.GO:0002066.GO:0002164.GO:0002244.GO:0002252.GO:0002253.GO:0002263.GO:0002274.GO:0002275.GO:0002277.GO:0002283.GO:0002366.GO:0002376.GO:0002429.GO:0002431.GO:0002433.GO:0002443.GO:0002444.GO:…	-	ko:K05727.ko:K12367.ko:K13708.ko:K17707	ko04062.ko04510.ko04666.ko04810.ko05100.ko05131.map04062.map04510.map04666.map04810.map05100.map05131	-	-	-	ko00000.ko00001.ko04131	-	-	-	DHR-2.DOCK-C2.DOCK_N.SH3_1.SH3_2.SH3_9
OG0000193	44	16	0	0	FALSE	28	11	1	9.09	TRUE	SLON1_DN39490_c0_g1_i1.p1	7070.TC007055-PA	1.71e-239	680.0	COG4886@1|root.KOG0619@2759|Eukaryota.39SSM@33154|Opisthokonta.3BCQX@33208|Metazoa.3CX5X@33213|Bilateria.41TXV@6656|Arthropoda.3SG14@50557|Insecta	33208|Metazoa	T	Leucine rich repeat C-terminal domain	kek1	GO:0000003.GO:0001932.GO:0001933.GO:0003006.GO:0003674.GO:0005102.GO:0005154.GO:0005488.GO:0005515.GO:0005575.GO:0005623.GO:0005886.GO:0005887.GO:0006469.GO:0007175.GO:0007176.GO:0007276.GO:0007281.GO:0007292.GO:0008150.GO:0009892.GO:0009966.GO:0009968.GO:0009987.GO:0010469.GO:0010563.GO:0010605.GO:0010646.GO:0010648.GO:0016020.GO:0016021.GO:0019220.GO:0019222.GO:0019953.GO:0022412.GO:0022414.GO:…	-	ko:K20230	ko04013.map04013	-	-	-	ko00000.ko00001	-	-	-	I-set.Ig_3.LRR_8
OG0000199	90	37	1	2.7	TRUE	27	9	2	22.22	TRUE	TFER2_DN212_c0_g1_i2.p1	7029.ACYPI29816-PA	6.25e-174	513.0	KOG1075@1|root.KOG1075@2759|Eukaryota.39TZY@33154|Opisthokonta.3BI15@33208|Metazoa.3CYKV@33213|Bilateria.420TT@6656|Arthropoda.3SQX5@50557|Insecta	33208|Metazoa	C	Reverse transcriptase (RNA-dependent DNA polymerase)	-	-	2.4.2.29	ko:K15407	-	-	R03789.R10209	RC00063	ko00000.ko01000.ko03016	-	-	-	Exo_endo_phos.Exo_endo_phos_2.RVT_1
OG0000200	22	9	0	0	FALSE	11	4	0	0	FALSE	AANG1_DN3578_c0_g1_i6.p1	136037.KDR22605	0.0	2013.0	COG1204@1|root.KOG0952@2759|Eukaryota.38CPH@33154|Opisthokonta.3B9XK@33208|Metazoa.3D8Z8@33213|Bilateria.41WZ8@6656|Arthropoda.3SI4X@50557|Insecta	33208|Metazoa	A	nucleic acid binding	ASCC3	GO:0000375.GO:0000377.GO:0000381.GO:0000398.GO:0003674.GO:0003678.GO:0003724.GO:0003824.GO:0004003.GO:0004004.GO:0004386.GO:0005575.GO:0005622.GO:0005623.GO:0005634.GO:0005654.GO:0005682.GO:0005730.GO:0005737.GO:0005829.GO:0006139.GO:0006259.GO:0006281.GO:0006304.GO:0006307.GO:0006396.GO:0006397.GO:0006725.GO:0006807.GO:0006950.GO:0006974.GO:0006996.GO:0008026.GO:0008094.GO:0008150.GO:0008152.GO:…	3.6.4.12	ko:K18663	-	-	-	-	ko00000.ko01000.ko03400	-	-	-	DEAD.Helicase_C.Sec63
OG0000201	46	15	3	20	TRUE	13	3	1	33.33	TRUE	AANG1_DN4540_c0_g1_i1.p1	7070.TC013227-PA	0.0	1833.0	KOG3594@1|root.KOG3594@2759|Eukaryota.38CIW@33154|Opisthokonta.3CNY1@33208|Metazoa.3CTNF@33213|Bilateria.41XP7@6656|Arthropoda.3SI1Q@50557|Insecta	33208|Metazoa	V	Cadherins are calcium-dependent cell adhesion proteins	hmr-1	GO:0000132.GO:0000226.GO:0000278.GO:0000902.GO:0000904.GO:0001558.GO:0001654.GO:0001667.GO:0001736.GO:0001738.GO:0001745.GO:0001751.GO:0001754.GO:0002009.GO:0002064.GO:0003381.GO:0003382.GO:0003383.GO:0003384.GO:0003674.GO:0005488.GO:0005509.GO:0005515.GO:0005575.GO:0005623.GO:0005886.GO:0005887.GO:0005911.GO:0005912.GO:0005913.GO:0006928.GO:0006935.GO:0006996.GO:0007010.GO:0007016.GO:0007017.GO:…	-	ko:K16506	-	-	-	-	ko00000.ko04147.ko04516	-	-	-	Cadherin.Cadherin_C.EGF.Laminin_G_2.hEGF
OG0000229	48	21	0	0	FALSE	25	11	0	0	FALSE	SLON1_DN959_c0_g1_i17.p1	7070.TC008218-PA	2.03e-183	528.0	KOG1052@1|root.KOG1052@2759|Eukaryota.39RSD@33154|Opisthokonta.3BJ5S@33208|Metazoa.3D66X@33213|Bilateria.41VFC@6656|Arthropoda.3SKVZ@50557|Insecta	33208|Metazoa	EPT	Ionotropic glutamate receptor-invertebrate	-	-	-	-	-	-	-	-	-	-	-	-	Lig_chan.Lig_chan-Glu_bd
OG0000233	27	12	0	0	FALSE	17	7	0	0	FALSE	AANG1_DN17516_c0_g1_i1.p1	7070.TC001375-PA	1.85e-149	432.0	2AMXB@1|root.2SM2X@2759|Eukaryota.3AGQR@33154|Opisthokonta.3BXA0@33208|Metazoa.3DFJX@33213|Bilateria.4221I@6656|Arthropoda.3SNFN@50557|Insecta	33208|Metazoa	S	Transferase activity. transferring phosphorus-containing groups	-	-	-	-	-	-	-	-	-	-	-	-	EcKinase
OG0000234	29	13	0	0	FALSE	23	10	0	0	FALSE	AANG1_DN3921_c0_g1_i3.p1	7070.TC006439-PA	3.34e-70	222.0	2CYIV@1|root.2S4PC@2759|Eukaryota.3A6RH@33154|Opisthokonta.3BT0X@33208|Metazoa.3D986@33213|Bilateria.420AK@6656|Arthropoda.3SNNJ@50557|Insecta	33208|Metazoa	-	-	-	-	-	-	-	-	-	-	-	-	-	-	Kunitz_BPTI
OG0000237	41	18	0	0	FALSE	20	8	0	0	FALSE	TFER2_DN54262_c0_g1_i1.p1	7029.ACYPI20233-PA	1.51e-87	297.0	KOG1121@1|root.KOG1121@2759|Eukaryota.39TTD@33154|Opisthokonta.3BCXB@33208|Metazoa.3CYBV@33213|Bilateria.421HB@6656|Arthropoda.3SQZQ@50557|Insecta	33208|Metazoa	L	RNA polymerase II regulatory region DNA binding	-	-	-	-	-	-	-	-	-	-	-	-	DUF659.Dimer_Tnp_hAT.zf-BED
OG0000245	7	2	0	0	FALSE	10	3	1	33.33	TRUE	AANG1_DN2535_c0_g1_i12.p1	7425.NV21980-PA	1.75e-31	136.0	KOG1721@1|root.KOG1721@2759|Eukaryota.3AK1Q@33154|Opisthokonta.3BZU2@33208|Metazoa.3DGG2@33213|Bilateria.422DJ@6656|Arthropoda.3SR0X@50557|Insecta.46JSC@7399|Hymenoptera	33208|Metazoa	S	C2H2-type zinc finger	-	-	-	-	-	-	-	-	-	-	-	-	zf-C2H2.zf-C2H2_4.zf-C2H2_6
OG0000247	19	6	0	0	FALSE	4	0	0	0	FALSE	AANG1_DN98_c3_g1_i1.p1	7070.TC004400-PA	0.0	3402.0	KOG1776@1|root.KOG1776@2759|Eukaryota.38F32@33154|Opisthokonta.3BFMN@33208|Metazoa.3CR83@33213|Bilateria.41WH2@6656|Arthropoda.3SFVM@50557|Insecta	33208|Metazoa	T	Zinc ion binding	UBR4	GO:0000003.GO:0001775.GO:0002252.GO:0002263.GO:0002274.GO:0002275.GO:0002283.GO:0002366.GO:0002376.GO:0002443.GO:0002444.GO:0002446.GO:0003006.GO:0003674.GO:0003824.GO:0004842.GO:0005488.GO:0005515.GO:0005516.GO:0005575.GO:0005622.GO:0005623.GO:0005634.GO:0005654.GO:0005737.GO:0005813.GO:0005815.GO:0005829.GO:0005856.GO:0005886.GO:0006464.GO:0006508.GO:0006511.GO:0006807.GO:0006810.GO:0006887.GO:…	2.3.2.27	ko:K10691	ko05165.ko05203.map05165.map05203	-	-	-	ko00000.ko00001.ko01000.ko04121	-	-	-	E3_UbLigase_R4.zf-UBR
OG0000250	38	14	0	0	FALSE	22	8	1	12.5	TRUE	LHOC1_DN22843_c0_g1_i1.p1	7070.TC008867-PA	0.0	1017.0	COG1506@1|root.KOG2100@2759|Eukaryota.39Z8D@33154|Opisthokonta.3BM74@33208|Metazoa.3D2JV@33213|Bilateria.41YFV@6656|Arthropoda.3SH75@50557|Insecta	33208|Metazoa	O	Serine-type peptidase activity. It is involved in the biological process described with proteolysis	-	-	-	-	-	-	-	-	-	-	-	-	DPPIV_N.Peptidase_S9
OG0000256	16	6	0	0	FALSE	18	6	1	16.67	TRUE	SLON1_DN14433_c0_g1_i2.p1	69319.XP_008554634.1	1.44e-68	242.0	2CMCZ@1|root.2QPZZ@2759|Eukaryota.39XVY@33154|Opisthokonta.3BJ69@33208|Metazoa.3CTRC@33213|Bilateria.41UZW@6656|Arthropoda.3SQI5@50557|Insecta.46M0V@7399|Hymenoptera	33208|Metazoa	-	-	-	-	-	-	-	-	-	-	-	-	-	-	-
OG0000262	55	21	0	0	FALSE	17	6	2	33.33	TRUE	SLON1_DN1579_c0_g2_i25.p1	7070.TC003891-PA	0.0	2891.0	KOG1146@1|root.KOG1146@2759|Eukaryota.38DC7@33154|Opisthokonta.3BGJY@33208|Metazoa.3CSYY@33213|Bilateria.41XYN@6656|Arthropoda.3SGQ6@50557|Insecta	33208|Metazoa	K	metal ion binding. It is involved in the biological process described with regulation of transcription. DNA-templated	-	-	-	ko:K09378.ko:K09380	ko04550.map04550	-	-	-	ko00000.ko00001.ko03000	-	-	-	Homeobox.zf-C2H2.zf-Di19.zf-met
OG0000268	37	15	1	6.67	TRUE	17	6	1	16.67	TRUE	AANG1_DN5648_c0_g1_i1.p1	136037.KDR23323	0.0	1030.0	KOG1055@1|root.KOG1055@2759|Eukaryota.38DIA@33154|Opisthokonta.3BB1F@33208|Metazoa.3CSV7@33213|Bilateria.41W10@6656|Arthropoda.3SJFE@50557|Insecta	33208|Metazoa	EPT	G-protein coupled GABA receptor activity. It is involved in the biological process described with G-protein coupled receptor signaling pathway	GABBR1	GO:0001503.GO:0001649.GO:0002791.GO:0002793.GO:0003674.GO:0004888.GO:0004930.GO:0004965.GO:0005488.GO:0005515.GO:0005575.GO:0005576.GO:0005615.GO:0005622.GO:0005623.GO:0005737.GO:0005739.GO:0005740.GO:0005783.GO:0005789.GO:0005886.GO:0005887.GO:0007154.GO:0007165.GO:0007186.GO:0007187.GO:0007188.GO:0007193.GO:0007194.GO:0007214.GO:0008021.GO:0008134.GO:0008150.GO:0008285.GO:0009636.GO:0009987.GO:…	-	ko:K04615	ko04024.ko04080.ko04727.ko04742.ko04915.ko05032.map04024.map04080.map04727.map04742.map04915.map05032	-	-	-	ko00000.ko00001.ko04030	9.A.14.15.1	-	-	7tm_3.ANF_receptor.Sushi
OG0000294	24	10	1	10	TRUE	12	4	0	0	FALSE	AANG1_DN1989_c0_g1_i5.p1	7070.TC008027-PA	0.0	1433.0	KOG0169@1|root.KOG1265@2759|Eukaryota.3ASPT@33154|Opisthokonta.3BB4P@33208|Metazoa.3CUHB@33213|Bilateria.41TXN@6656|Arthropoda.3SIK0@50557|Insecta	33208|Metazoa	I	Phosphatidylinositol phospholipase C activity. It is involved in the biological process described with intracellular signal transduction	PLCB4	GO:0001505.GO:0001580.GO:0001894.GO:0001895.GO:0001956.GO:0002251.GO:0002376.GO:0002385.GO:0003008.GO:0003674.GO:0003824.GO:0004435.GO:0004620.GO:0004629.GO:0005096.GO:0005488.GO:0005515.GO:0005575.GO:0005622.GO:0005623.GO:0005737.GO:0005829.GO:0005886.GO:0006066.GO:0006629.GO:0006638.GO:0006639.GO:0006644.GO:0006650.GO:0006651.GO:0006793.GO:0006796.GO:0006873.GO:0006874.GO:0006875.GO:0006935.GO:…	3.1.4.11	ko:K05858	ko00562.ko01100.ko04015.ko04020.ko04022.ko04062.ko04070.ko04071.ko04072.ko04261.ko04270.ko04310.ko04371.ko04540.ko04611.ko04621.ko04713.ko04720.ko04723.ko04724.ko04725.ko04726.ko04728.ko04730.ko04745.ko04750.ko04911.ko04912.ko04915.ko04916.ko04918.ko04919.ko04921.ko04922.ko04924.ko04925.ko04926.ko04927.ko04933.ko04934.ko04961.ko04970.ko04971.ko04972.ko05010.ko05016.ko05142.ko05143.ko05146.ko05200…	M00130	R03332.R03435.R10952	RC00017.RC00425	ko00000.ko00001.ko00002.ko01000.ko04131	-	-	-	C2.DUF1154.EF-hand_like.PI-PLC-X.PI-PLC-Y
OG0000300	17	4	1	25	TRUE	15	5	1	20	TRUE	AANG1_DN2154_c0_g1_i6.p1	7070.TC009817-PA	0.0	4266.0	COG5077@1|root.KOG1863@2759|Eukaryota.39MZS@33154|Opisthokonta.3CPIY@33208|Metazoa.3E5PX@33213|Bilateria.42ARI@6656|Arthropoda.3T04S@50557|Insecta	33208|Metazoa	O	Ubiquitin carboxyl-terminal hydrolase	-	-	3.4.19.12	ko:K11853	-	-	-	-	ko00000.ko01000.ko01002.ko04121	-	-	-	UCH
OG0000302	44	17	4	23.53	TRUE	14	4	0	0	FALSE	AANG1_DN4955_c0_g2_i4.p1	7070.TC000957-PA	0.0	1855.0	KOG1786@1|root.KOG1788@1|root.KOG1786@2759|Eukaryota.KOG1788@2759|Eukaryota.3AMG3@33154|Opisthokonta.3BA53@33208|Metazoa.3CX4B@33213|Bilateria.41XWZ@6656|Arthropoda.3SJ7A@50557|Insecta	33208|Metazoa	TU	Metal ion binding	WDFY3	GO:0000226.GO:0000306.GO:0000323.GO:0000421.GO:0001578.GO:0001654.GO:0003674.GO:0003824.GO:0003831.GO:0005488.GO:0005543.GO:0005545.GO:0005575.GO:0005622.GO:0005623.GO:0005634.GO:0005635.GO:0005654.GO:0005730.GO:0005737.GO:0005764.GO:0005773.GO:0005774.GO:0005776.GO:0005829.GO:0005886.GO:0006914.GO:0006996.GO:0007010.GO:0007017.GO:0007275.GO:0007399.GO:0007413.GO:0007417.GO:0007420.GO:0007423.GO:…	-	ko:K22262	-	-	-	-	ko00000.ko04131	-	-	-	Beach.DUF4704.FYVE.PH_BEACH.WD40
OG0000303	24	10	0	0	FALSE	13	5	1	20	TRUE	LHOC1_DN1782_c0_g1_i1.p1	7070.TC016299-PA	2.85e-212	592.0	COG3386@1|root.2QSYY@2759|Eukaryota.39VJ8@33154|Opisthokonta.3BJV3@33208|Metazoa.3CV7S@33213|Bilateria.41VUJ@6656|Arthropoda.3SFS8@50557|Insecta	33208|Metazoa	G	melanin biosynthetic process	Y-f	GO:0006582.GO:0006725.GO:0007275.GO:0008150.GO:0008152.GO:0009058.GO:0009987.GO:0018958.GO:0019438.GO:0019748.GO:0032501.GO:0032502.GO:0042335.GO:0042438.GO:0042440.GO:0043473.GO:0044237.GO:0044249.GO:0044550.GO:0046148.GO:0046189.GO:0048066.GO:0048067.GO:0048856.GO:0071704.GO:1901360.GO:1901362.GO:1901576.GO:1901615.GO:1901617	-	-	-	-	-	-	-	-	-	-	MRJP
OG0000323	34	14	0	0	FALSE	6	1	0	0	FALSE	AANG1_DN3949_c0_g1_i1.p1	7070.TC012491-PA	0.0	1850.0	COG5043@1|root.KOG1809@2759|Eukaryota.38DFZ@33154|Opisthokonta.3B9M8@33208|Metazoa.3D0SD@33213|Bilateria.41VX5@6656|Arthropoda.3SHGK@50557|Insecta	33208|Metazoa	U	Vacuolar protein sorting-associated protein	VPS13B	GO:0005575.GO:0006605.GO:0006623.GO:0006810.GO:0006886.GO:0007034.GO:0008104.GO:0008150.GO:0015031.GO:0015833.GO:0016020.GO:0019898.GO:0033036.GO:0033365.GO:0034613.GO:0042886.GO:0044425.GO:0045184.GO:0046907.GO:0051179.GO:0051234.GO:0051641.GO:0051649.GO:0070727.GO:0071702.GO:0071705.GO:0072594.GO:0072665.GO:0072666	-	ko:K19526	-	-	-	-	ko00000	-	-	-	Chorein_N.SHR-BD.VPS13.VPS13_C
OG0000324	33	10	1	10	TRUE	10	2	0	0	FALSE	AANG1_DN8238_c0_g3_i1.p1	7070.TC004757-PA	0.0	1233.0	KOG1826@1|root.KOG1826@2759|Eukaryota.38EMB@33154|Opisthokonta.3BBWX@33208|Metazoa.3CW2Y@33213|Bilateria.41VM7@6656|Arthropoda.3SKHY@50557|Insecta	33208|Metazoa	V	Ras GTPase activator activity. It is involved in the biological process described with positive regulation of Ras GTPase activity	NF1	GO:0000165.GO:0001503.GO:0001505.GO:0001568.GO:0001649.GO:0001654.GO:0001655.GO:0001656.GO:0001666.GO:0001822.GO:0001889.GO:0001932.GO:0001933.GO:0001936.GO:0001937.GO:0001938.GO:0001942.GO:0001944.GO:0001952.GO:0001953.GO:0002682.GO:0002683.GO:0002761.GO:0002762.GO:0003008.GO:0003674.GO:0005096.GO:0005488.GO:0005515.GO:0005543.GO:0005575.GO:0005622.GO:0005623.GO:0005634.GO:0005737.GO:0005829.GO:…	-	ko:K08052	ko01521.ko04010.ko04014.map01521.map04010.map04014	-	-	-	ko00000.ko00001	-	-	-	CRAL_TRIO_2.RasGAP
OG0000326	23	10	1	10	TRUE	17	6	0	0	FALSE	AANG1_DN1258_c0_g1_i1.p1	12957.ACEP20789-PA	0.0	912.0	KOG0123@1|root.KOG0123@2759|Eukaryota.38F9F@33154|Opisthokonta.3BB3Q@33208|Metazoa.3CUUM@33213|Bilateria.41VBP@6656|Arthropoda.3SGN9@50557|Insecta.46GJJ@7399|Hymenoptera	33208|Metazoa	A	Binds the poly(A) tail of mRNA	PABPC4	GO:0000003.GO:0000226.GO:0000278.GO:0000280.GO:0000375.GO:0000377.GO:0000398.GO:0000910.GO:0000932.GO:0002119.GO:0002164.GO:0003002.GO:0003006.GO:0003674.GO:0003676.GO:0003723.GO:0003727.GO:0003729.GO:0003730.GO:0005488.GO:0005515.GO:0005575.GO:0005622.GO:0005623.GO:0005634.GO:0005737.GO:0005829.GO:0005844.GO:0006139.GO:0006396.GO:0006397.GO:0006401.GO:0006412.GO:0006417.GO:0006518.GO:0006725.GO:…	-	ko:K13126	ko03013.ko03015.ko03018.map03013.map03015.map03018	-	-	-	ko00000.ko00001.ko03019.ko03041	-	-	-	PABP.RRM_1
OG0000342	13	5	0	0	FALSE	5	1	1	100	TRUE	LHOC1_DN800_c0_g1_i1.p1	34740.HMEL005534-PA	7.9e-14	70.1	COG2272@1|root.KOG1214@2759|Eukaryota.3A7ZK@33154|Opisthokonta.3BTKQ@33208|Metazoa.3DABX@33213|Bilateria.420PX@6656|Arthropoda.3SP0X@50557|Insecta.448VK@7088|Lepidoptera	33208|Metazoa	T	Pacifastin inhibitor (LCMII)	-	-	-	-	-	-	-	-	-	-	-	-	Pacifastin_I
OG0000343	36	15	0	0	FALSE	14	4	0	0	FALSE	AANG1_DN32297_c0_g1_i1.p1	7070.TC002775-PA	0.0	989.0	KOG4222@1|root.KOG4222@2759|Eukaryota.38FSN@33154|Opisthokonta.3BBPC@33208|Metazoa.3CUFZ@33213|Bilateria.41TN9@6656|Arthropoda.3SJID@50557|Insecta	33208|Metazoa	T	Roundabout	ROBO1	GO:0000003.GO:0000902.GO:0000904.GO:0001525.GO:0001554.GO:0001568.GO:0001655.GO:0001656.GO:0001657.GO:0001667.GO:0001764.GO:0001822.GO:0001823.GO:0001932.GO:0001934.GO:0001944.GO:0001959.GO:0001960.GO:0002009.GO:0002040.GO:0002042.GO:0003002.GO:0003006.GO:0003007.GO:0003148.GO:0003151.GO:0003156.GO:0003170.GO:0003176.GO:0003177.GO:0003179.GO:0003180.GO:0003184.GO:0003197.GO:0003203.GO:0003205.GO:…	-	ko:K06753.ko:K06754.ko:K06755	ko04360.map04360	-	-	-	ko00000.ko00001.ko04147.ko04516	-	-	-	I-set.Ig_3.fn3
OG0000347	40	16	1	6.25	TRUE	18	5	1	20	TRUE	SLON1_DN4875_c0_g1_i12.p1	7070.TC012717-PA	4.95e-121	434.0	KOG1181@1|root.KOG1181@2759|Eukaryota.39Y5S@33154|Opisthokonta.3BJED@33208|Metazoa.3D5XA@33213|Bilateria.41XSQ@6656|Arthropoda.3SGFF@50557|Insecta	33208|Metazoa	S	von Willebrand factor (vWF) type C domain	-	GO:0000003.GO:0002009.GO:0002165.GO:0003006.GO:0003674.GO:0005198.GO:0005201.GO:0005575.GO:0005576.GO:0005615.GO:0007275.GO:0007442.GO:0007444.GO:0007472.GO:0007476.GO:0007483.GO:0007484.GO:0007485.GO:0007548.GO:0007552.GO:0007560.GO:0008150.GO:0009653.GO:0009790.GO:0009791.GO:0009886.GO:0009887.GO:0009888.GO:0022414.GO:0030539.GO:0031012.GO:0032501.GO:0032502.GO:0035107.GO:0035112.GO:0035114.GO:…	-	-	-	-	-	-	-	-	-	-	-
OG0000357	18	7	1	14.29	TRUE	9	3	0	0	FALSE	TFER2_DN145_c0_g1_i3.p1	7070.TC002435-PA	1.66e-113	365.0	2C6BV@1|root.2S16P@2759|Eukaryota.3A4P7@33154|Opisthokonta.3BRWY@33208|Metazoa.3D8QE@33213|Bilateria.4203X@6656|Arthropoda.3SN0Y@50557|Insecta	33208|Metazoa	S	Protein G12 precursor	-	-	-	-	-	-	-	-	-	-	-	-	Ins_allergen_rp
OG0000361	45	16	1	6.25	TRUE	10	3	0	0	FALSE	AANG1_DN17922_c0_g1_i1.p1	7070.TC000871-PA	0.0	1311.0	KOG1217@1|root.KOG1217@2759|Eukaryota.38BUP@33154|Opisthokonta.3BIYB@33208|Metazoa.3D0JJ@33213|Bilateria.41U7I@6656|Arthropoda.3SHY3@50557|Insecta	33208|Metazoa	T	Calcium ion binding	clec-78	GO:0001709.GO:0003002.GO:0003674.GO:0005102.GO:0005112.GO:0005488.GO:0005515.GO:0005575.GO:0005622.GO:0005623.GO:0005737.GO:0005768.GO:0005769.GO:0005886.GO:0006950.GO:0006952.GO:0007275.GO:0007389.GO:0007423.GO:0007424.GO:0008052.GO:0008104.GO:0008150.GO:0008593.GO:0009605.GO:0009607.GO:0009617.GO:0009653.GO:0009887.GO:0009966.GO:0009968.GO:0009987.GO:0010008.GO:0010160.GO:0010646.GO:0010648.GO:…	-	-	-	-	-	-	-	-	-	-	CUB.EGF.EGF_CA.Ephrin_rec_like.F5_F8_type_C.HYR.Laminin_G_3.Ldl_recept_a.Lectin_C.Sushi.hEGF
OG0000362	29	11	3	27.27	TRUE	14	5	1	20	TRUE	SLON1_DN3113_c0_g1_i7.p1	7070.TC015016-PA	7.69e-284	808.0	KOG3530@1|root.KOG3530@2759|Eukaryota.38EPC@33154|Opisthokonta.3BE55@33208|Metazoa.3CXJ2@33213|Bilateria.41W0B@6656|Arthropoda.3SIBU@50557|Insecta	33208|Metazoa	F	cytoskeletal protein binding	EPB41L4B	GO:0000578.GO:0000902.GO:0000904.GO:0001654.GO:0001667.GO:0001700.GO:0001701.GO:0001704.GO:0001707.GO:0001726.GO:0001738.GO:0001754.GO:0001756.GO:0001837.GO:0001839.GO:0001840.GO:0001894.GO:0001952.GO:0001954.GO:0002009.GO:0002064.GO:0003002.GO:0003382.GO:0003383.GO:0003674.GO:0005198.GO:0005200.GO:0005488.GO:0005515.GO:0005575.GO:0005622.GO:0005623.GO:0005634.GO:0005737.GO:0005829.GO:0005856.GO:…	-	ko:K21111	ko04530.map04530	-	-	-	ko00000.ko00001	-	-	-	FA.FERM_C.FERM_M.FERM_N
OG0000372	48	21	0	0	FALSE	21	8	0	0	FALSE	LHOC1_DN3226_c0_g1_i7.p1	7070.TC006095-PA	8.72e-231	644.0	KOG4294@1|root.KOG4294@2759|Eukaryota.39W3D@33154|Opisthokonta.3BNVK@33208|Metazoa.3CXX2@33213|Bilateria.41XI1@6656|Arthropoda.3SG7T@50557|Insecta	33208|Metazoa	P	Belongs to the amiloride-sensitive sodium channel (TC 1.A.6) family	-	GO:0003674.GO:0005215.GO:0005216.GO:0005261.GO:0005272.GO:0005575.GO:0006810.GO:0006811.GO:0006812.GO:0006814.GO:0008150.GO:0008324.GO:0015075.GO:0015077.GO:0015081.GO:0015267.GO:0015318.GO:0015672.GO:0016020.GO:0016021.GO:0022803.GO:0022838.GO:0022857.GO:0022890.GO:0030001.GO:0031224.GO:0034220.GO:0035725.GO:0044425.GO:0046873.GO:0051179.GO:0051234.GO:0055085.GO:0098655.GO:0098660.GO:0098662	-	ko:K03440	-	-	-	-	ko00000.ko04040	1.A.6.1.4.1.A.6.2.1.A.6.4.1.A.6.5	-	-	ASC
OG0000381	27	10	2	20	TRUE	15	5	0	0	FALSE	SLON1_DN20869_c0_g1_i1.p1	7070.TC006542-PA	1.48e-98	299.0	KOG3982@1|root.KOG3982@2759|Eukaryota.38I9F@33154|Opisthokonta.3BN80@33208|Metazoa.3E47Z@33213|Bilateria.41XWA@6656|Arthropoda.3SJ0W@50557|Insecta	33208|Metazoa	K	Runt domain	Runx3	GO:0000122.GO:0000228.GO:0000785.GO:0000790.GO:0000902.GO:0000904.GO:0000976.GO:0000977.GO:0000981.GO:0001012.GO:0001067.GO:0001501.GO:0001503.GO:0001816.GO:0001942.GO:0002009.GO:0002062.GO:0002376.GO:0002520.GO:0002682.GO:0002683.GO:0002684.GO:0002694.GO:0002695.GO:0002696.GO:0003674.GO:0003676.GO:0003677.GO:0003690.GO:0003700.GO:0005488.GO:0005515.GO:0005575.GO:0005622.GO:0005623.GO:0005634.GO:…	-	ko:K09279.ko:K20213	ko04658.map04658	-	-	-	ko00000.ko00001.ko03000	-	-	-	Runt.RunxI
OG0000404	22	7	0	0	FALSE	3	0	0	0	FALSE	AANG1_DN3569_c0_g2_i2.p1	7070.TC009548-PA	0.0	2858.0	KOG1215@1|root.KOG1215@2759|Eukaryota.38B6M@33154|Opisthokonta.3B9HR@33208|Metazoa.3CV9D@33213|Bilateria.41XNN@6656|Arthropoda.3SKUX@50557|Insecta	33208|Metazoa	T	Calcium ion binding	LRP1B	GO:0001523.GO:0001568.GO:0001701.GO:0001775.GO:0001944.GO:0002020.GO:0002252.GO:0002263.GO:0002265.GO:0002376.GO:0003205.GO:0003279.GO:0003674.GO:0005041.GO:0005044.GO:0005102.GO:0005215.GO:0005488.GO:0005509.GO:0005515.GO:0005575.GO:0005622.GO:0005623.GO:0005634.GO:0005737.GO:0005768.GO:0005769.GO:0005886.GO:0005887.GO:0005905.GO:0006066.GO:0006629.GO:0006720.GO:0006721.GO:0006810.GO:0006897.GO:…	-	ko:K04550.ko:K20049	ko04979.ko05010.ko05144.map04979.map05010.map05144	-	-	-	ko00000.ko00001.ko04090.ko04131.ko04516	-	-	-	EGF.EGF_CA.FXa_inhibition.Ldl_recept_a.Ldl_recept_b.cEGF
OG0000413	24	10	0	0	FALSE	17	7	0	0	FALSE	AANG1_DN3635_c0_g1_i13.p1	7070.TC030216-PA	3.08e-38	142.0	2C1WA@1|root.2S2QD@2759|Eukaryota.3AAWP@33154|Opisthokonta.3C21W@33208|Metazoa.3DBX0@33213|Bilateria.420XG@6656|Arthropoda.3SPPM@50557|Insecta	33208|Metazoa	S	gustatory receptor which mediates acceptance or avoidance behavior. depending on its substrates	Gr28a	GO:0000003.GO:0001101.GO:0001582.GO:0003008.GO:0003674.GO:0004888.GO:0004984.GO:0005575.GO:0005623.GO:0007154.GO:0007165.GO:0007600.GO:0007606.GO:0007608.GO:0007610.GO:0007617.GO:0007618.GO:0007619.GO:0007635.GO:0008049.GO:0008150.GO:0008527.GO:0009410.GO:0009593.GO:0009636.GO:0009987.GO:0010033.GO:0010037.GO:0010243.GO:0014070.GO:0014074.GO:0016020.GO:0016021.GO:0017085.GO:0019098.GO:0019953.GO:…	-	ko:K08471	-	-	-	-	ko00000.ko04030	-	-	-	7tm_7
OG0000435	29	10	3	30	TRUE	16	5	1	20	TRUE	AANG1_DN5271_c0_g1_i1.p1	7213.XP_004523784.1	0.0	1027.0	KOG3519@1|root.KOG3519@2759|Eukaryota.38FI5@33154|Opisthokonta.3BAXA@33208|Metazoa.3CT9X@33213|Bilateria.41WEP@6656|Arthropoda.3SFWJ@50557|Insecta.451W8@7147|Diptera	33208|Metazoa	T	Rho guanyl-nucleotide exchange factor activity. It is involved in the biological process described with regulation of Rho protein signal transduction	TIAM1	GO:0000902.GO:0001726.GO:0001932.GO:0001934.GO:0002791.GO:0003008.GO:0003012.GO:0003300.GO:0003674.GO:0005085.GO:0005088.GO:0005089.GO:0005096.GO:0005102.GO:0005488.GO:0005515.GO:0005543.GO:0005575.GO:0005622.GO:0005623.GO:0005634.GO:0005737.GO:0005829.GO:0005886.GO:0005911.GO:0005929.GO:0006915.GO:0006928.GO:0006996.GO:0007010.GO:0007154.GO:0007155.GO:0007160.GO:0007165.GO:0007166.GO:0007167.GO:…	-	ko:K05731.ko:K16847	ko04014.ko04015.ko04024.ko04062.ko04530.ko04810.ko05205.map04014.map04015.map04024.map04062.map04530.map04810.map05205	-	-	-	ko00000.ko00001	-	-	-	PDZ.PH.RBD.RhoGEF
OG0000447	17	4	0	0	FALSE	7	2	0	0	FALSE	AANG1_DN1712_c0_g1_i4.p1	7070.TC012521-PA	0.0	2649.0	KOG3594@1|root.KOG4289@2759|Eukaryota.38E9P@33154|Opisthokonta.3BB9S@33208|Metazoa.3CRQ5@33213|Bilateria.41WF3@6656|Arthropoda.3SIJ5@50557|Insecta	33208|Metazoa	T	It is involved in the biological process described with homophilic cell adhesion via plasma membrane adhesion molecules	CELSR2	GO:0000003.GO:0000902.GO:0000904.GO:0001505.GO:0001558.GO:0001654.GO:0001702.GO:0001736.GO:0001738.GO:0001745.GO:0001751.GO:0001752.GO:0001754.GO:0001763.GO:0001764.GO:0001838.GO:0001841.GO:0001843.GO:0001932.GO:0001942.GO:0002009.GO:0003002.GO:0003341.GO:0003674.GO:0004888.GO:0004930.GO:0005488.GO:0005509.GO:0005515.GO:0005575.GO:0005622.GO:0005623.GO:0005634.GO:0005654.GO:0005737.GO:0005886.GO:…	-	ko:K04600.ko:K04601.ko:K04602.ko:K14704	ko04978.map04978	-	-	-	ko00000.ko00001.ko02000.ko04030.ko04516	2.A.53.2.7.2.A.53.2.8	-	-	7tm_2.Cadherin.EGF.GAIN.GPS.HRM.Laminin_EGF.Laminin_G_2.hEGF
OG0000462	20	8	0	0	FALSE	13	4	0	0	FALSE	LHOC1_DN2941_c0_g1_i1.p1	7070.TC014620-PA	1.46e-315	880.0	KOG2513@1|root.KOG2513@2759|Eukaryota.38FVF@33154|Opisthokonta.3BCCI@33208|Metazoa.3CRYT@33213|Bilateria.41VAB@6656|Arthropoda.3SKBG@50557|Insecta	33208|Metazoa	D	Calcium-activated chloride channel	-	GO:0000003.GO:0000212.GO:0000226.GO:0000280.GO:0005575.GO:0005622.GO:0005623.GO:0005634.GO:0005635.GO:0005640.GO:0005737.GO:0005783.GO:0005819.GO:0005856.GO:0005938.GO:0006996.GO:0007010.GO:0007017.GO:0007049.GO:0007051.GO:0007059.GO:0007143.GO:0007276.GO:0007292.GO:0008150.GO:0009987.GO:0012505.GO:0015630.GO:0016020.GO:0016021.GO:0016043.GO:0016321.GO:0019867.GO:0019953.GO:0022402.GO:0022412.GO:…	-	ko:K19327	-	-	-	-	ko00000.ko04040	1.A.17.1	-	-	Anoctamin
OG0000468	21	7	1	14.29	TRUE	15	6	0	0	FALSE	SLON1_DN2576_c0_g2_i6.p1	7070.TC004398-PA	2.55e-129	440.0	2BX6E@1|root.2QQYV@2759|Eukaryota.3954E@33154|Opisthokonta.3BF60@33208|Metazoa.3CRCZ@33213|Bilateria.41WIH@6656|Arthropoda.3SGDP@50557|Insecta	33208|Metazoa	S	cell-cell junction organization	C9orf172	GO:0003674.GO:0005488.GO:0005515.GO:0008157.GO:0019899.GO:0019902.GO:0019903	-	-	-	-	-	-	-	-	-	-	zf-MYND
OG0000505	26	10	1	10	TRUE	12	3	1	33.33	TRUE	AANG1_DN13876_c0_g1_i1.p1	7070.TC008923-PA	0.0	1746.0	COG5022@1|root.KOG4229@2759|Eukaryota.38DNN@33154|Opisthokonta.3BI2S@33208|Metazoa.3D04U@33213|Bilateria.41VY0@6656|Arthropoda.3SJ6R@50557|Insecta	33208|Metazoa	Z	Belongs to the TRAFAC class myosin-kinesin ATPase superfamily. Myosin family	Myo22	-	-	-	-	-	-	-	-	-	-	-	FERM_M.IQ.MyTH4.Myosin_head.RA
OG0000509	28	11	2	18.18	TRUE	15	6	3	50	TRUE	AANG1_DN1561_c0_g1_i2.p1	7070.TC007308-PA	0.0	1826.0	KOG3604@1|root.KOG3604@2759|Eukaryota.38FMN@33154|Opisthokonta.3BBNX@33208|Metazoa.3CUMT@33213|Bilateria.41WR6@6656|Arthropoda.3SG8Y@50557|Insecta	33208|Metazoa	S	Pecanex protein (C-terminus)	pcx	GO:0005575.GO:0005622.GO:0005623.GO:0005737.GO:0005783.GO:0006996.GO:0007029.GO:0007154.GO:0007165.GO:0007166.GO:0007219.GO:0008150.GO:0009987.GO:0010256.GO:0012505.GO:0016043.GO:0023052.GO:0043226.GO:0043227.GO:0043229.GO:0043231.GO:0044424.GO:0044444.GO:0044464.GO:0050789.GO:0050794.GO:0050896.GO:0051716.GO:0065007.GO:0071840	-	-	-	-	-	-	-	-	-	-	Pecanex_C
OG0000514	7	2	0	0	FALSE	3	0	0	0	FALSE	AANG1_DN3633_c0_g2_i2.p1	7070.TC012058-PA	0.0	1685.0	COG0553@1|root.KOG0391@2759|Eukaryota.38C85@33154|Opisthokonta.3BH39@33208|Metazoa.3CUF7@33213|Bilateria.41V48@6656|Arthropoda.3SK2V@50557|Insecta	33208|Metazoa	KL	DNA- binding	EP400	GO:0000003.GO:0000123.GO:0000228.GO:0000785.GO:0000790.GO:0000812.GO:0000902.GO:0000904.GO:0002165.GO:0002376.GO:0002520.GO:0002682.GO:0002683.GO:0003002.GO:0003006.GO:0003674.GO:0003682.GO:0003712.GO:0003713.GO:0003823.GO:0003824.GO:0004402.GO:0005488.GO:0005515.GO:0005575.GO:0005622.GO:0005623.GO:0005634.GO:0005654.GO:0005694.GO:0005737.GO:0005794.GO:0006325.GO:0006338.GO:0006355.GO:0006357.GO:…	-	ko:K11320.ko:K11661	-	-	-	-	ko00000.ko01000.ko03036	-	-	-	EP400_N.HSA.Helicase_C.SNF2_N
OG0000532	21	7	0	0	FALSE	17	7	0	0	FALSE	SLON1_DN6475_c0_g1_i2.p1	7070.TC012863-PA	2.4e-197	623.0	29493@1|root.2RB63@2759|Eukaryota.39XPE@33154|Opisthokonta.3BP3B@33208|Metazoa.3D4GN@33213|Bilateria.41Y9G@6656|Arthropoda.3SKT2@50557|Insecta	33208|Metazoa	T	G-protein coupled receptor activity	-	-	-	-	-	-	-	-	-	-	-	-	Ig_3
OG0000535	46	19	3	15.79	TRUE	14	3	1	33.33	TRUE	SLON1_DN7493_c0_g2_i2.p1	7070.TC014490-PA	0.0	1181.0	28HT9@1|root.2QQ4F@2759|Eukaryota.38G7S@33154|Opisthokonta.3BACH@33208|Metazoa.3D0Z7@33213|Bilateria.41YBE@6656|Arthropoda.3SSA1@50557|Insecta	33208|Metazoa	S	axonemal central apparatus assembly	HYDIN	GO:0000226.GO:0001578.GO:0002064.GO:0003341.GO:0005575.GO:0005622.GO:0005623.GO:0005737.GO:0005856.GO:0005929.GO:0005930.GO:0006928.GO:0006996.GO:0007010.GO:0007017.GO:0007018.GO:0007275.GO:0007399.GO:0007417.GO:0007420.GO:0008150.GO:0009888.GO:0009987.GO:0016043.GO:0021591.GO:0022607.GO:0030030.GO:0030031.GO:0030154.GO:0030855.GO:0032501.GO:0032502.GO:0032838.GO:0035082.GO:0042995.GO:0043226.GO:…	-	ko:K17570	-	-	-	-	ko00000.ko01009	-	-	-	ASH.Hydin_ADK.Motile_Sperm.PapD-like
OG0000538	3	0	0	0	FALSE	5	1	0	0	FALSE	SLON1_DN15563_c0_g1_i2.p1	7425.NV18135-PA	3.22e-07	50.8	28IF7@1|root.2QQS1@2759|Eukaryota.38DDD@33154|Opisthokonta.3BFXY@33208|Metazoa.3CUZ1@33213|Bilateria.41WPK@6656|Arthropoda.3SIYU@50557|Insecta.46G1N@7399|Hymenoptera	33208|Metazoa	F	Kinase that can phosphorylate various inositol polyphosphate such as Ins(3.4.5.6)P4 or Ins(1.3.4)P3	ITPK1	GO:0003674.GO:0003824.GO:0005575.GO:0005622.GO:0005623.GO:0005737.GO:0005829.GO:0005886.GO:0006066.GO:0006793.GO:0006796.GO:0006950.GO:0007154.GO:0007165.GO:0007275.GO:0007399.GO:0007596.GO:0007599.GO:0008150.GO:0008152.GO:0009611.GO:0009790.GO:0009792.GO:0009888.GO:0009987.GO:0016020.GO:0016301.GO:0016310.GO:0016311.GO:0016324.GO:0016740.GO:0016772.GO:0016773.GO:0016787.GO:0016788.GO:0016791.GO:…	2.7.1.134.2.7.1.159	ko:K00913	ko00562.ko01100.ko04070.map00562.map01100.map04070	M00132	R03428.R03429.R03479	RC00002.RC00078	ko00000.ko00001.ko00002.ko01000	-	-	-	Ins134_P3_kin
OG0000554	19	7	0	0	FALSE	21	7	1	14.29	TRUE	SLON1_DN14156_c0_g1_i3.p1	7070.TC005523-PA	0.0	900.0	KOG4418@1|root.KOG4418@2759|Eukaryota.38DVM@33154|Opisthokonta.3BMD7@33208|Metazoa.3CZS3@33213|Bilateria.41XZB@6656|Arthropoda.3SGMX@50557|Insecta	33208|Metazoa	S	G-protein coupled receptor activity. It is involved in the biological process described with G-protein coupled receptor signaling pathway	GPRMGL2	GO:0005575.GO:0005623.GO:0005886.GO:0007154.GO:0007165.GO:0007186.GO:0008150.GO:0009987.GO:0016020.GO:0023052.GO:0044464.GO:0050789.GO:0050794.GO:0050896.GO:0051716.GO:0065007.GO:0071944	-	-	-	-	-	-	-	-	-	-	7tm_3
OG0000563	37	13	2	15.38	TRUE	9	2	0	0	FALSE	SLON1_DN4139_c1_g1_i9.p1	7070.TC012225-PA	0.0	1348.0	KOG4789@1|root.KOG4789@2759|Eukaryota.38H28@33154|Opisthokonta.3B9Z0@33208|Metazoa.3CS00@33213|Bilateria.41W3B@6656|Arthropoda.3SGYF@50557|Insecta	33208|Metazoa	S	Transmembrane protein family 132	TMEM132E	GO:0002064.GO:0002065.GO:0002066.GO:0003008.GO:0005575.GO:0005622.GO:0005623.GO:0005737.GO:0005783.GO:0005788.GO:0005794.GO:0006464.GO:0006807.GO:0007275.GO:0007399.GO:0007417.GO:0007420.GO:0007423.GO:0007600.GO:0007605.GO:0008150.GO:0008152.GO:0008544.GO:0009581.GO:0009582.GO:0009605.GO:0009612.GO:0009628.GO:0009888.GO:0009892.GO:0009913.GO:0009987.GO:0010563.GO:0010921.GO:0010923.GO:0010941.GO:…	-	ko:K17599	-	-	-	-	ko00000.ko01009	-	-	-	TMEM132.TMEM132D_C.TMEM132D_N
OG0000568	12	4	0	0	FALSE	5	1	0	0	FALSE	AANG1_DN4438_c1_g1_i1.p1	7070.TC002573-PA	0.0	1682.0	COG5221@1|root.KOG3613@2759|Eukaryota.38ED7@33154|Opisthokonta.3BDMZ@33208|Metazoa.3CURP@33213|Bilateria.41WV4@6656|Arthropoda.3SHVX@50557|Insecta	33208|Metazoa	K	Protein dopey-1 homolog	DOPEY1	GO:0000139.GO:0003008.GO:0005575.GO:0005622.GO:0005623.GO:0005737.GO:0005768.GO:0005794.GO:0005802.GO:0006810.GO:0006892.GO:0006895.GO:0006996.GO:0007029.GO:0007275.GO:0008150.GO:0009987.GO:0010256.GO:0012505.GO:0016020.GO:0016043.GO:0016192.GO:0016482.GO:0031090.GO:0031410.GO:0031982.GO:0031984.GO:0032501.GO:0032502.GO:0043226.GO:0043227.GO:0043229.GO:0043231.GO:0044422.GO:0044424.GO:0044431.GO:…	-	-	-	-	-	-	-	-	-	-	Dopey_N
OG0000571	12	4	0	0	FALSE	23	9	0	0	FALSE	SLON1_DN14052_c0_g2_i1.p1	34740.HMEL006370-PA	7.72e-25	100.0	2D7U6@1|root.2T7GZ@2759|Eukaryota.391T6@33154|Opisthokonta.3C7A7@33208|Metazoa.3DNAA@33213|Bilateria.42A2D@6656|Arthropoda.3SSJ0@50557|Insecta	34740.HMEL006370-PA|-	-	-	-	-	-	-	-	-	-	-	-	-	-	-	-
OG0000585	37	13	0	0	FALSE	14	5	0	0	FALSE	SLON1_DN12827_c2_g1_i6.p1	7070.TC000586-PA	0.0	2281.0	COG5043@1|root.KOG1809@2759|Eukaryota.38B64@33154|Opisthokonta.3BFU8@33208|Metazoa.3CWMY@33213|Bilateria.41VRN@6656|Arthropoda.3SIYZ@50557|Insecta	33208|Metazoa	U	Vacuolar Protein	-	-	-	ko:K19525	-	-	-	-	ko00000	-	-	-	Chorein_N.SHR-BD.VPS13.VPS13_C.VPS13_mid_rpt
OG0000590	24	9	1	11.11	TRUE	14	4	1	25	TRUE	SLON1_DN5783_c0_g1_i2.p1	7070.TC006201-PA	0.0	2032.0	KOG1846@1|root.KOG1846@2759|Eukaryota.38H13@33154|Opisthokonta.3BFVX@33208|Metazoa.3CWH1@33213|Bilateria.41UM9@6656|Arthropoda.3SI1F@50557|Insecta	33208|Metazoa	U	ARF guanyl-nucleotide exchange factor activity. It is involved in the biological process described with regulation of ARF protein signal transduction	KIAA1244	GO:0008150.GO:0009892.GO:0010563.GO:0010921.GO:0010923.GO:0019220.GO:0019222.GO:0031323.GO:0031324.GO:0035303.GO:0035305.GO:0043086.GO:0044092.GO:0045936.GO:0048519.GO:0048523.GO:0050789.GO:0050790.GO:0050794.GO:0051174.GO:0051336.GO:0051346.GO:0065007.GO:0065009	-	ko:K17572	-	-	-	-	ko00000.ko01009	-	-	-	DCB.DUF1981
OG0000618	29	12	2	16.67	TRUE	22	8	1	12.5	TRUE	SLON1_DN50085_c0_g1_i1.p1	7070.TC000808-PA	0.0	1192.0	COG2373@1|root.KOG1366@2759|Eukaryota.38DGN@33154|Opisthokonta.3BCF2@33208|Metazoa.3CTZZ@33213|Bilateria.41XMT@6656|Arthropoda.3SKR4@50557|Insecta	33208|Metazoa	O	endopeptidase inhibitor activity	-	-	-	-	-	-	-	-	-	-	-	-	A2M.A2M_N.A2M_N_2.A2M_comp.A2M_recep.Methyltransf_FA.Thiol-ester_cl
OG0000622	15	6	1	16.67	TRUE	23	8	0	0	FALSE	SLON1_DN31351_c0_g2_i1.p1	7029.ACYPI52025-PA	2.74e-27	111.0	2D5IC@1|root.2SYNT@2759|Eukaryota.3AUJS@33154|Opisthokonta.3C93N@33208|Metazoa.3DJQ2@33213|Bilateria.423WA@6656|Arthropoda.3SW1S@50557|Insecta.3EE28@33342|Paraneoptera	33208|Metazoa	-	-	-	-	-	-	-	-	-	-	-	-	-	-	-
OG0000656	29	10	0	0	FALSE	16	5	0	0	FALSE	SLON1_DN9903_c1_g1_i2.p1	7213.XP_004521753.1	2.61e-114	384.0	KOG1217@1|root.KOG1217@2759|Eukaryota.39VS3@33154|Opisthokonta.3BETF@33208|Metazoa.3D4B3@33213|Bilateria.41UZJ@6656|Arthropoda.3SKHA@50557|Insecta.4529Q@7147|Diptera	33208|Metazoa	T	Calcium ion binding	-	-	-	-	-	-	-	-	-	-	-	-	EGF.hEGF
OG0000675	18	6	2	33.33	TRUE	8	2	0	0	FALSE	SLON1_DN4132_c0_g1_i35.p1	7070.TC011341-PA	3.61e-224	689.0	2E8Q3@1|root.2SF5H@2759|Eukaryota.3ADJ1@33154|Opisthokonta.3BWH9@33208|Metazoa.3DCIU@33213|Bilateria.4207G@6656|Arthropoda.3SN9H@50557|Insecta	33208|Metazoa	-	-	-	-	-	-	-	-	-	-	-	-	-	-	-
OG0000676	17	6	0	0	FALSE	12	4	0	0	FALSE	SLON1_DN8883_c1_g1_i2.p1	7070.TC011198-PA	3.19e-180	514.0	KOG4219@1|root.KOG4219@2759|Eukaryota.38C5T@33154|Opisthokonta.3BE9X@33208|Metazoa.3D079@33213|Bilateria.41TY3@6656|Arthropoda.3SHE7@50557|Insecta	33208|Metazoa	T	Tachykinin receptor activity. It is involved in the biological process described with G-protein coupled receptor signaling pathway	TACR2	GO:0000003.GO:0000302.GO:0001101.GO:0001505.GO:0001653.GO:0001956.GO:0001976.GO:0001990.GO:0002016.GO:0002027.GO:0002035.GO:0002118.GO:0002526.GO:0002682.GO:0002684.GO:0002685.GO:0002687.GO:0002694.GO:0002696.GO:0002790.GO:0003008.GO:0003012.GO:0003013.GO:0003014.GO:0003018.GO:0003044.GO:0003051.GO:0003073.GO:0003081.GO:0003674.GO:0004888.GO:0004930.GO:0004995.GO:0005575.GO:0005622.GO:0005623.GO:…	-	ko:K04222.ko:K04223.ko:K04224.ko:K04225	ko04020.ko04080.ko05162.map04020.map04080.map05162	-	-	-	ko00000.ko00001.ko04030	-	-	-	7tm_1
OG0000697	7	2	0	0	FALSE	3	0	0	0	FALSE	AANG1_DN6994_c0_g1_i46.p1	7070.TC009358-PA	0.0	3207.0	KOG4261@1|root.KOG4261@2759|Eukaryota.38HIJ@33154|Opisthokonta.3BAVX@33208|Metazoa.3CRH2@33213|Bilateria.41UV5@6656|Arthropoda.3SHTT@50557|Insecta	33208|Metazoa	Z	It is involved in the biological process described with cytoskeletal anchoring at plasma membrane	TLN1	GO:0000003.GO:0001667.GO:0001700.GO:0001708.GO:0001726.GO:0001786.GO:0001894.GO:0002009.GO:0002064.GO:0002065.GO:0002066.GO:0002119.GO:0002164.GO:0002165.GO:0002576.GO:0003006.GO:0003008.GO:0003012.GO:0003674.GO:0003779.GO:0005102.GO:0005178.GO:0005198.GO:0005200.GO:0005488.GO:0005515.GO:0005543.GO:0005575.GO:0005576.GO:0005604.GO:0005605.GO:0005622.GO:0005623.GO:0005737.GO:0005829.GO:0005856.GO:…	-	ko:K06271	ko04015.ko04510.ko04611.ko05166.map04015.map04510.map04611.map05166	-	-	-	ko00000.ko00001.ko04147	-	-	-	FERM_M.FERM_N.FERM_f0.IRS.I_LWEQ.Talin_middle.VBS
OG0000703	28	11	1	9.09	TRUE	8	0	0	0	FALSE	AANG1_DN6837_c0_g1_i2.p1	7070.TC009361-PA	0.0	1045.0	KOG4297@1|root.KOG4297@2759|Eukaryota.39UHY@33154|Opisthokonta.3BB6H@33208|Metazoa.3D14B@33213|Bilateria.41TQQ@6656|Arthropoda.3SGGA@50557|Insecta	33208|Metazoa	TV	peptidase inhibitor activity	-	GO:0005575.GO:0005576.GO:0005615.GO:0043083.GO:0044421.GO:0044456.GO:0045202	-	ko:K17495	-	-	-	-	ko00000.ko01009	-	-	-	Sushi.WAP
OG0000721	24	10	0	0	FALSE	9	2	0	0	FALSE	AANG1_DN10395_c0_g1_i1.p1	7070.TC000207-PA	0.0	1263.0	KOG0169@1|root.KOG0169@2759|Eukaryota.38BAR@33154|Opisthokonta.3BDE8@33208|Metazoa.3CSQY@33213|Bilateria.41UEG@6656|Arthropoda.3SKKJ@50557|Insecta	33208|Metazoa	I	calcium-dependent phospholipase C activity	PLCE1	GO:0000139.GO:0000187.GO:0001558.GO:0001655.GO:0001822.GO:0001932.GO:0001934.GO:0002253.GO:0002376.GO:0002682.GO:0002684.GO:0002831.GO:0003674.GO:0003824.GO:0004435.GO:0004620.GO:0004629.GO:0005085.GO:0005488.GO:0005515.GO:0005575.GO:0005622.GO:0005623.GO:0005737.GO:0005794.GO:0005829.GO:0005886.GO:0006066.GO:0006629.GO:0006638.GO:0006639.GO:0006644.GO:0006650.GO:0006651.GO:0006793.GO:0006796.GO:…	3.1.4.11	ko:K05860	ko00562.ko01100.ko04014.ko04015.ko04020.ko04024.ko04070.ko04919.ko04933.ko05205.map00562.map01100.map04014.map04015.map04020.map04024.map04070.map04919.map04933.map05205	M00130	R03332.R03435.R10952	RC00017.RC00425	ko00000.ko00001.ko00002.ko01000.ko04131	-	-	-	C2.EF-hand_like.PI-PLC-X.PI-PLC-Y.RA.RasGEF
OG0000744	16	5	0	0	FALSE	9	1	0	0	FALSE	LHOC1_DN189_c3_g2_i1.p1	7070.TC010799-PA	0.0	1064.0	2A33V@1|root.2RY4C@2759|Eukaryota.3AVTJ@33154|Opisthokonta.3BNUZ@33208|Metazoa.3DKV7@33213|Bilateria.41URU@6656|Arthropoda.3SGJ8@50557|Insecta	33208|Metazoa	-	-	PLEKHA5	GO:0003008.GO:0007600.GO:0008150.GO:0019233.GO:0032501.GO:0050877	-	-	-	-	-	-	-	-	-	-	PH
OG0000751	21	6	1	16.67	TRUE	12	4	0	0	FALSE	SLON1_DN23336_c1_g1_i2.p1	7070.TC013501-PA	3.55e-309	899.0	KOG1074@1|root.KOG1074@2759|Eukaryota.38FPT@33154|Opisthokonta.3BDGQ@33208|Metazoa.3CT0U@33213|Bilateria.41WSE@6656|Arthropoda.3SKH1@50557|Insecta	33208|Metazoa	K	Metal ion binding	SALL1	GO:0000003.GO:0000118.GO:0000122.GO:0000228.GO:0000381.GO:0000785.GO:0000790.GO:0000792.GO:0000976.GO:0000977.GO:0000981.GO:0001012.GO:0001067.GO:0001085.GO:0001158.GO:0001654.GO:0001655.GO:0001656.GO:0001657.GO:0001658.GO:0001667.GO:0001704.GO:0001707.GO:0001708.GO:0001709.GO:0001742.GO:0001745.GO:0001751.GO:0001754.GO:0001763.GO:0001822.GO:0001823.GO:0001838.GO:0001841.GO:0001843.GO:0002009.GO:…	-	ko:K19871	-	-	-	-	ko00000.ko03036	-	-	-	zf-C2H2.zf-C2H2_4.zf-met
OG0000753	26	7	2	28.57	TRUE	5	0	0	0	FALSE	SLON1_DN10506_c0_g1_i1.p1	7070.TC004393-PA	1.22e-205	689.0	KOG1217@1|root.KOG1217@2759|Eukaryota.38BUP@33154|Opisthokonta.3BAFT@33208|Metazoa.3CRZB@33213|Bilateria.41X3K@6656|Arthropoda.3SG0R@50557|Insecta	33208|Metazoa	T	Calcium ion binding. It is involved in the biological process described with regulation of developmental process	NOTCH1	GO:0000003.GO:0000122.GO:0000139.GO:0000278.GO:0000578.GO:0000902.GO:0000904.GO:0000976.GO:0000977.GO:0000978.GO:0000987.GO:0000988.GO:0000989.GO:0001012.GO:0001067.GO:0001076.GO:0001190.GO:0001503.GO:0001525.GO:0001568.GO:0001570.GO:0001649.GO:0001654.GO:0001655.GO:0001666.GO:0001667.GO:0001669.GO:0001700.GO:0001701.GO:0001708.GO:0001709.GO:0001726.GO:0001736.GO:0001738.GO:0001745.GO:0001751.GO:…	-	ko:K02599.ko:K20994.ko:K20995	ko01522.ko04320.ko04330.ko04371.ko04658.ko04919.ko05020.ko05165.ko05200.ko05206.ko05224.map01522.map04320.map04330.map04371.map04658.map04919.map05020.map05165.map05200.map05206.map05224	M00682	-	-	ko00000.ko00001.ko00002	-	-	-	Ank.Ank_2.Ank_4.Ank_5.DUF3454.EGF.EGF_CA.NOD.NODP.Notch.hEGF
OG0000755	40	17	2	11.76	TRUE	11	3	3	100	TRUE	AANG1_DN2820_c2_g1_i1.p1	7070.TC007180-PA	0.0	1023.0	KOG3594@1|root.KOG3594@2759|Eukaryota.38CZH@33154|Opisthokonta.3B9B2@33208|Metazoa.3CZDU@33213|Bilateria.41Y7V@6656|Arthropoda.3SK4H@50557|Insecta	33208|Metazoa	S	Calcium ion binding. It is involved in the biological process described with homophilic cell adhesion via plasma membrane adhesion molecules	DCHS2	GO:0000226.GO:0000902.GO:0000904.GO:0001501.GO:0001503.GO:0001654.GO:0001655.GO:0001657.GO:0001658.GO:0001736.GO:0001737.GO:0001738.GO:0001745.GO:0001763.GO:0001822.GO:0001823.GO:0002009.GO:0002165.GO:0003002.GO:0003007.GO:0003170.GO:0003171.GO:0003174.GO:0003179.GO:0003181.GO:0003183.GO:0003188.GO:0003190.GO:0003192.GO:0003197.GO:0003203.GO:0003272.GO:0003273.GO:0003674.GO:0005488.GO:0005509.GO:…	-	ko:K16507	ko04391.ko04392.map04391.map04392	-	-	-	ko00000.ko00001.ko04516	-	-	-	Cadherin
OG0000756	11	3	0	0	FALSE	11	4	2	50	TRUE	AANG1_DN535_c1_g1_i1.p1	7070.TC002423-PA	0.0	2390.0	COG5307@1|root.KOG0929@2759|Eukaryota.38B79@33154|Opisthokonta.3BEJ9@33208|Metazoa.3CW6V@33213|Bilateria.41TEB@6656|Arthropoda.3SK8A@50557|Insecta	33208|Metazoa	U	ARF guanyl-nucleotide exchange factor activity. It is involved in the biological process described with regulation of ARF protein signal transduction	ARFGEF1	GO:0000139.GO:0001817.GO:0001819.GO:0001881.GO:0003674.GO:0005085.GO:0005086.GO:0005102.GO:0005488.GO:0005515.GO:0005575.GO:0005622.GO:0005623.GO:0005634.GO:0005654.GO:0005730.GO:0005737.GO:0005768.GO:0005794.GO:0005802.GO:0005815.GO:0005829.GO:0005856.GO:0005874.GO:0005879.GO:0005881.GO:0005929.GO:0005930.GO:0006810.GO:0006887.GO:0006892.GO:0006893.GO:0006996.GO:0007030.GO:0007032.GO:0007154.GO:…	-	ko:K18442	ko04144.map04144	-	-	-	ko00000.ko00001.ko04131	-	-	-	DCB.DUF1981.Sec7.Sec7_N
OG0000757	15	4	0	0	FALSE	9	3	0	0	FALSE	LHOC1_DN586_c0_g1_i7.p1	7070.TC006684-PA	4.52e-97	328.0	29NUI@1|root.2RW5P@2759|Eukaryota.39Y2X@33154|Opisthokonta.3BJEZ@33208|Metazoa.3D65T@33213|Bilateria.41U3N@6656|Arthropoda.3SK70@50557|Insecta	33208|Metazoa	S	MAP-kinase scaffold activity	-	GO:0001932.GO:0001934.GO:0003674.GO:0005078.GO:0005198.GO:0005488.GO:0005515.GO:0008150.GO:0009893.GO:0009966.GO:0009967.GO:0010562.GO:0010604.GO:0010646.GO:0010647.GO:0019220.GO:0019222.GO:0019899.GO:0019900.GO:0023051.GO:0023056.GO:0031323.GO:0031325.GO:0031399.GO:0031401.GO:0032268.GO:0032270.GO:0032947.GO:0035591.GO:0042325.GO:0042327.GO:0043408.GO:0043410.GO:0045937.GO:0048518.GO:0048522.GO:…	-	-	-	-	-	-	-	-	-	-	-
OG0000760	19	8	0	0	FALSE	13	4	0	0	FALSE	AANG1_DN2181_c0_g1_i6.p1	7070.TC013794-PA	1.71e-167	476.0	2CNHG@1|root.2QWBZ@2759|Eukaryota.39J4D@33154|Opisthokonta.3CNU8@33208|Metazoa.3E50Q@33213|Bilateria.41VXY@6656|Arthropoda.3SKP8@50557|Insecta	33208|Metazoa	S	Popeye domain-containing protein	POPDC3	GO:0000166.GO:0003674.GO:0005488.GO:0005575.GO:0008150.GO:0016020.GO:0016021.GO:0017076.GO:0030551.GO:0030552.GO:0030554.GO:0031224.GO:0032553.GO:0032555.GO:0032559.GO:0036094.GO:0042391.GO:0043167.GO:0043168.GO:0044425.GO:0065007.GO:0065008.GO:0097159.GO:0097367.GO:1901265.GO:1901363	-	ko:K21108	ko04530.map04530	-	-	-	ko00000.ko00001	-	-	-	Popeye
OG0000763	7	2	0	0	FALSE	5	1	0	0	FALSE	LHOC1_DN6669_c1_g1_i5.p1	7070.TC030632-PA	5.37e-131	448.0	KOG1844@1|root.KOG1844@2759|Eukaryota.38E5M@33154|Opisthokonta.3BCJN@33208|Metazoa.3CZU3@33213|Bilateria.41V9T@6656|Arthropoda.3SGUU@50557|Insecta	33208|Metazoa	J	Zinc ion binding	KMT2E	GO:0000785.GO:0001775.GO:0002252.GO:0002262.GO:0002274.GO:0002376.GO:0002443.GO:0002444.GO:0002446.GO:0002520.GO:0002682.GO:0003674.GO:0003682.GO:0003712.GO:0003713.GO:0003824.GO:0005488.GO:0005515.GO:0005575.GO:0005622.GO:0005623.GO:0005634.GO:0005654.GO:0005694.GO:0005700.GO:0006139.GO:0006259.GO:0006304.GO:0006305.GO:0006306.GO:0006325.GO:0006342.GO:0006355.GO:0006464.GO:0006479.GO:0006725.GO:…	2.1.1.43	ko:K09189	ko00310.map00310	-	R03875.R03938.R04866.R04867	RC00003.RC00060.RC00181.RC00496	ko00000.ko00001.ko01000.ko03000.ko03036	-	-	-	PHD.SET
OG0000769	14	4	0	0	FALSE	12	4	0	0	FALSE	SLON1_DN28768_c1_g1_i1.p1	7070.TC000010-PA	7.27e-18	89.4	2E3ED@1|root.2SAHD@2759|Eukaryota.3APMU@33154|Opisthokonta.3C336@33208|Metazoa.3DJ08@33213|Bilateria	33208|Metazoa	-	-	-	-	-	-	-	-	-	-	-	-	-	-	Exo_endo_phos_2
OG0000786	21	8	0	0	FALSE	22	6	0	0	FALSE	AANG1_DN4517_c0_g1_i3.p1	7070.TC001129-PA	0.0	2116.0	KOG3594@1|root.KOG3594@2759|Eukaryota.38CZH@33154|Opisthokonta.3B9B2@33208|Metazoa.3D4AJ@33213|Bilateria.41XK9@6656|Arthropoda.3SKGA@50557|Insecta	33208|Metazoa	S	Calcium ion binding. It is involved in the biological process described with homophilic cell adhesion via plasma membrane adhesion molecules	CDH23	GO:0000902.GO:0000904.GO:0001894.GO:0001895.GO:0001917.GO:0002064.GO:0002065.GO:0002066.GO:0002093.GO:0003008.GO:0003674.GO:0005488.GO:0005509.GO:0005515.GO:0005575.GO:0005622.GO:0005623.GO:0005813.GO:0005815.GO:0005856.GO:0005886.GO:0005887.GO:0005929.GO:0006810.GO:0006811.GO:0006812.GO:0006816.GO:0006873.GO:0006874.GO:0006875.GO:0007155.GO:0007275.GO:0007399.GO:0007423.GO:0007424.GO:0007600.GO:…	-	ko:K06813.ko:K16501.ko:K16502	-	-	-	-	ko00000.ko03036.ko04516	-	-	-	Cadherin
OG0000788	28	10	0	0	FALSE	8	1	0	0	FALSE	AANG1_DN6387_c0_g1_i1.p1	7070.TC012464-PA	2.09e-195	581.0	KOG4565@1|root.KOG4565@2759|Eukaryota.39SZ0@33154|Opisthokonta.3BF8U@33208|Metazoa.3CU20@33213|Bilateria.41TZE@6656|Arthropoda.3SFVJ@50557|Insecta	33208|Metazoa	K	DNA- binding	LCORL	GO:0000981.GO:0001666.GO:0003008.GO:0003674.GO:0003676.GO:0003677.GO:0003700.GO:0005488.GO:0005515.GO:0005575.GO:0005622.GO:0005623.GO:0005634.GO:0005694.GO:0005700.GO:0006139.GO:0006351.GO:0006355.GO:0006357.GO:0006366.GO:0006725.GO:0006807.GO:0006950.GO:0007610.GO:0007611.GO:0007613.GO:0008150.GO:0008152.GO:0009058.GO:0009059.GO:0009628.GO:0009889.GO:0009891.GO:0009893.GO:0009987.GO:0010467.GO:…	-	ko:K20015	ko04214.map04214	-	-	-	ko00000.ko00001	-	-	-	DUF4553.HTH_psq
OG0000801	13	5	0	0	FALSE	13	5	1	20	TRUE	AANG1_DN5207_c0_g2_i1.p1	7070.TC003151-PA	2.08e-200	565.0	KOG3656@1|root.KOG3656@2759|Eukaryota.394WS@33154|Opisthokonta.3BD1T@33208|Metazoa.3CXAV@33213|Bilateria.41VE6@6656|Arthropoda.3SHNG@50557|Insecta	33208|Metazoa	T	Belongs to the G-protein coupled receptor 1 family	PRLHR	GO:0000003.GO:0001653.GO:0003674.GO:0004888.GO:0004930.GO:0005488.GO:0005575.GO:0005623.GO:0005886.GO:0005887.GO:0006937.GO:0007154.GO:0007165.GO:0007186.GO:0007218.GO:0007267.GO:0007268.GO:0007565.GO:0007610.GO:0007631.GO:0008150.GO:0008152.GO:0008188.GO:0008528.GO:0009266.GO:0009605.GO:0009628.GO:0009636.GO:0009987.GO:0010033.GO:0010817.GO:0016020.GO:0016021.GO:0017046.GO:0022414.GO:0023052.GO:…	-	ko:K04205.ko:K04209.ko:K04314	ko04080.map04080	-	-	-	ko00000.ko00001.ko04030	-	-	-	7tm_1
OG0000813	19	8	0	0	FALSE	9	3	0	0	FALSE	LHOC1_DN11350_c0_g1_i1.p1	7070.TC004983-PA	1.97e-307	902.0	COG0554@1|root.KOG0732@2759|Eukaryota.38E1N@33154|Opisthokonta.3BAXS@33208|Metazoa.3CSDF@33213|Bilateria.41WK3@6656|Arthropoda.3SJ87@50557|Insecta	33208|Metazoa	O	ATPase family associated with various cellular activities (AAA)	ATAD2	GO:0001672.GO:0003674.GO:0003682.GO:0003824.GO:0005488.GO:0005515.GO:0005575.GO:0005622.GO:0005623.GO:0005634.GO:0005654.GO:0006355.GO:0006357.GO:0008150.GO:0009889.GO:0009891.GO:0009893.GO:0010468.GO:0010556.GO:0010557.GO:0010604.GO:0010628.GO:0010639.GO:0010847.GO:0016462.GO:0016787.GO:0016817.GO:0016818.GO:0016887.GO:0017111.GO:0019219.GO:0019222.GO:0031323.GO:0031325.GO:0031326.GO:0031328.GO:…	-	-	-	-	-	-	-	-	-	-	AAA.Bromodomain
OG0000823	11	3	0	0	FALSE	5	1	0	0	FALSE	AANG1_DN1202_c0_g1_i13.p1	7070.TC030718-PA	0.0	2917.0	KOG0613@1|root.KOG1181@1|root.KOG4240@1|root.KOG0613@2759|Eukaryota.KOG1181@2759|Eukaryota.KOG4240@2759|Eukaryota.38BAS@33154|Opisthokonta.3B9IR@33208|Metazoa.3CRJW@33213|Bilateria.42AKA@6656|Arthropoda.3T05E@50557|Insecta	33208|Metazoa	Z	myosin light chain kinase activity	-	-	2.7.11.1	ko:K12567	ko05410.ko05414.map05410.map05414	-	-	-	ko00000.ko00001.ko01000.ko01001.ko04131.ko04147.ko04812	-	-	-	I-set.Spectrin.fn3
OG0000851	26	9	1	11.11	TRUE	11	3	0	0	FALSE	AANG1_DN1098_c0_g1_i34.p1	7070.TC014424-PA	3.3e-290	857.0	KOG2060@1|root.KOG2060@2759|Eukaryota.KOG3799@2759|Eukaryota.38C55@33154|Opisthokonta.3BC9E@33208|Metazoa.3CU3F@33213|Bilateria.41X4M@6656|Arthropoda.3SGKW@50557|Insecta	33208|Metazoa	U	Rab GTPase binding. It is involved in the biological process described with intracellular protein transport	unc-10	GO:0000003.GO:0001505.GO:0003008.GO:0003674.GO:0005488.GO:0005515.GO:0005575.GO:0005622.GO:0005623.GO:0005737.GO:0005856.GO:0005938.GO:0006810.GO:0006836.GO:0006887.GO:0007154.GO:0007267.GO:0007268.GO:0007269.GO:0007271.GO:0007274.GO:0007275.GO:0007399.GO:0007588.GO:0007610.GO:0007617.GO:0007618.GO:0007626.GO:0008021.GO:0008022.GO:0008104.GO:0008150.GO:0009987.GO:0010646.GO:0010647.GO:0012505.GO:…	-	ko:K15297	ko04911.map04911	-	-	-	ko00000.ko00001.ko04131	-	-	-	C2.FYVE_2.PDZ
OG0000886	15	5	1	20	TRUE	7	2	1	50	TRUE	TFER2_DN61298_c0_g1_i1.p1	7070.TC014734-PA	1.04e-217	629.0	KOG0199@1|root.KOG0199@2759|Eukaryota.38D3P@33154|Opisthokonta.3BAHD@33208|Metazoa.3CXUB@33213|Bilateria.41UFY@6656|Arthropoda.3SII8@50557|Insecta	33208|Metazoa	T	ATP binding. It is involved in the biological process described with protein phosphorylation	-	GO:0002376.GO:0003674.GO:0003824.GO:0004672.GO:0004713.GO:0004715.GO:0005102.GO:0005488.GO:0005515.GO:0005575.GO:0005622.GO:0005623.GO:0005886.GO:0006464.GO:0006468.GO:0006793.GO:0006796.GO:0006807.GO:0006928.GO:0006950.GO:0006952.GO:0006955.GO:0007154.GO:0007165.GO:0007166.GO:0007167.GO:0007169.GO:0007275.GO:0008150.GO:0008152.GO:0009790.GO:0009792.GO:0009898.GO:0009966.GO:0009968.GO:0009987.GO:…	2.7.10.2.2.7.11.1	ko:K08886	-	-	-	-	ko00000.ko01000.ko01001	-	-	-	PBD.Pkinase_Tyr.SH3_2
OG0000895	19	7	0	0	FALSE	11	4	0	0	FALSE	SLON1_DN3038_c0_g2_i9.p1	7176.CPIJ018557-PA	5.06e-38	151.0	2CXU7@1|root.2RZT4@2759|Eukaryota.3A3BY@33154|Opisthokonta.3BQYB@33208|Metazoa.3D7X0@33213|Bilateria.41ZNS@6656|Arthropoda.3SMFZ@50557|Insecta.4567T@7147|Diptera.45FMP@7148|Nematocera	33208|Metazoa	S	Protein of unknown function (DUF1298)	-	-	-	-	-	-	-	-	-	-	-	-	DUF1298.WES_acyltransf
OG0000898	7	2	1	50	TRUE	3	0	0	0	FALSE	AANG1_DN2341_c1_g1_i3.p1	7070.TC004968-PA	0.0	1724.0	KOG1820@1|root.KOG1820@2759|Eukaryota.38BXV@33154|Opisthokonta.3B9GF@33208|Metazoa.3CX5Z@33213|Bilateria.41WST@6656|Arthropoda.3SHZP@50557|Insecta	33208|Metazoa	Z	TOG	msps	GO:0000003.GO:0000022.GO:0000070.GO:0000132.GO:0000212.GO:0000226.GO:0000278.GO:0000280.GO:0000578.GO:0000741.GO:0000775.GO:0000776.GO:0000819.GO:0000902.GO:0000904.GO:0000922.GO:0003002.GO:0003006.GO:0003674.GO:0005488.GO:0005515.GO:0005575.GO:0005622.GO:0005623.GO:0005694.GO:0005737.GO:0005813.GO:0005815.GO:0005819.GO:0005856.GO:0005874.GO:0005875.GO:0006403.GO:0006928.GO:0006935.GO:0006996.GO:…	-	ko:K16803	-	-	-	-	ko00000.ko03036.ko04812	-	-	-	CLASP_N.HEAT
OG0000910	6	1	0	0	FALSE	3	0	0	0	FALSE	LHOC1_DN2871_c0_g1_i1.p1	7029.ACYPI34398-PA	3.82e-53	177.0	2CY95@1|root.2S2X3@2759|Eukaryota.3A4AR@33154|Opisthokonta.3BRVC@33208|Metazoa.3D8TC@33213|Bilateria.422C0@6656|Arthropoda.3SR3A@50557|Insecta	33208|Metazoa	S	ISXO2-like transposase domain	-	-	-	-	-	-	-	-	-	-	-	-	DDE_Tnp_IS1595
OG0000931	19	7	0	0	FALSE	13	5	1	20	TRUE	AANG1_DN2408_c0_g1_i33.p1	7070.TC000544-PA	5.2e-276	793.0	COG2114@1|root.KOG4171@2759|Eukaryota.39Y4K@33154|Opisthokonta.3BH9C@33208|Metazoa.3D53K@33213|Bilateria.41V11@6656|Arthropoda.3SIDF@50557|Insecta	33208|Metazoa	F	heme binding. It is involved in the biological process described with intracellular signal transduction	-	GO:0000302.GO:0001666.GO:0003674.GO:0003824.GO:0004383.GO:0005488.GO:0005515.GO:0005575.GO:0005622.GO:0005623.GO:0005737.GO:0005829.GO:0005886.GO:0006139.GO:0006163.GO:0006164.GO:0006182.GO:0006725.GO:0006753.GO:0006793.GO:0006796.GO:0006807.GO:0006950.GO:0006979.GO:0007154.GO:0007165.GO:0008074.GO:0008150.GO:0008152.GO:0009058.GO:0009117.GO:0009150.GO:0009152.GO:0009165.GO:0009187.GO:0009190.GO:…	4.6.1.2	ko:K01769	ko00230.map00230	-	R00434	RC00295	ko00000.ko00001.ko01000	-	-	-	Guanylate_cyc.HNOB.HNOBA
OG0000972	9	3	1	33.33	TRUE	3	0	0	0	FALSE	AANG1_DN8956_c0_g2_i21.p1	7070.TC009376-PA	0.0	1893.0	KOG2006@1|root.KOG2006@2759|Eukaryota.38CMQ@33154|Opisthokonta.3BFDY@33208|Metazoa.3CUEW@33213|Bilateria.41WA5@6656|Arthropoda.3SHZQ@50557|Insecta	33208|Metazoa	S	RIC1	RIC1	GO:0000139.GO:0000902.GO:0000904.GO:0001654.GO:0001745.GO:0001751.GO:0001754.GO:0003674.GO:0005085.GO:0005088.GO:0005488.GO:0005515.GO:0005575.GO:0005622.GO:0005623.GO:0005737.GO:0005794.GO:0005802.GO:0005829.GO:0006810.GO:0006886.GO:0006928.GO:0006935.GO:0007275.GO:0007399.GO:0007409.GO:0007411.GO:0007423.GO:0008104.GO:0008150.GO:0009605.GO:0009653.GO:0009887.GO:0009892.GO:0009894.GO:0009895.GO:…	-	ko:K20476	-	-	-	-	ko00000.ko04131	-	-	-	RIC1
OG0001013	26	11	1	9.09	TRUE	7	1	0	0	FALSE	SLON1_DN9676_c0_g1_i1.p1	7070.TC013627-PA	0.0	1076.0	KOG4787@1|root.KOG4787@2759|Eukaryota.38GWN@33154|Opisthokonta.3BDSG@33208|Metazoa.3CWUV@33213|Bilateria.41XC2@6656|Arthropoda.3SHNA@50557|Insecta	33208|Metazoa	E	SOGA family member	SOGA3	-	-	ko:K17785	-	-	-	-	ko00000.ko03029	-	-	-	SOGA
OG0001029	7	2	0	0	FALSE	3	0	0	0	FALSE	AANG1_DN2634_c0_g2_i2.p1	13037.EHJ65882	0.0	1620.0	COG5271@1|root.KOG1808@2759|Eukaryota.38FSP@33154|Opisthokonta.3BBWP@33208|Metazoa.3CWW6@33213|Bilateria.41URD@6656|Arthropoda.3SI5I@50557|Insecta.445KT@7088|Lepidoptera	33208|Metazoa	S	von Willebrand factor (vWF) type A domain	VWA8	GO:0003674.GO:0003824.GO:0005575.GO:0005622.GO:0005623.GO:0005737.GO:0005739.GO:0016462.GO:0016787.GO:0016817.GO:0016818.GO:0016887.GO:0017111.GO:0043226.GO:0043227.GO:0043229.GO:0043231.GO:0044424.GO:0044444.GO:0044464	-	-	-	-	-	-	-	-	-	-	AAA_5.VWA
OG0001036	25	9	1	11.11	TRUE	9	2	0	0	FALSE	LHOC1_DN19941_c0_g1_i1.p1	7070.TC007721-PA	0.0	1399.0	KOG3686@1|root.KOG3686@2759|Eukaryota.38CR4@33154|Opisthokonta.3BBWA@33208|Metazoa.3CZFK@33213|Bilateria.41UBZ@6656|Arthropoda.3SJCA@50557|Insecta	33208|Metazoa	T	GTPase activator activity. It is involved in the biological process described with regulation of small GTPase mediated signal transduction	-	GO:0003008.GO:0003674.GO:0005096.GO:0005575.GO:0005622.GO:0005623.GO:0005634.GO:0005737.GO:0007610.GO:0007611.GO:0007612.GO:0007613.GO:0007615.GO:0007635.GO:0008016.GO:0008047.GO:0008150.GO:0008306.GO:0008355.GO:0030234.GO:0030424.GO:0030695.GO:0032501.GO:0036477.GO:0042048.GO:0042221.GO:0042995.GO:0043005.GO:0043025.GO:0043085.GO:0043087.GO:0043226.GO:0043227.GO:0043229.GO:0043231.GO:0043547.GO:…	-	ko:K17700	ko04015.map04015	-	-	-	ko00000.ko00001	-	-	-	BACK.BTB.Rap_GAP
OG0001070	9	3	0	0	FALSE	3	0	0	0	FALSE	AANG1_DN5542_c0_g1_i4.p1	7070.TC012433-PA	0.0	1469.0	KOG1075@1|root.KOG1240@1|root.KOG1075@2759|Eukaryota.KOG1240@2759|Eukaryota.38C2I@33154|Opisthokonta.3BC53@33208|Metazoa.3CWDJ@33213|Bilateria.41UMK@6656|Arthropoda.3SJQ1@50557|Insecta	33208|Metazoa	T	It is involved in the biological process described with protein phosphorylation	PIK3R4	GO:0001894.GO:0002165.GO:0002218.GO:0002221.GO:0002224.GO:0002253.GO:0002376.GO:0002682.GO:0002684.GO:0002697.GO:0002700.GO:0002757.GO:0002758.GO:0002759.GO:0002764.GO:0002784.GO:0002831.GO:0002920.GO:0003674.GO:0003824.GO:0004672.GO:0004674.GO:0005575.GO:0005622.GO:0005623.GO:0005634.GO:0005635.GO:0005643.GO:0005737.GO:0005768.GO:0005770.GO:0005829.GO:0005856.GO:0005929.GO:0005930.GO:0005942.GO:…	2.7.11.1	ko:K08333	ko04136.ko04138.ko04140.ko04371.map04136.map04138.map04140.map04371	-	-	-	ko00000.ko00001.ko01000.ko01001.ko04131	-	-	-	Pkinase.WD40
OG0001074	13	5	0	0	FALSE	13	5	0	0	FALSE	AANG1_DN28646_c0_g1_i1.p1	7029.ACYPI38459-PA	2.89e-86	279.0	290G3@1|root.2R7B6@2759|Eukaryota.39QFZ@33154|Opisthokonta.3CPG7@33208|Metazoa.3E5M9@33213|Bilateria	33208|Metazoa	S	YqaJ-like viral recombinase domain	-	-	-	-	-	-	-	-	-	-	-	-	YqaJ
OG0001076	19	7	0	0	FALSE	5	0	0	0	FALSE	SLON1_DN3256_c0_g2_i2.p1	7070.TC001001-PA	0.0	1067.0	KOG3592@1|root.KOG3592@2759|Eukaryota.38DA1@33154|Opisthokonta.3B944@33208|Metazoa.3CS9Y@33213|Bilateria.41UTS@6656|Arthropoda.3SHK9@50557|Insecta	33208|Metazoa	Z	Microtubule binding. It is involved in the biological process described with microtubule cytoskeleton organization	MAP1B	GO:0000226.GO:0000902.GO:0000904.GO:0001558.GO:0001578.GO:0001654.GO:0001750.GO:0001764.GO:0001894.GO:0001895.GO:0003008.GO:0003674.GO:0003779.GO:0005102.GO:0005198.GO:0005488.GO:0005515.GO:0005518.GO:0005519.GO:0005543.GO:0005575.GO:0005622.GO:0005623.GO:0005737.GO:0005829.GO:0005856.GO:0005874.GO:0005875.GO:0005886.GO:0005929.GO:0006810.GO:0006886.GO:0006928.GO:0006950.GO:0006996.GO:0007010.GO:…	-	ko:K10429	-	-	-	-	ko00000.ko01009.ko04812	-	-	-	MAP1B_neuraxin
OG0001077	25	8	0	0	FALSE	12	3	1	33.33	TRUE	SLON1_DN2797_c0_g1_i11.p1	136037.KDR21725	0.0	2332.0	KOG1428@1|root.KOG1428@2759|Eukaryota.38HTC@33154|Opisthokonta.3BGA4@33208|Metazoa.3CT3Q@33213|Bilateria.41WKJ@6656|Arthropoda.3SFX7@50557|Insecta	33208|Metazoa	O	ubiquitin-protein transferase activity	MYCBP2	GO:0000003.GO:0000902.GO:0000904.GO:0001558.GO:0001932.GO:0001933.GO:0003008.GO:0003674.GO:0003824.GO:0004842.GO:0005085.GO:0005488.GO:0005515.GO:0005575.GO:0005622.GO:0005623.GO:0005634.GO:0005737.GO:0005856.GO:0005886.GO:0006355.GO:0006357.GO:0006464.GO:0006807.GO:0006914.GO:0006928.GO:0006935.GO:0006950.GO:0007154.GO:0007165.GO:0007166.GO:0007167.GO:0007178.GO:0007275.GO:0007399.GO:0007409.GO:…	2.3.2.27	ko:K10693	-	-	-	-	ko00000.ko01000.ko04121	-	-	-	ANAPC10.Filamin.PHR.RCC1.RCC1_2.SH3_3.zf-RING_2
OG0001079	21	7	0	0	FALSE	5	1	0	0	FALSE	SLON1_DN5388_c1_g1_i6.p1	7070.TC007814-PA	0.0	1564.0	COG2114@1|root.KOG3618@2759|Eukaryota.39M99@33154|Opisthokonta.3CNWC@33208|Metazoa.3E526@33213|Bilateria.41UPW@6656|Arthropoda.3SG0F@50557|Insecta	33208|Metazoa	T	Belongs to the adenylyl cyclase class-4 guanylyl cyclase family	ADCY9	GO:0002119.GO:0002164.GO:0003008.GO:0003014.GO:0003091.GO:0003674.GO:0003824.GO:0004016.GO:0004383.GO:0005575.GO:0005622.GO:0005623.GO:0005737.GO:0005829.GO:0005886.GO:0005887.GO:0006139.GO:0006163.GO:0006164.GO:0006171.GO:0006182.GO:0006725.GO:0006753.GO:0006793.GO:0006796.GO:0006807.GO:0006935.GO:0007154.GO:0007165.GO:0007186.GO:0007187.GO:0007188.GO:0007189.GO:0007193.GO:0007275.GO:0007610.GO:…	4.6.1.1	ko:K08049	ko00230.ko01522.ko04015.ko04020.ko04022.ko04024.ko04062.ko04072.ko04114.ko04211.ko04213.ko04261.ko04270.ko04371.ko04540.ko04611.ko04713.ko04714.ko04723.ko04724.ko04725.ko04727.ko04750.ko04911.ko04912.ko04913.ko04914.ko04915.ko04916.ko04918.ko04921.ko04923.ko04925.ko04926.ko04927.ko04934.ko04961.ko04962.ko04970.ko04971.ko04972.ko04976.ko05032.ko05110.ko05166.ko05200.ko05414.map00230.map01522.map04…	M00695	R00089.R00434	RC00295	ko00000.ko00001.ko00002.ko01000	-	-	-	Guanylate_cyc
OG0001093	23	9	2	22.22	TRUE	19	7	1	14.29	TRUE	LHOC1_DN7842_c0_g2_i1.p1	7070.TC007822-PA	0.0	956.0	COG2126@1|root.KOG1419@2759|Eukaryota.38BBJ@33154|Opisthokonta.3BA2P@33208|Metazoa.3CR7B@33213|Bilateria.41XRB@6656|Arthropoda.3SHUZ@50557|Insecta	33208|Metazoa	P	Belongs to the potassium channel family	KCNQ1	GO:0000003.GO:0000323.GO:0001508.GO:0002027.GO:0002791.GO:0002792.GO:0003006.GO:0003008.GO:0003012.GO:0003013.GO:0003014.GO:0003015.GO:0003674.GO:0005215.GO:0005216.GO:0005244.GO:0005249.GO:0005251.GO:0005261.GO:0005267.GO:0005488.GO:0005515.GO:0005516.GO:0005543.GO:0005546.GO:0005575.GO:0005622.GO:0005623.GO:0005737.GO:0005764.GO:0005768.GO:0005769.GO:0005770.GO:0005773.GO:0005783.GO:0005886.GO:…	-	ko:K04926	ko04261.ko04725.ko04971.ko04972.ko04974.ko05110.map04261.map04725.map04971.map04972.map04974.map05110	-	-	-	ko00000.ko00001.ko04040	1.A.1.15.1.1.A.1.15.6	-	-	Ion_trans.KCNQ_channel
OG0001106	20	7	0	0	FALSE	6	1	0	0	FALSE	SLON1_DN26245_c0_g1_i5.p1	34740.HMEL006285-PA	1.87e-115	400.0	COG0666@1|root.KOG0504@2759|Eukaryota.38EUV@33154|Opisthokonta.3BFTE@33208|Metazoa.3CZ2J@33213|Bilateria.41U75@6656|Arthropoda.3SG05@50557|Insecta.444CV@7088|Lepidoptera	33208|Metazoa	S	Ankyrin repeat	TONSL	GO:0000228.GO:0000724.GO:0000725.GO:0000813.GO:0003674.GO:0003712.GO:0003714.GO:0005488.GO:0005515.GO:0005575.GO:0005622.GO:0005623.GO:0005634.GO:0005654.GO:0005657.GO:0005694.GO:0005737.GO:0005768.GO:0005769.GO:0005829.GO:0005886.GO:0006139.GO:0006259.GO:0006260.GO:0006261.GO:0006281.GO:0006302.GO:0006310.GO:0006355.GO:0006508.GO:0006511.GO:0006725.GO:0006807.GO:0006810.GO:0006886.GO:0006950.GO:…	-	ko:K09257	-	-	-	-	ko00000.ko03000	-	-	-	Ank.Ank_2.Ank_4.Ank_5.LRR_6.TPR_12.TPR_7.TPR_8
OG0001157	19	8	0	0	FALSE	23	10	2	20	TRUE	LHOC1_DN2221_c0_g2_i2.p1	7070.TC000550-PA	5.62e-87	269.0	COG5640@1|root.KOG3627@2759|Eukaryota	2759|Eukaryota	O	serine-type endopeptidase activity	-	-	-	ko:K09640	-	-	-	-	ko00000.ko01000.ko01002	-	-	-	Trypsin
OG0001158	23	8	0	0	FALSE	12	3	0	0	FALSE	AANG1_DN6581_c0_g5_i1.p1	7070.TC001759-PA	0.0	1188.0	KOG3522@1|root.KOG3522@2759|Eukaryota.38NVS@33154|Opisthokonta.3BBYF@33208|Metazoa.3CZDI@33213|Bilateria.41UHY@6656|Arthropoda.3SK9K@50557|Insecta	33208|Metazoa	T	Rho guanyl-nucleotide exchange factor activity. It is involved in the biological process described with regulation of Rho protein signal transduction	ARHGEF17	GO:0003674.GO:0005085.GO:0005088.GO:0005089.GO:0005488.GO:0005515.GO:0005575.GO:0005622.GO:0005623.GO:0005737.GO:0005829.GO:0006950.GO:0006979.GO:0006996.GO:0007010.GO:0007154.GO:0007165.GO:0007186.GO:0008150.GO:0009966.GO:0009967.GO:0009987.GO:0010646.GO:0010647.GO:0010941.GO:0010942.GO:0016043.GO:0017016.GO:0017048.GO:0019899.GO:0023051.GO:0023052.GO:0023056.GO:0030029.GO:0030036.GO:0031267.GO:…	-	ko:K20689	-	-	-	-	ko00000.ko04131	-	-	-	RhoGEF
OG0001196	17	5	0	0	FALSE	9	2	0	0	FALSE	LHOC1_DN189_c3_g1_i1.p1	7070.TC002269-PA	1.26e-104	355.0	2ASVF@1|root.2RZQT@2759|Eukaryota.3A265@33154|Opisthokonta.3BQD2@33208|Metazoa.3D82C@33213|Bilateria.41ZI5@6656|Arthropoda.3SMVU@50557|Insecta	33208|Metazoa	-	-	-	-	-	-	-	-	-	-	-	-	-	-	-
OG0001229	30	11	2	18.18	TRUE	11	3	1	33.33	TRUE	SLON1_DN33902_c0_g1_i2.p1	7070.TC007231-PA	9.4e-62	226.0	2CYII@1|root.2S4MQ@2759|Eukaryota	2759|Eukaryota	-	-	-	-	-	ko:K14000	ko04141.map04141	-	-	-	ko00000.ko00001	-	-	-	DUF1618
OG0001232	18	7	0	0	FALSE	11	4	1	25	TRUE	TFER2_DN6909_c0_g1_i17.p1	7070.TC014788-PA	2.27e-195	582.0	KOG2070@1|root.KOG2070@2759|Eukaryota.38E81@33154|Opisthokonta.3BD0D@33208|Metazoa.3CYEC@33213|Bilateria.41VQT@6656|Arthropoda.3SGDJ@50557|Insecta	33208|Metazoa	T	Rho guanyl-nucleotide exchange factor activity. It is involved in the biological process described with regulation of Rho protein signal transduction	ARHGEF6	GO:0000003.GO:0000165.GO:0000322.GO:0001726.GO:0001764.GO:0002244.GO:0002376.GO:0002520.GO:0002791.GO:0002793.GO:0003006.GO:0003674.GO:0005085.GO:0005088.GO:0005089.GO:0005096.GO:0005198.GO:0005488.GO:0005515.GO:0005575.GO:0005622.GO:0005623.GO:0005737.GO:0005773.GO:0005829.GO:0005886.GO:0005911.GO:0005912.GO:0005913.GO:0005924.GO:0005925.GO:0005938.GO:0006464.GO:0006468.GO:0006793.GO:0006796.GO:…	-	ko:K05729.ko:K07847.ko:K13710	ko04810.ko05212.map04810.map05212	-	-	-	ko00000.ko00001.ko04031.ko04131	-	-	-	CH.PH.RhoGEF.RhoGEF67_u1.RhoGEF67_u2.SH3_2.SH3_9.betaPIX_CC
OG0001235	18	6	0	0	FALSE	13	5	0	0	FALSE	SLON1_DN14713_c0_g2_i1.p1	7070.TC008100-PA	0.0	904.0	COG2866@1|root.KOG3641@2759|Eukaryota.38ENF@33154|Opisthokonta.3BC2Y@33208|Metazoa.3CSXB@33213|Bilateria.41WYT@6656|Arthropoda.3SG65@50557|Insecta	33208|Metazoa	E	metallocarboxypeptidase activity. It is involved in the biological process described with proteolysis	AGBL2	GO:0000003.GO:0001654.GO:0002164.GO:0003407.GO:0003674.GO:0003824.GO:0004180.GO:0004181.GO:0005575.GO:0005622.GO:0005623.GO:0005737.GO:0005739.GO:0005814.GO:0005815.GO:0005829.GO:0005856.GO:0005929.GO:0006464.GO:0006508.GO:0006807.GO:0006996.GO:0007005.GO:0007275.GO:0007423.GO:0007610.GO:0008150.GO:0008152.GO:0008233.GO:0008235.GO:0008237.GO:0008238.GO:0009791.GO:0009987.GO:0015630.GO:0016043.GO:…	-	-	-	-	-	-	-	-	-	-	Peptidase_M14
OG0001294	11	4	0	0	FALSE	19	7	0	0	FALSE	AANG1_DN696_c1_g1_i106.p1	7070.TC012639-PA	0.0	1664.0	COG0369@1|root.KOG1158@2759|Eukaryota.38GQ3@33154|Opisthokonta.3BE0N@33208|Metazoa.3CUVN@33213|Bilateria.41VN0@6656|Arthropoda.3SH9Q@50557|Insecta	33208|Metazoa	C	Produces nitric oxide (NO)	NOS1	GO:0000003.GO:0000139.GO:0000166.GO:0000302.GO:0000303.GO:0000305.GO:0000323.GO:0000768.GO:0001101.GO:0001501.GO:0001505.GO:0001525.GO:0001542.GO:0001568.GO:0001654.GO:0001666.GO:0001667.GO:0001701.GO:0001816.GO:0001817.GO:0001894.GO:0001910.GO:0001912.GO:0001917.GO:0001932.GO:0001933.GO:0001935.GO:0001944.GO:0001974.GO:0001990.GO:0002026.GO:0002027.GO:0002028.GO:0002227.GO:0002237.GO:0002251.GO:…	1.14.13.39	ko:K13240.ko:K13241.ko:K13242	ko00220.ko00330.ko01100.ko01110.ko04020.ko04022.ko04066.ko04071.ko04145.ko04146.ko04151.ko04370.ko04371.ko04611.ko04713.ko04730.ko04915.ko04921.ko04926.ko04931.ko04933.ko04970.ko05010.ko05014.ko05132.ko05133.ko05140.ko05142.ko05145.ko05146.ko05152.ko05200.ko05222.ko05418.map00220.map00330.map01100.map01110.map04020.map04022.map04066.map04071.map04145.map04146.map04151.map04370.map04371.map04611.m…	-	R00111.R00557.R00558	RC00177.RC00330.RC01044.RC02757	ko00000.ko00001.ko01000	-	-	-	FAD_binding_1.Flavodoxin_1.NAD_binding_1.NO_synthase.PDZ
OG0001350	22	7	0	0	FALSE	7	1	0	0	FALSE	SLON1_DN10516_c0_g1_i3.p1	7070.TC014741-PA	1.39e-216	657.0	KOG2461@1|root.KOG2461@2759|Eukaryota.38HX4@33154|Opisthokonta.3BEN7@33208|Metazoa.3CRW3@33213|Bilateria.41VAP@6656|Arthropoda.3SK1U@50557|Insecta	33208|Metazoa	K	Metal ion binding	PRDM1	GO:0000003.GO:0000122.GO:0000976.GO:0000977.GO:0000978.GO:0000981.GO:0000982.GO:0000987.GO:0001012.GO:0001067.GO:0001078.GO:0001158.GO:0001227.GO:0001568.GO:0001654.GO:0001701.GO:0001754.GO:0001763.GO:0001890.GO:0001892.GO:0001893.GO:0001944.GO:0002064.GO:0002065.GO:0002066.GO:0002119.GO:0002164.GO:0002165.GO:0002682.GO:0002683.GO:0002684.GO:0002694.GO:0002695.GO:0002696.GO:0002831.GO:0002832.GO:…	-	-	-	-	-	-	-	-	-	-	SET.zf-C2H2
OG0001377	94	44	11	25	TRUE	5	1	0	0	FALSE	AANG1_DN8391_c0_g1_i1.p1	7159.AAEL001924-PA	1.19e-09	58.5	KOG1721@1|root.KOG1721@2759|Eukaryota.38BZ9@33154|Opisthokonta.3BA9A@33208|Metazoa.3CT35@33213|Bilateria	33208|Metazoa	C	nucleic acid binding	-	GO:0005575.GO:0005622.GO:0005623.GO:0005634.GO:0006355.GO:0006357.GO:0008150.GO:0009889.GO:0010468.GO:0010556.GO:0019219.GO:0019222.GO:0031323.GO:0031326.GO:0043226.GO:0043227.GO:0043229.GO:0043231.GO:0044424.GO:0044464.GO:0050789.GO:0050794.GO:0051171.GO:0051252.GO:0060255.GO:0065007.GO:0080090.GO:1903506.GO:2000112.GO:2001141	-	-	-	-	-	-	-	-	-	-	zf-AD.zf-C2H2.zf-C2H2_4.zf-C2H2_6.zf-met
OG0001492	7	2	0	0	FALSE	10	3	2	66.67	TRUE	SLON1_DN209_c0_g1_i7.p1	7159.AAEL005962-PA	3.4e-34	142.0	COG5229@1|root.KOG2328@2759|Eukaryota.38HEG@33154|Opisthokonta.3BF8V@33208|Metazoa.3CUBK@33213|Bilateria.41ZMZ@6656|Arthropoda.3SMH4@50557|Insecta.44X7X@7147|Diptera.45D2Z@7148|Nematocera	33208|Metazoa	BD	Regulatory subunit of the condensin complex. a complex required for conversion of interphase chromatin into mitotic-like condense chromosomes	NCAPH	GO:0000003.GO:0000070.GO:0000228.GO:0000278.GO:0000280.GO:0000775.GO:0000785.GO:0000793.GO:0000794.GO:0000796.GO:0000799.GO:0000819.GO:0001655.GO:0001671.GO:0001700.GO:0002009.GO:0003674.GO:0003682.GO:0005488.GO:0005515.GO:0005575.GO:0005622.GO:0005623.GO:0005634.GO:0005694.GO:0005737.GO:0005829.GO:0006082.GO:0006091.GO:0006099.GO:0006101.GO:0006323.GO:0006996.GO:0007049.GO:0007059.GO:0007076.GO:…	3.1.1.17	ko:K01053.ko:K06676	ko00030.ko00053.ko00930.ko01100.ko01110.ko01120.ko01130.ko01200.ko01220.ko04111.map00030.map00053.map00930.map01100.map01110.map01120.map01130.map01200.map01220.map04111	M00129	R01519.R02933.R03751	RC00537.RC00983	ko00000.ko00001.ko00002.ko01000.ko03036.ko04147	-	-	-	Cnd2
OG0001509	19	7	2	28.57	TRUE	9	3	0	0	FALSE	LHOC1_DN14417_c0_g1_i1.p1	136037.KDR11298	0.0	977.0	KOG3607@1|root.KOG3607@2759|Eukaryota.38B6W@33154|Opisthokonta.3B9I0@33208|Metazoa.3CU5P@33213|Bilateria.41WX6@6656|Arthropoda.3SJE2@50557|Insecta	33208|Metazoa	O	It is involved in the biological process described with proteolysis	ADAM22	GO:0003674.GO:0003824.GO:0005102.GO:0005178.GO:0005488.GO:0005515.GO:0005575.GO:0005623.GO:0005886.GO:0006508.GO:0006509.GO:0006807.GO:0007154.GO:0007155.GO:0007162.GO:0007165.GO:0007166.GO:0007229.GO:0007272.GO:0007275.GO:0007399.GO:0007417.GO:0007422.GO:0007610.GO:0007626.GO:0008150.GO:0008152.GO:0008233.GO:0008237.GO:0008344.GO:0008366.GO:0009987.GO:0010001.GO:0014037.GO:0014044.GO:0016020.GO:…	-	ko:K08610.ko:K16067.ko:K16068	-	-	-	-	ko00000.ko01000.ko01002	-	-	-	ADAM_CR.Disintegrin.EGF_2.Pep_M12B_propep.Reprolysin
OG0001517	7	2	0	0	FALSE	3	0	0	0	FALSE	SLON1_DN7384_c0_g1_i1.p1	7070.TC003523-PA	3.72e-267	738.0	COG0526@1|root.KOG0190@2759|Eukaryota.38GTB@33154|Opisthokonta.3BBAA@33208|Metazoa.3CY8R@33213|Bilateria.41U8H@6656|Arthropoda.3SGA3@50557|Insecta	33208|Metazoa	O	isomerase activity. It is involved in the biological process described with cell redox homeostasis	Pdi	GO:0003674.GO:0003756.GO:0003824.GO:0005575.GO:0005576.GO:0005615.GO:0005622.GO:0005623.GO:0005634.GO:0005635.GO:0005737.GO:0005783.GO:0005791.GO:0006457.GO:0006950.GO:0008150.GO:0009966.GO:0009987.GO:0010646.GO:0010941.GO:0012505.GO:0016853.GO:0016860.GO:0016864.GO:0023051.GO:0031967.GO:0031975.GO:0033554.GO:0034976.GO:0036477.GO:0042981.GO:0043025.GO:0043067.GO:0043226.GO:0043227.GO:0043229.GO:…	5.3.4.1	ko:K09580	ko04141.map04141	-	-	-	ko00000.ko00001.ko01000.ko03110.ko04131.ko04147	-	-	-	Thioredoxin.Thioredoxin_6
OG0001553	17	6	0	0	FALSE	8	1	0	0	FALSE	SLON1_DN4543_c0_g1_i2.p1	7070.TC008018-PA	6.87e-290	811.0	COG2114@1|root.KOG4171@2759|Eukaryota.38EUI@33154|Opisthokonta.3BDHG@33208|Metazoa.3CUDI@33213|Bilateria.41VUF@6656|Arthropoda.3SJ47@50557|Insecta	33208|Metazoa	F	Belongs to the adenylyl cyclase class-4 guanylyl cyclase family	GUCY1A2	GO:0000166.GO:0001882.GO:0001883.GO:0003008.GO:0003012.GO:0003013.GO:0003018.GO:0003674.GO:0003824.GO:0004383.GO:0005488.GO:0005515.GO:0005525.GO:0005575.GO:0005622.GO:0005623.GO:0005737.GO:0005829.GO:0005886.GO:0006139.GO:0006163.GO:0006164.GO:0006182.GO:0006725.GO:0006753.GO:0006793.GO:0006796.GO:0006807.GO:0006937.GO:0006940.GO:0006950.GO:0007154.GO:0007165.GO:0007186.GO:0007263.GO:0007602.GO:…	4.6.1.2	ko:K12318.ko:K12319	ko00230.ko04022.ko04270.ko04540.ko04611.ko04713.ko04730.ko04921.ko04924.ko04970.map00230.map04022.map04270.map04540.map04611.map04713.map04730.map04921.map04924.map04970	M00694	R00434	RC00295	ko00000.ko00001.ko00002.ko01000	-	-	-	Guanylate_cyc.HNOB.HNOBA
OG0001563	7	2	0	0	FALSE	12	3	0	0	FALSE	AANG1_DN5033_c0_g1_i1.p1	7070.TC006006-PA	0.0	1321.0	2CMWN@1|root.2QSEK@2759|Eukaryota.39YGT@33154|Opisthokonta.3BJ88@33208|Metazoa.3D61J@33213|Bilateria.41TFJ@6656|Arthropoda.3SG8X@50557|Insecta	33208|Metazoa	-	-	-	-	-	-	-	-	-	-	-	-	-	-	CUB
OG0001571	27	9	0	0	FALSE	8	2	0	0	FALSE	SLON1_DN95729_c0_g1_i1.p1	13037.EHJ63786	4.73e-70	250.0	KOG1721@1|root.KOG1721@2759|Eukaryota.39R1S@33154|Opisthokonta.3BMCK@33208|Metazoa.3D63F@33213|Bilateria.41UD9@6656|Arthropoda.3SJ0I@50557|Insecta.445IB@7088|Lepidoptera	33208|Metazoa	S	Zinc-finger double-stranded RNA-binding	-	-	-	-	-	-	-	-	-	-	-	-	zf-C2H2.zf-C2H2_jaz.zf-met
OG0001694	11	3	0	0	FALSE	5	0	0	0	FALSE	SLON1_DN4290_c1_g1_i6.p1	7070.TC011720-PA	2.6e-291	842.0	28NE0@1|root.2QUZG@2759|Eukaryota.39W53@33154|Opisthokonta.3BIBB@33208|Metazoa.3D5XV@33213|Bilateria.41YH8@6656|Arthropoda.3SIYQ@50557|Insecta	33208|Metazoa	-	-	tinc	GO:0007275.GO:0007399.GO:0008150.GO:0009987.GO:0022008.GO:0022603.GO:0030154.GO:0032501.GO:0032502.GO:0042478.GO:0045595.GO:0045664.GO:0046532.GO:0048699.GO:0048731.GO:0048856.GO:0048869.GO:0050767.GO:0050789.GO:0050793.GO:0050794.GO:0051239.GO:0051960.GO:0060284.GO:0065007.GO:2000026.GO:2000027	3.4.21.89	ko:K13280	ko03060.map03060	-	-	-	ko00000.ko00001.ko01000.ko01002	-	-	-	-
OG0001740	7	2	0	0	FALSE	3	0	0	0	FALSE	LHOC1_DN2776_c0_g1_i1.p1	7070.TC002069-PA	8.7e-304	853.0	28KI0@1|root.2QSZB@2759|Eukaryota.38CI0@33154|Opisthokonta.3B9KE@33208|Metazoa.3CYY4@33213|Bilateria.41UG3@6656|Arthropoda.3SG0D@50557|Insecta	33208|Metazoa	C	Transferrins are iron binding transport proteins which bind Fe(3 ) ion in association with the binding of an anion. usually bicarbonate	MFI2	GO:0000041.GO:0003674.GO:0005488.GO:0005506.GO:0005575.GO:0005576.GO:0005622.GO:0005623.GO:0005737.GO:0005783.GO:0005788.GO:0005886.GO:0006464.GO:0006807.GO:0006810.GO:0006811.GO:0006812.GO:0006826.GO:0007162.GO:0007610.GO:0007635.GO:0008150.GO:0008152.GO:0009605.GO:0009607.GO:0009620.GO:0009893.GO:0009986.GO:0009987.GO:0010468.GO:0010604.GO:0010628.GO:0010715.GO:0010721.GO:0010755.GO:0010756.GO:…	-	ko:K06569	-	-	-	-	ko00000.ko04090	-	-	-	Transferrin
OG0001762	7	2	0	0	FALSE	3	0	0	0	FALSE	AANG1_DN3365_c0_g1_i48.p1	7070.TC005802-PA	3.66e-301	866.0	KOG3724@1|root.KOG3724@2759|Eukaryota.397RS@33154|Opisthokonta.3B9DS@33208|Metazoa.3D23S@33213|Bilateria.41VFP@6656|Arthropoda.3SG0G@50557|Insecta	33208|Metazoa	U	hydrolase activity. acting on ester bonds. It is involved in the biological process described with	PGAP1	GO:0003002.GO:0003008.GO:0003674.GO:0003824.GO:0004518.GO:0005575.GO:0005622.GO:0005623.GO:0005737.GO:0005783.GO:0005789.GO:0006139.GO:0006464.GO:0006497.GO:0006505.GO:0006506.GO:0006629.GO:0006643.GO:0006644.GO:0006650.GO:0006661.GO:0006664.GO:0006725.GO:0006793.GO:0006796.GO:0006807.GO:0006810.GO:0007275.GO:0007389.GO:0007399.GO:0007417.GO:0007420.GO:0007600.GO:0007605.GO:0008150.GO:0008152.GO:…	-	ko:K05294	ko00563.ko01100.map00563.map01100	-	-	-	ko00000.ko00001.ko01000	-	-	-	PGAP1
OG0001787	7	2	0	0	FALSE	3	0	0	0	FALSE	SLON1_DN8765_c0_g2_i8.p1	7070.TC003839-PA	3.21e-120	358.0	KOG2777@1|root.KOG2777@2759|Eukaryota.38GFV@33154|Opisthokonta.3BGAF@33208|Metazoa.3CV0U@33213|Bilateria.41YSB@6656|Arthropoda.3SM03@50557|Insecta	33208|Metazoa	A	It is involved in the biological process described with RNA processing	ADAT1	GO:0003674.GO:0003676.GO:0003723.GO:0003824.GO:0004000.GO:0005488.GO:0006139.GO:0006396.GO:0006399.GO:0006400.GO:0006725.GO:0006807.GO:0008033.GO:0008150.GO:0008152.GO:0008251.GO:0009451.GO:0009987.GO:0010467.GO:0016070.GO:0016787.GO:0016810.GO:0016814.GO:0019239.GO:0034470.GO:0034641.GO:0034660.GO:0043170.GO:0043412.GO:0044237.GO:0044238.GO:0046483.GO:0071704.GO:0090304.GO:0097159.GO:1901360.GO:…	3.5.4.34	ko:K15440	-	-	R10231	RC00477	ko00000.ko01000.ko03016	-	-	-	A_deamin
OG0001835	7	2	0	0	FALSE	3	0	0	0	FALSE	AANG1_DN873_c0_g2_i3.p1	7070.TC006551-PA	0.0	1044.0	COG0705@1|root.KOG2290@2759|Eukaryota.38DNK@33154|Opisthokonta.3BDK1@33208|Metazoa.3CRD9@33213|Bilateria.41U7H@6656|Arthropoda.3SHW1@50557|Insecta	33208|Metazoa	T	serine-type endopeptidase activity. It is involved in the biological process described with proteolysis	rom-4	GO:0002791.GO:0005575.GO:0005622.GO:0005623.GO:0005737.GO:0005783.GO:0005789.GO:0008150.GO:0009966.GO:0009968.GO:0010646.GO:0010648.GO:0010840.GO:0010841.GO:0012505.GO:0016020.GO:0023051.GO:0023057.GO:0030431.GO:0031984.GO:0032501.GO:0032879.GO:0032880.GO:0042058.GO:0042059.GO:0042175.GO:0042749.GO:0042752.GO:0042753.GO:0043226.GO:0043227.GO:0043229.GO:0043231.GO:0044422.GO:0044424.GO:0044425.GO:…	-	-	-	-	-	-	-	-	-	-	Rhomboid
OG0001895	17	6	0	0	FALSE	8	2	0	0	FALSE	LHOC1_DN3170_c0_g1_i8.p1	7070.TC012547-PA	6.23e-197	574.0	KOG4441@1|root.KOG4441@2759|Eukaryota.38I4J@33154|Opisthokonta.3BHTZ@33208|Metazoa.3CWQH@33213|Bilateria.41VJ6@6656|Arthropoda.3SJW6@50557|Insecta	33208|Metazoa	T	BTB And C-terminal Kelch	KLHL10	GO:0000003.GO:0000151.GO:0000902.GO:0001894.GO:0003006.GO:0005575.GO:0005622.GO:0005623.GO:0005737.GO:0006464.GO:0006807.GO:0006919.GO:0007275.GO:0007276.GO:0007281.GO:0007283.GO:0007286.GO:0007291.GO:0007349.GO:0007548.GO:0008150.GO:0008152.GO:0008406.GO:0008584.GO:0009566.GO:0009653.GO:0009887.GO:0009893.GO:0009987.GO:0010604.GO:0010941.GO:0010942.GO:0010950.GO:0010952.GO:0016043.GO:0016567.GO:…	-	ko:K10448	-	-	-	-	ko00000.ko04121	-	-	-	BACK.BTB.Kelch_1
OG0001960	16	5	1	20	TRUE	5	1	0	0	FALSE	TFER2_DN16814_c0_g2_i1.p1	7070.TC004159-PA	1.14e-126	371.0	COG2124@1|root.KOG0156@2759|Eukaryota.38EIX@33154|Opisthokonta.3BIU4@33208|Metazoa.3D33P@33213|Bilateria.41VFI@6656|Arthropoda.3SGWB@50557|Insecta	33208|Metazoa	Q	heme binding. It is involved in the biological process described with oxidation-reduction process	CYP307A1	GO:0000003.GO:0001700.GO:0002009.GO:0002165.GO:0003006.GO:0003674.GO:0003824.GO:0005488.GO:0005575.GO:0005622.GO:0005623.GO:0005737.GO:0005783.GO:0006066.GO:0006629.GO:0006694.GO:0006697.GO:0007275.GO:0007276.GO:0007281.GO:0007292.GO:0007391.GO:0007399.GO:0007417.GO:0007494.GO:0007591.GO:0008150.GO:0008152.GO:0008202.GO:0008205.GO:0008258.GO:0008610.GO:0009058.GO:0009653.GO:0009790.GO:0009791.GO:…	-	ko:K14939	ko00981.map00981	-	R08132	RC01865	ko00000.ko00001.ko00199	-	-	-	p450
OG0001989	17	7	0	0	FALSE	17	7	0	0	FALSE	SLON1_DN37236_c0_g5_i2.p1	7070.TC002007-PA	3.56e-79	246.0	2D4VA@1|root.2SWEK@2759|Eukaryota.3AUF4@33154|Opisthokonta.3C429@33208|Metazoa.3DKFB@33213|Bilateria.423RA@6656|Arthropoda.3SSP6@50557|Insecta	33208|Metazoa	-	-	-	-	-	-	-	-	-	-	-	-	-	-	-
OG0002022	21	7	0	0	FALSE	8	2	1	50	TRUE	TFER2_DN5313_c0_g1_i4.p1	136037.KDR21193	5.5e-78	281.0	COG1112@1|root.KOG1801@2759|Eukaryota.38GCB@33154|Opisthokonta.3BJRT@33208|Metazoa.3D032@33213|Bilateria.41YFD@6656|Arthropoda.3SHGY@50557|Insecta	33208|Metazoa	A	AAA domain	SETX	GO:0000165.GO:0000228.GO:0000245.GO:0000302.GO:0000375.GO:0000377.GO:0000398.GO:0000976.GO:0001067.GO:0001101.GO:0001147.GO:0001160.GO:0003674.GO:0003676.GO:0003677.GO:0003678.GO:0003690.GO:0003824.GO:0004386.GO:0005488.GO:0005515.GO:0005575.GO:0005576.GO:0005622.GO:0005623.GO:0005634.GO:0005654.GO:0005694.GO:0005737.GO:0006139.GO:0006259.GO:0006281.GO:0006302.GO:0006351.GO:0006353.GO:0006355.GO:…	-	ko:K10706	-	-	-	-	ko00000.ko01000.ko03021	-	-	-	AAA_11.AAA_12.FHA.SEN1_N
OG0002206	13	4	0	0	FALSE	8	2	1	50	TRUE	AANG1_DN29101_c0_g1_i1.p1	7070.TC009455-PA	2.85e-89	307.0	COG4886@1|root.KOG0619@2759|Eukaryota.38G2A@33154|Opisthokonta.3BJN8@33208|Metazoa.3D0FV@33213|Bilateria.41UH3@6656|Arthropoda.3SGCY@50557|Insecta	33208|Metazoa	S	Leucine-rich repeats. typical (most populated) subfamily	-	GO:0000902.GO:0000904.GO:0006928.GO:0006935.GO:0007275.GO:0007399.GO:0007409.GO:0007411.GO:0007424.GO:0008045.GO:0008150.GO:0009605.GO:0009653.GO:0009987.GO:0016043.GO:0022008.GO:0030030.GO:0030154.GO:0030182.GO:0031175.GO:0032501.GO:0032502.GO:0032989.GO:0032990.GO:0035150.GO:0035151.GO:0035152.GO:0035159.GO:0040011.GO:0042221.GO:0042330.GO:0048468.GO:0048666.GO:0048667.GO:0048699.GO:0048731.GO:…	-	-	-	-	-	-	-	-	-	-	LRR_1.LRR_5.LRR_8
OG0002222	7	2	0	0	FALSE	3	0	0	0	FALSE	LHOC1_DN19969_c0_g1_i1.p1	7070.TC009836-PA	7.27e-173	503.0	COG0500@1|root.2QUFE@2759|Eukaryota.38EIC@33154|Opisthokonta.3BGCJ@33208|Metazoa.3CWKJ@33213|Bilateria.41VFZ@6656|Arthropoda.3SK8U@50557|Insecta	33208|Metazoa	Q	Methyltransferase domain	GSTCD	GO:0005575.GO:0005622.GO:0005623.GO:0005634.GO:0005654.GO:0005737.GO:0031974.GO:0031981.GO:0043226.GO:0043227.GO:0043229.GO:0043231.GO:0043233.GO:0044422.GO:0044424.GO:0044428.GO:0044446.GO:0044464.GO:0070013	-	-	-	-	-	-	-	-	-	-	Methyltransf_31.Methyltransf_32
OG0002254	7	2	0	0	FALSE	4	0	0	0	FALSE	SLON1_DN3154_c0_g1_i6.p1	7070.TC011256-PA	6.9e-203	590.0	KOG1881@1|root.KOG1881@2759|Eukaryota.38GVH@33154|Opisthokonta.3BBD1@33208|Metazoa.3CWUJ@33213|Bilateria.41XN2@6656|Arthropoda.3SG2U@50557|Insecta	33208|Metazoa	S	Forkhead associated domain	SLC4A1AP	GO:0003674.GO:0003676.GO:0003723.GO:0003729.GO:0005488.GO:0005575.GO:0005622.GO:0005623.GO:0005634.GO:0005654.GO:0005886.GO:0016020.GO:0031974.GO:0031981.GO:0043226.GO:0043227.GO:0043229.GO:0043231.GO:0043233.GO:0044422.GO:0044424.GO:0044428.GO:0044446.GO:0044464.GO:0070013.GO:0071944.GO:0097159.GO:1901363	-	-	-	-	-	-	-	-	-	-	FHA.dsrm
OG0002261	16	4	1	25	TRUE	14	5	0	0	FALSE	TFER2_DN63711_c0_g1_i1.p1	7070.TC003918-PA	2.37e-195	590.0	KOG3510@1|root.KOG3510@2759|Eukaryota.38C1V@33154|Opisthokonta.3BN8U@33208|Metazoa.3D5NU@33213|Bilateria.41TR7@6656|Arthropoda.3SJE4@50557|Insecta	33208|Metazoa	T	Down syndrome cell adhesion	-	GO:0000902.GO:0003674.GO:0005488.GO:0005515.GO:0005575.GO:0005623.GO:0005886.GO:0005887.GO:0007155.GO:0007156.GO:0007275.GO:0007399.GO:0008150.GO:0009653.GO:0009987.GO:0016020.GO:0016021.GO:0016043.GO:0022008.GO:0022610.GO:0030030.GO:0030154.GO:0030182.GO:0031175.GO:0031224.GO:0031226.GO:0032501.GO:0032502.GO:0032989.GO:0032990.GO:0042802.GO:0044425.GO:0044459.GO:0044464.GO:0048468.GO:0048666.GO:…	-	-	-	-	-	-	-	-	-	-	I-set.Ig_3.fn3
OG0002730	7	2	0	0	FALSE	3	0	0	0	FALSE	AANG1_DN2646_c0_g1_i9.p1	7070.TC002825-PA	0.0	1374.0	COG1199@1|root.KOG1131@2759|Eukaryota.38EIZ@33154|Opisthokonta.3BBBF@33208|Metazoa.3CTEQ@33213|Bilateria.41VZ6@6656|Arthropoda.3SFQM@50557|Insecta	33208|Metazoa	L	It is involved in the biological process described with nucleotide-excision repair	ERCC2	GO:0000428.GO:0000439.GO:0001109.GO:0001111.GO:0001112.GO:0001113.GO:0001120.GO:0001503.GO:0001701.GO:0001942.GO:0002244.GO:0002262.GO:0002376.GO:0002520.GO:0003674.GO:0003678.GO:0003824.GO:0004003.GO:0004386.GO:0005488.GO:0005515.GO:0005575.GO:0005622.GO:0005623.GO:0005634.GO:0005654.GO:0005667.GO:0005669.GO:0005675.GO:0005694.GO:0005700.GO:0005703.GO:0005705.GO:0005737.GO:0005819.GO:0005829.GO:…	3.6.4.12	ko:K10844	ko03022.ko03420.map03022.map03420	M00290	-	-	ko00000.ko00001.ko00002.ko01000.ko03021.ko03400	-	-	-	DEAD_2.HBB.Helicase_C_2
OG0002791	7	2	0	0	FALSE	3	0	0	0	FALSE	AANG1_DN3134_c0_g1_i5.p1	7070.TC003645-PA	2.6e-189	573.0	KOG4721@1|root.KOG4721@2759|Eukaryota.38I19@33154|Opisthokonta.3BGNG@33208|Metazoa.3CT61@33213|Bilateria.41UDW@6656|Arthropoda.3SFYD@50557|Insecta	33208|Metazoa	T	protein serine threonine kinase activity. It is involved in the biological process described with protein phosphorylation	MAP3K13	GO:0000003.GO:0000165.GO:0000186.GO:0000187.GO:0000902.GO:0000904.GO:0001558.GO:0001932.GO:0001934.GO:0003008.GO:0003674.GO:0003824.GO:0004672.GO:0004674.GO:0004709.GO:0005488.GO:0005515.GO:0005575.GO:0005622.GO:0005623.GO:0005737.GO:0005829.GO:0005886.GO:0006325.GO:0006355.GO:0006464.GO:0006468.GO:0006793.GO:0006796.GO:0006807.GO:0006950.GO:0006996.GO:0007030.GO:0007154.GO:0007165.GO:0007254.GO:…	2.7.11.25	ko:K04422.ko:K04423	ko04010.map04010	M00688.M00689	-	-	ko00000.ko00001.ko00002.ko01000.ko01001	-	-	-	Pkinase.Pkinase_Tyr
OG0002889	21	9	0	0	FALSE	1	0	0	0	FALSE	AANG1_DN25220_c0_g1_i1.p1	13037.EHJ78822	3.55e-08	53.1	2ERXQ@1|root.2SUM6@2759|Eukaryota	2759|Eukaryota	S	Baculovirus F protein	-	-	-	-	-	-	-	-	-	-	-	-	Baculo_F
OG0002937	12	4	1	25	TRUE	5	1	0	0	FALSE	AANG1_DN4193_c0_g1_i3.p1	69319.XP_008545296.1	1.12e-54	207.0	COG1716@1|root.KOG4221@1|root.KOG3872@2759|Eukaryota.KOG4221@2759|Eukaryota.39JY7@33154|Opisthokonta.3BC0X@33208|Metazoa.3CYFQ@33213|Bilateria.41XNA@6656|Arthropoda.3SHXZ@50557|Insecta.46G60@7399|Hymenoptera	33208|Metazoa	T	Immunoglobulin like	PRTG	GO:0003674.GO:0005575.GO:0005623.GO:0005886.GO:0005887.GO:0007154.GO:0007165.GO:0007275.GO:0007399.GO:0008150.GO:0008582.GO:0009987.GO:0010721.GO:0016020.GO:0016021.GO:0016043.GO:0016322.GO:0021700.GO:0022008.GO:0022607.GO:0023052.GO:0030154.GO:0030182.GO:0030424.GO:0030425.GO:0031224.GO:0031226.GO:0032501.GO:0032502.GO:0036477.GO:0038023.GO:0040008.GO:0042551.GO:0042995.GO:0043005.GO:0043933.GO:…	-	-	-	-	-	-	-	-	-	-	I-set.Ig_3.fn3
OG0002942	14	4	0	0	FALSE	12	4	2	50	TRUE	SLON1_DN8915_c1_g1_i3.p1	7070.TC008910-PA	1.71e-289	860.0	2CN3F@1|root.2QTPZ@2759|Eukaryota.39Y1N@33154|Opisthokonta.3BDVC@33208|Metazoa.3CVGD@33213|Bilateria.41VDZ@6656|Arthropoda.3SGPX@50557|Insecta	33208|Metazoa	S	divergent subfamily of APPLE domains	-	GO:0000003.GO:0005575.GO:0005576.GO:0005615.GO:0008150.GO:0032501.GO:0032504.GO:0044421	-	-	-	-	-	-	-	-	-	-	PAN_1
OG0003024	8	2	0	0	FALSE	3	0	0	0	FALSE	TFER2_DN3701_c0_g1_i6.p1	136037.KDR09584	1.59e-171	499.0	KOG0255@1|root.KOG0255@2759|Eukaryota.39Z28@33154|Opisthokonta.3BM9Y@33208|Metazoa.3D53J@33213|Bilateria.41YG9@6656|Arthropoda.3SJ89@50557|Insecta	33208|Metazoa	S	Transmembrane transporter activity. It is involved in the biological process described with transmembrane transport	-	GO:0003674.GO:0005215.GO:0005575.GO:0005623.GO:0005886.GO:0005887.GO:0006810.GO:0006811.GO:0006820.GO:0008150.GO:0008509.GO:0008514.GO:0015075.GO:0015711.GO:0016020.GO:0016021.GO:0022857.GO:0031224.GO:0031226.GO:0034220.GO:0044425.GO:0044459.GO:0044464.GO:0051179.GO:0051234.GO:0055085.GO:0071702.GO:0071944.GO:0098656	-	-	-	-	-	-	-	-	-	-	MFS_1.Sugar_tr
OG0003048	9	3	0	0	FALSE	3	0	0	0	FALSE	TFER2_DN8714_c0_g1_i11.p1	7070.TC002340-PA	4.01e-102	336.0	KOG1721@1|root.KOG1721@2759|Eukaryota.39RDA@33154|Opisthokonta.3BKE3@33208|Metazoa.3CWQP@33213|Bilateria.41UKG@6656|Arthropoda.3SGCA@50557|Insecta	33208|Metazoa	S	Zinc finger protein	-	GO:0000122.GO:0000902.GO:0000904.GO:0000976.GO:0000977.GO:0000978.GO:0000981.GO:0000982.GO:0000987.GO:0001012.GO:0001067.GO:0001078.GO:0001227.GO:0003674.GO:0003676.GO:0003677.GO:0003690.GO:0003700.GO:0005488.GO:0005575.GO:0005622.GO:0005623.GO:0005634.GO:0006355.GO:0006357.GO:0007275.GO:0007399.GO:0008150.GO:0009653.GO:0009889.GO:0009890.GO:0009892.GO:0009987.GO:0010468.GO:0010556.GO:0010558.GO:…	-	ko:K13106	-	-	-	-	ko00000.ko03041	-	-	-	zf-AD.zf-C2H2.zf-C2H2_6.zf-met
OG0003310	14	5	0	0	FALSE	6	1	1	100	TRUE	SLON1_DN3787_c0_g1_i5.p1	7070.TC007149-PA	1.45e-279	800.0	KOG1217@1|root.KOG1217@2759|Eukaryota.38BS5@33154|Opisthokonta.3BCIF@33208|Metazoa.3CRM1@33213|Bilateria.41V6D@6656|Arthropoda.3SKUA@50557|Insecta	33208|Metazoa	T	Protein kinase c-binding protein	NELL2	GO:0000003.GO:0003006.GO:0003674.GO:0005080.GO:0005488.GO:0005515.GO:0005539.GO:0005575.GO:0005576.GO:0005615.GO:0005622.GO:0005623.GO:0005634.GO:0005635.GO:0005737.GO:0007275.GO:0007399.GO:0008150.GO:0008201.GO:0008285.GO:0009892.GO:0009894.GO:0009895.GO:0009987.GO:0010468.GO:0010605.GO:0010646.GO:0010647.GO:0010817.GO:0010941.GO:0010942.GO:0012505.GO:0016020.GO:0016043.GO:0019222.GO:0019725.GO:…	-	-	-	-	-	-	-	-	-	-	EGF_CA.Laminin_G_2.Laminin_G_3.VWC
OG0003428	14	4	0	0	FALSE	15	6	0	0	FALSE	SLON1_DN129545_c0_g1_i1.p1	7070.TC006333-PA	1.68e-50	184.0	28ZKN@1|root.2R6F4@2759|Eukaryota.39MZI@33154|Opisthokonta.3CPIR@33208|Metazoa.3E5PN@33213|Bilateria.42ARB@6656|Arthropoda.3T04D@50557|Insecta	33208|Metazoa	-	-	-	-	-	-	-	-	-	-	-	-	-	-	-
OG0003458	7	2	0	0	FALSE	5	1	0	0	FALSE	SLON1_DN7473_c0_g2_i7.p1	7070.TC001575-PA	2.64e-113	350.0	28P1T@1|root.2RYWG@2759|Eukaryota.3A0RD@33154|Opisthokonta.3BPCY@33208|Metazoa.3D6M5@33213|Bilateria.41Z4C@6656|Arthropoda.3SI9I@50557|Insecta	33208|Metazoa	-	-	-	-	-	-	-	-	-	-	-	-	-	-	-
OG0003481	8	2	0	0	FALSE	3	0	0	0	FALSE	AANG1_DN2290_c0_g1_i28.p1	7070.TC008921-PA	0.0	1186.0	COG1816@1|root.KOG1096@2759|Eukaryota.38E4C@33154|Opisthokonta.3BCM5@33208|Metazoa.3D00R@33213|Bilateria.41WFB@6656|Arthropoda.3SKM7@50557|Insecta	33208|Metazoa	F	Belongs to the metallo-dependent hydrolases superfamily. Adenosine and AMP deaminases family	AMPD3	GO:0001655.GO:0001775.GO:0001822.GO:0002064.GO:0002252.GO:0002262.GO:0002263.GO:0002274.GO:0002275.GO:0002283.GO:0002366.GO:0002376.GO:0002443.GO:0002444.GO:0002446.GO:0003674.GO:0003824.GO:0003876.GO:0005575.GO:0005576.GO:0005622.GO:0005623.GO:0005737.GO:0005829.GO:0006139.GO:0006163.GO:0006164.GO:0006188.GO:0006195.GO:0006196.GO:0006725.GO:0006753.GO:0006793.GO:0006796.GO:0006807.GO:0006810.GO:…	3.5.4.6	ko:K01490	ko00230.ko01100.ko01110.ko01130.map00230.map01100.map01110.map01130	-	R00181	RC00477	ko00000.ko00001.ko01000	-	-	-	A_deaminase
OG0003733	8	2	0	0	FALSE	5	1	1	100	TRUE	AANG1_DN5836_c0_g1_i1.p1	7070.TC009430-PA	4.98e-57	209.0	28UXN@1|root.2R1NR@2759|Eukaryota.39U9E@33154|Opisthokonta.3BCGK@33208|Metazoa.3D2IA@33213|Bilateria.41U6S@6656|Arthropoda.3SHQJ@50557|Insecta	33208|Metazoa	S	epithelium development	-	GO:0007275.GO:0007444.GO:0008150.GO:0009888.GO:0032501.GO:0032502.GO:0035220.GO:0035295.GO:0048513.GO:0048731.GO:0048856.GO:0060429	-	-	-	-	-	-	-	-	-	-	-
OG0003734	12	4	1	25	TRUE	6	1	0	0	FALSE	SLON1_DN6913_c0_g1_i4.p1	7070.TC010526-PA	1.33e-208	649.0	KOG3639@1|root.KOG3639@2759|Eukaryota.38EN1@33154|Opisthokonta.3BDAM@33208|Metazoa.3CZMM@33213|Bilateria.41W5V@6656|Arthropoda.3SIG1@50557|Insecta	33208|Metazoa	S	protein localization to ciliary transition zone	CC2D2A	GO:0000226.GO:0001578.GO:0001654.GO:0001838.GO:0001841.GO:0001843.GO:0002009.GO:0005575.GO:0005622.GO:0005623.GO:0005737.GO:0005829.GO:0005929.GO:0006996.GO:0007010.GO:0007017.GO:0007154.GO:0007165.GO:0007166.GO:0007224.GO:0007275.GO:0007368.GO:0007389.GO:0007399.GO:0007423.GO:0007507.GO:0008104.GO:0008150.GO:0009653.GO:0009790.GO:0009792.GO:0009799.GO:0009855.GO:0009888.GO:0009987.GO:0014020.GO:…	-	ko:K19352	-	-	-	-	ko00000.ko03036	-	-	-	C2.CC2D2AN-C2
OG0003752	14	5	0	0	FALSE	3	0	0	0	FALSE	SLON1_DN1596_c0_g2_i1.p1	7070.TC003069-PA	2.82e-76	271.0	COG5422@1|root.KOG4028@1|root.KOG3520@2759|Eukaryota.KOG4028@2759|Eukaryota.38G5M@33154|Opisthokonta.3BF3M@33208|Metazoa.3CRSK@33213|Bilateria.41USD@6656|Arthropoda.3SFQR@50557|Insecta	33208|Metazoa	T	Rho guanyl-nucleotide exchange factor activity. It is involved in the biological process described with	ARHGEF12	GO:0001505.GO:0001558.GO:0001664.GO:0003008.GO:0003012.GO:0003674.GO:0005085.GO:0005088.GO:0005089.GO:0005102.GO:0005488.GO:0005515.GO:0005575.GO:0005622.GO:0005623.GO:0005737.GO:0005829.GO:0006355.GO:0006936.GO:0006941.GO:0006996.GO:0007010.GO:0007154.GO:0007163.GO:0007165.GO:0007186.GO:0007264.GO:0007265.GO:0007266.GO:0008150.GO:0009889.GO:0009891.GO:0009893.GO:0009966.GO:0009987.GO:0010468.GO:…	-	ko:K07532.ko:K12331	ko04270.ko04360.ko04611.ko04810.ko05152.ko05200.ko05205.map04270.map04360.map04611.map04810.map05152.map05200.map05205	-	-	-	ko00000.ko00001.ko04131	-	-	-	C1_1.PDZ.RGS-like.RhoGEF
OG0003791	11	3	0	0	FALSE	7	1	0	0	FALSE	SLON1_DN9142_c5_g1_i1.p1	7070.TC012906-PA	1.16e-90	290.0	KOG1721@1|root.KOG1721@2759|Eukaryota.38B4B@33154|Opisthokonta.3BCNN@33208|Metazoa.3CVC2@33213|Bilateria.41XJV@6656|Arthropoda.3SKBV@50557|Insecta	33208|Metazoa	K	Zinc ion binding	GFI1B	GO:0000082.GO:0000083.GO:0000122.GO:0000278.GO:0000981.GO:0000982.GO:0001067.GO:0001078.GO:0001085.GO:0001227.GO:0001959.GO:0001961.GO:0002065.GO:0002237.GO:0002682.GO:0002684.GO:0002761.GO:0002763.GO:0003674.GO:0003676.GO:0003677.GO:0003700.GO:0005488.GO:0005515.GO:0005575.GO:0005622.GO:0005623.GO:0005634.GO:0005654.GO:0005667.GO:0006139.GO:0006351.GO:0006355.GO:0006357.GO:0006366.GO:0006725.GO:…	-	ko:K09223	-	-	-	-	ko00000.ko03000	-	-	-	zf-C2H2.zf-C2H2_6.zf-met
OG0003810	7	2	0	0	FALSE	3	0	0	0	FALSE	AANG1_DN556_c0_g2_i1.p1	7070.TC005760-PA	4.15e-135	405.0	2CMG8@1|root.2QQ9M@2759|Eukaryota.38EM9@33154|Opisthokonta.3BC5U@33208|Metazoa.3CSDN@33213|Bilateria.41Y7N@6656|Arthropoda.3SHEJ@50557|Insecta	33208|Metazoa	O	Zinc ion binding	DTX1	GO:0001817.GO:0002009.GO:0002165.GO:0002682.GO:0002683.GO:0002694.GO:0002695.GO:0003002.GO:0003674.GO:0003712.GO:0003713.GO:0003824.GO:0004842.GO:0005102.GO:0005112.GO:0005488.GO:0005515.GO:0005575.GO:0005622.GO:0005623.GO:0005634.GO:0005635.GO:0005654.GO:0005737.GO:0005829.GO:0006139.GO:0006351.GO:0006366.GO:0006464.GO:0006725.GO:0006807.GO:0006810.GO:0006897.GO:0007154.GO:0007162.GO:0007165.GO:…	2.3.2.27	ko:K06058	ko04330.map04330	-	-	-	ko00000.ko00001.ko01000.ko04121	-	-	-	WWE.zf-C3HC4.zf-RING_UBOX
OG0004279	18	7	1	14.29	TRUE	8	2	0	0	FALSE	SLON1_DN1617_c1_g1_i7.p1	7070.TC011884-PA	2.85e-176	572.0	COG0515@1|root.COG0666@1|root.KOG1027@2759|Eukaryota.KOG4177@2759|Eukaryota	2759|Eukaryota	I	spectrin binding	-	GO:0003674.GO:0003824.GO:0004672.GO:0004674.GO:0006464.GO:0006468.GO:0006793.GO:0006796.GO:0006807.GO:0008150.GO:0008152.GO:0009987.GO:0016301.GO:0016310.GO:0016740.GO:0016772.GO:0016773.GO:0019538.GO:0036211.GO:0043170.GO:0043412.GO:0044237.GO:0044238.GO:0044260.GO:0044267.GO:0071704.GO:0140096.GO:1901564	1.17.1.4.1.17.3.2.2.7.11.1	ko:K00106.ko:K08852.ko:K18412	ko00230.ko00232.ko00983.ko01100.ko01110.ko01120.ko04140.ko04141.ko04146.ko04210.ko04932.ko05010.map00230.map00232.map00983.map01100.map01110.map01120.map04140.map04141.map04146.map04210.map04932.map05010	M00546	R01768.R01769.R02103.R02107.R07942.R07977.R07978.R07979.R08235	RC00143.RC02017.RC02199	ko00000.ko00001.ko00002.ko01000.ko01001.ko03019.ko03036.ko04147	-	-	-	Ank.Ank_2.Ank_4.Anoctamin.PNP_UDP_1.Pkinase.Ribonuc_2-5A
OG0004298	9	3	1	33.33	TRUE	3	0	0	0	FALSE	SLON1_DN1437_c0_g2_i1.p1	7070.TC013020-PA	3.55e-166	490.0	COG0124@1|root.KOG1035@2759|Eukaryota.38FHB@33154|Opisthokonta.3BDWP@33208|Metazoa.3CW3D@33213|Bilateria.41TZX@6656|Arthropoda.3SI12@50557|Insecta	33208|Metazoa	T	eukaryotic translation initiation factor	EIF2AK1	GO:0001932.GO:0002376.GO:0002520.GO:0002521.GO:0002526.GO:0002573.GO:0003674.GO:0003824.GO:0004672.GO:0004674.GO:0004694.GO:0005488.GO:0005515.GO:0005575.GO:0005622.GO:0005623.GO:0005737.GO:0006417.GO:0006446.GO:0006447.GO:0006464.GO:0006468.GO:0006725.GO:0006778.GO:0006793.GO:0006796.GO:0006807.GO:0006810.GO:0006897.GO:0006909.GO:0006950.GO:0006952.GO:0006954.GO:0007275.GO:0008150.GO:0008152.GO:…	2.7.11.1	ko:K16194	ko04141.ko05160.ko05162.ko05164.ko05168.ko05169.map04141.map05160.map05162.map05164.map05168.map05169	-	-	-	ko00000.ko00001.ko01000.ko01001	-	-	-	Pkinase
OG0004393	12	4	0	0	FALSE	6	1	0	0	FALSE	SLON1_DN15614_c0_g1_i12.p1	7070.TC005622-PA	1.06e-137	405.0	KOG1028@1|root.KOG1028@2759|Eukaryota.39SP6@33154|Opisthokonta.3B993@33208|Metazoa.3CWKP@33213|Bilateria.41Z91@6656|Arthropoda.3SMFH@50557|Insecta	33208|Metazoa	TU	C2 domain	SYT15	GO:0000149.GO:0001505.GO:0003674.GO:0005488.GO:0005509.GO:0005515.GO:0005543.GO:0005544.GO:0005575.GO:0005623.GO:0005886.GO:0006810.GO:0006836.GO:0006887.GO:0006906.GO:0006996.GO:0007154.GO:0007267.GO:0007268.GO:0007269.GO:0008150.GO:0008289.GO:0009987.GO:0016020.GO:0016043.GO:0016050.GO:0016079.GO:0016192.GO:0017156.GO:0017157.GO:0017158.GO:0019898.GO:0019905.GO:0023052.GO:0023061.GO:0030276.GO:…	-	ko:K19914	-	-	-	-	ko00000.ko04131	-	-	-	C2
OG0004415	7	2	0	0	FALSE	3	0	0	0	FALSE	AANG1_DN2586_c0_g1_i7.p1	7070.TC000711-PA	2.65e-212	588.0	COG0022@1|root.KOG0525@2759|Eukaryota.38BVR@33154|Opisthokonta.3BFJA@33208|Metazoa.3CTI5@33213|Bilateria.41UBP@6656|Arthropoda.3SKE2@50557|Insecta	33208|Metazoa	C	catalytic activity. It is involved in the biological process described with metabolic process	BCKDHB	GO:0003674.GO:0003824.GO:0003826.GO:0003863.GO:0005488.GO:0005575.GO:0005622.GO:0005623.GO:0005737.GO:0005739.GO:0005740.GO:0005743.GO:0005759.GO:0005947.GO:0006082.GO:0006139.GO:0006163.GO:0006164.GO:0006520.GO:0006637.GO:0006725.GO:0006732.GO:0006753.GO:0006790.GO:0006793.GO:0006796.GO:0006807.GO:0007584.GO:0008150.GO:0008152.GO:0009056.GO:0009058.GO:0009063.GO:0009081.GO:0009083.GO:0009108.GO:…	1.2.4.4	ko:K00167	ko00280.ko00640.ko01100.ko01110.ko01130.map00280.map00640.map01100.map01110.map01130	M00036	R07599.R07600.R07601.R07602.R07603.R07604.R10996.R10997	RC00027.RC00627.RC02743.RC02883.RC02949.RC02953	br01601.ko00000.ko00001.ko00002.ko01000	-	-	-	Transket_pyr.Transketolase_C
OG0004552	17	6	0	0	FALSE	7	2	0	0	FALSE	SLON1_DN14542_c0_g2_i2.p1	7070.TC014779-PA	0.0	1093.0	COG0531@1|root.KOG1286@2759|Eukaryota.38BM3@33154|Opisthokonta.3BA2V@33208|Metazoa.3CYQ5@33213|Bilateria.41V9G@6656|Arthropoda.3SHRI@50557|Insecta	33208|Metazoa	E	amino acid transmembrane transporter activity. It is involved in the biological process described with amino acid transmembrane transport	SLC7A14	GO:0001654.GO:0003333.GO:0003674.GO:0005215.GO:0005342.GO:0006810.GO:0006811.GO:0006820.GO:0006865.GO:0007275.GO:0007423.GO:0008150.GO:0008509.GO:0008514.GO:0009892.GO:0010563.GO:0010921.GO:0010923.GO:0015075.GO:0015171.GO:0015318.GO:0015711.GO:0015849.GO:0019220.GO:0019222.GO:0022857.GO:0031323.GO:0031324.GO:0032501.GO:0032502.GO:0034220.GO:0035303.GO:0035305.GO:0043086.GO:0044092.GO:0045936.GO:…	-	ko:K13871	-	-	-	-	ko00000.ko01009.ko02000	2.A.3.3	-	-	AA_permease_2.AA_permease_C
OG0004626	5	1	0	0	FALSE	10	3	0	0	FALSE	SLON1_DN12010_c1_g1_i2.p1	7070.TC004211-PA	1.19e-77	248.0	2CXGH@1|root.2RX9T@2759|Eukaryota.39YTV@33154|Opisthokonta.3BMVG@33208|Metazoa.3DDBX@33213|Bilateria.42250@6656|Arthropoda.3SITN@50557|Insecta	33208|Metazoa	-	-	-	-	-	-	-	-	-	-	-	-	-	-	-
OG0004823	8	2	1	50	TRUE	5	1	0	0	FALSE	SLON1_DN7076_c0_g1_i2.p1	69319.XP_008549775.1	8.94e-48	154.0	2BDMP@1|root.2S12Z@2759|Eukaryota.3A1V5@33154|Opisthokonta.3BQ98@33208|Metazoa.3D7J3@33213|Bilateria.420CR@6656|Arthropoda.3SP4Z@50557|Insecta	33208|Metazoa	S	Ninjurin	-	-	-	-	-	-	-	-	-	-	-	-	Ninjurin
OG0005054	9	3	0	0	FALSE	5	1	0	0	FALSE	SLON1_DN494_c3_g2_i1.p1	13037.EHJ69664	3.42e-154	465.0	KOG3802@1|root.KOG3802@2759|Eukaryota.38D5Z@33154|Opisthokonta.3BB7Q@33208|Metazoa.3CSTS@33213|Bilateria.41YF0@6656|Arthropoda.3SHH6@50557|Insecta.445JG@7088|Lepidoptera	33208|Metazoa	K	DNA binding. It is involved in the biological process described with regulation of transcription. DNA-templated	POU6F2	GO:0000122.GO:0000902.GO:0000904.GO:0000981.GO:0001227.GO:0001709.GO:0003008.GO:0003674.GO:0003676.GO:0003677.GO:0003700.GO:0005488.GO:0005575.GO:0005622.GO:0005623.GO:0005634.GO:0005654.GO:0005856.GO:0006139.GO:0006351.GO:0006355.GO:0006357.GO:0006366.GO:0006725.GO:0006807.GO:0006928.GO:0006935.GO:0007154.GO:0007275.GO:0007399.GO:0007402.GO:0007409.GO:0007411.GO:0007412.GO:0007417.GO:0007420.GO:…	-	ko:K09368	-	-	-	-	ko00000.ko03000	-	-	-	Homeobox.Pou
OG0005055	7	2	0	0	FALSE	3	0	0	0	FALSE	TFER2_DN46540_c0_g1_i1.p1	7176.CPIJ002748-PA	3.68e-71	219.0	2E4I2@1|root.2SBEB@2759|Eukaryota.3A8J6@33154|Opisthokonta.3BUR4@33208|Metazoa.3DAKM@33213|Bilateria.420ZK@6656|Arthropoda.3SNQS@50557|Insecta.453U0@7147|Diptera.45I3J@7148|Nematocera	33208|Metazoa	-	-	trk	GO:0000578.GO:0003002.GO:0003674.GO:0005102.GO:0005122.GO:0005488.GO:0005515.GO:0005575.GO:0005576.GO:0006355.GO:0006357.GO:0007154.GO:0007165.GO:0007166.GO:0007167.GO:0007169.GO:0007275.GO:0007350.GO:0007351.GO:0007354.GO:0007362.GO:0007389.GO:0008150.GO:0008293.GO:0008358.GO:0008595.GO:0009790.GO:0009798.GO:0009880.GO:0009889.GO:0009948.GO:0009952.GO:0009987.GO:0010468.GO:0010556.GO:0019219.GO:…	-	ko:K20226	ko04013.map04013	-	-	-	ko00000.ko00001	-	-	-	Noggin
OG0005182	3	0	0	0	FALSE	3	0	0	0	FALSE	AANG1_DN2369_c0_g1_i2.p1	7176.CPIJ002058-PA	8.63e-214	600.0	COG0814@1|root.KOG1304@2759|Eukaryota.39TYQ@33154|Opisthokonta.3BKGB@33208|Metazoa.3D4M2@33213|Bilateria.41WE0@6656|Arthropoda.3SIZ5@50557|Insecta.4519H@7147|Diptera.45BTM@7148|Nematocera	33208|Metazoa	E	Transmembrane amino acid transporter protein	path	GO:0000323.GO:0000902.GO:0000904.GO:0002009.GO:0002165.GO:0003333.GO:0003674.GO:0005215.GO:0005342.GO:0005575.GO:0005622.GO:0005623.GO:0005737.GO:0005764.GO:0005768.GO:0005773.GO:0005774.GO:0005886.GO:0006810.GO:0006811.GO:0006820.GO:0006865.GO:0007275.GO:0007399.GO:0007444.GO:0007472.GO:0007476.GO:0007552.GO:0007560.GO:0008150.GO:0008509.GO:0008514.GO:0009653.GO:0009791.GO:0009886.GO:0009887.GO:…	-	ko:K14209	ko04138.map04138	-	-	-	ko00000.ko00001.ko02000.ko04131	2.A.18.8	-	-	Aa_trans
OG0005236	11	4	1	25	TRUE	1	0	0	0	FALSE	AANG1_DN5491_c0_g1_i44.p1	7070.TC009075-PA	4.97e-149	445.0	28PXP@1|root.2QWK8@2759|Eukaryota.39R1Z@33154|Opisthokonta.3BFU6@33208|Metazoa.3CXIR@33213|Bilateria.41ZP7@6656|Arthropoda.3SMI9@50557|Insecta	33208|Metazoa	S	cilium assembly	CEP89	GO:0000922.GO:0003008.GO:0005575.GO:0005622.GO:0005623.GO:0005737.GO:0005739.GO:0005740.GO:0005758.GO:0005813.GO:0005814.GO:0005815.GO:0005819.GO:0005829.GO:0005856.GO:0005886.GO:0005929.GO:0006996.GO:0007005.GO:0007154.GO:0007267.GO:0007268.GO:0007610.GO:0007611.GO:0007612.GO:0008150.GO:0009987.GO:0015630.GO:0016020.GO:0016043.GO:0022406.GO:0022607.GO:0023052.GO:0030030.GO:0030031.GO:0031514.GO:…	-	ko:K16543	-	-	-	-	ko00000.ko03036	-	-	-	-
OG0005700	9	3	2	66.67	TRUE	5	1	0	0	FALSE	SLON1_DN2317_c0_g1_i4.p1	7070.TC007042-PA	2.85e-203	566.0	28N19@1|root.2QVV6@2759|Eukaryota.39WK2@33154|Opisthokonta.3BKXS@33208|Metazoa.3D3W4@33213|Bilateria.41WXJ@6656|Arthropoda.3SKA8@50557|Insecta	33208|Metazoa	O	Carboxylic ester hydrolase activity	-	-	-	-	-	-	-	-	-	-	-	-	Lipase
OG0005817	9	3	1	33.33	TRUE	5	1	0	0	FALSE	TFER2_DN62593_c0_g1_i1.p1	7070.TC011309-PA	2.62e-27	120.0	2E68A@1|root.2SCZ8@2759|Eukaryota.3ABTG@33154|Opisthokonta.3BVFP@33208|Metazoa.3DC01@33213|Bilateria.421NV@6656|Arthropoda	33208|Metazoa	-	-	-	GO:0002376.GO:0002520.GO:0005575.GO:0005622.GO:0005623.GO:0005634.GO:0005654.GO:0007275.GO:0008150.GO:0008283.GO:0009987.GO:0016604.GO:0030097.GO:0030154.GO:0031974.GO:0031981.GO:0032501.GO:0032502.GO:0035172.GO:0035363.GO:0042386.GO:0043226.GO:0043227.GO:0043229.GO:0043231.GO:0043233.GO:0044422.GO:0044424.GO:0044428.GO:0044446.GO:0044451.GO:0044464.GO:0048513.GO:0048534.GO:0048731.GO:0048856.GO:…	-	-	-	-	-	-	-	-	-	-	-
OG0005954	7	2	0	0	FALSE	3	0	0	0	FALSE	SLON1_DN15493_c0_g2_i4.p1	7070.TC015853-PA	4.01e-292	823.0	COG1055@1|root.KOG2639@2759|Eukaryota.38FH6@33154|Opisthokonta.3B9J7@33208|Metazoa.3CUUX@33213|Bilateria.41V8N@6656|Arthropoda.3SGD4@50557|Insecta	33208|Metazoa	P	It is involved in the biological process described with transmembrane transport	OCA2	GO:0000003.GO:0000323.GO:0003006.GO:0003333.GO:0003674.GO:0005215.GO:0005302.GO:0005342.GO:0005575.GO:0005622.GO:0005623.GO:0005737.GO:0005764.GO:0005765.GO:0005768.GO:0005773.GO:0005774.GO:0005783.GO:0005789.GO:0006582.GO:0006725.GO:0006726.GO:0006810.GO:0006811.GO:0006812.GO:0006820.GO:0006855.GO:0006865.GO:0007276.GO:0007281.GO:0007283.GO:0007286.GO:0008150.GO:0008152.GO:0008283.GO:0008324.GO:…	-	-	-	-	-	-	-	-	-	-	CitMHS.Na_sulph_symp
OG0005989	8	2	0	0	FALSE	1	0	0	0	FALSE	AANG1_DN3824_c0_g1_i1.p1	7070.TC011851-PA	9.26e-89	277.0	COG1236@1|root.KOG1361@2759|Eukaryota.38GE1@33154|Opisthokonta.3BG2I@33208|Metazoa.3CVAZ@33213|Bilateria.41ZHW@6656|Arthropoda.3SMI3@50557|Insecta	33208|Metazoa	L	protection from non-homologous end joining at telomere	DCLRE1C	GO:0000014.GO:0000228.GO:0000723.GO:0000726.GO:0000781.GO:0000784.GO:0001775.GO:0002200.GO:0002376.GO:0002520.GO:0002521.GO:0002562.GO:0003674.GO:0003676.GO:0003677.GO:0003684.GO:0003824.GO:0004518.GO:0004519.GO:0004520.GO:0004527.GO:0004529.GO:0004536.GO:0005488.GO:0005575.GO:0005622.GO:0005623.GO:0005634.GO:0005654.GO:0005694.GO:0005737.GO:0005794.GO:0006139.GO:0006259.GO:0006281.GO:0006302.GO:…	-	ko:K10887	ko03450.ko05340.map03450.map05340	-	-	-	ko00000.ko00001.ko01000.ko03400	-	-	-	DRMBL.Lactamase_B_2
OG0006045	6	1	0	0	FALSE	13	5	0	0	FALSE	SLON1_DN10262_c1_g1_i6.p1	7425.NV18460-PA	5.06e-70	234.0	KOG1075@1|root.KOG1075@2759|Eukaryota.39N4Q@33154|Opisthokonta.3B9WN@33208|Metazoa.3D1S8@33213|Bilateria.423QU@6656|Arthropoda.3SZQ4@50557|Insecta.46MZE@7399|Hymenoptera	33208|Metazoa	L	Reverse transcriptase (RNA-dependent DNA polymerase)	-	-	-	-	-	-	-	-	-	-	-	-	RVT_1
OG0006060	16	4	0	0	FALSE	4	0	0	0	FALSE	LHOC1_DN8849_c0_g1_i1.p1	7070.TC008423-PA	3.88e-156	461.0	COG2114@1|root.KOG4171@2759|Eukaryota.38F1A@33154|Opisthokonta.3BFG2@33208|Metazoa.3CRNA@33213|Bilateria.41WAJ@6656|Arthropoda.3SJMU@50557|Insecta	33208|Metazoa	F	Belongs to the adenylyl cyclase class-4 guanylyl cyclase family	-	GO:0000302.GO:0001666.GO:0003674.GO:0003824.GO:0003924.GO:0004383.GO:0005488.GO:0005515.GO:0005575.GO:0005622.GO:0005623.GO:0005737.GO:0005829.GO:0005886.GO:0006139.GO:0006163.GO:0006164.GO:0006182.GO:0006725.GO:0006753.GO:0006793.GO:0006796.GO:0006807.GO:0006950.GO:0006979.GO:0007154.GO:0007165.GO:0008074.GO:0008144.GO:0008150.GO:0008152.GO:0009058.GO:0009117.GO:0009150.GO:0009152.GO:0009165.GO:…	4.6.1.2	ko:K01769	ko00230.map00230	-	R00434	RC00295	ko00000.ko00001.ko01000	-	-	-	Guanylate_cyc.HNOB.HNOBA
OG0006068	10	3	1	33.33	TRUE	7	2	0	0	FALSE	LHOC1_DN8473_c0_g1_i1.p1	121225.PHUM102740-PA	5.34e-19	97.4	KOG1721@1|root.KOG1721@2759|Eukaryota.38BZ9@33154|Opisthokonta.3BA9A@33208|Metazoa.3CT35@33213|Bilateria.4226W@6656|Arthropoda.3SR57@50557|Insecta.3EC0C@33342|Paraneoptera	33208|Metazoa	S	Zinc finger protein	-	GO:0003674.GO:0003676.GO:0003677.GO:0005488.GO:0005575.GO:0005622.GO:0005623.GO:0005634.GO:0043226.GO:0043227.GO:0043229.GO:0043231.GO:0044424.GO:0044464.GO:0097159.GO:1901363	-	ko:K09228	-	-	-	-	ko00000.ko03000	-	-	-	zf-AD.zf-C2H2.zf-C2H2_6.zf-met
OG0006178	9	3	0	0	FALSE	3	0	0	0	FALSE	SLON1_DN301_c0_g1_i3.p1	7460.GB49519-PA	8.56e-70	218.0	KOG0801@1|root.KOG0801@2759|Eukaryota.39E9Q@33154|Opisthokonta.3BJA5@33208|Metazoa.3D3Q8@33213|Bilateria.41ZAZ@6656|Arthropoda.3SMQA@50557|Insecta.46GCK@7399|Hymenoptera	33208|Metazoa	O	Zinc ion binding	ZNRF2	GO:0000209.GO:0003674.GO:0003824.GO:0004842.GO:0005488.GO:0005575.GO:0005622.GO:0005623.GO:0005737.GO:0005829.GO:0005886.GO:0006464.GO:0006508.GO:0006511.GO:0006807.GO:0008150.GO:0008152.GO:0008270.GO:0009056.GO:0009057.GO:0009987.GO:0010498.GO:0012506.GO:0016020.GO:0016567.GO:0016740.GO:0019538.GO:0019787.GO:0019941.GO:0030163.GO:0030659.GO:0031090.GO:0031410.GO:0031982.GO:0032446.GO:0032991.GO:…	2.3.2.27	ko:K10694	-	-	-	-	ko00000.ko01000.ko04121	-	-	-	zf-RING_2
OG0006230	5	1	0	0	FALSE	6	1	0	0	FALSE	SLON1_DN23872_c0_g1_i2.p1	7070.TC003331-PA	4.77e-104	314.0	KOG3656@1|root.KOG3656@2759|Eukaryota.39ZBD@33154|Opisthokonta.3BJBB@33208|Metazoa.3D5IP@33213|Bilateria.41VK2@6656|Arthropoda.3SK9P@50557|Insecta	33208|Metazoa	S	G-protein coupled receptor activity. It is involved in the biological process described with G-protein coupled receptor signaling pathway	-	GO:0001588.GO:0003674.GO:0004888.GO:0004930.GO:0004952.GO:0005575.GO:0005623.GO:0005886.GO:0005887.GO:0007154.GO:0007165.GO:0007186.GO:0007212.GO:0007213.GO:0008150.GO:0008227.GO:0009719.GO:0009725.GO:0009987.GO:0010033.GO:0015464.GO:0016020.GO:0016021.GO:0016907.GO:0023052.GO:0030594.GO:0031224.GO:0031226.GO:0032870.GO:0035690.GO:0038023.GO:0042221.GO:0042493.GO:0044425.GO:0044459.GO:0044464.GO:…	-	-	-	-	-	-	-	-	-	-	7tm_1
OG0006260	6	1	0	0	FALSE	7	2	0	0	FALSE	SLON1_DN37590_c0_g1_i2.p1	7070.TC014347-PA	2.44e-140	416.0	COG2940@1|root.KOG2084@2759|Eukaryota.3A0DP@33154|Opisthokonta.3BN56@33208|Metazoa.3D1E6@33213|Bilateria.41Y75@6656|Arthropoda.3SG4U@50557|Insecta	33208|Metazoa	B	Protein msta. isoform	-	GO:0000228.GO:0000785.GO:0000790.GO:0003674.GO:0003824.GO:0005488.GO:0005515.GO:0005575.GO:0005622.GO:0005623.GO:0005634.GO:0005694.GO:0005737.GO:0006325.GO:0006464.GO:0006479.GO:0006807.GO:0006996.GO:0008150.GO:0008152.GO:0008168.GO:0008213.GO:0008757.GO:0009892.GO:0009987.GO:0010468.GO:0010605.GO:0010629.GO:0016043.GO:0016569.GO:0016570.GO:0016571.GO:0016740.GO:0016741.GO:0018022.GO:0018193.GO:…	-	-	-	-	-	-	-	-	-	-	SET
OG0006632	7	2	0	0	FALSE	1	0	0	0	FALSE	LHOC1_DN6411_c1_g1_i1.p1	7070.TC010415-PA	2.04e-71	228.0	KOG1721@1|root.KOG1721@2759|Eukaryota.39CPY@33154|Opisthokonta.3BKY7@33208|Metazoa.3D0F2@33213|Bilateria.41VAT@6656|Arthropoda.3SGK7@50557|Insecta	33208|Metazoa	S	Metal ion binding	-	GO:0000122.GO:0000976.GO:0000977.GO:0000981.GO:0001012.GO:0001067.GO:0001227.GO:0003674.GO:0003676.GO:0003677.GO:0003690.GO:0003700.GO:0005488.GO:0005575.GO:0005622.GO:0005623.GO:0005634.GO:0006355.GO:0006357.GO:0008150.GO:0008270.GO:0009889.GO:0009890.GO:0009892.GO:0010468.GO:0010556.GO:0010558.GO:0010605.GO:0010629.GO:0019219.GO:0019222.GO:0031323.GO:0031324.GO:0031326.GO:0031327.GO:0043167.GO:…	-	-	-	-	-	-	-	-	-	-	zf-C2H2.zf-met
OG0006809	7	2	0	0	FALSE	5	1	0	0	FALSE	AANG1_DN1358_c0_g1_i28.p1	136037.KDR09916	1.29e-98	318.0	COG1808@1|root.2QWS6@2759|Eukaryota.39RZA@33154|Opisthokonta.3BK09@33208|Metazoa.3D5DD@33213|Bilateria.41UK3@6656|Arthropoda.3SI45@50557|Insecta	33208|Metazoa	S	Domain of unknown function (DUF389)	-	GO:0007275.GO:0007399.GO:0008150.GO:0009987.GO:0022008.GO:0030154.GO:0032501.GO:0032502.GO:0048731.GO:0048856.GO:0048869	-	-	-	-	-	-	-	-	-	-	DUF389
OG0006874	8	2	0	0	FALSE	3	0	0	0	FALSE	AANG1_DN1330_c0_g1_i5.p1	7070.TC007471-PA	7.42e-134	403.0	COG0123@1|root.KOG1507@1|root.KOG1342@2759|Eukaryota.KOG1507@2759|Eukaryota.38C77@33154|Opisthokonta.3BBEF@33208|Metazoa.3CYGU@33213|Bilateria.41USZ@6656|Arthropoda.3SGES@50557|Insecta	33208|Metazoa	BD	Belongs to the nucleosome assembly protein (NAP) family	NAP1L1	GO:0000003.GO:0000723.GO:0002376.GO:0002520.GO:0003006.GO:0003674.GO:0003682.GO:0005488.GO:0005515.GO:0005575.GO:0005622.GO:0005623.GO:0005634.GO:0005737.GO:0005739.GO:0006139.GO:0006259.GO:0006260.GO:0006323.GO:0006325.GO:0006333.GO:0006334.GO:0006338.GO:0006355.GO:0006357.GO:0006725.GO:0006807.GO:0006996.GO:0006997.GO:0007275.GO:0007276.GO:0007281.GO:0007283.GO:0007286.GO:0007289.GO:0007338.GO:…	3.5.1.98	ko:K11279.ko:K11282.ko:K11405	ko05034.ko05165.ko05203.map05034.map05165.map05203	-	-	-	ko00000.ko00001.ko01000.ko03036	-	-	-	NAP
OG0006950	5	1	0	0	FALSE	7	2	0	0	FALSE	AANG1_DN1183_c0_g2_i3.p1	7070.TC014856-PA	4.84e-207	583.0	KOG2501@1|root.KOG2501@2759|Eukaryota.38CBZ@33154|Opisthokonta.3BHH6@33208|Metazoa.3CVCP@33213|Bilateria.41WDA@6656|Arthropoda.3SKT1@50557|Insecta	33208|Metazoa	O	Nucleoredoxin	NXN	GO:0003674.GO:0003824.GO:0004791.GO:0005575.GO:0005622.GO:0005623.GO:0005634.GO:0005737.GO:0007275.GO:0008150.GO:0008152.GO:0009636.GO:0009892.GO:0009966.GO:0009968.GO:0009987.GO:0010605.GO:0010646.GO:0010648.GO:0015036.GO:0016209.GO:0016491.GO:0016651.GO:0016667.GO:0016668.GO:0019222.GO:0023051.GO:0023057.GO:0030111.GO:0030178.GO:0031323.GO:0031324.GO:0031396.GO:0031397.GO:0031399.GO:0031400.GO:…	1.8.1.8	ko:K17609	-	-	-	-	ko00000.ko01000.ko01009	-	-	-	Thioredoxin_6.Thioredoxin_8
OG0007134	11	4	1	25	TRUE	1	0	0	0	FALSE	AANG1_DN22177_c0_g1_i1.p1	7070.TC007333-PA	7.34e-57	195.0	2C1IG@1|root.2QTC0@2759|Eukaryota.39ZFZ@33154|Opisthokonta.3BMSP@33208|Metazoa.3D5YB@33213|Bilateria.41Y5B@6656|Arthropoda.3SKWE@50557|Insecta	33208|Metazoa	-	-	-	GO:0003008.GO:0007600.GO:0007605.GO:0008150.GO:0032501.GO:0050877.GO:0050954	-	-	-	-	-	-	-	-	-	-	-
OG0007144	7	2	0	0	FALSE	5	1	0	0	FALSE	TFER2_DN7991_c0_g3_i1.p1	7070.TC001001-PA	1.39e-84	275.0	KOG3592@1|root.KOG3592@2759|Eukaryota.38DA1@33154|Opisthokonta.3B944@33208|Metazoa.3CS9Y@33213|Bilateria.41UTS@6656|Arthropoda.3SHK9@50557|Insecta	33208|Metazoa	Z	Microtubule binding. It is involved in the biological process described with microtubule cytoskeleton organization	MAP1B	GO:0000226.GO:0000902.GO:0000904.GO:0001558.GO:0001578.GO:0001654.GO:0001750.GO:0001764.GO:0001894.GO:0001895.GO:0003008.GO:0003674.GO:0003779.GO:0005102.GO:0005198.GO:0005488.GO:0005515.GO:0005518.GO:0005519.GO:0005543.GO:0005575.GO:0005622.GO:0005623.GO:0005737.GO:0005829.GO:0005856.GO:0005874.GO:0005875.GO:0005886.GO:0005929.GO:0006810.GO:0006886.GO:0006928.GO:0006950.GO:0006996.GO:0007010.GO:…	-	ko:K10429	-	-	-	-	ko00000.ko01009.ko04812	-	-	-	MAP1B_neuraxin
OG0007247	18	6	1	16.67	TRUE	11	4	3	75	TRUE	SLON1_DN7455_c1_g1_i5.p1	7070.TC010543-PA	1.58e-156	471.0	2BX5T@1|root.2SB3H@2759|Eukaryota.3AESX@33154|Opisthokonta.3BYW7@33208|Metazoa.3DDUK@33213|Bilateria.42245@6656|Arthropoda.3SQ97@50557|Insecta	33208|Metazoa	-	-	-	-	-	-	-	-	-	-	-	-	-	-	-
OG0007292	9	3	0	0	FALSE	3	0	0	0	FALSE	TFER2_DN55483_c0_g1_i1.p1	7070.TC009680-PA	1.83e-107	320.0	COG1028@1|root.KOG1208@2759|Eukaryota.38CZD@33154|Opisthokonta.3BACQ@33208|Metazoa.3CSEJ@33213|Bilateria.421YY@6656|Arthropoda.3SZD9@50557|Insecta	33208|Metazoa	Q	Belongs to the short-chain dehydrogenases reductases (SDR) family	-	-	-	ko:K11162.ko:K11168	-	-	-	-	ko00000.ko01000	-	-	-	adh_short
OG0007363	13	5	0	0	FALSE	4	0	0	0	FALSE	SLON1_DN29424_c0_g1_i11.p1	7070.TC000642-PA	0.0	1085.0	28JGH@1|root.2QRVM@2759|Eukaryota.38CSS@33154|Opisthokonta.3BGCF@33208|Metazoa.3CRSQ@33213|Bilateria.41V45@6656|Arthropoda.3SKIB@50557|Insecta	33208|Metazoa	S	Calcium ion binding	-	-	-	-	-	-	-	-	-	-	-	-	-
OG0007397	7	2	0	0	FALSE	3	0	0	0	FALSE	SLON1_DN7790_c0_g2_i2.p1	7070.TC000754-PA	2.65e-102	306.0	KOG3882@1|root.KOG3882@2759|Eukaryota.39MZ1@33154|Opisthokonta.3CPI9@33208|Metazoa.3E5P7@33213|Bilateria.42AR0@6656|Arthropoda.3T03Y@50557|Insecta	33208|Metazoa	S	Tetraspanin family	-	-	-	-	-	-	-	-	-	-	-	-	Tetraspannin
OG0007399	10	3	0	0	FALSE	1	0	0	0	FALSE	TFER2_DN10599_c0_g1_i2.p1	7070.TC003480-PA	6.75e-178	510.0	COG2124@1|root.KOG0159@2759|Eukaryota.39TJ9@33154|Opisthokonta.3BNG0@33208|Metazoa.3D4SH@33213|Bilateria.41XGF@6656|Arthropoda.3SG08@50557|Insecta	33208|Metazoa	Q	Cytochrome P450	-	-	-	ko:K17960	-	-	-	-	ko00000.ko00199	-	-	-	p450
OG0007425	15	5	0	0	FALSE	3	0	0	0	FALSE	SLON1_DN30087_c1_g1_i1.p1	7070.TC015150-PA	4.58e-114	381.0	KOG1408@1|root.KOG1408@2759|Eukaryota.38C7A@33154|Opisthokonta.3BB15@33208|Metazoa.3CU3Z@33213|Bilateria.41X3P@6656|Arthropoda.3SIEM@50557|Insecta	33208|Metazoa	S	WD40 repeats	WDR62	GO:0000165.GO:0000186.GO:0000226.GO:0000278.GO:0000922.GO:0001817.GO:0001818.GO:0001932.GO:0001934.GO:0002791.GO:0002792.GO:0002831.GO:0002832.GO:0003674.GO:0003676.GO:0003723.GO:0005488.GO:0005575.GO:0005622.GO:0005623.GO:0005634.GO:0005681.GO:0005682.GO:0005737.GO:0005813.GO:0005815.GO:0005819.GO:0005829.GO:0005856.GO:0006139.GO:0006396.GO:0006464.GO:0006468.GO:0006725.GO:0006793.GO:0006796.GO:…	-	ko:K21762.ko:K21763	-	-	-	-	ko00000.ko03036	-	-	-	ANAPC4_WD40.WD40
OG0007461	1	0	0	0	FALSE	1	0	0	0	FALSE	SLON1_DN51707_c0_g1_i1.p1	7070.TC002837-PA	1.96e-24	98.6	28P9N@1|root.2QVWU@2759|Eukaryota.39R40@33154|Opisthokonta.3B9PS@33208|Metazoa.3D4MD@33213|Bilateria.41W63@6656|Arthropoda.3SFSB@50557|Insecta	33208|Metazoa	S	Domain of unknown function (DUF4816)	-	-	-	-	-	-	-	-	-	-	-	-	DUF4816
OG0007641	5	0	0	0	FALSE	1	0	0	0	FALSE	AANG1_DN7308_c2_g2_i6.p1	7070.TC015422-PA	2.21e-39	148.0	COG1112@1|root.COG5640@1|root.KOG1807@2759|Eukaryota.KOG3627@2759|Eukaryota.38E0G@33154|Opisthokonta.3BCP1@33208|Metazoa.3CT3Y@33213|Bilateria.41WNK@6656|Arthropoda.3SKSZ@50557|Insecta	33208|Metazoa	L	AAA domain	ZNFX1	GO:0000981.GO:0003674.GO:0003700.GO:0006355.GO:0006357.GO:0008150.GO:0009889.GO:0010468.GO:0010556.GO:0019219.GO:0019222.GO:0031323.GO:0031326.GO:0050789.GO:0050794.GO:0051171.GO:0051252.GO:0060255.GO:0065007.GO:0080090.GO:0140110.GO:1903506.GO:2000112.GO:2001141	-	ko:K21626	-	-	-	-	ko00000.ko03000	-	-	-	AAA_11.AAA_12
OG0007711	10	3	0	0	FALSE	1	0	0	0	FALSE	SLON1_DN71203_c0_g1_i1.p1	7070.TC005481-PA	6.86e-80	257.0	KOG4294@1|root.KOG4294@2759|Eukaryota.3A4DC@33154|Opisthokonta.3BRBB@33208|Metazoa.3D83N@33213|Bilateria.41ZZZ@6656|Arthropoda.3SM8N@50557|Insecta	33208|Metazoa	P	Belongs to the amiloride-sensitive sodium channel (TC 1.A.6) family	-	GO:0003674.GO:0005215.GO:0005216.GO:0005261.GO:0005272.GO:0005575.GO:0006810.GO:0006811.GO:0006812.GO:0006814.GO:0008150.GO:0008324.GO:0015075.GO:0015077.GO:0015081.GO:0015267.GO:0015318.GO:0015672.GO:0016020.GO:0016021.GO:0022803.GO:0022838.GO:0022857.GO:0022890.GO:0030001.GO:0031224.GO:0034220.GO:0035725.GO:0044425.GO:0046873.GO:0051179.GO:0051234.GO:0055085.GO:0098655.GO:0098660.GO:0098662	-	-	-	-	-	-	-	-	-	-	ASC
OG0007728	8	2	0	0	FALSE	5	1	0	0	FALSE	LHOC1_DN3900_c0_g2_i3.p1	121225.PHUM415020-PA	7.68e-87	288.0	KOG0266@1|root.KOG0266@2759|Eukaryota.38EFG@33154|Opisthokonta.3BCG9@33208|Metazoa.3E5JM@33213|Bilateria.421FF@6656|Arthropoda.3SNEH@50557|Insecta.3ECIJ@33342|Paraneoptera	33208|Metazoa	S	WD40 repeats	-	-	-	-	-	-	-	-	-	-	-	-	WD40
OG0007746	11	4	0	0	FALSE	6	1	1	100	TRUE	SLON1_DN18152_c0_g2_i3.p1	7070.TC006174-PA	7.8e-82	266.0	COG3590@1|root.KOG3624@2759|Eukaryota.38BNF@33154|Opisthokonta.3B9I2@33208|Metazoa.3CW8Q@33213|Bilateria.422AI@6656|Arthropoda.3SQDV@50557|Insecta	33208|Metazoa	E	Peptidase family M13	-	-	-	ko:K08635	-	-	-	-	ko00000.ko01002	-	-	-	Peptidase_M13.Peptidase_M13_N
OG0007828	5	1	0	0	FALSE	1	0	0	0	FALSE	AANG1_DN8741_c0_g1_i2.p1	7070.TC009469-PA	1.11e-74	238.0	KOG0844@1|root.KOG0844@2759|Eukaryota.38FFE@33154|Opisthokonta.3BGUT@33208|Metazoa.3CR85@33213|Bilateria.41ZYA@6656|Arthropoda.3SN91@50557|Insecta	33208|Metazoa	K	sequence-specific DNA binding. It is involved in the biological process described with regulation of transcription. DNA-templated	EVX1	GO:0000122.GO:0000578.GO:0000902.GO:0000904.GO:0000976.GO:0000977.GO:0000980.GO:0000981.GO:0001012.GO:0001067.GO:0001158.GO:0001703.GO:0001708.GO:0001709.GO:0003002.GO:0003007.GO:0003674.GO:0003676.GO:0003677.GO:0003690.GO:0003700.GO:0003705.GO:0005488.GO:0005575.GO:0005622.GO:0005623.GO:0005634.GO:0005654.GO:0006355.GO:0006357.GO:0006928.GO:0006935.GO:0007275.GO:0007350.GO:0007351.GO:0007365.GO:…	-	ko:K09320	-	-	-	-	ko00000.ko03000	-	-	-	Homeobox
OG0008920	6	1	0	0	FALSE	1	0	0	0	FALSE	AANG1_DN25802_c0_g1_i1.p1	7070.TC000836-PA	1.42e-06	49.3	KOG1217@1|root.KOG1217@2759|Eukaryota.38BUP@33154|Opisthokonta.3BA2W@33208|Metazoa.3CUNH@33213|Bilateria.41VP3@6656|Arthropoda.3SGWN@50557|Insecta	33208|Metazoa	T	Calcium ion binding	FBN1	GO:0000902.GO:0000904.GO:0001501.GO:0001527.GO:0001654.GO:0001655.GO:0001656.GO:0001822.GO:0001932.GO:0001934.GO:0002682.GO:0002683.GO:0002761.GO:0002762.GO:0003674.GO:0005102.GO:0005178.GO:0005179.GO:0005198.GO:0005201.GO:0005488.GO:0005509.GO:0005515.GO:0005539.GO:0005575.GO:0005576.GO:0005604.GO:0005615.GO:0005622.GO:0005623.GO:0005737.GO:0005783.GO:0005788.GO:0005975.GO:0005996.GO:0006006.GO:…	-	ko:K06825.ko:K17307	-	-	-	-	ko00000.ko00536.ko04147.ko04516	-	-	-	EGF_CA.FXa_inhibition.Sushi.TB.cEGF.hEGF
OG0009429	7	2	0	0	FALSE	4	0	0	0	FALSE	-
OG0009430	5	1	0	0	FALSE	1	0	0	0	FALSE	LHOC1_DN20815_c0_g1_i1.p1	7070.TC009937-PA	3.43e-17	85.5	COG5076@1|root.KOG1245@2759|Eukaryota.38FE7@33154|Opisthokonta.3B9S9@33208|Metazoa.3CTK1@33213|Bilateria.41UPP@6656|Arthropoda.3SG3E@50557|Insecta	33208|Metazoa	B	Zinc ion binding	-	GO:0000228.GO:0000785.GO:0000790.GO:0003674.GO:0005488.GO:0005515.GO:0005575.GO:0005622.GO:0005623.GO:0005634.GO:0005694.GO:0006325.GO:0006338.GO:0006355.GO:0006357.GO:0006996.GO:0007275.GO:0007399.GO:0008134.GO:0008150.GO:0009889.GO:0009891.GO:0009893.GO:0009987.GO:0010468.GO:0010556.GO:0010557.GO:0010604.GO:0010628.GO:0016043.GO:0019219.GO:0019222.GO:0031010.GO:0031323.GO:0031325.GO:0031326.GO:…	-	-	-	-	-	-	-	-	-	-	Bromodomain.CENP-B_N.DDT.MBD.PHD.WHIM1.WSD
OG0010086	1	0	0	0	FALSE	1	0	0	0	FALSE	-
OG0011140	1	0	0	0	FALSE	1	0	0	0	FALSE	-
Subset parallel expansion and selection in HML	GO reduction	GO description	EggNOG_best_hit	seed_ortholog	evalue	score	eggNOG_OGs	max_annot_lvl	COG_category	Description	Preferred_name	GOs	EC	KEGG_ko	KEGG_Pathway	KEGG_Module	KEGG_Reaction	KEGG_rclass	BRITE	KEGG_TC	CAZy	BiGG_Reaction	PFAMs
OG0000003	GO:0008045	motor neuron axon guidance	SLON1_DN2029_c0_g1_i8.p1	7070.TC013425-PA	6.03e-82	286.0	KOG1721@1|root.KOG1721@2759|Eukaryota.3AJEN@33154|Opisthokonta.3BYEQ@33208|Metazoa.3DFH8@33213|Bilateria.42292@6656|Arthropoda.3SI6R@50557|Insecta	33208|Metazoa	G	nucleic acid binding	-	GO:0000976.GO:0001067.GO:0003674.GO:0003676.GO:0003677.GO:0003690.GO:0003700.GO:0005488.GO:0005575.GO:0005622.GO:0005623.GO:0005634.GO:0006355.GO:0008150.GO:0009889.GO:0010468.GO:0010556.GO:0019219.GO:0019222.GO:0031323.GO:0031326.GO:0043226.GO:0043227.GO:0043229.GO:0043231.GO:0043565.GO:0044212.GO:0044424.GO:0044464.GO:0050789.GO:0050794.GO:0051171.GO:0051252.GO:0060255.GO:0065007.GO:0080090.GO:…	-	-	-	-	-	-	-	-	-	-	zf-AD.zf-C2H2.zf-C2H2_6
OG0000011	GO:0000398	mRNA splicing, via spliceosome	SLON1_DN4128_c0_g1_i1.p1	7029.ACYPI43121-PA	1.44e-159	492.0	KOG1075@1|root.KOG1075@2759|Eukaryota.39Y6T@33154|Opisthokonta.3BEGN@33208|Metazoa.3CZ7K@33213|Bilateria.4221Z@6656|Arthropoda.3SQ77@50557|Insecta	33208|Metazoa	L	Reverse transcriptase (RNA-dependent DNA polymerase)	-	-	-	-	-	-	-	-	-	-	-	-	Exo_endo_phos_2.RVT_1
OG0000014	GO:0007411	axon guidance	SLON1_DN119030_c0_g1_i1.p1	7070.TC013816-PA	1.62e-48	158.0	2C9WU@1|root.2SGA3@2759|Eukaryota.3AD82@33154|Opisthokonta.3BVX2@33208|Metazoa.3DAAY@33213|Bilateria.420VK@6656|Arthropoda.3SNYW@50557|Insecta	33208|Metazoa	S	Structural constituent of cuticle	-	-	-	-	-	-	-	-	-	-	-	-	Chitin_bind_4
OG0000015	GO:0007411	axon guidance	SLON1_DN4734_c2_g1_i1.p1	7222.FBpp0148120	3.79e-14	72.0	KOG3623@1|root.KOG3623@2759|Eukaryota.38EH6@33154|Opisthokonta.3BD19@33208|Metazoa.3CTQF@33213|Bilateria.41TVA@6656|Arthropoda.3SK9B@50557|Insecta.451FY@7147|Diptera.45R7R@7214|Drosophilidae	33208|Metazoa	K	metal ion binding. It is involved in the biological process described with regulation of transcription. DNA-templated	ZEB2	GO:0000003.GO:0000122.GO:0000228.GO:0000785.GO:0000790.GO:0000902.GO:0000904.GO:0000976.GO:0000977.GO:0000978.GO:0000981.GO:0000987.GO:0001012.GO:0001067.GO:0001101.GO:0001205.GO:0001227.GO:0001228.GO:0001501.GO:0001558.GO:0001654.GO:0001655.GO:0001667.GO:0001700.GO:0001755.GO:0001756.GO:0001838.GO:0001841.GO:0001843.GO:0001932.GO:0001934.GO:0002009.GO:0002376.GO:0002520.GO:0002682.GO:0002694.GO:…	-	ko:K09299	ko05206.map05206	-	-	-	ko00000.ko00001.ko03000	-	-	-	Homeobox.zf-C2H2.zf-C2H2_6
OG0000020	GO:0007411	axon guidance	LHOC1_DN3918_c0_g1_i4.p1	7070.TC000903-PA	3.33e-131	379.0	KOG0489@1|root.KOG0489@2759|Eukaryota.39WZV@33154|Opisthokonta.3BIUP@33208|Metazoa.3D5BJ@33213|Bilateria.41UBE@6656|Arthropoda.3SJCI@50557|Insecta	33208|Metazoa	K	sequence-specific DNA binding	Ubx	-	-	ko:K09311	-	-	-	-	ko00000.ko03000	-	-	-	Homeobox
OG0000027	GO:0007411	axon guidance	SLON1_DN4456_c3_g1_i1.p1	7070.TC014172-PA	1.58e-168	472.0	KOG3510@1|root.KOG3510@2759|Eukaryota.38IR7@33154|Opisthokonta.3BH40@33208|Metazoa.3D2C6@33213|Bilateria.41U04@6656|Arthropoda.3SKNI@50557|Insecta	33208|Metazoa	T	Defective proboscis extension response	-	GO:0000902.GO:0000904.GO:0003008.GO:0005575.GO:0005576.GO:0005623.GO:0005886.GO:0005887.GO:0006928.GO:0006935.GO:0007275.GO:0007399.GO:0007409.GO:0007411.GO:0007528.GO:0007529.GO:0007600.GO:0007606.GO:0008150.GO:0009605.GO:0009653.GO:0009987.GO:0016020.GO:0016021.GO:0016043.GO:0022008.GO:0030030.GO:0030154.GO:0030182.GO:0031175.GO:0031224.GO:0031226.GO:0031252.GO:0031253.GO:0031256.GO:0032501.GO:…	-	-	-	-	-	-	-	-	-	-	I-set.Ig_3.V-set.ig
OG0000099	GO:0007411	axon guidance	AANG1_DN4072_c1_g2_i1.p1	7070.TC015360-PA	8e-22	99.4	KOG1721@1|root.KOG1721@2759|Eukaryota.38BZ9@33154|Opisthokonta.3BA9A@33208|Metazoa.3CT35@33213|Bilateria.41WW3@6656|Arthropoda	33208|Metazoa	S	nucleic acid binding	-	-	-	ko:K09228	-	-	-	-	ko00000.ko03000	-	-	-	zf-AD.zf-C2H2.zf-C2H2_4.zf-C2H2_6.zf-met
OG0000100	GO:0048813	dendrite morphogenesis	AANG1_DN4_c0_g1_i4.p1	69319.XP_008556208.1	0.0	1348.0	KOG0613@1|root.KOG1181@1|root.KOG4240@1|root.KOG0613@2759|Eukaryota.KOG1181@2759|Eukaryota.KOG4240@2759|Eukaryota.38BAS@33154|Opisthokonta.3B9IR@33208|Metazoa.3CRJW@33213|Bilateria.41TW3@6656|Arthropoda.3SJ0H@50557|Insecta.46DWX@7399|Hymenoptera	33208|Metazoa	T	Repeat of unknown function (DUF1136)	sls	GO:0000070.GO:0000228.GO:0000278.GO:0000280.GO:0000768.GO:0000793.GO:0000794.GO:0000819.GO:0002682.GO:0003674.GO:0003779.GO:0005198.GO:0005488.GO:0005515.GO:0005575.GO:0005622.GO:0005623.GO:0005634.GO:0005694.GO:0005737.GO:0005856.GO:0005859.GO:0005863.GO:0006323.GO:0006949.GO:0006996.GO:0007010.GO:0007049.GO:0007059.GO:0007062.GO:0007076.GO:0007275.GO:0007498.GO:0007517.GO:0007519.GO:0007520.GO:…	2.7.11.1	ko:K12567	ko05410.ko05414.map05410.map05414	-	-	-	ko00000.ko00001.ko01000.ko01001.ko04131.ko04147.ko04812	-	-	-	DUF1136.I-set.Ig_3.Pkinase.SH3_1.SH3_9.fn3
OG0000112	GO:0007411	axon guidance	AANG1_DN2451_c0_g2_i13.p1	7070.TC004715-PA	0.0	1230.0	KOG2301@1|root.KOG2301@2759|Eukaryota.38BYK@33154|Opisthokonta.3BAHQ@33208|Metazoa.3CSUW@33213|Bilateria.41X89@6656|Arthropoda.3SKE9@50557|Insecta	33208|Metazoa	P	Voltage-sensitive calcium channels (VSCC) mediate the entry of calcium ions into excitable cells and are also involved in a variety of calcium-dependent processes. including muscle contraction. hormone or neurotransmitter release. gene expression. cell motility. cell division and cell death. The isoform alpha-1C gives rise to L-type calcium currents. Long-lasting (L-type) calcium channels belong …	-	GO:0001508.GO:0003008.GO:0003012.GO:0003674.GO:0005215.GO:0005216.GO:0005244.GO:0005245.GO:0005261.GO:0005262.GO:0005575.GO:0005623.GO:0005886.GO:0005891.GO:0006810.GO:0006811.GO:0006812.GO:0006816.GO:0006936.GO:0006937.GO:0006942.GO:0007154.GO:0007165.GO:0007275.GO:0007368.GO:0007389.GO:0007399.GO:0008150.GO:0008324.GO:0008331.GO:0009799.GO:0009855.GO:0009987.GO:0015075.GO:0015085.GO:0015267.GO:…	-	ko:K04851	ko04010.ko04020.ko04022.ko04024.ko04218.ko04260.ko04261.ko04270.ko04530.ko04713.ko04723.ko04724.ko04725.ko04726.ko04727.ko04728.ko04911.ko04912.ko04921.ko04924.ko04925.ko04927.ko04930.ko04934.ko04973.ko05010.ko05031.ko05410.ko05412.ko05414.map04010.map04020.map04022.map04024.map04218.map04260.map04261.map04270.map04530.map04713.map04723.map04724.map04725.map04726.map04727.map04728.map04911.map049…	-	-	-	ko00000.ko00001.ko04040	1.A.1.11.1.1.A.1.11.20.1.A.1.11.21	-	-	CAC1F_C.Ca_chan_IQ.GPHH.Ion_trans
OG0000185	GO:0006357	regulation of transcription by RNA polymerase II	SLON1_DN13541_c0_g1_i20.p1	7460.GB53857-PA	0.0	1416.0	KOG1056@1|root.KOG1056@2759|Eukaryota.38C5P@33154|Opisthokonta.3B9DN@33208|Metazoa.3CU4N@33213|Bilateria.41WU1@6656|Arthropoda.3SJY4@50557|Insecta.46EGY@7399|Hymenoptera	33208|Metazoa	T	Receptor family ligand binding region	GPRMGL5	GO:0003674.GO:0004888.GO:0004930.GO:0005575.GO:0005623.GO:0005886.GO:0005887.GO:0007154.GO:0007165.GO:0007166.GO:0007186.GO:0007187.GO:0007188.GO:0007193.GO:0007196.GO:0007200.GO:0007215.GO:0007216.GO:0007610.GO:0007631.GO:0008066.GO:0008150.GO:0008343.GO:0009636.GO:0009987.GO:0010646.GO:0016020.GO:0016021.GO:0017085.GO:0023051.GO:0023052.GO:0030425.GO:0030534.GO:0031224.GO:0031226.GO:0032501.GO:…	-	ko:K04605.ko:K04608.ko:K04611	ko04072.ko04080.ko04724.ko05030.map04072.map04080.map04724.map05030	-	-	-	ko00000.ko00001.ko01009.ko04030	-	-	-	7tm_3.ANF_receptor.NCD3G
OG0000199	NA	NA	TFER2_DN212_c0_g1_i2.p1	7029.ACYPI29816-PA	6.25e-174	513.0	KOG1075@1|root.KOG1075@2759|Eukaryota.39TZY@33154|Opisthokonta.3BI15@33208|Metazoa.3CYKV@33213|Bilateria.420TT@6656|Arthropoda.3SQX5@50557|Insecta	33208|Metazoa	C	Reverse transcriptase (RNA-dependent DNA polymerase)	-	-	2.4.2.29	ko:K15407	-	-	R03789.R10209	RC00063	ko00000.ko01000.ko03016	-	-	-	Exo_endo_phos.Exo_endo_phos_2.RVT_1
OG0000201	GO:0007411	axon guidance	AANG1_DN4540_c0_g1_i1.p1	7070.TC013227-PA	0.0	1833.0	KOG3594@1|root.KOG3594@2759|Eukaryota.38CIW@33154|Opisthokonta.3CNY1@33208|Metazoa.3CTNF@33213|Bilateria.41XP7@6656|Arthropoda.3SI1Q@50557|Insecta	33208|Metazoa	V	Cadherins are calcium-dependent cell adhesion proteins	hmr-1	GO:0000132.GO:0000226.GO:0000278.GO:0000902.GO:0000904.GO:0001558.GO:0001654.GO:0001667.GO:0001736.GO:0001738.GO:0001745.GO:0001751.GO:0001754.GO:0002009.GO:0002064.GO:0003381.GO:0003382.GO:0003383.GO:0003384.GO:0003674.GO:0005488.GO:0005509.GO:0005515.GO:0005575.GO:0005623.GO:0005886.GO:0005887.GO:0005911.GO:0005912.GO:0005913.GO:0006928.GO:0006935.GO:0006996.GO:0007010.GO:0007016.GO:0007017.GO:…	-	ko:K16506	-	-	-	-	ko00000.ko04147.ko04516	-	-	-	Cadherin.Cadherin_C.EGF.Laminin_G_2.hEGF
OG0000268	GO:0006357	regulation of transcription by RNA polymerase II	AANG1_DN5648_c0_g1_i1.p1	136037.KDR23323	0.0	1030.0	KOG1055@1|root.KOG1055@2759|Eukaryota.38DIA@33154|Opisthokonta.3BB1F@33208|Metazoa.3CSV7@33213|Bilateria.41W10@6656|Arthropoda.3SJFE@50557|Insecta	33208|Metazoa	EPT	G-protein coupled GABA receptor activity. It is involved in the biological process described with G-protein coupled receptor signaling pathway	GABBR1	GO:0001503.GO:0001649.GO:0002791.GO:0002793.GO:0003674.GO:0004888.GO:0004930.GO:0004965.GO:0005488.GO:0005515.GO:0005575.GO:0005576.GO:0005615.GO:0005622.GO:0005623.GO:0005737.GO:0005739.GO:0005740.GO:0005783.GO:0005789.GO:0005886.GO:0005887.GO:0007154.GO:0007165.GO:0007186.GO:0007187.GO:0007188.GO:0007193.GO:0007194.GO:0007214.GO:0008021.GO:0008134.GO:0008150.GO:0008285.GO:0009636.GO:0009987.GO:…	-	ko:K04615	ko04024.ko04080.ko04727.ko04742.ko04915.ko05032.map04024.map04080.map04727.map04742.map04915.map05032	-	-	-	ko00000.ko00001.ko04030	9.A.14.15.1	-	-	7tm_3.ANF_receptor.Sushi
OG0000300	GO:0000122	negative regulation of transcription by RNA polymerase II	AANG1_DN2154_c0_g1_i6.p1	7070.TC009817-PA	0.0	4266.0	COG5077@1|root.KOG1863@2759|Eukaryota.39MZS@33154|Opisthokonta.3CPIY@33208|Metazoa.3E5PX@33213|Bilateria.42ARI@6656|Arthropoda.3T04S@50557|Insecta	33208|Metazoa	O	Ubiquitin carboxyl-terminal hydrolase	-	-	3.4.19.12	ko:K11853	-	-	-	-	ko00000.ko01000.ko01002.ko04121	-	-	-	UCH
OG0000347	GO:0045944	positive regulation of transcription by RNA polymerase II	SLON1_DN4875_c0_g1_i12.p1	7070.TC012717-PA	4.95e-121	434.0	KOG1181@1|root.KOG1181@2759|Eukaryota.39Y5S@33154|Opisthokonta.3BJED@33208|Metazoa.3D5XA@33213|Bilateria.41XSQ@6656|Arthropoda.3SGFF@50557|Insecta	33208|Metazoa	S	von Willebrand factor (vWF) type C domain	-	GO:0000003.GO:0002009.GO:0002165.GO:0003006.GO:0003674.GO:0005198.GO:0005201.GO:0005575.GO:0005576.GO:0005615.GO:0007275.GO:0007442.GO:0007444.GO:0007472.GO:0007476.GO:0007483.GO:0007484.GO:0007485.GO:0007548.GO:0007552.GO:0007560.GO:0008150.GO:0009653.GO:0009790.GO:0009791.GO:0009886.GO:0009887.GO:0009888.GO:0022414.GO:0030539.GO:0031012.GO:0032501.GO:0032502.GO:0035107.GO:0035112.GO:0035114.GO:…	-	-	-	-	-	-	-	-	-	-	-
OG0000362	GO:0007391	dorsal closure	SLON1_DN3113_c0_g1_i7.p1	7070.TC015016-PA	7.69e-284	808.0	KOG3530@1|root.KOG3530@2759|Eukaryota.38EPC@33154|Opisthokonta.3BE55@33208|Metazoa.3CXJ2@33213|Bilateria.41W0B@6656|Arthropoda.3SIBU@50557|Insecta	33208|Metazoa	F	cytoskeletal protein binding	EPB41L4B	GO:0000578.GO:0000902.GO:0000904.GO:0001654.GO:0001667.GO:0001700.GO:0001701.GO:0001704.GO:0001707.GO:0001726.GO:0001738.GO:0001754.GO:0001756.GO:0001837.GO:0001839.GO:0001840.GO:0001894.GO:0001952.GO:0001954.GO:0002009.GO:0002064.GO:0003002.GO:0003382.GO:0003383.GO:0003674.GO:0005198.GO:0005200.GO:0005488.GO:0005515.GO:0005575.GO:0005622.GO:0005623.GO:0005634.GO:0005737.GO:0005829.GO:0005856.GO:…	-	ko:K21111	ko04530.map04530	-	-	-	ko00000.ko00001	-	-	-	FA.FERM_C.FERM_M.FERM_N
OG0000435	GO:0046330	positive regulation of JNK cascade	AANG1_DN5271_c0_g1_i1.p1	7213.XP_004523784.1	0.0	1027.0	KOG3519@1|root.KOG3519@2759|Eukaryota.38FI5@33154|Opisthokonta.3BAXA@33208|Metazoa.3CT9X@33213|Bilateria.41WEP@6656|Arthropoda.3SFWJ@50557|Insecta.451W8@7147|Diptera	33208|Metazoa	T	Rho guanyl-nucleotide exchange factor activity. It is involved in the biological process described with regulation of Rho protein signal transduction	TIAM1	GO:0000902.GO:0001726.GO:0001932.GO:0001934.GO:0002791.GO:0003008.GO:0003012.GO:0003300.GO:0003674.GO:0005085.GO:0005088.GO:0005089.GO:0005096.GO:0005102.GO:0005488.GO:0005515.GO:0005543.GO:0005575.GO:0005622.GO:0005623.GO:0005634.GO:0005737.GO:0005829.GO:0005886.GO:0005911.GO:0005929.GO:0006915.GO:0006928.GO:0006996.GO:0007010.GO:0007154.GO:0007155.GO:0007160.GO:0007165.GO:0007166.GO:0007167.GO:…	-	ko:K05731.ko:K16847	ko04014.ko04015.ko04024.ko04062.ko04530.ko04810.ko05205.map04014.map04015.map04024.map04062.map04530.map04810.map05205	-	-	-	ko00000.ko00001	-	-	-	PDZ.PH.RBD.RhoGEF
OG0000505	NA	NA	AANG1_DN13876_c0_g1_i1.p1	7070.TC008923-PA	0.0	1746.0	COG5022@1|root.KOG4229@2759|Eukaryota.38DNN@33154|Opisthokonta.3BI2S@33208|Metazoa.3D04U@33213|Bilateria.41VY0@6656|Arthropoda.3SJ6R@50557|Insecta	33208|Metazoa	Z	Belongs to the TRAFAC class myosin-kinesin ATPase superfamily. Myosin family	Myo22	-	-	-	-	-	-	-	-	-	-	-	FERM_M.IQ.MyTH4.Myosin_head.RA
OG0000509	GO:0007029	endoplasmic reticulum organization	AANG1_DN1561_c0_g1_i2.p1	7070.TC007308-PA	0.0	1826.0	KOG3604@1|root.KOG3604@2759|Eukaryota.38FMN@33154|Opisthokonta.3BBNX@33208|Metazoa.3CUMT@33213|Bilateria.41WR6@6656|Arthropoda.3SG8Y@50557|Insecta	33208|Metazoa	S	Pecanex protein (C-terminus)	pcx	GO:0005575.GO:0005622.GO:0005623.GO:0005737.GO:0005783.GO:0006996.GO:0007029.GO:0007154.GO:0007165.GO:0007166.GO:0007219.GO:0008150.GO:0009987.GO:0010256.GO:0012505.GO:0016043.GO:0023052.GO:0043226.GO:0043227.GO:0043229.GO:0043231.GO:0044424.GO:0044444.GO:0044464.GO:0050789.GO:0050794.GO:0050896.GO:0051716.GO:0065007.GO:0071840	-	-	-	-	-	-	-	-	-	-	Pecanex_C
OG0000535	GO:0060271	cilium assembly	SLON1_DN7493_c0_g2_i2.p1	7070.TC014490-PA	0.0	1181.0	28HT9@1|root.2QQ4F@2759|Eukaryota.38G7S@33154|Opisthokonta.3BACH@33208|Metazoa.3D0Z7@33213|Bilateria.41YBE@6656|Arthropoda.3SSA1@50557|Insecta	33208|Metazoa	S	axonemal central apparatus assembly	HYDIN	GO:0000226.GO:0001578.GO:0002064.GO:0003341.GO:0005575.GO:0005622.GO:0005623.GO:0005737.GO:0005856.GO:0005929.GO:0005930.GO:0006928.GO:0006996.GO:0007010.GO:0007017.GO:0007018.GO:0007275.GO:0007399.GO:0007417.GO:0007420.GO:0008150.GO:0009888.GO:0009987.GO:0016043.GO:0021591.GO:0022607.GO:0030030.GO:0030031.GO:0030154.GO:0030855.GO:0032501.GO:0032502.GO:0032838.GO:0035082.GO:0042995.GO:0043226.GO:…	-	ko:K17570	-	-	-	-	ko00000.ko01009	-	-	-	ASH.Hydin_ADK.Motile_Sperm.PapD-like
OG0000590	GO:0050790	regulation of catalytic activity	SLON1_DN5783_c0_g1_i2.p1	7070.TC006201-PA	0.0	2032.0	KOG1846@1|root.KOG1846@2759|Eukaryota.38H13@33154|Opisthokonta.3BFVX@33208|Metazoa.3CWH1@33213|Bilateria.41UM9@6656|Arthropoda.3SI1F@50557|Insecta	33208|Metazoa	U	ARF guanyl-nucleotide exchange factor activity. It is involved in the biological process described with regulation of ARF protein signal transduction	KIAA1244	GO:0008150.GO:0009892.GO:0010563.GO:0010921.GO:0010923.GO:0019220.GO:0019222.GO:0031323.GO:0031324.GO:0035303.GO:0035305.GO:0043086.GO:0044092.GO:0045936.GO:0048519.GO:0048523.GO:0050789.GO:0050790.GO:0050794.GO:0051174.GO:0051336.GO:0051346.GO:0065007.GO:0065009	-	ko:K17572	-	-	-	-	ko00000.ko01009	-	-	-	DCB.DUF1981
OG0000618	GO:0048813	dendrite morphogenesis	SLON1_DN50085_c0_g1_i1.p1	7070.TC000808-PA	0.0	1192.0	COG2373@1|root.KOG1366@2759|Eukaryota.38DGN@33154|Opisthokonta.3BCF2@33208|Metazoa.3CTZZ@33213|Bilateria.41XMT@6656|Arthropoda.3SKR4@50557|Insecta	33208|Metazoa	O	endopeptidase inhibitor activity	-	-	-	-	-	-	-	-	-	-	-	-	A2M.A2M_N.A2M_N_2.A2M_comp.A2M_recep.Methyltransf_FA.Thiol-ester_cl
OG0000755	GO:0007476	imaginal disc-derived wing morphogenesis	AANG1_DN2820_c2_g1_i1.p1	7070.TC007180-PA	0.0	1023.0	KOG3594@1|root.KOG3594@2759|Eukaryota.38CZH@33154|Opisthokonta.3B9B2@33208|Metazoa.3CZDU@33213|Bilateria.41Y7V@6656|Arthropoda.3SK4H@50557|Insecta	33208|Metazoa	S	Calcium ion binding. It is involved in the biological process described with homophilic cell adhesion via plasma membrane adhesion molecules	DCHS2	GO:0000226.GO:0000902.GO:0000904.GO:0001501.GO:0001503.GO:0001654.GO:0001655.GO:0001657.GO:0001658.GO:0001736.GO:0001737.GO:0001738.GO:0001745.GO:0001763.GO:0001822.GO:0001823.GO:0002009.GO:0002165.GO:0003002.GO:0003007.GO:0003170.GO:0003171.GO:0003174.GO:0003179.GO:0003181.GO:0003183.GO:0003188.GO:0003190.GO:0003192.GO:0003197.GO:0003203.GO:0003272.GO:0003273.GO:0003674.GO:0005488.GO:0005509.GO:…	-	ko:K16507	ko04391.ko04392.map04391.map04392	-	-	-	ko00000.ko00001.ko04516	-	-	-	Cadherin
OG0000886	GO:0042059	negative regulation of epidermal growth factor receptor signaling pathway	TFER2_DN61298_c0_g1_i1.p1	7070.TC014734-PA	1.04e-217	629.0	KOG0199@1|root.KOG0199@2759|Eukaryota.38D3P@33154|Opisthokonta.3BAHD@33208|Metazoa.3CXUB@33213|Bilateria.41UFY@6656|Arthropoda.3SII8@50557|Insecta	33208|Metazoa	T	ATP binding. It is involved in the biological process described with protein phosphorylation	-	GO:0002376.GO:0003674.GO:0003824.GO:0004672.GO:0004713.GO:0004715.GO:0005102.GO:0005488.GO:0005515.GO:0005575.GO:0005622.GO:0005623.GO:0005886.GO:0006464.GO:0006468.GO:0006793.GO:0006796.GO:0006807.GO:0006928.GO:0006950.GO:0006952.GO:0006955.GO:0007154.GO:0007165.GO:0007166.GO:0007167.GO:0007169.GO:0007275.GO:0008150.GO:0008152.GO:0009790.GO:0009792.GO:0009898.GO:0009966.GO:0009968.GO:0009987.GO:…	2.7.10.2.2.7.11.1	ko:K08886	-	-	-	-	ko00000.ko01000.ko01001	-	-	-	PBD.Pkinase_Tyr.SH3_2
OG0001093	GO:0007268	chemical synaptic transmission	LHOC1_DN7842_c0_g2_i1.p1	7070.TC007822-PA	0.0	956.0	COG2126@1|root.KOG1419@2759|Eukaryota.38BBJ@33154|Opisthokonta.3BA2P@33208|Metazoa.3CR7B@33213|Bilateria.41XRB@6656|Arthropoda.3SHUZ@50557|Insecta	33208|Metazoa	P	Belongs to the potassium channel family	KCNQ1	GO:0000003.GO:0000323.GO:0001508.GO:0002027.GO:0002791.GO:0002792.GO:0003006.GO:0003008.GO:0003012.GO:0003013.GO:0003014.GO:0003015.GO:0003674.GO:0005215.GO:0005216.GO:0005244.GO:0005249.GO:0005251.GO:0005261.GO:0005267.GO:0005488.GO:0005515.GO:0005516.GO:0005543.GO:0005546.GO:0005575.GO:0005622.GO:0005623.GO:0005737.GO:0005764.GO:0005768.GO:0005769.GO:0005770.GO:0005773.GO:0005783.GO:0005886.GO:…	-	ko:K04926	ko04261.ko04725.ko04971.ko04972.ko04974.ko05110.map04261.map04725.map04971.map04972.map04974.map05110	-	-	-	ko00000.ko00001.ko04040	1.A.1.15.1.1.A.1.15.6	-	-	Ion_trans.KCNQ_channel
OG0001229	NA	NA	SLON1_DN33902_c0_g1_i2.p1	7070.TC007231-PA	9.4e-62	226.0	2CYII@1|root.2S4MQ@2759|Eukaryota	2759|Eukaryota	-	-	-	-	-	ko:K14000	ko04141.map04141	-	-	-	ko00000.ko00001	-	-	-	DUF1618
OG0007247	NA	NA	SLON1_DN7455_c1_g1_i5.p1	7070.TC010543-PA	1.58e-156	471.0	2BX5T@1|root.2SB3H@2759|Eukaryota.3AESX@33154|Opisthokonta.3BYW7@33208|Metazoa.3DDUK@33213|Bilateria.42245@6656|Arthropoda.3SQ97@50557|Insecta	33208|Metazoa	-	-	-	-	-	-	-	-	-	-	-	-	-	-	-
