# Supplementary material for: Parallel and convergent genomic changes underlie independent subterranean colonization across beetles
Source: Nat Commun. 2023 Jun 29;14:3842. doi: 10.1038/s41467-023-39603-1 (PMC10310748; doi:10.1038/s41467-023-39603-1)
Supplement: Supplementary file 7 — Supplementary Data 4 [file 41467_2023_39603_MOESM7_ESM.xlsx]

## Sheet: SupplDataFile4
Source	Order	Suborder	Superfamily	Family	Subfamily	Tribe	Scientific name	Code	Habitat	Ecology	TaxID	Data type	Sampling site	Location	Latitude	Longitude	Collectors	Date	Field preservation	Storage (ºC)	RNA isolation protocol	Specimens per sample	Tissue	Replicates (combined assembly)	Final volume (ul)	Qubit (ng/ul)	Bioanalizer (RIN value)	Sequencing facility	Sequencing platform	Library type	Type of Read	Read length	Total reads	Total read bases (Gb)	phred Q20%	phred Q30%	GC%	AF Total reads	AF Total bases (Gb)	AF phred Q20 %	AF phred Q30 %	AF GC %	AF reads %	Assembly BUSCO output(*)	% completeness (BUSCO C+F)	Total assembled transcritps	TransDecoder.LongOrfs T25	Predicted coding regions	% removed contaminants
Intitute of Evolutionary Biology (CSIC - UPF)	Coleoptera	Polyphaga	Staphylinoidea	Leiodidae	Cholevinae	Leptodirini	Breuilia triangulum	BTRI1	Subterranean	Terrestrial	1457106	Transcriptome	Cueva de la Verde	Porrúa, Asturias, Spain	43.4016	-4.8214	Ignacio Ribera, Javier Fresneda	29/05/19	RNAlater	-80	Phenol/Chloroform	4	Whole body	0	44	152	5.5	CNAG	Illumina HiSeq2500	mRNA SS - FR	PE	76	77466000	11.775	97.78	94.58	47.56	152906428	11.609978	98.24	95.22	47.89	98.69	C:77.5%[S:51.8%,D:25.7%],F:8.8%,M:13.7%,n:1367	86.3	48148	7010	23968	5.72
Intitute of Evolutionary Biology (CSIC - UPF)	Coleoptera	Polyphaga	Staphylinoidea	Leiodidae	Cholevinae	Leptodirini	Speonomus longicornis	SLON1	Subterranean	Terrestrial	371512	Transcriptome	Grotte de Portel	Plantaurel massif, Ariège, France	43.0308	1.5394	Ignacio Ribera, Alexandra Cieslak	10/12/16	liquid N2	-80	Phenol/Chloroform	10	Antennae / body in separate extractions	3	100 / 10	80.7	6.5	CNAG	Illumina HiSeq2500	mRNA SS - RF	PE	76	148941534	11.319557	96.20	93.12	38.92	148920102	11.270190	96.34	93.31	38.96	98.79	C:97.6%[S:16.5%,D:81.1%],F:0.2%,M:2.2%,n:1367	97.8	256417	21005	68693	8.93
Intitute of Evolutionary Biology (CSIC - UPF)	Coleoptera	Polyphaga	Staphylinoidea	Leiodidae	Cholevinae	Leptodirini	Bathysciola rugosa	BRUG1	Surface	Terrestrial	723332	Transcriptome	Sierra de Aralar	Lekunberri, Navarra, Spain	42.9698	-1.9445	Ignacio Ribera, Adrian Villastrigo, Pau Balart-Garcia	28/05/19	live	-80	Phenol/Chloroform	3	Whole body	3	90	75.8	7	CNAG	Illumina HiSeq2500	mRNA SS - FR	PE	76	185965040	14.133343	97.79	94.18	50.07	183721526	13.953399	98.16	94.75	50.19	98.79	C:94.0%[S:64.0%,D:30.0%],F:1.6%,M:4.4%,n:1367	95.6	109416	11118	38090	7.81
Intitute of Evolutionary Biology (CSIC - UPF)	Coleoptera	Polyphaga	Staphylinoidea	Leiodidae	Cholevinae	Leptodirini	Parvospeonomus canyellesi	PCAN1	Subterranean	Terrestrial	416634	Transcriptome	Avenc de les Pedreres	Gualba de Dalt, Barcelona, Spain	41.7444	2.4850	Pau Balart, Jordi Comas	18/10/18	live	-80	Phenol/Chloroform	4	Whole body	3	90	64.1	8	CNAG	Illumina HiSeq2500	mRNA SS - FR	PE	76	180002542	13.680193	97.26	93.48	52.63	175883936	13.339348	97.91	94.49	52.74	97.71	C:93.8%[S:55.2%,D:38.6%],F:1.8%,M:4.4%,n:1367	95.6	131313	12614	42961	5.09
Intitute of Evolutionary Biology (CSIC - UPF)	Coleoptera	Polyphaga	Staphylinoidea	Leiodidae	Cholevinae	Leptodirini	Astagobius angustatus	AANG1	Subterranean	Terrestrial	1457099	Transcriptome	Volčja jama na Nanosu	Postojna, Slovenia	45.8215	14.0676	Slavko Polak	11/11/20	RNAlater	-80	Canvax Biotech - HigherPurity™ Tissue Total RNA	2	Whole body	0	40	644	8.7	Macrogen	Illumina Novaseq 6000	mRNA SS - RF	PE	151	42234394	6.377393494	98.52	95.11	42.32	42036256	6.265681	98.66	95.3	42.18	99.53	C:95.3%[S:42.1%,D:53.2%],F:1.0%,M:3.7%,n:1367	96.3	79785	12874	45669	0.27
Intitute of Evolutionary Biology (CSIC - UPF)	Coleoptera	Polyphaga	Staphylinoidea	Leiodidae	Cholevinae	Leptodirini	Prospelaeobates brelihi	PBRE1	Subterranean	Terrestrial	-	Transcriptome	Jama jugozahodno od Mašuna	Mašun, Slovenia	45.6171	14.3426	Slavko Polak	05/10/20	RNAlater	-80	Canvax Biotech - HigherPurity™ Tissue Total RNA	2	Whole body	0	42	118.3	7.9	Macrogen	Illumina Novaseq 6000	mRNA SS - RF	PE	151	50605806	7.641476706	98.4	94.86	42.45	50414450	7.468963	98.54	95.06	42.27	99.62	C:94.7%[S:43.6%,D:51.1%],F:1.4%,M:3.9%,n:1367	96.1	95010	13152	45885	1.21
Intitute of Evolutionary Biology (CSIC - UPF)	Coleoptera	Polyphaga	Staphylinoidea	Leiodidae	Cholevinae	Catopini	Catops fuliginosus	CFUL1	Surface	Terrestrial	317863	Transcriptome	Cova del Coll Verdaguer	Cervelló, Barcelona, Spain	41.3931	1.91102	Pau Balart-Garcia	10/12/20	live	-80	Canvax Biotech - HigherPurity™ Tissue Total RNA	1	Whole body	0	42	534.1	10	Macrogen	Illumina Novaseq 6000	mRNA SS - RF	PE	151	40407082	6.101469382	98.52	95.12	44.84	40275838	5.982345	98.64	95.3	44.7	99.67	C:94.0%[S:57.1%,D:36.9%],F:0.8%,M:5.2%,n:1367	94.8	46027	7664	26732	0.18
Intitute of Evolutionary Biology (CSIC - UPF)	Coleoptera	Polyphaga	Staphylinoidea	Leiodidae	Cholevinae	Leptodirini	Leptodirus hochenwartii	LHOC1	Subterranean	Terrestrial	1457097	Transcriptome	Košanski spodmol	Pivka, Slovenia	45.6970	14.1299	Slavko Polak	08/01/21	RNAlater	-80	Canvax Biotech - HigherPurity™ Tissue Total RNA	2	Whole body	0	42	670.6	9.9	Macrogen	Illumina Novaseq 6000	mRNA SS - RF	PE	151	48778994	7.365628094	98.76	95.69	45.23	48646346	7.175524	98.86	95.86	45.07	99.73	C:93.9%[S:57.0%,D:36.9%],F:1.4%,M:4.7%,n:1367	95.3	45550	7450	25908	0.67
Intitute of Evolutionary Biology (CSIC - UPF)	Coleoptera	Polyphaga	Staphylinoidea	Leiodidae	Cholevinae	Leptodirini	Troglocharinus ferreri	TFER2	Subterranean	Terrestrial	1304165	Transcriptome	Avenc del Roca	Cervelló, Barcelona, Spain	41.4019	1.88525	Pau Balart-Garcia	18/08/18	live	-80	Canvax Biotech - HigherPurity™ Tissue Total RNA	2	Whole body	0	38	162	9.7	Macrogen	Illumina Novaseq 6000	mRNA SS - RF	PE	151	59291060	8.95295006	98.63	95.38	43.99	59092426	8.760107	98.73	95.54	43.82	99.66	C:93.9%[S:51.8%,D:42.1%],F:1.2%,M:4.9%,n:1367	95.1	108206	10620	36915	7.75
Intitute of Evolutionary Biology (CSIC - UPF)	Coleoptera	Polyphaga	Staphylinoidea	Leiodidae	Cholevinae	Leptodirini	Bathysciola zariquieyi	BZAR1	Surface	Terrestrial	723333	Transcriptome	Serra de Collserola	Vallvidrera, Barcelona, Spain	41.4150	2.09765	Pau Balart-Garcia, Mattia Mencheti	01/11/20	live	-80	Canvax Biotech - HigherPurity™ Tissue Total RNA	3	Whole body	0	32	222.4	9.6	Macrogen	Illumina Novaseq 6000	mRNA SS - RF	PE	151	45741902	6.907027202	98.42	94.92	40.59	45552044	6.776929	98.59	95.16	40.42	99.58	C:95.5%[S:55.3%,D:40.2%],F:1.0%,M:3.5%,n:1367	96.5	87395	11489	40997	5.35
Intitute of Evolutionary Biology (CSIC - UPF)	Coleoptera	Polyphaga	Staphylinoidea	Leiodidae	Cholevinae	Leptodirini	Paranillochlamys urgellesi	PURG1	Subterranean	Terrestrial	-	Transcriptome	Cova del Tendo	St. Carles de la Rápita, Tarragona, Spain	40.6353	0.56492	Pau Balart-Garcia	04/11/20	live	-80	Canvax Biotech - HigherPurity™ Tissue Total RNA	3	Whole body	0	30	223.6	9.7	Macrogen	Illumina Novaseq 6000	mRNA SS - RF	PE	151	53890618	8.137483318	98.45	95.06	44.19	53623688	7.907073	98.64	95.33	43.99	99.5	C:96.6%[S:45.2%,D:51.4%],F:0.3%,M:3.1%,n:1367	96.9	88877	13010	43919	0.5
Intitute of Evolutionary Biology (CSIC - UPF)	Coleoptera	Polyphaga	Staphylinoidea	Leiodidae	Cholevinae	Leptodirini	Bathysciola ovata	BOVA2	Surface	Terrestrial	723330	Transcriptome	Vallée de la Pique	Tour de Castel Vieil, Luchon, France	42.7659	0.60492	Pau Balart-Garcia, Xiao-Zhu Luo, Javier Fresneda	22/07/19	live	-80	Canvax Biotech - HigherPurity™ Tissue Total RNA	3	Whole body	0	38	30.4	9.1	Macrogen	Illumina Novaseq 6000	mRNA SS - RF	PE	151	41360146	6.245382046	98.4	94.91	43.89	41154246	6.088507	98.6	95.19	43.73	99.5	C:96.0%[S:42.1%,D:53.9%],F:0.7%,M:3.3%,n:1367	96.7	96861	11797	40100	0.26
Intitute of Evolutionary Biology (CSIC - UPF)	Coleoptera	Polyphaga	Staphylinoidea	Leiodidae	Cholevinae	Leptodirini	Oryotus schmidti	OSCH1	Subterranean	Terrestrial	1882935	Transcriptome	Volčja jama na Nanosu	Postojna, Slovenia	45.8215	14.0676	Slavko Polak	11/11/20	RNAlater	-80	Canvax Biotech - HigherPurity™ Tissue Total RNA	2	Whole body	0	37	222.3	9	Macrogen	Illumina Novaseq 6000	mRNA SS - RF	PE	151	42961156	6.487134556	98.46	95.01	43.18	42788472	6.377341	98.61	95.23	43.07	99.6	C:95.2%[S:51.9%,D:43.3%],F:0.8%,M:4.0%,n:1367	96	76989	10815	38754	6.14
Intitute of Evolutionary Biology (CSIC - UPF)	Coleoptera	Polyphaga	Staphylinoidea	Leiodidae	Cholevinae	Leptodirini	Bathysciomorphus slavkoi	BSLA1	Subterranean	Terrestrial	-	Transcriptome	Drskovška golobina	Pivka, Slovenia	45.6611	14.2230	Slavko Polak	05/11/20	RNAlater	-80	Canvax Biotech - HigherPurity™ Tissue Total RNA	2	Whole body	0	39	86.8	8,2	Macrogen	Illumina Novaseq 6000	mRNA SS - RF	PE	151	53258860	8.04208786	98.47	95	42.11	53013292	7.814093	98.64	95.25	41.87	99.54	C:94.6%[S:41.9%,D:52.7%],F:1.3%,M:4.1%,n:1367	95.9	97297	11687	40821	0.39
South Australian Museum	Coleoptera	Adephaga	Dytiscoidea	Dytiscidae	Hydroporinae	Bidessini	Limbodessus cueensis	LCUE1	Subterranean	Aquatic	196338	Transcriptome	Old pastoral well	Nallan , Cue Western Australia	-27.2696	117.9896	Bill Humphreys, Steve Cooper and Adrian Villastrigo	30/06/18	liquid N2	-80	Qiagen Allprep RNA/DNA Isolation Kit	1	Whole body	0	25	5		AGRF	Illumina NovaSeq 6000	Nugen Universal Plus mRNA-seq	PE	150	332821508	49.923226	96.35	90.79	42.43	328847424	44.992264	97.06	91.73	41.47	98.80	C:49.5%[S:39.2%,D:10.3%],F:24.9%,M:25.6%,n:1367	74.4	98240	5354	19215	0.78
South Australian Museum	Coleoptera	Adephaga	Dytiscoidea	Dytiscidae	Hydroporinae	Bidessini	Limbodessus hinkleri	LHIN1	Subterranean	Aquatic	1170722	Transcriptome	bore SB 54/4	Hinkler Well, Western Australia	-26.8793	120.1635	Bill Humphreys, Steve Cooper and Adrian Villastrigo	27/06/18	liquid N2	-80	Qiagen Allprep RNA/DNA Isolation Kit	1	Whole body	0	25	2.5		AGRF	Illumina NovaSeq 6000	Nugen Universal Plus mRNA-seq	PE	150	334687966	50.203195	96.73	91.40	42.22	330965618	45.280310	97.23	92.13	41.25	98.88	C:53.3%[S:42.4%,D:10.9%],F:24.9%,M:21.8%,n:1367	78.2	78004	4829	17782	1.15
South Australian Museum	Coleoptera	Adephaga	Dytiscoidea	Dytiscidae	Hydroporinae	Bidessini	Allodessus bistrigatus	ABIS2	Surface	Aquatic	196316	Transcriptome		Forreston, South Australia	-34.6889	138.8933	Chris Watts	01/09/12	live	live	RNeasy PlusMicro Kit; Qiagen	11	Whole body	0				AGRF	Illumina NovaSeq 6000	SMARTer PCR cDNA synthesis kit. Illumina lib AGRF	PE	100	157895920	15.947488	90.13	85.64	33.21	124822190	12588232	96.69	92.45	34.55	79.05	C:80.6%[S:8.0%,D:72.6%],F:10.0%,M:9.4%,n:1367	90.6	391283	14961	55908	0.48
South Australian Museum	Coleoptera	Adephaga	Dytiscoidea	Dytiscidae	Hydroporinae	Bidessini	Limbodessus palmulaoides	LPAL1	Subterranean	Aquatic	985783	Transcriptome	bore hole	Laverton Downs Calcrete, Western Australia	-28.3983	122.2038	Bill Humphreys and Steve Cooper	01/08/11	RNAlater	-80	RNeasy PlusMicro Kit; Qiagen	8	Heads	0				AGRF	Illumina NovaSeq 6000	SMARTer PCR cDNA synthesis kit. Illumina lib AGRF	PE	100	147183982	14.718398	94.48	91.65	34.18	128728266	12.850965	97.99	95.27	35.21	87.46	C:91.3%[S:7.6%,D:83.7%],F:3.5%,M:5.2%,n:1367	94.8	216689	10570	37802	0.95
South Australian Museum	Coleoptera	Adephaga	Dytiscoidea	Dytiscidae	Hydroporinae	Hydroporini	Paroster nigroadumbratus	PNIG1	Surface	Aquatic	245130	Transcriptome		Forreston, South Australia	-34.6889	138.8933	Chris Watts	01/09/12	live	live	RNeasy PlusMicro Kit; Qiagen	11	Whole body	0				AGRF	Illumina NovaSeq 6000	SMARTer PCR cDNA synthesis kit. Illumina lib AGRF	PE	100	150090532	15.159144	88.37	83.75	32.33	111713612	11.267965	96.37	91.99	33.71	74.43	C:87.8%[S:7.1%,D:80.7%],F:5.3%,M:6.9%,n:1367	93.1	163339	8499	30274	0.82
South Australian Museum	Coleoptera	Adephaga	Dytiscoidea	Dytiscidae	Hydroporinae	Hydroporini	Paroster macrosturtensis	PMAC3	Subterranean	Aquatic	610277	Transcriptome	bore hole	Sturt Meadows Calcrete, Western Australia	-28.7155	120.8931	Bill Humphreys, Mohammad Javidkar and Steve Cooper	11/5/2011	RNAlater	-80	RNeasy PlusMicro Kit; Qiagen	12	Heads	2				AGRF	Illumina NovaSeq 6000	SMARTer PCR cDNA synthesis kit. Illumina lib AGRF	PE	100	101319674	15197951	92.03	87.27	37.97	87149948	12929496	98.87	95.21	39.32	86.01	C:91.2%[S:6.5%,D:84.7%],F:3.1%,M:5.7%,n:1367	94.3	260028	11030	38478	0.83
South Australian Museum	Coleoptera	Adephaga	Dytiscoidea	Dytiscidae	Hydroporinae	Bidessini	Neobidessodes gutteridgei	NGUT3	Subterranean	Aquatic	245103	Transcriptome	bore MB4	Three Rivers Station, Western Australia	-25.2786	119.1834	Bill Humphreys and Steve Cooper	16/5/2012	RNAlater	-80	RNeasy PlusMicro Kit; Qiagen	6	Heads	2				AGRF	Illumina NovaSeq 6000	SMARTer PCR cDNA synthesis kit. Illumina lib AGRF	PE	100	101715902	15.257385	91.25	86.16	40.21	86596462	12.837876	98.66	94.58	41.57	85.13	C:93.3%[S:6.2%,D:87.1%],F:3.1%,M:3.6%,n:1367	96.4	380877	11851	41694	1.12
South Australian Museum	Coleoptera	Adephaga	Dytiscoidea	Dytiscidae	Hydroporinae	Bidessini	Limbodessus amabilis	LAMA1	Surface	Aquatic	932521	Transcriptome		Balhannah, South Australia	-34.99	138.82	Karl Jones	04/04/19	live	live	Qiagen Allprep RNA/DNA Isolation Kit	1	Whole body	0	25	435		AGRF	PacBio Sequel Isoseq	SMARTer PCR cDNA synthesis kit. PacBio SMRTBell Template Prep Kit 1.0 SPv3, 1 “Non sized” selected library and 1 Size Selected library (4.5-10kb) per sample.	long		44524322	82.124693852										C:85.4%[S:43.8%,D:41.6%],F:1.4%,M:13.2%,n:1367	86.8	40648	-	12495	0.37
(*) BUSCO output indicating complete (C), single-copy (S), duplicated (D), fragmented (F) and missing (M) orthologs based on the insecta_odb10 database (n=1367)
[truncated: 4 more columns]
