# Supplementary material for: Parallel and convergent genomic changes underlie independent subterranean colonization across beetles
Source: Nat Commun. 2023 Jun 29;14:3842. doi: 10.1038/s41467-023-39603-1 (PMC10310748; doi:10.1038/s41467-023-39603-1)
Supplement: Supplementary file 8 — Supplementary Data 5 [file 41467_2023_39603_MOESM8_ESM.xlsx]

## Sheet: SupplDataFile5
Source	Order	Suborder	Superfamily	Family	Scientific name	Code	Habitat	Ecology	NCBI TaxID	Data type	NCBI SRA / BioProject id	Longest isoform	Longest isoform BUSCO output (*)	% completeness (BUSCO C+F)
NCBI	Coleoptera	Archostemata	Cupedoidea	Micromalthidae	Micromalthus debilis	MDEB1	Surface	Terrestrial	292448	Transcriptome	SRR2083695	14740	C:78.0%[S:77.2%,D:0.8%],F:7.0%,M:15.0%,n:1367	85
NCBI	Coleoptera	Myxophaga	Sphaeriusoidea	Hydroscaphidae	Hydroscapha redfordi	HRED1	Surface	Aquatic	931173	Transcriptome	SRR2083676	13697	C:86.3%[S:85.5%,D:0.8%],F:2.8%,M:10.9%,n:1367	89.1
NCBI	Coleoptera	Adephaga	Caraboidea	Carabidae	Calosoma frigidum	CFRI1	Surface	Terrestrial	287700	Transcriptome	SRR2083640	12743	C:70.4%[S:69.2%,D:1.2%],F:14.9%,M:14.7%,n:1367	85.3
NCBI	Coleoptera	Polyphaga	Scirtoidea	Scirtidae	Cyphon laevipennis	CLAE1	Surface	Terrestrial (aquatic larvae)	1612340	Transcriptome	SRR2083653	15541	C:77.7%[S:75.4%,D:2.3%],F:11.8%,M:10.5%,n:1367	89.5
NCBI	Coleoptera	Polyphaga	Derodontoidea	Derodontidae	Laricobius nigrinus	LNIG1	Surface	Terrestrial	866890	Transcriptome	SRR2083682	13131	C:89.6%[S:89.0%,D:0.6%],F:4.2%,M:6.2%,n:1367	93.8
NCBI	Coleoptera	Polyphaga	Scirtoidea	Clambidae	Clambus nigriclavis	CNIG1	Surface	Terrestrial	1661820	Transcriptome	SRR2083647	12542	C:75.5%[S:72.9%,D:2.6%],F:4.7%,M:19.8%,n:1367	80.2
NCBI	Coleoptera	Polyphaga	Hydrophiloidea	Hydrochidae	Hydrochus megaphallus	HMEG1	Surface	Aquatic	992381	Transcriptome	SRR2083675	35459	C:90.5%[S:63.6%,D:26.9%],F:4.9%,M:4.6%,n:1367	95.4
NCBI	Coleoptera	Adephaga	Gyrinoidea	Gyrinidae	Gyrinus marinus	GMAR2	Surface	Aquatic	1323538	Transcriptome	SRR921604	12996	C:75.0%[S:73.3%,D:1.7%],F:7.2%,M:17.8%,n:1367	82.2
NCBI	Coleoptera	Adephaga	Dytiscoidea	Dytiscidae	Cybister japonicus	CJAP1	Surface	Aquatic	398594	Transcriptome	SRR5182815	15516	C:88.1%[S:86.8%,D:1.3%],F:2.1%,M:9.8%,n:1367	90.2
NCBI	Coleoptera	Adephaga	Dytiscoidea	Amphizoidae	Amphizoa insolens	AINS1	Surface	Aquatic	107775	Transcriptome	SRR5930489	12215	C:85.7%[S:83.4%,D:2.3%],F:4.3%,M:10.0%,n:1367	90
NCBI	Neuroptera	Hemerobiiformia	Chrysopoidea	Chrysopidae	Chrysoperla nipponensis	CNIP1	Surface	Terrestrial	413239	Transcriptome	SRR12449797	15021	C:90.7%[S:89.7%,D:1.0%],F:2.1%,M:7.2%,n:1013	92.8
NCBI	Coleoptera	Polyphaga	Scarabaeoidea	Scarabaeidae	Onthophagus taurus	OTAU1	Surface	Terrestrial	166361	Genome	PRJNA419349	14537	C:96.4%[S:91.2%,D:5.2%],F:0.1%,M:3.5%,n:1367	96.5
NCBI	Coleoptera	Polyphaga	Elateroidea	Lampyridae	Photinus pyralis	PPYR1	Surface	Terrestrial	7054	Genome	PRJNA576885	14951	C:95.5%[S:91.6%,D:3.9%],F:0.3%,M:4.2%,n:1367	95.8
NCBI	Coleoptera	Polyphaga	Tenebrionoidea	Tenebrionidae	Tribolium castaneum	TCAS1	Surface	Terrestrial	7070	Genome	PRJNA15718	12875	C:87.3%[S:78.4%,D:8.9%],F:0.4%,M:12.3%,n:1367	87.7
NCBI	Coleoptera	Polyphaga	Chrysomeloidea	Cerambycidae	Anoplophora glabripennis	AGLA1	Surface	Terrestrial	217634	Genome	PRJNA348318	13021	C:96.1%[S:91.3%,D:4.8%],F:0.4%,M:3.5%,n:1367	96.5
NCBI	Coleoptera	Polyphaga	Curculionoidea	Curculionidae	Dendroctonus ponderosae	DPON1	Surface	Terrestrial	77166	Genome	PRJNA846874	13371	C:97.6%[S:90.9%,D:6.7%],F:0.7%,M:1.7%,n:1367	98.3
NCBI	Coleoptera	Polyphaga	Buprestoidea	Buprestidae	Agrilus planipennis	APLA1	Surface	Terrestrial	224129	Genome	PRJNA343475	13371	C:93.2%[S:83.8%,D:9.4%],F:1.4%,M:5.4%,n:1367	94.6
NCBI	Coleoptera	Polyphaga	Staphylinoidea	Silphidae	Nicrophorus vespilloides	NVES1	Surface	Terrestrial	110193	Genome	PRJNA339573	12642	C:95.3%[S:91.6%,D:3.7%],F:0.3%,M:4.4%,n:1367	95.6
NCBI	Strepsiptera	Mengenillidia	Mengenilloidea	Mengenillidae	Mengenilla moldrzyki	MMOL1	Surface	Terrestrial	1155016	Genome	PRJNA72521	13296	C:67.3%[S:66.6%,D:0.7%],F:19.8%,M:12.9%,n:1367	87.1
(*) BUSCO output indicating complete (C), single-copy (S), duplicated (D), fragmented (F) and missing (M) orthologs based on the insecta_odb10 database (n=1367)
