# Supplementary material for: Parallel and convergent genomic changes underlie independent subterranean colonization across beetles
Source: Nat Commun. 2023 Jun 29;14:3842. doi: 10.1038/s41467-023-39603-1 (PMC10310748; doi:10.1038/s41467-023-39603-1)
Supplement: Supplementary file 11 — Supplementary Data 8 [file 41467_2023_39603_MOESM11_ESM.xlsx]

## Sheet: OG_lists
MRCA_Bidessini_contracted	MRCA_Bidessini_expanded	MRCA_Bidessini_lost	MRCA_Bidessini_gained	MRCA_Hydroporini_contracted	MRCA_Hydroporini_expanded	MRCA_Hydroporini_lost	MRCA_Hydroporini_gained	MRCA_Leptodirini_contracted	MRCA_Leptodirini_expanded	MRCA_Leptodirini_lost	MRCA_Leptodirini_gained	HML_L1_contracted	HML_L1_expanded	HML_L1_lost	HML_L1_gained	HML_L3_contracted	HML_L3_expanded	HML_L3_lost	HML_L3_gained	HML_Parallel_contracted	HML_Parallel_expanded	HML_Parallel_lost	HML_Parallel_gained	B1_contracted	B1_expanded	B2_contracted	B2_expanded	H1_contracted	H1_expanded	L1_contracted	L1_expanded	L2_contracted	L2_expanded	L3_contracted	L3_expanded
OG0000004	OG0000002	OG0000549	OG0000006	OG0000004	OG0000002	OG0000780	OG0000006	OG0000002	OG0000004	OG0000014	OG0000010	OG0000004	OG0000002	OG0000872	OG0000006	OG0000004	OG0000002	OG0000111	OG0000024	OG0000004	OG0000002	OG0001010	OG0000044	OG0000016	OG0000003	OG0000002	OG0000003	OG0000002	OG0000006	OG0000004	OG0000010	OG0000007	OG0000002	OG0000007	OG0000002
OG0000005	OG0000003	OG0000676	OG0000011	OG0000005	OG0000003	OG0000809	OG0000011	OG0000003	OG0000007	OG0000043	OG0000033	OG0000007	OG0000003	OG0000978	OG0000011	OG0000005	OG0000003	OG0001010	OG0000044	OG0000007	OG0000003	OG0001768	OG0000078	OG0000017	OG0000004	OG0000007	OG0000004	OG0000003	OG0000008	OG0000009	OG0000033	OG0000033	OG0000003	OG0000008	OG0000003
OG0000008	OG0000006	OG0000755	OG0000024	OG0000016	OG0000006	OG0000823	OG0000012	OG0000005	OG0000009	OG0000063	OG0000038	OG0000009	OG0000005	OG0001010	OG0000015	OG0000007	OG0000008	OG0001463	OG0000051	OG0000009	OG0000008	OG0004219	OG0000081	OG0000023	OG0000005	OG0000009	OG0000005	OG0000004	OG0000010	OG0000016	OG0000072	OG0000038	OG0000005	OG0000009	OG0000004
OG0000017	OG0000007	OG0000876	OG0000025	OG0000017	OG0000007	OG0000876	OG0000024	OG0000008	OG0000010	OG0000074	OG0000126	OG0000010	OG0000006	OG0001011	OG0000022	OG0000009	OG0000010	OG0001671	OG0000054	OG0000016	OG0000011	OG0008339	OG0000110	OG0000028	OG0000006	OG0000016	OG0000006	OG0000005	OG0000011	OG0000048	OG0000161	OG0000161	OG0000008	OG0000021	OG0000010
OG0000020	OG0000009	OG0000956	OG0000041	OG0000020	OG0000008	OG0001029	OG0000025	OG0000014	OG0000013	OG0000076	OG0000183	OG0000013	OG0000008	OG0001321	OG0000025	OG0000012	OG0000011	OG0001768	OG0000078	OG0000033	OG0000014	OG0008531	OG0000169	OG0000029	OG0000008	OG0000017	OG0000008	OG0000007	OG0000012	OG0000049	OG0000199	OG0000175	OG0000009	OG0000038	OG0000012
OG0000027	OG0000011	OG0000973	OG0000054	OG0000023	OG0000011	OG0001102	OG0000041	OG0000019	OG0000016	OG0000077	OG0000197	OG0000016	OG0000011	OG0001376	OG0000044	OG0000016	OG0000014	OG0002186	OG0000081	OG0000037	OG0000015	OG0010148	OG0000342	OG0000046	OG0000009	OG0000021	OG0000010	OG0000009	OG0000014	OG0000058	OG0000207	OG0000207	OG0000014	OG0000040	OG0000014
OG0000031	OG0000013	OG0001058	OG0000061	OG0000029	OG0000012	OG0001106	OG0000051	OG0000020	OG0000021	OG0000100	OG0000207	OG0000033	OG0000012	OG0001437	OG0000078	OG0000017	OG0000015	OG0002518	OG0000100	OG0000058	OG0000020	OG0010540	OG0000413	OG0000048	OG0000010	OG0000023	OG0000011	OG0000013	OG0000016	OG0000094	OG0000218	OG0000218	OG0000015	OG0000048	OG0000015
OG0000039	OG0000014	OG0001106	OG0000067	OG0000039	OG0000013	OG0001147	OG0000054	OG0000027	OG0000029	OG0000103	OG0000237	OG0000034	OG0000014	OG0001768	OG0000081	OG0000029	OG0000020	OG0003018	OG0000110	OG0000062	OG0000022	OG0010600	OG0000514	OG0000063	OG0000011	OG0000025	OG0000012	OG0000017	OG0000018	OG0000337	OG0000330	OG0000299	OG0000016	OG0000049	OG0000020
OG0000042	OG0000016	OG0001111	OG0000086	OG0000072	OG0000014	OG0001178	OG0000061	OG0000028	OG0000030	OG0000111	OG0000253	OG0000037	OG0000015	OG0001769	OG0000084	OG0000030	OG0000022	OG0003743	OG0000133	OG0000066	OG0000024	OG0011435	OG0000535	OG0000066	OG0000012	OG0000028	OG0000013	OG0000019	OG0000020	OG0000433	OG0000534	OG0000424	OG0000017	OG0000058	OG0000025
OG0000047	OG0000019	OG0001444	OG0000094	OG0000076	OG0000021	OG0001209	OG0000067	OG0000031	OG0000032	OG0000112	OG0000256	OG0000038	OG0000017	OG0001945	OG0000092	OG0000033	OG0000024	OG0003852	OG0000169	OG0000079	OG0000025	OG0011447	OG0000538	OG0000072	OG0000014	OG0000035	OG0000014	OG0000023	OG0000021	OG0000459	OG0001623	OG0000471	OG0000019	OG0000062	OG0000029
OG0000050	OG0000021	OG0001553	OG0000102	OG0000082	OG0000024	OG0001246	OG0000078	OG0000035	OG0000033	OG0000127	OG0000354	OG0000039	OG0000019	OG0002058	OG0000102	OG0000037	OG0000025	OG0004219	OG0000178	OG0000094	OG0000027	OG0011454	OG0000568	OG0000077	OG0000018	OG0000037	OG0000018	OG0000036	OG0000022	OG0001123	OG0002526	OG0000534	OG0000020	OG0000073	OG0000031
OG0000058	OG0000023	OG0001586	OG0000114	OG0000090	OG0000025	OG0001299	OG0000084	OG0000037	OG0000034	OG0000141	OG0000360	OG0000048	OG0000020	OG0002110	OG0000110	OG0000040	OG0000027	OG0004304	OG0000240	OG0000131	OG0000042	OG0012047	OG0000585	OG0000093	OG0000019	OG0000040	OG0000020	OG0000039	OG0000024	OG0003615	OG0003209	OG0002003	OG0000023	OG0000126	OG0000032
OG0000064	OG0000024	OG0001610	OG0000115	OG0000091	OG0000026	OG0001539	OG0000102	OG0000042	OG0000038	OG0000191	OG0000392	OG0000055	OG0000021	OG0002197	OG0000122	OG0000049	OG0000028	OG0004615	OG0000247	OG0000171	OG0000043		OG0000622	OG0000113	OG0000020	OG0000046	OG0000022	OG0000043	OG0000025	OG0003639	OG0003677	OG0002336	OG0000026	OG0000161	OG0000033
OG0000066	OG0000025	OG0001694	OG0000118	OG0000116	OG0000030	OG0001540	OG0000103	OG0000043	OG0000040	OG0000200	OG0000406	OG0000058	OG0000022	OG0002200	OG0000125	OG0000058	OG0000031	OG0004689	OG0000255	OG0000175	OG0000044		OG0000697	OG0000127	OG0000021	OG0000048	OG0000024	OG0000052	OG0000027	OG0003705	OG0008558	OG0002529	OG0000028	OG0000184	OG0000035
OG0000071	OG0000028	OG0001695	OG0000122	OG0000177	OG0000032	OG0001587	OG0000114	OG0000047	OG0000046	OG0000233	OG0000417	OG0000062	OG0000023	OG0002202	OG0000169	OG0000062	OG0000034	OG0004935	OG0000311	OG0000183	OG0000050		OG0000763	OG0000140	OG0000022	OG0000049	OG0000026	OG0000053	OG0000028	OG0004240	OG0009422	OG0002598	OG0000030	OG0000253	OG0000042
OG0000074	OG0000029	OG0001705	OG0000126	OG0000195	OG0000034	OG0001700	OG0000118	OG0000050	OG0000048	OG0000234	OG0000428	OG0000064	OG0000024	OG0002263	OG0000239	OG0000066	OG0000038	OG0005343	OG0000322	OG0000207	OG0000051		OG0000769	OG0000143	OG0000024	OG0000059	OG0000027	OG0000072	OG0000032	OG0004287	OG0009601	OG0002671	OG0000031	OG0000257	OG0000043
OG0000076	OG0000030	OG0001761	OG0000135	OG0000202	OG0000035	OG0001721	OG0000122	OG0000056	OG0000049	OG0000262	OG0000446	OG0000066	OG0000025	OG0002302	OG0000245	OG0000070	OG0000039	OG0005518	OG0000337	OG0000216	OG0000053		OG0000823	OG0000147	OG0000025	OG0000062	OG0000031	OG0000087	OG0000033	OG0005348	OG0010088	OG0003645	OG0000032	OG0000313	OG0000047
OG0000082	OG0000032	OG0001764	OG0000137	OG0000210	OG0000037	OG0001756	OG0000133	OG0000058	OG0000052	OG0000271	OG0000460	OG0000072	OG0000027	OG0002306	OG0000279	OG0000075	OG0000042	OG0005574	OG0000342	OG0000230	OG0000054		OG0000898	OG0000152	OG0000026	OG0000063	OG0000032	OG0000090	OG0000035	OG0005659	OG0010288	OG0004670	OG0000034	OG0000337	OG0000056
OG0000083	OG0000034	OG0001802	OG0000138	OG0000236	OG0000041	OG0001980	OG0000135	OG0000063	OG0000053	OG0000300	OG0000469	OG0000073	OG0000029	OG0002309	OG0000333	OG0000079	OG0000043	OG0005833	OG0000372	OG0000238	OG0000056		OG0000910	OG0000158	OG0000027	OG0000065	OG0000034	OG0000091	OG0000037	OG0006568	OG0011153	OG0005775	OG0000037	OG0000391	OG0000057
OG0000091	OG0000040	OG0001806	OG0000145	OG0000244	OG0000043	OG0002185	OG0000137	OG0000064	OG0000055	OG0000311	OG0000485	OG0000079	OG0000030	OG0002312	OG0000342	OG0000088	OG0000044	OG0005874	OG0000377	OG0000438	OG0000059		OG0000972	OG0000162	OG0000030	OG0000066	OG0000039	OG0000092	OG0000041	OG0006788	OG0011463	OG0005836	OG0000039	OG0000459	OG0000063
OG0000093	OG0000041	OG0001850	OG0000151	OG0000278	OG0000046	OG0002217	OG0000138	OG0000065	OG0000057	OG0000342	OG0000501	OG0000091	OG0000032	OG0002439	OG0000344	OG0000094	OG0000047	OG0005890	OG0000404	OG0000469	OG0000063		OG0001029	OG0000177	OG0000031	OG0000072	OG0000041	OG0000093	OG0000042	OG0006976	OG0011662	OG0006717	OG0000040	OG0000485	OG0000068
OG0000098	OG0000043	OG0001895	OG0000155	OG0000288	OG0000047	OG0002280	OG0000151	OG0000071	OG0000059	OG0000357	OG0000547	OG0000094	OG0000035	OG0002568	OG0000353	OG0000111	OG0000050	OG0006035	OG0000413	OG0000773	OG0000076		OG0001070	OG0000184	OG0000032	OG0000077	OG0000042	OG0000102	OG0000044	OG0007095	OG0012347	OG0006872	OG0000042	OG0001075	OG0000076
OG0000101	OG0000046	OG0001926	OG0000159	OG0000298	OG0000048	OG0002360	OG0000155	OG0000072	OG0000060	OG0000361	OG0000631	OG0000095	OG0000040	OG0002852	OG0000370	OG0000115	OG0000051	OG0006130	OG0000442	OG0000783	OG0000078		OG0001074	OG0000186	OG0000033	OG0000086	OG0000043	OG0000120	OG0000045	OG0007373	OG0012355	OG0006995	OG0000050	OG0001420	OG0000083
OG0000108	OG0000048	OG0001977	OG0000160	OG0000307	OG0000049	OG0002378	OG0000159	OG0000074	OG0000062	OG0000372	OG0000633	OG0000097	OG0000042	OG0002860	OG0000393	OG0000131	OG0000053	OG0006309	OG0000447	OG0000867	OG0000081		OG0001517	OG0000188	OG0000034	OG0000088	OG0000044	OG0000121	OG0000047	OG0009325	OG0012356	OG0007181	OG0000052	OG0001629	OG0000086
OG0000116	OG0000049	OG0001980	OG0000175	OG0000381	OG0000050	OG0002509	OG0000160	OG0000076	OG0000066	OG0000404	OG0000635	OG0000104	OG0000043	OG0003117	OG0000413	OG0000151	OG0000054	OG0006417	OG0000450	OG0000937	OG0000086		OG0001740	OG0000192	OG0000036	OG0000089	OG0000045	OG0000123	OG0000049	OG0009745	OG0012359	OG0007452	OG0000056	OG0001962	OG0000098
OG0000153	OG0000052	OG0002022	OG0000203	OG0000387	OG0000051	OG0002596	OG0000175	OG0000077	OG0000068	OG0000442	OG0000637	OG0000107	OG0000044	OG0003205	OG0000432	OG0000156	OG0000056	OG0006515	OG0000464	OG0001010	OG0000099		OG0001762	OG0000200	OG0000037	OG0000090	OG0000047	OG0000133	OG0000051	OG0010541	OG0012379	OG0007454	OG0000062	OG0002006	OG0000101
OG0000164	OG0000053	OG0002041	OG0000218	OG0000392	OG0000052	OG0002879	OG0000203	OG0000082	OG0000073	OG0000445	OG0000642	OG0000113	OG0000050	OG0003647	OG0000440	OG0000171	OG0000059	OG0006676	OG0000493	OG0001011	OG0000100		OG0001787	OG0000209	OG0000039	OG0000093	OG0000050	OG0000147	OG0000054	OG0011943	OG0012983	OG0007483	OG0000074	OG0002511	OG0000105
OG0000166	OG0000054	OG0002056	OG0000224	OG0000402	OG0000053	OG0002942	OG0000218	OG0000083	OG0000079	OG0000447	OG0000649	OG0000116	OG0000051	OG0003901	OG0000477	OG0000175	OG0000063	OG0006690	OG0000514	OG0001326	OG0000103		OG0001835	OG0000214	OG0000040	OG0000095	OG0000051	OG0000152	OG0000055		OG0013443	OG0007499	OG0000076	OG0002690	OG0000108
OG0000168	OG0000055	OG0002062	OG0000239	OG0000439	OG0000054	OG0003002	OG0000239	OG0000090	OG0000080	OG0000464	OG0000663	OG0000120	OG0000052	OG0003902	OG0000480	OG0000183	OG0000064	OG0006846	OG0000519	OG0001629	OG0000105		OG0002222	OG0000217	OG0000041	OG0000100	OG0000052	OG0000180	OG0000056			OG0007502	OG0000077	OG0003456	OG0000109
OG0000180	OG0000059	OG0002101	OG0000240	OG0000475	OG0000055	OG0003234	OG0000240	OG0000091	OG0000085	OG0000465	OG0000686	OG0000129	OG0000053	OG0003905	OG0000512	OG0000195	OG0000065	OG0007004	OG0000535	OG0001712	OG0000108		OG0002254	OG0000222	OG0000042	OG0000109	OG0000054	OG0000184	OG0000061			OG0007541	OG0000080	OG0003615	OG0000125
OG0000185	OG0000060	OG0002150	OG0000251	OG0000492	OG0000056	OG0003251	OG0000251	OG0000093	OG0000088	OG0000466	OG0000746	OG0000131	OG0000054	OG0004112	OG0000514	OG0000207	OG0000072	OG0007075	OG0000538	OG0001768	OG0000109		OG0002730	OG0000223	OG0000043	OG0000117	OG0000055	OG0000187	OG0000066			OG0007642	OG0000082	OG0003643	OG0000168
OG0000195	OG0000061	OG0002189	OG0000255	OG0000599	OG0000060	OG0003264	OG0000255	OG0000098	OG0000089	OG0000486	OG0000778	OG0000135	OG0000056	OG0004219	OG0000530	OG0000216	OG0000074	OG0007102	OG0000568	OG0001769	OG0000110		OG0002791	OG0000225	OG0000044	OG0000127	OG0000060	OG0000193	OG0000068			OG0007714	OG0000083	OG0003705	OG0000175
OG0000202	OG0000062	OG0002203	OG0000312	OG0000605	OG0000061	OG0003334	OG0000256	OG0000100	OG0000094	OG0000493	OG0000794	OG0000144	OG0000057	OG0004389	OG0000532	OG0000222	OG0000076	OG0007281	OG0000584	OG0001823	OG0000112		OG0003024	OG0000230	OG0000045	OG0000129	OG0000061	OG0000194	OG0000069			OG0007742	OG0000088	OG0004222	OG0000176
OG0000231	OG0000063	OG0002334	OG0000321	OG0000634	OG0000062	OG0003425	OG0000299	OG0000101	OG0000097	OG0000504	OG0000821	OG0000149	OG0000059	OG0004532	OG0000533	OG0000230	OG0000078	OG0007340	OG0000585	OG0001948	OG0000122		OG0003048	OG0000234	OG0000047	OG0000158	OG0000064	OG0000195	OG0000070			OG0007801	OG0000090	OG0005635	OG0000183
OG0000236	OG0000065	OG0002378	OG0000350	OG0000638	OG0000063	OG0003762	OG0000312	OG0000103	OG0000099	OG0000514	OG0000834	OG0000157	OG0000063	OG0004546	OG0000535	OG0000236	OG0000081	OG0007438	OG0000603	OG0001962	OG0000127		OG0003428	OG0000236	OG0000049	OG0000165	OG0000067	OG0000196	OG0000071			OG0007884	OG0000094	OG0006568	OG0000187
OG0000250	OG0000067	OG0002397	OG0000365	OG0000689	OG0000067	OG0003791	OG0000350	OG0000107	OG0000104	OG0000519	OG0000878	OG0000166	OG0000071	OG0004821	OG0000538	OG0000238	OG0000083	OG0007482	OG0000610	OG0002195	OG0000133		OG0003458	OG0000270	OG0000050	OG0000167	OG0000069	OG0000200	OG0000074			OG0007919	OG0000099	OG0006618	OG0000195
OG0000267	OG0000068	OG0002417	OG0000373	OG0000695	OG0000068	OG0003876	OG0000354	OG0000108	OG0000106	OG0000521	OG0000896	OG0000171	OG0000075	OG0004915	OG0000568	OG0000252	OG0000086	OG0007655	OG0000612	OG0004219	OG0000141		OG0003481	OG0000278	OG0000051	OG0000171	OG0000070	OG0000202	OG0000075			OG0008108	OG0000101	OG0006976	OG0000196
OG0000272	OG0000072	OG0002578	OG0000410	OG0000698	OG0000075	OG0003956	OG0000365	OG0000109	OG0000113	OG0000533	OG0000901	OG0000175	OG0000076	OG0005051	OG0000571	OG0000257	OG0000090	OG0007744	OG0000622	OG0007451	OG0000165		OG0003733	OG0000280	OG0000052	OG0000173	OG0000071	OG0000205	OG0000076			OG0008145	OG0000105	OG0007405	OG0000199
OG0000278	OG0000073	OG0002621	OG0000417	OG0000758	OG0000078	OG0003965	OG0000372	OG0000111	OG0000114	OG0000549	OG0000902	OG0000183	OG0000077	OG0005294	OG0000578	OG0000259	OG0000091	OG0007803	OG0000640	OG0007701	OG0000169		OG0003734	OG0000288	OG0000053	OG0000177	OG0000073	OG0000217	OG0000077			OG0008176	OG0000127	OG0007451	OG0000207
OG0000327	OG0000077	OG0002660	OG0000423	OG0000780	OG0000080	OG0004013	OG0000373	OG0000112	OG0000115	OG0000554	OG0000909	OG0000202	OG0000078	OG0005297	OG0000580	OG0000299	OG0000095	OG0007873	OG0000688	OG0008145	OG0000177		OG0003810	OG0000294	OG0000054	OG0000184	OG0000074	OG0000225	OG0000078			OG0008196	OG0000141	OG0008087	OG0000229
OG0000332	OG0000079	OG0002687	OG0000425	OG0000809	OG0000084	OG0004047	OG0000410	OG0000127	OG0000116	OG0000568	OG0000944	OG0000203	OG0000081	OG0005304	OG0000585	OG0000353	OG0000097	OG0008188	OG0000693	OG0008251	OG0000185		OG0004279	OG0000297	OG0000055	OG0000192	OG0000075	OG0000236	OG0000080			OG0008262	OG0000156	OG0008157	OG0000232
OG0000334	OG0000080	OG0002722	OG0000446	OG0000823	OG0000085	OG0004070	OG0000417	OG0000131	OG0000117	OG0000570	OG0000987	OG0000207	OG0000084	OG0005668	OG0000591	OG0000414	OG0000099	OG0008196	OG0000697	OG0008339	OG0000191		OG0004298	OG0000311	OG0000058	OG0000194	OG0000076	OG0000240	OG0000081			OG0008290	OG0000168	OG0008478	OG0000234
OG0000337	OG0000085	OG0002731	OG0000515	OG0000838	OG0000088	OG0004087	OG0000423	OG0000141	OG0000126	OG0000572	OG0000997	OG0000216	OG0000086	OG0005675	OG0000622	OG0000424	OG0000100	OG0008339	OG0000704	OG0008346	OG0000193		OG0004415	OG0000326	OG0000059	OG0000196	OG0000078	OG0000252	OG0000082			OG0008295	OG0000193	OG0009073	OG0000236
OG0000381	OG0000086	OG0002747	OG0000516	OG0000847	OG0000092	OG0004089	OG0000426	OG0000156	OG0000130	OG0000580	OG0001018	OG0000218	OG0000087	OG0006339	OG0000661	OG0000438	OG0000103	OG0008452	OG0000708	OG0008531	OG0000199		OG0004626	OG0000342	OG0000061	OG0000200	OG0000081	OG0000258	OG0000083			OG0008359	OG0000200	OG0009672	OG0000267
OG0000475	OG0000088	OG0002774	OG0000538	OG0000870	OG0000097	OG0004125	OG0000427	OG0000162	OG0000135	OG0000583	OG0001020	OG0000219	OG0000088	OG0006582	OG0000668	OG0000469	OG0000105	OG0008531	OG0000763	OG0008544	OG0000200		OG0004823	OG0000346	OG0000062	OG0000203	OG0000083	OG0000263	OG0000084			OG0008490	OG0000205	OG0009882	OG0000330
OG0000506	OG0000089	OG0002783	OG0000578	OG0000876	OG0000102	OG0004321	OG0000490	OG0000164	OG0000136	OG0000588	OG0001022	OG0000225	OG0000092	OG0006775	OG0000697	OG0000471	OG0000107	OG0008588	OG0000769	OG0008802	OG0000201		OG0005054	OG0000349	OG0000064	OG0000209	OG0000084	OG0000264	OG0000086			OG0008542	OG0000213	OG0010100	OG0000347
OG0000507	OG0000090	OG0002791	OG0000661	OG0001016	OG0000103	OG0004404	OG0000499	OG0000165	OG0000138	OG0000600	OG0001057	OG0000230	OG0000098	OG0006777	OG0000722	OG0000498	OG0000108	OG0008917	OG0000782	OG0009357	OG0000229		OG0005055	OG0000350	OG0000065	OG0000210	OG0000087	OG0000270	OG0000095			OG0008632	OG0000223	OG0010224	OG0000353
OG0000509	OG0000092	OG0002859	OG0000662	OG0001029	OG0000104	OG0004552	OG0000512	OG0000168	OG0000139	OG0000610	OG0001071	OG0000238	OG0000099	OG0006789	OG0000748	OG0000534	OG0000109	OG0009208	OG0000823	OG0009362	OG0000233		OG0005182	OG0000371	OG0000067	OG0000213	OG0000091	OG0000273	OG0000096			OG0008676	OG0000231	OG0010554	OG0000359
OG0000549	OG0000094	OG0002864	OG0000699	OG0001102	OG0000106	OG0004559	OG0000515	OG0000173	OG0000143	OG0000612	OG0001075	OG0000297	OG0000100	OG0006797	OG0000756	OG0000556	OG0000110	OG0009330	OG0000881	OG0009792	OG0000234		OG0005236	OG0000374	OG0000068	OG0000217	OG0000092	OG0000284	OG0000097			OG0008781	OG0000233	OG0010736	OG0000365
OG0000569	OG0000097	OG0002868	OG0000701	OG0001106	OG0000107	OG0004610	OG0000516	OG0000185	OG0000149	OG0000625	OG0001168	OG0000301	OG0000101	OG0006967	OG0000763	OG0000559	OG0000112	OG0009598	OG0000898	OG0010148	OG0000237		OG0005700	OG0000376	OG0000070	OG0000222	OG0000096	OG0000285	OG0000100			OG0009024	OG0000265	OG0010927	OG0000395
OG0000589	OG0000100	OG0002879	OG0000742	OG0001123	OG0000109	OG0004658	OG0000578	OG0000186	OG0000151	OG0000640	OG0001199	OG0000307	OG0000102	OG0006973	OG0000769	OG0000683	OG0000122	OG0009601	OG0000910	OG0010229	OG0000245		OG0005817	OG0000377	OG0000071	OG0000234	OG0000097	OG0000288	OG0000103			OG0009211	OG0000271	OG0011123	OG0000469
OG0000644	OG0000102	OG0002929	OG0000750	OG0001147	OG0000112	OG0004886	OG0000585	OG0000187	OG0000161	OG0000668	OG0001209	OG0000318	OG0000103	OG0007085	OG0000796	OG0000689	OG0000127	OG0009645	OG0000956	OG0010540	OG0000247		OG0005954	OG0000382	OG0000073	OG0000241	OG0000098	OG0000290	OG0000105			OG0009232	OG0000272	OG0011416	OG0000494
OG0000676	OG0000104	OG0002937	OG0000762	OG0001178	OG0000114	OG0004957	OG0000615	OG0000191	OG0000171	OG0000670	OG0001220	OG0000334	OG0000105	OG0007093	OG0000823	OG0000741	OG0000130	OG0009655	OG0000972	OG0010600	OG0000250		OG0005989	OG0000387	OG0000074	OG0000243	OG0000101	OG0000292	OG0000106			OG0009255	OG0000277	OG0011938	OG0000532
OG0000684	OG0000105	OG0002942	OG0000783	OG0001181	OG0000117	OG0005047	OG0000618	OG0000193	OG0000174	OG0000676	OG0001242	OG0000358	OG0000108	OG0007099	OG0000826	OG0000773	OG0000133	OG0009765	OG0001029	OG0011435	OG0000256		OG0006068	OG0000392	OG0000075	OG0000244	OG0000102	OG0000306	OG0000108			OG0009325	OG0000280	OG0011941	OG0000554
OG0000698	OG0000106	OG0002947	OG0000885	OG0001209	OG0000118	OG0005086	OG0000639	OG0000195	OG0000175	OG0000688	OG0001250	OG0000367	OG0000109	OG0007104	OG0000866	OG0000783	OG0000135	OG0009786	OG0001070	OG0011447	OG0000262		OG0006178	OG0000394	OG0000076	OG0000245	OG0000103	OG0000311	OG0000109			OG0009355	OG0000300	OG0012078	OG0000595
OG0000702	OG0000107	OG0002955	OG0000909	OG0001246	OG0000122	OG0005324	OG0000649	OG0000200	OG0000183	OG0000692	OG0001256	OG0000379	OG0000110	OG0007105	OG0000898	OG0000867	OG0000139	OG0009883	OG0001074	OG0011454	OG0000268		OG0006230	OG0000405	OG0000078	OG0000263	OG0000104	OG0000315	OG0000110			OG0009638	OG0000305	OG0012338	OG0000600
OG0000727	OG0000109	OG0003016	OG0000976	OG0001299	OG0000125	OG0005333	OG0000661	OG0000201	OG0000189	OG0000693	OG0001257	OG0000380	OG0000111	OG0007115	OG0000910	OG0000878	OG0000141	OG0010027	OG0001077	OG0012047	OG0000294		OG0006260	OG0000406	OG0000079	OG0000264	OG0000108	OG0000317	OG0000111			OG0009665	OG0000310	OG0012385	OG0000618
OG0000755	OG0000112	OG0003076	OG0001022	OG0001306	OG0000127	OG0005367	OG0000699	OG0000202	OG0000197	OG0000697	OG0001328	OG0000391	OG0000112	OG0007118	OG0000917	OG0000915	OG0000158	OG0010085	OG0001079		OG0000300		OG0006632	OG0000430	OG0000080	OG0000270	OG0000110	OG0000329	OG0000112			OG0009787	OG0000343	OG0012773	OG0000634
OG0000788	OG0000113	OG0003095	OG0001026	OG0001319	OG0000130	OG0005375	OG0000701	OG0000205	OG0000203	OG0000700	OG0001331	OG0000395	OG0000117	OG0007245	OG0000930	OG0000926	OG0000163	OG0010090	OG0001088		OG0000302		OG0006809	OG0000441	OG0000081	OG0000277	OG0000111	OG0000332	OG0000114			OG0009843	OG0000345	OG0012776	OG0000642
OG0000831	OG0000114	OG0003225	OG0001122	OG0001324	OG0000133	OG0005390	OG0000742	OG0000210	OG0000207	OG0000704	OG0001343	OG0000409	OG0000119	OG0007246	OG0000954	OG0000937	OG0000165	OG0010092	OG0001191		OG0000303		OG0006874	OG0000443	OG0000082	OG0000280	OG0000112	OG0000334	OG0000116			OG0009849	OG0000357	OG0012787	OG0000762
OG0000838	OG0000115	OG0003341	OG0001141	OG0001367	OG0000134	OG0005405	OG0000750	OG0000211	OG0000209	OG0000707	OG0001348	OG0000425	OG0000122	OG0007432	OG0000972	OG0000982	OG0000168	OG0010148	OG0001267		OG0000323		OG0006950	OG0000448	OG0000083	OG0000288	OG0000114	OG0000337	OG0000117			OG0009850	OG0000386	OG0012806	OG0000786
OG0000853	OG0000118	OG0003343	OG0001151	OG0001388	OG0000135	OG0005427	OG0000783	OG0000223	OG0000213	OG0000708	OG0001369	OG0000438	OG0000123	OG0007444	OG0000982	OG0000984	OG0000169	OG0010226	OG0001308		OG0000324		OG0007134	OG0000449	OG0000084	OG0000293	OG0000116	OG0000344	OG0000118			OG0009852	OG0000435	OG0012919	OG0000820
OG0000856	OG0000122	OG0003517	OG0001157	OG0001539	OG0000136	OG0005443	OG0000885	OG0000231	OG0000216	OG0000722	OG0001373	OG0000445	OG0000125	OG0007509	OG0000986	OG0000991	OG0000177	OG0010288	OG0001364		OG0000326		OG0007144	OG0000459	OG0000086	OG0000294	OG0000118	OG0000346	OG0000119			OG0009855	OG0000445	OG0013888	OG0000857
OG0000872	OG0000125	OG0003569	OG0001184	OG0001540	OG0000137	OG0005721	OG0000909	OG0000233	OG0000218	OG0000731	OG0001378	OG0000459	OG0000126	OG0007526	OG0000993	OG0001010	OG0000178	OG0010540	OG0001377		OG0000342		OG0007292	OG0000461	OG0000087	OG0000295	OG0000119	OG0000348	OG0000124			OG0009868	OG0000447	OG0013889	OG0000915
OG0000876	OG0000126	OG0003587	OG0001199	OG0001542	OG0000138	OG0005754	OG0000910	OG0000234	OG0000220	OG0000744	OG0001398	OG0000469	OG0000127	OG0007527	OG0001021	OG0001011	OG0000185	OG0010598	OG0001425		OG0000343		OG0007363	OG0000465	OG0000088	OG0000297	OG0000121	OG0000356	OG0000125			OG0009877	OG0000463	OG0013895	OG0000951
OG0000956	OG0000127	OG0003752	OG0001242	OG0001587	OG0000139	OG0005781	OG0000976	OG0000236	OG0000221	OG0000749	OG0001423	OG0000485	OG0000133	OG0007613	OG0001029	OG0001035	OG0000187	OG0010600	OG0001517		OG0000347		OG0007397	OG0000474	OG0000090	OG0000303	OG0000122	OG0000362	OG0000127			OG0009881	OG0000465	OG0014029	OG0000973
OG0000968	OG0000130	OG0003791	OG0001250	OG0001700	OG0000143	OG0005918	OG0001026	OG0000244	OG0000222	OG0000755	OG0001424	OG0000503	OG0000134	OG0007624	OG0001046	OG0001047	OG0000191	OG0010699	OG0001578		OG0000357		OG0007399	OG0000477	OG0000091	OG0000307	OG0000125	OG0000365	OG0000128			OG0009883	OG0000466		OG0000982
OG0000973	OG0000134	OG0003858	OG0001252	OG0001721	OG0000149	OG0005952	OG0001036	OG0000260	OG0000232	OG0000756	OG0001433	OG0000507	OG0000141	OG0007688	OG0001047	OG0001056	OG0000193	OG0010701	OG0001637		OG0000361		OG0007425	OG0000484	OG0000092	OG0000311	OG0000126	OG0000380	OG0000129			OG0009885	OG0000481		OG0000986
OG0001058	OG0000135	OG0003921	OG0001274	OG0001750	OG0000151	OG0006069	OG0001037	OG0000262	OG0000237	OG0000757	OG0001442	OG0000511	OG0000151	OG0007771	OG0001050	OG0001058	OG0000199	OG0010702	OG0001642		OG0000362		OG0007461	OG0000493	OG0000094	OG0000312	OG0000128	OG0000381	OG0000131			OG0010020	OG0000501		OG0001035
OG0001105	OG0000136	OG0003965	OG0001283	OG0001756	OG0000155	OG0006082	OG0001043	OG0000263	OG0000238	OG0000763	OG0001452	OG0000513	OG0000155	OG0007774	OG0001058	OG0001075	OG0000200	OG0010707	OG0001740		OG0000372		OG0007641	OG0000495	OG0000095	OG0000315	OG0000132	OG0000387	OG0000132			OG0010068	OG0000507		OG0001057
OG0001106	OG0000137	OG0004047	OG0001287	OG0001896	OG0000159	OG0006190	OG0001074	OG0000265	OG0000251	OG0000782	OG0001458	OG0000515	OG0000161	OG0007777	OG0001070	OG0001128	OG0000201	OG0010715	OG0001762		OG0000381		OG0007711	OG0000513	OG0000096	OG0000318	OG0000133	OG0000392	OG0000135			OG0010078	OG0000514		OG0001093
OG0001111	OG0000138	OG0004221	OG0001316	OG0001980	OG0000160	OG0006202	OG0001077	OG0000267	OG0000253	OG0000784	OG0001505	OG0000518	OG0000165	OG0007778	OG0001074	OG0001198	OG0000204	OG0010719	OG0001787		OG0000404		OG0007728	OG0000514	OG0000097	OG0000326	OG0000135	OG0000393	OG0000137			OG0010093	OG0000572		OG0001100
OG0001226	OG0000143	OG0004298	OG0001318	OG0002025	OG0000171	OG0006213	OG0001093	OG0000269	OG0000256	OG0000796	OG0001516	OG0000520	OG0000169	OG0007853	OG0001102	OG0001326	OG0000229	OG0010929	OG0001835		OG0000413		OG0007746	OG0000517	OG0000098	OG0000335	OG0000137	OG0000411	OG0000139			OG0010095	OG0000600		OG0001157
OG0001228	OG0000145	OG0004321	OG0001326	OG0002147	OG0000173	OG0006416	OG0001122	OG0000271	OG0000257	OG0000799	OG0001564	OG0000526	OG0000173	OG0007938	OG0001136	OG0001339	OG0000231	OG0010952	OG0001839		OG0000435		OG0007828	OG0000519	OG0000100	OG0000340	OG0000139	OG0000432	OG0000141			OG0010224	OG0000602		OG0001229
OG0001339	OG0000149	OG0004393	OG0001328	OG0002185	OG0000175	OG0006450	OG0001151	OG0000278	OG0000261	OG0000800	OG0001583	OG0000602	OG0000174	OG0007964	OG0001143	OG0001439	OG0000233	OG0010954	OG0002203		OG0000447		OG0008920	OG0000533	OG0000101	OG0000342	OG0000140	OG0000441	OG0000142			OG0010227	OG0000612		OG0001306
OG0001444	OG0000151	OG0004415	OG0001332	OG0002199	OG0000176	OG0006467	OG0001157	OG0000280	OG0000273	OG0000802	OG0001597	OG0000638	OG0000177	OG0008035	OG0001148	OG0001463	OG0000234	OG0010967	OG0002222		OG0000462		OG0009429	OG0000537	OG0000102	OG0000346	OG0000141	OG0000463	OG0000143			OG0010229	OG0000625		OG0001321
OG0001553	OG0000155	OG0004521	OG0001338	OG0002217	OG0000189	OG0006605	OG0001184	OG0000288	OG0000276	OG0000823	OG0001633	OG0000653	OG0000179	OG0008051	OG0001151	OG0001534	OG0000235	OG0011116	OG0002254		OG0000468		OG0009430	OG0000542	OG0000103	OG0000349	OG0000142	OG0000474	OG0000148			OG0010237	OG0000642		OG0001449
OG0001586	OG0000159	OG0004546	OG0001361	OG0002280	OG0000191	OG0006671	OG0001242	OG0000294	OG0000281	OG0000826	OG0001636	OG0000658	OG0000185	OG0008056	OG0001152	OG0001540	OG0000237	OG0011148	OG0002391		OG0000505		OG0010086	OG0000557	OG0000104	OG0000357	OG0000145	OG0000482	OG0000150			OG0010324	OG0000658		OG0001541
OG0001610	OG0000160	OG0004552	OG0001401	OG0002308	OG0000196	OG0006674	OG0001250	OG0000300	OG0000282	OG0000851	OG0001653	OG0000678	OG0000191	OG0008066	OG0001183	OG0001587	OG0000240	OG0011151	OG0002578		OG0000509		OG0011140	OG0000560	OG0000105	OG0000371	OG0000146	OG0000488	OG0000151			OG0010330	OG0000668		OG0001716
OG0001617	OG0000165	OG0004896	OG0001452	OG0002328	OG0000197	OG0006787	OG0001274	OG0000303	OG0000287	OG0000860	OG0001663	OG0000695	OG0000193	OG0008068	OG0001200	OG0001629	OG0000242	OG0011400	OG0002730		OG0000514			OG0000564	OG0000106	OG0000374	OG0000147	OG0000493	OG0000154			OG0010341	OG0000679		OG0001767
OG0001694	OG0000171	OG0005054	OG0001502	OG0002360	OG0000200	OG0006823	OG0001283	OG0000304	OG0000299	OG0000863	OG0001668	OG0000706	OG0000195	OG0008069	OG0001214	OG0001643	OG0000245	OG0011435	OG0002791		OG0000532			OG0000577	OG0000107	OG0000376	OG0000148	OG0000501	OG0000155			OG0010344	OG0000707		OG0001850
OG0001695	OG0000175	OG0005086	OG0001536	OG0002378	OG0000203	OG0006915	OG0001287	OG0000307	OG0000301	OG0000866	OG0001679	OG0000711	OG0000199	OG0008073	OG0001215	OG0001671	OG0000247	OG0011447	OG0002801		OG0000535			OG0000580	OG0000108	OG0000377	OG0000150	OG0000503	OG0000156			OG0010541	OG0000757		OG0002131
OG0001705	OG0000176	OG0005367	OG0001592	OG0002431	OG0000206	OG0006948	OG0001318	OG0000310	OG0000308	OG0000873	OG0001680	OG0000715	OG0000200	OG0008074	OG0001239	OG0001712	OG0000250	OG0011454	OG0002889		OG0000538			OG0000591	OG0000109	OG0000389	OG0000152	OG0000506	OG0000157			OG0010586	OG0000782		OG0002261
OG0001761	OG0000177	OG0005536	OG0001643	OG0002469	OG0000208	OG0007015	OG0001326	OG0000311	OG0000309	OG0000881	OG0001693	OG0000773	OG0000201	OG0008128	OG0001252	OG0001768	OG0000255	OG0011631	OG0002937		OG0000554			OG0000593	OG0000110	OG0000390	OG0000153	OG0000509	OG0000160			OG0010600	OG0000784		OG0002440
OG0001764	OG0000179	OG0006151	OG0001653	OG0002509	OG0000211	OG0007034	OG0001332	OG0000316	OG0000312	OG0000882	OG0001702	OG0000775	OG0000223	OG0008134	OG0001261	OG0001769	OG0000256	OG0011671	OG0002999		OG0000563			OG0000595	OG0000111	OG0000392	OG0000154	OG0000513	OG0000163			OG0010606	OG0000789		OG0002641
OG0001802	OG0000181	OG0006186	OG0001655	OG0002596	OG0000213	OG0007057	OG0001338	OG0000323	OG0000314	OG0000898	OG0001707	OG0000783	OG0000224	OG0008141	OG0001264	OG0001823	OG0000262	OG0011943	OG0003024		OG0000568			OG0000600	OG0000114	OG0000393	OG0000155	OG0000521	OG0000165			OG0010707	OG0000840		OG0002745
OG0001806	OG0000189	OG0006236	OG0001657	OG0002634	OG0000215	OG0007126	OG0001361	OG0000327	OG0000321	OG0000911	OG0001711	OG0000840	OG0000229	OG0008143	OG0001265	OG0001948	OG0000268	OG0011950	OG0003048		OG0000571			OG0000602	OG0000115	OG0000394	OG0000157	OG0000529	OG0000167			OG0010708	OG0000849		OG0002855
OG0001850	OG0000191	OG0006461	OG0001663	OG0002879	OG0000218	OG0007142	OG0001401	OG0000332	OG0000338	OG0000917	OG0001713	OG0000861	OG0000232	OG0008144	OG0001270	OG0001962	OG0000274	OG0011967	OG0003083		OG0000585			OG0000605	OG0000116	OG0000396	OG0000159	OG0000537	OG0000168			OG0010711	OG0000911		OG0003093
OG0001895	OG0000192	OG0006540	OG0001667	OG0002883	OG0000221	OG0007143	OG0001403	OG0000334	OG0000341	OG0000921	OG0001723	OG0000867	OG0000233	OG0008145	OG0001272	OG0002133	OG0000294	OG0012005	OG0003095		OG0000590			OG0000609	OG0000118	OG0000401	OG0000160	OG0000539	OG0000169			OG0010716	OG0001017		OG0003145
OG0001926	OG0000200	OG0006808	OG0001668	OG0002942	OG0000223	OG0007180	OG0001474	OG0000337	OG0000349	OG0000930	OG0001731	OG0000872	OG0000234	OG0008146	OG0001294	OG0002186	OG0000300	OG0012047	OG0003142		OG0000618			OG0000610	OG0000119	OG0000402	OG0000162	OG0000547	OG0000172			OG0010717	OG0001038		OG0003677
OG0001977	OG0000203	OG0006871	OG0001703	OG0003002	OG0000233	OG0007182	OG0001502	OG0000342	OG0000354	OG0000934	OG0001749	OG0000890	OG0000237	OG0008153	OG0001309	OG0002195	OG0000302	OG0012343	OG0003206		OG0000622			OG0000621	OG0000121	OG0000406	OG0000163	OG0000555	OG0000173			OG0010726	OG0001075		OG0003899
OG0001980	OG0000206	OG0006873	OG0001711	OG0003106	OG0000234	OG0007185	OG0001536	OG0000343	OG0000360	OG0000935	OG0001755	OG0000891	OG0000239	OG0008158	OG0001311	OG0002258	OG0000303	OG0012366	OG0003428		OG0000656			OG0000625	OG0000122	OG0000407	OG0000166	OG0000556	OG0000175			OG0010730	OG0001154		OG0004387
OG0002022	OG0000208	OG0006956	OG0001712	OG0003234	OG0000238	OG0007286	OG0001569	OG0000347	OG0000368	OG0000942	OG0001772	OG0000924	OG0000243	OG0008229	OG0001365	OG0002328	OG0000311	OG0012384	OG0003458		OG0000675			OG0000647	OG0000123	OG0000411	OG0000168	OG0000557	OG0000176			OG0010734	OG0001186		OG0004601
OG0002028	OG0000209	OG0007063	OG0001740	OG0003251	OG0000239	OG0007298	OG0001592	OG0000357	OG0000373	OG0000955	OG0001783	OG0000932	OG0000244	OG0008231	OG0001368	OG0002338	OG0000322	OG0012386	OG0003481		OG0000676			OG0000648	OG0000124	OG0000415	OG0000169	OG0000558	OG0000177			OG0010737	OG0001235		OG0005673
OG0002041	OG0000211	OG0007069	OG0001783	OG0003264	OG0000240	OG0007313	OG0001601	OG0000361	OG0000374	OG0000956	OG0001800	OG0000936	OG0000245	OG0008236	OG0001371	OG0002518	OG0000323	OG0012756	OG0003517		OG0000697			OG0000650	OG0000125	OG0000417	OG0000170	OG0000565	OG0000178			OG0010740	OG0001246		OG0005676
OG0002056	OG0000213	OG0007076	OG0001787	OG0003334	OG0000243	OG0007339	OG0001653	OG0000371	OG0000379	OG0000967	OG0001815	OG0000937	OG0000247	OG0008244	OG0001372	OG0002523	OG0000324	OG0012794	OG0003705		OG0000703			OG0000651	OG0000126	OG0000423	OG0000175	OG0000572	OG0000182			OG0010951	OG0001266		OG0006796
OG0002062	OG0000218	OG0007121	OG0001797	OG0003364	OG0000245	OG0007430	OG0001657	OG0000372	OG0000385	OG0000972	OG0001817	OG0000978	OG0000250	OG0008251	OG0001403	OG0002546	OG0000326	OG0012799	OG0003733		OG0000721			OG0000653	OG0000129	OG0000425	OG0000176	OG0000577	OG0000185			OG0011116	OG0001310		OG0006891
OG0002101	OG0000220	OG0007163	OG0001823	OG0003425	OG0000247	OG0007743	OG0001667	OG0000381	OG0000388	OG0000973	OG0001820	OG0000999	OG0000253	OG0008304	OG0001408	OG0002588	OG0000327	OG0012818	OG0003734		OG0000744			OG0000654	OG0000130	OG0000434	OG0000180	OG0000583	OG0000189			OG0011132	OG0001328		OG0006945
OG0002150	OG0000221	OG0007173	OG0001830	OG0003762	OG0000251	OG0007895	OG0001668	OG0000386	OG0000391	OG0000993	OG0001826	OG0001010	OG0000256	OG0008335	OG0001409	OG0002604	OG0000334	OG0012847	OG0003752		OG0000751			OG0000660	OG0000131	OG0000436	OG0000182	OG0000587	OG0000191			OG0011135	OG0001357		OG0007240
OG0002189	OG0000222	OG0007178	OG0001846	OG0003791	OG0000255	OG0007943	OG0001692	OG0000387	OG0000392	OG0000996	OG0001830	OG0001011	OG0000260	OG0008339	OG0001430	OG0002633	OG0000337	OG0013890	OG0003810		OG0000753			OG0000674	OG0000132	OG0000437	OG0000185	OG0000602	OG0000197			OG0011152	OG0001376		OG0007247
OG0002203	OG0000223	OG0007207	OG0001858	OG0003876	OG0000256	OG0008260	OG0001703	OG0000389	OG0000405	OG0001005	OG0001863	OG0001024	OG0000262	OG0008344	OG0001448	OG0002727	OG0000342	OG0013907	OG0003898		OG0000755			OG0000687	OG0000133	OG0000440	OG0000186	OG0000604	OG0000198			OG0011339	OG0001486		OG0007625
OG0002308	OG0000224	OG0007262	OG0001863	OG0003956	OG0000257	OG0008420	OG0001712	OG0000402	OG0000406	OG0001017	OG0001876	OG0001057	OG0000267	OG0008345	OG0001449	OG0002790	OG0000343	OG0013919	OG0004217		OG0000756			OG0000690	OG0000135	OG0000441	OG0000187	OG0000609	OG0000199			OG0011403	OG0001497		OG0007645
OG0002332	OG0000226	OG0007297	OG0001872	OG0003965	OG0000268	OG0008424	OG0001781	OG0000404	OG0000417	OG0001021	OG0001882	OG0001101	OG0000268	OG0008346	OG0001462	OG0002858	OG0000347	OG0013929	OG0004221		OG0000757			OG0000693	OG0000136	OG0000446	OG0000189	OG0000612	OG0000201			OG0011405	OG0001732		OG0007650
OG0002334	OG0000233	OG0007320	OG0001883	OG0004013	OG0000271	OG0008743	OG0001783	OG0000407	OG0000423	OG0001029	OG0001883	OG0001110	OG0000271	OG0008428	OG0001468	OG0003018	OG0000357	OG0013945	OG0004279		OG0000760			OG0000695	OG0000137	OG0000461	OG0000191	OG0000614	OG0000204			OG0011423	OG0001811		OG0007673
OG0002378	OG0000234	OG0007394	OG0001898	OG0004047	OG0000272	OG0008958	OG0001797	OG0000414	OG0000424	OG0001036	OG0001902	OG0001204	OG0000279	OG0008441	OG0001492	OG0003023	OG0000359	OG0014089	OG0004298		OG0000763			OG0000696	OG0000138	OG0000464	OG0000193	OG0000624	OG0000206			OG0011425	OG0001845		OG0007676
OG0002397	OG0000238	OG0007492	OG0001908	OG0004070	OG0000273	OG0009557	OG0001823	OG0000419	OG0000425	OG0001038	OG0001904	OG0001218	OG0000285	OG0008443	OG0001496	OG0003052	OG0000361	OG0014144	OG0004389		OG0000769			OG0000697	OG0000139	OG0000465	OG0000195	OG0000627	OG0000208			OG0011430	OG0001868		OG0007694
OG0002417	OG0000239	OG0007584	OG0001914	OG0004087	OG0000277	OG0009684	OG0001830	OG0000421	OG0000428	OG0001042	OG0001914	OG0001244	OG0000292	OG0008447	OG0001497	OG0003193	OG0000362	OG0014215	OG0004393		OG0000786			OG0000698	OG0000141	OG0000466	OG0000198	OG0000628	OG0000209			OG0011432	OG0002021		OG0007881
OG0002448	OG0000240	OG0007620	OG0001917	OG0004089	OG0000280	OG0009702	OG0001846	OG0000435	OG0000430	OG0001046	OG0001917	OG0001283	OG0000294	OG0008449	OG0001513	OG0003320	OG0000372		OG0004415		OG0000788			OG0000707	OG0000142	OG0000467	OG0000199	OG0000636	OG0000211			OG0011449	OG0002055		OG0008088
OG0002578	OG0000243	OG0007632	OG0001943	OG0004125	OG0000289	OG0009729	OG0001854	OG0000442	OG0000434	OG0001049	OG0001918	OG0001285	OG0000300	OG0008453	OG0001517	OG0003349	OG0000377		OG0004492		OG0000801			OG0000708	OG0000145	OG0000474	OG0000202	OG0000637	OG0000213			OG0011460	OG0002075		OG0008368
OG0002621	OG0000244	OG0007666	OG0001950	OG0004304	OG0000290	OG0009735	OG0001872	OG0000445	OG0000437	OG0001050	OG0001919	OG0001302	OG0000302	OG0008529	OG0001520	OG0003576	OG0000380		OG0004521		OG0000813			OG0000709	OG0000146	OG0000477	OG0000204	OG0000648	OG0000215			OG0011461	OG0002120		OG0008376
OG0002660	OG0000245	OG0007747	OG0001951	OG0004321	OG0000292	OG0009892	OG0001898	OG0000447	OG0000438	OG0001056	OG0001921	OG0001321	OG0000303	OG0008530	OG0001521	OG0003586	OG0000381		OG0004552		OG0000823			OG0000713	OG0000150	OG0000480	OG0000205	OG0000652	OG0000216			OG0011469	OG0002145		OG0008558
OG0002687	OG0000247	OG0007985	OG0001956	OG0004404	OG0000294	OG0009905	OG0001917	OG0000448	OG0000441	OG0001058	OG0001922	OG0001326	OG0000306	OG0008531	OG0001541	OG0003743	OG0000386		OG0004626		OG0000851			OG0000720	OG0000151	OG0000481	OG0000206	OG0000653	OG0000218			OG0011641	OG0002202		OG0008700
OG0002722	OG0000251	OG0008049	OG0001957	OG0004525	OG0000296	OG0009926	OG0001935	OG0000462	OG0000443	OG0001066	OG0001925	OG0001355	OG0000323	OG0008544	OG0001543	OG0003814	OG0000395		OG0004823		OG0000886			OG0000722	OG0000153	OG0000482	OG0000208	OG0000665	OG0000220			OG0011658	OG0002306		OG0008765
OG0002731	OG0000254	OG0008051	OG0001968	OG0004535	OG0000299	OG0009932	OG0001941	OG0000463	OG0000446	OG0001070	OG0001928	OG0001361	OG0000324	OG0008639	OG0001549	OG0003852	OG0000404		OG0004912		OG0000895			OG0000723	OG0000154	OG0000484	OG0000211	OG0000675	OG0000221			OG0011671	OG0002368		OG0009009
OG0002747	OG0000255	OG0008062	OG0001989	OG0004552	OG0000300	OG0009938	OG0001950	OG0000464	OG0000451	OG0001079	OG0001941	OG0001376	OG0000326	OG0008640	OG0001555	OG0004219	OG0000413		OG0005054		OG0000898			OG0000724	OG0000155	OG0000486	OG0000212	OG0000679	OG0000224			OG0011941	OG0002483		OG0009026
OG0002774	OG0000257	OG0008108	OG0002020	OG0004559	OG0000301	OG0009990	OG0001956	OG0000465	OG0000459	OG0001080	OG0001949	OG0001437	OG0000333	OG0008644	OG0001558	OG0004304	OG0000419		OG0005055		OG0000910			OG0000731	OG0000156	OG0000492	OG0000215	OG0000687	OG0000226			OG0011985	OG0002595		OG0009453
OG0002783	OG0000260	OG0008339	OG0002046	OG0004610	OG0000305	OG0010204	OG0001967	OG0000466	OG0000460	OG0001087	OG0001951	OG0001472	OG0000342	OG0008654	OG0001563	OG0004483	OG0000421		OG0005086		OG0000931			OG0000736	OG0000157	OG0000493	OG0000218	OG0000693	OG0000227			OG0011998	OG0002685		OG0009601
OG0002791	OG0000263	OG0009155	OG0002057	OG0004658	OG0000306	OG0010207	OG0001968	OG0000471	OG0000469	OG0001088	OG0001953	OG0001490	OG0000343	OG0008738	OG0001593	OG0004615	OG0000435		OG0005182		OG0000972			OG0000744	OG0000159	OG0000495	OG0000219	OG0000696	OG0000228			OG0012004	OG0002803		OG0009659
OG0002859	OG0000265	OG0009560	OG0002067	OG0004886	OG0000308	OG0010382	OG0002020	OG0000472	OG0000476	OG0001091	OG0001956	OG0001518	OG0000344	OG0008749	OG0001594	OG0004689	OG0000442		OG0005236		OG0001013			OG0000746	OG0000160	OG0000510	OG0000221	OG0000698	OG0000229			OG0012010	OG0002821		OG0010016
OG0002864	OG0000273	OG0010213	OG0002102	OG0004957	OG0000310	OG0010412	OG0002039	OG0000474	OG0000478	OG0001094	OG0001957	OG0001574	OG0000347	OG0008755	OG0001595	OG0004935	OG0000445		OG0005658		OG0001029			OG0000748	OG0000161	OG0000514	OG0000224	OG0000709	OG0000233			OG0012028	OG0002827		OG0010085
OG0002868	OG0000274	OG0010525	OG0002109	OG0005047	OG0000311	OG0010428	OG0002057	OG0000481	OG0000485	OG0001102	OG0001979	OG0001577	OG0000348	OG0008758	OG0001602	OG0005058	OG0000447		OG0005668		OG0001036			OG0000749	OG0000163	OG0000516	OG0000227	OG0000713	OG0000237			OG0012071	OG0002871		OG0010089
OG0002879	OG0000277	OG0010896	OG0002111	OG0005086	OG0000312	OG0010513	OG0002067	OG0000486	OG0000490	OG0001106	OG0001995	OG0001629	OG0000352	OG0008762	OG0001609	OG0005343	OG0000450		OG0005700		OG0001070			OG0000756	OG0000166	OG0000517	OG0000228	OG0000719	OG0000238			OG0012082	OG0002941		OG0010288
OG0002929	OG0000280	OG0010908	OG0002133	OG0005299	OG0000320	OG0010742	OG0002102	OG0000492	OG0000491	OG0001111	OG0002003	OG0001649	OG0000353	OG0008859	OG0001625	OG0005518	OG0000460		OG0005730		OG0001074			OG0000758	OG0000167	OG0000519	OG0000229	OG0000723	OG0000239			OG0012338	OG0003044		OG0010686
OG0002937	OG0000287	OG0011327	OG0002151	OG0005324	OG0000323	OG0010766	OG0002109	OG0000493	OG0000498	OG0001117	OG0002012	OG0001656	OG0000357	OG0008867	OG0001651	OG0005574	OG0000462		OG0005797		OG0001076			OG0000761	OG0000168	OG0000520	OG0000231	OG0000756	OG0000242			OG0012343	OG0003060		OG0010968
OG0002942	OG0000288	OG0011353	OG0002160	OG0005333	OG0000326	OG0010895	OG0002111	OG0000504	OG0000499	OG0001125	OG0002013	OG0001712	OG0000361	OG0008875	OG0001703	OG0005677	OG0000464		OG0005803		OG0001077			OG0000767	OG0000169	OG0000528	OG0000233	OG0000761	OG0000243			OG0012360	OG0003375		OG0010994
OG0002947	OG0000292	OG0011370	OG0002171	OG0005367	OG0000335	OG0010902	OG0002151	OG0000506	OG0000501	OG0001136	OG0002017	OG0001739	OG0000362	OG0008876	OG0001706	OG0005785	OG0000468		OG0005817		OG0001079			OG0000800	OG0000171	OG0000533	OG0000235	OG0000767	OG0000244			OG0012384	OG0003419		OG0011633
OG0002955	OG0000293	OG0011915	OG0002211	OG0005375	OG0000336	OG0011159	OG0002219	OG0000507	OG0000508	OG0001143	OG0002042	OG0001745	OG0000369	OG0008877	OG0001709	OG0005833	OG0000491		OG0005954		OG0001093			OG0000804	OG0000172	OG0000537	OG0000236	OG0000778	OG0000247			OG0012385	OG0003434		OG0011661
OG0003016	OG0000294	OG0012162	OG0002219	OG0005390	OG0000338	OG0011216	OG0002232	OG0000509	OG0000513	OG0001148	OG0002045	OG0001750	OG0000370	OG0008879	OG0001715	OG0005874	OG0000493		OG0005989		OG0001106			OG0000817	OG0000175	OG0000539	OG0000240	OG0000785	OG0000249			OG0012782	OG0003630		OG0012086
OG0003076	OG0000298	OG0012697	OG0002232	OG0005405	OG0000344	OG0012158	OG0002256	OG0000514	OG0000515	OG0001152	OG0002046	OG0001768	OG0000371	OG0008891	OG0001716	OG0005890	OG0000496		OG0006025		OG0001157			OG0000822	OG0000176	OG0000542	OG0000242	OG0000790	OG0000250			OG0012806	OG0004615		OG0012140
OG0003095	OG0000300	OG0012713	OG0002265	OG0005427	OG0000346	OG0013104	OG0002258	OG0000519	OG0000525	OG0001162	OG0002048	OG0001769	OG0000372	OG0008893	OG0001730	OG0006035	OG0000505		OG0006060		OG0001158			OG0000824	OG0000182	OG0000551	OG0000249	OG0000796	OG0000255			OG0014207	OG0004761		OG0012364
OG0003225	OG0000305	OG0013056	OG0002304	OG0005443	OG0000347	OG0013561	OG0002261	OG0000520	OG0000529	OG0001165	OG0002061	OG0001781	OG0000381	OG0008896	OG0001740	OG0006130	OG0000507		OG0006068		OG0001196			OG0000827	OG0000185	OG0000555	OG0000250	OG0000817	OG0000256			OG0014211	OG0004879		OG0012381
OG0003341	OG0000308	OG0013085	OG0002305	OG0005721	OG0000348	OG0013828	OG0002265	OG0000521	OG0000534	OG0001172	OG0002068	OG0001812	OG0000385	OG0008993	OG0001742	OG0006171	OG0000509		OG0006178		OG0001229			OG0000830	OG0000187	OG0000557	OG0000253	OG0000820	OG0000259			OG0014215	OG0005668		OG0013032
OG0003343	OG0000309	OG0013809	OG0002338	OG0005754	OG0000350		OG0002303	OG0000531	OG0000546	OG0001178	OG0002073	OG0001823	OG0000393	OG0009000	OG0001756	OG0006309	OG0000514		OG0006230		OG0001232			OG0000834	OG0000191	OG0000566	OG0000255	OG0000824	OG0000262				OG0005747		OG0013076
OG0003517	OG0000310	OG0013811	OG0002383	OG0005781	OG0000354		OG0002305	OG0000533	OG0000547	OG0001183	OG0002099	OG0001847	OG0000403	OG0009019	OG0001761	OG0006417	OG0000516		OG0006260		OG0001235			OG0000840	OG0000195	OG0000572	OG0000258	OG0000830	OG0000271				OG0006306		OG0013128
OG0003569	OG0000311	OG0013817	OG0002434	OG0005918	OG0000358		OG0002329	OG0000537	OG0000548	OG0001185	OG0002110	OG0001898	OG0000404	OG0009021	OG0001762	OG0006515	OG0000519		OG0006355		OG0001294			OG0000846	OG0000197	OG0000575	OG0000259	OG0000831	OG0000272				OG0006884		OG0013355
OG0003587	OG0000312	OG0013827	OG0002435	OG0005952	OG0000360		OG0002338	OG0000539	OG0000550	OG0001186	OG0002111	OG0001945	OG0000407	OG0009027	OG0001771	OG0006676	OG0000520		OG0006359		OG0001350			OG0000847	OG0000198	OG0000577	OG0000262	OG0000853	OG0000274				OG0007323		OG0013373
OG0003752	OG0000314		OG0002436	OG0006069	OG0000365		OG0002340	OG0000542	OG0000562	OG0001189	OG0002116	OG0001948	OG0000413	OG0009030	OG0001787	OG0006690	OG0000532		OG0006523		OG0001377			OG0000849	OG0000199	OG0000578	OG0000266	OG0000892	OG0000277				OG0007556		OG0013374
OG0003791	OG0000321		OG0002464	OG0006082	OG0000368		OG0002350	OG0000549	OG0000566	OG0001196	OG0002138	OG0001962	OG0000414	OG0009144	OG0001792	OG0006814	OG0000535		OG0006583		OG0001492			OG0000852	OG0000202	OG0000580	OG0000267	OG0000893	OG0000279				OG0007886		OG0014194
OG0003829	OG0000323		OG0002486	OG0006190	OG0000372		OG0002357	OG0000554	OG0000581	OG0001197	OG0002149	OG0002055	OG0000420	OG0009159	OG0001809	OG0006846	OG0000537		OG0006632		OG0001509			OG0000864	OG0000204	OG0000587	OG0000268	OG0000896	OG0000281				OG0007894		OG0014219
OG0003858	OG0000326		OG0002499	OG0006202	OG0000373		OG0002367	OG0000556	OG0000586	OG0001200	OG0002153	OG0002058	OG0000422	OG0009169	OG0001835	OG0007004	OG0000538		OG0006809		OG0001517			OG0000877	OG0000206	OG0000600	OG0000269	OG0000904	OG0000282				OG0007905		OG0014238
OG0003921	OG0000330		OG0002521	OG0006213	OG0000376		OG0002381	OG0000560	OG0000594	OG0001215	OG0002159	OG0002065	OG0000429	OG0009171	OG0001840	OG0007075	OG0000539		OG0006828		OG0001553			OG0000881	OG0000208	OG0000605	OG0000272	OG0000906	OG0000283				OG0008397		OG0014254
OG0003965	OG0000336		OG0002550	OG0006330	OG0000377		OG0002399	OG0000568	OG0000601	OG0001226	OG0002160	OG0002071	OG0000432	OG0009173	OG0001855	OG0007102	OG0000554		OG0006850		OG0001563			OG0000882	OG0000210	OG0000609	OG0000273	OG0000912	OG0000286				OG0009538		OG0014265
OG0004047	OG0000338		OG0002553	OG0006416	OG0000379		OG0002434	OG0000569	OG0000602	OG0001230	OG0002161	OG0002110	OG0000435	OG0009178	OG0001899	OG0007132	OG0000562		OG0006874		OG0001571			OG0000888	OG0000211	OG0000610	OG0000274	OG0000919	OG0000287				OG0010027		OG0014284
OG0004099	OG0000342		OG0002554	OG0006450	OG0000385		OG0002436	OG0000570	OG0000604	OG0001235	OG0002171	OG0002151	OG0000439	OG0009336	OG0001926	OG0007141	OG0000563		OG0006875		OG0001694			OG0000891	OG0000212	OG0000612	OG0000282	OG0000923	OG0000295				OG0010919		OG0014287
OG0004169	OG0000344		OG0002559	OG0006467	OG0000388		OG0002455	OG0000572	OG0000619	OG0001239	OG0002184	OG0002166	OG0000440	OG0009343	OG0001927	OG0007146	OG0000568		OG0006876		OG0001740			OG0000896	OG0000215	OG0000620	OG0000283	OG0000934	OG0000299				OG0011414		OG0014289
OG0004221	OG0000346		OG0002564	OG0006605	OG0000393		OG0002486	OG0000580	OG0000626	OG0001261	OG0002207	OG0002177	OG0000447	OG0009355	OG0001958	OG0007281	OG0000571		OG0006883		OG0001762			OG0000898	OG0000216	OG0000623	OG0000284	OG0000941	OG0000300				OG0013001		OG0014969
OG0004298	OG0000348		OG0002581	OG0006671	OG0000403		OG0002499	OG0000583	OG0000631	OG0001264	OG0002232	OG0002178	OG0000462	OG0009357	OG0001964	OG0007340	OG0000575		OG0006940		OG0001787			OG0000900	OG0000218	OG0000625	OG0000285	OG0000948	OG0000303				OG0013010		OG0014972
OG0004307	OG0000350		OG0002584	OG0006674	OG0000405		OG0002521	OG0000588	OG0000633	OG0001266	OG0002233	OG0002195	OG0000468	OG0009362	OG0001984	OG0007355	OG0000583		OG0006950		OG0001835			OG0000911	OG0000219	OG0000632	OG0000286	OG0000954	OG0000308				OG0013762		OG0014973
OG0004321	OG0000351		OG0002585	OG0006781	OG0000406		OG0002550	OG0000595	OG0000635	OG0001270	OG0002265	OG0002197	OG0000477	OG0009366	OG0001989	OG0007438	OG0000584		OG0007096		OG0001895			OG0000912	OG0000224	OG0000633	OG0000292	OG0000961	OG0000310
OG0004393	OG0000356		OG0002588	OG0006787	OG0000407		OG0002564	OG0000600	OG0000637	OG0001272	OG0002299	OG0002200	OG0000480	OG0009367	OG0002004	OG0007451	OG0000585		OG0007134		OG0001960			OG0000917	OG0000227	OG0000640	OG0000296	OG0000965	OG0000318
OG0004415	OG0000358		OG0002643	OG0006823	OG0000410		OG0002584	OG0000605	OG0000642	OG0001289	OG0002314	OG0002202	OG0000486	OG0009369	OG0002032	OG0007452	OG0000590		OG0007144		OG0001989			OG0000918	OG0000228	OG0000643	OG0000299	OG0000971	OG0000321
OG0004521	OG0000365		OG0002684	OG0006915	OG0000416		OG0002617	OG0000610	OG0000649	OG0001294	OG0002331	OG0002242	OG0000490	OG0009370	OG0002033	OG0007482	OG0000595		OG0007226		OG0002022			OG0000923	OG0000229	OG0000647	OG0000300	OG0000988	OG0000322
OG0004525	OG0000368		OG0002688	OG0006948	OG0000417		OG0002622	OG0000612	OG0000654	OG0001297	OG0002338	OG0002251	OG0000494	OG0009371	OG0002067	OG0007642	OG0000600		OG0007292		OG0002206			OG0000928	OG0000235	OG0000648	OG0000302	OG0000996	OG0000323
OG0004535	OG0000371		OG0002701	OG0007015	OG0000418		OG0002641	OG0000625	OG0000662	OG0001303	OG0002340	OG0002263	OG0000498	OG0009541	OG0002078	OG0007655	OG0000603		OG0007363		OG0002222			OG0000930	OG0000237	OG0000651	OG0000306	OG0001019	OG0000324
OG0004546	OG0000373		OG0002717	OG0007034	OG0000419		OG0002643	OG0000638	OG0000663	OG0001308	OG0002350	OG0002302	OG0000505	OG0009544	OG0002092	OG0007695	OG0000610		OG0007397		OG0002254			OG0000933	OG0000239	OG0000657	OG0000309	OG0001023	OG0000325
OG0004552	OG0000374		OG0002721	OG0007057	OG0000421		OG0002649	OG0000640	OG0000669	OG0001309	OG0002354	OG0002303	OG0000509	OG0009563	OG0002094	OG0007701	OG0000612		OG0007399		OG0002261			OG0000934	OG0000240	OG0000658	OG0000310	OG0001027	OG0000326
OG0004878	OG0000376		OG0002727	OG0007126	OG0000423		OG0002721	OG0000658	OG0000671	OG0001310	OG0002377	OG0002306	OG0000512	OG0009580	OG0002103	OG0007714	OG0000616		OG0007425		OG0002730			OG0000935	OG0000242	OG0000662	OG0000321	OG0001039	OG0000327
OG0004896	OG0000377		OG0002754	OG0007142	OG0000424		OG0002727	OG0000668	OG0000674	OG0001311	OG0002383	OG0002309	OG0000514	OG0009584	OG0002115	OG0007729	OG0000618		OG0007461		OG0002791			OG0000955	OG0000244	OG0000667	OG0000323	OG0001041	OG0000333
OG0005054	OG0000379		OG0002776	OG0007143	OG0000426		OG0002729	OG0000670	OG0000678	OG0001330	OG0002387	OG0002312	OG0000524	OG0009588	OG0002121	OG0007734	OG0000622		OG0007498		OG0002889			OG0000957	OG0000245	OG0000685	OG0000324	OG0001050	OG0000339
OG0005086	OG0000385		OG0002784	OG0007180	OG0000427		OG0002754	OG0000675	OG0000683	OG0001341	OG0002399	OG0002432	OG0000530	OG0009590	OG0002123	OG0007744	OG0000639		OG0007506		OG0002937			OG0000961	OG0000250	OG0000688	OG0000327	OG0001070	OG0000340
OG0005367	OG0000388		OG0002799	OG0007182	OG0000428		OG0002776	OG0000676	OG0000686	OG0001347	OG0002409	OG0002437	OG0000532	OG0009594	OG0002140	OG0007803	OG0000640		OG0007513		OG0002942			OG0000965	OG0000252	OG0000692	OG0000328	OG0001080	OG0000347
OG0005536	OG0000389		OG0002815	OG0007185	OG0000430		OG0002784	OG0000679	OG0000699	OG0001352	OG0002420	OG0002439	OG0000533	OG0009596	OG0002150	OG0007873	OG0000642		OG0007599		OG0003024			OG0000971	OG0000255	OG0000693	OG0000329	OG0001085	OG0000349
OG0006151	OG0000391		OG0002819	OG0007286	OG0000432		OG0002793	OG0000682	OG0000701	OG0001362	OG0002422	OG0002456	OG0000535	OG0009770	OG0002174	OG0007881	OG0000649		OG0007641		OG0003048			OG0000987	OG0000258	OG0000695	OG0000330	OG0001101	OG0000355
OG0006186	OG0000392		OG0002826	OG0007298	OG0000437		OG0002815	OG0000684	OG0000733	OG0001364	OG0002424	OG0002499	OG0000538	OG0009773	OG0002209	OG0007887	OG0000656		OG0007647		OG0003310			OG0000989	OG0000259	OG0000698	OG0000331	OG0001118	OG0000357
OG0006236	OG0000393		OG0002827	OG0007313	OG0000440		OG0002819	OG0000688	OG0000739	OG0001365	OG0002429	OG0002503	OG0000542	OG0009774	OG0002219	OG0007993	OG0000671		OG0007680		OG0003428			OG0000991	OG0000260	OG0000707	OG0000332	OG0001123	OG0000358
OG0006461	OG0000394		OG0002835	OG0007329	OG0000441		OG0002826	OG0000690	OG0000742	OG0001370	OG0002434	OG0002511	OG0000549	OG0009777	OG0002222	OG0008145	OG0000672		OG0007682		OG0003458			OG0000995	OG0000262	OG0000708	OG0000333	OG0001124	OG0000360
OG0006540	OG0000404		OG0002848	OG0007339	OG0000442		OG0002835	OG0000692	OG0000746	OG0001371	OG0002455	OG0002520	OG0000554	OG0009778	OG0002225	OG0008156	OG0000675		OG0007692		OG0003481			OG0000996	OG0000264	OG0000709	OG0000334	OG0001127	OG0000363
OG0006808	OG0000406		OG0002849	OG0007430	OG0000445		OG0002839	OG0000693	OG0000754	OG0001376	OG0002463	OG0002529	OG0000560	OG0009782	OG0002254	OG0008170	OG0000676		OG0007711		OG0003733			OG0001003	OG0000268	OG0000710	OG0000337	OG0001133	OG0000364
OG0006871	OG0000407		OG0002851	OG0007491	OG0000449		OG0002851	OG0000695	OG0000766	OG0001380	OG0002464	OG0002568	OG0000563	OG0009783	OG0002255	OG0008188	OG0000678		OG0007728		OG0003734			OG0001008	OG0000271	OG0000713	OG0000339	OG0001134	OG0000368
OG0006873	OG0000410		OG0002853	OG0007512	OG0000461		OG0002852	OG0000697	OG0000771	OG0001408	OG0002467	OG0002599	OG0000568	OG0009787	OG0002296	OG0008196	OG0000684		OG0007746		OG0003752			OG0001016	OG0000272	OG0000719	OG0000343	OG0001136	OG0000369
OG0006956	OG0000415		OG0002875	OG0007531	OG0000462		OG0002854	OG0000700	OG0000773	OG0001409	OG0002471	OG0002644	OG0000571	OG0009792	OG0002301	OG0008251	OG0000688		OG0007769		OG0003791			OG0001018	OG0000273	OG0000720	OG0000347	OG0001143	OG0000370
OG0007063	OG0000416		OG0002919	OG0007592	OG0000464		OG0002858	OG0000702	OG0000778	OG0001425	OG0002486	OG0002833	OG0000576	OG0009794	OG0002334	OG0008301	OG0000693		OG0007828		OG0003810			OG0001021	OG0000274	OG0000722	OG0000348	OG0001155	OG0000372
OG0007069	OG0000417		OG0002966	OG0007684	OG0000465		OG0002877	OG0000704	OG0000783	OG0001430	OG0002521	OG0002851	OG0000578	OG0009796	OG0002343	OG0008339	OG0000697		OG0007832		OG0004279			OG0001023	OG0000276	OG0000728	OG0000351	OG0001162	OG0000373
OG0007076	OG0000423		OG0002972	OG0007743	OG0000466		OG0002918	OG0000706	OG0000792	OG0001432	OG0002530	OG0002852	OG0000580	OG0009803	OG0002362	OG0008346	OG0000703		OG0007846		OG0004298			OG0001027	OG0000277	OG0000736	OG0000352	OG0001174	OG0000377
OG0007121	OG0000424		OG0002999	OG0007835	OG0000480		OG0002946	OG0000707	OG0000794	OG0001435	OG0002532	OG0002860	OG0000585	OG0009804	OG0002378	OG0008452	OG0000704		OG0007857		OG0004393			OG0001029	OG0000281	OG0000746	OG0000354	OG0001176	OG0000382
OG0007163	OG0000425		OG0003022	OG0007895	OG0000482		OG0002965	OG0000708	OG0000821	OG0001440	OG0002542	OG0003117	OG0000590	OG0010002	OG0002392	OG0008531	OG0000708		OG0007860		OG0004415			OG0001040	OG0000282	OG0000748	OG0000360	OG0001200	OG0000383
OG0007173	OG0000428		OG0003023	OG0007943	OG0000488		OG0002966	OG0000711	OG0000834	OG0001443	OG0002550	OG0003134	OG0000591	OG0010003	OG0002442	OG0008544	OG0000711		OG0007889		OG0004552			OG0001051	OG0000283	OG0000753	OG0000361	OG0001212	OG0000384
OG0007178	OG0000430		OG0003052	OG0008029	OG0000490		OG0002972	OG0000722	OG0000844	OG0001446	OG0002554	OG0003205	OG0000618	OG0010004	OG0002507	OG0008565	OG0000720		OG0007899		OG0004626			OG0001056	OG0000284	OG0000756	OG0000362	OG0001223	OG0000385
OG0007207	OG0000432		OG0003129	OG0008125	OG0000491		OG0002999	OG0000727	OG0000850	OG0001448	OG0002559	OG0003309	OG0000622	OG0010005	OG0002543	OG0008588	OG0000721		OG0008002		OG0004823			OG0001060	OG0000286	OG0000757	OG0000364	OG0001226	OG0000386
OG0007221	OG0000433		OG0003143	OG0008260	OG0000493		OG0003023	OG0000731	OG0000857	OG0001449	OG0002561	OG0003358	OG0000656	OG0010009	OG0002560	OG0008592	OG0000727		OG0008013		OG0005054			OG0001065	OG0000287	OG0000761	OG0000366	OG0001228	OG0000394
OG0007262	OG0000434		OG0003167	OG0008420	OG0000495		OG0003145	OG0000744	OG0000867	OG0001455	OG0002581	OG0003500	OG0000661	OG0010014	OG0002584	OG0008650	OG0000744		OG0008020		OG0005055			OG0001066	OG0000292	OG0000763	OG0000369	OG0001231	OG0000396
OG0007297	OG0000440		OG0003253	OG0008424	OG0000499		OG0003154	OG0000749	OG0000878	OG0001457	OG0002585	OG0003606	OG0000668	OG0010017	OG0002596	OG0008695	OG0000749		OG0008046		OG0005182			OG0001067	OG0000293	OG0000767	OG0000370	OG0001247	OG0000398
OG0007320	OG0000443		OG0003281	OG0008505	OG0000500		OG0003193	OG0000753	OG0000890	OG0001462	OG0002589	OG0003647	OG0000675	OG0010022	OG0002600	OG0008802	OG0000750		OG0008054		OG0005236			OG0001069	OG0000295	OG0000774	OG0000380	OG0001248	OG0000399
OG0007337	OG0000446		OG0003311	OG0008508	OG0000501		OG0003236	OG0000755	OG0000896	OG0001464	OG0002598	OG0003712	OG0000676	OG0010025	OG0002687	OG0008810	OG0000751		OG0008064		OG0005700			OG0001071	OG0000296	OG0000784	OG0000381	OG0001250	OG0000403
OG0007394	OG0000460		OG0003325	OG0008612	OG0000502		OG0003253	OG0000756	OG0000901	OG0001468	OG0002609	OG0003901	OG0000679	OG0010148	OG0002691	OG0008886	OG0000753		OG0008127		OG0005817			OG0001094	OG0000298	OG0000790	OG0000382	OG0001265	OG0000406
OG0007492	OG0000461		OG0003326	OG0008743	OG0000504		OG0003255	OG0000757	OG0000902	OG0001470	OG0002617	OG0003902	OG0000680	OG0010219	OG0002715	OG0008917	OG0000755		OG0008136		OG0005954			OG0001098	OG0000299	OG0000799	OG0000383	OG0001266	OG0000408
OG0007519	OG0000464		OG0003355	OG0008772	OG0000505		OG0003272	OG0000763	OG0000909	OG0001473	OG0002622	OG0003905	OG0000685	OG0010224	OG0002718	OG0009022	OG0000756		OG0008232		OG0005989			OG0001099	OG0000300	OG0000800	OG0000385	OG0001268	OG0000409
OG0007531	OG0000466		OG0003375	OG0008820	OG0000510		OG0003281	OG0000782	OG0000918	OG0001487	OG0002623	OG0004112	OG0000690	OG0010227	OG0002722	OG0009208	OG0000757		OG0008248		OG0006045			OG0001102	OG0000302	OG0000802	OG0000386	OG0001272	OG0000410
OG0007584	OG0000474		OG0003408	OG0008827	OG0000512		OG0003325	OG0000784	OG0000919	OG0001488	OG0002640	OG0004219	OG0000692	OG0010229	OG0002730	OG0009211	OG0000760		OG0008250		OG0006060			OG0001108	OG0000306	OG0000804	OG0000388	OG0001280	OG0000413
OG0007600	OG0000477		OG0003411	OG0008958	OG0000513		OG0003326	OG0000788	OG0000922	OG0001492	OG0002662	OG0004389	OG0000697	OG0010232	OG0002783	OG0009239	OG0000762		OG0008289		OG0006068			OG0001112	OG0000307	OG0000816	OG0000398	OG0001284	OG0000414
OG0007620	OG0000478		OG0003458	OG0009034	OG0000515		OG0003355	OG0000790	OG0000924	OG0001497	OG0002666	OG0004532	OG0000703	OG0010233	OG0002791	OG0009330	OG0000763		OG0008331		OG0006178			OG0001117	OG0000310	OG0000817	OG0000399	OG0001289	OG0000416
OG0007632	OG0000480		OG0003481	OG0009114	OG0000516		OG0003375	OG0000796	OG0000925	OG0001513	OG0002676	OG0004546	OG0000712	OG0010236	OG0002793	OG0009357	OG0000769		OG0008334		OG0006230			OG0001118	OG0000315	OG0000820	OG0000404	OG0001293	OG0000419
OG0007666	OG0000482		OG0003515	OG0009557	OG0000519		OG0003397	OG0000797	OG0000926	OG0001517	OG0002681	OG0004559	OG0000721	OG0010237	OG0002826	OG0009362	OG0000770		OG0008366		OG0006260			OG0001121	OG0000317	OG0000821	OG0000405	OG0001294	OG0000424
OG0007747	OG0000486		OG0003570	OG0009684	OG0000521		OG0003408	OG0000799	OG0000937	OG0001519	OG0002688	OG0004694	OG0000722	OG0010238	OG0002868	OG0009363	OG0000782		OG0008392		OG0006632			OG0001126	OG0000318	OG0000823	OG0000408	OG0001341	OG0000426
OG0007754	OG0000493		OG0003582	OG0009685	OG0000524		OG0003411	OG0000800	OG0000944	OG0001520	OG0002689	OG0004821	OG0000731	OG0010239	OG0003002	OG0009598	OG0000786		OG0008399		OG0006809			OG0001127	OG0000319	OG0000826	OG0000409	OG0001345	OG0000427
OG0007841	OG0000495		OG0003609	OG0009702	OG0000529		OG0003420	OG0000802	OG0000951	OG0001521	OG0002705	OG0004915	OG0000732	OG0010240	OG0003016	OG0009601	OG0000788		OG0008409		OG0006874			OG0001131	OG0000322	OG0000828	OG0000410	OG0001357	OG0000430
OG0007930	OG0000501		OG0003623	OG0009729	OG0000531		OG0003421	OG0000818	OG0000960	OG0001526	OG0002707	OG0005051	OG0000735	OG0010242	OG0003024	OG0009645	OG0000792		OG0008472		OG0006950			OG0001133	OG0000323	OG0000830	OG0000414	OG0001363	OG0000433
OG0007932	OG0000502		OG0003641	OG0009735	OG0000533		OG0003445	OG0000823	OG0000963	OG0001532	OG0002708	OG0005294	OG0000739	OG0010245	OG0003048	OG0009655	OG0000800		OG0008517		OG0007134			OG0001134	OG0000324	OG0000834	OG0000416	OG0001365	OG0000434
OG0007960	OG0000508		OG0003647	OG0009892	OG0000536		OG0003459	OG0000826	OG0000984	OG0001540	OG0002717	OG0005297	OG0000744	OG0010246	OG0003253	OG0009765	OG0000801		OG0008528		OG0007144			OG0001135	OG0000327	OG0000840	OG0000419	OG0001367	OG0000435
OG0007985	OG0000514		OG0003649	OG0009905	OG0000539		OG0003481	OG0000838	OG0000987	OG0001541	OG0002725	OG0005304	OG0000748	OG0010247	OG0003255	OG0009786	OG0000813		OG0008597		OG0007247			OG0001138	OG0000332	OG0000842	OG0000420	OG0001373	OG0000436
OG0008040	OG0000515		OG0003663	OG0009926	OG0000547		OG0003519	OG0000851	OG0000991	OG0001543	OG0002727	OG0005668	OG0000751	OG0010248	OG0003264	OG0009792	OG0000823		OG0008609		OG0007292			OG0001148	OG0000335	OG0000845	OG0000421	OG0001396	OG0000438
OG0008049	OG0000516		OG0003668	OG0009932	OG0000550		OG0003528	OG0000853	OG0000995	OG0001546	OG0002750	OG0005675	OG0000752	OG0010249	OG0003428	OG0009883	OG0000850		OG0008619		OG0007363			OG0001150	OG0000337	OG0000847	OG0000426	OG0001399	OG0000440
OG0008051	OG0000517		OG0003704	OG0009938	OG0000556		OG0003560	OG0000860	OG0000997	OG0001547	OG0002752	OG0006339	OG0000753	OG0010252	OG0003458	OG0010027	OG0000851		OG0008679		OG0007397			OG0001154	OG0000339	OG0000849	OG0000429	OG0001403	OG0000444
OG0008062	OG0000519		OG0003733	OG0009990	OG0000562		OG0003566	OG0000861	OG0000999	OG0001553	OG0002753	OG0006582	OG0000755	OG0010253	OG0003471	OG0010085	OG0000854		OG0008686		OG0007399			OG0001162	OG0000341	OG0000862	OG0000435	OG0001405	OG0000447
OG0008108	OG0000521		OG0003766	OG0010204	OG0000566		OG0003570	OG0000863	OG0001001	OG0001555	OG0002764	OG0006661	OG0000756	OG0010254	OG0003481	OG0010090	OG0000860		OG0008733		OG0007425			OG0001163	OG0000343	OG0000866	OG0000439	OG0001408	OG0000449
OG0008148	OG0000528		OG0003846	OG0010207	OG0000568		OG0003586	OG0000866	OG0001018	OG0001557	OG0002766	OG0006775	OG0000757	OG0010256	OG0003519	OG0010092	OG0000865		OG0008737		OG0007461			OG0001165	OG0000347	OG0000870	OG0000442	OG0001410	OG0000450
OG0008160	OG0000533		OG0003869	OG0010293	OG0000570		OG0003609	OG0000872	OG0001020	OG0001558	OG0002778	OG0006777	OG0000760	OG0010259	OG0003639	OG0010148	OG0000871		OG0008789		OG0007641			OG0001170	OG0000348	OG0000873	OG0000444	OG0001413	OG0000454
OG0008208	OG0000538		OG0003874	OG0010382	OG0000576		OG0003641	OG0000873	OG0001022	OG0001563	OG0002779	OG0006789	OG0000763	OG0010260	OG0003641	OG0010226	OG0000880		OG0008849		OG0007711			OG0001171	OG0000353	OG0000881	OG0000447	OG0001418	OG0000456
OG0008225	OG0000539		OG0003894	OG0010412	OG0000578		OG0003647	OG0000881	OG0001037	OG0001575	OG0002799	OG0006797	OG0000765	OG0010264	OG0003704	OG0010229	OG0000881		OG0008920		OG0007728			OG0001172	OG0000354	OG0000886	OG0000450	OG0001424	OG0000461
OG0008339	OG0000547		OG0003902	OG0010428	OG0000585		OG0003663	OG0000882	OG0001045	OG0001578	OG0002808	OG0006815	OG0000769	OG0010267	OG0003717	OG0010288	OG0000886		OG0008999		OG0007746			OG0001174	OG0000355	OG0000891	OG0000454	OG0001427	OG0000464
OG0008406	OG0000550		OG0003905	OG0010513	OG0000588		OG0003669	OG0000898	OG0001057	OG0001586	OG0002815	OG0006848	OG0000786	OG0010269	OG0003733	OG0010540	OG0000889		OG0009002		OG0007828			OG0001176	OG0000357	OG0000893	OG0000456	OG0001428	OG0000465
OG0008503	OG0000551		OG0003906	OG0010742	OG0000589		OG0003716	OG0000911	OG0001071	OG0001587	OG0002824	OG0006967	OG0000788	OG0010540	OG0003734	OG0010598	OG0000895		OG0009007		OG0008920			OG0001178	OG0000358	OG0000894	OG0000457	OG0001429	OG0000466
OG0008523	OG0000557		OG0003919	OG0010766	OG0000602		OG0003745	OG0000917	OG0001075	OG0001593	OG0002827	OG0006973	OG0000795	OG0010561	OG0003739	OG0010600	OG0000898		OG0009083		OG0009429			OG0001182	OG0000360	OG0000898	OG0000462	OG0001432	OG0000467
OG0008539	OG0000562		OG0004024	OG0010895	OG0000604		OG0003766	OG0000921	OG0001097	OG0001594	OG0002839	OG0007085	OG0000796	OG0010563	OG0003766	OG0010699	OG0000908		OG0009127		OG0009430			OG0001183	OG0000361	OG0000909	OG0000468	OG0001433	OG0000471
OG0008628	OG0000568		OG0004077	OG0010902	OG0000609		OG0003810	OG0000930	OG0001101	OG0001595	OG0002842	OG0007093	OG0000799	OG0010565	OG0003810	OG0010701	OG0000910		OG0009182		OG0010086			OG0001200	OG0000363	OG0000911	OG0000471	OG0001435	OG0000473
OG0008645	OG0000570		OG0004121	OG0011159	OG0000612		OG0003847	OG0000934	OG0001110	OG0001609	OG0002851	OG0007099	OG0000801	OG0010566	OG0003899	OG0010702	OG0000918		OG0009338		OG0011140			OG0001210	OG0000365	OG0000917	OG0000475	OG0001442	OG0000475
OG0008719	OG0000572		OG0004199	OG0011216	OG0000614		OG0003851	OG0000935	OG0001145	OG0001612	OG0002852	OG0007104	OG0000809	OG0010570	OG0003924	OG0010707	OG0000931		OG0009354					OG0001214	OG0000366	OG0000919	OG0000483	OG0001444	OG0000479
OG0008772	OG0000575		OG0004217	OG0012158	OG0000615		OG0003874	OG0000942	OG0001146	OG0001625	OG0002866	OG0007105	OG0000813	OG0010571	OG0004047	OG0010715	OG0000940		OG0009429					OG0001220	OG0000367	OG0000921	OG0000497	OG0001479	OG0000480
OG0008843	OG0000578		OG0004223	OG0013104	OG0000618		OG0003894	OG0000955	OG0001149	OG0001637	OG0002874	OG0007115	OG0000823	OG0010572	OG0004256	OG0010719	OG0000951		OG0009430					OG0001223	OG0000368	OG0000923	OG0000499	OG0001483	OG0000484
OG0008983	OG0000580		OG0004250	OG0013561	OG0000625		OG0003906	OG0000956	OG0001153	OG0001651	OG0002875	OG0007118	OG0000826	OG0010573	OG0004279	OG0010929	OG0000956		OG0009458					OG0001224	OG0000369	OG0000930	OG0000500	OG0001491	OG0000491
OG0009131	OG0000588		OG0004256	OG0013828	OG0000626		OG0003924	OG0000967	OG0001168	OG0001681	OG0002900	OG0007127	OG0000833	OG0010574	OG0004287	OG0010952	OG0000969		OG0009462					OG0001226	OG0000370	OG0000933	OG0000502	OG0001509	OG0000496
OG0009155	OG0000591		OG0004382		OG0000630		OG0003971	OG0000972	OG0001184	OG0001682	OG0002909	OG0007245	OG0000838	OG0010575	OG0004298	OG0010954	OG0000972		OG0009517					OG0001239	OG0000372	OG0000934	OG0000503	OG0001513	OG0000504
OG0009289	OG0000592		OG0004470		OG0000631		OG0004024	OG0000973	OG0001198	OG0001686	OG0002946	OG0007246	OG0000851	OG0010576	OG0004321	OG0010967	OG0000973		OG0009518					OG0001240	OG0000373	OG0000935	OG0000505	OG0001521	OG0000505
OG0009319	OG0000599		OG0004528		OG0000633		OG0004077	OG0000993	OG0001199	OG0001691	OG0002950	OG0007432	OG0000853	OG0010577	OG0004415	OG0011116	OG0001013		OG0009539					OG0001243	OG0000375	OG0000941	OG0000506	OG0001523	OG0000507
OG0009345	OG0000600		OG0004573		OG0000635		OG0004086	OG0000996	OG0001209	OG0001694	OG0002966	OG0007444	OG0000863	OG0010578	OG0004562	OG0011148	OG0001029		OG0009567					OG0001247	OG0000378	OG0000942	OG0000507	OG0001543	OG0000508
OG0009470	OG0000610		OG0004601		OG0000636		OG0004217	OG0001005	OG0001218	OG0001701	OG0002972	OG0007451	OG0000866	OG0010580	OG0004626	OG0011151	OG0001036		OG0009591					OG0001260	OG0000379	OG0000951	OG0000509	OG0001544	OG0000511
OG0009560	OG0000612		OG0004645		OG0000637		OG0004223	OG0001011	OG0001220	OG0001703	OG0003008	OG0007462	OG0000874	OG0010581	OG0004823	OG0011400	OG0001064		OG0009609					OG0001265	OG0000380	OG0000955	OG0000511	OG0001556	OG0000512
OG0009695	OG0000614		OG0004679		OG0000639		OG0004225	OG0001016	OG0001236	OG0001706	OG0003018	OG0007509	OG0000875	OG0010582	OG0004964	OG0011435	OG0001070		OG0009757					OG0001270	OG0000381	OG0000961	OG0000512	OG0001561	OG0000516
OG0009732	OG0000624		OG0004700		OG0000640		OG0004250	OG0001017	OG0001242	OG0001709	OG0003023	OG0007526	OG0000882	OG0010584	OG0005019	OG0011447	OG0001074		OG0009781					OG0001271	OG0000384	OG0000965	OG0000518	OG0001564	OG0000518
OG0009817	OG0000625		OG0004726		OG0000649		OG0004256	OG0001021	OG0001250	OG0001715	OG0003040	OG0007527	OG0000883	OG0010590	OG0005054	OG0011454	OG0001076		OG0009793					OG0001272	OG0000385	OG0000971	OG0000523	OG0001568	OG0000519
OG0009834	OG0000626		OG0004733		OG0000661		OG0004387	OG0001029	OG0001256	OG0001719	OG0003061	OG0007613	OG0000886	OG0010591	OG0005055	OG0011631	OG0001077		OG0009800					OG0001284	OG0000386	OG0000979	OG0000524	OG0001575	OG0000523
OG0010213	OG0000630		OG0004806		OG0000663		OG0004425	OG0001036	OG0001257	OG0001721	OG0003143	OG0007624	OG0000895	OG0010592	OG0005056	OG0011671	OG0001078		OG0009845					OG0001301	OG0000388	OG0000987	OG0000526	OG0001582	OG0000524
OG0010310	OG0000633		OG0004826		OG0000668		OG0004483	OG0001038	OG0001283	OG0001730	OG0003154	OG0007688	OG0000898	OG0010595	OG0005182	OG0011943	OG0001079		OG0009956					OG0001309	OG0000393	OG0000989	OG0000527	OG0001585	OG0000526
OG0010311	OG0000635		OG0004889		OG0000671		OG0004492	OG0001042	OG0001284	OG0001732	OG0003167	OG0007701	OG0000910	OG0010596	OG0005236	OG0011950	OG0001088		OG0010007					OG0001311	OG0000396	OG0000995	OG0000530	OG0001595	OG0000528
OG0010525	OG0000637		OG0004890		OG0000673		OG0004562	OG0001046	OG0001285	OG0001735	OG0003191	OG0007742	OG0000915	OG0010597	OG0005367	OG0011967	OG0001093		OG0010023					OG0001334	OG0000398	OG0000996	OG0000531	OG0001597	OG0000531
OG0010896	OG0000640		OG0004899		OG0000678		OG0004573	OG0001049	OG0001287	OG0001742	OG0003216	OG0007771	OG0000917	OG0010599	OG0005685	OG0012005	OG0001096		OG0010086					OG0001341	OG0000399	OG0001005	OG0000538	OG0001598	OG0000532
OG0010908	OG0000647		OG0004900		OG0000680		OG0004601	OG0001050	OG0001326	OG0001752	OG0003236	OG0007774	OG0000930	OG0010600	OG0005700	OG0012047	OG0001100		OG0010182					OG0001345	OG0000403	OG0001008	OG0000540	OG0001602	OG0000535
OG0011093	OG0000648		OG0004903		OG0000688		OG0004645	OG0001056	OG0001328	OG0001756	OG0003237	OG0007777	OG0000931	OG0010601	OG0005707	OG0012343	OG0001106		OG0010186					OG0001348	OG0000404	OG0001012	OG0000541	OG0001615	OG0000538
OG0011327	OG0000661		OG0004978		OG0000691		OG0004670	OG0001058	OG0001331	OG0001761	OG0003308	OG0007778	OG0000939	OG0010603	OG0005715	OG0012366	OG0001110		OG0010280					OG0001357	OG0000409	OG0001015	OG0000544	OG0001617	OG0000540
OG0011353	OG0000662		OG0005056		OG0000693		OG0004700	OG0001066	OG0001332	OG0001762	OG0003311	OG0007853	OG0000947	OG0010604	OG0005741	OG0012384	OG0001111		OG0010348					OG0001360	OG0000410	OG0001018	OG0000545	OG0001619	OG0000541
OG0011370	OG0000663		OG0005089		OG0000696		OG0004717	OG0001070	OG0001335	OG0001764	OG0003317	OG0007938	OG0000948	OG0010606	OG0005757	OG0012386	OG0001156		OG0010555					OG0001362	OG0000412	OG0001021	OG0000547	OG0001621	OG0000542
OG0011915	OG0000667		OG0005155		OG0000699		OG0004806	OG0001079	OG0001336	OG0001767	OG0003320	OG0007964	OG0000954	OG0010607	OG0005817	OG0012756	OG0001157		OG0010587					OG0001363	OG0000413	OG0001027	OG0000549	OG0001622	OG0000544
OG0012162	OG0000668		OG0005295		OG0000701		OG0004823	OG0001080	OG0001343	OG0001771	OG0003325	OG0008008	OG0000972	OG0010608	OG0005954	OG0012794	OG0001158		OG0010693					OG0001366	OG0000416	OG0001029	OG0000554	OG0001627	OG0000545
OG0012697	OG0000669		OG0005300		OG0000703		OG0004826	OG0001085	OG0001348	OG0001792	OG0003338	OG0008035	OG0000976	OG0010609	OG0005989	OG0012799	OG0001178		OG0010696					OG0001373	OG0000419	OG0001039	OG0000556	OG0001628	OG0000548
OG0012713	OG0000670		OG0005356		OG0000705		OG0004889	OG0001087	OG0001354	OG0001793	OG0003355	OG0008051	OG0000982	OG0010610	OG0006045	OG0012818	OG0001191		OG0010714					OG0001387	OG0000421	OG0001040	OG0000558	OG0001634	OG0000549
OG0013056	OG0000686		OG0005534		OG0000708		OG0004890	OG0001088	OG0001355	OG0001806	OG0003373	OG0008056	OG0000986	OG0010611	OG0006068	OG0012847	OG0001196		OG0010720					OG0001398	OG0000423	OG0001042	OG0000561	OG0001638	OG0000553
OG0013085	OG0000688		OG0005650		OG0000712		OG0004900	OG0001091	OG0001358	OG0001809	OG0003375	OG0008066	OG0000993	OG0010612	OG0006077	OG0013890	OG0001213		OG0010732					OG0001404	OG0000426	OG0001046	OG0000563	OG0001640	OG0000554
OG0013809	OG0000692		OG0005715		OG0000714		OG0004964	OG0001094	OG0001361	OG0001835	OG0003387	OG0008068	OG0001000	OG0010615	OG0006112	OG0013907	OG0001229		OG0010882					OG0001405	OG0000429	OG0001048	OG0000565	OG0001661	OG0000560
OG0013811	OG0000693		OG0005720		OG0000723		OG0004969	OG0001102	OG0001369	OG0001837	OG0003397	OG0008069	OG0001013	OG0010616	OG0006117	OG0013919	OG0001232		OG0010925					OG0001410	OG0000432	OG0001049	OG0000568	OG0001662	OG0000561
OG0013817	OG0000694		OG0005773		OG0000730		OG0004978	OG0001106	OG0001373	OG0001839	OG0003408	OG0008073	OG0001021	OG0010617	OG0006121	OG0013929	OG0001234		OG0010962					OG0001417	OG0000438	OG0001053	OG0000569	OG0001680	OG0000564
OG0013827	OG0000696		OG0005912		OG0000731		OG0004988	OG0001111	OG0001378	OG0001840	OG0003445	OG0008074	OG0001025	OG0010936	OG0006178	OG0013945	OG0001235		OG0010969					OG0001418	OG0000440	OG0001056	OG0000583	OG0001684	OG0000566
	OG0000697		OG0005969		OG0000735		OG0005155	OG0001117	OG0001398	OG0001845	OG0003448	OG0008128	OG0001029	OG0010958	OG0006230	OG0014089	OG0001238		OG0011122					OG0001425	OG0000442	OG0001066	OG0000584	OG0001687	OG0000568
	OG0000699		OG0006026		OG0000742		OG0005295	OG0001125	OG0001400	OG0001848	OG0003459	OG0008134	OG0001034	OG0010964	OG0006260	OG0014144	OG0001242		OG0011140					OG0001428	OG0000445	OG0001069	OG0000585	OG0001690	OG0000569
	OG0000701		OG0006034		OG0000750		OG0005409	OG0001136	OG0001420	OG0001850	OG0003506	OG0008141	OG0001036	OG0010965	OG0006389	OG0014215	OG0001267		OG0011144					OG0001432	OG0000446	OG0001070	OG0000588	OG0001704	OG0000575
	OG0000704		OG0006035		OG0000752		OG0005458	OG0001143	OG0001423	OG0001855	OG0003515	OG0008143	OG0001046	OG0010970	OG0006451		OG0001282		OG0011372					OG0001433	OG0000447	OG0001083	OG0000590	OG0001709	OG0000580
	OG0000705		OG0006037		OG0000754		OG0005469	OG0001148	OG0001424	OG0001859	OG0003516	OG0008144	OG0001047	OG0010972	OG0006468		OG0001294		OG0011401					OG0001435	OG0000450	OG0001088	OG0000593	OG0001710	OG0000581
	OG0000707		OG0006051		OG0000756		OG0005534	OG0001152	OG0001433	OG0001878	OG0003539	OG0008145	OG0001049	OG0010975	OG0006493		OG0001308		OG0011422					OG0001448	OG0000453	OG0001094	OG0000595	OG0001713	OG0000584
	OG0000708		OG0006077		OG0000760		OG0005570	OG0001162	OG0001442	OG0001881	OG0003570	OG0008146	OG0001050	OG0010985	OG0006632		OG0001350		OG0011431					OG0001459	OG0000454	OG0001100	OG0000596	OG0001717	OG0000585
	OG0000709		OG0006112		OG0000767		OG0005673	OG0001165	OG0001452	OG0001887	OG0003582	OG0008153	OG0001058	OG0010986	OG0006713		OG0001364		OG0011436					OG0001460	OG0000456	OG0001102	OG0000602	OG0001720	OG0000588
	OG0000712		OG0006135		OG0000770		OG0005692	OG0001172	OG0001458	OG0001893	OG0003586	OG0008158	OG0001063	OG0010987	OG0006809		OG0001366		OG0011437					OG0001465	OG0000457	OG0001112	OG0000603	OG0001735	OG0000589
	OG0000713		OG0006156		OG0000772		OG0005701	OG0001178	OG0001505	OG0001895	OG0003609	OG0008229	OG0001070	OG0010989	OG0006821		OG0001376		OG0011488					OG0001467	OG0000458	OG0001114	OG0000604	OG0001737	OG0000590
	OG0000720		OG0006178		OG0000773		OG0005707	OG0001183	OG0001516	OG0001899	OG0003647	OG0008231	OG0001074	OG0010992	OG0006824		OG0001377		OG0011506					OG0001468	OG0000460	OG0001117	OG0000606	OG0001743	OG0000592
	OG0000722		OG0006235		OG0000778		OG0005715	OG0001185	OG0001518	OG0001926	OG0003649	OG0008236	OG0001076	OG0010996	OG0006851		OG0001378		OG0011667					OG0001470	OG0000462	OG0001121	OG0000607	OG0001744	OG0000593
	OG0000730		OG0006246		OG0000782		OG0005720	OG0001186	OG0001531	OG0001927	OG0003651	OG0008244	OG0001077	OG0010997	OG0006874		OG0001380		OG0011977					OG0001473	OG0000466	OG0001124	OG0000611	OG0001770	OG0000597
	OG0000731		OG0006303		OG0000783		OG0005757	OG0001189	OG0001564	OG0001930	OG0003663	OG0008251	OG0001079	OG0010998	OG0006901		OG0001394		OG0011990					OG0001486	OG0000467	OG0001125	OG0000613	OG0001777	OG0000601
	OG0000735		OG0006333		OG0000784		OG0005773	OG0001196	OG0001583	OG0001936	OG0003664	OG0008304	OG0001080	OG0011001	OG0006908		OG0001425		OG0012008					OG0001487	OG0000468	OG0001126	OG0000618	OG0001788	OG0000603
	OG0000736		OG0006343		OG0000785		OG0005775	OG0001197	OG0001592	OG0001942	OG0003669	OG0008335	OG0001081	OG0011009	OG0006936		OG0001427		OG0012017					OG0001491	OG0000471	OG0001127	OG0000621	OG0001789	OG0000605
	OG0000742		OG0006354		OG0000794		OG0005808	OG0001200	OG0001597	OG0001944	OG0003701	OG0008339	OG0001087	OG0011395	OG0006950		OG0001438		OG0012022					OG0001494	OG0000473	OG0001133	OG0000622	OG0001792	OG0000606
	OG0000743		OG0006383		OG0000795		OG0005893	OG0001215	OG0001626	OG0001961	OG0003709	OG0008344	OG0001093	OG0011419	OG0006953		OG0001440		OG0012062					OG0001498	OG0000475	OG0001138	OG0000629	OG0001808	OG0000607
	OG0000744		OG0006486		OG0000799		OG0005912	OG0001226	OG0001629	OG0001964	OG0003743	OG0008345	OG0001102	OG0011420	OG0006989		OG0001492		OG0012065					OG0001500	OG0000482	OG0001143	OG0000635	OG0001811	OG0000610
	OG0000745		OG0006548		OG0000804		OG0005989	OG0001230	OG0001633	OG0001977	OG0003745	OG0008346	OG0001106	OG0011430	OG0007013		OG0001509		OG0012122					OG0001516	OG0000483	OG0001147	OG0000636	OG0001822	OG0000611
	OG0000746		OG0006592		OG0000811		OG0006024	OG0001235	OG0001636	OG0001980	OG0003814	OG0008428	OG0001113	OG0011432	OG0007016		OG0001517		OG0012163					OG0001523	OG0000488	OG0001150	OG0000637	OG0001845	OG0000615
	OG0000748		OG0006643		OG0000813		OG0006035	OG0001239	OG0001643	OG0001983	OG0003818	OG0008441	OG0001122	OG0011435	OG0007045		OG0001532		OG0012353					OG0001528	OG0000489	OG0001154	OG0000638	OG0001855	OG0000616
	OG0000749		OG0006655		OG0000814		OG0006040	OG0001261	OG0001653	OG0001984	OG0003841	OG0008443	OG0001129	OG0011447	OG0007060		OG0001553		OG0012382					OG0001543	OG0000490	OG0001162	OG0000639	OG0001862	OG0000617
	OG0000750		OG0006666		OG0000817		OG0006041	OG0001264	OG0001663	OG0001998	OG0003846	OG0008447	OG0001136	OG0011449	OG0007130		OG0001563		OG0012798					OG0001546	OG0000491	OG0001163	OG0000641	OG0001865	OG0000618
	OG0000754		OG0006717		OG0000819		OG0006043	OG0001266	OG0001668	OG0002004	OG0003847	OG0008449	OG0001143	OG0011454	OG0007132		OG0001571		OG0012803					OG0001554	OG0000497	OG0001164	OG0000649	OG0001878	OG0000620
	OG0000756		OG0006724		OG0000820		OG0006056	OG0001270	OG0001679	OG0002008	OG0003869	OG0008453	OG0001144	OG0011456	OG0007134		OG0001578		OG0012809					OG0001561	OG0000499	OG0001165	OG0000652	OG0001902	OG0000621
	OG0000757		OG0006776		OG0000824		OG0006060	OG0001272	OG0001680	OG0002021	OG0003874	OG0008482	OG0001146	OG0011458	OG0007144		OG0001583		OG0012823					OG0001567	OG0000500	OG0001171	OG0000656	OG0001903	OG0000622
	OG0000760		OG0006780		OG0000830		OG0006110	OG0001289	OG0001693	OG0002022	OG0003875	OG0008529	OG0001148	OG0011460	OG0007160		OG0001598		OG0012825					OG0001568	OG0000501	OG0001172	OG0000661	OG0001907	OG0000629
	OG0000762		OG0006851		OG0000831		OG0006112	OG0001294	OG0001702	OG0002029	OG0003905	OG0008530	OG0001151	OG0011463	OG0007252		OG0001603		OG0012830					OG0001584	OG0000502	OG0001174	OG0000665	OG0001918	OG0000633
	OG0000763		OG0006945		OG0000840		OG0006199	OG0001297	OG0001707	OG0002032	OG0003971	OG0008531	OG0001152	OG0011487	OG0007258		OG0001637		OG0012833					OG0001587	OG0000503	OG0001176	OG0000666	OG0001925	OG0000639
	OG0000770		OG0007032		OG0000843		OG0006209	OG0001303	OG0001711	OG0002052	OG0004024	OG0008544	OG0001157	OG0011857	OG0007264		OG0001642		OG0012849					OG0001596	OG0000505	OG0001178	OG0000672	OG0001926	OG0000641
	OG0000771		OG0007042		OG0000846		OG0006212	OG0001308	OG0001712	OG0002056	OG0004077	OG0008639	OG0001158	OG0011938	OG0007292		OG0001653		OG0012859					OG0001598	OG0000507	OG0001182	OG0000673	OG0001927	OG0000646
	OG0000774		OG0007045		OG0000852		OG0006235	OG0001309	OG0001713	OG0002062	OG0004121	OG0008640	OG0001159	OG0011939	OG0007334		OG0001681		OG0012873					OG0001602	OG0000508	OG0001185	OG0000675	OG0001931	OG0000647
	OG0000777		OG0007046		OG0000855		OG0006303	OG0001310	OG0001718	OG0002064	OG0004153	OG0008644	OG0001183	OG0012028	OG0007361		OG0001693		OG0012875					OG0001609	OG0000509	OG0001189	OG0000676	OG0001932	OG0000649
	OG0000782		OG0007060		OG0000856		OG0006306	OG0001311	OG0001723	OG0002072	OG0004171	OG0008654	OG0001196	OG0012043	OG0007363		OG0001694		OG0012891					OG0001611	OG0000511	OG0001201	OG0000678	OG0001933	OG0000654
	OG0000783		OG0007100		OG0000860		OG0006315	OG0001324	OG0001731	OG0002075	OG0004199	OG0008738	OG0001200	OG0012047	OG0007369		OG0001700		OG0012893					OG0001619	OG0000512	OG0001209	OG0000679	OG0001938	OG0000655
	OG0000785		OG0007107		OG0000863		OG0006333	OG0001330	OG0001739	OG0002078	OG0004215	OG0008749	OG0001214	OG0012078	OG0007373		OG0001735		OG0012903					OG0001625	OG0000523	OG0001214	OG0000690	OG0001949	OG0000656
	OG0000789		OG0007159		OG0000865		OG0006343	OG0001341	OG0001745	OG0002081	OG0004222	OG0008755	OG0001215	OG0012082	OG0007380		OG0001736		OG0012921					OG0001633	OG0000525	OG0001215	OG0000691	OG0001959	OG0000657
	OG0000790		OG0007217		OG0000873		OG0006344	OG0001347	OG0001749	OG0002092	OG0004223	OG0008758	OG0001229	OG0012088	OG0007383		OG0001740		OG0012923					OG0001634	OG0000526	OG0001223	OG0000700	OG0001969	OG0000658
	OG0000794		OG0007220		OG0000874		OG0006354	OG0001352	OG0001755	OG0002094	OG0004315	OG0008762	OG0001232	OG0012093	OG0007391		OG0001762		OG0012925					OG0001638	OG0000530	OG0001224	OG0000702	OG0001973	OG0000659
	OG0000796		OG0007225		OG0000880		OG0006361	OG0001362	OG0001769	OG0002101	OG0004337	OG0008802	OG0001235	OG0012114	OG0007397		OG0001765		OG0012928					OG0001642	OG0000532	OG0001226	OG0000704	OG0001975	OG0000662
	OG0000799		OG0007247		OG0000884		OG0006374	OG0001364	OG0001772	OG0002103	OG0004382	OG0008859	OG0001239	OG0012764	OG0007399		OG0001787		OG0012931					OG0001644	OG0000536	OG0001231	OG0000711	OG0001976	OG0000666
	OG0000800		OG0007248		OG0000885		OG0006451	OG0001365	OG0001781	OG0002104	OG0004425	OG0008867	OG0001252	OG0012806	OG0007412		OG0001835		OG0012937					OG0001678	OG0000538	OG0001239	OG0000715	OG0001995	OG0000667
	OG0000802		OG0007251		OG0000887		OG0006490	OG0001370	OG0001783	OG0002115	OG0004470	OG0008875	OG0001261	OG0012972	OG0007417		OG0001839		OG0012975					OG0001690	OG0000540	OG0001240	OG0000716	OG0002005	OG0000670
	OG0000803		OG0007255		OG0000888		OG0006493	OG0001371	OG0001800	OG0002120	OG0004573	OG0008876	OG0001264	OG0012986	OG0007425		OG0001857		OG0012977					OG0001708	OG0000541	OG0001247	OG0000723	OG0002008	OG0000671
	OG0000804		OG0007332		OG0000889		OG0006632	OG0001376	OG0001815	OG0002121	OG0004645	OG0008877	OG0001265	OG0012987	OG0007457		OG0001863		OG0013006					OG0001711	OG0000544	OG0001253	OG0000724	OG0002013	OG0000672
	OG0000805		OG0007360		OG0000892		OG0006643	OG0001380	OG0001817	OG0002123	OG0004670	OG0008879	OG0001270	OG0012990	OG0007461		OG0001895		OG0013007					OG0001713	OG0000547	OG0001256	OG0000725	OG0002016	OG0000673
	OG0000809		OG0007412		OG0000896		OG0006697	OG0001408	OG0001820	OG0002140	OG0004672	OG0008891	OG0001272	OG0012992	OG0007475		OG0001900		OG0013019					OG0001715	OG0000548	OG0001258	OG0000727	OG0002028	OG0000688
	OG0000813		OG0007427		OG0000898		OG0006699	OG0001409	OG0001823	OG0002143	OG0004673	OG0008893	OG0001273	OG0013004	OG0007478		OG0001960		OG0013022					OG0001728	OG0000554	OG0001260	OG0000731	OG0002050	OG0000690
	OG0000820		OG0007434		OG0000902		OG0006712	OG0001425	OG0001826	OG0002145	OG0004700	OG0008896	OG0001280	OG0014211	OG0007486		OG0001967		OG0013023					OG0001737	OG0000556	OG0001261	OG0000732	OG0002068	OG0000692
	OG0000821		OG0007435		OG0000904		OG0006717	OG0001430	OG0001830	OG0002150	OG0004717	OG0008993	OG0001294	OG0014214	OG0007555		OG0001971		OG0013487					OG0001741	OG0000558	OG0001263	OG0000735	OG0002101	OG0000700
	OG0000824		OG0007438		OG0000906		OG0006762	OG0001432	OG0001847	OG0002156	OG0004726	OG0009000	OG0001297	OG0014276	OG0007556		OG0001977		OG0013654					OG0001743	OG0000561	OG0001264	OG0000737	OG0002104	OG0000703
	OG0000826		OG0007439		OG0000909		OG0006771	OG0001435	OG0001854	OG0002174	OG0004741	OG0009019	OG0001299		OG0007558		OG0001989		OG0013936					OG0001750	OG0000565	OG0001265	OG0000738	OG0002113	OG0000704
	OG0000827		OG0007440		OG0000910		OG0006776	OG0001440	OG0001863	OG0002175	OG0004759	OG0009021	OG0001303		OG0007564		OG0002022		OG0013952					OG0001753	OG0000568	OG0001270	OG0000741	OG0002114	OG0000708
	OG0000830		OG0007479		OG0000913		OG0006803	OG0001443	OG0001869	OG0002189	OG0004806	OG0009027	OG0001309		OG0007631		OG0002101		OG0013966					OG0001755	OG0000569	OG0001272	OG0000743	OG0002118	OG0000711
	OG0000834		OG0007493		OG0000919		OG0006827	OG0001446	OG0001876	OG0002193	OG0004825	OG0009030	OG0001311		OG0007638		OG0002203		OG0013978					OG0001773	OG0000572	OG0001278	OG0000750	OG0002122	OG0000715
	OG0000840		OG0007508		OG0000921		OG0006829	OG0001448	OG0001882	OG0002198	OG0004826	OG0009144	OG0001337		OG0007641		OG0002206		OG0014019					OG0001777	OG0000576	OG0001286	OG0000751	OG0002125	OG0000716
	OG0000845		OG0007514		OG0000922		OG0006850	OG0001449	OG0001883	OG0002201	OG0004899	OG0009159	OG0001338		OG0007667		OG0002222		OG0014062					OG0001780	OG0000583	OG0001289	OG0000752	OG0002134	OG0000720
	OG0000846		OG0007515		OG0000923		OG0006851	OG0001455	OG0001898	OG0002202	OG0004900	OG0009169	OG0001341		OG0007707		OG0002254		OG0014168					OG0001784	OG0000584	OG0001297	OG0000754	OG0002136	OG0000721
	OG0000849		OG0007535		OG0000924		OG0006870	OG0001457	OG0001902	OG0002203	OG0004903	OG0009171	OG0001346		OG0007711		OG0002261		OG0014216					OG0001794	OG0000585	OG0001307	OG0000755	OG0002144	OG0000722
	OG0000852		OG0007552		OG0000930		OG0006880	OG0001462	OG0001903	OG0002206	OG0004915	OG0009173	OG0001350		OG0007712		OG0002283		OG0014258					OG0001800	OG0000586	OG0001308	OG0000758	OG0002179	OG0000725
	OG0000855		OG0007596		OG0000931		OG0006936	OG0001464	OG0001904	OG0002209	OG0004916	OG0009178	OG0001365		OG0007728		OG0002356		OG0014259					OG0001811	OG0000587	OG0001309	OG0000760	OG0002186	OG0000727
	OG0000866		OG0007603		OG0000934		OG0006953	OG0001468	OG0001914	OG0002215	OG0004943	OG0009336	OG0001368		OG0007746		OG0002391		OG0014264					OG0001813	OG0000588	OG0001311	OG0000762	OG0002187	OG0000729
	OG0000870		OG0007617		OG0000937		OG0006995	OG0001470	OG0001917	OG0002218	OG0004944	OG0009343	OG0001371		OG0007786		OG0002440		OG0014269					OG0001815	OG0000589	OG0001324	OG0000764	OG0002196	OG0000730
	OG0000873		OG0007637		OG0000939		OG0007023	OG0001473	OG0001918	OG0002222	OG0004969	OG0009355	OG0001372		OG0007789		OG0002528		OG0014272					OG0001826	OG0000603	OG0001328	OG0000765	OG0002218	OG0000735
	OG0000881		OG0007641		OG0000941		OG0007029	OG0001487	OG0001919	OG0002225	OG0004978	OG0009357	OG0001377		OG0007800		OG0002553		OG0014274					OG0001827	OG0000604	OG0001345	OG0000768	OG0002247	OG0000741
	OG0000882		OG0007647		OG0000944		OG0007032	OG0001488	OG0001921	OG0002235	OG0004988	OG0009362	OG0001383		OG0007819		OG0002578		OG0014275					OG0001829	OG0000606	OG0001348	OG0000769	OG0002257	OG0000745
	OG0000885		OG0007671		OG0000945		OG0007036	OG0001492	OG0001922	OG0002254	OG0004991	OG0009366	OG0001389		OG0007828		OG0002640		OG0014279					OG0001832	OG0000607	OG0001351	OG0000770	OG0002264	OG0000748
	OG0000886		OG0007676		OG0000948		OG0007039	OG0001497	OG0001925	OG0002255	OG0005058	OG0009367	OG0001396		OG0007878		OG0002717		OG0014286					OG0001852	OG0000611	OG0001352	OG0000773	OG0002267	OG0000751
	OG0000888		OG0007678		OG0000952		OG0007042	OG0001513	OG0001928	OG0002282	OG0005072	OG0009369	OG0001397		OG0007916		OG0002730		OG0014288					OG0001864	OG0000612	OG0001357	OG0000786	OG0002268	OG0000755
	OG0000889		OG0007682		OG0000954		OG0007060	OG0001517	OG0001941	OG0002296	OG0005089	OG0009370	OG0001403		OG0007926		OG0002791		OG0014290					OG0001873	OG0000613	OG0001360	OG0000795	OG0002289	OG0000758
	OG0000890		OG0007736		OG0000955		OG0007107	OG0001519	OG0001948	OG0002306	OG0005155	OG0009371	OG0001406		OG0007975		OG0002801		OG0014564					OG0001876	OG0000614	OG0001362	OG0000796	OG0002291	OG0000760
	OG0000891		OG0007750		OG0000956		OG0007112	OG0001520	OG0001949	OG0002309	OG0005293	OG0009541	OG0001408		OG0007983		OG0002855		OG0014738					OG0001882	OG0000615	OG0001363	OG0000797	OG0002293	OG0000764
	OG0000892		OG0007756		OG0000959		OG0007158	OG0001521	OG0001951	OG0002310	OG0005300	OG0009544	OG0001409		OG0008014		OG0002859		OG0014747					OG0001890	OG0000617	OG0001364	OG0000801	OG0002316	OG0000765
	OG0000893		OG0007761		OG0000961		OG0007167	OG0001526	OG0001953	OG0002315	OG0005331	OG0009563	OG0001430		OG0008098		OG0002874		OG0014849					OG0001892	OG0000618	OG0001365	OG0000803	OG0002330	OG0000768
	OG0000896		OG0007800		OG0000964		OG0007172	OG0001532	OG0001956	OG0002321	OG0005344	OG0009580	OG0001432		OG0008103		OG0002877		OG0014951					OG0001894	OG0000622	OG0001366	OG0000806	OG0002332	OG0000769
	OG0000898		OG0007830		OG0000966		OG0007195	OG0001540	OG0001957	OG0002334	OG0005356	OG0009584	OG0001444		OG0008104		OG0002889							OG0001896	OG0000629	OG0001367	OG0000808	OG0002349	OG0000774
	OG0000899		OG0007834		OG0000967		OG0007217	OG0001541	OG0001960	OG0002346	OG0005366	OG0009588	OG0001446		OG0008180		OG0002899							OG0001901	OG0000630	OG0001371	OG0000814	OG0002353	OG0000781
	OG0000900		OG0007836		OG0000968		OG0007220	OG0001543	OG0001962	OG0002347	OG0005387	OG0009590	OG0001448		OG0008189		OG0002937							OG0001909	OG0000631	OG0001372	OG0000819	OG0002361	OG0000782
	OG0000901		OG0007844		OG0000972		OG0007231	OG0001546	OG0001967	OG0002362	OG0005406	OG0009594	OG0001449		OG0008257		OG0002942							OG0001918	OG0000633	OG0001387	OG0000822	OG0002366	OG0000787
	OG0000904		OG0007855		OG0000973		OG0007240	OG0001547	OG0001968	OG0002368	OG0005436	OG0009596	OG0001461		OG0008266		OG0002999							OG0001925	OG0000638	OG0001402	OG0000824	OG0002370	OG0000788
	OG0000909		OG0007931		OG0000976		OG0007248	OG0001553	OG0001979	OG0002378	OG0005447	OG0009770	OG0001462		OG0008288		OG0003024							OG0001927	OG0000639	OG0001404	OG0000829	OG0002372	OG0000789
	OG0000911		OG0007940		OG0000985		OG0007255	OG0001555	OG0001995	OG0002391	OG0005458	OG0009773	OG0001468		OG0008292		OG0003048							OG0001938	OG0000641	OG0001405	OG0000831	OG0002373	OG0000791
	OG0000917		OG0007941		OG0000989		OG0007258	OG0001557	OG0002000	OG0002392	OG0005469	OG0009774	OG0001492		OG0008355		OG0003083							OG0001944	OG0000643	OG0001408	OG0000832	OG0002379	OG0000794
	OG0000918		OG0007949		OG0000991		OG0007263	OG0001558	OG0002003	OG0002397	OG0005562	OG0009777	OG0001496		OG0008356		OG0003095							OG0001949	OG0000646	OG0001409	OG0000833	OG0002380	OG0000795
	OG0000919		OG0007982		OG0000992		OG0007274	OG0001563	OG0002006	OG0002398	OG0005675	OG0009778	OG0001497		OG0008375		OG0003129							OG0001959	OG0000649	OG0001415	OG0000835	OG0002393	OG0000799
	OG0000921		OG0008014		OG0000996		OG0007332	OG0001575	OG0002012	OG0002417	OG0005692	OG0009782	OG0001509		OG0008376		OG0003142							OG0001963	OG0000652	OG0001417	OG0000836	OG0002415	OG0000802
	OG0000923		OG0008030		OG0000999		OG0007344	OG0001578	OG0002013	OG0002442	OG0005720	OG0009783	OG0001513		OG0008378		OG0003206							OG0001969	OG0000655	OG0001418	OG0000837	OG0002427	OG0000803
	OG0000924		OG0008034		OG0001001		OG0007348	OG0001586	OG0002017	OG0002543	OG0005773	OG0009787	OG0001517		OG0008381		OG0003237							OG0001973	OG0000656	OG0001419	OG0000838	OG0002431	OG0000804
	OG0000926		OG0008043		OG0001003		OG0007354	OG0001587	OG0002019	OG0002547	OG0005775	OG0009792	OG0001520		OG0008384		OG0003310							OG0001974	OG0000657	OG0001425	OG0000846	OG0002436	OG0000806
	OG0000928		OG0008052		OG0001005		OG0007383	OG0001593	OG0002042	OG0002560	OG0005808	OG0009794	OG0001521		OG0008470		OG0003420							OG0001976	OG0000658	OG0001428	OG0000851	OG0002457	OG0000807
	OG0000930		OG0008104		OG0001007		OG0007411	OG0001594	OG0002045	OG0002567	OG0005836	OG0009796	OG0001540		OG0008576		OG0003428							OG0001978	OG0000661	OG0001430	OG0000852	OG0002459	OG0000808
	OG0000934		OG0008106		OG0001010		OG0007412	OG0001595	OG0002046	OG0002568	OG0005841	OG0009803	OG0001541		OG0008578		OG0003458							OG0001981	OG0000662	OG0001432	OG0000853	OG0002468	OG0000811
	OG0000935		OG0008113		OG0001018		OG0007417	OG0001609	OG0002048	OG0002578	OG0005846	OG0009804	OG0001543		OG0008670		OG0003481							OG0001986	OG0000664	OG0001433	OG0000856	OG0002480	OG0000813
	OG0000938		OG0008118		OG0001019		OG0007438	OG0001612	OG0002055	OG0002596	OG0005878	OG0010002	OG0001549		OG0008684		OG0003485							OG0002012	OG0000665	OG0001434	OG0000860	OG0002492	OG0000814
	OG0000942		OG0008162		OG0001020		OG0007445	OG0001625	OG0002057	OG0002600	OG0005893	OG0010003	OG0001553		OG0008696		OG0003517							OG0002013	OG0000667	OG0001435	OG0000869	OG0002497	OG0000822
	OG0000954		OG0008180		OG0001023		OG0007477	OG0001637	OG0002061	OG0002621	OG0005912	OG0010004	OG0001555		OG0008779		OG0003705							OG0002024	OG0000668	OG0001442	OG0000871	OG0002530	OG0000823
	OG0000955		OG0008220		OG0001026		OG0007479	OG0001651	OG0002068	OG0002660	OG0005969	OG0010005	OG0001558		OG0008793		OG0003733							OG0002025	OG0000669	OG0001443	OG0000875	OG0002538	OG0000829
	OG0000959		OG0008221		OG0001036		OG0007482	OG0001662	OG0002073	OG0002685	OG0005996	OG0010009	OG0001563		OG0008797		OG0003734							OG0002026	OG0000670	OG0001448	OG0000876	OG0002562	OG0000832
	OG0000961		OG0008246		OG0001037		OG0007494	OG0001681	OG0002099	OG0002687	OG0006007	OG0010014	OG0001571		OG0008920		OG0003752							OG0002033	OG0000671	OG0001449	OG0000880	OG0002566	OG0000833
	OG0000965		OG0008293		OG0001039		OG0007508	OG0001682	OG0002110	OG0002691	OG0006035	OG0010017	OG0001580		OG0008931		OG0003784							OG0002037	OG0000672	OG0001455	OG0000883	OG0002589	OG0000834
	OG0000971		OG0008303		OG0001041		OG0007514	OG0001686	OG0002111	OG0002715	OG0006044	OG0010022	OG0001587		OG0009052		OG0003791							OG0002048	OG0000675	OG0001457	OG0000885	OG0002594	OG0000837
	OG0000972		OG0008305		OG0001043		OG0007518	OG0001691	OG0002116	OG0002718	OG0006047	OG0010025	OG0001593		OG0009075		OG0003810							OG0002049	OG0000676	OG0001459	OG0000887	OG0002600	OG0000838
	OG0000976		OG0008315		OG0001045		OG0007522	OG0001694	OG0002133	OG0002722	OG0006051	OG0010148	OG0001594		OG0009215		OG0003898							OG0002067	OG0000679	OG0001460	OG0000888	OG0002644	OG0000840
	OG0000987		OG0008316		OG0001046		OG0007530	OG0001701	OG0002138	OG0002730	OG0006119	OG0010219	OG0001595		OG0009219		OG0004009							OG0002079	OG0000684	OG0001462	OG0000892	OG0002663	OG0000846
	OG0000989		OG0008318		OG0001050		OG0007535	OG0001703	OG0002149	OG0002731	OG0006156	OG0010224	OG0001602		OG0009244		OG0004121							OG0002080	OG0000691	OG0001464	OG0000896	OG0002669	OG0000851
	OG0000990		OG0008320		OG0001063		OG0007563	OG0001706	OG0002151	OG0002742	OG0006192	OG0010227	OG0001609		OG0009421		OG0004217							OG0002084	OG0000692	OG0001465	OG0000903	OG0002698	OG0000854
	OG0000991		OG0008361		OG0001070		OG0007599	OG0001709	OG0002153	OG0002747	OG0006199	OG0010229	OG0001625		OG0009429		OG0004221							OG0002091	OG0000700	OG0001467	OG0000904	OG0002718	OG0000856
	OG0000995		OG0008421		OG0001071		OG0007606	OG0001715	OG0002159	OG0002783	OG0006212	OG0010232	OG0001630		OG0009430		OG0004279							OG0002092	OG0000704	OG0001468	OG0000905	OG0002728	OG0000859
	OG0000996		OG0008442		OG0001074		OG0007614	OG0001719	OG0002160	OG0002791	OG0006216	OG0010233	OG0001635		OG0009634		OG0004298							OG0002097	OG0000705	OG0001470	OG0000907	OG0002732	OG0000863
	OG0000999		OG0008470		OG0001077		OG0007615	OG0001721	OG0002161	OG0002821	OG0006235	OG0010236	OG0001644		OG0009862		OG0004337							OG0002098	OG0000706	OG0001471	OG0000908	OG0002735	OG0000865
	OG0001003		OG0008495		OG0001079		OG0007617	OG0001730	OG0002171	OG0002834	OG0006264	OG0010237	OG0001651		OG0009870		OG0004346							OG0002106	OG0000711	OG0001473	OG0000913	OG0002750	OG0000866
	OG0001005		OG0008509		OG0001080		OG0007621	OG0001732	OG0002177	OG0002859	OG0006303	OG0010238	OG0001694		OG0009879		OG0004389							OG0002115	OG0000712	OG0001483	OG0000914	OG0002772	OG0000872
	OG0001008		OG0008511		OG0001087		OG0007622	OG0001735	OG0002178	OG0002864	OG0006313	OG0010239	OG0001703		OG0010064		OG0004393							OG0002116	OG0000715	OG0001486	OG0000918	OG0002778	OG0000875
	OG0001018		OG0008515		OG0001093		OG0007623	OG0001742	OG0002184	OG0002868	OG0006357	OG0010240	OG0001706		OG0010067		OG0004415							OG0002119	OG0000716	OG0001491	OG0000937	OG0002780	OG0000876
	OG0001021		OG0008538		OG0001099		OG0007641	OG0001752	OG0002195	OG0002877	OG0006361	OG0010242	OG0001709		OG0010073		OG0004492							OG0002122	OG0000717	OG0001494	OG0000939	OG0002788	OG0000880
	OG0001022		OG0008585		OG0001100		OG0007656	OG0001756	OG0002207	OG0002879	OG0006371	OG0010245	OG0001715		OG0010086		OG0004521							OG0002126	OG0000718	OG0001496	OG0000940	OG0002808	OG0000882
	OG0001023		OG0008606		OG0001109		OG0007671	OG0001761	OG0002211	OG0002929	OG0006383	OG0010246	OG0001716		OG0010335		OG0004552							OG0002134	OG0000719	OG0001498	OG0000943	OG0002813	OG0000883
	OG0001025		OG0008608		OG0001114		OG0007680	OG0001762	OG0002232	OG0002937	OG0006436	OG0010247	OG0001730		OG0010337		OG0004626							OG0002138	OG0000725	OG0001501	OG0000946	OG0002836	OG0000885
	OG0001026		OG0008611		OG0001118		OG0007682	OG0001764	OG0002233	OG0002941	OG0006460	OG0010248	OG0001740		OG0010338		OG0004823							OG0002140	OG0000726	OG0001517	OG0000948	OG0002838	OG0000903
	OG0001027		OG0008614		OG0001122		OG0007703	OG0001767	OG0002242	OG0002942	OG0006490	OG0010249	OG0001742		OG0010345		OG0004912							OG0002149	OG0000730	OG0001518	OG0000953	OG0002864	OG0000905
	OG0001029		OG0008623		OG0001124		OG0007707	OG0001771	OG0002251	OG0002947	OG0006597	OG0010252	OG0001752		OG0010351		OG0004914							OG0002175	OG0000732	OG0001519	OG0000956	OG0002888	OG0000907
	OG0001039		OG0008624		OG0001127		OG0007727	OG0001792	OG0002252	OG0002952	OG0006622	OG0010253	OG0001756		OG0010704		OG0004934							OG0002179	OG0000733	OG0001520	OG0000958	OG0002894	OG0000908
	OG0001040		OG0008657		OG0001133		OG0007778	OG0001793	OG0002265	OG0002955	OG0006636	OG0010254	OG0001761		OG0010706		OG0004988							OG0002187	OG0000739	OG0001522	OG0000966	OG0002915	OG0000909
	OG0001046		OG0008667		OG0001136		OG0007779	OG0001806	OG0002270	OG0003002	OG0006644	OG0010256	OG0001762		OG0010710		OG0005054							OG0002196	OG0000741	OG0001526	OG0000967	OG0002930	OG0000910
	OG0001048		OG0008693		OG0001143		OG0007800	OG0001809	OG0002299	OG0003016	OG0006647	OG0010259	OG0001771		OG0010718		OG0005055							OG0002198	OG0000747	OG0001528	OG0000968	OG0002938	OG0000911
	OG0001055		OG0008718		OG0001151		OG0007818	OG0001835	OG0002303	OG0003044	OG0006648	OG0010260	OG0001772		OG0010728		OG0005086							OG0002207	OG0000750	OG0001531	OG0000969	OG0002958	OG0000914
	OG0001063		OG0008720		OG0001156		OG0007830	OG0001837	OG0002314	OG0003048	OG0006655	OG0010264	OG0001785		OG0010733		OG0005182							OG0002214	OG0000752	OG0001534	OG0000970	OG0002959	OG0000915
	OG0001066		OG0008750		OG0001157		OG0007832	OG0001839	OG0002320	OG0003076	OG0006661	OG0010267	OG0001787		OG0011119		OG0005236							OG0002231	OG0000753	OG0001541	OG0000972	OG0002967	OG0000921
	OG0001067		OG0008818		OG0001162		OG0007834	OG0001840	OG0002331	OG0003083	OG0006712	OG0010269	OG0001792		OG0011140		OG0005658							OG0002240	OG0000755	OG0001546	OG0000973	OG0002971	OG0000924
	OG0001068		OG0008825		OG0001166		OG0007855	OG0001845	OG0002336	OG0003095	OG0006717	OG0010540	OG0001802		OG0011141		OG0005668							OG0002257	OG0000760	OG0001554	OG0000976	OG0002976	OG0000925
	OG0001069		OG0008828		OG0001171		OG0007857	OG0001848	OG0002338	OG0003186	OG0006724	OG0010561	OG0001809		OG0011154		OG0005673							OG0002268	OG0000762	OG0001555	OG0000978	OG0002979	OG0000926
	OG0001071		OG0008833		OG0001180		OG0007859	OG0001850	OG0002340	OG0003199	OG0006762	OG0010563	OG0001835		OG0011643		OG0005700							OG0002279	OG0000764	OG0001556	OG0000980	OG0002990	OG0000931
	OG0001080		OG0008835		OG0001184		OG0007863	OG0001855	OG0002350	OG0003255	OG0006795	OG0010565	OG0001840		OG0011646		OG0005730							OG0002289	OG0000766	OG0001557	OG0000981	OG0002998	OG0000932
	OG0001088		OG0008852		OG0001185		OG0007873	OG0001859	OG0002354	OG0003264	OG0006797	OG0010566	OG0001850		OG0011649		OG0005755							OG0002299	OG0000768	OG0001558	OG0000988	OG0003029	OG0000939
	OG0001094		OG0008853		OG0001186		OG0007884	OG0001878	OG0002357	OG0003343	OG0006814	OG0010570	OG0001855		OG0011653		OG0005797							OG0002301	OG0000773	OG0001568	OG0000992	OG0003031	OG0000943
	OG0001099		OG0008955		OG0001188		OG0007926	OG0001881	OG0002377	OG0003404	OG0006818	OG0010571	OG0001895		OG0012351		OG0005803							OG0002302	OG0000774	OG0001579	OG0000994	OG0003037	OG0000945
	OG0001102		OG0008960		OG0001189		OG0007940	OG0001887	OG0002383	OG0003434	OG0006819	OG0010572	OG0001899		OG0012354		OG0005817							OG0002308	OG0000778	OG0001581	OG0000999	OG0003038	OG0000946
	OG0001107		OG0008970		OG0001200		OG0007941	OG0001893	OG0002387	OG0003517	OG0006870	OG0010573	OG0001926		OG0012363		OG0005836							OG0002316	OG0000781	OG0001584	OG0001000	OG0003057	OG0000947
	OG0001112		OG0008973		OG0001214		OG0007956	OG0001895	OG0002399	OG0003569	OG0006880	OG0010574	OG0001927		OG0012364		OG0005954							OG0002328	OG0000782	OG0001585	OG0001010	OG0003060	OG0000949
	OG0001117		OG0008975		OG0001216		OG0007995	OG0001899	OG0002409	OG0003587	OG0006945	OG0010575	OG0001958		OG0012369		OG0005989							OG0002331	OG0000786	OG0001593	OG0001014	OG0003065	OG0000952
	OG0001118		OG0008985		OG0001222		OG0008011	OG0001926	OG0002420	OG0003648	OG0006981	OG0010576	OG0001960		OG0012371		OG0006025							OG0002347	OG0000788	OG0001596	OG0001019	OG0003076	OG0000956
	OG0001121		OG0009052		OG0001223		OG0008012	OG0001927	OG0002422	OG0003650	OG0006995	OG0010577	OG0001961		OG0012375		OG0006044							OG0002351	OG0000791	OG0001605	OG0001025	OG0003082	OG0000958
	OG0001122		OG0009102		OG0001228		OG0008043	OG0001930	OG0002424	OG0003739	OG0007023	OG0010578	OG0001964		OG0013403		OG0006045							OG0002361	OG0000793	OG0001608	OG0001028	OG0003085	OG0000968
	OG0001125		OG0009103		OG0001242		OG0008054	OG0001936	OG0002429	OG0003752	OG0007029	OG0010580	OG0001980		OG0013409		OG0006060							OG0002366	OG0000794	OG0001609	OG0001030	OG0003116	OG0000969
	OG0001126		OG0009108		OG0001248		OG0008066	OG0001940	OG0002434	OG0003766	OG0007032	OG0010581	OG0001984		OG0013419		OG0006068							OG0002372	OG0000799	OG0001614	OG0001031	OG0003125	OG0000972
	OG0001127		OG0009109		OG0001250		OG0008091	OG0001942	OG0002437	OG0003791	OG0007039	OG0010582	OG0001989		OG0013420		OG0006178							OG0002376	OG0000801	OG0001617	OG0001032	OG0003132	OG0000973
	OG0001134		OG0009142		OG0001260		OG0008104	OG0001944	OG0002449	OG0003810	OG0007041	OG0010584	OG0002004		OG0013422		OG0006230							OG0002379	OG0000803	OG0001621	OG0001034	OG0003134	OG0000978
	OG0001136		OG0009143		OG0001265		OG0008121	OG0001961	OG0002455	OG0003858	OG0007042	OG0010590	OG0002022		OG0013424		OG0006260							OG0002395	OG0000806	OG0001625	OG0001036	OG0003138	OG0000980
	OG0001141		OG0009284		OG0001266		OG0008133	OG0001964	OG0002456	OG0003892	OG0007051	OG0010591	OG0002029		OG0013425		OG0006354							OG0002404	OG0000808	OG0001627	OG0001038	OG0003144	OG0000982
	OG0001143		OG0009288		OG0001268		OG0008153	OG0001977	OG0002463	OG0003899	OG0007058	OG0010592	OG0002032		OG0013426		OG0006355							OG0002421	OG0000810	OG0001628	OG0001041	OG0003176	OG0000985
	OG0001148		OG0009296		OG0001272		OG0008176	OG0001980	OG0002464	OG0003921	OG0007068	OG0010595	OG0002033		OG0013431		OG0006359							OG0002422	OG0000811	OG0001633	OG0001044	OG0003191	OG0000986
	OG0001149		OG0009461		OG0001274		OG0008188	OG0001983	OG0002467	OG0003965	OG0007075	OG0010596	OG0002039		OG0013442		OG0006523							OG0002424	OG0000814	OG0001634	OG0001045	OG0003225	OG0000987
	OG0001150		OG0009479		OG0001278		OG0008196	OG0001984	OG0002471	OG0004047	OG0007080	OG0010597	OG0002042		OG0013447		OG0006583							OG0002427	OG0000815	OG0001636	OG0001052	OG0003239	OG0001000
	OG0001151		OG0009487		OG0001283		OG0008210	OG0001998	OG0002486	OG0004217	OG0007100	OG0010599	OG0002056		OG0013450		OG0006632							OG0002428	OG0000826	OG0001638	OG0001061	OG0003252	OG0001003
	OG0001157		OG0009505		OG0001287		OG0008220	OG0002004	OG0002499	OG0004221	OG0007120	OG0010600	OG0002067		OG0013451		OG0006809							OG0002448	OG0000829	OG0001639	OG0001062	OG0003262	OG0001004
	OG0001161		OG0009512		OG0001289		OG0008235	OG0002008	OG0002503	OG0004271	OG0007123	OG0010601	OG0002072				OG0006828							OG0002459	OG0000831	OG0001640	OG0001065	OG0003265	OG0001005
	OG0001162		OG0009519		OG0001317		OG0008237	OG0002021	OG0002511	OG0004298	OG0007124	OG0010603	OG0002078				OG0006850							OG0002466	OG0000835	OG0001641	OG0001067	OG0003282	OG0001007
	OG0001163		OG0009555		OG0001318		OG0008245	OG0002022	OG0002521	OG0004321	OG0007125	OG0010604	OG0002092				OG0006870							OG0002467	OG0000838	OG0001642	OG0001073	OG0003296	OG0001010
	OG0001165		OG0009690		OG0001320		OG0008256	OG0002029	OG0002530	OG0004387	OG0007127	OG0010606	OG0002094				OG0006874							OG0002472	OG0000843	OG0001647	OG0001074	OG0003387	OG0001012
	OG0001166		OG0009691		OG0001321		OG0008277	OG0002032	OG0002532	OG0004389	OG0007128	OG0010607	OG0002103				OG0006875							OG0002476	OG0000844	OG0001651	OG0001077	OG0003392	OG0001013
	OG0001170		OG0009694		OG0001323		OG0008280	OG0002052	OG0002542	OG0004393	OG0007147	OG0010608	OG0002115				OG0006876							OG0002480	OG0000853	OG0001654	OG0001078	OG0003394	OG0001014
	OG0001172		OG0009696		OG0001326		OG0008303	OG0002056	OG0002550	OG0004415	OG0007159	OG0010609	OG0002121				OG0006883							OG0002481	OG0000854	OG0001666	OG0001079	OG0003406	OG0001030
	OG0001176		OG0009698		OG0001331		OG0008305	OG0002062	OG0002554	OG0004521	OG0007167	OG0010610	OG0002123				OG0006940							OG0002488	OG0000860	OG0001678	OG0001084	OG0003421	OG0001031
	OG0001178		OG0009707		OG0001332		OG0008329	OG0002064	OG0002559	OG0004546	OG0007169	OG0010611	OG0002140				OG0006950							OG0002493	OG0000863	OG0001687	OG0001090	OG0003424	OG0001032
	OG0001182		OG0009709		OG0001337		OG0008331	OG0002072	OG0002561	OG0004552	OG0007172	OG0010612	OG0002141				OG0007096							OG0002505	OG0000869	OG0001689	OG0001092	OG0003433	OG0001035
	OG0001183		OG0009713		OG0001338		OG0008338	OG0002075	OG0002575	OG0004562	OG0007183	OG0010615	OG0002145				OG0007134							OG0002507	OG0000875	OG0001690	OG0001095	OG0003451	OG0001038
	OG0001184		OG0009724		OG0001339		OG0008349	OG0002078	OG0002581	OG0004615	OG0007195	OG0010616	OG0002150				OG0007144							OG0002534	OG0000876	OG0001702	OG0001096	OG0003488	OG0001043
	OG0001185		OG0009766		OG0001349		OG0008398	OG0002081	OG0002585	OG0004718	OG0007210	OG0010617	OG0002159				OG0007226							OG0002540	OG0000878	OG0001703	OG0001098	OG0003501	OG0001044
	OG0001189		OG0009891		OG0001357		OG0008419	OG0002092	OG0002588	OG0004761	OG0007214	OG0010936	OG0002174				OG0007239							OG0002542	OG0000880	OG0001709	OG0001104	OG0003506	OG0001052
	OG0001190		OG0009899		OG0001361		OG0008438	OG0002094	OG0002589	OG0004821	OG0007216	OG0010958	OG0002206				OG0007247							OG0002544	OG0000883	OG0001711	OG0001106	OG0003524	OG0001053
	OG0001199		OG0009919		OG0001363		OG0008517	OG0002101	OG0002598	OG0004823	OG0007251	OG0010964	OG0002209				OG0007282							OG0002548	OG0000884	OG0001715	OG0001108	OG0003530	OG0001055
	OG0001200		OG0009923		OG0001365		OG0008536	OG0002103	OG0002599	OG0004895	OG0007253	OG0010965	OG0002215				OG0007292							OG0002549	OG0000885	OG0001723	OG0001109	OG0003564	OG0001056
	OG0001209		OG0009925		OG0001369		OG0008538	OG0002104	OG0002602	OG0004896	OG0007256	OG0010970	OG0002219				OG0007363							OG0002563	OG0000887	OG0001728	OG0001111	OG0003565	OG0001057
	OG0001210		OG0009929		OG0001373		OG0008549	OG0002115	OG0002604	OG0004905	OG0007259	OG0010972	OG0002222				OG0007397							OG0002564	OG0000892	OG0001730	OG0001113	OG0003569	OG0001058
	OG0001214		OG0009930		OG0001383		OG0008556	OG0002120	OG0002609	OG0004993	OG0007263	OG0010975	OG0002224				OG0007399							OG0002565	OG0000903	OG0001733	OG0001115	OG0003576	OG0001061
	OG0001220		OG0009931		OG0001396		OG0008561	OG0002121	OG0002617	OG0005054	OG0007274	OG0010985	OG0002225				OG0007425							OG0002566	OG0000904	OG0001740	OG0001119	OG0003638	OG0001062
	OG0001222		OG0009934		OG0001401		OG0008574	OG0002123	OG0002622	OG0005086	OG0007296	OG0010986	OG0002235				OG0007461							OG0002589	OG0000905	OG0001741	OG0001122	OG0003643	OG0001063
	OG0001224		OG0010039		OG0001402		OG0008608	OG0002140	OG0002623	OG0005093	OG0007323	OG0010987	OG0002254				OG0007498							OG0002592	OG0000907	OG0001742	OG0001129	OG0003648	OG0001064
	OG0001230		OG0010110		OG0001403		OG0008609	OG0002143	OG0002640	OG0005297	OG0007332	OG0010989	OG0002255				OG0007506							OG0002594	OG0000908	OG0001743	OG0001134	OG0003705	OG0001065
	OG0001239		OG0010116		OG0001405		OG0008635	OG0002145	OG0002662	OG0005367	OG0007355	OG0010992	OG0002261				OG0007513							OG0002628	OG0000910	OG0001747	OG0001140	OG0003714	OG0001068
	OG0001240		OG0010117		OG0001407		OG0008663	OG0002150	OG0002666	OG0005536	OG0007360	OG0010996	OG0002296				OG0007534							OG0002634	OG0000914	OG0001752	OG0001142	OG0003728	OG0001074
	OG0001242		OG0010126		OG0001413		OG0008720	OG0002156	OG0002676	OG0005656	OG0007371	OG0010997	OG0002301				OG0007582							OG0002662	OG0000915	OG0001753	OG0001144	OG0003761	OG0001077
	OG0001243		OG0010128		OG0001415		OG0008726	OG0002174	OG0002681	OG0005668	OG0007376	OG0010998	OG0002331				OG0007599							OG0002676	OG0000916	OG0001756	OG0001152	OG0003775	OG0001078
	OG0001245		OG0010136		OG0001418		OG0008728	OG0002175	OG0002688	OG0005670	OG0007379	OG0011001	OG0002334				OG0007625							OG0002681	OG0000925	OG0001762	OG0001153	OG0003779	OG0001079
	OG0001246		OG0010141		OG0001424		OG0008750	OG0002189	OG0002689	OG0006024	OG0007387	OG0011009	OG0002343				OG0007641							OG0002692	OG0000926	OG0001768	OG0001155	OG0003813	OG0001083
	OG0001247		OG0010142		OG0001430		OG0008776	OG0002193	OG0002690	OG0006587	OG0007434	OG0011395	OG0002362				OG0007647							OG0002704	OG0000931	OG0001777	OG0001156	OG0003819	OG0001088
	OG0001250		OG0010148		OG0001432		OG0008825	OG0002198	OG0002705	OG0006778	OG0007440	OG0011419	OG0002378				OG0007670							OG0002725	OG0000939	OG0001780	OG0001158	OG0003829	OG0001090
	OG0001252		OG0010153		OG0001433		OG0008832	OG0002201	OG0002707	OG0006884	OG0007449	OG0011420	OG0002392				OG0007680							OG0002743	OG0000943	OG0001783	OG0001159	OG0003854	OG0001092
	OG0001256		OG0010155		OG0001444		OG0008870	OG0002202	OG0002708	OG0006963	OG0007452	OG0011430	OG0002417				OG0007682							OG0002756	OG0000944	OG0001784	OG0001175	OG0003880	OG0001095
	OG0001257		OG0010212		OG0001446		OG0008872	OG0002203	OG0002712	OG0006970	OG0007477	OG0011432	OG0002442				OG0007692							OG0002772	OG0000945	OG0001786	OG0001177	OG0003891	OG0001096
	OG0001261		OG0010215		OG0001474		OG0008883	OG0002206	OG0002717	OG0006972	OG0007479	OG0011435	OG0002466				OG0007711							OG0002776	OG0000946	OG0001787	OG0001183	OG0003921	OG0001098
	OG0001263		OG0010295		OG0001478		OG0008906	OG0002209	OG0002721	OG0006975	OG0007482	OG0011447	OG0002468				OG0007728							OG0002779	OG0000948	OG0001789	OG0001184	OG0003940	OG0001100
	OG0001264		OG0010358		OG0001479		OG0008920	OG0002215	OG0002725	OG0006980	OG0007493	OG0011449	OG0002492				OG0007746							OG0002788	OG0000951	OG0001792	OG0001187	OG0003942	OG0001104
	OG0001265		OG0010363		OG0001487		OG0008942	OG0002218	OG0002727	OG0007227	OG0007494	OG0011454	OG0002507				OG0007769							OG0002808	OG0000952	OG0001793	OG0001188	OG0003959	OG0001106
	OG0001266		OG0010370		OG0001491		OG0008955	OG0002222	OG0002738	OG0007228	OG0007526	OG0011456	OG0002543				OG0007808							OG0002813	OG0000953	OG0001794	OG0001192	OG0003993	OG0001108
	OG0001270		OG0010376		OG0001492		OG0008970	OG0002225	OG0002745	OG0007230	OG0007528	OG0011458	OG0002560				OG0007828							OG0002824	OG0000956	OG0001808	OG0001193	OG0003995	OG0001110
	OG0001272		OG0010385		OG0001500		OG0008975	OG0002235	OG0002750	OG0007339	OG0007547	OG0011460	OG0002576				OG0007832							OG0002836	OG0000958	OG0001811	OG0001197	OG0004014	OG0001111
	OG0001274		OG0010386		OG0001502		OG0009012	OG0002254	OG0002752	OG0007510	OG0007553	OG0011463	OG0002584				OG0007846							OG0002838	OG0000959	OG0001812	OG0001202	OG0004015	OG0001112
	OG0001283		OG0010394		OG0001504		OG0009020	OG0002255	OG0002753	OG0007519	OG0007563	OG0011487	OG0002596				OG0007857							OG0002845	OG0000960	OG0001813	OG0001204	OG0004052	OG0001117
	OG0001287		OG0010399		OG0001505		OG0009033	OG0002282	OG0002764	OG0007524	OG0007567	OG0011857	OG0002598				OG0007860							OG0002848	OG0000963	OG0001823	OG0001212	OG0004078	OG0001119
	OG0001301		OG0010406		OG0001513		OG0009119	OG0002296	OG0002766	OG0007593	OG0007634	OG0011938	OG0002600				OG0007889							OG0002849	OG0000967	OG0001826	OG0001213	OG0004119	OG0001120
	OG0001302		OG0010410		OG0001514		OG0009129	OG0002306	OG0002778	OG0007601	OG0007651	OG0011939	OG0002621				OG0007899							OG0002865	OG0000969	OG0001827	OG0001217	OG0004148	OG0001121
	OG0001309		OG0010423		OG0001516		OG0009151	OG0002309	OG0002779	OG0007605	OG0007656	OG0012028	OG0002687				OG0008002							OG0002873	OG0000970	OG0001828	OG0001219	OG0004150	OG0001122
	OG0001311		OG0010425		OG0001521		OG0009152	OG0002310	OG0002784	OG0007683	OG0007660	OG0012043	OG0002691				OG0008013							OG0002886	OG0000972	OG0001829	OG0001225	OG0004184	OG0001125
	OG0001316		OG0010427		OG0001523		OG0009154	OG0002315	OG0002799	OG0007759	OG0007669	OG0012047	OG0002715				OG0008019							OG0002898	OG0000973	OG0001832	OG0001229	OG0004187	OG0001131
	OG0001318		OG0010432		OG0001535		OG0009180	OG0002321	OG0002808	OG0007760	OG0007688	OG0012078	OG0002718				OG0008020							OG0002905	OG0000977	OG0001836	OG0001235	OG0004190	OG0001135
	OG0001322		OG0010449		OG0001536		OG0009184	OG0002334	OG0002815	OG0007838	OG0007701	OG0012082	OG0002722				OG0008046							OG0002914	OG0000978	OG0001847	OG0001237	OG0004227	OG0001137
	OG0001326		OG0010450		OG0001547		OG0009197	OG0002346	OG0002824	OG0007840	OG0007703	OG0012088	OG0002730				OG0008054							OG0002915	OG0000980	OG0001852	OG0001238	OG0004233	OG0001138
	OG0001328		OG0010460		OG0001555		OG0009270	OG0002347	OG0002827	OG0007843	OG0007713	OG0012093	OG0002783				OG0008064							OG0002985	OG0000981	OG0001864	OG0001241	OG0004246	OG0001140
	OG0001332		OG0010629		OG0001556		OG0009293	OG0002362	OG0002833	OG0007847	OG0007727	OG0012114	OG0002791				OG0008127							OG0002992	OG0000982	OG0001865	OG0001243	OG0004254	OG0001141
	OG0001335		OG0010636		OG0001560		OG0009313	OG0002368	OG0002839	OG0007851	OG0007729	OG0012764	OG0002792				OG0008136							OG0002998	OG0000983	OG0001873	OG0001248	OG0004258	OG0001142
	OG0001338		OG0010648		OG0001564		OG0009335	OG0002378	OG0002842	OG0007854	OG0007730	OG0012806	OG0002793				OG0008232							OG0003012	OG0000984	OG0001878	OG0001252	OG0004271	OG0001150
	OG0001341		OG0010670		OG0001568		OG0009346	OG0002391	OG0002851	OG0007935	OG0007734	OG0012972	OG0002803				OG0008248							OG0003031	OG0000988	OG0001882	OG0001254	OG0004307	OG0001152
	OG0001344		OG0010747		OG0001569		OG0009376	OG0002392	OG0002852	OG0007942	OG0007737	OG0012986	OG0002826				OG0008250							OG0003038	OG0000994	OG0001892	OG0001266	OG0004319	OG0001158
	OG0001348		OG0010770		OG0001575		OG0009461	OG0002397	OG0002866	OG0008055	OG0007778	OG0012987	OG0002864				OG0008289							OG0003041	OG0000999	OG0001893	OG0001267	OG0004380	OG0001159
	OG0001353		OG0010775		OG0001576		OG0009485	OG0002398	OG0002874	OG0008126	OG0007793	OG0012990	OG0002866				OG0008331							OG0003058	OG0001004	OG0001896	OG0001271	OG0004385	OG0001161
	OG0001360		OG0010778		OG0001580		OG0009494	OG0002417	OG0002875	OG0008207	OG0007804	OG0012992	OG0002868				OG0008334							OG0003070	OG0001005	OG0001901	OG0001274	OG0004391	OG0001164
	OG0001361		OG0010781		OG0001583		OG0009539	OG0002442	OG0002900	OG0008218	OG0007809	OG0013004	OG0002879				OG0008366							OG0003083	OG0001006	OG0001904	OG0001276	OG0004405	OG0001168
	OG0001362		OG0010782		OG0001585		OG0009555	OG0002448	OG0002909	OG0008224	OG0007817	OG0014211	OG0002889				OG0008392							OG0003089	OG0001010	OG0001905	OG0001277	OG0004411	OG0001169
	OG0001364		OG0010784		OG0001591		OG0009600	OG0002469	OG0002946	OG0008225	OG0007867	OG0014214	OG0002929				OG0008399							OG0003105	OG0001012	OG0001908	OG0001279	OG0004413	OG0001170
	OG0001365		OG0010786		OG0001592		OG0009613	OG0002537	OG0002950	OG0008306	OG0007868	OG0014276	OG0002937				OG0008409							OG0003112	OG0001017	OG0001909	OG0001280	OG0004431	OG0001171
	OG0001366		OG0010790		OG0001594		OG0009731	OG0002543	OG0002966	OG0008407	OG0007873		OG0002942				OG0008472							OG0003116	OG0001019	OG0001910	OG0001284	OG0004456	OG0001172
	OG0001370		OG0010794		OG0001595		OG0009767	OG0002547	OG0002972	OG0008420	OG0007882		OG0003002				OG0008480							OG0003123	OG0001025	OG0001918	OG0001291	OG0004461	OG0001175
	OG0001372		OG0010796		OG0001597		OG0009814	OG0002560	OG0003008	OG0008426	OG0007900		OG0003016				OG0008517							OG0003125	OG0001026	OG0001919	OG0001292	OG0004466	OG0001178
	OG0001373		OG0010804		OG0001601		OG0009816	OG0002567	OG0003018	OG0008512	OG0007907		OG0003024				OG0008528							OG0003127	OG0001028	OG0001924	OG0001298	OG0004508	OG0001179
	OG0001374		OG0010806		OG0001602		OG0009837	OG0002568	OG0003023	OG0008518	OG0007909		OG0003048				OG0008597							OG0003132	OG0001030	OG0001928	OG0001301	OG0004521	OG0001184
	OG0001387		OG0010808		OG0001605		OG0009909	OG0002578	OG0003040	OG0008519	OG0007919		OG0003143				OG0008609							OG0003148	OG0001031	OG0001929	OG0001305	OG0004525	OG0001185
	OG0001398		OG0010810		OG0001607		OG0009937	OG0002596	OG0003052	OG0008521	OG0007927		OG0003186				OG0008619							OG0003151	OG0001032	OG0001936	OG0001315	OG0004543	OG0001187
	OG0001401		OG0010813		OG0001610		OG0009943	OG0002600	OG0003061	OG0008626	OG0007938		OG0003209				OG0008679							OG0003160	OG0001035	OG0001943	OG0001317	OG0004600	OG0001193
	OG0001404		OG0010819		OG0001615		OG0009977	OG0002621	OG0003143	OG0008725	OG0007941		OG0003246				OG0008686							OG0003171	OG0001036	OG0001944	OG0001320	OG0004623	OG0001202
	OG0001405		OG0010828		OG0001617		OG0009987	OG0002660	OG0003154	OG0008747	OG0007986		OG0003253				OG0008700							OG0003180	OG0001037	OG0001949	OG0001327	OG0004642	OG0001206
	OG0001415		OG0010839		OG0001622		OG0010032	OG0002685	OG0003167	OG0008748	OG0007988		OG0003255				OG0008733							OG0003188	OG0001039	OG0001951	OG0001330	OG0004665	OG0001216
	OG0001417		OG0010910		OG0001636		OG0010033	OG0002687	OG0003191	OG0008836	OG0007990		OG0003264				OG0008737							OG0003197	OG0001041	OG0001952	OG0001334	OG0004673	OG0001217
	OG0001425		OG0011012		OG0001651		OG0010037	OG0002691	OG0003205	OG0008868	OG0007995		OG0003310				OG0008765							OG0003198	OG0001043	OG0001959	OG0001340	OG0004680	OG0001218
	OG0001428		OG0011025		OG0001653		OG0010040	OG0002715	OG0003209	OG0009115	OG0007996		OG0003343				OG0008789							OG0003222	OG0001044	OG0001963	OG0001342	OG0004683	OG0001219
	OG0001430		OG0011073		OG0001657		OG0010089	OG0002718	OG0003216	OG0009278	OG0008005		OG0003375				OG0008849							OG0003245	OG0001045	OG0001964	OG0001347	OG0004702	OG0001221
	OG0001432		OG0011077		OG0001661		OG0010112	OG0002722	OG0003236	OG0009351	OG0008008		OG0003428				OG0008916							OG0003252	OG0001047	OG0001969	OG0001350	OG0004716	OG0001222
	OG0001433		OG0011078		OG0001665		OG0010113	OG0002730	OG0003237	OG0009535	OG0008011		OG0003458				OG0008920							OG0003257	OG0001052	OG0001971	OG0001353	OG0004734	OG0001225
	OG0001442		OG0011080		OG0001666		OG0010114	OG0002731	OG0003246	OG0009549	OG0008035		OG0003471				OG0008999							OG0003260	OG0001055	OG0001973	OG0001359	OG0004738	OG0001229
	OG0001448		OG0011145		OG0001667		OG0010131	OG0002742	OG0003308	OG0009697	OG0008056		OG0003481				OG0009002							OG0003279	OG0001058	OG0001974	OG0001361	OG0004825	OG0001230
	OG0001452		OG0011157		OG0001668		OG0010136	OG0002747	OG0003311	OG0009750	OG0008066		OG0003519				OG0009007							OG0003287	OG0001061	OG0001976	OG0001368	OG0004838	OG0001237
	OG0001455		OG0011164		OG0001670		OG0010150	OG0002783	OG0003317	OG0009875	OG0008069		OG0003525				OG0009026							OG0003290	OG0001062	OG0001982	OG0001369	OG0004851	OG0001249
	OG0001459		OG0011173		OG0001680		OG0010162	OG0002791	OG0003320	OG0010180	OG0008073		OG0003539				OG0009083							OG0003294	OG0001064	OG0001984	OG0001375	OG0004871	OG0001253
	OG0001460		OG0011178		OG0001684		OG0010163	OG0002821	OG0003325	OG0010873	OG0008093		OG0003609				OG0009127							OG0003299	OG0001076	OG0001986	OG0001376	OG0004902	OG0001257
	OG0001465		OG0011180		OG0001687		OG0010285	OG0002834	OG0003338	OG0010881	OG0008094		OG0003639				OG0009170							OG0003302	OG0001077	OG0001997	OG0001382	OG0004913	OG0001260
	OG0001467		OG0011186		OG0001689		OG0010296	OG0002859	OG0003349	OG0010887	OG0008102		OG0003641				OG0009182							OG0003313	OG0001078	OG0002008	OG0001383	OG0004928	OG0001262
	OG0001468		OG0011188		OG0001692		OG0010357	OG0002864	OG0003353	OG0010889	OG0008106		OG0003663				OG0009338							OG0003329	OG0001079	OG0002012	OG0001385	OG0004963	OG0001271
	OG0001469		OG0011197		OG0001693		OG0010390	OG0002868	OG0003355	OG0010921	OG0008128		OG0003664				OG0009354							OG0003358	OG0001080	OG0002013	OG0001389	OG0004973	OG0001277
	OG0001470		OG0011200		OG0001696		OG0010449	OG0002877	OG0003369	OG0011332	OG0008137		OG0003704				OG0009429							OG0003364	OG0001081	OG0002014	OG0001391	OG0005051	OG0001278
	OG0001471		OG0011224		OG0001703		OG0010455	OG0002879	OG0003373	OG0011346	OG0008145		OG0003717				OG0009430							OG0003394	OG0001084	OG0002021	OG0001393	OG0005074	OG0001291
	OG0001473		OG0011254		OG0001704		OG0010464	OG0002929	OG0003375	OG0013075	OG0008153		OG0003733				OG0009458							OG0003400	OG0001088	OG0002024	OG0001394	OG0005094	OG0001292
	OG0001486		OG0011259		OG0001705		OG0010476	OG0002937	OG0003387		OG0008156		OG0003734				OG0009462							OG0003415	OG0001090	OG0002025	OG0001396	OG0005097	OG0001297
	OG0001487		OG0011263		OG0001710		OG0010497	OG0002941	OG0003397		OG0008169		OG0003739				OG0009517							OG0003416	OG0001092	OG0002026	OG0001397	OG0005141	OG0001298
	OG0001492		OG0011264		OG0001712		OG0010521	OG0002942	OG0003408		OG0008170		OG0003752				OG0009518							OG0003426	OG0001093	OG0002032	OG0001399	OG0005209	OG0001299
	OG0001493		OG0011265		OG0001713		OG0010632	OG0002947	OG0003445		OG0008176		OG0003766				OG0009539							OG0003435	OG0001095	OG0002033	OG0001407	OG0005214	OG0001301
	OG0001496		OG0011274		OG0001717		OG0010671	OG0002952	OG0003448		OG0008179		OG0003791				OG0009567							OG0003447	OG0001096	OG0002037	OG0001416	OG0005251	OG0001306
	OG0001498		OG0011279		OG0001720		OG0010677	OG0002955	OG0003456		OG0008181		OG0003810				OG0009591							OG0003451	OG0001104	OG0002042	OG0001422	OG0005254	OG0001310
	OG0001500		OG0011365		OG0001729		OG0010706	OG0003002	OG0003459		OG0008188		OG0003858				OG0009609							OG0003476	OG0001106	OG0002047	OG0001427	OG0005257	OG0001312
	OG0001502		OG0011373		OG0001735		OG0010793	OG0003016	OG0003497		OG0008196		OG0003899				OG0009757							OG0003485	OG0001110	OG0002049	OG0001437	OG0005258	OG0001314
	OG0001505		OG0011472		OG0001743		OG0010797	OG0003042	OG0003500		OG0008202		OG0003907				OG0009781							OG0003488	OG0001111	OG0002050	OG0001440	OG0005261	OG0001317
	OG0001516		OG0011516		OG0001755		OG0010799	OG0003044	OG0003506		OG0008229		OG0003919				OG0009793							OG0003502	OG0001115	OG0002051	OG0001447	OG0005289	OG0001320
	OG0001517		OG0011538		OG0001764		OG0010815	OG0003048	OG0003514		OG0008235		OG0003921				OG0009800							OG0003524	OG0001119	OG0002061	OG0001450	OG0005299	OG0001322
	OG0001518		OG0011581		OG0001766		OG0010901	OG0003076	OG0003515		OG0008256		OG0003924				OG0009801							OG0003536	OG0001120	OG0002073	OG0001456	OG0005310	OG0001323
	OG0001519		OG0011583		OG0001781		OG0010910	OG0003082	OG0003516		OG0008263		OG0003971				OG0009845							OG0003540	OG0001122	OG0002074	OG0001463	OG0005313	OG0001327
	OG0001526		OG0011584		OG0001783		OG0011026	OG0003083	OG0003539		OG0008267		OG0004047				OG0009956							OG0003555	OG0001124	OG0002075	OG0001475	OG0005352	OG0001329
	OG0001528		OG0011676		OG0001788		OG0011079	OG0003095	OG0003570		OG0008282		OG0004256				OG0010007							OG0003578	OG0001129	OG0002076	OG0001480	OG0005404	OG0001331
	OG0001536		OG0011677		OG0001789		OG0011085	OG0003186	OG0003582		OG0008284		OG0004279				OG0010023							OG0003580	OG0001130	OG0002082	OG0001487	OG0005470	OG0001337
	OG0001543		OG0011686		OG0001792		OG0011102	OG0003199	OG0003586		OG0008295		OG0004287				OG0010086							OG0003616	OG0001136	OG0002084	OG0001492	OG0005484	OG0001342
	OG0001546		OG0011688		OG0001797		OG0011131	OG0003255	OG0003606		OG0008299		OG0004298				OG0010182							OG0003632	OG0001142	OG0002087	OG0001497	OG0005495	OG0001348
	OG0001554		OG0011690		OG0001798		OG0011163	OG0003264	OG0003609		OG0008301		OG0004321				OG0010186							OG0003641	OG0001143	OG0002091	OG0001499	OG0005498	OG0001349
	OG0001555		OG0011691		OG0001799		OG0011228	OG0003278	OG0003615		OG0008302		OG0004359				OG0010280							OG0003661	OG0001153	OG0002097	OG0001502	OG0005515	OG0001353
	OG0001558		OG0011694		OG0001800		OG0011291	OG0003295	OG0003647		OG0008304		OG0004393				OG0010348							OG0003681	OG0001155	OG0002098	OG0001503	OG0005518	OG0001355
	OG0001559		OG0011695		OG0001804		OG0011368	OG0003343	OG0003649		OG0008330		OG0004415				OG0010555							OG0003705	OG0001156	OG0002100	OG0001509	OG0005525	OG0001364
	OG0001564		OG0011704		OG0001807		OG0011513	OG0003404	OG0003651		OG0008343		OG0004552				OG0010568							OG0003711	OG0001158	OG0002102	OG0001513	OG0005597	OG0001368
	OG0001567		OG0011709		OG0001808		OG0011525	OG0003434	OG0003663		OG0008359		OG0004562				OG0010587							OG0003714	OG0001159	OG0002103	OG0001516	OG0005608	OG0001370
	OG0001568		OG0011712		OG0001814		OG0011527	OG0003517	OG0003664		OG0008386		OG0004573				OG0010589							OG0003720	OG0001167	OG0002106	OG0001521	OG0005609	OG0001374
	OG0001573		OG0011715		OG0001815		OG0011537	OG0003569	OG0003669		OG0008388		OG0004579				OG0010693							OG0003728	OG0001173	OG0002110	OG0001523	OG0005619	OG0001375
	OG0001579		OG0011720		OG0001817		OG0011569	OG0003587	OG0003701		OG0008401		OG0004591				OG0010696							OG0003743	OG0001175	OG0002115	OG0001529	OG0005631	OG0001376
	OG0001584		OG0011722		OG0001820		OG0011571	OG0003648	OG0003709		OG0008404		OG0004626				OG0010714							OG0003746	OG0001177	OG0002116	OG0001533	OG0005645	OG0001377
	OG0001590		OG0011726		OG0001821		OG0011594	OG0003650	OG0003743		OG0008449		OG0004650				OG0010720							OG0003823	OG0001179	OG0002121	OG0001537	OG0005669	OG0001382
	OG0001592		OG0011731		OG0001822		OG0011596	OG0003739	OG0003745		OG0008452		OG0004684				OG0010732							OG0003834	OG0001181	OG0002122	OG0001538	OG0005671	OG0001383
	OG0001593		OG0011735		OG0001823		OG0011601	OG0003752	OG0003763		OG0008453		OG0004823				OG0010882							OG0003860	OG0001184	OG0002126	OG0001544	OG0005682	OG0001390
	OG0001595		OG0011755		OG0001826		OG0011605	OG0003766	OG0003814		OG0008464		OG0004916				OG0010925							OG0003864	OG0001187	OG0002134	OG0001545	OG0005777	OG0001391
	OG0001596		OG0011757		OG0001830		OG0011677	OG0003791	OG0003818		OG0008477		OG0004964				OG0010962							OG0003876	OG0001188	OG0002144	OG0001547	OG0005786	OG0001392
	OG0001597		OG0011759		OG0001831		OG0011751	OG0003810	OG0003841		OG0008480		OG0004993				OG0010969							OG0003879	OG0001189	OG0002147	OG0001548	OG0005790	OG0001394
	OG0001602		OG0011764		OG0001835		OG0011773	OG0003858	OG0003846		OG0008486		OG0005019				OG0010982							OG0003887	OG0001190	OG0002149	OG0001551	OG0005799	OG0001397
	OG0001608		OG0011775		OG0001840		OG0011856	OG0003892	OG0003847		OG0008491		OG0005054				OG0011122							OG0003893	OG0001195	OG0002156	OG0001553	OG0005802	OG0001407
	OG0001609		OG0011790		OG0001841		OG0012108	OG0003899	OG0003869		OG0008534		OG0005055				OG0011140							OG0003929	OG0001205	OG0002160	OG0001559	OG0005838	OG0001415
	OG0001611		OG0011793		OG0001845		OG0012112	OG0003921	OG0003874		OG0008542		OG0005056				OG0011144							OG0004015	OG0001206	OG0002175	OG0001563	OG0005847	OG0001416
	OG0001615		OG0011794		OG0001846		OG0012119	OG0003965	OG0003875		OG0008544		OG0005058				OG0011372							OG0004048	OG0001207	OG0002187	OG0001565	OG0005852	OG0001420
	OG0001625		OG0011801		OG0001847		OG0012167	OG0004036	OG0003905		OG0008546		OG0005182				OG0011401							OG0004078	OG0001209	OG0002193	OG0001566	OG0005858	OG0001421
	OG0001633		OG0011804		OG0001848		OG0012168	OG0004047	OG0003971		OG0008548		OG0005236				OG0011422							OG0004087	OG0001212	OG0002194	OG0001569	OG0005879	OG0001423
	OG0001636		OG0011809		OG0001854		OG0012171	OG0004072	OG0004024		OG0008562		OG0005331				OG0011431							OG0004128	OG0001221	OG0002195	OG0001571	OG0005898	OG0001430
	OG0001641		OG0011810		OG0001855		OG0012225	OG0004169	OG0004077		OG0008564		OG0005367				OG0011436							OG0004133	OG0001225	OG0002198	OG0001572	OG0005930	OG0001431
	OG0001642		OG0011814		OG0001860		OG0012242	OG0004217	OG0004121		OG0008565		OG0005677				OG0011437							OG0004134	OG0001234	OG0002207	OG0001576	OG0006004	OG0001434
	OG0001643		OG0011815		OG0001862		OG0012252	OG0004221	OG0004153		OG0008569		OG0005685				OG0011488							OG0004181	OG0001238	OG0002209	OG0001578	OG0006040	OG0001437
	OG0001645		OG0011817		OG0001872		OG0012254	OG0004271	OG0004171		OG0008571		OG0005700				OG0011506							OG0004215	OG0001241	OG0002211	OG0001580	OG0006043	OG0001440
	OG0001646		OG0011824		OG0001873		OG0012266	OG0004298	OG0004199		OG0008577		OG0005701				OG0011667							OG0004285	OG0001244	OG0002212	OG0001582	OG0006046	OG0001446
	OG0001647		OG0011829		OG0001878		OG0012276	OG0004307	OG0004215		OG0008584		OG0005707				OG0011977							OG0004300	OG0001246	OG0002214	OG0001586	OG0006049	OG0001447
	OG0001653		OG0011837		OG0001881		OG0012310	OG0004321	OG0004222		OG0008592		OG0005715				OG0011990							OG0004344	OG0001248	OG0002215	OG0001587	OG0006099	OG0001450
	OG0001655		OG0012237		OG0001888		OG0012410	OG0004387	OG0004223		OG0008593		OG0005741				OG0012008							OG0004352	OG0001250	OG0002219	OG0001600	OG0006118	OG0001453
	OG0001657		OG0012258		OG0001898		OG0012422	OG0004389	OG0004315		OG0008672		OG0005757				OG0012017							OG0004364	OG0001252	OG0002222	OG0001603	OG0006139	OG0001460
	OG0001663		OG0012259		OG0001902		OG0012482	OG0004393	OG0004337		OG0008676		OG0005817				OG0012022							OG0004378	OG0001253	OG0002231	OG0001607	OG0006164	OG0001462
	OG0001667		OG0012260		OG0001906		OG0012499	OG0004415	OG0004359		OG0008678		OG0005954				OG0012027							OG0004381	OG0001257	OG0002253	OG0001610	OG0006182	OG0001466
	OG0001668		OG0012262		OG0001907		OG0012505	OG0004521	OG0004382		OG0008681		OG0005989				OG0012037							OG0004392	OG0001262	OG0002257	OG0001615	OG0006194	OG0001487
	OG0001678		OG0012264		OG0001917		OG0012533	OG0004546	OG0004425		OG0008690		OG0006045				OG0012062							OG0004394	OG0001266	OG0002262	OG0001616	OG0006203	OG0001492
	OG0001679		OG0012265		OG0001918		OG0012537	OG0004552	OG0004470		OG0008692		OG0006060				OG0012065							OG0004398	OG0001269	OG0002268	OG0001619	OG0006215	OG0001495
	OG0001687		OG0012267		OG0001925		OG0012568	OG0004562	OG0004483		OG0008695		OG0006068				OG0012081							OG0004408	OG0001274	OG0002276	OG0001624	OG0006250	OG0001499
	OG0001689		OG0012269		OG0001926		OG0012580	OG0004615	OG0004573		OG0008700		OG0006077				OG0012122							OG0004441	OG0001276	OG0002279	OG0001630	OG0006298	OG0001501
	OG0001702		OG0012270		OG0001927		OG0012589	OG0004718	OG0004645		OG0008701		OG0006112				OG0012163							OG0004456	OG0001277	OG0002289	OG0001632	OG0006320	OG0001502
	OG0001703		OG0012393		OG0001929		OG0012590	OG0004761	OG0004670		OG0008703		OG0006117				OG0012353							OG0004464	OG0001278	OG0002291	OG0001635	OG0006363	OG0001503
	OG0001711		OG0012398		OG0001931		OG0012593	OG0004821	OG0004672		OG0008705		OG0006121				OG0012382							OG0004468	OG0001279	OG0002299	OG0001637	OG0006369	OG0001506
	OG0001712		OG0012404		OG0001935		OG0012610	OG0004823	OG0004673		OG0008755		OG0006178				OG0012798							OG0004471	OG0001282	OG0002301	OG0001648	OG0006374	OG0001511
	OG0001713		OG0012406		OG0001938		OG0012678	OG0004895	OG0004694		OG0008758		OG0006216				OG0012803							OG0004482	OG0001288	OG0002302	OG0001658	OG0006387	OG0001512
	OG0001715		OG0012416		OG0001939		OG0012695	OG0004896	OG0004696		OG0008780		OG0006230				OG0012809							OG0004493	OG0001291	OG0002305	OG0001660	OG0006403	OG0001514
	OG0001719		OG0012421		OG0001941		OG0012749	OG0004905	OG0004700		OG0008782		OG0006260				OG0012823							OG0004496	OG0001292	OG0002306	OG0001661	OG0006418	OG0001516
	OG0001731		OG0012425		OG0001942		OG0013048	OG0004993	OG0004717		OG0008784		OG0006361				OG0012825							OG0004506	OG0001294	OG0002308	OG0001664	OG0006423	OG0001517
	OG0001740		OG0012427		OG0001950		OG0013051	OG0005054	OG0004726		OG0008785		OG0006389				OG0012830							OG0004525	OG0001295	OG0002309	OG0001671	OG0006429	OG0001519
	OG0001741		OG0012431		OG0001953		OG0013061	OG0005086	OG0004741		OG0008786		OG0006451				OG0012833							OG0004551	OG0001296	OG0002310	OG0001674	OG0006430	OG0001520
	OG0001744		OG0012442		OG0001956		OG0013064	OG0005093	OG0004759		OG0008796		OG0006468				OG0012844							OG0004576	OG0001298	OG0002315	OG0001677	OG0006444	OG0001527
	OG0001745		OG0012452		OG0001965		OG0013067	OG0005289	OG0004806		OG0008808		OG0006493				OG0012849							OG0004591	OG0001299	OG0002316	OG0001681	OG0006447	OG0001528
	OG0001747		OG0012453		OG0001967		OG0013117	OG0005291	OG0004825		OG0008810		OG0006552				OG0012859							OG0004597	OG0001300	OG0002326	OG0001683	OG0006454	OG0001533
	OG0001749		OG0012457		OG0001968		OG0013123	OG0005297	OG0004826		OG0008811		OG0006632				OG0012873							OG0004616	OG0001302	OG0002327	OG0001684	OG0006473	OG0001535
	OG0001753		OG0012459		OG0001969		OG0013129	OG0005367	OG0004899		OG0008817		OG0006644				OG0012875							OG0004633	OG0001306	OG0002328	OG0001691	OG0006482	OG0001540
	OG0001755		OG0012460		OG0001973		OG0013134	OG0005375	OG0004900		OG0008876		OG0006713				OG0012891							OG0004635	OG0001312	OG0002330	OG0001693	OG0006492	OG0001547
	OG0001760		OG0012461		OG0001974		OG0013138	OG0005504	OG0004903		OG0008877		OG0006809				OG0012893							OG0004665	OG0001315	OG0002331	OG0001694	OG0006512	OG0001549
	OG0001780		OG0012481		OG0001975		OG0013146	OG0005536	OG0004915		OG0008882		OG0006821				OG0012903							OG0004701	OG0001318	OG0002341	OG0001695	OG0006518	OG0001552
	OG0001783		OG0012484		OG0001995		OG0013165	OG0005656	OG0004916		OG0008883		OG0006824				OG0012921							OG0004713	OG0001320	OG0002347	OG0001700	OG0006541	OG0001555
	OG0001784		OG0012487		OG0002003		OG0013166	OG0005668	OG0004943		OG0008885		OG0006851				OG0012923							OG0004754	OG0001321	OG0002351	OG0001701	OG0006544	OG0001557
	OG0001786		OG0012501		OG0002004		OG0013208	OG0005670	OG0004944		OG0008893		OG0006874				OG0012925							OG0004761	OG0001322	OG0002361	OG0001705	OG0006565	OG0001560
	OG0001787		OG0012503		OG0002006		OG0013228	OG0006024	OG0004969		OG0008896		OG0006901				OG0012928							OG0004825	OG0001323	OG0002372	OG0001706	OG0006570	OG0001565
	OG0001790		OG0012513		OG0002015		OG0013238	OG0006587	OG0004978		OG0008911		OG0006908				OG0012931							OG0004870	OG0001325	OG0002376	OG0001708	OG0006587	OG0001569
	OG0001791		OG0012522		OG0002016		OG0013244	OG0006778	OG0004988		OG0008912		OG0006936				OG0012937							OG0004881	OG0001327	OG0002379	OG0001714	OG0006598	OG0001571
	OG0001797		OG0012552		OG0002017		OG0013253	OG0006884	OG0004991		OG0008914		OG0006950				OG0012975							OG0004889	OG0001328	OG0002391	OG0001717	OG0006604	OG0001572
	OG0001800		OG0012561		OG0002018		OG0013254	OG0006963	OG0005041		OG0008916		OG0006953				OG0012977							OG0004892	OG0001330	OG0002392	OG0001718	OG0006618	OG0001576
	OG0001807		OG0012562		OG0002020		OG0013260	OG0006970	OG0005058		OG0008922		OG0006989				OG0013006							OG0004895	OG0001331	OG0002395	OG0001719	OG0006621	OG0001578
	OG0001808		OG0012566		OG0002028		OG0013268	OG0006972	OG0005072		OG0008924		OG0007013				OG0013007							OG0004897	OG0001344	OG0002398	OG0001722	OG0006623	OG0001584
	OG0001813		OG0012573		OG0002033		OG0013271	OG0006975	OG0005089		OG0008929		OG0007016				OG0013019							OG0004918	OG0001347	OG0002402	OG0001724	OG0006626	OG0001588
	OG0001815		OG0012582		OG0002039		OG0013272	OG0006980	OG0005155		OG0008932		OG0007045				OG0013022							OG0004948	OG0001350	OG0002404	OG0001729	OG0006634	OG0001600
	OG0001817		OG0012586		OG0002050		OG0013287	OG0007113	OG0005293		OG0008938		OG0007060				OG0013023							OG0004956	OG0001353	OG0002423	OG0001732	OG0006638	OG0001605
	OG0001823		OG0012587		OG0002057		OG0013290	OG0007227	OG0005300		OG0008939		OG0007130				OG0013487							OG0004991	OG0001355	OG0002424	OG0001734	OG0006645	OG0001610
	OG0001826		OG0012603		OG0002067		OG0013291	OG0007228	OG0005331		OG0008940		OG0007132				OG0013654							OG0005010	OG0001358	OG0002427	OG0001737	OG0006651	OG0001620
	OG0001827		OG0012605		OG0002068		OG0013293	OG0007230	OG0005344		OG0008942		OG0007134				OG0013936							OG0005016	OG0001361	OG0002428	OG0001738	OG0006675	OG0001623
	OG0001828		OG0012607		OG0002089		OG0013316	OG0007339	OG0005356		OG0008945		OG0007144				OG0013952							OG0005043	OG0001367	OG0002442	OG0001749	OG0006682	OG0001624
	OG0001829		OG0012609		OG0002093		OG0013319	OG0007367	OG0005366		OG0008949		OG0007160				OG0013966							OG0005056	OG0001368	OG0002444	OG0001758	OG0006687	OG0001630
	OG0001830		OG0012622		OG0002099		OG0013320	OG0007510	OG0005383		OG0008952		OG0007191				OG0013978							OG0005065	OG0001369	OG0002458	OG0001764	OG0006731	OG0001631
	OG0001832		OG0012628		OG0002102		OG0013321	OG0007519	OG0005387		OG0009019		OG0007247				OG0014019							OG0005072	OG0001370	OG0002467	OG0001767	OG0006738	OG0001632
	OG0001834		OG0012701		OG0002109		OG0013322	OG0007524	OG0005406		OG0009022		OG0007252				OG0014062							OG0005084	OG0001375	OG0002469	OG0001769	OG0006754	OG0001641
	OG0001843		OG0013070		OG0002111		OG0013348	OG0007593	OG0005436		OG0009024		OG0007258				OG0014168							OG0005120	OG0001381	OG0002472	OG0001774	OG0006764	OG0001644
	OG0001846		OG0013105		OG0002113		OG0013375	OG0007601	OG0005447		OG0009030		OG0007264				OG0014216							OG0005221	OG0001382	OG0002475	OG0001775	OG0006768	OG0001645
	OG0001852		OG0013107		OG0002118		OG0013377	OG0007605	OG0005458		OG0009044		OG0007292				OG0014258							OG0005269	OG0001385	OG0002476	OG0001776	OG0006776	OG0001648
	OG0001858		OG0013149		OG0002124		OG0013436	OG0007683	OG0005469		OG0009045		OG0007334				OG0014259							OG0005272	OG0001388	OG0002481	OG0001778	OG0006804	OG0001651
	OG0001863		OG0013205		OG0002134		OG0013462	OG0007759	OG0005562		OG0009048		OG0007361				OG0014264							OG0005274	OG0001389	OG0002484	OG0001788	OG0006805	OG0001654
	OG0001864		OG0013275		OG0002136		OG0013475	OG0007760	OG0005635		OG0009051		OG0007363				OG0014269							OG0005289	OG0001391	OG0002487	OG0001795	OG0006843	OG0001656
	OG0001866		OG0013283		OG0002140		OG0013482	OG0007838	OG0005675		OG0009053		OG0007369				OG0014272							OG0005295	OG0001392	OG0002488	OG0001796	OG0006856	OG0001659
	OG0001872		OG0013302		OG0002151		OG0013527	OG0007840	OG0005677		OG0009054		OG0007373				OG0014274							OG0005360	OG0001393	OG0002493	OG0001800	OG0006888	OG0001660
	OG0001873		OG0013457		OG0002187		OG0013530	OG0007843	OG0005692		OG0009059		OG0007376				OG0014275							OG0005363	OG0001394	OG0002509	OG0001802	OG0006897	OG0001664
	OG0001876		OG0013464		OG0002192		OG0013568	OG0007847	OG0005720		OG0009062		OG0007380				OG0014279							OG0005413	OG0001396	OG0002534	OG0001803	OG0006937	OG0001667
	OG0001882		OG0013465		OG0002219		OG0013582	OG0007851	OG0005755		OG0009068		OG0007383				OG0014286							OG0005461	OG0001402	OG0002538	OG0001804	OG0006942	OG0001671
	OG0001883		OG0013466		OG0002227		OG0013621	OG0007854	OG0005773		OG0009073		OG0007391				OG0014288							OG0005470	OG0001403	OG0002540	OG0001805	OG0006957	OG0001674
	OG0001890		OG0013468		OG0002232		OG0013631	OG0007935	OG0005775		OG0009079		OG0007397				OG0014290							OG0005488	OG0001406	OG0002542	OG0001806	OG0006961	OG0001679
	OG0001892		OG0013470		OG0002235		OG0013635	OG0007942	OG0005785		OG0009084		OG0007399				OG0014564							OG0005511	OG0001407	OG0002543	OG0001814	OG0006976	OG0001683
	OG0001894		OG0013472		OG0002246		OG0013643	OG0008055	OG0005808		OG0009087		OG0007412				OG0014738							OG0005551	OG0001411	OG0002544	OG0001815	OG0006977	OG0001688
	OG0001898		OG0013476		OG0002253		OG0013645	OG0008126	OG0005836		OG0009091		OG0007417				OG0014747							OG0005569	OG0001416	OG0002548	OG0001817	OG0006978	OG0001691
	OG0001901		OG0013480		OG0002256		OG0013653	OG0008207	OG0005841		OG0009095		OG0007425				OG0014849							OG0005616	OG0001419	OG0002549	OG0001818	OG0006979	OG0001692
	OG0001902		OG0013485		OG0002258		OG0014195	OG0008218	OG0005846		OG0009097		OG0007457				OG0014951							OG0005629	OG0001420	OG0002552	OG0001820	OG0006998	OG0001694
	OG0001904		OG0013491		OG0002261		OG0014291	OG0008224	OG0005878		OG0009159		OG0007461											OG0005642	OG0001424	OG0002559	OG0001822	OG0006999	OG0001700
	OG0001905		OG0013492		OG0002265		OG0014301	OG0008225	OG0005893		OG0009168		OG0007475											OG0005646	OG0001431	OG0002560	OG0001850	OG0007004	OG0001701
	OG0001908		OG0013495		OG0002267		OG0014311	OG0008306	OG0005912		OG0009169		OG0007478											OG0005656	OG0001436	OG0002563	OG0001851	OG0007019	OG0001705
	OG0001909		OG0013499		OG0002271		OG0014326	OG0008407	OG0005969		OG0009171		OG0007486											OG0005683	OG0001440	OG0002565	OG0001854	OG0007021	OG0001708
	OG0001914		OG0013501		OG0002281		OG0014355	OG0008420	OG0005996		OG0009173		OG0007555											OG0005688	OG0001444	OG0002566	OG0001856	OG0007044	OG0001714
	OG0001917		OG0013511		OG0002291		OG0014364	OG0008426	OG0006007		OG0009175		OG0007556											OG0005763	OG0001447	OG0002567	OG0001860	OG0007052	OG0001715
	OG0001918		OG0013518		OG0002293		OG0014431	OG0008512	OG0006035		OG0009199		OG0007558											OG0005768	OG0001455	OG0002579	OG0001867	OG0007076	OG0001716
	OG0001919		OG0013519		OG0002303		OG0014437	OG0008518	OG0006044		OG0009200		OG0007564											OG0005781	OG0001456	OG0002583	OG0001872	OG0007081	OG0001719
	OG0001922		OG0013524		OG0002305		OG0014460	OG0008519	OG0006047		OG0009202		OG0007631											OG0005804	OG0001461	OG0002591	OG0001874	OG0007083	OG0001722
	OG0001925		OG0013532		OG0002329		OG0014461	OG0008521	OG0006051		OG0009221		OG0007638											OG0005877	OG0001463	OG0002592	OG0001881	OG0007091	OG0001727
	OG0001927		OG0013536		OG0002334		OG0014463	OG0008626	OG0006056		OG0009223		OG0007640											OG0005950	OG0001474	OG0002594	OG0001885	OG0007092	OG0001738
	OG0001943		OG0013539		OG0002338		OG0014468	OG0008725	OG0006065		OG0009224		OG0007641											OG0006006	OG0001475	OG0002600	OG0001887	OG0007101	OG0001740
	OG0001944		OG0013559		OG0002340		OG0014478	OG0008747	OG0006119		OG0009225		OG0007667											OG0006010	OG0001477	OG0002609	OG0001899	OG0007105	OG0001745
	OG0001949		OG0013576		OG0002349		OG0014497	OG0008748	OG0006156		OG0009229		OG0007707											OG0006022	OG0001485	OG0002620	OG0001906	OG0007129	OG0001747
	OG0001950		OG0013584		OG0002350		OG0014506	OG0008836	OG0006192		OG0009233		OG0007711											OG0006095	OG0001495	OG0002625	OG0001912	OG0007138	OG0001751
	OG0001951		OG0013587		OG0002353		OG0014532	OG0008868	OG0006199		OG0009236		OG0007712											OG0006101	OG0001496	OG0002628	OG0001916	OG0007139	OG0001754
	OG0001956		OG0013590		OG0002357		OG0014546	OG0009115	OG0006212		OG0009239		OG0007728											OG0006143	OG0001499	OG0002634	OG0001926	OG0007152	OG0001757
	OG0001957		OG0013592		OG0002367		OG0014567	OG0009278	OG0006216		OG0009242		OG0007746											OG0006146	OG0001502	OG0002637	OG0001927	OG0007154	OG0001758
	OG0001963		OG0013599		OG0002370		OG0014599	OG0009351	OG0006235		OG0009243		OG0007786											OG0006150	OG0001503	OG0002662	OG0001930	OG0007184	OG0001759
	OG0001968		OG0013613		OG0002377		OG0014607	OG0009535	OG0006264		OG0009245		OG0007789											OG0006154	OG0001505	OG0002663	OG0001932	OG0007189	OG0001760
	OG0001969		OG0013616		OG0002380		OG0014616	OG0009549	OG0006303		OG0009249		OG0007800											OG0006166	OG0001507	OG0002665	OG0001933	OG0007201	OG0001762
	OG0001978		OG0013618		OG0002381		OG0014666	OG0009697	OG0006313		OG0009252		OG0007819											OG0006168	OG0001508	OG0002674	OG0001934	OG0007218	OG0001764
	OG0001979		OG0013623		OG0002399		OG0014681	OG0009750	OG0006357		OG0009253		OG0007828											OG0006172	OG0001509	OG0002676	OG0001938	OG0007266	OG0001767
	OG0001981		OG0013625		OG0002411		OG0014696	OG0009875	OG0006361		OG0009255		OG0007878											OG0006180	OG0001511	OG0002691	OG0001941	OG0007272	OG0001768
	OG0001982		OG0013626		OG0002434		OG0014714	OG0010180	OG0006371		OG0009258		OG0007900											OG0006200	OG0001514	OG0002701	OG0001945	OG0007279	OG0001769
	OG0001986		OG0013629		OG0002436		OG0014717	OG0010873	OG0006383		OG0009264		OG0007916											OG0006203	OG0001518	OG0002704	OG0001950	OG0007309	OG0001774
	OG0001989		OG0013648		OG0002448		OG0014721	OG0010881	OG0006436		OG0009265		OG0007926											OG0006227	OG0001532	OG0002706	OG0001954	OG0007310	OG0001775
	OG0002001		OG0013655		OG0002455		OG0014722	OG0010887	OG0006460		OG0009272		OG0007975											OG0006277	OG0001533	OG0002719	OG0001955	OG0007324	OG0001783
	OG0002005		OG0013657		OG0002480		OG0014728	OG0010889	OG0006490		OG0009343		OG0007983											OG0006279	OG0001535	OG0002725	OG0001960	OG0007330	OG0001786
	OG0002007		OG0013658		OG0002486		OG0014730	OG0010921	OG0006597		OG0009347		OG0008014											OG0006328	OG0001536	OG0002739	OG0001965	OG0007337	OG0001787
	OG0002012		OG0013662		OG0002488		OG0014733	OG0011332	OG0006622		OG0009355		OG0008098											OG0006330	OG0001544	OG0002740	OG0001966	OG0007349	OG0001791
	OG0002020		OG0013663		OG0002499		OG0014735	OG0011346	OG0006636		OG0009357		OG0008100											OG0006352	OG0001545	OG0002752	OG0001967	OG0007373	OG0001796
	OG0002024		OG0013665		OG0002508		OG0014757	OG0013075	OG0006644		OG0009362		OG0008102											OG0006354	OG0001547	OG0002756	OG0001970	OG0007394	OG0001798
	OG0002026		OG0013676		OG0002510		OG0014772		OG0006647		OG0009365		OG0008103											OG0006364	OG0001549	OG0002772	OG0001972	OG0007411	OG0001817
	OG0002031		OG0013683		OG0002521		OG0014838		OG0006648		OG0009370		OG0008104											OG0006380	OG0001551	OG0002773	OG0001975	OG0007412	OG0001819
	OG0002033		OG0013687		OG0002530		OG0014842		OG0006655		OG0009371		OG0008180											OG0006396	OG0001553	OG0002780	OG0001977	OG0007418	OG0001821
	OG0002037		OG0013692		OG0002532		OG0014861		OG0006661		OG0009391		OG0008189											OG0006423	OG0001557	OG0002799	OG0001980	OG0007429	OG0001824
	OG0002042		OG0013701		OG0002534		OG0014864		OG0006712		OG0009392		OG0008257											OG0006450	OG0001558	OG0002804	OG0001983	OG0007431	OG0001826
	OG0002046		OG0013719		OG0002550		OG0014865		OG0006717		OG0009394		OG0008266											OG0006471	OG0001559	OG0002813	OG0001985	OG0007476	OG0001839
	OG0002047		OG0013723		OG0002561		OG0014871		OG0006724		OG0009395		OG0008288											OG0006477	OG0001560	OG0002820	OG0001987	OG0007483	OG0001844
	OG0002048		OG0013725		OG0002562		OG0014872		OG0006762		OG0009396		OG0008292											OG0006480	OG0001562	OG0002838	OG0001996	OG0007511	OG0001846
	OG0002049		OG0013733		OG0002564		OG0014873		OG0006795		OG0009399		OG0008355											OG0006500	OG0001563	OG0002848	OG0001998	OG0007517	OG0001850
	OG0002057		OG0014768		OG0002566		OG0014876		OG0006797		OG0009401		OG0008356											OG0006525	OG0001565	OG0002849	OG0002004	OG0007519	OG0001856
	OG0002061		OG0014769		OG0002570		OG0014878		OG0006814		OG0009403		OG0008375											OG0006528	OG0001566	OG0002873	OG0002009	OG0007592	OG0001857
	OG0002067		OG0014776		OG0002571		OG0014891		OG0006815		OG0009404		OG0008376											OG0006549	OG0001569	OG0002876	OG0002016	OG0007600	OG0001858
	OG0002073		OG0014777		OG0002584		OG0014894		OG0006818		OG0009405		OG0008378											OG0006565	OG0001571	OG0002886	OG0002017	OG0007716	OG0001867
	OG0002080		OG0014780		OG0002594		OG0014976		OG0006819		OG0009406		OG0008381											OG0006567	OG0001572	OG0002898	OG0002018	OG0007723	OG0001883
	OG0002084		OG0014784		OG0002600		OG0014977		OG0006830		OG0009411		OG0008384											OG0006577	OG0001578	OG0002899	OG0002022	OG0007753	OG0001887
	OG0002091		OG0014786		OG0002601		OG0014978		OG0006870		OG0009414		OG0008470											OG0006587	OG0001579	OG0002905	OG0002028	OG0007754	OG0001888
	OG0002092		OG0014787		OG0002617				OG0006880		OG0009416		OG0008559											OG0006589	OG0001580	OG0002914	OG0002035	OG0007798	OG0001895
	OG0002097		OG0014789		OG0002622				OG0006894		OG0009417		OG0008576											OG0006604	OG0001582	OG0002915	OG0002041	OG0007837	OG0001896
	OG0002099		OG0014792		OG0002641				OG0006945		OG0009418		OG0008578											OG0006615	OG0001583	OG0002938	OG0002045	OG0007858	OG0001899
	OG0002100		OG0014794		OG0002643				OG0006981		OG0009419		OG0008580											OG0006618	OG0001586	OG0002941	OG0002052	OG0007859	OG0001900
	OG0002102		OG0014795		OG0002649				OG0006995		OG0009420		OG0008670											OG0006619	OG0001588	OG0002944	OG0002053	OG0007906	OG0001910
	OG0002106		OG0014797		OG0002650				OG0007023		OG0009427		OG0008672											OG0006623	OG0001594	OG0002948	OG0002056	OG0007928	OG0001913
	OG0002109		OG0014798		OG0002659				OG0007029		OG0009428		OG0008681											OG0006625	OG0001595	OG0002967	OG0002058	OG0007930	OG0001914
	OG0002110		OG0014800		OG0002663				OG0007032		OG0009431		OG0008684											OG0006695	OG0001597	OG0002992	OG0002064	OG0007932	OG0001916
	OG0002111		OG0014802		OG0002669				OG0007039		OG0009432		OG0008696											OG0006698	OG0001600	OG0003009	OG0002066	OG0007933	OG0001921
	OG0002115		OG0014811		OG0002670				OG0007041		OG0009433		OG0008779											OG0006711	OG0001603	OG0003011	OG0002067	OG0007934	OG0001922
	OG0002116		OG0014818		OG0002721				OG0007042		OG0009434		OG0008780											OG0006721	OG0001605	OG0003031	OG0002072	OG0008027	OG0001942
	OG0002126		OG0014821		OG0002727				OG0007051		OG0009435		OG0008793											OG0006745	OG0001607	OG0003039	OG0002077	OG0008040	OG0001944
	OG0002133		OG0014823		OG0002729				OG0007058		OG0009436		OG0008797											OG0006776	OG0001610	OG0003041	OG0002085	OG0008112	OG0001948
	OG0002138		OG0014824		OG0002735				OG0007068		OG0009437		OG0008911											OG0006778	OG0001614	OG0003042	OG0002090	OG0008208	OG0001950
	OG0002146		OG0014825		OG0002754				OG0007075		OG0009438		OG0008920											OG0006816	OG0001615	OG0003048	OG0002092	OG0008225	OG0001955
	OG0002149		OG0014826		OG0002776				OG0007080		OG0009440		OG0008931											OG0006826	OG0001621	OG0003065	OG0002095	OG0008226	OG0001958
	OG0002151		OG0014827		OG0002778				OG0007100		OG0009442		OG0009052											OG0006839	OG0001628	OG0003070	OG0002099	OG0008406	OG0001964
	OG0002160		OG0014829		OG0002779				OG0007118		OG0009447		OG0009075											OG0006857	OG0001630	OG0003071	OG0002101	OG0008413	OG0001965
	OG0002171		OG0014833		OG0002784				OG0007120		OG0009448		OG0009215											OG0006886	OG0001632	OG0003083	OG0002104	OG0008414	OG0001966
	OG0002188		OG0014834		OG0002785				OG0007123		OG0009450		OG0009219											OG0006890	OG0001635	OG0003089	OG0002107	OG0008418	OG0001972
	OG0002190		OG0014835		OG0002793				OG0007124		OG0009451		OG0009244											OG0006896	OG0001637	OG0003105	OG0002109	OG0008503	OG0001977
	OG0002195		OG0014839		OG0002807				OG0007125		OG0009452		OG0009258											OG0006900	OG0001640	OG0003112	OG0002112	OG0008507	OG0001978
	OG0002198		OG0014843		OG0002812				OG0007127		OG0009454		OG0009421											OG0006932	OG0001648	OG0003116	OG0002113	OG0008523	OG0001979
	OG0002205		OG0014844		OG0002815				OG0007128		OG0009455		OG0009429											OG0006941	OG0001652	OG0003125	OG0002119	OG0008539	OG0001980
	OG0002207				OG0002819				OG0007140		OG0009457		OG0009430											OG0006947	OG0001655	OG0003127	OG0002120	OG0008605	OG0001982
	OG0002211				OG0002822				OG0007146		OG0009541		OG0009634											OG0006952	OG0001657	OG0003147	OG0002128	OG0008610	OG0001983
	OG0002214				OG0002825				OG0007147		OG0009563		OG0009660											OG0006975	OG0001658	OG0003151	OG0002130	OG0008626	OG0001985
	OG0002219				OG0002826				OG0007159		OG0009573		OG0009862											OG0007007	OG0001661	OG0003160	OG0002139	OG0008628	OG0001987
	OG0002231				OG0002832				OG0007167		OG0009580		OG0009870											OG0007008	OG0001662	OG0003167	OG0002145	OG0008717	OG0001988
	OG0002232				OG0002835				OG0007169		OG0009583		OG0009879											OG0007011	OG0001668	OG0003169	OG0002150	OG0008719	OG0001990
	OG0002233				OG0002836				OG0007172		OG0009584		OG0010064											OG0007031	OG0001669	OG0003180	OG0002157	OG0008729	OG0002003
	OG0002262				OG0002838				OG0007183		OG0009586		OG0010067											OG0007034	OG0001671	OG0003188	OG0002162	OG0008820	OG0002009
	OG0002265				OG0002839				OG0007195		OG0009587		OG0010073											OG0007054	OG0001674	OG0003197	OG0002163	OG0008827	OG0002014
	OG0002276				OG0002842				OG0007210		OG0009594		OG0010086											OG0007055	OG0001679	OG0003198	OG0002172	OG0008870	OG0002015
	OG0002279				OG0002846				OG0007214		OG0009596		OG0010335											OG0007082	OG0001681	OG0003199	OG0002176	OG0008954	OG0002030
	OG0002299				OG0002847				OG0007216		OG0009598		OG0010337											OG0007089	OG0001683	OG0003219	OG0002179	OG0008956	OG0002033
	OG0002301				OG0002851				OG0007246		OG0009624		OG0010338											OG0007138	OG0001684	OG0003245	OG0002180	OG0008959	OG0002039
	OG0002302				OG0002852				OG0007251		OG0009625		OG0010345											OG0007152	OG0001688	OG0003257	OG0002183	OG0008966	OG0002045
	OG0002304				OG0002854				OG0007253		OG0009628		OG0010351											OG0007175	OG0001689	OG0003260	OG0002184	OG0008982	OG0002049
	OG0002305				OG0002858				OG0007256		OG0009629		OG0010704											OG0007182	OG0001691	OG0003273	OG0002189	OG0008983	OG0002051
	OG0002307				OG0002877				OG0007259		OG0009631		OG0010706											OG0007222	OG0001694	OG0003279	OG0002197	OG0008984	OG0002052
	OG0002316				OG0002909				OG0007263		OG0009632		OG0010710											OG0007229	OG0001695	OG0003287	OG0002199	OG0009104	OG0002056
	OG0002331				OG0002918				OG0007274		OG0009635		OG0010718											OG0007279	OG0001700	OG0003294	OG0002200	OG0009112	OG0002063
	OG0002338				OG0002930				OG0007275		OG0009636		OG0010728											OG0007315	OG0001704	OG0003302	OG0002201	OG0009113	OG0002073
	OG0002343				OG0002934				OG0007296		OG0009640		OG0010733											OG0007316	OG0001705	OG0003313	OG0002202	OG0009121	OG0002075
	OG0002351				OG0002938				OG0007323		OG0009641		OG0011119											OG0007321	OG0001710	OG0003315	OG0002203	OG0009131	OG0002081
	OG0002372				OG0002946				OG0007332		OG0009644		OG0011124											OG0007329	OG0001712	OG0003322	OG0002210	OG0009132	OG0002095
	OG0002374				OG0002964				OG0007355		OG0009646		OG0011140											OG0007338	OG0001714	OG0003329	OG0002213	OG0009176	OG0002098
	OG0002376				OG0002965				OG0007358		OG0009651		OG0011141											OG0007368	OG0001716	OG0003344	OG0002218	OG0009180	OG0002105
	OG0002379				OG0002966				OG0007360		OG0009652		OG0011154											OG0007390	OG0001719	OG0003359	OG0002223	OG0009274	OG0002109
	OG0002382				OG0002971				OG0007371		OG0009655		OG0011643											OG0007392	OG0001721	OG0003364	OG0002225	OG0009295	OG0002110
	OG0002383				OG0002972				OG0007376		OG0009656		OG0011645											OG0007408	OG0001727	OG0003394	OG0002227	OG0009299	OG0002112
	OG0002384				OG0002976				OG0007379		OG0009658		OG0011646											OG0007429	OG0001732	OG0003400	OG0002235	OG0009312	OG0002119
	OG0002385				OG0002993				OG0007387		OG0009660		OG0011649											OG0007431	OG0001745	OG0003415	OG0002236	OG0009345	OG0002126
	OG0002387				OG0002999				OG0007434		OG0009661		OG0011653											OG0007463	OG0001758	OG0003423	OG0002239	OG0009470	OG0002132
	OG0002390				OG0003008				OG0007440		OG0009663		OG0012351											OG0007487	OG0001761	OG0003463	OG0002249	OG0009488	OG0002138
	OG0002395				OG0003023				OG0007449		OG0009666		OG0012354											OG0007510	OG0001764	OG0003473	OG0002250	OG0009489	OG0002139
	OG0002404				OG0003029				OG0007452		OG0009667		OG0012363											OG0007511	OG0001767	OG0003479	OG0002260	OG0009492	OG0002145
	OG0002421				OG0003031				OG0007462		OG0009672		OG0012364											OG0007512	OG0001768	OG0003502	OG0002261	OG0009516	OG0002151
	OG0002422				OG0003038				OG0007477		OG0009674		OG0012369											OG0007519	OG0001769	OG0003536	OG0002266	OG0009556	OG0002153
	OG0002424				OG0003057				OG0007479		OG0009675		OG0012371											OG0007571	OG0001770	OG0003540	OG0002267	OG0009685	OG0002157
	OG0002426				OG0003060				OG0007482		OG0009681		OG0012375											OG0007591	OG0001775	OG0003555	OG0002269	OG0009726	OG0002160
	OG0002428				OG0003069				OG0007493		OG0009682		OG0013403											OG0007600	OG0001778	OG0003563	OG0002285	OG0009732	OG0002163
	OG0002430				OG0003085				OG0007494		OG0009683		OG0013409											OG0007684	OG0001779	OG0003593	OG0002294	OG0009833	OG0002169
	OG0002431				OG0003123				OG0007526		OG0009773		OG0013419											OG0007723	OG0001785	OG0003614	OG0002298	OG0009834	OG0002171
	OG0002434				OG0003138				OG0007528		OG0009774		OG0013420											OG0007753	OG0001790	OG0003632	OG0002300	OG0009903	OG0002175
	OG0002435				OG0003145				OG0007547		OG0009777		OG0013422											OG0007754	OG0001799	OG0003649	OG0002312	OG0009906	OG0002180
	OG0002436				OG0003154				OG0007553		OG0009778		OG0013424											OG0007800	OG0001802	OG0003660	OG0002314	OG0009918	OG0002185
	OG0002445				OG0003191				OG0007563		OG0009780		OG0013425											OG0007835	OG0001805	OG0003672	OG0002320	OG0010134	OG0002189
	OG0002460				OG0003193				OG0007567		OG0009782		OG0013426											OG0007895	OG0001806	OG0003681	OG0002323	OG0010164	OG0002192
	OG0002464				OG0003210				OG0007634		OG0009783		OG0013431											OG0007930	OG0001807	OG0003704	OG0002329	OG0010293	OG0002197
	OG0002465				OG0003225				OG0007650		OG0009784		OG0013442											OG0007933	OG0001819	OG0003720	OG0002332	OG0010311	OG0002201
	OG0002467				OG0003236				OG0007651		OG0009785		OG0013447											OG0007934	OG0001820	OG0003736	OG0002334	OG0010361	OG0002202
	OG0002472				OG0003239				OG0007656		OG0009794		OG0013450											OG0007937	OG0001833	OG0003739	OG0002346	OG0010400	OG0002203
	OG0002476				OG0003253				OG0007660		OG0009843		OG0013451											OG0007939	OG0001837	OG0003743	OG0002350	OG0010401	OG0002211
	OG0002486				OG0003255				OG0007669		OG0009846													OG0007943	OG0001843	OG0003746	OG0002353	OG0010411	OG0002213
	OG0002493				OG0003262				OG0007670		OG0009849													OG0008022	OG0001845	OG0003781	OG0002355	OG0010436	OG0002214
	OG0002499				OG0003265				OG0007688		OG0009850													OG0008037	OG0001847	OG0003815	OG0002357	OG0010445	OG0002215
	OG0002505				OG0003272				OG0007695		OG0009851													OG0008104	OG0001848	OG0003823	OG0002360	OG0010462	OG0002225
	OG0002507				OG0003281				OG0007701		OG0009852													OG0008112	OG0001850	OG0003864	OG0002367	OG0010668	OG0002226
	OG0002509				OG0003282				OG0007703		OG0009853													OG0008125	OG0001851	OG0003879	OG0002368	OG0010671	OG0002228
	OG0002519				OG0003288				OG0007713		OG0009854													OG0008214	OG0001854	OG0003887	OG0002371	OG0010762	OG0002229
	OG0002521				OG0003296				OG0007727		OG0009855													OG0008220	OG0001856	OG0003889	OG0002373	OG0010763	OG0002235
	OG0002540				OG0003308				OG0007729		OG0009856													OG0008224	OG0001863	OG0003890	OG0002378	OG0010772	OG0002236
	OG0002542				OG0003325				OG0007730		OG0009857													OG0008225	OG0001867	OG0003919	OG0002381	OG0010800	OG0002238
	OG0002543				OG0003326				OG0007734		OG0009858													OG0008293	OG0001872	OG0003935	OG0002389	OG0010822	OG0002239
	OG0002544				OG0003355				OG0007737		OG0009859													OG0008305	OG0001877	OG0003990	OG0002393	OG0010896	OG0002248
	OG0002548				OG0003375				OG0007778		OG0009860													OG0008306	OG0001881	OG0004008	OG0002394	OG0011079	OG0002259
	OG0002549				OG0003381				OG0007784		OG0009861													OG0008308	OG0001883	OG0004016	OG0002399	OG0011102	OG0002262
	OG0002550				OG0003387				OG0007793		OG0009863													OG0008311	OG0001884	OG0004020	OG0002403	OG0011210	OG0002263
	OG0002552				OG0003392				OG0007804		OG0009864													OG0008316	OG0001886	OG0004066	OG0002405	OG0011211	OG0002269
	OG0002553				OG0003397				OG0007809		OG0009865													OG0008410	OG0001887	OG0004078	OG0002409	OG0011234	OG0002273
	OG0002554				OG0003406				OG0007817		OG0009866													OG0008414	OG0001891	OG0004087	OG0002417	OG0011353	OG0002274
	OG0002555				OG0003408				OG0007867		OG0009873													OG0008418	OG0001902	OG0004106	OG0002418	OG0011591	OG0002282
	OG0002559				OG0003411				OG0007868		OG0009877													OG0008498	OG0001904	OG0004133	OG0002419	OG0011718	OG0002283
	OG0002560				OG0003414				OG0007873		OG0009878													OG0008505	OG0001906	OG0004143	OG0002426	OG0011738	OG0002292
	OG0002563				OG0003420				OG0007882		OG0009881													OG0008507	OG0001914	OG0004165	OG0002431	OG0011765	OG0002295
	OG0002564				OG0003421				OG0007900		OG0009882													OG0008513	OG0001915	OG0004169	OG0002436	OG0011767	OG0002296
	OG0002565				OG0003424				OG0007907		OG0009883													OG0008524	OG0001916	OG0004212	OG0002440	OG0011792	OG0002300
	OG0002581				OG0003445				OG0007909		OG0009884													OG0008539	OG0001926	OG0004215	OG0002443	OG0011826	OG0002304
	OG0002584				OG0003449				OG0007919		OG0009885													OG0008607	OG0001929	OG0004220	OG0002446	OG0012198	OG0002306
	OG0002585				OG0003451				OG0007927		OG0009997													OG0008612	OG0001930	OG0004224	OG0002450	OG0012418	OG0002309
	OG0002588				OG0003459				OG0007938		OG0009998													OG0008613	OG0001931	OG0004285	OG0002453	OG0012606	OG0002310
	OG0002592				OG0003462				OG0007941		OG0010002													OG0008621	OG0001932	OG0004289	OG0002454	OG0013085	OG0002312
	OG0002593				OG0003479				OG0007973		OG0010003													OG0008626	OG0001935	OG0004352	OG0002455	OG0013274	OG0002314
	OG0002603				OG0003481				OG0007986		OG0010005													OG0008712	OG0001941	OG0004382	OG0002471	OG0013284	OG0002318
	OG0002609				OG0003500				OG0007988		OG0010009													OG0008714	OG0001942	OG0004395	OG0002479	OG0013510	OG0002320
	OG0002623				OG0003506				OG0007990		OG0010014													OG0008838	OG0001943	OG0004408	OG0002480	OG0013809	OG0002323
	OG0002637				OG0003507				OG0007995		OG0010020													OG0008956	OG0001945	OG0004420	OG0002491	OG0013811	OG0002339
	OG0002643				OG0003511				OG0007996		OG0010022													OG0008958	OG0001947	OG0004456	OG0002492		OG0002341
	OG0002662				OG0003519				OG0008005		OG0010027													OG0008959	OG0001950	OG0004466	OG0002508		OG0002346
	OG0002676				OG0003528				OG0008008		OG0010030													OG0008963	OG0001953	OG0004482	OG0002518		OG0002348
	OG0002681				OG0003560				OG0008011		OG0010066													OG0008964	OG0001955	OG0004486	OG0002527		OG0002352
	OG0002684				OG0003564				OG0008035		OG0010068													OG0008966	OG0001965	OG0004493	OG0002533		OG0002356
	OG0002688				OG0003566				OG0008056		OG0010071													OG0008982	OG0001966	OG0004525	OG0002536		OG0002362
	OG0002692				OG0003570				OG0008066		OG0010072													OG0008990	OG0001967	OG0004535	OG0002568		OG0002367
	OG0002701				OG0003586				OG0008069		OG0010074													OG0009104	OG0001972	OG0004643	OG0002569		OG0002371
	OG0002704				OG0003603				OG0008073		OG0010077													OG0009107	OG0001977	OG0004673	OG0002574		OG0002394
	OG0002717				OG0003609				OG0008074		OG0010080													OG0009113	OG0001980	OG0004693	OG0002578		OG0002397
	OG0002721				OG0003638				OG0008087		OG0010081													OG0009114	OG0001983	OG0004731	OG0002581		OG0002403
	OG0002723				OG0003641				OG0008093		OG0010083													OG0009115	OG0001985	OG0004733	OG0002584		OG0002406
	OG0002725				OG0003643				OG0008094		OG0010084													OG0009116	OG0001987	OG0004751	OG0002586		OG0002414
	OG0002727				OG0003647				OG0008100		OG0010087													OG0009126	OG0001988	OG0004762	OG0002587		OG0002416
	OG0002752				OG0003651				OG0008102		OG0010091													OG0009132	OG0001989	OG0004774	OG0002612		OG0002419
	OG0002754				OG0003663				OG0008106		OG0010092													OG0009133	OG0001990	OG0004824	OG0002615		OG0002435
	OG0002756				OG0003664				OG0008128		OG0010093													OG0009138	OG0002006	OG0004884	OG0002617		OG0002442
	OG0002759				OG0003669				OG0008137		OG0010094													OG0009276	OG0002009	OG0004889	OG0002619		OG0002443
	OG0002766				OG0003714				OG0008145		OG0010096													OG0009299	OG0002014	OG0004908	OG0002622		OG0002445
	OG0002770				OG0003716				OG0008153		OG0010097													OG0009310	OG0002016	OG0004943	OG0002630		OG0002452
	OG0002773				OG0003728				OG0008156		OG0010099													OG0009311	OG0002020	OG0004946	OG0002640		OG0002454
	OG0002776				OG0003745				OG0008157		OG0010100													OG0009468	OG0002034	OG0004952	OG0002649		OG0002455
	OG0002779				OG0003754				OG0008169		OG0010148													OG0009470	OG0002035	OG0004963	OG0002652		OG0002456
	OG0002784				OG0003766				OG0008170		OG0010224													OG0009477	OG0002039	OG0004986	OG0002660		OG0002462
	OG0002799				OG0003775				OG0008176		OG0010225													OG0009478	OG0002041	OG0004991	OG0002661		OG0002464
	OG0002815				OG0003779				OG0008179		OG0010226													OG0009492	OG0002053	OG0005032	OG0002677		OG0002467
	OG0002819				OG0003785				OG0008181		OG0010229													OG0009506	OG0002056	OG0005056	OG0002693		OG0002469
	OG0002824				OG0003810				OG0008188		OG0010232													OG0009507	OG0002060	OG0005072	OG0002713		OG0002470
	OG0002826				OG0003819				OG0008196		OG0010234													OG0009514	OG0002062	OG0005131	OG0002718		OG0002493
	OG0002827				OG0003847				OG0008202		OG0010235													OG0009556	OG0002070	OG0005146	OG0002724		OG0002500
	OG0002835				OG0003851				OG0008229		OG0010236													OG0009702	OG0002073	OG0005147	OG0002729		OG0002510
	OG0002848				OG0003874				OG0008235		OG0010237													OG0009703	OG0002077	OG0005179	OG0002731		OG0002511
	OG0002849				OG0003891				OG0008249		OG0010239													OG0009712	OG0002078	OG0005196	OG0002732		OG0002512
	OG0002851				OG0003894				OG0008251		OG0010245													OG0009718	OG0002100	OG0005211	OG0002747		OG0002518
	OG0002853				OG0003906				OG0008256		OG0010247													OG0009730	OG0002101	OG0005244	OG0002748		OG0002536
	OG0002873				OG0003924				OG0008263		OG0010249													OG0009817	OG0002104	OG0005289	OG0002750		OG0002539
	OG0002875				OG0003971				OG0008267		OG0010252													OG0009906	OG0002105	OG0005295	OG0002783		OG0002545
	OG0002886				OG0004000				OG0008281		OG0010255													OG0009935	OG0002109	OG0005299	OG0002791		OG0002559
	OG0002898				OG0004015				OG0008282		OG0010259													OG0009938	OG0002113	OG0005336	OG0002796		OG0002564
	OG0002901				OG0004024				OG0008284		OG0010260													OG0010105	OG0002124	OG0005351	OG0002801		OG0002567
	OG0002905				OG0004077				OG0008295		OG0010262													OG0010117	OG0002131	OG0005408	OG0002821		OG0002568
	OG0002914				OG0004080				OG0008299		OG0010263													OG0010124	OG0002135	OG0005439	OG0002825		OG0002572
	OG0002919				OG0004086				OG0008301		OG0010264													OG0010142	OG0002136	OG0005444	OG0002835		OG0002574
	OG0002922				OG0004099				OG0008302		OG0010266													OG0010144	OG0002139	OG0005488	OG0002839		OG0002578
	OG0002944				OG0004148				OG0008304		OG0010267													OG0010164	OG0002143	OG0005543	OG0002846		OG0002580
	OG0002948				OG0004184				OG0008330		OG0010268													OG0010401	OG0002144	OG0005586	OG0002852		OG0002584
	OG0002963				OG0004190				OG0008343		OG0010269													OG0010403	OG0002150	OG0005590	OG0002856		OG0002587
	OG0002966				OG0004205				OG0008344		OG0010271													OG0010405	OG0002157	OG0005606	OG0002859		OG0002588
	OG0002967				OG0004217				OG0008345		OG0010326													OG0010417	OG0002159	OG0005608	OG0002860		OG0002596
	OG0002972				OG0004223				OG0008346		OG0010329													OG0010419	OG0002162	OG0005634	OG0002864		OG0002602
	OG0002978				OG0004225				OG0008359		OG0010333													OG0010428	OG0002163	OG0005639	OG0002867		OG0002608
	OG0002992				OG0004250				OG0008386		OG0010334													OG0010439	OG0002167	OG0005648	OG0002868		OG0002611
	OG0002999				OG0004254				OG0008388		OG0010344													OG0010444	OG0002168	OG0005656	OG0002877		OG0002621
	OG0003009				OG0004256				OG0008401		OG0010346													OG0010448	OG0002169	OG0005681	OG0002879		OG0002630
	OG0003010				OG0004258				OG0008404		OG0010350													OG0010453	OG0002172	OG0005682	OG0002885		OG0002631
	OG0003018				OG0004319				OG0008449		OG0010355													OG0010457	OG0002176	OG0005684	OG0002894		OG0002641
	OG0003022				OG0004387				OG0008452		OG0010540													OG0010622	OG0002180	OG0005687	OG0002912		OG0002660
	OG0003023				OG0004405				OG0008453		OG0010542													OG0010668	OG0002183	OG0005706	OG0002918		OG0002662
	OG0003041				OG0004425				OG0008464		OG0010544													OG0010743	OG0002185	OG0005723	OG0002924		OG0002667
	OG0003052				OG0004431				OG0008477		OG0010549													OG0010745	OG0002188	OG0005768	OG0002925		OG0002670
	OG0003070				OG0004461				OG0008478		OG0010551													OG0010755	OG0002189	OG0005812	OG0002929		OG0002684
	OG0003078				OG0004483				OG0008480		OG0010560													OG0010769	OG0002200	OG0005852	OG0002937		OG0002687
	OG0003089				OG0004492				OG0008486		OG0010561													OG0010787	OG0002201	OG0005856	OG0002942		OG0002688
	OG0003105				OG0004522				OG0008491		OG0010565													OG0011182	OG0002202	OG0005887	OG0002947		OG0002695
	OG0003112				OG0004524				OG0008534		OG0010566													OG0011210	OG0002203	OG0005930	OG0002955		OG0002699
	OG0003127				OG0004551				OG0008542		OG0010567													OG0011239	OG0002218	OG0005931	OG0002962		OG0002702
	OG0003129				OG0004562				OG0008544		OG0010570													OG0011247	OG0002220	OG0005947	OG0002964		OG0002715
	OG0003143				OG0004573				OG0008546		OG0010571													OG0011293	OG0002225	OG0005956	OG0002965		OG0002717
	OG0003160				OG0004601				OG0008548		OG0010572													OG0011515	OG0002227	OG0005959	OG0002975		OG0002722
	OG0003167				OG0004645				OG0008562		OG0010573													OG0011733	OG0002229	OG0006012	OG0002999		OG0002725
	OG0003180				OG0004670				OG0008564		OG0010574													OG0011762	OG0002232	OG0006016	OG0003016		OG0002727
	OG0003188				OG0004700				OG0008565		OG0010575													OG0011813	OG0002235	OG0006019	OG0003022		OG0002729
	OG0003197				OG0004707				OG0008569		OG0010576													OG0011906	OG0002238	OG0006022	OG0003023		OG0002736
	OG0003198				OG0004717				OG0008571		OG0010577													OG0012429	OG0002239	OG0006095	OG0003025		OG0002740
	OG0003245				OG0004759				OG0008573		OG0010578													OG0012446	OG0002242	OG0006103	OG0003040		OG0002741
	OG0003253				OG0004788				OG0008577		OG0010579													OG0012467	OG0002251	OG0006136	OG0003051		OG0002746
	OG0003257				OG0004806				OG0008584		OG0010581													OG0012468	OG0002252	OG0006154	OG0003057		OG0002747
	OG0003260				OG0004823				OG0008592		OG0010582													OG0012579	OG0002258	OG0006172	OG0003059		OG0002748
	OG0003279				OG0004825				OG0008593		OG0010583													OG0013301	OG0002260	OG0006189	OG0003093		OG0002749
	OG0003281				OG0004826				OG0008672		OG0010584													OG0013715	OG0002261	OG0006266	OG0003095		OG0002768
	OG0003287				OG0004889				OG0008676		OG0010585														OG0002262	OG0006273	OG0003097		OG0002779
	OG0003294				OG0004890				OG0008678		OG0010586														OG0002263	OG0006277	OG0003099		OG0002785
	OG0003302				OG0004900				OG0008681		OG0010588														OG0002265	OG0006293	OG0003100		OG0002786
	OG0003308				OG0004902				OG0008690		OG0010590														OG0002266	OG0006323	OG0003114		OG0002793
	OG0003311				OG0004913				OG0008692		OG0010591														OG0002267	OG0006330	OG0003117		OG0002796
	OG0003313				OG0004963				OG0008695		OG0010592														OG0002273	OG0006380	OG0003120		OG0002799
	OG0003325				OG0004964				OG0008700		OG0010596														OG0002281	OG0006400	OG0003122		OG0002814
	OG0003326				OG0004969				OG0008701		OG0010597														OG0002282	OG0006403	OG0003129		OG0002817
	OG0003329				OG0004973				OG0008703		OG0010599														OG0002283	OG0006423	OG0003130		OG0002819
	OG0003344				OG0004978				OG0008705		OG0010600														OG0002285	OG0006471	OG0003137		OG0002828
	OG0003355				OG0004988				OG0008755		OG0010603														OG0002287	OG0006483	OG0003141		OG0002829
	OG0003373				OG0005074				OG0008758		OG0010604														OG0002292	OG0006502	OG0003142		OG0002842
	OG0003375				OG0005155				OG0008780		OG0010606														OG0002296	OG0006513	OG0003162		OG0002849
	OG0003394				OG0005186				OG0008781		OG0010608														OG0002298	OG0006533	OG0003173		OG0002855
	OG0003400				OG0005295				OG0008782		OG0010610														OG0002304	OG0006546	OG0003179		OG0002859
	OG0003408				OG0005409				OG0008784		OG0010612														OG0002309	OG0006551	OG0003203		OG0002861
	OG0003411				OG0005458				OG0008785		OG0010615														OG0002310	OG0006565	OG0003206		OG0002863
	OG0003415				OG0005469				OG0008786		OG0010616														OG0002312	OG0006580	OG0003207		OG0002867
	OG0003416				OG0005470				OG0008796		OG0010617														OG0002314	OG0006589	OG0003210		OG0002868
	OG0003458				OG0005491				OG0008808		OG0010697														OG0002318	OG0006604	OG0003214		OG0002877
	OG0003477				OG0005498				OG0008810		OG0010699														OG0002319	OG0006615	OG0003225		OG0002889
	OG0003481				OG0005518				OG0008811		OG0010701														OG0002324	OG0006623	OG0003232		OG0002893
	OG0003502				OG0005534				OG0008817		OG0010702														OG0002326	OG0006625	OG0003235		OG0002895
	OG0003515				OG0005570				OG0008876		OG0010703														OG0002329	OG0006634	OG0003236		OG0002896
	OG0003516				OG0005649				OG0008877		OG0010707														OG0002332	OG0006651	OG0003253		OG0002899
	OG0003536				OG0005669				OG0008882		OG0010708														OG0002334	OG0006655	OG0003254		OG0002908
	OG0003540				OG0005671				OG0008883		OG0010709														OG0002336	OG0006663	OG0003255		OG0002919
	OG0003555				OG0005673				OG0008885		OG0010712														OG0002339	OG0006678	OG0003265		OG0002935
	OG0003570				OG0005692				OG0008893		OG0010715														OG0002340	OG0006685	OG0003280		OG0002937
	OG0003582				OG0005701				OG0008896		OG0010716														OG0002348	OG0006711	OG0003286		OG0002945
	OG0003609				OG0005707				OG0008911		OG0010717														OG0002352	OG0006722	OG0003290		OG0002948
	OG0003623				OG0005715				OG0008912		OG0010719														OG0002353	OG0006725	OG0003291		OG0002956
	OG0003632				OG0005720				OG0008914		OG0010723														OG0002356	OG0006741	OG0003310		OG0002960
	OG0003633				OG0005757				OG0008916		OG0010726														OG0002357	OG0006746	OG0003312		OG0002962
	OG0003641				OG0005758				OG0008922		OG0010730														OG0002358	OG0006749	OG0003317		OG0002964
	OG0003647				OG0005773				OG0008924		OG0010734														OG0002362	OG0006778	OG0003325		OG0002972
	OG0003649				OG0005775				OG0008929		OG0010736														OG0002367	OG0006804	OG0003326		OG0002973
	OG0003663				OG0005808				OG0008932		OG0010737														OG0002368	OG0006841	OG0003337		OG0002988
	OG0003667				OG0005852				OG0008938		OG0010740														OG0002370	OG0006859	OG0003372		OG0002994
	OG0003668				OG0005879				OG0008939		OG0010885														OG0002377	OG0006864	OG0003373		OG0003002
	OG0003681				OG0005893				OG0008940		OG0010922														OG0002378	OG0006892	OG0003381		OG0003007
	OG0003704				OG0005912				OG0008942		OG0010928														OG0002381	OG0006932	OG0003384		OG0003010
	OG0003707				OG0005989				OG0008945		OG0010930														OG0002383	OG0006970	OG0003387		OG0003011
	OG0003720				OG0006018				OG0008949		OG0010936														OG0002384	OG0006975	OG0003390		OG0003014
	OG0003733				OG0006024				OG0008952		OG0010937														OG0002397	OG0006978	OG0003391		OG0003017
	OG0003743				OG0006035				OG0009019		OG0010940														OG0002399	OG0007021	OG0003397		OG0003022
	OG0003746				OG0006040				OG0009022		OG0010941														OG0002403	OG0007064	OG0003404		OG0003026
	OG0003766				OG0006041				OG0009024		OG0010946														OG0002411	OG0007087	OG0003428		OG0003030
	OG0003792				OG0006043				OG0009030		OG0010952														OG0002414	OG0007094	OG0003433		OG0003032
	OG0003815				OG0006056				OG0009044		OG0010954														OG0002415	OG0007107	OG0003434		OG0003040
	OG0003823				OG0006060				OG0009045		OG0010958														OG0002417	OG0007138	OG0003446		OG0003045
	OG0003841				OG0006110				OG0009048		OG0010963														OG0002431	OG0007166	OG0003448		OG0003050
	OG0003846				OG0006112				OG0009051		OG0010964														OG0002434	OG0007222	OG0003455		OG0003059
	OG0003864				OG0006199				OG0009053		OG0010965														OG0002456	OG0007229	OG0003471		OG0003067
	OG0003867				OG0006209				OG0009054		OG0010967														OG0002463	OG0007244	OG0003476		OG0003075
	OG0003869				OG0006212				OG0009059		OG0010970														OG0002479	OG0007276	OG0003485		OG0003083
	OG0003874				OG0006235				OG0009062		OG0010971														OG0002483	OG0007326	OG0003515		OG0003086
	OG0003879				OG0006280				OG0009068		OG0010972														OG0002484	OG0007338	OG0003517		OG0003089
	OG0003887				OG0006303				OG0009073		OG0010974														OG0002490	OG0007368	OG0003518		OG0003092
	OG0003894				OG0006306				OG0009079		OG0010975														OG0002491	OG0007373	OG0003519		OG0003100
	OG0003902				OG0006315				OG0009084		OG0010979														OG0002496	OG0007377	OG0003524		OG0003103
	OG0003905				OG0006333				OG0009087		OG0010983														OG0002498	OG0007429	OG0003528		OG0003114
	OG0003906				OG0006338				OG0009091		OG0010985														OG0002499	OG0007431	OG0003532		OG0003120
	OG0003919				OG0006343				OG0009095		OG0010986														OG0002500	OG0007434	OG0003560		OG0003128
	OG0003935				OG0006344				OG0009097		OG0010987														OG0002502	OG0007465	OG0003564		OG0003137
	OG0003998				OG0006354				OG0009159		OG0010992														OG0002503	OG0007478	OG0003568		OG0003140
	OG0004024				OG0006361				OG0009168		OG0010996														OG0002506	OG0007484	OG0003569		OG0003142
	OG0004034				OG0006374				OG0009169		OG0010997														OG0002525	OG0007491	OG0003573		OG0003151
	OG0004077				OG0006403				OG0009171		OG0010998														OG0002539	OG0007510	OG0003582		OG0003154
	OG0004087				OG0006451				OG0009173		OG0011007														OG0002560	OG0007511	OG0003585		OG0003155
	OG0004121				OG0006482				OG0009175		OG0011011														OG0002568	OG0007512	OG0003587		OG0003162
	OG0004133				OG0006490				OG0009199		OG0011116														OG0002571	OG0007587	OG0003588		OG0003167
	OG0004165				OG0006493				OG0009200		OG0011123														OG0002574	OG0007647	OG0003591		OG0003173
	OG0004171				OG0006544				OG0009202		OG0011132														OG0002578	OG0007676	OG0003592		OG0003181
	OG0004179				OG0006547				OG0009221		OG0011142														OG0002586	OG0007684	OG0003594		OG0003184
	OG0004199				OG0006552				OG0009223		OG0011148														OG0002588	OG0007753	OG0003634		OG0003185
	OG0004212				OG0006587				OG0009224		OG0011149														OG0002604	OG0007778	OG0003647		OG0003193
	OG0004215				OG0006604				OG0009225		OG0011150														OG0002610	OG0007800	OG0003648		OG0003196
	OG0004217				OG0006632				OG0009229		OG0011152														OG0002611	OG0007835	OG0003651		OG0003199
	OG0004223				OG0006643				OG0009233		OG0011156														OG0002614	OG0007840	OG0003653		OG0003200
	OG0004250				OG0006697				OG0009236		OG0011394														OG0002617	OG0007930	OG0003655		OG0003205
	OG0004256				OG0006699				OG0009239		OG0011395														OG0002619	OG0007931	OG0003663		OG0003208
	OG0004284				OG0006712				OG0009242		OG0011403														OG0002621	OG0007934	OG0003665		OG0003214
	OG0004285				OG0006717				OG0009243		OG0011408														OG0002622	OG0007937	OG0003670		OG0003223
	OG0004352				OG0006733				OG0009245		OG0011415														OG0002626	OG0007939	OG0003671		OG0003230
	OG0004382				OG0006762				OG0009249		OG0011416														OG0002630	OG0007943	OG0003717		OG0003232
	OG0004408				OG0006771				OG0009252		OG0011419														OG0002641	OG0007947	OG0003718		OG0003235
	OG0004468				OG0006776				OG0009253		OG0011420														OG0002649	OG0008022	OG0003726		OG0003249
	OG0004470				OG0006803				OG0009255		OG0011423														OG0002650	OG0008029	OG0003733		OG0003253
	OG0004482				OG0006807				OG0009258		OG0011425														OG0002660	OG0008118	OG0003734		OG0003258
	OG0004485				OG0006827				OG0009264		OG0011430														OG0002661	OG0008125	OG0003752		OG0003267
	OG0004493				OG0006829				OG0009265		OG0011432														OG0002670	OG0008211	OG0003759		OG0003268
	OG0004507				OG0006850				OG0009272		OG0011435														OG0002672	OG0008212	OG0003784		OG0003272
	OG0004524				OG0006851				OG0009343		OG0011447														OG0002673	OG0008214	OG0003791		OG0003280
	OG0004528				OG0006870				OG0009347		OG0011449														OG0002678	OG0008222	OG0003794		OG0003301
	OG0004573				OG0006880				OG0009355		OG0011454														OG0002687	OG0008303	OG0003802		OG0003304
	OG0004601				OG0006936				OG0009357		OG0011456														OG0002705	OG0008308	OG0003807		OG0003309
	OG0004645				OG0006937				OG0009362		OG0011457														OG0002718	OG0008311	OG0003818		OG0003317
	OG0004673				OG0006953				OG0009365		OG0011458														OG0002722	OG0008315	OG0003841		OG0003320
	OG0004679				OG0006972				OG0009370		OG0011460														OG0002727	OG0008316	OG0003846		OG0003323
	OG0004700				OG0006995				OG0009371		OG0011468														OG0002729	OG0008376	OG0003851		OG0003324
	OG0004726				OG0007023				OG0009391		OG0011469														OG0002731	OG0008410	OG0003857		OG0003326
	OG0004733				OG0007029				OG0009392		OG0011631														OG0002732	OG0008411	OG0003858		OG0003328
	OG0004806				OG0007032				OG0009394		OG0011650														OG0002733	OG0008414	OG0003868		OG0003332
	OG0004826				OG0007036				OG0009395		OG0011656														OG0002736	OG0008415	OG0003896		OG0003338
	OG0004889				OG0007039				OG0009396		OG0011657														OG0002740	OG0008418	OG0003898		OG0003342
	OG0004890				OG0007042				OG0009399		OG0011658														OG0002741	OG0008446	OG0003904		OG0003347
	OG0004892				OG0007060				OG0009401		OG0011659														OG0002742	OG0008497	OG0003921		OG0003351
	OG0004899				OG0007087				OG0009403		OG0011660														OG0002746	OG0008500	OG0003924		OG0003354
	OG0004900				OG0007107				OG0009404		OG0011666														OG0002747	OG0008501	OG0003942		OG0003367
	OG0004903				OG0007112				OG0009405		OG0011938														OG0002748	OG0008503	OG0003979		OG0003379
	OG0004918				OG0007139				OG0009406		OG0011939														OG0002749	OG0008505	OG0003993		OG0003384
	OG0004978				OG0007158				OG0009411		OG0011950														OG0002751	OG0008511	OG0004031		OG0003389
	OG0004991				OG0007167				OG0009414		OG0011961														OG0002762	OG0008541	OG0004037		OG0003390
	OG0005056				OG0007172				OG0009416		OG0011962														OG0002763	OG0008585	OG0004046		OG0003400
	OG0005061				OG0007195				OG0009417		OG0011985														OG0002766	OG0008607	OG0004080		OG0003402
	OG0005072				OG0007217				OG0009418		OG0011998														OG0002775	OG0008615	OG0004083		OG0003404
	OG0005089				OG0007220				OG0009419		OG0012004														OG0002783	OG0008624	OG0004088		OG0003410
	OG0005090				OG0007224				OG0009420		OG0012010														OG0002786	OG0008666	OG0004097		OG0003411
	OG0005149				OG0007231				OG0009427		OG0012028														OG0002791	OG0008712	OG0004112		OG0003417
	OG0005155				OG0007240				OG0009428		OG0012043														OG0002793	OG0008717	OG0004119		OG0003422
	OG0005224				OG0007248				OG0009431		OG0012047														OG0002814	OG0008721	OG0004121		OG0003428
	OG0005288				OG0007255				OG0009432		OG0012071														OG0002817	OG0008818	OG0004124		OG0003435
	OG0005293				OG0007258				OG0009433		OG0012078														OG0002819	OG0008821	OG0004131		OG0003439
	OG0005295				OG0007263				OG0009434		OG0012087														OG0002821	OG0008825	OG0004137		OG0003441
	OG0005300				OG0007274				OG0009435		OG0012088														OG0002829	OG0008826	OG0004139		OG0003458
	OG0005356				OG0007330				OG0009436		OG0012093														OG0002837	OG0008838	OG0004151		OG0003470
	OG0005455				OG0007332				OG0009437		OG0012099														OG0002844	OG0008843	OG0004193		OG0003471
	OG0005475				OG0007337				OG0009438		OG0012107														OG0002852	OG0008850	OG0004196		OG0003476
	OG0005534				OG0007344				OG0009440		OG0012114														OG0002854	OG0008852	OG0004219		OG0003485
	OG0005649				OG0007348				OG0009442		OG0012272														OG0002858	OG0008853	OG0004221		OG0003490
	OG0005650				OG0007354				OG0009447		OG0012338														OG0002859	OG0008871	OG0004225		OG0003493
	OG0005715				OG0007383				OG0009448		OG0012343														OG0002864	OG0008956	OG0004232		OG0003494
	OG0005720				OG0007411				OG0009450		OG0012346														OG0002867	OG0008958	OG0004243		OG0003498
	OG0005773				OG0007412				OG0009451		OG0012360														OG0002868	OG0008959	OG0004262		OG0003499
	OG0005845				OG0007417				OG0009452		OG0012366														OG0002877	OG0008963	OG0004271		OG0003512
	OG0005912				OG0007438				OG0009454		OG0012384														OG0002879	OG0008966	OG0004279		OG0003515
	OG0005957				OG0007445				OG0009455		OG0012385														OG0002883	OG0008979	OG0004291		OG0003517
	OG0005969				OG0007477				OG0009457		OG0012386														OG0002888	OG0008983	OG0004298		OG0003526
	OG0006012				OG0007479				OG0009541		OG0012764														OG0002893	OG0008986	OG0004310		OG0003533
	OG0006022				OG0007482				OG0009563		OG0012773														OG0002896	OG0008991	OG0004321		OG0003537
	OG0006026				OG0007494				OG0009573		OG0012776														OG0002908	OG0009014	OG0004339		OG0003539
	OG0006034				OG0007508				OG0009580		OG0012782														OG0002912	OG0009017	OG0004341		OG0003554
	OG0006035				OG0007514				OG0009583		OG0012787														OG0002918	OG0009075	OG0004344		OG0003561
	OG0006037				OG0007517				OG0009584		OG0012799														OG0002920	OG0009102	OG0004385		OG0003572
	OG0006051				OG0007518				OG0009586		OG0012806														OG0002922	OG0009109	OG0004387		OG0003573
	OG0006077				OG0007522				OG0009587		OG0012818														OG0002929	OG0009113	OG0004389		OG0003579
	OG0006112				OG0007530				OG0009594		OG0012847														OG0002935	OG0009114	OG0004393		OG0003588
	OG0006135				OG0007535				OG0009596		OG0012919														OG0002937	OG0009115	OG0004415		OG0003589
	OG0006156				OG0007539				OG0009598		OG0012972														OG0002942	OG0009125	OG0004422		OG0003591
	OG0006178				OG0007563				OG0009624		OG0012986														OG0002944	OG0009133	OG0004425		OG0003592
	OG0006235				OG0007571				OG0009625		OG0012987														OG0002945	OG0009139	OG0004429		OG0003596
	OG0006246				OG0007595				OG0009628		OG0012990														OG0002947	OG0009183	OG0004441		OG0003610
	OG0006269				OG0007599				OG0009629		OG0012992														OG0002955	OG0009276	OG0004443		OG0003614
	OG0006301				OG0007600				OG0009631		OG0013004														OG0002956	OG0009282	OG0004465		OG0003617
	OG0006303				OG0007606				OG0009632		OG0013017														OG0002960	OG0009293	OG0004483		OG0003622
	OG0006307				OG0007614				OG0009635		OG0013423														OG0002962	OG0009294	OG0004492		OG0003626
	OG0006333				OG0007615				OG0009636		OG0013432														OG0002965	OG0009299	OG0004511		OG0003634
	OG0006338				OG0007617				OG0009640		OG0013440														OG0002966	OG0009303	OG0004512		OG0003640
	OG0006343				OG0007621				OG0009641		OG0014029														OG0002969	OG0009306	OG0004528		OG0003649
	OG0006354				OG0007622				OG0009644		OG0014089														OG0002978	OG0009310	OG0004537		OG0003650
	OG0006380				OG0007623				OG0009646		OG0014211														OG0002980	OG0009312	OG0004543		OG0003651
	OG0006383				OG0007641				OG0009651		OG0014214														OG0002988	OG0009345	OG0004552		OG0003656
	OG0006486				OG0007656				OG0009652		OG0014215														OG0002990	OG0009466	OG0004562		OG0003665
	OG0006548				OG0007671				OG0009655		OG0014276														OG0002996	OG0009472	OG0004579		OG0003668
	OG0006589				OG0007680				OG0009656		OG0014281														OG0002997	OG0009475	OG0004582		OG0003677
	OG0006592				OG0007682				OG0009658		OG0014285														OG0002999	OG0009485	OG0004584		OG0003684
	OG0006643				OG0007703				OG0009660																OG0003002	OG0009503	OG0004599		OG0003688
	OG0006655				OG0007707				OG0009661																OG0003014	OG0009508	OG0004615		OG0003704
	OG0006666				OG0007727				OG0009663																OG0003016	OG0009510	OG0004618		OG0003716
	OG0006717				OG0007753				OG0009666																OG0003017	OG0009511	OG0004626		OG0003717
	OG0006724				OG0007778				OG0009667																OG0003024	OG0009519	OG0004646		OG0003733
	OG0006742				OG0007779				OG0009672																OG0003027	OG0009554	OG0004670		OG0003734
	OG0006776				OG0007800				OG0009674																OG0003030	OG0009684	OG0004710		OG0003735
	OG0006780				OG0007818				OG0009675																OG0003045	OG0009685	OG0004714		OG0003749
	OG0006851				OG0007830				OG0009681																OG0003054	OG0009687	OG0004717		OG0003766
	OG0006945				OG0007832				OG0009682																OG0003057	OG0009690	OG0004718		OG0003769
	OG0006970				OG0007834				OG0009683																OG0003059	OG0009691	OG0004725		OG0003771
	OG0006975				OG0007837				OG0009773																OG0003074	OG0009692	OG0004727		OG0003781
	OG0007032				OG0007839				OG0009774																OG0003075	OG0009708	OG0004729		OG0003782
	OG0007042				OG0007855				OG0009777																OG0003076	OG0009712	OG0004741		OG0003784
	OG0007045				OG0007857				OG0009778																OG0003080	OG0009721	OG0004752		OG0003788
	OG0007046				OG0007858				OG0009780																OG0003095	OG0009722	OG0004755		OG0003791
	OG0007060				OG0007859				OG0009782																OG0003101	OG0009724	OG0004760		OG0003792
	OG0007089				OG0007863				OG0009783																OG0003103	OG0009726	OG0004788		OG0003821
	OG0007100				OG0007873				OG0009784																OG0003114	OG0009731	OG0004796		OG0003824
	OG0007107				OG0007884				OG0009785																OG0003142	OG0009732	OG0004817		OG0003828
	OG0007159				OG0007926				OG0009794																OG0003144	OG0009813	OG0004821		OG0003834
	OG0007217				OG0007940				OG0009843																OG0003150	OG0009830	OG0004823		OG0003841
	OG0007220				OG0007941				OG0009846																OG0003152	OG0009886	OG0004888		OG0003846
	OG0007222				OG0007951				OG0009849																OG0003155	OG0009891	OG0004896		OG0003852
	OG0007223				OG0007956				OG0009850																OG0003156	OG0009899	OG0004904		OG0003858
	OG0007225				OG0007995				OG0009851																OG0003158	OG0009907	OG0004905		OG0003868
	OG0007229				OG0008011				OG0009852																OG0003162	OG0009916	OG0004913		OG0003881
	OG0007247				OG0008012				OG0009853																OG0003173	OG0009918	OG0004914		OG0003897
	OG0007248				OG0008022				OG0009854																OG0003175	OG0009919	OG0004937		OG0003902
	OG0007251				OG0008025				OG0009855																OG0003179	OG0009934	OG0004964		OG0003907
	OG0007255				OG0008043				OG0009856																OG0003181	OG0009989	OG0004969		OG0003914
	OG0007332				OG0008054				OG0009857																OG0003195	OG0010105	OG0004973		OG0003915
	OG0007338				OG0008062				OG0009858																OG0003196	OG0010106	OG0004981		OG0003924
	OG0007360				OG0008066				OG0009859																OG0003199	OG0010108	OG0004993		OG0003928
	OG0007412				OG0008091				OG0009860																OG0003200	OG0010110	OG0004994		OG0003933
	OG0007427				OG0008104				OG0009861																OG0003203	OG0010111	OG0005001		OG0003935
	OG0007433				OG0008114				OG0009863																OG0003211	OG0010115	OG0005004		OG0003936
	OG0007434				OG0008121				OG0009864																OG0003212	OG0010116	OG0005019		OG0003937
	OG0007435				OG0008133				OG0009865																OG0003214	OG0010117	OG0005030		OG0003965
	OG0007438				OG0008153				OG0009866																OG0003219	OG0010120	OG0005031		OG0003971
	OG0007439				OG0008176				OG0009873																OG0003223	OG0010126	OG0005041		OG0003973
	OG0007440				OG0008188				OG0009877																OG0003225	OG0010130	OG0005042		OG0003977
	OG0007479				OG0008196				OG0009878																OG0003230	OG0010137	OG0005051		OG0003979
	OG0007493				OG0008210				OG0009881																OG0003232	OG0010139	OG0005054		OG0003989
	OG0007507				OG0008214				OG0009882																OG0003236	OG0010141	OG0005084		OG0004008
	OG0007508				OG0008220				OG0009883																OG0003237	OG0010153	OG0005089		OG0004009
	OG0007510				OG0008235				OG0009884																OG0003247	OG0010163	OG0005093		OG0004027
	OG0007511				OG0008237				OG0009885																OG0003248	OG0010185	OG0005113		OG0004040
	OG0007514				OG0008245				OG0009997																OG0003255	OG0010215	OG0005126		OG0004053
	OG0007515				OG0008256				OG0009998																OG0003265	OG0010294	OG0005157		OG0004057
	OG0007535				OG0008277				OG0010002																OG0003267	OG0010361	OG0005175		OG0004060
	OG0007552				OG0008280				OG0010003																OG0003272	OG0010374	OG0005236		OG0004062
	OG0007591				OG0008303				OG0010005																OG0003277	OG0010386	OG0005247		OG0004067
	OG0007592				OG0008305				OG0010009																OG0003280	OG0010388	OG0005251		OG0004086
	OG0007596				OG0008329				OG0010014																OG0003283	OG0010390	OG0005254		OG0004100
	OG0007603				OG0008331				OG0010020																OG0003301	OG0010395	OG0005297		OG0004106
	OG0007617				OG0008338				OG0010022																OG0003312	OG0010401	OG0005317		OG0004112
	OG0007637				OG0008349				OG0010027																OG0003322	OG0010402	OG0005322		OG0004138
	OG0007641				OG0008398				OG0010030																OG0003326	OG0010404	OG0005325		OG0004161
	OG0007647				OG0008416				OG0010066																OG0003328	OG0010405	OG0005342		OG0004165
	OG0007671				OG0008419				OG0010068																OG0003337	OG0010407	OG0005356		OG0004170
	OG0007676				OG0008425				OG0010071																OG0003343	OG0010412	OG0005367		OG0004175
	OG0007678				OG0008438				OG0010072																OG0003346	OG0010416	OG0005387		OG0004181
	OG0007682				OG0008500				OG0010074																OG0003347	OG0010418	OG0005388		OG0004185
	OG0007736				OG0008516				OG0010077																OG0003350	OG0010423	OG0005400		OG0004193
	OG0007750				OG0008517				OG0010080																OG0003369	OG0010427	OG0005409		OG0004196
	OG0007756				OG0008536				OG0010081																OG0003373	OG0010428	OG0005410		OG0004199
	OG0007761				OG0008538				OG0010083																OG0003384	OG0010432	OG0005423		OG0004220
	OG0007800				OG0008549				OG0010084																OG0003385	OG0010444	OG0005435		OG0004221
	OG0007830				OG0008556				OG0010087																OG0003387	OG0010453	OG0005449		OG0004224
	OG0007834				OG0008561				OG0010091																OG0003390	OG0010454	OG0005454		OG0004225
	OG0007835				OG0008574				OG0010092																OG0003397	OG0010456	OG0005458		OG0004232
	OG0007836				OG0008608				OG0010093																OG0003408	OG0010457	OG0005469		OG0004243
	OG0007844				OG0008609				OG0010094																OG0003409	OG0010526	OG0005496		OG0004244
	OG0007855				OG0008613				OG0010096																OG0003414	OG0010622	OG0005498		OG0004273
	OG0007931				OG0008616				OG0010097																OG0003417	OG0010636	OG0005504		OG0004279
	OG0007937				OG0008622				OG0010099																OG0003419	OG0010645	OG0005510		OG0004294
	OG0007939				OG0008635				OG0010100																OG0003420	OG0010704	OG0005529		OG0004305
	OG0007940				OG0008663				OG0010148																OG0003428	OG0010750	OG0005536		OG0004334
	OG0007941				OG0008719				OG0010224																OG0003429	OG0010753	OG0005547		OG0004345
	OG0007943				OG0008720				OG0010225																OG0003434	OG0010755	OG0005548		OG0004348
	OG0007949				OG0008726				OG0010226																OG0003445	OG0010761	OG0005570		OG0004349
	OG0007982				OG0008728				OG0010229																OG0003448	OG0010766	OG0005598		OG0004366
	OG0008014				OG0008750				OG0010232																OG0003454	OG0010770	OG0005622		OG0004375
	OG0008027				OG0008776				OG0010234																OG0003455	OG0010787	OG0005649		OG0004386
	OG0008030				OG0008825				OG0010235																OG0003463	OG0010836	OG0005650		OG0004387
	OG0008034				OG0008832				OG0010236																OG0003465	OG0010900	OG0005651		OG0004412
	OG0008043				OG0008843				OG0010237																OG0003467	OG0011025	OG0005655		OG0004459
	OG0008052				OG0008870				OG0010239																OG0003471	OG0011027	OG0005658		OG0004471
	OG0008104				OG0008872				OG0010245																OG0003493	OG0011073	OG0005659		OG0004505
	OG0008106				OG0008883				OG0010247																OG0003494	OG0011078	OG0005660		OG0004515
	OG0008113				OG0008906				OG0010249																OG0003496	OG0011080	OG0005668		OG0004524
	OG0008118				OG0008920				OG0010252																OG0003498	OG0011082	OG0005669		OG0004527
	OG0008162				OG0008942				OG0010255																OG0003501	OG0011161	OG0005672		OG0004528
	OG0008180				OG0008955				OG0010259																OG0003507	OG0011174	OG0005673		OG0004536
	OG0008212				OG0008970				OG0010260																OG0003508	OG0011175	OG0005674		OG0004582
	OG0008214				OG0008975				OG0010262																OG0003515	OG0011195	OG0005675		OG0004594
	OG0008217				OG0008984				OG0010263																OG0003517	OG0011198	OG0005691		OG0004604
	OG0008220				OG0009012				OG0010264																OG0003519	OG0011204	OG0005696		OG0004613
	OG0008221				OG0009020				OG0010266																OG0003528	OG0011208	OG0005700		OG0004631
	OG0008246				OG0009033				OG0010267																OG0003560	OG0011209	OG0005701		OG0004641
	OG0008293				OG0009104				OG0010268																OG0003561	OG0011210	OG0005702		OG0004661
	OG0008303				OG0009112				OG0010269																OG0003566	OG0011216	OG0005707		OG0004670
	OG0008305				OG0009119				OG0010271																OG0003569	OG0011219	OG0005720		OG0004679
	OG0008308				OG0009125				OG0010326																OG0003573	OG0011222	OG0005730		OG0004695
	OG0008311				OG0009129				OG0010329																OG0003582	OG0011227	OG0005732		OG0004725
	OG0008315				OG0009131				OG0010333																OG0003585	OG0011228	OG0005741		OG0004740
	OG0008316				OG0009151				OG0010334																OG0003587	OG0011238	OG0005757		OG0004741
	OG0008318				OG0009152				OG0010344																OG0003588	OG0011247	OG0005775		OG0004752
	OG0008320				OG0009154				OG0010346																OG0003591	OG0011253	OG0005785		OG0004755
	OG0008361				OG0009176				OG0010350																OG0003592	OG0011260	OG0005808		OG0004761
	OG0008410				OG0009180				OG0010355																OG0003594	OG0011273	OG0005855		OG0004781
	OG0008421				OG0009184				OG0010540																OG0003605	OG0011274	OG0005885		OG0004785
	OG0008442				OG0009197				OG0010542																OG0003610	OG0011289	OG0005893		OG0004806
	OG0008470				OG0009270				OG0010544																OG0003611	OG0011293	OG0005915		OG0004809
	OG0008495				OG0009273				OG0010549																OG0003619	OG0011516	OG0005954		OG0004856
	OG0008498				OG0009281				OG0010551																OG0003625	OG0011547	OG0005969		OG0004899
	OG0008500				OG0009289				OG0010560																OG0003629	OG0011580	OG0005989		OG0004903
	OG0008509				OG0009293				OG0010561																OG0003630	OG0011584	OG0006018		OG0004912
	OG0008511				OG0009299				OG0010565																OG0003642	OG0011585	OG0006024		OG0004943
	OG0008515				OG0009313				OG0010566																OG0003653	OG0011687	OG0006025		OG0004964
	OG0008538				OG0009335				OG0010567																OG0003656	OG0011693	OG0006032		OG0004988
	OG0008585				OG0009346				OG0010570																OG0003664	OG0011695	OG0006047		OG0004994
	OG0008606				OG0009376				OG0010571																OG0003665	OG0011696	OG0006053		OG0004999
	OG0008607				OG0009461				OG0010572																OG0003667	OG0011701	OG0006068		OG0005000
	OG0008608				OG0009485				OG0010573																OG0003669	OG0011702	OG0006110		OG0005003
	OG0008611				OG0009494				OG0010574																OG0003692	OG0011707	OG0006117		OG0005004
	OG0008614				OG0009496				OG0010575																OG0003695	OG0011710	OG0006119		OG0005019
	OG0008623				OG0009497				OG0010576																OG0003716	OG0011720	OG0006122		OG0005024
	OG0008624				OG0009539				OG0010577																OG0003721	OG0011723	OG0006151		OG0005034
	OG0008657				OG0009555				OG0010578																OG0003724	OG0011732	OG0006158		OG0005047
	OG0008667				OG0009600				OG0010579																OG0003725	OG0011734	OG0006169		OG0005054
	OG0008693				OG0009613				OG0010581																OG0003733	OG0011738	OG0006180		OG0005062
	OG0008712				OG0009718				OG0010582																OG0003734	OG0011741	OG0006192		OG0005067
	OG0008715				OG0009726				OG0010583																OG0003750	OG0011757	OG0006199		OG0005082
	OG0008718				OG0009731				OG0010584																OG0003752	OG0011759	OG0006209		OG0005086
	OG0008720				OG0009732				OG0010585																OG0003756	OG0011763	OG0006229		OG0005089
	OG0008750				OG0009737				OG0010586																OG0003761	OG0011771	OG0006230		OG0005108
	OG0008818				OG0009767				OG0010588																OG0003769	OG0011788	OG0006235		OG0005157
	OG0008825				OG0009814				OG0010590																OG0003771	OG0011810	OG0006249		OG0005180
	OG0008828				OG0009816				OG0010591																OG0003776	OG0011814	OG0006260		OG0005189
	OG0008833				OG0009837				OG0010592																OG0003784	OG0011818	OG0006290		OG0005229
	OG0008835				OG0009909				OG0010596																OG0003791	OG0011821	OG0006313		OG0005236
	OG0008838				OG0009937				OG0010597																OG0003792	OG0011826	OG0006321		OG0005237
	OG0008850				OG0009943				OG0010599																OG0003798	OG0011829	OG0006329		OG0005241
	OG0008852				OG0009977				OG0010600																OG0003807	OG0011833	OG0006343		OG0005297
	OG0008853				OG0009987				OG0010603																OG0003810	OG0011840	OG0006344		OG0005341
	OG0008955				OG0010032				OG0010604																OG0003820	OG0011935	OG0006345		OG0005351
	OG0008956				OG0010033				OG0010606																OG0003821	OG0012158	OG0006354		OG0005356
	OG0008958				OG0010037				OG0010608																OG0003839	OG0012213	OG0006355		OG0005367
	OG0008959				OG0010040				OG0010610																OG0003851	OG0012237	OG0006356		OG0005387
	OG0008960				OG0010089				OG0010612																OG0003852	OG0012258	OG0006357		OG0005400
	OG0008961				OG0010112				OG0010615																OG0003868	OG0012261	OG0006359		OG0005445
	OG0008963				OG0010113				OG0010616																OG0003874	OG0012263	OG0006361		OG0005448
	OG0008970				OG0010114				OG0010617																OG0003889	OG0012397	OG0006363		OG0005452
	OG0008973				OG0010131				OG0010697																OG0003890	OG0012406	OG0006369		OG0005469
	OG0008975				OG0010134				OG0010699																OG0003897	OG0012407	OG0006374		OG0005489
	OG0008985				OG0010136				OG0010701																OG0003898	OG0012409	OG0006376		OG0005516
	OG0009052				OG0010150				OG0010702																OG0003899	OG0012429	OG0006389		OG0005520
	OG0009102				OG0010152				OG0010703																OG0003911	OG0012434	OG0006402		OG0005529
	OG0009103				OG0010162				OG0010707																OG0003914	OG0012439	OG0006415		OG0005533
	OG0009106				OG0010163				OG0010708																OG0003915	OG0012449	OG0006431		OG0005572
	OG0009107				OG0010285				OG0010709																OG0003921	OG0012451	OG0006436		OG0005584
	OG0009108				OG0010292				OG0010712																OG0003923	OG0012459	OG0006450		OG0005618
	OG0009109				OG0010296				OG0010715																OG0003936	OG0012460	OG0006468		OG0005626
	OG0009113				OG0010310				OG0010716																OG0003938	OG0012461	OG0006482		OG0005648
	OG0009116				OG0010357				OG0010717																OG0003944	OG0012475	OG0006486		OG0005650
	OG0009125				OG0010390				OG0010719																OG0003952	OG0012476	OG0006490		OG0005656
	OG0009130				OG0010449				OG0010723																OG0003959	OG0012478	OG0006493		OG0005658
	OG0009138				OG0010455				OG0010726																OG0003965	OG0012480	OG0006523		OG0005660
	OG0009142				OG0010457				OG0010730																OG0003971	OG0012481	OG0006535		OG0005662
	OG0009143				OG0010462				OG0010734																OG0003973	OG0012495	OG0006540		OG0005673
	OG0009183				OG0010464				OG0010736																OG0003974	OG0012498	OG0006544		OG0005674
	OG0009276				OG0010476				OG0010737																OG0003977	OG0012500	OG0006547		OG0005690
	OG0009282				OG0010497				OG0010740																OG0003982	OG0012501	OG0006553		OG0005700
	OG0009284				OG0010521				OG0010885																OG0003988	OG0012506	OG0006556		OG0005701
	OG0009288				OG0010632				OG0010922																OG0003989	OG0012517	OG0006559		OG0005710
	OG0009296				OG0010671				OG0010928																OG0003994	OG0012518	OG0006583		OG0005730
	OG0009299				OG0010677				OG0010930																OG0003999	OG0012520	OG0006586		OG0005768
	OG0009306				OG0010706				OG0010936																OG0004008	OG0012532	OG0006587		OG0005780
	OG0009310				OG0010767				OG0010937																OG0004014	OG0012545	OG0006593		OG0005781
	OG0009379				OG0010793				OG0010940																OG0004021	OG0012561	OG0006606		OG0005793
	OG0009461				OG0010797				OG0010941																OG0004024	OG0012563	OG0006610		OG0005797
	OG0009477				OG0010799				OG0010946																OG0004026	OG0012564	OG0006627		OG0005832
	OG0009479				OG0010815				OG0010952																OG0004041	OG0012566	OG0006630		OG0005836
	OG0009487				OG0010901				OG0010954																OG0004044	OG0012579	OG0006632		OG0005881
	OG0009488				OG0010910				OG0010958																OG0004057	OG0012583	OG0006643		OG0005882
	OG0009505				OG0011026				OG0010963																OG0004066	OG0012591	OG0006648		OG0005885
	OG0009508				OG0011079				OG0010964																OG0004085	OG0012596	OG0006661		OG0005887
	OG0009512				OG0011082				OG0010965																OG0004086	OG0012613	OG0006662		OG0005888
	OG0009519				OG0011085				OG0010967																OG0004092	OG0012622	OG0006669		OG0005907
	OG0009555				OG0011102				OG0010970																OG0004098	OG0012624	OG0006677		OG0005915
	OG0009690				OG0011131				OG0010971																OG0004106	OG0012625	OG0006686		OG0005954
	OG0009691				OG0011163				OG0010972																OG0004112	OG0013083	OG0006688		OG0005969
	OG0009694				OG0011228				OG0010974																OG0004115	OG0013107	OG0006692		OG0005971
	OG0009696				OG0011291				OG0010975																OG0004119	OG0013111	OG0006702		OG0006016
	OG0009698				OG0011368				OG0010979																OG0004135	OG0013149	OG0006713		OG0006018
	OG0009703				OG0011513				OG0010983																OG0004139	OG0013205	OG0006719		OG0006025
	OG0009707				OG0011525				OG0010985																OG0004145	OG0013275	OG0006724		OG0006032
	OG0009709				OG0011527				OG0010986																OG0004152	OG0013276	OG0006733		OG0006034
	OG0009712				OG0011537				OG0010987																OG0004170	OG0013279	OG0006737		OG0006044
	OG0009713				OG0011569				OG0010992																OG0004171	OG0013281	OG0006767		OG0006045
	OG0009721				OG0011571				OG0010996																OG0004185	OG0013287	OG0006772		OG0006060
	OG0009724				OG0011594				OG0010997																OG0004187	OG0013293	OG0006781		OG0006110
	OG0009730				OG0011596				OG0010998																OG0004196	OG0013298	OG0006783		OG0006117
	OG0009766				OG0011597				OG0011007																OG0004199	OG0013304	OG0006803		OG0006119
	OG0009888				OG0011601				OG0011011																OG0004208	OG0013457	OG0006807		OG0006122
	OG0009891				OG0011605				OG0011116																OG0004213	OG0013465	OG0006808		OG0006156
	OG0009892				OG0011677				OG0011123																OG0004221	OG0013469	OG0006811		OG0006178
	OG0009899				OG0011751				OG0011132																OG0004223	OG0013474	OG0006821		OG0006192
	OG0009905				OG0011773				OG0011142																OG0004224	OG0013478	OG0006823		OG0006199
	OG0009906				OG0011856				OG0011148																OG0004225	OG0013493	OG0006827		OG0006209
	OG0009916				OG0012108				OG0011149																OG0004240	OG0013497	OG0006828		OG0006230
	OG0009919				OG0012112				OG0011150																OG0004244	OG0013515	OG0006858		OG0006235
	OG0009920				OG0012119				OG0011152																OG0004254	OG0013524	OG0006860		OG0006260
	OG0009923				OG0012167				OG0011156																OG0004283	OG0013526	OG0006868		OG0006292
	OG0009925				OG0012168				OG0011394																OG0004298	OG0013562	OG0006873		OG0006303
	OG0009926				OG0012171				OG0011395																OG0004305	OG0013566	OG0006874		OG0006306
	OG0009929				OG0012225				OG0011403																OG0004311	OG0013574	OG0006876		OG0006309
	OG0009930				OG0012234				OG0011408																OG0004315	OG0013576	OG0006880		OG0006313
	OG0009931				OG0012242				OG0011415																OG0004321	OG0013584	OG0006889		OG0006315
	OG0009934				OG0012252				OG0011416																OG0004327	OG0013592	OG0006901		OG0006329
	OG0009935				OG0012254				OG0011419																OG0004339	OG0013595	OG0006907		OG0006330
	OG0010039				OG0012266				OG0011420																OG0004345	OG0013599	OG0006920		OG0006333
	OG0010110				OG0012276				OG0011423																OG0004348	OG0013615	OG0006934		OG0006339
	OG0010116				OG0012292				OG0011425																OG0004358	OG0013616	OG0006936		OG0006355
	OG0010117				OG0012293				OG0011430																OG0004361	OG0013636	OG0006950		OG0006357
	OG0010126				OG0012310				OG0011432																OG0004387	OG0013652	OG0006958		OG0006359
	OG0010128				OG0012410				OG0011435																OG0004393	OG0013665	OG0006959		OG0006373
	OG0010136				OG0012422				OG0011447																OG0004409	OG0013673	OG0006960		OG0006376
	OG0010141				OG0012482				OG0011449																OG0004415	OG0013711	OG0006965		OG0006383
	OG0010142				OG0012499				OG0011454																OG0004416	OG0014428	OG0006966		OG0006389
	OG0010148				OG0012505				OG0011456																OG0004420	OG0014581	OG0006976		OG0006414
	OG0010153				OG0012533				OG0011457																OG0004424	OG0014766	OG0006983		OG0006431
	OG0010155				OG0012537				OG0011458																OG0004425	OG0014767	OG0006985		OG0006460
	OG0010212				OG0012568				OG0011460																OG0004431	OG0014768	OG0006989		OG0006468
	OG0010215				OG0012580				OG0011468																OG0004438	OG0014774	OG0006991		OG0006499
	OG0010295				OG0012589				OG0011469																OG0004451	OG0014777	OG0006995		OG0006503
	OG0010358				OG0012590				OG0011631																OG0004485	OG0014778	OG0006997		OG0006516
	OG0010363				OG0012593				OG0011650																OG0004492	OG0014779	OG0007003		OG0006523
	OG0010370				OG0012610				OG0011656																OG0004494	OG0014780	OG0007010		OG0006528
	OG0010376				OG0012678				OG0011657																OG0004497	OG0014782	OG0007015		OG0006592
	OG0010385				OG0012695				OG0011658																OG0004498	OG0014785	OG0007017		OG0006600
	OG0010386				OG0012749				OG0011659																OG0004505	OG0014787	OG0007024		OG0006606
	OG0010394				OG0013048				OG0011660																OG0004508	OG0014797	OG0007030		OG0006627
	OG0010399				OG0013051				OG0011666																OG0004512	OG0014798	OG0007035		OG0006632
	OG0010401				OG0013061				OG0011938																OG0004522	OG0014799	OG0007036		OG0006644
	OG0010406				OG0013064				OG0011939																OG0004523	OG0014801	OG0007039		OG0006648
	OG0010410				OG0013067				OG0011950																OG0004528	OG0014802	OG0007040		OG0006665
	OG0010423				OG0013085				OG0011961																OG0004533	OG0014811	OG0007062		OG0006669
	OG0010425				OG0013117				OG0011962																OG0004537	OG0014814	OG0007071		OG0006699
	OG0010427				OG0013123				OG0011985																OG0004540	OG0014821	OG0007072		OG0006702
	OG0010428				OG0013129				OG0011998																OG0004542	OG0014824	OG0007073		OG0006711
	OG0010432				OG0013134				OG0012004																OG0004543	OG0014827	OG0007084		OG0006719
	OG0010449				OG0013138				OG0012010																OG0004545	OG0014833	OG0007086		OG0006724
	OG0010450				OG0013146				OG0012028																OG0004552		OG0007092		OG0006747
	OG0010453				OG0013165				OG0012043																OG0004562		OG0007096		OG0006780
	OG0010460				OG0013166				OG0012047																OG0004566		OG0007098		OG0006781
	OG0010629				OG0013208				OG0012071																OG0004578		OG0007103		OG0006783
	OG0010636				OG0013228				OG0012078																OG0004581		OG0007114		OG0006797
	OG0010648				OG0013238				OG0012087																OG0004582		OG0007115		OG0006799
	OG0010668				OG0013244				OG0012088																OG0004596		OG0007116		OG0006811
	OG0010670				OG0013253				OG0012093																OG0004613		OG0007121		OG0006817
	OG0010747				OG0013254				OG0012099																OG0004618		OG0007134		OG0006824
	OG0010756				OG0013260				OG0012107																OG0004626		OG0007135		OG0006828
	OG0010770				OG0013268				OG0012114																OG0004632		OG0007144		OG0006836
	OG0010771				OG0013271				OG0012272																OG0004646		OG0007147		OG0006845
	OG0010775				OG0013272				OG0012338																OG0004667		OG0007149		OG0006850
	OG0010778				OG0013287				OG0012343																OG0004670		OG0007156		OG0006860
	OG0010781				OG0013290				OG0012346																OG0004679		OG0007157		OG0006874
	OG0010782				OG0013291				OG0012360																OG0004692		OG0007158		OG0006875
	OG0010784				OG0013293				OG0012366																OG0004695		OG0007160		OG0006876
	OG0010786				OG0013316				OG0012384																OG0004702		OG0007165		OG0006892
	OG0010790				OG0013319				OG0012385																OG0004706		OG0007169		OG0006901
	OG0010794				OG0013320				OG0012386																OG0004710		OG0007172		OG0006907
	OG0010796				OG0013321				OG0012764																OG0004715		OG0007176		OG0006915
	OG0010804				OG0013322				OG0012773																OG0004719		OG0007178		OG0006918
	OG0010806				OG0013348				OG0012776																OG0004729		OG0007181		OG0006934
	OG0010808				OG0013375				OG0012782																OG0004738		OG0007183		OG0006950
	OG0010810				OG0013377				OG0012787																OG0004741		OG0007196		OG0006958
	OG0010813				OG0013436				OG0012799																OG0004770		OG0007197		OG0006966
	OG0010819				OG0013462				OG0012806																OG0004800		OG0007202		OG0006983
	OG0010828				OG0013475				OG0012818																OG0004805		OG0007207		OG0006985
	OG0010839				OG0013482				OG0012847																OG0004808		OG0007210		OG0006989
	OG0010910				OG0013527				OG0012919																OG0004813		OG0007212		OG0006992
	OG0011012				OG0013530				OG0012972																OG0004823		OG0007220		OG0006996
	OG0011025				OG0013568				OG0012986																OG0004829		OG0007226		OG0007003
	OG0011073				OG0013582				OG0012987																OG0004835		OG0007231		OG0007010
	OG0011077				OG0013621				OG0012990																OG0004844		OG0007233		OG0007018
	OG0011078				OG0013631				OG0012992																OG0004855		OG0007234		OG0007030
	OG0011080				OG0013635				OG0013004																OG0004856		OG0007235		OG0007040
	OG0011145				OG0013643				OG0013017																OG0004872		OG0007240		OG0007051
	OG0011157				OG0013645				OG0013423																OG0004882		OG0007241		OG0007062
	OG0011164				OG0013653				OG0013432																OG0004896		OG0007242		OG0007068
	OG0011173				OG0014195				OG0013440																OG0004910		OG0007243		OG0007072
	OG0011178				OG0014291				OG0014029																OG0004911		OG0007251		OG0007075
	OG0011180				OG0014301				OG0014089																OG0004912		OG0007254		OG0007084
	OG0011186				OG0014311				OG0014211																OG0004914		OG0007258		OG0007086
	OG0011188				OG0014326				OG0014214																OG0004916		OG0007263		OG0007096
	OG0011197				OG0014355				OG0014215																OG0004926		OG0007264		OG0007100
	OG0011200				OG0014364				OG0014276																OG0004944		OG0007265		OG0007103
	OG0011210				OG0014431				OG0014281																OG0004952		OG0007268		OG0007107
	OG0011224				OG0014437				OG0014285																OG0004953		OG0007270		OG0007111
	OG0011254				OG0014460																				OG0004959		OG0007278		OG0007114
	OG0011259				OG0014461																				OG0004962		OG0007283		OG0007120
	OG0011263				OG0014463																				OG0004969		OG0007284		OG0007123
	OG0011264				OG0014468																				OG0004975		OG0007287		OG0007125
	OG0011265				OG0014478																				OG0004978		OG0007288		OG0007130
	OG0011274				OG0014497																				OG0004988		OG0007289		OG0007134
	OG0011279				OG0014506																				OG0004993		OG0007290		OG0007144
	OG0011365				OG0014532																				OG0005019		OG0007292		OG0007147
	OG0011373				OG0014546																				OG0005024		OG0007297		OG0007149
	OG0011472				OG0014567																				OG0005025		OG0007302		OG0007151
	OG0011516				OG0014599																				OG0005039		OG0007304		OG0007156
	OG0011538				OG0014607																				OG0005041		OG0007317		OG0007159
	OG0011581				OG0014616																				OG0005045		OG0007325		OG0007160
	OG0011583				OG0014666																				OG0005054		OG0007328		OG0007164
	OG0011584				OG0014681																				OG0005055		OG0007330		OG0007165
	OG0011676				OG0014696																				OG0005086		OG0007334		OG0007167
	OG0011677				OG0014714																				OG0005091		OG0007335		OG0007178
	OG0011686				OG0014717																				OG0005092		OG0007344		OG0007195
	OG0011688				OG0014721																				OG0005093		OG0007346		OG0007197
	OG0011690				OG0014722																				OG0005115		OG0007352		OG0007207
	OG0011691				OG0014728																				OG0005127		OG0007359		OG0007217
	OG0011694				OG0014730																				OG0005136		OG0007361		OG0007226
	OG0011695				OG0014733																				OG0005137		OG0007365		OG0007235
	OG0011704				OG0014735																				OG0005156		OG0007376		OG0007245
	OG0011709				OG0014757																				OG0005157		OG0007381		OG0007247
	OG0011712				OG0014772																				OG0005164		OG0007382		OG0007252
	OG0011715				OG0014838																				OG0005173		OG0007391		OG0007256
	OG0011720				OG0014842																				OG0005179		OG0007392		OG0007258
	OG0011722				OG0014861																				OG0005190		OG0007395		OG0007259
	OG0011726				OG0014864																				OG0005209		OG0007397		OG0007264
	OG0011731				OG0014865																				OG0005227		OG0007399		OG0007268
	OG0011735				OG0014871																				OG0005236		OG0007405		OG0007278
	OG0011755				OG0014872																				OG0005237		OG0007409		OG0007289
	OG0011757				OG0014873																				OG0005238		OG0007411		OG0007293
	OG0011759				OG0014876																				OG0005247		OG0007412		OG0007327
	OG0011764				OG0014878																				OG0005248		OG0007414		OG0007328
	OG0011775				OG0014891																				OG0005251		OG0007421		OG0007334
	OG0011790				OG0014894																				OG0005257		OG0007422		OG0007343
	OG0011793				OG0014976																				OG0005259		OG0007423		OG0007344
	OG0011794				OG0014977																				OG0005261		OG0007424		OG0007347
	OG0011801				OG0014978																				OG0005279		OG0007425		OG0007355
	OG0011804																								OG0005283		OG0007427		OG0007357
	OG0011809																								OG0005310		OG0007430		OG0007360
	OG0011810																								OG0005315		OG0007442		OG0007363
	OG0011814																								OG0005317		OG0007449		OG0007365
	OG0011815																								OG0005322		OG0007457		OG0007369
	OG0011817																								OG0005328		OG0007461		OG0007372
	OG0011824																								OG0005348		OG0007466		OG0007381
	OG0011829																								OG0005350		OG0007472		OG0007383
	OG0011837																								OG0005357		OG0007475		OG0007385
	OG0012237																								OG0005364		OG0007477		OG0007391
	OG0012258																								OG0005367		OG0007481		OG0007392
	OG0012259																								OG0005377		OG0007488		OG0007396
	OG0012260																								OG0005387		OG0007489		OG0007397
	OG0012262																								OG0005388		OG0007492		OG0007403
	OG0012264																								OG0005389		OG0007494		OG0007422
	OG0012265																								OG0005395		OG0007501		OG0007423
	OG0012267																								OG0005406		OG0007506		OG0007426
	OG0012269																								OG0005437		OG0007513		OG0007428
	OG0012270																								OG0005448		OG0007525		OG0007435
	OG0012393																								OG0005449		OG0007527		OG0007443
	OG0012398																								OG0005458		OG0007535		OG0007445
	OG0012404																								OG0005467		OG0007539		OG0007448
	OG0012406																								OG0005469		OG0007546		OG0007449
	OG0012416																								OG0005476		OG0007548		OG0007461
	OG0012421																								OG0005480		OG0007550		OG0007471
	OG0012425																								OG0005487		OG0007557		OG0007472
	OG0012427																								OG0005514		OG0007563		OG0007475
	OG0012431																								OG0005516		OG0007564		OG0007478
	OG0012442																								OG0005529		OG0007565		OG0007481
	OG0012452																								OG0005536		OG0007566		OG0007486
	OG0012453																								OG0005545		OG0007572		OG0007489
	OG0012457																								OG0005555		OG0007573		OG0007493
	OG0012459																								OG0005568		OG0007581		OG0007495
	OG0012460																								OG0005570		OG0007589		OG0007498
	OG0012461																								OG0005571		OG0007592		OG0007501
	OG0012481																								OG0005579		OG0007597		OG0007506
	OG0012484																								OG0005581		OG0007599		OG0007510
	OG0012487																								OG0005582		OG0007604		OG0007513
	OG0012501																								OG0005583		OG0007607		OG0007515
	OG0012503																								OG0005584		OG0007608		OG0007528
	OG0012513																								OG0005651		OG0007609		OG0007531
	OG0012522																								OG0005658		OG0007610		OG0007532
	OG0012552																								OG0005660		OG0007611		OG0007539
	OG0012561																								OG0005672		OG0007614		OG0007545
	OG0012562																								OG0005673		OG0007615		OG0007548
	OG0012566																								OG0005682		OG0007616		OG0007552
	OG0012573																								OG0005685		OG0007620		OG0007553
	OG0012582																								OG0005692		OG0007621		OG0007566
	OG0012586																								OG0005700		OG0007630		OG0007576
	OG0012587																								OG0005701		OG0007632		OG0007580
	OG0012603																								OG0005707		OG0007634		OG0007581
	OG0012605																								OG0005711		OG0007648		OG0007590
	OG0012607																								OG0005723		OG0007656		OG0007597
	OG0012609																								OG0005728		OG0007672		OG0007599
	OG0012622																								OG0005730		OG0007680		OG0007607
	OG0012628																								OG0005740		OG0007682		OG0007608
	OG0012701																								OG0005741		OG0007689		OG0007610
	OG0013070																								OG0005746		OG0007690		OG0007616
	OG0013105																								OG0005757		OG0007691		OG0007618
	OG0013107																								OG0005770		OG0007704		OG0007626
	OG0013149																								OG0005771		OG0007707		OG0007630
	OG0013205																								OG0005775		OG0007708		OG0007638
	OG0013275																								OG0005785		OG0007712		OG0007647
	OG0013283																								OG0005795		OG0007721		OG0007648
	OG0013302																								OG0005797		OG0007724		OG0007653
	OG0013457																								OG0005808		OG0007728		OG0007676
	OG0013464																								OG0005825		OG0007730		OG0007678
	OG0013465																								OG0005828		OG0007732		OG0007689
	OG0013466																								OG0005832		OG0007738		OG0007691
	OG0013468																								OG0005836		OG0007746		OG0007708
	OG0013470																								OG0005841		OG0007752		OG0007709
	OG0013472																								OG0005842		OG0007755		OG0007710
	OG0013476																								OG0005850		OG0007758		OG0007711
	OG0013480																								OG0005860		OG0007761		OG0007712
	OG0013485																								OG0005866		OG0007765		OG0007718
	OG0013491																								OG0005890		OG0007768		OG0007728
	OG0013492																								OG0005892		OG0007770		OG0007732
	OG0013495																								OG0005893		OG0007781		OG0007734
	OG0013499																								OG0005896		OG0007782		OG0007737
	OG0013501																								OG0005915		OG0007786		OG0007750
	OG0013511																								OG0005958		OG0007787		OG0007755
	OG0013518																								OG0005968		OG0007792		OG0007758
	OG0013519																								OG0005969		OG0007799		OG0007761
	OG0013524																								OG0005986		OG0007811		OG0007762
	OG0013532																								OG0005989		OG0007814		OG0007764
	OG0013536																								OG0005995		OG0007815		OG0007776
	OG0013539																								OG0005996		OG0007818		OG0007781
	OG0013559																								OG0006007		OG0007824		OG0007787
	OG0013576																								OG0006018		OG0007828		OG0007789
	OG0013584																								OG0006019		OG0007832		OG0007792
	OG0013587																								OG0006024		OG0007836		OG0007808
	OG0013590																								OG0006025		OG0007839		OG0007811
	OG0013592																								OG0006032		OG0007841		OG0007813
	OG0013599																								OG0006034		OG0007846		OG0007815
	OG0013613																								OG0006038		OG0007848		OG0007816
	OG0013616																								OG0006040		OG0007849		OG0007830
	OG0013618																								OG0006041		OG0007850		OG0007846
	OG0013623																								OG0006045		OG0007857		OG0007849
	OG0013625																								OG0006047		OG0007862		OG0007850
	OG0013626																								OG0006050		OG0007868		OG0007860
	OG0013629																								OG0006052		OG0007869		OG0007862
	OG0013648																								OG0006056		OG0007873		OG0007863
	OG0013655																								OG0006058		OG0007875		OG0007869
	OG0013657																								OG0006060		OG0007882		OG0007875
	OG0013658																								OG0006082		OG0007889		OG0007878
	OG0013662																								OG0006092		OG0007899		OG0007889
	OG0013663																								OG0006097		OG0007900		OG0007891
	OG0013665																								OG0006109		OG0007902		OG0007898
	OG0013676																								OG0006110		OG0007903		OG0007899
	OG0013683																								OG0006112		OG0007904		OG0007901
	OG0013687																								OG0006117		OG0007909		OG0007902
	OG0013692																								OG0006119		OG0007917		OG0007904
	OG0013701																								OG0006120		OG0007919		OG0007909
	OG0013719																								OG0006121		OG0007924		OG0007914
	OG0013723																								OG0006122		OG0007926		OG0007922
	OG0013725																								OG0006127		OG0007933		OG0007924
	OG0013733																								OG0006129		OG0007938		OG0007929
	OG0014768																								OG0006132		OG0007944		OG0007931
	OG0014769																								OG0006136		OG0007949		OG0007939
	OG0014776																								OG0006137		OG0007955		OG0007940
	OG0014777																								OG0006155		OG0007956		OG0007943
	OG0014780																								OG0006158		OG0007958		OG0007944
	OG0014784																								OG0006159		OG0007975		OG0007945
	OG0014786																								OG0006177		OG0007985		OG0007947
	OG0014787																								OG0006192		OG0008013		OG0007948
	OG0014789																								OG0006196		OG0008023		OG0007955
	OG0014792																								OG0006199		OG0008033		OG0007958
	OG0014794																								OG0006209		OG0008036		OG0007959
	OG0014795																								OG0006220		OG0008041		OG0007961
	OG0014797																								OG0006226		OG0008046		OG0007969
	OG0014798																								OG0006229		OG0008047		OG0007975
	OG0014800																								OG0006230		OG0008048		OG0007979
	OG0014802																								OG0006233		OG0008049		OG0007982
	OG0014811																								OG0006246		OG0008054		OG0007984
	OG0014818																								OG0006249		OG0008058		OG0008004
	OG0014821																								OG0006260		OG0008059		OG0008006
	OG0014823																								OG0006264		OG0008061		OG0008007
	OG0014824																								OG0006286		OG0008064		OG0008013
	OG0014825																								OG0006288		OG0008065		OG0008015
	OG0014826																								OG0006311		OG0008067		OG0008020
	OG0014827																								OG0006313		OG0008070		OG0008022
	OG0014829																								OG0006315		OG0008096		OG0008023
	OG0014833																								OG0006321		OG0008103		OG0008028
	OG0014834																								OG0006323		OG0008114		OG0008033
	OG0014835																								OG0006329		OG0008117		OG0008036
	OG0014839																								OG0006333		OG0008123		OG0008046
	OG0014843																								OG0006339		OG0008131		OG0008047
	OG0014844																								OG0006343		OG0008135		OG0008057
																									OG0006344		OG0008138		OG0008058
																									OG0006349		OG0008140		OG0008059
																									OG0006355		OG0008142		OG0008061
																									OG0006359		OG0008151		OG0008063
																									OG0006361		OG0008161		OG0008064
																									OG0006367		OG0008162		OG0008065
																									OG0006369		OG0008171		OG0008073
																									OG0006374		OG0008172		OG0008079
																									OG0006376		OG0008183		OG0008094
																									OG0006389		OG0008188		OG0008096
																									OG0006393		OG0008189		OG0008101
																									OG0006402		OG0008190		OG0008103
																									OG0006415		OG0008196		OG0008111
																									OG0006429		OG0008202		OG0008113
																									OG0006431		OG0008206		OG0008117
																									OG0006436		OG0008210		OG0008121
																									OG0006449		OG0008215		OG0008128
																									OG0006451		OG0008219		OG0008135
																									OG0006460		OG0008228		OG0008137
																									OG0006463		OG0008229		OG0008138
																									OG0006468		OG0008230		OG0008140
																									OG0006474		OG0008232		OG0008142
																									OG0006490		OG0008233		OG0008148
																									OG0006493		OG0008234		OG0008149
																									OG0006499		OG0008237		OG0008151
																									OG0006507		OG0008239		OG0008161
																									OG0006523		OG0008240		OG0008171
																									OG0006547		OG0008246		OG0008172
																									OG0006551		OG0008248		OG0008174
																									OG0006581		OG0008255		OG0008177
																									OG0006583		OG0008257		OG0008190
																									OG0006594		OG0008264		OG0008194
																									OG0006602		OG0008269		OG0008199
																									OG0006606		OG0008277		OG0008204
																									OG0006627		OG0008278		OG0008206
																									OG0006632		OG0008279		OG0008215
																									OG0006643		OG0008280		OG0008228
																									OG0006644		OG0008283		OG0008233
																									OG0006661		OG0008285		OG0008236
																									OG0006669		OG0008289		OG0008238
																									OG0006675		OG0008300		OG0008242
																									OG0006682		OG0008312		OG0008246
																									OG0006685		OG0008314		OG0008248
																									OG0006697		OG0008320		OG0008264
																									OG0006699		OG0008321		OG0008266
																									OG0006702		OG0008323		OG0008275
																									OG0006717		OG0008334		OG0008278
																									OG0006719		OG0008338		OG0008282
																									OG0006768		OG0008356		OG0008289
																									OG0006779		OG0008366		OG0008298
																									OG0006783		OG0008384		OG0008312
																									OG0006794		OG0008387		OG0008315
																									OG0006795		OG0008388		OG0008321
																									OG0006811		OG0008392		OG0008323
																									OG0006821		OG0008395		OG0008329
																									OG0006824		OG0008398		OG0008334
																									OG0006827		OG0008405		OG0008341
																									OG0006828		OG0008416		OG0008342
																									OG0006845		OG0008417		OG0008349
																									OG0006850		OG0008425		OG0008356
																									OG0006860		OG0008430		OG0008375
																									OG0006862		OG0008431		OG0008377
																									OG0006868		OG0008432		OG0008378
																									OG0006870		OG0008434		OG0008379
																									OG0006873		OG0008437		OG0008392
																									OG0006874		OG0008450		OG0008399
																									OG0006875		OG0008454		OG0008400
																									OG0006876		OG0008489		OG0008405
																									OG0006880		OG0008496		OG0008409
																									OG0006901		OG0008502		OG0008415
																									OG0006907		OG0008506		OG0008416
																									OG0006908		OG0008512		OG0008417
																									OG0006910		OG0008517		OG0008425
																									OG0006915		OG0008522		OG0008427
																									OG0006930		OG0008532		OG0008432
																									OG0006934		OG0008538		OG0008436
																									OG0006936		OG0008539		OG0008437
																									OG0006940		OG0008540		OG0008439
																									OG0006946		OG0008552		OG0008442
																									OG0006950		OG0008558		OG0008444
																									OG0006953		OG0008561		OG0008446
																									OG0006958		OG0008576		OG0008451
																									OG0006961		OG0008578		OG0008470
																									OG0006966		OG0008589		OG0008472
																									OG0006970		OG0008594		OG0008485
																									OG0006978		OG0008609		OG0008496
																									OG0006989		OG0008611		OG0008506
																									OG0006995		OG0008617		OG0008508
																									OG0006997		OG0008623		OG0008509
																									OG0007003		OG0008631		OG0008510
																									OG0007010		OG0008635		OG0008516
																									OG0007023		OG0008645		OG0008527
																									OG0007029		OG0008658		OG0008532
																									OG0007030		OG0008660		OG0008535
																									OG0007036		OG0008663		OG0008550
																									OG0007039		OG0008671		OG0008556
																									OG0007040		OG0008683		OG0008566
																									OG0007041		OG0008684		OG0008576
																									OG0007045		OG0008688		OG0008589
																									OG0007051		OG0008708		OG0008603
																									OG0007058		OG0008716		OG0008608
																									OG0007062		OG0008726		OG0008614
																									OG0007072		OG0008728		OG0008618
																									OG0007074		OG0008733		OG0008636
																									OG0007075		OG0008740		OG0008637
																									OG0007084		OG0008750		OG0008651
																									OG0007086		OG0008751		OG0008653
																									OG0007096		OG0008757		OG0008658
																									OG0007098		OG0008760		OG0008660
																									OG0007103		OG0008772		OG0008669
																									OG0007111		OG0008797		OG0008679
																									OG0007112		OG0008805		OG0008684
																									OG0007114		OG0008829		OG0008688
																									OG0007116		OG0008832		OG0008693
																									OG0007125		OG0008840		OG0008710
																									OG0007134		OG0008845		OG0008716
																									OG0007136		OG0008855		OG0008718
																									OG0007144		OG0008858		OG0008720
																									OG0007147		OG0008860		OG0008722
																									OG0007149		OG0008878		OG0008730
																									OG0007150		OG0008883		OG0008732
																									OG0007151		OG0008898		OG0008733
																									OG0007155		OG0008899		OG0008735
																									OG0007156		OG0008906		OG0008751
																									OG0007158		OG0008922		OG0008753
																									OG0007159		OG0008924		OG0008757
																									OG0007160		OG0008927		OG0008772
																									OG0007169		OG0008931		OG0008776
																									OG0007170		OG0008936		OG0008789
																									OG0007172		OG0008950		OG0008790
																									OG0007176		OG0008951		OG0008799
																									OG0007181		OG0008955		OG0008822
																									OG0007183		OG0008957		OG0008829
																									OG0007191		OG0008960		OG0008840
																									OG0007195		OG0008965		OG0008846
																									OG0007197		OG0008970		OG0008862
																									OG0007203		OG0008972		OG0008874
																									OG0007213		OG0008973		OG0008880
																									OG0007217		OG0008981		OG0008887
																									OG0007226		OG0008985		OG0008888
																									OG0007230		OG0008999		OG0008898
																									OG0007231		OG0009011		OG0008899
																									OG0007233		OG0009015		OG0008906
																									OG0007234		OG0009016		OG0008915
																									OG0007235		OG0009020		OG0008929
																									OG0007242		OG0009029		OG0008931
																									OG0007243		OG0009033		OG0008950
																									OG0007245		OG0009063		OG0008951
																									OG0007252		OG0009071		OG0008952
																									OG0007259		OG0009108		OG0008957
																									OG0007263		OG0009111		OG0008965
																									OG0007264		OG0009116		OG0008970
																									OG0007268		OG0009118		OG0008972
																									OG0007271		OG0009119		OG0008973
																									OG0007274		OG0009127		OG0008975
																									OG0007278		OG0009128		OG0008977
																									OG0007280		OG0009129		OG0008980
																									OG0007286		OG0009140		OG0008981
																									OG0007287		OG0009141		OG0008988
																									OG0007289		OG0009142		OG0008992
																									OG0007291		OG0009145		OG0008994
																									OG0007292		OG0009148		OG0008998
																									OG0007303		OG0009152		OG0009003
																									OG0007308		OG0009157		OG0009007
																									OG0007317		OG0009160		OG0009008
																									OG0007325		OG0009162		OG0009010
																									OG0007326		OG0009164		OG0009011
																									OG0007327		OG0009166		OG0009014
																									OG0007328		OG0009170		OG0009025
																									OG0007334		OG0009171		OG0009029
																									OG0007343		OG0009180		OG0009033
																									OG0007344		OG0009214		OG0009045
																									OG0007345		OG0009215		OG0009060
																									OG0007361		OG0009219		OG0009105
																									OG0007363		OG0009246		OG0009110
																									OG0007365		OG0009288		OG0009117
																									OG0007369		OG0009289		OG0009125
																									OG0007375		OG0009298		OG0009128
																									OG0007380		OG0009301		OG0009134
																									OG0007381		OG0009304		OG0009139
																									OG0007385		OG0009329		OG0009140
																									OG0007386		OG0009333		OG0009141
																									OG0007387		OG0009348		OG0009143
																									OG0007395		OG0009350		OG0009160
																									OG0007396		OG0009356		OG0009162
																									OG0007399		OG0009372		OG0009164
																									OG0007403		OG0009375		OG0009165
																									OG0007405		OG0009387		OG0009166
																									OG0007411		OG0009407		OG0009167
																									OG0007412		OG0009421		OG0009173
																									OG0007417		OG0009442		OG0009177
																									OG0007422		OG0009464		OG0009179
																									OG0007423		OG0009469		OG0009183
																									OG0007425		OG0009470		OG0009184
																									OG0007426		OG0009473		OG0009197
																									OG0007428		OG0009476		OG0009214
																									OG0007430		OG0009479		OG0009250
																									OG0007443		OG0009481		OG0009282
																									OG0007448		OG0009486		OG0009287
																									OG0007450		OG0009489		OG0009289
																									OG0007457		OG0009492		OG0009298
																									OG0007461		OG0009494		OG0009302
																									OG0007471		OG0009496		OG0009304
																									OG0007472		OG0009498		OG0009307
																									OG0007474		OG0009499		OG0009314
																									OG0007475		OG0009500		OG0009316
																									OG0007477		OG0009513		OG0009326
																									OG0007478		OG0009517		OG0009328
																									OG0007481		OG0009518		OG0009341
																									OG0007482		OG0009527		OG0009350
																									OG0007486		OG0009542		OG0009352
																									OG0007489		OG0009550		OG0009353
																									OG0007494		OG0009551		OG0009354
																									OG0007498		OG0009552		OG0009372
																									OG0007501		OG0009560		OG0009373
																									OG0007506		OG0009561		OG0009375
																									OG0007513		OG0009582		OG0009413
																									OG0007514		OG0009597		OG0009425
																									OG0007518		OG0009601		OG0009444
																									OG0007525		OG0009603		OG0009464
																									OG0007529		OG0009607		OG0009476
																									OG0007532		OG0009617		OG0009481
																									OG0007534		OG0009655		OG0009484
																									OG0007535		OG0009678		OG0009493
																									OG0007545		OG0009680		OG0009494
																									OG0007552		OG0009698		OG0009498
																									OG0007553		OG0009723		OG0009499
																									OG0007555		OG0009725		OG0009500
																									OG0007558		OG0009736		OG0009502
																									OG0007562		OG0009741		OG0009503
																									OG0007563		OG0009744		OG0009505
																									OG0007564		OG0009762		OG0009506
																									OG0007566		OG0009764		OG0009511
																									OG0007572		OG0009781		OG0009512
																									OG0007576		OG0009785		OG0009531
																									OG0007583		OG0009808		OG0009548
																									OG0007589		OG0009809		OG0009553
																									OG0007597		OG0009810		OG0009561
																									OG0007603		OG0009833		OG0009597
																									OG0007607		OG0009834		OG0009601
																									OG0007608		OG0009847		OG0009603
																									OG0007610		OG0009876		OG0009609
																									OG0007611		OG0009882		OG0009618
																									OG0007614		OG0009887		OG0009639
																									OG0007616		OG0009893		OG0009678
																									OG0007617		OG0009897		OG0009687
																									OG0007620		OG0009901		OG0009689
																									OG0007621		OG0009904		OG0009691
																									OG0007622		OG0009912		OG0009694
																									OG0007623		OG0009915		OG0009695
																									OG0007630		OG0009917		OG0009696
																									OG0007638		OG0009923		OG0009700
																									OG0007640		OG0009928		OG0009731
																									OG0007648		OG0009931		OG0009733
																									OG0007651		OG0009937		OG0009736
																									OG0007656		OG0009949		OG0009739
																									OG0007669		OG0009952		OG0009751
																									OG0007672		OG0009954		OG0009764
																									OG0007675		OG0009956		OG0009766
																									OG0007678		OG0009977		OG0009776
																									OG0007680		OG0009984		OG0009781
																									OG0007686		OG0009987		OG0009785
																									OG0007688		OG0010008		OG0009789
																									OG0007689		OG0010037		OG0009797
																									OG0007690		OG0010038		OG0009808
																									OG0007691		OG0010039		OG0009809
																									OG0007693		OG0010051		OG0009814
																									OG0007703		OG0010076		OG0009817
																									OG0007704		OG0010085		OG0009826
																									OG0007707		OG0010112		OG0009830
																									OG0007708		OG0010113		OG0009837
																									OG0007711		OG0010144		OG0009840
																									OG0007712		OG0010146		OG0009870
																									OG0007718		OG0010150		OG0009879
																									OG0007727		OG0010154		OG0009886
																									OG0007739		OG0010156		OG0009893
																									OG0007752		OG0010161		OG0009897
																									OG0007758		OG0010165		OG0009901
																									OG0007765		OG0010179		OG0009913
																									OG0007767		OG0010191		OG0009940
																									OG0007768		OG0010208		OG0009945
																									OG0007770		OG0010213		OG0009947
																									OG0007781		OG0010244		OG0009950
																									OG0007782		OG0010276		OG0009958
																									OG0007787		OG0010278		OG0009960
																									OG0007789		OG0010283		OG0009964
																									OG0007799		OG0010288		OG0009967
																									OG0007811		OG0010290		OG0009970
																									OG0007815		OG0010292		OG0009974
																									OG0007816		OG0010296		OG0009984
																									OG0007817		OG0010297		OG0009988
																									OG0007818		OG0010310		OG0010008
																									OG0007819		OG0010311		OG0010032
																									OG0007822		OG0010332		OG0010033
																									OG0007832		OG0010335		OG0010051
																									OG0007836		OG0010349		OG0010069
																									OG0007841		OG0010356		OG0010085
																									OG0007845		OG0010370		OG0010086
																									OG0007846		OG0010371		OG0010135
																									OG0007848		OG0010378		OG0010149
																									OG0007849		OG0010389		OG0010151
																									OG0007850		OG0010413		OG0010161
																									OG0007857		OG0010415		OG0010162
																									OG0007858		OG0010420		OG0010167
																									OG0007860		OG0010446		OG0010187
																									OG0007862		OG0010450		OG0010200
																									OG0007869		OG0010461		OG0010208
																									OG0007873		OG0010464		OG0010215
																									OG0007881		OG0010477		OG0010223
																									OG0007883		OG0010497		OG0010231
																									OG0007885		OG0010514		OG0010241
																									OG0007889		OG0010518		OG0010258
																									OG0007899		OG0010521		OG0010275
																									OG0007901		OG0010523		OG0010283
																									OG0007902		OG0010527		OG0010284
																									OG0007909		OG0010535		OG0010286
																									OG0007914		OG0010536		OG0010288
																									OG0007917		OG0010557		OG0010310
																									OG0007919		OG0010579		OG0010348
																									OG0007924		OG0010618		OG0010356
																									OG0007929		OG0010620		OG0010360
																									OG0007936		OG0010623		OG0010365
																									OG0007938		OG0010635		OG0010371
																									OG0007940		OG0010640		OG0010373
																									OG0007944		OG0010641		OG0010378
																									OG0007948		OG0010646		OG0010384
																									OG0007949		OG0010670		OG0010388
																									OG0007951		OG0010671		OG0010389
																									OG0007953		OG0010706		OG0010396
																									OG0007955		OG0010721		OG0010402
																									OG0007956		OG0010732		OG0010408
																									OG0007958		OG0010746		OG0010415
																									OG0007959		OG0010749		OG0010416
																									OG0007969		OG0010751		OG0010421
																									OG0007979		OG0010758		OG0010427
																									OG0007981		OG0010763		OG0010432
																									OG0007983		OG0010764		OG0010449
																									OG0007995		OG0010776		OG0010457
																									OG0008002		OG0010780		OG0010463
																									OG0008006		OG0010781		OG0010465
																									OG0008011		OG0010785		OG0010468
																									OG0008012		OG0010794		OG0010486
																									OG0008013		OG0010796		OG0010488
																									OG0008015		OG0010799		OG0010491
																									OG0008016		OG0010801		OG0010504
																									OG0008020		OG0010804		OG0010506
																									OG0008028		OG0010805		OG0010508
																									OG0008030		OG0010807		OG0010514
																									OG0008032		OG0010811		OG0010516
																									OG0008033		OG0010812		OG0010518
																									OG0008034		OG0010814		OG0010519
																									OG0008036		OG0010815		OG0010523
																									OG0008046		OG0010823		OG0010529
																									OG0008047		OG0010826		OG0010535
																									OG0008048		OG0010828		OG0010618
																									OG0008052		OG0010830		OG0010620
																									OG0008054		OG0010833		OG0010635
																									OG0008057		OG0010849		OG0010640
																									OG0008061		OG0010901		OG0010642
																									OG0008063		OG0010904		OG0010669
																									OG0008064		OG0010907		OG0010673
																									OG0008065		OG0010909		OG0010677
																									OG0008067		OG0010911		OG0010687
																									OG0008091		OG0010957		OG0010688
																									OG0008093		OG0011003		OG0010698
																									OG0008095		OG0011006		OG0010721
																									OG0008096		OG0011013		OG0010724
																									OG0008102		OG0011016		OG0010731
																									OG0008106		OG0011028		OG0010732
																									OG0008111		OG0011029		OG0010735
																									OG0008113		OG0011036		OG0010741
																									OG0008127		OG0011045		OG0010764
																									OG0008128		OG0011046		OG0010773
																									OG0008130		OG0011049		OG0010779
																									OG0008138		OG0011050		OG0010781
																									OG0008140		OG0011075		OG0010791
																									OG0008142		OG0011085		OG0010796
																									OG0008144		OG0011131		OG0010799
																									OG0008146		OG0011144		OG0010812
																									OG0008147		OG0011158		OG0010818
																									OG0008152		OG0011162		OG0010819
																									OG0008153		OG0011164		OG0010825
																									OG0008160		OG0011170		OG0010826
																									OG0008167		OG0011176		OG0010827
																									OG0008173		OG0011185		OG0010859
																									OG0008183		OG0011196		OG0010868
																									OG0008189		OG0011197		OG0010890
																									OG0008190		OG0011206		OG0010901
																									OG0008194		OG0011207		OG0010905
																									OG0008196		OG0011224		OG0010907
																									OG0008204		OG0011232		OG0010909
																									OG0008206		OG0011242		OG0010911
																									OG0008209		OG0011244		OG0010912
																									OG0008210		OG0011252		OG0010977
																									OG0008215		OG0011255		OG0011010
																									OG0008217		OG0011257		OG0011013
																									OG0008222		OG0011261		OG0011016
																									OG0008228		OG0011265		OG0011039
																									OG0008232		OG0011268		OG0011040
																									OG0008235		OG0011270		OG0011042
																									OG0008238		OG0011271		OG0011045
																									OG0008239		OG0011272		OG0011049
																									OG0008240		OG0011280		OG0011075
																									OG0008245		OG0011283		OG0011081
																									OG0008255		OG0011284		OG0011091
																									OG0008256		OG0011285		OG0011092
																									OG0008257		OG0011288		OG0011118
																									OG0008264		OG0011292		OG0011129
																									OG0008269		OG0011295		OG0011161
																									OG0008275		OG0011297		OG0011166
																									OG0008277		OG0011315		OG0011170
																									OG0008278		OG0011333		OG0011176
																									OG0008279		OG0011348		OG0011178
																									OG0008283		OG0011351		OG0011185
																									OG0008285		OG0011352		OG0011190
																									OG0008288		OG0011358		OG0011198
																									OG0008310		OG0011359		OG0011203
																									OG0008317		OG0011361		OG0011218
																									OG0008319		OG0011368		OG0011225
																									OG0008320		OG0011371		OG0011243
																									OG0008321		OG0011463		OG0011253
																									OG0008323		OG0011466		OG0011255
																									OG0008329		OG0011476		OG0011258
																									OG0008331		OG0011498		OG0011268
																									OG0008332		OG0011501		OG0011270
																									OG0008334		OG0011508		OG0011271
																									OG0008340		OG0011511		OG0011273
																									OG0008356		OG0011513		OG0011285
																									OG0008359		OG0011514		OG0011288
																									OG0008366		OG0011522		OG0011295
																									OG0008378		OG0011523		OG0011297
																									OG0008379		OG0011533		OG0011326
																									OG0008381		OG0011534		OG0011373
																									OG0008387		OG0011536		OG0011386
																									OG0008392		OG0011539		OG0011402
																									OG0008395		OG0011557		OG0011412
																									OG0008405		OG0011569		OG0011424
																									OG0008409		OG0011589		OG0011466
																									OG0008416		OG0011592		OG0011474
																									OG0008417		OG0011595		OG0011479
																									OG0008419		OG0011596		OG0011498
																									OG0008423		OG0011634		OG0011507
																									OG0008425		OG0011648		OG0011508
																									OG0008429		OG0011679		OG0011510
																									OG0008432		OG0011680		OG0011514
																									OG0008433		OG0011684		OG0011522
																									OG0008435		OG0011685		OG0011523
																									OG0008436		OG0011706		OG0011529
																									OG0008437		OG0011711		OG0011538
																									OG0008438		OG0011713		OG0011539
																									OG0008439		OG0011717		OG0011554
																									OG0008440		OG0011724		OG0011568
																									OG0008444		OG0011726		OG0011570
																									OG0008446		OG0011735		OG0011578
																									OG0008449		OG0011758		OG0011585
																									OG0008450		OG0011766		OG0011587
																									OG0008454		OG0011768		OG0011590
																									OG0008466		OG0011774		OG0011605
																									OG0008471		OG0011776		OG0011611
																									OG0008476		OG0011777		OG0011632
																									OG0008489		OG0011779		OG0011639
																									OG0008493		OG0011785		OG0011675
																									OG0008496		OG0011789		OG0011729
																									OG0008503		OG0011796		OG0011732
																									OG0008506		OG0011799		OG0011739
																									OG0008510		OG0011800		OG0011745
																									OG0008517		OG0011803		OG0011774
																									OG0008528		OG0011806		OG0011776
																									OG0008532		OG0011808		OG0011779
																									OG0008536		OG0011834		OG0011782
																									OG0008540		OG0011835		OG0011785
																									OG0008541		OG0011838		OG0011789
																									OG0008553		OG0011845		OG0011794
																									OG0008574		OG0011852		OG0011796
																									OG0008589		OG0011873		OG0011820
																									OG0008597		OG0011902		OG0011828
																									OG0008604		OG0011908		OG0011833
																									OG0008608		OG0011913		OG0011834
																									OG0008611		OG0011916		OG0011838
																									OG0008619		OG0011918		OG0011839
																									OG0008623		OG0011934		OG0011870
																									OG0008637		OG0011955		OG0011873
																									OG0008642		OG0011988		OG0011901
																									OG0008645		OG0012066		OG0011904
[truncated: 843 more rows]

## Sheet: GO_annotation_percentage
Branch	Total OGs	OGs with GO terms annotation	Annotation %
MRCA_Bidessini	7648	6483	84.7673
MRCA_Bidessini_contracted	251	204	81.2749
MRCA_Bidessini_expanded	1515	1188	78.4158
MRCA_Bidessini_gained	691	434	62.8075
MRCA_Bidessini_lost	136	106	77.9412
MRCA_Hydroporini	7628	6479	84.9371
MRCA_Hydroporini_contracted	221	178	80.543
MRCA_Hydroporini_expanded	1367	1061	77.6152
MRCA_Hydroporini_gained	667	423	63.4183
MRCA_Hydroporini_lost	132	99	75
MRCA_Leptodirini	7692	6286	81.7213
MRCA_Leptodirini_contracted	651	594	91.2442
MRCA_Leptodirini_expanded	1326	860	64.8567
MRCA_Leptodirini_gained	1023	591	57.7713
MRCA_Leptodirini_lost	503	451	89.662
MCRAs_Parallel_contracted	23	11	47.8261
MCRAs_Parallel_expanded	167	151	90.4192
MCRAs_Parallel_gained	56	47	83.9286
MCRAs_Parallel_lost	12	11	91.6667
B1	8815	7070	80.2042
B1_contracted	856	753	87.9673
B1_expanded	2842	2045	71.9564
B1_gained	1470	836	56.8707
B1_lost	303	249	82.1782
B2	8477	6893	81.3141
B2_contracted	1278	1065	83.3333
B2_expanded	2270	1584	69.7797
B2_gained	1401	847	60.4568
B2_lost	481	330	68.6071
H1	8383	6852	81.7368
H1_contracted	776	670	86.3402
H1_expanded	2230	1663	74.574
H1_gained	1084	640	59.0406
H1_lost	329	267	81.155
L1	7693	6284	81.6846
L1_contracted	27	24	88.8889
L1_expanded	28	21	75
L1_gained	16	10	62.5
L1_lost	15	12	80
L2	8596	6958	80.9446
L2_contracted	666	422	63.3634
L2_expanded	1749	1313	75.0715
L2_gained	1285	911	70.8949
L2_lost	485	265	54.6392
L3	8759	6828	77.9541
L3_contracted	66	48	72.7273
L3_expanded	148	109	73.6486
L3_gained	45	19	42.2222
L3_lost	31	13	41.9355
HML_L1	8102	6777	83.646
HML_L1_contracted	473	298	63.0021
HML_L1_expanded	742	618	83.2884
HML_L3	8979	6968	77.6033
HML_L3_contracted	254	176	69.2913
HML_L3_expanded	618	452	73.1392
HML_Parallel_contracted	57	34	59.6491
HML_Parallel_expanded	216	183	84.7222
HML_Parallel_gained	79	63	79.7468
HML_Parallel_lost	12	4	33.3333

## Sheet: MRCA_Bidessini_GO_enrichments
Enrichment analysis	GO category	GO Term	Study #	Study Freq.	Background Freq.	p-value	q-value	name	OGs
Contracted	Biological Process	GO:0007600	35	0.37	0.1	4.6E-12	3.86E-8	sensory perception	OG0000008,OG0000327,OG0000108,OG0000507,OG0000091,OG0000071,OG0000074,OG0000195,OG0000031,OG0000098,OG0000153,OG0000278,OG0000334,OG0000236,OG0000017,OG0000116,OG0000039,OG0000856,OG0009131,OG0000083,OG0007754,OG0000381,OG0000064,OG0000185,OG0000042,OG0000020,OG0000164,OG0000066,OG0000166,OG0000101,OG0000168,OG0000004,OG0000202,OG0000027,OG0004525
Contracted	Biological Process	GO:0007618	24	0.25	4.9%	1.27E-11	5.31E-8	mating	OG0000008,OG0000108,OG0000856,OG0000507,OG0000091,OG0000093,OG0000083,OG0000381,OG0000185,OG0000042,OG0000031,OG0000020,OG0000164,OG0000153,OG0000166,OG0000101,OG0000872,OG0000168,OG0000278,OG0000004,OG0000334,OG0000202,OG0000116,OG0000039
Contracted	Biological Process	GO:0007617	22	0.23	4.3%	5.54E-11	1.55E-7	mating behavior	OG0000008,OG0000108,OG0000856,OG0000507,OG0000091,OG0000093,OG0000083,OG0000381,OG0000185,OG0000042,OG0000031,OG0000020,OG0000164,OG0000153,OG0000166,OG0000101,OG0000872,OG0000168,OG0000278,OG0000334,OG0000116,OG0000039
Contracted	Biological Process	GO:0050877	43	0.45	0.17	2e-10	4.2E-7	nervous system process	OG0000008,OG0002308,OG0000327,OG0000108,OG0000507,OG0000091,OG0000071,OG0000250,OG0000074,OG0000195,OG0000031,OG0000098,OG0000153,OG0000475,OG0000278,OG0000334,OG0000236,OG0000698,OG0000017,OG0000116,OG0000853,OG0000039,OG0000856,OG0009131,OG0000180,OG0000083,OG0007754,OG0000381,OG0000064,OG0000185,OG0000042,OG0000020,OG0000164,OG0000066,OG0000166,OG0000101,OG0000168,OG0000004,OG0000202,OG0000027…
Contracted	Biological Process	GO:0051606	25	0.26	6.3%	3.62E-10	6.08E-7	detection of stimulus	OG0000008,OG0000108,OG0000507,OG0000091,OG0000071,OG0000250,OG0000195,OG0000031,OG0000153,OG0000334,OG0000236,OG0000017,OG0000116,OG0000039,OG0000856,OG0000083,OG0000381,OG0000064,OG0000185,OG0000020,OG0000166,OG0000101,OG0000684,OG0000004,OG0004525
Contracted	Biological Process	GO:0010817	31	0.33	9.8%	5.35E-10	7.49E-7	regulation of hormone levels	OG0002308,OG0000569,OG0000108,OG0000507,OG0000091,OG0000071,OG0007600,OG0000250,OG0000195,OG0000031,OG0000153,OG0000475,OG0000278,OG0000698,OG0000017,OG0000116,OG0000039,OG0000856,OG0000083,OG0007754,OG0000381,OG0000064,OG0000042,OG0000020,OG0000166,OG0000101,OG0000004,OG0000202,OG0000005,OG0000589,OG0004525
Contracted	Biological Process	GO:0050954	23	0.24	5.5%	8.58E-10	1.03E-6	sensory perception of mechanical stimulus	OG0000008,OG0000327,OG0000108,OG0000856,OG0000507,OG0000091,OG0000071,OG0007754,OG0000381,OG0000195,OG0000064,OG0000185,OG0000031,OG0000020,OG0000098,OG0000164,OG0000153,OG0000166,OG0000101,OG0000168,OG0000334,OG0000236,OG0000116
Contracted	Biological Process	GO:0007605	21	0.22	4.7%	1.44E-9	1.52E-6	sensory perception of sound	OG0000008,OG0000327,OG0000108,OG0000856,OG0000507,OG0000091,OG0000071,OG0007754,OG0000195,OG0000064,OG0000185,OG0000031,OG0000020,OG0000098,OG0000153,OG0000166,OG0000101,OG0000168,OG0000334,OG0000236,OG0000116
Contracted	Biological Process	GO:0019098	24	0.25	6.2%	1.83E-9	1.71E-6	reproductive behavior	OG0000008,OG0000108,OG0000856,OG0000507,OG0000091,OG0000093,OG0000083,OG0007754,OG0000381,OG0000185,OG0000042,OG0000031,OG0000020,OG0000164,OG0000153,OG0000166,OG0000475,OG0000101,OG0000872,OG0000168,OG0000278,OG0000334,OG0000116,OG0000039
Contracted	Biological Process	GO:0003008	47	0.49	0.22	2.21E-9	1.85E-6	system process	OG0000008,OG0002308,OG0000327,OG0000108,OG0000507,OG0000091,OG0000071,OG0000250,OG0000074,OG0000195,OG0000031,OG0000098,OG0000153,OG0000231,OG0000475,OG0000278,OG0000334,OG0000236,OG0000698,OG0000017,OG0000116,OG0000853,OG0000039,OG0000856,OG0009131,OG0000180,OG0000083,OG0007754,OG0000381,OG0000064,OG0000185,OG0000042,OG0000020,OG0000164,OG0000066,OG0000166,OG0000101,OG0000684,OG0000168,OG0000004…
Contracted	Biological Process	GO:0021879	14	0.15	1.9%	2.48E-9	1.89E-6	forebrain neuron differentiation	OG0000856,OG0000507,OG0000091,OG0000083,OG0000381,OG0000195,OG0000064,OG0000020,OG0000164,OG0000153,OG0000166,OG0000101,OG0000004,OG0000116
Contracted	Biological Process	GO:0042472	16	0.17	2.7%	2.7E-9	1.89E-6	inner ear morphogenesis	OG0002308,OG0000108,OG0000856,OG0000507,OG0000091,OG0007754,OG0000195,OG0000064,OG0000042,OG0000020,OG0000098,OG0000164,OG0000153,OG0000166,OG0000101,OG0000116
Contracted	Biological Process	GO:0008049	15	0.16	2.4%	4.09E-9	2.64E-6	male courtship behavior	OG0000108,OG0000856,OG0000507,OG0000091,OG0000083,OG0000381,OG0000185,OG0000031,OG0000153,OG0000166,OG0000101,OG0000168,OG0000334,OG0000116,OG0000039
Contracted	Biological Process	GO:0007619	16	0.17	2.9%	8.08E-9	4.84E-6	courtship behavior	OG0000008,OG0000108,OG0000856,OG0000507,OG0000091,OG0000083,OG0000381,OG0000185,OG0000031,OG0000153,OG0000166,OG0000101,OG0000168,OG0000334,OG0000116,OG0000039
Contracted	Biological Process	GO:0060179	16	0.17	2.9%	1.03E-8	5.74E-6	male mating behavior	OG0000008,OG0000108,OG0000856,OG0000507,OG0000091,OG0000083,OG0000381,OG0000185,OG0000031,OG0000153,OG0000166,OG0000101,OG0000168,OG0000334,OG0000116,OG0000039
Contracted	Biological Process	GO:0090087	32	0.34	0.12	1.37E-8	7.2E-6	regulation of peptide transport	OG0000008,OG0002308,OG0000108,OG0000507,OG0000091,OG0000071,OG0000250,OG0000272,OG0000031,OG0000098,OG0007960,OG0000153,OG0004535,OG0000332,OG0000698,OG0000116,OG0000853,OG0000039,OG0000856,OG0000083,OG0007754,OG0000381,OG0000064,OG0000185,OG0000042,OG0000020,OG0000164,OG0000166,OG0000101,OG0000004,OG0000005,OG0000589
Contracted	Biological Process	GO:0021872	14	0.15	2.3%	2.03E-8	1e-05	forebrain generation of neurons	OG0000856,OG0000507,OG0000091,OG0000083,OG0000381,OG0000195,OG0000064,OG0000020,OG0000164,OG0000153,OG0000166,OG0000101,OG0000004,OG0000116
Contracted	Biological Process	GO:0042471	16	0.17	3.1%	2.21E-8	1.03E-5	ear morphogenesis	OG0002308,OG0000108,OG0000856,OG0000507,OG0000091,OG0007754,OG0000195,OG0000064,OG0000042,OG0000020,OG0000098,OG0000164,OG0000153,OG0000166,OG0000101,OG0000116
Contracted	Biological Process	GO:0007628	13	0.14	2.0%	2.94E-8	1.3E-5	adult walking behavior	OG0000856,OG0000507,OG0000083,OG0000381,OG0000064,OG0000153,OG0000166,OG0000101,OG0000004,OG0000236,OG0000027,OG0000116,OG0000853
Contracted	Biological Process	GO:0002791	25	0.26	7.8%	3.19E-8	1.34E-5	regulation of peptide secretion	OG0002308,OG0000507,OG0000091,OG0000071,OG0000250,OG0000098,OG0000153,OG0004535,OG0000698,OG0000116,OG0000853,OG0000039,OG0000856,OG0000083,OG0007754,OG0000381,OG0000064,OG0000185,OG0000042,OG0000020,OG0000166,OG0000101,OG0000004,OG0000005,OG0000589
Contracted	Biological Process	GO:0090659	13	0.14	2.0%	3.58E-8	1.43E-5	walking behavior	OG0000856,OG0000507,OG0000083,OG0000381,OG0000064,OG0000153,OG0000166,OG0000101,OG0000004,OG0000236,OG0000027,OG0000116,OG0000853
Contracted	Biological Process	GO:0050808	26	0.27	8.5%	3.98E-8	1.52E-5	synapse organization	OG0000008,OG0002308,OG0000327,OG0000108,OG0000507,OG0000091,OG0000071,OG0000031,OG0000098,OG0000153,OG0000332,OG0000116,OG0000853,OG0000831,OG0000856,OG0000083,OG0007754,OG0000381,OG0000064,OG0000185,OG0000042,OG0000164,OG0000166,OG0000101,OG0000004,OG0000027
Contracted	Biological Process	GO:0007169	27	0.28	9.1%	4.06E-8	1.52E-5	transmembrane receptor protein tyrosine kinase signaling pathway	OG0000008,OG0000108,OG0000507,OG0000091,OG0000195,OG0000031,OG0000098,OG0000153,OG0000332,OG0000236,OG0000116,OG0000853,OG0000039,OG0000856,OG0000180,OG0000381,OG0000064,OG0000185,OG0000042,OG0000020,OG0000164,OG0000166,OG0000684,OG0000168,OG0000004,OG0008503,OG0008406
Contracted	Biological Process	GO:0071396	25	0.26	7.9%	4.07E-8	1.52E-5	cellular response to lipid	OG0000008,OG0001339,OG0002308,OG0000108,OG0000507,OG0000091,OG0007600,OG0000195,OG0000031,OG0000098,OG0000153,OG0000017,OG0000116,OG0000853,OG0000856,OG0000083,OG0000064,OG0000042,OG0000020,OG0000166,OG0000168,OG0000004,OG0008503,OG0000005,OG0004525
Contracted	Biological Process	GO:0046883	22	0.23	6.2%	4.1E-8	1.52E-5	regulation of hormone secretion	OG0002308,OG0000108,OG0000856,OG0000507,OG0000091,OG0000071,OG0000083,OG0007754,OG0000381,OG0000250,OG0000064,OG0000042,OG0000031,OG0000020,OG0000153,OG0000166,OG0000101,OG0000005,OG0000698,OG0000116,OG0000589,OG0000039
Contracted	Biological Process	GO:0007411	30	0.32	0.11	4.14E-8	1.52E-5	axon guidance	OG0000008,OG0002308,OG0000108,OG0000507,OG0000091,OG0000071,OG0000195,OG0000031,OG0000098,OG0000153,OG0000475,OG0000872,OG0000334,OG0000116,OG0000853,OG0000039,OG0000856,OG0000180,OG0000083,OG0000381,OG0000064,OG0000042,OG0000020,OG0000164,OG0000166,OG0000101,OG0000047,OG0000004,OG0000027,OG0009319
Contracted	Biological Process	GO:0009581	18	0.19	4.1%	4.45E-8	1.52E-5	detection of external stimulus	OG0000008,OG0000108,OG0000856,OG0000507,OG0000091,OG0000083,OG0000381,OG0000195,OG0000064,OG0000185,OG0000031,OG0000020,OG0000153,OG0000166,OG0000334,OG0000236,OG0000116,OG0000039
Contracted	Biological Process	GO:0007015	21	0.22	5.7%	4.69E-8	1.52E-5	actin filament organization	OG0000008,OG0002308,OG0000108,OG0000856,OG0000507,OG0000091,OG0007754,OG0000381,OG0000074,OG0000031,OG0000020,OG0000164,OG0000153,OG0000166,OG0000475,OG0000872,OG0000004,OG0000334,OG0000236,OG0000853,OG0000337
Contracted	Biological Process	GO:0009582	18	0.19	4.2%	5.01E-8	1.52E-5	detection of abiotic stimulus	OG0000008,OG0000108,OG0000856,OG0000507,OG0000091,OG0000083,OG0000381,OG0000195,OG0000064,OG0000185,OG0000031,OG0000020,OG0000153,OG0000166,OG0000334,OG0000236,OG0000116,OG0000039
Contracted	Biological Process	GO:0007416	18	0.19	4.2%	5.31E-8	1.52E-5	synapse assembly	OG0000008,OG0002308,OG0000327,OG0000108,OG0000507,OG0000091,OG0000083,OG0007754,OG0000381,OG0000064,OG0000042,OG0000098,OG0000153,OG0000166,OG0000101,OG0000332,OG0000004,OG0000116
Contracted	Biological Process	GO:0097154	8	8.4%	0.59%	5.46E-8	1.52E-5	GABAergic neuron differentiation	OG0000083,OG0000381,OG0000064,OG0000164,OG0000153,OG0000166,OG0000101,OG0000004
Contracted	Biological Process	GO:0097485	30	0.32	0.11	6.13E-8	1.61E-5	neuron projection guidance	OG0000008,OG0002308,OG0000108,OG0000507,OG0000091,OG0000071,OG0000195,OG0000031,OG0000098,OG0000153,OG0000475,OG0000872,OG0000334,OG0000116,OG0000853,OG0000039,OG0000856,OG0000180,OG0000083,OG0000381,OG0000064,OG0000042,OG0000020,OG0000164,OG0000166,OG0000101,OG0000047,OG0000004,OG0000027,OG0009319
Contracted	Biological Process	GO:0051223	30	0.32	0.11	6.34E-8	1.61E-5	regulation of protein transport	OG0000008,OG0002308,OG0000108,OG0000507,OG0000091,OG0000071,OG0000250,OG0000272,OG0000031,OG0000098,OG0007960,OG0000153,OG0004535,OG0000332,OG0000698,OG0000853,OG0000039,OG0000856,OG0000083,OG0007754,OG0000381,OG0000064,OG0000185,OG0000020,OG0000164,OG0000166,OG0000101,OG0000004,OG0000005,OG0000589
Contracted	Biological Process	GO:0042391	24	0.25	7.5%	6.61E-8	1.63E-5	regulation of membrane potential	OG0000008,OG0002308,OG0000108,OG0000856,OG0000507,OG0000091,OG0000180,OG0000093,OG0000071,OG0000083,OG0000381,OG0000250,OG0000064,OG0000185,OG0000031,OG0000153,OG0000166,OG0000004,OG0008503,OG0000005,OG0000236,OG0000027,OG0000116,OG0000853
Contracted	Biological Process	GO:0007610	42	0.44	0.2	6.89E-8	1.65E-5	behavior	OG0000008,OG0002308,OG0000327,OG0000108,OG0000702,OG0000507,OG0000091,OG0000093,OG0000071,OG0000250,OG0000031,OG0000098,OG0000153,OG0000475,OG0000332,OG0000872,OG0000278,OG0000334,OG0000236,OG0000698,OG0000116,OG0000853,OG0000039,OG0000856,OG0000180,OG0000083,OG0007754,OG0000381,OG0000064,OG0000185,OG0000042,OG0000020,OG0000164,OG0000166,OG0000101,OG0000168,OG0000004,OG0000202,OG0000027,OG0008406…
Contracted	Biological Process	GO:2000027	22	0.23	6.4%	8.12E-8	1.89E-5	regulation of animal organ morphogenesis	OG0002308,OG0000108,OG0000856,OG0000507,OG0000091,OG0000083,OG0007754,OG0000381,OG0000195,OG0000064,OG0000042,OG0000031,OG0000020,OG0000098,OG0000164,OG0000153,OG0000166,OG0000332,OG0000168,OG0000116,OG0000853,OG0000039
Contracted	Biological Process	GO:0090276	20	0.21	5.3%	8.13E-8	1.89E-5	regulation of peptide hormone secretion	OG0002308,OG0000856,OG0000507,OG0000091,OG0000071,OG0000083,OG0007754,OG0000381,OG0000250,OG0000064,OG0000042,OG0000020,OG0000153,OG0000166,OG0000101,OG0000005,OG0000698,OG0000116,OG0000589,OG0000039
Contracted	Biological Process	GO:0048546	18	0.19	4.4%	9.96E-8	2.2E-5	digestive tract morphogenesis	OG0000008,OG0002308,OG0000856,OG0000507,OG0000091,OG0000195,OG0000064,OG0000185,OG0000031,OG0000020,OG0000098,OG0000164,OG0000153,OG0000166,OG0000475,OG0000168,OG0000853,OG0000039
Contracted	Biological Process	GO:1903530	30	0.32	0.11	1.09E-7	2.34E-5	regulation of secretion by cell	OG0000008,OG0002308,OG0000108,OG0000507,OG0000091,OG0000071,OG0000250,OG0000031,OG0000098,OG0000153,OG0004535,OG0000698,OG0000116,OG0000853,OG0000039,OG0000856,OG0000083,OG0007754,OG0000381,OG0000064,OG0000185,OG0000042,OG0000020,OG0000164,OG0000166,OG0000101,OG0000684,OG0000004,OG0000005,OG0000589
Contracted	Biological Process	GO:0050708	23	0.24	7.1%	1.11E-7	2.34E-5	regulation of protein secretion	OG0002308,OG0000856,OG0000507,OG0000091,OG0000071,OG0000083,OG0007754,OG0000381,OG0000250,OG0000064,OG0000185,OG0000020,OG0000098,OG0000153,OG0004535,OG0000166,OG0000101,OG0000004,OG0000005,OG0000698,OG0000589,OG0000853,OG0000039
Contracted	Biological Process	GO:1903531	17	0.18	3.9%	1.21E-7	2.48E-5	negative regulation of secretion by cell	OG0000108,OG0000856,OG0000507,OG0000091,OG0000083,OG0000381,OG0000185,OG0000042,OG0000020,OG0000098,OG0000153,OG0000166,OG0000101,OG0000684,OG0000004,OG0000589,OG0000039
Contracted	Biological Process	GO:0070201	30	0.32	0.12	1.39E-7	2.79E-5	regulation of establishment of protein localization	OG0000008,OG0002308,OG0000108,OG0000507,OG0000091,OG0000071,OG0000250,OG0000272,OG0000031,OG0000098,OG0007960,OG0000153,OG0004535,OG0000332,OG0000698,OG0000853,OG0000039,OG0000856,OG0000083,OG0007754,OG0000381,OG0000064,OG0000185,OG0000020,OG0000164,OG0000166,OG0000101,OG0000004,OG0000005,OG0000589
Contracted	Biological Process	GO:0008361	23	0.24	7.2%	1.42E-7	2.79E-5	regulation of cell size	OG0000008,OG0002308,OG0000108,OG0000856,OG0000507,OG0000091,OG0000180,OG0000071,OG0000064,OG0000042,OG0000031,OG0000020,OG0000164,OG0000153,OG0000166,OG0000475,OG0000101,OG0000872,OG0000004,OG0000236,OG0000116,OG0000853,OG0000039
Contracted	Biological Process	GO:0048870	37	0.39	0.17	1.56E-7	2.97E-5	cell motility	OG0000008,OG0002308,OG0000569,OG0000108,OG0000507,OG0000091,OG0000071,OG0000250,OG0000195,OG0000031,OG0000098,OG0000153,OG0000231,OG0000332,OG0000872,OG0000116,OG0000853,OG0000039,OG0000856,OG0000180,OG0000083,OG0007754,OG0000381,OG0000064,OG0000185,OG0000042,OG0000020,OG0000164,OG0000166,OG0000101,OG0000684,OG0000168,OG0000004,OG0002028,OG0000027,OG0008406,OG0009319
Contracted	Biological Process	GO:0035051	16	0.17	3.5%	1.69E-7	3.15E-5	cardiocyte differentiation	OG0002308,OG0000108,OG0000856,OG0000507,OG0000091,OG0000195,OG0000064,OG0000020,OG0000098,OG0000153,OG0000166,OG0000332,OG0000168,OG0000202,OG0000116,OG0000039
Contracted	Biological Process	GO:0030036	29	0.31	0.11	1.7E-7	3.15E-5	actin cytoskeleton organization	OG0000008,OG0002308,OG0000108,OG0000507,OG0000091,OG0000074,OG0000031,OG0000153,OG0000475,OG0000872,OG0000334,OG0000236,OG0000116,OG0000853,OG0000039,OG0000337,OG0000856,OG0008148,OG0000083,OG0007754,OG0000381,OG0000185,OG0000042,OG0000020,OG0000164,OG0000166,OG0000101,OG0000684,OG0000004
Contracted	Biological Process	GO:0050796	18	0.19	4.5%	1.72E-7	3.15E-5	regulation of insulin secretion	OG0002308,OG0000856,OG0000507,OG0000091,OG0000071,OG0000083,OG0007754,OG0000381,OG0000250,OG0000064,OG0000020,OG0000153,OG0000166,OG0000101,OG0000005,OG0000698,OG0000589,OG0000039
Contracted	Biological Process	GO:0051674	37	0.39	0.17	1.72E-7	3.15E-5	localization of cell	OG0000008,OG0002308,OG0000569,OG0000108,OG0000507,OG0000091,OG0000071,OG0000250,OG0000195,OG0000031,OG0000098,OG0000153,OG0000231,OG0000332,OG0000872,OG0000116,OG0000853,OG0000039,OG0000856,OG0000180,OG0000083,OG0007754,OG0000381,OG0000064,OG0000185,OG0000042,OG0000020,OG0000164,OG0000166,OG0000101,OG0000684,OG0000168,OG0000004,OG0002028,OG0000027,OG0008406,OG0009319
Contracted	Biological Process	GO:0032526	12	0.13	1.9%	1.77E-7	3.15E-5	response to retinoic acid	OG0000091,OG0000507,OG0000381,OG0000195,OG0000064,OG0000020,OG0000098,OG0000166,OG0000168,OG0008503,OG0000116,OG0000853
Contracted	Biological Process	GO:0001763	19	0.2	5.0%	1.79E-7	3.15E-5	morphogenesis of a branching structure	OG0002308,OG0000108,OG0000507,OG0000091,OG0000083,OG0000381,OG0000195,OG0000064,OG0000185,OG0000031,OG0000020,OG0000098,OG0000164,OG0000153,OG0000166,OG0000168,OG0000004,OG0000236,OG0000116
Contracted	Biological Process	GO:0016477	35	0.37	0.15	1.89E-7	3.15E-5	cell migration	OG0000008,OG0002308,OG0000569,OG0000108,OG0000507,OG0000091,OG0000071,OG0000250,OG0000195,OG0000098,OG0000153,OG0000231,OG0000332,OG0000872,OG0000116,OG0000853,OG0000039,OG0000856,OG0000180,OG0000083,OG0007754,OG0000381,OG0000064,OG0000185,OG0000042,OG0000020,OG0000164,OG0000166,OG0000101,OG0000684,OG0000168,OG0000004,OG0000027,OG0008406,OG0009319
Contracted	Biological Process	GO:0031016	14	0.15	2.7%	2e-07	3.23E-5	pancreas development	OG0000108,OG0000856,OG0000507,OG0000091,OG0000195,OG0000064,OG0000020,OG0000098,OG0000166,OG0000101,OG0000872,OG0000168,OG0000005,OG0000116
Contracted	Biological Process	GO:0051046	30	0.32	0.12	2.13E-7	3.38E-5	regulation of secretion	OG0000008,OG0002308,OG0000108,OG0000507,OG0000091,OG0000071,OG0000250,OG0000031,OG0000098,OG0000153,OG0004535,OG0000698,OG0000116,OG0000853,OG0000039,OG0000856,OG0000083,OG0007754,OG0000381,OG0000064,OG0000185,OG0000042,OG0000020,OG0000164,OG0000166,OG0000101,OG0000684,OG0000004,OG0000005,OG0000589
Contracted	Biological Process	GO:0034329	24	0.25	7.9%	2.14E-7	3.38E-5	cell junction assembly	OG0000008,OG0002308,OG0000327,OG0000108,OG0000856,OG0000507,OG0000091,OG0000083,OG0007754,OG0000381,OG0000064,OG0000042,OG0000031,OG0000020,OG0000098,OG0000164,OG0000153,OG0000166,OG0000101,OG0000332,OG0000004,OG0000334,OG0000116,OG0000039
Contracted	Biological Process	GO:0046530	22	0.23	6.8%	2.27E-7	3.46E-5	photoreceptor cell differentiation	OG0002308,OG0000108,OG0000856,OG0000507,OG0000091,OG0008225,OG0000083,OG0007754,OG0000381,OG0000195,OG0000064,OG0000031,OG0000020,OG0000098,OG0000164,OG0000153,OG0000166,OG0000168,OG0000004,OG0000334,OG0000116,OG0000039
Contracted	Biological Process	GO:0021895	8	8.4%	0.7%	2.3E-7	3.46E-5	cerebral cortex neuron differentiation	OG0000856,OG0000083,OG0000381,OG0000064,OG0000164,OG0000153,OG0000101,OG0000004
Contracted	Biological Process	GO:0042063	21	0.22	6.2%	2.45E-7	3.6E-5	gliogenesis	OG0000008,OG0000108,OG0000856,OG0000507,OG0000091,OG0000180,OG0007754,OG0000195,OG0000064,OG0000031,OG0000020,OG0000164,OG0000153,OG0000231,OG0000166,OG0000101,OG0000004,OG0000236,OG0000116,OG0000853,OG0000039
Contracted	Biological Process	GO:0051048	17	0.18	4.2%	2.84E-7	4.12E-5	negative regulation of secretion	OG0000108,OG0000856,OG0000507,OG0000091,OG0000083,OG0000381,OG0000185,OG0000042,OG0000020,OG0000098,OG0000153,OG0000166,OG0000101,OG0000684,OG0000004,OG0000589,OG0000039
Contracted	Biological Process	GO:1903829	27	0.28	10.0%	2.94E-7	4.19E-5	positive regulation of protein localization	OG0000008,OG0000108,OG0000507,OG0000091,OG0000071,OG0000250,OG0000272,OG0000098,OG0007960,OG0000153,OG0004535,OG0000475,OG0000698,OG0000116,OG0000853,OG0000856,OG0000083,OG0007754,OG0000381,OG0000185,OG0000042,OG0000164,OG0000166,OG0000101,OG0000004,OG0000005,OG0000589
Contracted	Biological Process	GO:0001667	25	0.26	8.7%	3.1E-7	4.34E-5	ameboidal-type cell migration	OG0000008,OG0002308,OG0000569,OG0000507,OG0000091,OG0000071,OG0000250,OG0000195,OG0000098,OG0000153,OG0000332,OG0000872,OG0000116,OG0000853,OG0000039,OG0000856,OG0000180,OG0007754,OG0000064,OG0000185,OG0000020,OG0000164,OG0000166,OG0000168,OG0009319
Contracted	Biological Process	GO:0051224	16	0.17	3.7%	3.47E-7	4.78E-5	negative regulation of protein transport	OG0000008,OG0000108,OG0000856,OG0000507,OG0000091,OG0000083,OG0000381,OG0000020,OG0000098,OG0007960,OG0000153,OG0000166,OG0000332,OG0000004,OG0000589,OG0000039
Contracted	Biological Process	GO:0006816	18	0.19	4.7%	3.54E-7	4.8E-5	calcium ion transport	OG0000008,OG0002308,OG0000327,OG0000856,OG0000507,OG0000091,OG0000083,OG0000381,OG0000064,OG0000185,OG0000031,OG0000020,OG0000166,OG0000004,OG0000236,OG0000027,OG0000116,OG0000039
Contracted	Biological Process	GO:0021892	7	7.4%	0.51%	3.57E-7	4.8E-5	cerebral cortex GABAergic interneuron differentiation	OG0000083,OG0000381,OG0000064,OG0000164,OG0000153,OG0000101,OG0000004
Contracted	Biological Process	GO:0050770	21	0.22	6.4%	3.59E-7	4.8E-5	regulation of axonogenesis	OG0000008,OG0002308,OG0000108,OG0000856,OG0000507,OG0000091,OG0000180,OG0000071,OG0000064,OG0000042,OG0000164,OG0000153,OG0000166,OG0000475,OG0000101,OG0000332,OG0000872,OG0000236,OG0000116,OG0000853,OG0000039
Contracted	Biological Process	GO:0019932	19	0.2	5.3%	3.69E-7	4.8E-5	second-messenger-mediated signaling	OG0000008,OG0002308,OG0000856,OG0000702,OG0000507,OG0000091,OG0000083,OG0000381,OG0000195,OG0000185,OG0000031,OG0000020,OG0007960,OG0000153,OG0000166,OG0000004,OG0000236,OG0000116,OG0000039
Contracted	Biological Process	GO:0007548	27	0.28	0.1	3.81E-7	4.85E-5	sex differentiation	OG0001339,OG0000108,OG0000507,OG0000091,OG0007600,OG0000195,OG0000031,OG0000098,OG0000153,OG0000334,OG0000116,OG0000039,OG0000831,OG0008539,OG0000856,OG0007754,OG0000381,OG0000064,OG0000185,OG0000042,OG0000020,OG0000164,OG0000166,OG0000101,OG0000168,OG0000004,OG0008406
Contracted	Biological Process	GO:0007517	23	0.24	7.6%	4.06E-7	5.09E-5	muscle organ development	OG0000008,OG0002308,OG0000108,OG0000856,OG0000507,OG0000091,OG0000180,OG0000071,OG0007754,OG0000195,OG0000064,OG0000185,OG0000020,OG0000098,OG0000164,OG0000153,OG0000166,OG0000872,OG0000168,OG0000004,OG0000236,OG0000116,OG0000039
Contracted	Biological Process	GO:0021953	18	0.19	4.8%	4.32E-7	5.34E-5	central nervous system neuron differentiation	OG0000008,OG0000108,OG0000856,OG0000507,OG0000091,OG0000180,OG0000083,OG0000381,OG0000195,OG0000064,OG0000020,OG0000164,OG0000153,OG0000166,OG0000475,OG0000101,OG0000004,OG0000116
Contracted	Biological Process	GO:0061564	32	0.34	0.14	4.52E-7	5.5E-5	axon development	OG0000008,OG0002308,OG0000108,OG0000507,OG0000091,OG0000071,OG0000195,OG0000031,OG0000098,OG0000153,OG0000475,OG0000332,OG0000872,OG0000334,OG0000116,OG0000853,OG0000039,OG0000856,OG0000180,OG0000083,OG0000381,OG0000064,OG0000042,OG0000020,OG0000164,OG0000166,OG0000101,OG0000047,OG0000004,OG0000027,OG0000589,OG0009319
Contracted	Biological Process	GO:0072175	16	0.17	3.8%	4.63E-7	5.55E-5	epithelial tube formation	OG0002308,OG0000108,OG0000856,OG0000507,OG0000091,OG0000195,OG0000064,OG0000042,OG0000020,OG0000098,OG0000153,OG0000166,OG0000475,OG0000168,OG0000116,OG0000853
Contracted	Biological Process	GO:1904950	16	0.17	3.8%	4.89E-7	5.79E-5	negative regulation of establishment of protein localization	OG0000008,OG0000108,OG0000856,OG0000507,OG0000091,OG0000083,OG0000381,OG0000020,OG0000098,OG0007960,OG0000153,OG0000166,OG0000332,OG0000004,OG0000589,OG0000039
Contracted	Biological Process	GO:0030855	34	0.36	0.15	4.98E-7	5.81E-5	epithelial cell differentiation	OG0002308,OG0000569,OG0000108,OG0000507,OG0000091,OG0007600,OG0000074,OG0000195,OG0000031,OG0000098,OG0000153,OG0000475,OG0000332,OG0000058,OG0000236,OG0000116,OG0000853,OG0000039,OG0000337,OG0000856,OG0000838,OG0000180,OG0007754,OG0000064,OG0000185,OG0000042,OG0000020,OG0000164,OG0000166,OG0000101,OG0000168,OG0000004,OG0002028,OG0009319
Contracted	Biological Process	GO:0043410	22	0.23	7.1%	5.03E-7	5.81E-5	positive regulation of MAPK cascade	OG0000008,OG0002308,OG0000856,OG0000507,OG0000091,OG0000083,OG0007754,OG0000381,OG0000195,OG0000185,OG0000042,OG0000031,OG0000020,OG0000098,OG0000164,OG0000153,OG0000166,OG0000475,OG0000684,OG0000168,OG0000853,OG0000039
Contracted	Biological Process	GO:0003013	20	0.21	6.0%	5.16E-7	5.85E-5	circulatory system process	OG0000856,OG0000507,OG0000091,OG0000180,OG0000083,OG0000381,OG0000064,OG0000185,OG0000042,OG0000031,OG0000020,OG0000098,OG0000164,OG0000153,OG0000166,OG0000168,OG0000004,OG0000202,OG0000005,OG0000039
Contracted	Biological Process	GO:0007365	12	0.13	2.1%	5.54E-7	6.2E-5	periodic partitioning	OG0000008,OG0000091,OG0000856,OG0000507,OG0007754,OG0000381,OG0000195,OG0000064,OG0000020,OG0000153,OG0000166,OG0000116
Contracted	Biological Process	GO:0007423	37	0.39	0.18	5.91E-7	6.53E-5	sensory organ development	OG0000008,OG0002308,OG0000108,OG0000702,OG0000507,OG0000091,OG0000071,OG0000050,OG0007841,OG0000195,OG0000031,OG0000098,OG0000153,OG0000334,OG0000236,OG0000116,OG0000853,OG0000039,OG0000856,OG0000838,OG0000180,OG0008225,OG0000083,OG0007754,OG0000381,OG0000064,OG0000185,OG0000042,OG0000020,OG0000164,OG0000066,OG0000166,OG0000101,OG0000047,OG0000168,OG0000004,OG0000202
Contracted	Biological Process	GO:0007409	31	0.33	0.13	6.11E-7	6.66E-5	axonogenesis	OG0000008,OG0002308,OG0000108,OG0000507,OG0000091,OG0000071,OG0000195,OG0000031,OG0000098,OG0000153,OG0000475,OG0000872,OG0000334,OG0000116,OG0000853,OG0000039,OG0000856,OG0000180,OG0000083,OG0000381,OG0000064,OG0000042,OG0000020,OG0000164,OG0000166,OG0000101,OG0000047,OG0000004,OG0000027,OG0000589,OG0009319
Contracted	Biological Process	GO:0006935	30	0.32	0.12	6.57E-7	7.08E-5	chemotaxis	OG0000008,OG0002308,OG0000108,OG0000507,OG0000091,OG0000071,OG0000195,OG0000031,OG0000098,OG0000153,OG0000475,OG0000872,OG0000334,OG0000116,OG0000853,OG0000039,OG0000856,OG0000180,OG0000083,OG0000381,OG0000064,OG0000042,OG0000020,OG0000164,OG0000166,OG0000101,OG0000047,OG0000004,OG0000027,OG0009319
Contracted	Biological Process	GO:0050908	9	9.5%	1.1%	6.65E-7	7.08E-5	detection of light stimulus involved in visual perception	OG0000091,OG0000856,OG0000185,OG0000031,OG0000020,OG0000153,OG0000166,OG0000236,OG0000116
Contracted	Biological Process	GO:0009636	28	0.29	0.11	6.8E-7	7.14E-5	response to toxic substance	OG0000008,OG0001339,OG0000108,OG0000702,OG0000507,OG0000091,OG0000031,OG0000076,OG0000153,OG0000231,OG0000017,OG0000116,OG0000853,OG0000039,OG0000856,OG0000083,OG0000381,OG0000064,OG0000185,OG0000020,OG0000166,OG0000101,OG0000684,OG0000004,OG0008503,OG0000005,OG0000027,OG0004525
Contracted	Biological Process	GO:0009583	14	0.15	3.0%	6.92E-7	7.18E-5	detection of light stimulus	OG0000108,OG0000856,OG0000507,OG0000091,OG0000083,OG0000185,OG0000031,OG0000020,OG0000153,OG0000166,OG0000334,OG0000236,OG0000116,OG0000039
Contracted	Biological Process	GO:0022407	19	0.2	5.5%	6.98E-7	7.18E-5	regulation of cell-cell adhesion	OG0000856,OG0000507,OG0009470,OG0000091,OG0000071,OG0007754,OG0000381,OG0000250,OG0000195,OG0000020,OG0000164,OG0000153,OG0000166,OG0000101,OG0000332,OG0000004,OG0000116,OG0000853,OG0000039
Contracted	Biological Process	GO:0034330	29	0.31	0.12	7.16E-7	7.24E-5	cell junction organization	OG0000008,OG0002308,OG0000327,OG0000108,OG0000507,OG0000091,OG0000071,OG0000031,OG0000098,OG0000153,OG0000332,OG0000334,OG0000116,OG0000853,OG0000039,OG0000831,OG0000856,OG0000083,OG0007754,OG0000381,OG0000064,OG0000185,OG0000042,OG0000020,OG0000164,OG0000166,OG0000101,OG0000004,OG0000027
Contracted	Biological Process	GO:0001754	20	0.21	6.1%	7.23E-7	7.24E-5	eye photoreceptor cell differentiation	OG0000108,OG0000856,OG0000507,OG0000091,OG0008225,OG0000083,OG0007754,OG0000381,OG0000195,OG0000064,OG0000031,OG0000020,OG0000098,OG0000164,OG0000153,OG0000166,OG0000168,OG0000004,OG0000116,OG0000039
Contracted	Biological Process	GO:0060537	20	0.21	6.1%	7.54E-7	7.45E-5	muscle tissue development	OG0002308,OG0000108,OG0000856,OG0000507,OG0000091,OG0000180,OG0000195,OG0000064,OG0000185,OG0000031,OG0000020,OG0000098,OG0000164,OG0000153,OG0000166,OG0000332,OG0000168,OG0000004,OG0000116,OG0000039
Contracted	Biological Process	GO:0001764	15	0.16	3.5%	7.82E-7	7.64E-5	neuron migration	OG0000008,OG0002308,OG0000091,OG0000180,OG0000083,OG0000381,OG0000064,OG0000164,OG0000153,OG0000166,OG0000101,OG0000332,OG0000004,OG0000116,OG0000853
Contracted	Biological Process	GO:0010959	19	0.2	5.6%	7.97E-7	7.69E-5	regulation of metal ion transport	OG0000856,OG0000091,OG0000071,OG0000083,OG0000381,OG0000250,OG0000272,OG0000064,OG0000185,OG0000020,OG0000153,OG0000166,OG0000101,OG0000332,OG0000004,OG0008503,OG0000236,OG0000116,OG0000853
Contracted	Biological Process	GO:0048663	16	0.17	4.0%	8.03E-7	7.69E-5	neuron fate commitment	OG0000108,OG0000856,OG0000507,OG0000091,OG0000381,OG0000195,OG0000064,OG0000020,OG0000098,OG0000164,OG0000153,OG0000166,OG0000101,OG0000168,OG0000004,OG0000116
Contracted	Biological Process	GO:0021549	14	0.15	3.0%	8.4E-7	7.92E-5	cerebellum development	OG0000008,OG0000108,OG0000856,OG0000507,OG0000180,OG0000064,OG0000031,OG0000020,OG0000153,OG0000166,OG0000101,OG0000168,OG0000116,OG0000853
Contracted	Biological Process	GO:0050865	20	0.21	6.1%	8.54E-7	7.97E-5	regulation of cell activation	OG0000856,OG0008040,OG0009470,OG0000091,OG0000180,OG0000071,OG0000381,OG0000250,OG0000031,OG0000020,OG0000164,OG0000153,OG0000166,OG0000475,OG0000101,OG0000004,OG0000005,OG0000116,OG0000853,OG0000039
Contracted	Biological Process	GO:0048565	21	0.22	6.8%	9.42E-7	8.69E-5	digestive tract development	OG0000008,OG0002308,OG0000856,OG0000507,OG0000091,OG0000195,OG0000064,OG0000185,OG0000042,OG0000031,OG0000020,OG0000098,OG0000164,OG0000153,OG0000166,OG0000475,OG0000168,OG0000004,OG0000116,OG0000853,OG0000039
Contracted	Biological Process	GO:0008544	21	0.22	6.8%	9.42E-7	8.69E-5	epidermis development	OG0002308,OG0000108,OG0000856,OG0000507,OG0000091,OG0007754,OG0000381,OG0000074,OG0000195,OG0000064,OG0000042,OG0000031,OG0000164,OG0000153,OG0000166,OG0000101,OG0000332,OG0000058,OG0000116,OG0000039,OG0000337
Contracted	Biological Process	GO:0001934	29	0.31	0.12	9.49E-7	8.69E-5	positive regulation of protein phosphorylation	OG0000008,OG0002308,OG0000108,OG0000507,OG0000091,OG0000195,OG0000031,OG0000098,OG0000153,OG0000475,OG0000332,OG0000236,OG0000853,OG0000039,OG0000856,OG0009470,OG0000083,OG0007754,OG0000381,OG0000064,OG0000185,OG0000042,OG0000020,OG0000164,OG0000166,OG0000101,OG0000684,OG0000168,OG0000004
Contracted	Biological Process	GO:0071300	9	9.5%	1.1%	9.68E-7	8.69E-5	cellular response to retinoic acid	OG0000091,OG0000195,OG0000020,OG0000098,OG0000166,OG0000168,OG0008503,OG0000116,OG0000853
Contracted	Biological Process	GO:0009584	12	0.13	2.2%	9.7E-7	8.69E-5	detection of visible light	OG0000091,OG0000108,OG0000856,OG0000185,OG0000031,OG0000020,OG0000153,OG0000166,OG0000334,OG0000236,OG0000116,OG0000039
Contracted	Biological Process	GO:0007167	28	0.29	0.11	9.94E-7	8.7E-5	enzyme linked receptor protein signaling pathway	OG0000008,OG0000108,OG0000507,OG0000091,OG0000195,OG0000031,OG0000098,OG0000153,OG0000332,OG0000236,OG0000116,OG0000853,OG0000039,OG0000856,OG0000180,OG0007754,OG0000381,OG0000064,OG0000185,OG0000042,OG0000020,OG0000164,OG0000166,OG0000684,OG0000168,OG0000004,OG0008503,OG0008406
Contracted	Biological Process	GO:0008015	19	0.2	5.6%	1.03E-6	8.95E-5	blood circulation	OG0000856,OG0000507,OG0000091,OG0000180,OG0000083,OG0000381,OG0000064,OG0000185,OG0000042,OG0000031,OG0000020,OG0000164,OG0000153,OG0000166,OG0000168,OG0000004,OG0000202,OG0000005,OG0000039
Contracted	Biological Process	GO:0071383	16	0.17	4.1%	1.05E-6	8.98E-5	cellular response to steroid hormone stimulus	OG0000008,OG0002308,OG0000856,OG0000507,OG0000091,OG0000083,OG0007600,OG0000195,OG0000031,OG0000098,OG0000153,OG0000166,OG0000004,OG0000005,OG0000017,OG0004525
Contracted	Biological Process	GO:0001709	19	0.2	5.7%	1.08E-6	9.15E-5	cell fate determination	OG0000008,OG0000108,OG0000856,OG0000507,OG0000838,OG0000091,OG0007754,OG0000381,OG0000195,OG0000031,OG0000020,OG0000098,OG0000164,OG0000153,OG0000166,OG0000332,OG0000168,OG0000116,OG0000039
Contracted	Biological Process	GO:0019935	12	0.13	2.2%	1.13E-6	9.49E-5	cyclic-nucleotide-mediated signaling	OG0000008,OG0000091,OG0000702,OG0000083,OG0000381,OG0000195,OG0000031,OG0000020,OG0007960,OG0000153,OG0000166,OG0000004
Contracted	Biological Process	GO:0022037	14	0.15	3.1%	1.15E-6	9.54E-5	metencephalon development	OG0000008,OG0000108,OG0000856,OG0000507,OG0000180,OG0000064,OG0000031,OG0000020,OG0000153,OG0000166,OG0000101,OG0000168,OG0000116,OG0000853
Contracted	Biological Process	GO:0001745	23	0.24	8.1%	1.19E-6	9.83E-5	compound eye morphogenesis	OG0000008,OG0002308,OG0000108,OG0000856,OG0000507,OG0000091,OG0008225,OG0000083,OG0007754,OG0000381,OG0000064,OG0000042,OG0000031,OG0000020,OG0000098,OG0000164,OG0000153,OG0000166,OG0000168,OG0000004,OG0000236,OG0000116,OG0000039
Contracted	Biological Process	GO:0009913	17	0.18	4.6%	1.2E-6	9.83E-5	epidermal cell differentiation	OG0000108,OG0000856,OG0000507,OG0000091,OG0007754,OG0000074,OG0000064,OG0000042,OG0000031,OG0000164,OG0000153,OG0000166,OG0000101,OG0000332,OG0000058,OG0000116,OG0000337
Contracted	Biological Process	GO:0021536	13	0.14	2.7%	1.25E-6	1.01E-4	diencephalon development	OG0000507,OG0000091,OG0000083,OG0000381,OG0000195,OG0000064,OG0000020,OG0000098,OG0000153,OG0000166,OG0000475,OG0000004,OG0000116
Contracted	Biological Process	GO:0048863	17	0.18	4.6%	1.26E-6	1.01E-4	stem cell differentiation	OG0000108,OG0000507,OG0000091,OG0000180,OG0007754,OG0000381,OG0000195,OG0000064,OG0000031,OG0000020,OG0000098,OG0000153,OG0000166,OG0000168,OG0000202,OG0000116,OG0000039
Contracted	Biological Process	GO:0048608	27	0.28	0.11	1.29E-6	1.02E-4	reproductive structure development	OG0001339,OG0000108,OG0000507,OG0000091,OG0007600,OG0000195,OG0000031,OG0000098,OG0000153,OG0000334,OG0000116,OG0000039,OG0000831,OG0008539,OG0000856,OG0007754,OG0000381,OG0000064,OG0000185,OG0000042,OG0000020,OG0000166,OG0000101,OG0000168,OG0000004,OG0002028,OG0008406
Contracted	Biological Process	GO:0007626	25	0.26	9.4%	1.34E-6	1.05E-4	locomotory behavior	OG0000008,OG0000108,OG0000507,OG0000091,OG0000071,OG0000250,OG0000031,OG0000153,OG0000236,OG0000116,OG0000853,OG0000039,OG0000856,OG0000083,OG0007754,OG0000381,OG0000064,OG0000185,OG0000042,OG0000020,OG0000166,OG0000101,OG0000168,OG0000004,OG0000027
Contracted	Biological Process	GO:0050709	12	0.13	2.3%	1.42E-6	1.1E-4	negative regulation of protein secretion	OG0000091,OG0000856,OG0000083,OG0000507,OG0000381,OG0000020,OG0000098,OG0000153,OG0000166,OG0000004,OG0000589,OG0000039
Contracted	Biological Process	GO:0048839	17	0.18	4.7%	1.45E-6	1.12E-4	inner ear development	OG0002308,OG0000108,OG0000856,OG0000507,OG0000091,OG0000180,OG0007754,OG0000195,OG0000064,OG0000042,OG0000020,OG0000098,OG0000164,OG0000153,OG0000166,OG0000101,OG0000116
Contracted	Biological Process	GO:0048754	17	0.18	4.7%	1.45E-6	1.12E-4	branching morphogenesis of an epithelial tube	OG0002308,OG0000108,OG0000507,OG0000091,OG0000195,OG0000064,OG0000185,OG0000031,OG0000020,OG0000098,OG0000164,OG0000153,OG0000166,OG0000168,OG0000004,OG0000236,OG0000116
Contracted	Biological Process	GO:0035270	14	0.15	3.2%	1.46E-6	1.12E-4	endocrine system development	OG0000856,OG0000507,OG0000091,OG0000083,OG0000381,OG0000195,OG0000064,OG0000020,OG0000098,OG0000166,OG0000101,OG0000168,OG0000004,OG0000116
Contracted	Biological Process	GO:0050890	26	0.27	0.1	1.48E-6	1.12E-4	cognition	OG0000008,OG0002308,OG0000108,OG0000507,OG0000091,OG0000071,OG0000031,OG0000153,OG0000236,OG0000698,OG0000116,OG0000853,OG0000039,OG0000856,OG0000083,OG0000381,OG0000185,OG0000020,OG0000164,OG0000166,OG0000101,OG0000004,OG0000202,OG0000027,OG0000589,OG0000788
Contracted	Biological Process	GO:0061458	27	0.28	0.11	1.5E-6	1.12E-4	reproductive system development	OG0001339,OG0000108,OG0000507,OG0000091,OG0007600,OG0000195,OG0000031,OG0000098,OG0000153,OG0000334,OG0000116,OG0000039,OG0000831,OG0008539,OG0000856,OG0007754,OG0000381,OG0000064,OG0000185,OG0000042,OG0000020,OG0000166,OG0000101,OG0000168,OG0000004,OG0002028,OG0008406
Contracted	Biological Process	GO:0030029	29	0.31	0.12	1.51E-6	1.12E-4	actin filament-based process	OG0000008,OG0002308,OG0000108,OG0000507,OG0000091,OG0000074,OG0000031,OG0000153,OG0000475,OG0000872,OG0000334,OG0000236,OG0000116,OG0000853,OG0000039,OG0000337,OG0000856,OG0008148,OG0000083,OG0007754,OG0000381,OG0000185,OG0000042,OG0000020,OG0000164,OG0000166,OG0000101,OG0000684,OG0000004
Contracted	Biological Process	GO:0043270	17	0.18	4.7%	1.59E-6	1.16E-4	positive regulation of ion transport	OG0000856,OG0000507,OG0000091,OG0000071,OG0000083,OG0000381,OG0000250,OG0000185,OG0000031,OG0000153,OG0000166,OG0000101,OG0000004,OG0000005,OG0000236,OG0000116,OG0000853
Contracted	Biological Process	GO:0002792	13	0.14	2.8%	1.62E-6	1.18E-4	negative regulation of peptide secretion	OG0000856,OG0000507,OG0000091,OG0000083,OG0000381,OG0000042,OG0000020,OG0000098,OG0000153,OG0000166,OG0000004,OG0000589,OG0000039
Contracted	Biological Process	GO:0046661	18	0.19	5.3%	1.66E-6	1.19E-4	male sex differentiation	OG0001339,OG0000108,OG0000507,OG0000091,OG0007600,OG0000381,OG0000195,OG0000064,OG0000020,OG0000164,OG0000153,OG0000166,OG0000168,OG0000004,OG0000334,OG0008406,OG0000116,OG0000039
Contracted	Biological Process	GO:0043583	18	0.19	5.3%	1.66E-6	1.19E-4	ear development	OG0002308,OG0000108,OG0000856,OG0000507,OG0000091,OG0000180,OG0007754,OG0000195,OG0000064,OG0000042,OG0000020,OG0000098,OG0000164,OG0000153,OG0000166,OG0000101,OG0000202,OG0000116
Contracted	Biological Process	GO:0055123	21	0.22	7.0%	1.66E-6	1.19E-4	digestive system development	OG0000008,OG0002308,OG0000856,OG0000507,OG0000091,OG0000195,OG0000064,OG0000185,OG0000042,OG0000031,OG0000020,OG0000098,OG0000164,OG0000153,OG0000166,OG0000475,OG0000168,OG0000004,OG0000116,OG0000853,OG0000039
Contracted	Biological Process	GO:1903034	16	0.17	4.2%	1.66E-6	1.19E-4	regulation of response to wounding	OG0000008,OG0000108,OG0000856,OG0000507,OG0000091,OG0000071,OG0000083,OG0000250,OG0000185,OG0000042,OG0000164,OG0000153,OG0000166,OG0000475,OG0000101,OG0000039
Contracted	Biological Process	GO:0030516	16	0.17	4.2%	1.66E-6	1.19E-4	regulation of axon extension	OG0000008,OG0002308,OG0000507,OG0000180,OG0000071,OG0000064,OG0000164,OG0000153,OG0000166,OG0000475,OG0000101,OG0000872,OG0000236,OG0000116,OG0000853,OG0000039
Contracted	Biological Process	GO:0030155	24	0.25	8.9%	1.72E-6	1.19E-4	regulation of cell adhesion	OG0000108,OG0000856,OG0000507,OG0009470,OG0000091,OG0008148,OG0000071,OG0007754,OG0000381,OG0000250,OG0000195,OG0000185,OG0000042,OG0000031,OG0000020,OG0000164,OG0000153,OG0000166,OG0000101,OG0000332,OG0000004,OG0000116,OG0000853,OG0000039
Contracted	Biological Process	GO:0045995	20	0.21	6.4%	1.75E-6	1.2E-4	regulation of embryonic development	OG0000008,OG0002308,OG0000108,OG0000856,OG0000507,OG0000091,OG0000195,OG0000064,OG0000042,OG0000020,OG0000098,OG0000164,OG0000153,OG0000166,OG0000475,OG0000332,OG0000116,OG0000853,OG0000039,OG0000337
Contracted	Biological Process	GO:0042330	31	0.33	0.14	1.83E-6	1.24E-4	taxis	OG0000008,OG0002308,OG0000327,OG0000108,OG0000507,OG0000091,OG0000071,OG0000195,OG0000031,OG0000098,OG0000153,OG0000475,OG0000872,OG0000334,OG0000116,OG0000853,OG0000039,OG0000856,OG0000180,OG0000083,OG0000381,OG0000064,OG0000042,OG0000020,OG0000164,OG0000166,OG0000101,OG0000047,OG0000004,OG0000027,OG0009319
Contracted	Biological Process	GO:0010564	32	0.34	0.15	1.85E-6	1.24E-4	regulation of cell cycle process	OG0000008,OG0002308,OG0000108,OG0000507,OG0000091,OG0000071,OG0000250,OG0000195,OG0000031,OG0000153,OG0004535,OG0000698,OG0000116,OG0000853,OG0000039,OG0000856,OG0003829,OG0008040,OG0000180,OG0000083,OG0007754,OG0000381,OG0000064,OG0000042,OG0000020,OG0000164,OG0000166,OG0000684,OG0000004,OG0002028,OG0000027,OG0008406
Contracted	Biological Process	GO:0040003	14	0.15	3.2%	1.86E-6	1.24E-4	chitin-based cuticle development	OG0000008,OG0000856,OG0000507,OG0007754,OG0000195,OG0000020,OG0000153,OG0004535,OG0000166,OG0000475,OG0000004,OG0011093,OG0000236,OG0000698
Contracted	Biological Process	GO:0045666	25	0.26	9.6%	1.88E-6	1.24E-4	positive regulation of neuron differentiation	OG0000008,OG0002308,OG0000108,OG0000507,OG0000091,OG0000071,OG0000195,OG0000153,OG0000332,OG0000872,OG0000236,OG0000116,OG0000853,OG0000039,OG0000856,OG0000180,OG0000083,OG0000381,OG0000064,OG0000185,OG0000042,OG0000164,OG0000166,OG0000101,OG0008503
Contracted	Biological Process	GO:0050962	9	9.5%	1.2%	1.95E-6	1.28E-4	detection of light stimulus involved in sensory perception	OG0000091,OG0000856,OG0000185,OG0000031,OG0000020,OG0000153,OG0000166,OG0000236,OG0000116
Contracted	Biological Process	GO:0051283	9	9.5%	1.2%	1.95E-6	1.28E-4	negative regulation of sequestering of calcium ion	OG0000091,OG0000083,OG0000507,OG0000381,OG0000153,OG0000166,OG0000334,OG0000236,OG0000039
Contracted	Biological Process	GO:0014706	19	0.2	5.9%	2.1E-6	1.35E-4	striated muscle tissue development	OG0002308,OG0000108,OG0000856,OG0000507,OG0000091,OG0000180,OG0000195,OG0000064,OG0000185,OG0000020,OG0000098,OG0000164,OG0000153,OG0000166,OG0000332,OG0000168,OG0000004,OG0000116,OG0000039
Contracted	Biological Process	GO:0035148	17	0.18	4.8%	2.1E-6	1.35E-4	tube formation	OG0002308,OG0000108,OG0000856,OG0000507,OG0000091,OG0000071,OG0000195,OG0000064,OG0000042,OG0000020,OG0000098,OG0000153,OG0000166,OG0000475,OG0000168,OG0000116,OG0000853
Contracted	Biological Process	GO:0021983	9	9.5%	1.2%	2.17E-6	1.38E-4	pituitary gland development	OG0000091,OG0000083,OG0000381,OG0000195,OG0000064,OG0000020,OG0000166,OG0000004,OG0000116
Contracted	Biological Process	GO:0007613	20	0.21	6.5%	2.2E-6	1.39E-4	memory	OG0000008,OG0000108,OG0000856,OG0000507,OG0000091,OG0000071,OG0000083,OG0000381,OG0000185,OG0000031,OG0000164,OG0000153,OG0000166,OG0000101,OG0000236,OG0000698,OG0000027,OG0000589,OG0000039,OG0000788
Contracted	Biological Process	GO:0050801	26	0.27	0.1	2.24E-6	1.4E-4	ion homeostasis	OG0000008,OG0000108,OG0000507,OG0000091,OG0000093,OG0000031,OG0000153,OG0000231,OG0000236,OG0000116,OG0000853,OG0000039,OG0000856,OG0000180,OG0000083,OG0000381,OG0000064,OG0000185,OG0000042,OG0000020,OG0000066,OG0000166,OG0000684,OG0000004,OG0008503,OG0000005
Contracted	Biological Process	GO:0009855	16	0.17	4.3%	2.24E-6	1.4E-4	determination of bilateral symmetry	OG0002308,OG0000108,OG0000856,OG0000507,OG0000091,OG0000381,OG0007841,OG0000064,OG0000042,OG0000020,OG0000098,OG0000164,OG0000153,OG0000166,OG0000101,OG0000168
Contracted	Biological Process	GO:0051216	13	0.14	2.8%	2.24E-6	1.4E-4	cartilage development	OG0000856,OG0000507,OG0000091,OG0000381,OG0000195,OG0000064,OG0000031,OG0000020,OG0000098,OG0000153,OG0000332,OG0000168,OG0000116
Contracted	Biological Process	GO:0007204	15	0.16	3.8%	2.25E-6	1.4E-4	positive regulation of cytosolic calcium ion concentration	OG0000008,OG0000856,OG0000507,OG0000091,OG0000083,OG0000381,OG0000185,OG0000031,OG0000153,OG0000166,OG0000684,OG0000236,OG0000116,OG0000853,OG0000039
Contracted	Biological Process	GO:0042303	17	0.18	4.8%	2.3E-6	1.4E-4	molting cycle	OG0000008,OG0002308,OG0000108,OG0000856,OG0000507,OG0007754,OG0000381,OG0000195,OG0000031,OG0000020,OG0000164,OG0000153,OG0004535,OG0000166,OG0000475,OG0000004,OG0000039
Contracted	Biological Process	GO:0043269	22	0.23	7.8%	2.32E-6	1.4E-4	regulation of ion transport	OG0000856,OG0000507,OG0000091,OG0000071,OG0000083,OG0000381,OG0000250,OG0000272,OG0000064,OG0000185,OG0000031,OG0000020,OG0000153,OG0000166,OG0000101,OG0000332,OG0000004,OG0008503,OG0000005,OG0000236,OG0000116,OG0000853
Contracted	Biological Process	GO:1901655	14	0.15	3.3%	2.34E-6	1.4E-4	cellular response to ketone	OG0000856,OG0000507,OG0000091,OG0000195,OG0000042,OG0000031,OG0000020,OG0000153,OG0000166,OG0000004,OG0000005,OG0000017,OG0000116,OG0004525
Contracted	Biological Process	GO:0061138	17	0.18	4.9%	2.41E-6	1.43E-4	morphogenesis of a branching epithelium	OG0002308,OG0000108,OG0000507,OG0000091,OG0000195,OG0000064,OG0000185,OG0000031,OG0000020,OG0000098,OG0000164,OG0000153,OG0000166,OG0000168,OG0000004,OG0000236,OG0000116
Contracted	Biological Process	GO:0009799	16	0.17	4.3%	2.46E-6	1.46E-4	specification of symmetry	OG0002308,OG0000108,OG0000856,OG0000507,OG0000091,OG0000381,OG0007841,OG0000064,OG0000042,OG0000020,OG0000098,OG0000164,OG0000153,OG0000166,OG0000101,OG0000168
Contracted	Biological Process	GO:0061387	16	0.17	4.3%	2.46E-6	1.46E-4	regulation of extent of cell growth	OG0000008,OG0002308,OG0000507,OG0000180,OG0000071,OG0000064,OG0000164,OG0000153,OG0000166,OG0000475,OG0000101,OG0000872,OG0000236,OG0000116,OG0000853,OG0000039
Contracted	Biological Process	GO:0050906	13	0.14	2.9%	2.54E-6	1.48E-4	detection of stimulus involved in sensory perception	OG0000008,OG0000856,OG0000507,OG0000091,OG0000381,OG0000195,OG0000185,OG0000031,OG0000020,OG0000153,OG0000166,OG0000236,OG0000116
Contracted	Biological Process	GO:0048568	25	0.26	9.8%	2.54E-6	1.48E-4	embryonic organ development	OG0000008,OG0002308,OG0000108,OG0000507,OG0000091,OG0000195,OG0000031,OG0000098,OG0000153,OG0000116,OG0000039,OG0000831,OG0000856,OG0000083,OG0007754,OG0000381,OG0000064,OG0000042,OG0000020,OG0000164,OG0000166,OG0000101,OG0000168,OG0000004,OG0002028
Contracted	Biological Process	GO:0031175	36	0.38	0.18	2.57E-6	1.48E-4	neuron projection development	OG0000008,OG0002308,OG0000108,OG0000507,OG0000091,OG0000071,OG0000195,OG0000031,OG0000098,OG0000153,OG0000475,OG0000332,OG0000872,OG0000334,OG0000116,OG0000853,OG0000039,OG0000856,OG0000180,OG0000083,OG0007754,OG0000381,OG0000064,OG0000185,OG0000042,OG0000020,OG0000164,OG0000166,OG0000101,OG0000047,OG0000168,OG0000004,OG0000027,OG0008406,OG0000589,OG0009319
Contracted	Biological Process	GO:0008037	19	0.2	6.0%	2.66E-6	1.52E-4	cell recognition	OG0000008,OG0002308,OG0000856,OG0000506,OG0000091,OG0000042,OG0000031,OG0000098,OG0000164,OG0000153,OG0000166,OG0000475,OG0000101,OG0000047,OG0000168,OG0000334,OG0000027,OG0008406,OG0000853
Contracted	Biological Process	GO:0098534	9	9.5%	1.3%	2.7E-6	1.53E-4	centriole assembly	OG0000008,OG0000091,OG0000856,OG0009345,OG0000166,OG0000004,OG0002028,OG0000116,OG0000039
Contracted	Biological Process	GO:0048749	25	0.26	9.8%	2.7E-6	1.53E-4	compound eye development	OG0000008,OG0002308,OG0000108,OG0000507,OG0000091,OG0000031,OG0000098,OG0000153,OG0000236,OG0000116,OG0000853,OG0000039,OG0000856,OG0000838,OG0008225,OG0000083,OG0007754,OG0000381,OG0000064,OG0000042,OG0000020,OG0000164,OG0000166,OG0000168,OG0000004
Contracted	Biological Process	GO:0001578	13	0.14	2.9%	2.88E-6	1.61E-4	microtubule bundle formation	OG0000008,OG0002308,OG0000856,OG0000091,OG0007841,OG0000042,OG0000031,OG0000153,OG0000166,OG0000004,OG0002028,OG0000116,OG0000853
Contracted	Biological Process	GO:0008284	27	0.28	0.11	2.94E-6	1.64E-4	positive regulation of cell population proliferation	OG0000008,OG0002308,OG0000108,OG0000507,OG0000091,OG0000071,OG0000250,OG0000074,OG0000195,OG0000031,OG0000098,OG0000153,OG0000236,OG0000116,OG0000853,OG0000039,OG0000856,OG0003829,OG0000083,OG0000381,OG0000064,OG0000042,OG0000020,OG0000164,OG0000166,OG0000684,OG0000004
Contracted	Biological Process	GO:0045229	20	0.21	6.7%	2.97E-6	1.64E-4	external encapsulating structure organization	OG0000008,OG0002308,OG0000108,OG0000856,OG0000507,OG0000091,OG0000180,OG0000074,OG0000195,OG0000185,OG0000042,OG0000031,OG0000076,OG0000164,OG0000153,OG0000166,OG0000004,OG0000236,OG0000116,OG0000039
Contracted	Biological Process	GO:0002064	28	0.29	0.12	3.01E-6	1.65E-4	epithelial cell development	OG0002308,OG0000569,OG0000108,OG0000507,OG0000091,OG0000195,OG0000098,OG0000153,OG0000475,OG0000332,OG0000236,OG0000116,OG0000853,OG0000039,OG0000337,OG0000856,OG0000838,OG0000180,OG0007754,OG0000064,OG0000185,OG0000042,OG0000020,OG0000164,OG0000166,OG0000101,OG0000004,OG0009319
Contracted	Biological Process	GO:0007611	25	0.26	9.9%	3.13E-6	1.71E-4	learning or memory	OG0000008,OG0002308,OG0000108,OG0000507,OG0000091,OG0000071,OG0000031,OG0000153,OG0000236,OG0000698,OG0000116,OG0000853,OG0000039,OG0000856,OG0000083,OG0000381,OG0000185,OG0000164,OG0000166,OG0000101,OG0000004,OG0000202,OG0000027,OG0000589,OG0000788
Contracted	Biological Process	GO:0035107	27	0.28	0.11	3.2E-6	1.73E-4	appendage morphogenesis	OG0000008,OG0000569,OG0000507,OG0000091,OG0007841,OG0000195,OG0000031,OG0000098,OG0000153,OG0000475,OG0000332,OG0000236,OG0000116,OG0000039,OG0000337,OG0000856,OG0000838,OG0000180,OG0007754,OG0000381,OG0000064,OG0000042,OG0000020,OG0000164,OG0000166,OG0000168,OG0000202
Contracted	Biological Process	GO:0098660	26	0.27	0.11	3.24E-6	1.75E-4	inorganic ion transmembrane transport	OG0000008,OG0002308,OG0000327,OG0000108,OG0000507,OG0000091,OG0000093,OG0000031,OG0000153,OG0000236,OG0000116,OG0000039,OG0000856,OG0008160,OG0000083,OG0000381,OG0000064,OG0000185,OG0000042,OG0000020,OG0000166,OG0000267,OG0000004,OG0000005,OG0000027,OG0002448
Contracted	Biological Process	GO:0010092	7	7.4%	0.7%	3.51E-6	1.88E-4	specification of animal organ identity	OG0000091,OG0000507,OG0000064,OG0000031,OG0000020,OG0000153,OG0000116
Contracted	Biological Process	GO:0032465	12	0.13	2.5%	3.54E-6	1.88E-4	regulation of cytokinesis	OG0000008,OG0000856,OG0000083,OG0000381,OG0000042,OG0000164,OG0000153,OG0004535,OG0000166,OG0000004,OG0000698,OG0008406
Contracted	Biological Process	GO:1905114	18	0.19	5.6%	3.55E-6	1.88E-4	cell surface receptor signaling pathway involved in cell-cell signaling	OG0000008,OG0002308,OG0000856,OG0000507,OG0000091,OG0000083,OG0000381,OG0000064,OG0000185,OG0000031,OG0000098,OG0000164,OG0000153,OG0000166,OG0002332,OG0000004,OG0000116,OG0000853
Contracted	Biological Process	GO:0048562	20	0.21	6.7%	3.57E-6	1.88E-4	embryonic organ morphogenesis	OG0000008,OG0002308,OG0000108,OG0000856,OG0000507,OG0000091,OG0007754,OG0000381,OG0000195,OG0000064,OG0000042,OG0000020,OG0000098,OG0000164,OG0000153,OG0000166,OG0000101,OG0000168,OG0000116,OG0000831
Contracted	Biological Process	GO:0048536	9	9.5%	1.3%	3.68E-6	1.92E-4	spleen development	OG0000064,OG0000031,OG0000020,OG0000076,OG0000153,OG0000168,OG0000004,OG0000116,OG0000853
Contracted	Biological Process	GO:0030001	23	0.24	8.6%	3.78E-6	1.96E-4	metal ion transport	OG0000008,OG0002308,OG0000327,OG0000108,OG0000856,OG0000507,OG0008160,OG0000091,OG0000083,OG0000381,OG0000064,OG0000185,OG0000031,OG0000020,OG0000153,OG0000231,OG0000166,OG0000004,OG0000005,OG0000236,OG0000027,OG0000116,OG0000039
Contracted	Biological Process	GO:0060560	19	0.2	6.2%	3.92E-6	2.02E-4	developmental growth involved in morphogenesis	OG0000008,OG0002308,OG0000108,OG0000856,OG0000507,OG0000091,OG0000071,OG0000195,OG0000064,OG0000042,OG0000031,OG0000020,OG0000098,OG0000164,OG0000153,OG0000166,OG0000116,OG0009319,OG0000853
Contracted	Biological Process	GO:0042327	29	0.31	0.13	3.98E-6	2.04E-4	positive regulation of phosphorylation	OG0000008,OG0002308,OG0000108,OG0000507,OG0000091,OG0000195,OG0000031,OG0000098,OG0000153,OG0000475,OG0000332,OG0000236,OG0000853,OG0000039,OG0000856,OG0009470,OG0000083,OG0007754,OG0000381,OG0000064,OG0000185,OG0000042,OG0000020,OG0000164,OG0000166,OG0000101,OG0000684,OG0000168,OG0000004
Contracted	Biological Process	GO:0007525	15	0.16	4.0%	4.14E-6	2.11E-4	somatic muscle development	OG0000008,OG0000856,OG0000507,OG0000091,OG0000071,OG0000064,OG0000042,OG0000020,OG0000098,OG0000153,OG0000166,OG0000004,OG0008406,OG0000116,OG0000039
Contracted	Biological Process	GO:0072001	21	0.22	7.4%	4.17E-6	2.11E-4	renal system development	OG0002308,OG0000108,OG0000856,OG0000507,OG0000091,OG0000180,OG0000195,OG0000064,OG0000185,OG0000042,OG0000031,OG0000020,OG0000098,OG0000153,OG0000166,OG0000475,OG0000101,OG0000168,OG0000202,OG0000116,OG0000039
Contracted	Biological Process	GO:0051047	21	0.22	7.4%	4.17E-6	2.11E-4	positive regulation of secretion	OG0000008,OG0000856,OG0000507,OG0000091,OG0000083,OG0007754,OG0000381,OG0000185,OG0000031,OG0000020,OG0000153,OG0004535,OG0000166,OG0000101,OG0000684,OG0000004,OG0000005,OG0000698,OG0000116,OG0000589,OG0000853
Contracted	Biological Process	GO:0021675	12	0.13	2.5%	4.32E-6	2.16E-4	nerve development	OG0000091,OG0000108,OG0000856,OG0000180,OG0000381,OG0000064,OG0000020,OG0000098,OG0000153,OG0000166,OG0000101,OG0000116
Contracted	Biological Process	GO:0007632	12	0.13	2.5%	4.32E-6	2.16E-4	visual behavior	OG0000008,OG0000091,OG0000083,OG0000381,OG0000042,OG0000031,OG0000020,OG0000153,OG0000166,OG0000116,OG0000853,OG0000039
Contracted	Biological Process	GO:0009649	9	9.5%	1.4%	4.5E-6	2.22E-4	entrainment of circadian clock	OG0000091,OG0000856,OG0000083,OG0000507,OG0000195,OG0000153,OG0000166,OG0000332,OG0000334
Contracted	Biological Process	GO:0009416	23	0.24	8.7%	4.55E-6	2.23E-4	response to light stimulus	OG0000008,OG0002308,OG0000108,OG0000856,OG0000507,OG0000091,OG0000083,OG0000381,OG0000185,OG0000042,OG0000031,OG0000020,OG0000076,OG0000153,OG0000166,OG0000332,OG0000684,OG0000334,OG0000202,OG0000236,OG0000116,OG0000853,OG0000039
Contracted	Biological Process	GO:0007586	12	0.13	2.6%	4.61E-6	2.25E-4	digestion	OG0000091,OG0000856,OG0000082,OG0000083,OG0000195,OG0000064,OG0000042,OG0000153,OG0004535,OG0000166,OG0000236,OG0000116
Contracted	Biological Process	GO:0007444	31	0.33	0.14	4.61E-6	2.25E-4	imaginal disc development	OG0000008,OG0000569,OG0000108,OG0000507,OG0000091,OG0000071,OG0000050,OG0000074,OG0000031,OG0000098,OG0000153,OG0000475,OG0000332,OG0000334,OG0000236,OG0000116,OG0000039,OG0000337,OG0000856,OG0000838,OG0000180,OG0007754,OG0000381,OG0000064,OG0000042,OG0000020,OG0000164,OG0000066,OG0000166,OG0000168,OG0000005
Contracted	Biological Process	GO:0032880	33	0.35	0.16	4.73E-6	2.28E-4	regulation of protein localization	OG0000008,OG0002308,OG0000108,OG0000507,OG0000091,OG0000071,OG0000250,OG0000272,OG0000031,OG0000098,OG0007960,OG0000153,OG0004535,OG0000475,OG0000332,OG0000698,OG0000116,OG0000853,OG0000039,OG0000856,OG0000083,OG0007754,OG0000381,OG0000064,OG0000185,OG0000042,OG0000020,OG0000164,OG0000166,OG0000101,OG0000004,OG0000005,OG0000589
Contracted	Biological Process	GO:0120036	40	0.42	0.22	4.77E-6	2.29E-4	plasma membrane bounded cell projection organization	OG0000008,OG0002308,OG0000108,OG0000507,OG0000091,OG0000071,OG0007841,OG0000195,OG0000031,OG0000098,OG0000153,OG0000475,OG0000332,OG0000872,OG0000334,OG0000116,OG0000853,OG0000039,OG0000856,OG0000180,OG0000083,OG0007754,OG0000381,OG0000064,OG0000185,OG0000042,OG0000020,OG0000164,OG0000166,OG0000101,OG0000684,OG0000047,OG0000168,OG0000004,OG0000005,OG0002028,OG0000027,OG0008406,OG0000589,OG0009319
Contracted	Biological Process	GO:0000122	29	0.31	0.13	4.86E-6	2.32E-4	negative regulation of transcription by RNA polymerase II	OG0000008,OG0002308,OG0000108,OG0000702,OG0000507,OG0000091,OG0000195,OG0000031,OG0000098,OG0000153,OG0000332,OG0000334,OG0000116,OG0000039,OG0000856,OG0003829,OG0000180,OG0008523,OG0000083,OG0007754,OG0000381,OG0000064,OG0000185,OG0000020,OG0000166,OG0000101,OG0000684,OG0000168,OG0000004
Contracted	Biological Process	GO:0002694	18	0.19	5.7%	4.89E-6	2.32E-4	regulation of leukocyte activation	OG0000856,OG0008040,OG0009470,OG0000091,OG0000071,OG0000381,OG0000250,OG0000031,OG0000020,OG0000164,OG0000153,OG0000166,OG0000475,OG0000101,OG0000004,OG0000005,OG0000116,OG0000853
Contracted	Biological Process	GO:0007614	11	0.12	2.1%	5.02E-6	2.37E-4	short-term memory	OG0000008,OG0000108,OG0000856,OG0000071,OG0000507,OG0000185,OG0000031,OG0000166,OG0000698,OG0000027,OG0000039
Contracted	Biological Process	GO:1903828	17	0.18	5.1%	5.04E-6	2.37E-4	negative regulation of protein localization	OG0000008,OG0000108,OG0000856,OG0000507,OG0000091,OG0000083,OG0000381,OG0000042,OG0000020,OG0000098,OG0007960,OG0000153,OG0000166,OG0000332,OG0000004,OG0000589,OG0000039
Contracted	Biological Process	GO:0097435	24	0.25	9.5%	5.19E-6	2.42E-4	supramolecular fiber organization	OG0000008,OG0002308,OG0000108,OG0000856,OG0000507,OG0000091,OG0007754,OG0000381,OG0000074,OG0000185,OG0000031,OG0000020,OG0009345,OG0000164,OG0000153,OG0000166,OG0000475,OG0000872,OG0000004,OG0000334,OG0000236,OG0000853,OG0000039,OG0000337
Contracted	Biological Process	GO:0050776	25	0.26	0.1	5.25E-6	2.44E-4	regulation of immune response	OG0000008,OG0002308,OG0000507,OG0000091,OG0000071,OG0000250,OG0000074,OG0000031,OG0000153,OG0000116,OG0000853,OG0000039,OG0000856,OG0008040,OG0009470,OG0000083,OG0000381,OG0000185,OG0000020,OG0000164,OG0000166,OG0000101,OG0000684,OG0000004,OG0009319
Contracted	Biological Process	GO:0001751	17	0.18	5.1%	5.26E-6	2.44E-4	compound eye photoreceptor cell differentiation	OG0000108,OG0000856,OG0000091,OG0008225,OG0000083,OG0007754,OG0000381,OG0000064,OG0000031,OG0000020,OG0000098,OG0000164,OG0000153,OG0000166,OG0000168,OG0000004,OG0000039
Contracted	Biological Process	GO:0045597	32	0.34	0.15	5.34E-6	2.45E-4	positive regulation of cell differentiation	OG0000008,OG0002308,OG0000108,OG0000507,OG0000091,OG0000071,OG0000195,OG0000098,OG0000153,OG0000332,OG0000872,OG0000236,OG0000116,OG0000853,OG0000039,OG0000856,OG0009470,OG0000180,OG0000083,OG0007754,OG0000381,OG0000064,OG0000185,OG0000042,OG0000020,OG0000164,OG0000166,OG0000101,OG0000684,OG0000004,OG0008503,OG0000005
Contracted	Biological Process	GO:0046888	11	0.12	2.2%	5.39E-6	2.46E-4	negative regulation of hormone secretion	OG0000091,OG0000108,OG0000856,OG0000083,OG0000507,OG0000381,OG0000042,OG0000020,OG0000153,OG0000589,OG0000039
Contracted	Biological Process	GO:0042335	17	0.18	5.2%	5.48E-6	2.49E-4	cuticle development	OG0000008,OG0000856,OG0000507,OG0000091,OG0007754,OG0000195,OG0000020,OG0000098,OG0000153,OG0004535,OG0000166,OG0000475,OG0000004,OG0011093,OG0000236,OG0000698,OG0000337
Contracted	Biological Process	GO:0050863	15	0.16	4.1%	5.55E-6	2.5E-4	regulation of T cell activation	OG0000856,OG0009470,OG0000091,OG0000071,OG0000381,OG0000250,OG0000020,OG0000164,OG0000153,OG0000166,OG0000475,OG0000101,OG0000004,OG0000116,OG0000853
Contracted	Biological Process	GO:0035315	14	0.15	3.6%	5.6E-6	2.51E-4	hair cell differentiation	OG0000108,OG0000856,OG0000507,OG0000091,OG0007754,OG0000064,OG0000042,OG0000031,OG0000164,OG0000153,OG0000166,OG0000101,OG0000332,OG0000116
Contracted	Biological Process	GO:0001838	14	0.15	3.6%	5.6E-6	2.51E-4	embryonic epithelial tube formation	OG0002308,OG0000856,OG0000507,OG0000091,OG0000195,OG0000064,OG0000042,OG0000098,OG0000153,OG0000166,OG0000475,OG0000168,OG0000116,OG0000853
Contracted	Biological Process	GO:0030030	40	0.42	0.22	5.66E-6	2.52E-4	cell projection organization	OG0000008,OG0002308,OG0000108,OG0000507,OG0000091,OG0000071,OG0007841,OG0000195,OG0000031,OG0000098,OG0000153,OG0000475,OG0000332,OG0000872,OG0000334,OG0000116,OG0000853,OG0000039,OG0000856,OG0000180,OG0000083,OG0007754,OG0000381,OG0000064,OG0000185,OG0000042,OG0000020,OG0000164,OG0000166,OG0000101,OG0000684,OG0000047,OG0000168,OG0000004,OG0000005,OG0002028,OG0000027,OG0008406,OG0000589,OG0009319
Contracted	Biological Process	GO:0001817	20	0.21	6.9%	5.67E-6	2.52E-4	regulation of cytokine production	OG0000008,OG0000108,OG0000856,OG0000507,OG0003829,OG0009470,OG0000091,OG0000083,OG0000381,OG0000042,OG0000031,OG0000098,OG0000164,OG0000153,OG0004535,OG0000166,OG0000101,OG0000872,OG0000004,OG0000853
Contracted	Biological Process	GO:0060562	32	0.34	0.15	5.84E-6	2.57E-4	epithelial tube morphogenesis	OG0000008,OG0002308,OG0000569,OG0000108,OG0000507,OG0000091,OG0000071,OG0000195,OG0000031,OG0000098,OG0000153,OG0000475,OG0000332,OG0000236,OG0000116,OG0000853,OG0000039,OG0000337,OG0000856,OG0000838,OG0000180,OG0007754,OG0000381,OG0000064,OG0000185,OG0000042,OG0000020,OG0000164,OG0000166,OG0000101,OG0000168,OG0000004
Contracted	Biological Process	GO:0007606	14	0.15	3.6%	5.9E-6	2.58E-4	sensory perception of chemical stimulus	OG0000108,OG0000856,OG0000507,OG0009131,OG0000091,OG0000083,OG0000381,OG0000153,OG0000166,OG0000278,OG0000004,OG0000027,OG0000017,OG0004525
Contracted	Biological Process	GO:0048592	25	0.26	0.1	6.04E-6	2.63E-4	eye morphogenesis	OG0000008,OG0002308,OG0000108,OG0000507,OG0000091,OG0000195,OG0000031,OG0000098,OG0000153,OG0000236,OG0000116,OG0000039,OG0000856,OG0008225,OG0000083,OG0007754,OG0000381,OG0000064,OG0000042,OG0000020,OG0000164,OG0000166,OG0000047,OG0000168,OG0000004
Contracted	Biological Process	GO:0071229	15	0.16	4.1%	6.1E-6	2.64E-4	cellular response to acid chemical	OG0000856,OG0000507,OG0000091,OG0000180,OG0000195,OG0000185,OG0000020,OG0000098,OG0000153,OG0000166,OG0000168,OG0000004,OG0008503,OG0000116,OG0000853
Contracted	Biological Process	GO:0010171	15	0.16	4.1%	6.1E-6	2.64E-4	body morphogenesis	OG0000856,OG0000507,OG0000091,OG0000071,OG0000064,OG0000042,OG0000020,OG0000098,OG0000076,OG0000164,OG0000153,OG0000166,OG0000475,OG0000116,OG0000853
Contracted	Biological Process	GO:0051588	15	0.16	4.1%	6.1E-6	2.64E-4	regulation of neurotransmitter transport	OG0000008,OG0000856,OG0000507,OG0000091,OG0000071,OG0000083,OG0007754,OG0000381,OG0000185,OG0000031,OG0000153,OG0000166,OG0000101,OG0000684,OG0000116
Contracted	Biological Process	GO:0032870	26	0.27	0.11	6.11E-6	2.64E-4	cellular response to hormone stimulus	OG0000008,OG0002308,OG0000108,OG0000507,OG0000091,OG0007600,OG0000195,OG0000031,OG0000098,OG0000153,OG0000332,OG0000017,OG0000116,OG0000853,OG0000856,OG0000180,OG0000083,OG0000185,OG0000042,OG0000020,OG0000166,OG0000101,OG0000168,OG0000004,OG0000005,OG0004525
Contracted	Biological Process	GO:0051249	17	0.18	5.2%	6.21E-6	2.64E-4	regulation of lymphocyte activation	OG0000856,OG0008040,OG0009470,OG0000091,OG0000071,OG0000381,OG0000250,OG0000031,OG0000020,OG0000164,OG0000153,OG0000166,OG0000475,OG0000101,OG0000004,OG0000116,OG0000853
Contracted	Biological Process	GO:0048736	27	0.28	0.12	6.38E-6	2.69E-4	appendage development	OG0000008,OG0000569,OG0000507,OG0000091,OG0007841,OG0000195,OG0000031,OG0000098,OG0000153,OG0000475,OG0000332,OG0000236,OG0000116,OG0000039,OG0000337,OG0000856,OG0000838,OG0000180,OG0007754,OG0000381,OG0000064,OG0000042,OG0000020,OG0000164,OG0000166,OG0000168,OG0000202
Contracted	Biological Process	GO:0007631	15	0.16	4.1%	6.4E-6	2.69E-4	feeding behavior	OG0000008,OG0000507,OG0000091,OG0000180,OG0000083,OG0000381,OG0000185,OG0000020,OG0000164,OG0000153,OG0000166,OG0000168,OG0000004,OG0000027,OG0000116
Contracted	Biological Process	GO:0198738	16	0.17	4.7%	6.47E-6	2.7E-4	cell-cell signaling by wnt	OG0000008,OG0002308,OG0000856,OG0000507,OG0000091,OG0000083,OG0000381,OG0000064,OG0000042,OG0000098,OG0000164,OG0000153,OG0000166,OG0002332,OG0000116,OG0000853
Contracted	Biological Process	GO:0002793	16	0.17	4.7%	6.47E-6	2.7E-4	positive regulation of peptide secretion	OG0000856,OG0000507,OG0000091,OG0000083,OG0007754,OG0000381,OG0000185,OG0000153,OG0004535,OG0000166,OG0000101,OG0000005,OG0000698,OG0000116,OG0000589,OG0000853
Contracted	Biological Process	GO:0060538	16	0.17	4.7%	6.47E-6	2.7E-4	skeletal muscle organ development	OG0000008,OG0000856,OG0000507,OG0000091,OG0000180,OG0000195,OG0000064,OG0000185,OG0000020,OG0000164,OG0000166,OG0000872,OG0000168,OG0000004,OG0000116,OG0000039
Contracted	Biological Process	GO:0001101	20	0.21	7.0%	6.51E-6	2.7E-4	response to acid chemical	OG0000327,OG0000856,OG0000507,OG0000091,OG0000180,OG0000381,OG0000195,OG0000064,OG0000185,OG0000031,OG0000020,OG0000098,OG0000153,OG0000166,OG0000168,OG0000004,OG0008503,OG0000005,OG0000116,OG0000853
Contracted	Biological Process	GO:0046660	14	0.15	3.6%	6.54E-6	2.7E-4	female sex differentiation	OG0000108,OG0000856,OG0000091,OG0000381,OG0000064,OG0000042,OG0000031,OG0000020,OG0000098,OG0000153,OG0000166,OG0000004,OG0000334,OG0008539
Contracted	Biological Process	GO:0060993	10	0.11	1.8%	6.65E-6	2.71E-4	kidney morphogenesis	OG0002308,OG0000091,OG0000507,OG0000195,OG0000031,OG0000098,OG0000166,OG0000101,OG0000168,OG0000116
Contracted	Biological Process	GO:0048013	11	0.12	2.2%	6.66E-6	2.71E-4	ephrin receptor signaling pathway	OG0000008,OG0000091,OG0000856,OG0000381,OG0000042,OG0000020,OG0000164,OG0000153,OG0000166,OG0000684,OG0008406
Contracted	Biological Process	GO:0048667	32	0.34	0.15	6.68E-6	2.71E-4	cell morphogenesis involved in neuron differentiation	OG0000008,OG0002308,OG0000108,OG0000507,OG0000091,OG0000071,OG0000195,OG0000031,OG0000098,OG0000153,OG0000475,OG0000872,OG0000334,OG0000116,OG0000853,OG0000039,OG0000856,OG0000180,OG0000083,OG0000381,OG0000064,OG0000042,OG0000020,OG0000164,OG0000166,OG0000101,OG0000047,OG0000168,OG0000004,OG0000027,OG0000589,OG0009319
Contracted	Biological Process	GO:1905330	14	0.15	3.6%	6.88E-6	2.76E-4	regulation of morphogenesis of an epithelium	OG0002308,OG0000856,OG0000507,OG0000091,OG0000195,OG0000042,OG0000020,OG0000098,OG0000164,OG0000153,OG0000166,OG0000332,OG0000116,OG0000853
Contracted	Biological Process	GO:0035017	9	9.5%	1.4%	7.25E-6	2.9E-4	cuticle pattern formation	OG0000008,OG0000091,OG0000856,OG0000507,OG0000195,OG0000098,OG0000166,OG0000236,OG0000337
Contracted	Biological Process	GO:0030902	15	0.16	4.2%	7.37E-6	2.93E-4	hindbrain development	OG0000008,OG0002308,OG0000108,OG0000856,OG0000507,OG0000180,OG0000064,OG0000031,OG0000020,OG0000153,OG0000166,OG0000101,OG0000168,OG0000116,OG0000853
Contracted	Biological Process	GO:0007519	13	0.14	3.2%	7.73E-6	3.06E-4	skeletal muscle tissue development	OG0000856,OG0000507,OG0000091,OG0000180,OG0000195,OG0000064,OG0000185,OG0000020,OG0000166,OG0000168,OG0000004,OG0000116,OG0000039
Contracted	Biological Process	GO:0048566	10	0.11	1.8%	7.79E-6	3.07E-4	embryonic digestive tract development	OG0000008,OG0000091,OG0000856,OG0000195,OG0000064,OG0000164,OG0000166,OG0000168,OG0000004,OG0000116
Contracted	Biological Process	GO:0051298	10	0.11	1.8%	7.79E-6	3.07E-4	centrosome duplication	OG0002308,OG0000091,OG0000856,OG0000042,OG0009345,OG0000166,OG0000004,OG0002028,OG0000116,OG0000039
Contracted	Biological Process	GO:0048871	19	0.2	6.5%	7.89E-6	3.08E-4	multicellular organismal homeostasis	OG0002308,OG0000108,OG0000856,OG0000507,OG0000091,OG0000071,OG0000083,OG0000381,OG0000195,OG0000020,OG0007960,OG0000164,OG0000153,OG0000166,OG0000004,OG0000334,OG0000005,OG0000236,OG0000116
Contracted	Biological Process	GO:0045433	8	8.4%	1.1%	7.95E-6	3.09E-4	male courtship behavior, veined wing generated song production	OG0000091,OG0000153,OG0000166,OG0000101,OG0000168,OG0000334,OG0000116,OG0000039
Contracted	Biological Process	GO:0016545	8	8.4%	1.1%	7.95E-6	3.09E-4	male courtship behavior, veined wing vibration	OG0000091,OG0000153,OG0000166,OG0000101,OG0000168,OG0000334,OG0000116,OG0000039
Contracted	Biological Process	GO:0051222	20	0.21	7.1%	7.99E-6	3.09E-4	positive regulation of protein transport	OG0000856,OG0000507,OG0000091,OG0000071,OG0000083,OG0007754,OG0000381,OG0000272,OG0000185,OG0000098,OG0007960,OG0000164,OG0000153,OG0004535,OG0000166,OG0000101,OG0000005,OG0000698,OG0000589,OG0000853
Contracted	Biological Process	GO:0044264	12	0.13	2.7%	8.1E-6	3.11E-4	cellular polysaccharide metabolic process	OG0000008,OG0000091,OG0000108,OG0000856,OG0007754,OG0000042,OG0000031,OG0000153,OG0004535,OG0000166,OG0000475,OG0000116
Contracted	Biological Process	GO:0045471	18	0.19	5.9%	8.38E-6	3.2E-4	response to ethanol	OG0000008,OG0000856,OG0000702,OG0000507,OG0000091,OG0000083,OG0000381,OG0000031,OG0000020,OG0000076,OG0000153,OG0000166,OG0000004,OG0000027,OG0000017,OG0000116,OG0004525,OG0000039
Contracted	Biological Process	GO:0033157	18	0.19	5.9%	8.38E-6	3.2E-4	regulation of intracellular protein transport	OG0000008,OG0002308,OG0000108,OG0000856,OG0000507,OG0000091,OG0000071,OG0007754,OG0000272,OG0000031,OG0000020,OG0000098,OG0007960,OG0000164,OG0000153,OG0000166,OG0000332,OG0000853
Contracted	Biological Process	GO:0051302	16	0.17	4.8%	8.38E-6	3.2E-4	regulation of cell division	OG0000008,OG0000856,OG0000507,OG0000083,OG0000381,OG0000042,OG0000020,OG0000164,OG0000153,OG0004535,OG0000166,OG0000004,OG0000698,OG0008406,OG0000116,OG0000853
Contracted	Biological Process	GO:0046887	14	0.15	3.7%	8.41E-6	3.2E-4	positive regulation of hormone secretion	OG0000856,OG0000507,OG0000091,OG0000083,OG0007754,OG0000381,OG0000031,OG0000020,OG0000153,OG0000166,OG0000101,OG0000005,OG0000698,OG0000116
Contracted	Biological Process	GO:0008038	17	0.18	5.3%	8.58E-6	3.21E-4	neuron recognition	OG0000008,OG0002308,OG0000856,OG0000091,OG0000042,OG0000031,OG0000098,OG0000164,OG0000153,OG0000166,OG0000475,OG0000101,OG0000047,OG0000168,OG0000334,OG0000027,OG0000853
Contracted	Biological Process	GO:0005976	12	0.13	2.7%	8.6E-6	3.21E-4	polysaccharide metabolic process	OG0000008,OG0000091,OG0000108,OG0000856,OG0007754,OG0000042,OG0000031,OG0000153,OG0004535,OG0000166,OG0000475,OG0000116
Contracted	Biological Process	GO:0001655	21	0.22	7.8%	8.62E-6	3.21E-4	urogenital system development	OG0002308,OG0000108,OG0000856,OG0000507,OG0000091,OG0000180,OG0000195,OG0000064,OG0000185,OG0000042,OG0000031,OG0000020,OG0000098,OG0000153,OG0000166,OG0000475,OG0000101,OG0000168,OG0000202,OG0000116,OG0000039
Contracted	Biological Process	GO:0061061	28	0.29	0.13	8.76E-6	3.24E-4	muscle structure development	OG0000008,OG0002308,OG0000108,OG0000507,OG0000091,OG0000071,OG0000195,OG0000098,OG0000153,OG0000332,OG0000872,OG0000334,OG0000236,OG0000116,OG0000039,OG0000856,OG0000180,OG0007754,OG0000381,OG0000064,OG0000185,OG0000042,OG0000020,OG0000164,OG0000166,OG0000168,OG0000004,OG0008406
Contracted	Biological Process	GO:0050714	15	0.16	4.2%	8.86E-6	3.26E-4	positive regulation of protein secretion	OG0000856,OG0000507,OG0000091,OG0000083,OG0007754,OG0000381,OG0000185,OG0000153,OG0004535,OG0000166,OG0000101,OG0000005,OG0000698,OG0000589,OG0000853
Contracted	Biological Process	GO:0048065	8	8.4%	1.1%	8.87E-6	3.26E-4	male courtship behavior, veined wing extension	OG0000091,OG0000153,OG0000166,OG0000101,OG0000168,OG0000334,OG0000116,OG0000039
Contracted	Biological Process	GO:0005975	21	0.22	7.8%	8.9E-6	3.26E-4	carbohydrate metabolic process	OG0000008,OG0002308,OG0000108,OG0000856,OG0000506,OG0000507,OG0000091,OG0000180,OG0007754,OG0000064,OG0000042,OG0000031,OG0000153,OG0004535,OG0000166,OG0000475,OG0000004,OG0000017,OG0000116,OG0004525,OG0002448
Contracted	Biological Process	GO:0010001	16	0.17	4.8%	9.13E-6	3.32E-4	glial cell differentiation	OG0000008,OG0000108,OG0000507,OG0000091,OG0000180,OG0000195,OG0000064,OG0000031,OG0000020,OG0000153,OG0000231,OG0000101,OG0000004,OG0000236,OG0000116,OG0000853
Contracted	Biological Process	GO:0060017	5	5.3%	0.32%	9.2E-6	3.33E-4	parathyroid gland development	OG0000064,OG0000020,OG0000098,OG0000166,OG0000116
Contracted	Biological Process	GO:0042060	21	0.22	7.8%	9.48E-6	3.42E-4	wound healing	OG0000008,OG0002308,OG0000108,OG0000856,OG0000507,OG0000091,OG0000083,OG0000381,OG0000195,OG0000064,OG0000042,OG0000031,OG0000020,OG0000164,OG0000153,OG0004535,OG0000166,OG0000004,OG0000005,OG0000236,OG0000116
Contracted	Biological Process	GO:0021545	9	9.5%	1.5%	9.51E-6	3.42E-4	cranial nerve development	OG0000091,OG0000856,OG0000180,OG0000064,OG0000020,OG0000098,OG0000153,OG0000166,OG0000116
Contracted	Biological Process	GO:0007528	16	0.17	4.8%	9.52E-6	3.42E-4	neuromuscular junction development	OG0000008,OG0002308,OG0000327,OG0000856,OG0000091,OG0000071,OG0000064,OG0000185,OG0000042,OG0000153,OG0000166,OG0000101,OG0000332,OG0000004,OG0000027,OG0000116
Contracted	Biological Process	GO:0048762	12	0.13	2.8%	9.69E-6	3.45E-4	mesenchymal cell differentiation	OG0002308,OG0000091,OG0000180,OG0000507,OG0000195,OG0000064,OG0000020,OG0000098,OG0000153,OG0000166,OG0000168,OG0000116
Contracted	Biological Process	GO:0021915	15	0.16	4.3%	9.7E-6	3.45E-4	neural tube development	OG0002308,OG0000108,OG0000856,OG0000507,OG0000091,OG0007841,OG0000064,OG0000042,OG0000020,OG0000098,OG0000153,OG0000166,OG0000168,OG0000116,OG0000853
Contracted	Biological Process	GO:0006928	41	0.43	0.23	9.74E-6	3.45E-4	movement of cell or subcellular component	OG0000008,OG0002308,OG0000569,OG0000108,OG0000507,OG0000091,OG0000071,OG0000250,OG0000195,OG0000031,OG0000098,OG0000153,OG0000231,OG0000475,OG0000332,OG0000872,OG0000334,OG0000116,OG0000853,OG0000039,OG0000337,OG0000856,OG0000180,OG0000083,OG0007754,OG0000381,OG0000064,OG0000185,OG0000042,OG0000020,OG0000164,OG0000166,OG0000101,OG0000684,OG0000047,OG0000168,OG0000004,OG0002028,OG0000027,OG0008406…
Contracted	Biological Process	GO:0007367	10	0.11	1.9%	9.81E-6	3.45E-4	segment polarity determination	OG0000008,OG0000091,OG0000856,OG0000507,OG0007754,OG0000195,OG0000064,OG0000153,OG0000166,OG0000116
Contracted	Biological Process	GO:0040011	41	0.43	0.23	9.92E-6	3.47E-4	locomotion	OG0000008,OG0002308,OG0000327,OG0000569,OG0000108,OG0000507,OG0000091,OG0000071,OG0000250,OG0000195,OG0000031,OG0000098,OG0000153,OG0000231,OG0000475,OG0000332,OG0000872,OG0000334,OG0000116,OG0000853,OG0000039,OG0000856,OG0000180,OG0000083,OG0007754,OG0000381,OG0000064,OG0000185,OG0000042,OG0000020,OG0000164,OG0000166,OG0000101,OG0000684,OG0000047,OG0000168,OG0000004,OG0002028,OG0000027,OG0008406…
Contracted	Biological Process	GO:0030198	16	0.17	4.8%	9.93E-6	3.47E-4	extracellular matrix organization	OG0000008,OG0002308,OG0000108,OG0000856,OG0000507,OG0000091,OG0000180,OG0000074,OG0000195,OG0000185,OG0000042,OG0000031,OG0000076,OG0000153,OG0000166,OG0000039
Contracted	Biological Process	GO:0001654	30	0.32	0.14	9.99E-6	3.47E-4	eye development	OG0000008,OG0002308,OG0000108,OG0000507,OG0000091,OG0000071,OG0007841,OG0000195,OG0000031,OG0000098,OG0000153,OG0000236,OG0000116,OG0000853,OG0000039,OG0000856,OG0000838,OG0008225,OG0000083,OG0007754,OG0000381,OG0000064,OG0000185,OG0000042,OG0000020,OG0000164,OG0000166,OG0000047,OG0000168,OG0000004
Contracted	Biological Process	GO:0008217	11	0.12	2.3%	1e-05	3.47E-4	regulation of blood pressure	OG0000091,OG0000856,OG0000083,OG0000507,OG0000381,OG0000185,OG0000031,OG0000153,OG0000004,OG0000202,OG0000039
Contracted	Biological Process	GO:0051146	20	0.21	7.2%	1.01E-5	3.47E-4	striated muscle cell differentiation	OG0000008,OG0002308,OG0000108,OG0000856,OG0000507,OG0000091,OG0000381,OG0000064,OG0000185,OG0000042,OG0000020,OG0000098,OG0000164,OG0000153,OG0000166,OG0000332,OG0000168,OG0000004,OG0000334,OG0000116
Contracted	Biological Process	GO:0046777	15	0.16	4.3%	1.01E-5	3.48E-4	protein autophosphorylation	OG0002308,OG0000108,OG0000856,OG0000507,OG0000091,OG0007754,OG0000042,OG0000031,OG0000020,OG0000153,OG0000166,OG0000332,OG0002028,OG0000116,OG0000853
Contracted	Biological Process	GO:0071236	14	0.15	3.8%	1.02E-5	3.5E-4	cellular response to antibiotic	OG0000856,OG0000507,OG0000091,OG0000031,OG0000020,OG0000153,OG0000166,OG0000004,OG0008503,OG0000005,OG0000017,OG0000116,OG0000853,OG0004525
Contracted	Biological Process	GO:0048732	27	0.28	0.12	1.06E-5	3.6E-4	gland development	OG0000008,OG0000108,OG0000702,OG0000507,OG0000091,OG0000195,OG0000031,OG0000098,OG0000076,OG0000153,OG0000872,OG0000017,OG0000116,OG0000853,OG0000039,OG0000856,OG0000083,OG0000381,OG0000064,OG0000042,OG0000020,OG0000164,OG0000166,OG0000168,OG0000004,OG0000005,OG0004525
Contracted	Biological Process	GO:1902533	28	0.29	0.13	1.09E-5	3.69E-4	positive regulation of intracellular signal transduction	OG0000008,OG0002308,OG0000108,OG0000507,OG0000091,OG0000195,OG0000031,OG0000098,OG0000153,OG0000475,OG0000236,OG0000853,OG0000039,OG0000856,OG0009470,OG0000083,OG0007754,OG0000381,OG0000185,OG0000042,OG0000020,OG0000164,OG0000166,OG0000684,OG0000168,OG0000202,OG0000027,OG0008406
Contracted	Biological Process	GO:0031214	8	8.4%	1.1%	1.1E-5	3.7E-4	biomineral tissue development	OG0000108,OG0000507,OG0000064,OG0000020,OG0000098,OG0000202,OG0000236,OG0000039
Contracted	Biological Process	GO:0110148	8	8.4%	1.1%	1.1E-5	3.7E-4	biomineralization	OG0000108,OG0000507,OG0000064,OG0000020,OG0000098,OG0000202,OG0000236,OG0000039
Contracted	Biological Process	GO:0030878	7	7.4%	0.83%	1.11E-5	3.71E-4	thyroid gland development	OG0000507,OG0000064,OG0000020,OG0000098,OG0000168,OG0000004,OG0000116
Contracted	Biological Process	GO:1903532	20	0.21	7.3%	1.11E-5	3.71E-4	positive regulation of secretion by cell	OG0000008,OG0000856,OG0000507,OG0000091,OG0000083,OG0007754,OG0000381,OG0000185,OG0000031,OG0000020,OG0000153,OG0004535,OG0000166,OG0000101,OG0000684,OG0000005,OG0000698,OG0000116,OG0000589,OG0000853
Contracted	Biological Process	GO:0035114	24	0.25	9.9%	1.12E-5	3.71E-4	imaginal disc-derived appendage morphogenesis	OG0000008,OG0000569,OG0000856,OG0000507,OG0000838,OG0000091,OG0000180,OG0007754,OG0000381,OG0000064,OG0000042,OG0000031,OG0000020,OG0000098,OG0000164,OG0000153,OG0000166,OG0000475,OG0000332,OG0000168,OG0000236,OG0000116,OG0000039,OG0000337
Contracted	Biological Process	GO:0048469	21	0.22	7.9%	1.14E-5	3.78E-4	cell maturation	OG0000008,OG0002308,OG0000856,OG0000507,OG0000091,OG0008148,OG0000083,OG0007754,OG0000381,OG0000195,OG0000042,OG0000020,OG0000153,OG0000166,OG0000101,OG0000332,OG0000004,OG0000005,OG0000236,OG0000116,OG0000853
Contracted	Biological Process	GO:0008306	15	0.16	4.3%	1.16E-5	3.82E-4	associative learning	OG0000008,OG0002308,OG0000856,OG0000091,OG0000083,OG0000381,OG0000185,OG0000031,OG0000153,OG0000166,OG0000101,OG0000202,OG0000236,OG0000853,OG0000039
Contracted	Biological Process	GO:0006915	26	0.27	0.11	1.17E-5	3.85E-4	apoptotic process	OG0002308,OG0000108,OG0000507,OG0000091,OG0000071,OG0000250,OG0000031,OG0000098,OG0000076,OG0000153,OG0000332,OG0000058,OG0000116,OG0000853,OG0000039,OG0000856,OG0000180,OG0000083,OG0000064,OG0000042,OG0000020,OG0000166,OG0000168,OG0000004,OG0000202,OG0000027
Contracted	Biological Process	GO:0051051	22	0.23	8.6%	1.21E-5	3.96E-4	negative regulation of transport	OG0000008,OG0000108,OG0000856,OG0000507,OG0000091,OG0000083,OG0000381,OG0000064,OG0000185,OG0000042,OG0000020,OG0000098,OG0007960,OG0000153,OG0000166,OG0000101,OG0000332,OG0000684,OG0000004,OG0000589,OG0000853,OG0000039
Contracted	Biological Process	GO:0007099	8	8.4%	1.2%	1.22E-5	3.96E-4	centriole replication	OG0000091,OG0000856,OG0009345,OG0000166,OG0000004,OG0002028,OG0000116,OG0000039
Contracted	Biological Process	GO:0001947	10	0.11	1.9%	1.23E-5	3.98E-4	heart looping	OG0002308,OG0000091,OG0000507,OG0000381,OG0000064,OG0000020,OG0000098,OG0000166,OG0000101,OG0000168
Contracted	Biological Process	GO:0035082	10	0.11	1.9%	1.23E-5	3.98E-4	axoneme assembly	OG0000008,OG0000091,OG0000856,OG0007841,OG0000042,OG0000031,OG0000166,OG0000004,OG0002028,OG0000116
Contracted	Biological Process	GO:0010720	27	0.28	0.12	1.23E-5	3.98E-4	positive regulation of cell development	OG0000008,OG0002308,OG0000108,OG0000507,OG0000091,OG0000071,OG0000195,OG0000153,OG0000332,OG0000872,OG0000236,OG0000116,OG0000853,OG0000039,OG0000856,OG0000180,OG0000083,OG0000381,OG0000064,OG0000185,OG0000042,OG0000020,OG0000164,OG0000166,OG0000101,OG0008503,OG0000005
Contracted	Biological Process	GO:0090596	26	0.27	0.11	1.24E-5	3.98E-4	sensory organ morphogenesis	OG0000008,OG0002308,OG0000108,OG0000507,OG0000091,OG0000195,OG0000031,OG0000098,OG0000153,OG0000236,OG0000116,OG0000039,OG0000856,OG0008225,OG0000083,OG0007754,OG0000381,OG0000064,OG0000042,OG0000020,OG0000164,OG0000166,OG0000101,OG0000047,OG0000168,OG0000004
Contracted	Biological Process	GO:0001503	13	0.14	3.3%	1.25E-5	3.99E-4	ossification	OG0002308,OG0000856,OG0000507,OG0000091,OG0000381,OG0000195,OG0000064,OG0000031,OG0000020,OG0000332,OG0000202,OG0000236,OG0000039
Contracted	Biological Process	GO:0000904	33	0.35	0.17	1.27E-5	4.04E-4	cell morphogenesis involved in differentiation	OG0000008,OG0002308,OG0000108,OG0000507,OG0000091,OG0000071,OG0000195,OG0000031,OG0000098,OG0000153,OG0000475,OG0000872,OG0000334,OG0000116,OG0000853,OG0000039,OG0000337,OG0000856,OG0000180,OG0000083,OG0000381,OG0000064,OG0000042,OG0000020,OG0000164,OG0000166,OG0000101,OG0000047,OG0000168,OG0000004,OG0000027,OG0000589,OG0009319
Contracted	Biological Process	GO:0055007	11	0.12	2.4%	1.3E-5	4.12E-4	cardiac muscle cell differentiation	OG0002308,OG0000108,OG0000856,OG0000507,OG0000064,OG0000098,OG0000153,OG0000166,OG0000332,OG0000168,OG0000116
Contracted	Biological Process	GO:0009628	38	0.4	0.21	1.31E-5	4.15E-4	response to abiotic stimulus	OG0000008,OG0002308,OG0000327,OG0000108,OG0000702,OG0000507,OG0000091,OG0000071,OG0000250,OG0000195,OG0000031,OG0000098,OG0000076,OG0000153,OG0000231,OG0000332,OG0000334,OG0000236,OG0000116,OG0000853,OG0000039,OG0000856,OG0000180,OG0000083,OG0007754,OG0000381,OG0000064,OG0000185,OG0000042,OG0000020,OG0000164,OG0000166,OG0000684,OG0000004,OG0000202,OG0000005,OG0000027,OG0000788
Contracted	Biological Process	GO:0007155	23	0.24	9.3%	1.32E-5	4.15E-4	cell adhesion	OG0000008,OG0000108,OG0000856,OG0000507,OG0000091,OG0008148,OG0000195,OG0000064,OG0000042,OG0000031,OG0000020,OG0000098,OG0000164,OG0000153,OG0000166,OG0000475,OG0000101,OG0000047,OG0000236,OG0000116,OG0009319,OG0000853,OG0000337
Contracted	Biological Process	GO:0010562	29	0.31	0.14	1.32E-5	4.15E-4	positive regulation of phosphorus metabolic process	OG0000008,OG0002308,OG0000108,OG0000507,OG0000091,OG0000195,OG0000031,OG0000098,OG0000153,OG0000475,OG0000332,OG0000236,OG0000853,OG0000039,OG0000856,OG0009470,OG0000083,OG0007754,OG0000381,OG0000064,OG0000185,OG0000042,OG0000020,OG0000164,OG0000166,OG0000101,OG0000684,OG0000168,OG0000004
Contracted	Biological Process	GO:0045937	29	0.31	0.14	1.32E-5	4.15E-4	positive regulation of phosphate metabolic process	OG0000008,OG0002308,OG0000108,OG0000507,OG0000091,OG0000195,OG0000031,OG0000098,OG0000153,OG0000475,OG0000332,OG0000236,OG0000853,OG0000039,OG0000856,OG0009470,OG0000083,OG0007754,OG0000381,OG0000064,OG0000185,OG0000042,OG0000020,OG0000164,OG0000166,OG0000101,OG0000684,OG0000168,OG0000004
Contracted	Biological Process	GO:0098662	24	0.25	0.1	1.35E-5	4.2E-4	inorganic cation transmembrane transport	OG0000008,OG0002308,OG0000327,OG0000108,OG0000856,OG0000507,OG0008160,OG0000091,OG0000083,OG0000381,OG0000064,OG0000185,OG0000042,OG0000031,OG0000020,OG0000153,OG0000166,OG0000267,OG0000004,OG0000005,OG0000236,OG0000027,OG0000116,OG0000039
Contracted	Biological Process	GO:0050905	14	0.15	3.9%	1.37E-5	4.23E-4	neuromuscular process	OG0000008,OG0000856,OG0000091,OG0000083,OG0000381,OG0000195,OG0000020,OG0000164,OG0000153,OG0000166,OG0000475,OG0000004,OG0000236,OG0000853
Contracted	Biological Process	GO:0051480	15	0.16	4.4%	1.38E-5	4.27E-4	regulation of cytosolic calcium ion concentration	OG0000008,OG0000856,OG0000507,OG0000091,OG0000083,OG0000381,OG0000185,OG0000031,OG0000153,OG0000166,OG0000684,OG0000236,OG0000116,OG0000853,OG0000039
Contracted	Biological Process	GO:0051282	11	0.12	2.4%	1.38E-5	4.27E-4	regulation of sequestering of calcium ion	OG0000091,OG0000856,OG0000083,OG0000507,OG0000381,OG0000153,OG0000166,OG0000334,OG0000236,OG0000853,OG0000039
Contracted	Biological Process	GO:0050769	25	0.26	0.11	1.39E-5	4.27E-4	positive regulation of neurogenesis	OG0000008,OG0002308,OG0000108,OG0000507,OG0000091,OG0000071,OG0000195,OG0000153,OG0000332,OG0000872,OG0000236,OG0000116,OG0000853,OG0000039,OG0000856,OG0000180,OG0000083,OG0000381,OG0000064,OG0000185,OG0000042,OG0000164,OG0000166,OG0000101,OG0008503
Contracted	Biological Process	GO:0055080	23	0.24	9.3%	1.39E-5	4.27E-4	cation homeostasis	OG0000008,OG0000856,OG0000507,OG0000091,OG0000093,OG0000083,OG0000381,OG0000064,OG0000185,OG0000042,OG0000031,OG0000020,OG0000153,OG0000231,OG0000066,OG0000166,OG0000684,OG0000004,OG0000005,OG0000236,OG0000116,OG0000853,OG0000039
Contracted	Biological Process	GO:0061448	14	0.15	3.9%	1.43E-5	4.35E-4	connective tissue development	OG0000856,OG0000507,OG0000091,OG0000381,OG0000195,OG0000064,OG0000031,OG0000020,OG0000098,OG0000153,OG0000166,OG0000332,OG0000168,OG0000116
Contracted	Biological Process	GO:0022610	23	0.24	9.4%	1.43E-5	4.35E-4	biological adhesion	OG0000008,OG0000108,OG0000856,OG0000507,OG0000091,OG0008148,OG0000195,OG0000064,OG0000042,OG0000031,OG0000020,OG0000098,OG0000164,OG0000153,OG0000166,OG0000475,OG0000101,OG0000047,OG0000236,OG0000116,OG0009319,OG0000853,OG0000337
Contracted	Biological Process	GO:0098771	23	0.24	9.4%	1.43E-5	4.35E-4	inorganic ion homeostasis	OG0000008,OG0000856,OG0000507,OG0000091,OG0000093,OG0000083,OG0000381,OG0000064,OG0000185,OG0000042,OG0000031,OG0000020,OG0000153,OG0000231,OG0000066,OG0000166,OG0000684,OG0000004,OG0000005,OG0000236,OG0000116,OG0000853,OG0000039
Contracted	Biological Process	GO:1904951	20	0.21	7.4%	1.44E-5	4.35E-4	positive regulation of establishment of protein localization	OG0000856,OG0000507,OG0000091,OG0000071,OG0000083,OG0007754,OG0000381,OG0000272,OG0000185,OG0000098,OG0007960,OG0000164,OG0000153,OG0004535,OG0000166,OG0000101,OG0000005,OG0000698,OG0000589,OG0000853
Contracted	Biological Process	GO:0021954	12	0.13	2.9%	1.45E-5	4.36E-4	central nervous system neuron development	OG0000091,OG0000856,OG0000180,OG0000083,OG0000381,OG0000064,OG0000020,OG0000164,OG0000153,OG0000166,OG0000475,OG0000101
Contracted	Biological Process	GO:0048738	14	0.15	3.9%	1.5E-5	4.48E-4	cardiac muscle tissue development	OG0002308,OG0000108,OG0000856,OG0000507,OG0000091,OG0000064,OG0000020,OG0000098,OG0000164,OG0000153,OG0000166,OG0000332,OG0000168,OG0000116
Contracted	Biological Process	GO:0048737	24	0.25	0.1	1.5E-5	4.48E-4	imaginal disc-derived appendage development	OG0000008,OG0000569,OG0000856,OG0000507,OG0000838,OG0000091,OG0000180,OG0007754,OG0000381,OG0000064,OG0000042,OG0000031,OG0000020,OG0000098,OG0000164,OG0000153,OG0000166,OG0000475,OG0000332,OG0000168,OG0000236,OG0000116,OG0000039,OG0000337
Contracted	Biological Process	GO:0007267	30	0.32	0.14	1.56E-5	4.64E-4	cell-cell signaling	OG0000008,OG0002308,OG0000507,OG0000091,OG0000050,OG0000031,OG0000098,OG0000153,OG0002332,OG0000872,OG0000278,OG0000116,OG0000853,OG0000039,OG0000831,OG0000856,OG0000083,OG0007754,OG0000381,OG0000064,OG0000185,OG0000042,OG0000020,OG0000164,OG0000166,OG0000101,OG0000684,OG0000004,OG0000202,OG0000589
Contracted	Biological Process	GO:0007368	14	0.15	3.9%	1.57E-5	4.64E-4	determination of left/right symmetry	OG0002308,OG0000856,OG0000507,OG0000091,OG0000381,OG0007841,OG0000064,OG0000042,OG0000020,OG0000098,OG0000164,OG0000166,OG0000101,OG0000168
Contracted	Biological Process	GO:0001501	19	0.2	6.8%	1.57E-5	4.64E-4	skeletal system development	OG0000008,OG0000108,OG0000856,OG0000507,OG0000091,OG0007754,OG0000381,OG0000195,OG0000064,OG0000031,OG0000020,OG0000098,OG0000153,OG0000166,OG0000332,OG0000168,OG0000202,OG0000116,OG0000039
Contracted	Biological Process	GO:0002088	10	0.11	2.0%	1.64E-5	4.8E-4	lens development in camera-type eye	OG0000108,OG0000856,OG0000507,OG0007754,OG0007841,OG0000195,OG0000064,OG0000153,OG0000166,OG0000116
Contracted	Biological Process	GO:0048483	8	8.4%	1.2%	1.64E-5	4.81E-4	autonomic nervous system development	OG0000856,OG0000180,OG0000195,OG0000064,OG0000020,OG0000098,OG0000166,OG0000168
Contracted	Biological Process	GO:0070588	14	0.15	3.9%	1.64E-5	4.81E-4	calcium ion transmembrane transport	OG0000008,OG0002308,OG0000327,OG0000856,OG0000507,OG0000091,OG0000083,OG0000381,OG0000185,OG0000031,OG0000166,OG0000236,OG0000116,OG0000039
Contracted	Biological Process	GO:0042692	21	0.22	8.1%	1.65E-5	4.81E-4	muscle cell differentiation	OG0000008,OG0002308,OG0000108,OG0000856,OG0000507,OG0000091,OG0000381,OG0000195,OG0000064,OG0000185,OG0000042,OG0000020,OG0000098,OG0000164,OG0000153,OG0000166,OG0000332,OG0000168,OG0000004,OG0000334,OG0000116
Contracted	Biological Process	GO:0060113	11	0.12	2.4%	1.67E-5	4.84E-4	inner ear receptor cell differentiation	OG0002308,OG0000091,OG0000108,OG0000507,OG0007754,OG0000195,OG0000164,OG0000153,OG0000166,OG0000101,OG0000116
Contracted	Biological Process	GO:0048812	32	0.34	0.16	1.68E-5	4.86E-4	neuron projection morphogenesis	OG0000008,OG0002308,OG0000108,OG0000507,OG0000091,OG0000071,OG0000195,OG0000031,OG0000098,OG0000153,OG0000475,OG0000872,OG0000334,OG0000116,OG0000853,OG0000039,OG0000856,OG0000180,OG0000083,OG0000381,OG0000064,OG0000042,OG0000020,OG0000164,OG0000166,OG0000101,OG0000047,OG0000168,OG0000004,OG0000027,OG0000589,OG0009319
Contracted	Biological Process	GO:0030534	20	0.21	7.5%	1.69E-5	4.86E-4	adult behavior	OG0000008,OG0000856,OG0000702,OG0000507,OG0000091,OG0000180,OG0000083,OG0000381,OG0000064,OG0000185,OG0000031,OG0000020,OG0000153,OG0000166,OG0000101,OG0000004,OG0000236,OG0000027,OG0000116,OG0000853
Contracted	Biological Process	GO:0048865	9	9.5%	1.6%	1.72E-5	4.94E-4	stem cell fate commitment	OG0000108,OG0000381,OG0000195,OG0000064,OG0000031,OG0000020,OG0000098,OG0000116,OG0000039
Contracted	Biological Process	GO:0120031	20	0.21	7.5%	1.74E-5	4.98E-4	plasma membrane bounded cell projection assembly	OG0000008,OG0002308,OG0000856,OG0000507,OG0000091,OG0007841,OG0000042,OG0000031,OG0000020,OG0000164,OG0000153,OG0000166,OG0000101,OG0000684,OG0000004,OG0000005,OG0002028,OG0000116,OG0000853,OG0000039
Contracted	Biological Process	GO:0048260	10	0.11	2.0%	1.76E-5	0.0005	positive regulation of receptor-mediated endocytosis	OG0000008,OG0000091,OG0000856,OG0000083,OG0000507,OG0000381,OG0000164,OG0000153,OG0000166,OG0002332
Contracted	Biological Process	GO:0031401	31	0.33	0.15	1.76E-5	0.0005	positive regulation of protein modification process	OG0000008,OG0002308,OG0000108,OG0000507,OG0000091,OG0000195,OG0000031,OG0000098,OG0000153,OG0000475,OG0000332,OG0000236,OG0000116,OG0000853,OG0000039,OG0000856,OG0009470,OG0000083,OG0007754,OG0000381,OG0000064,OG0000185,OG0000042,OG0000020,OG0000164,OG0000166,OG0000101,OG0000684,OG0000168,OG0000004,OG0000027
Contracted	Biological Process	GO:0035050	13	0.14	3.4%	1.79E-5	5.05E-4	embryonic heart tube development	OG0002308,OG0000507,OG0000091,OG0000381,OG0000064,OG0000020,OG0000098,OG0000153,OG0000166,OG0000101,OG0000168,OG0000004,OG0000039
Contracted	Biological Process	GO:0046942	15	0.16	4.5%	1.79E-5	5.05E-4	carboxylic acid transport	OG0000856,OG0000507,OG0000091,OG0000093,OG0000083,OG0007754,OG0000381,OG0000185,OG0000042,OG0000153,OG0000166,OG0000004,OG0000005,OG0000236,OG0002448
Contracted	Biological Process	GO:0015849	15	0.16	4.5%	1.79E-5	5.05E-4	organic acid transport	OG0000856,OG0000507,OG0000091,OG0000093,OG0000083,OG0007754,OG0000381,OG0000185,OG0000042,OG0000153,OG0000166,OG0000004,OG0000005,OG0000236,OG0002448
Contracted	Biological Process	GO:0070482	21	0.22	8.1%	1.81E-5	5.06E-4	response to oxygen levels	OG0000008,OG0000856,OG0000507,OG0000091,OG0000071,OG0000083,OG0000381,OG0000250,OG0000064,OG0000042,OG0000031,OG0000076,OG0000153,OG0000231,OG0000166,OG0000684,OG0000004,OG0000202,OG0000005,OG0000236,OG0000788
Contracted	Biological Process	GO:0007601	12	0.13	2.9%	1.81E-5	5.06E-4	visual perception	OG0000091,OG0000856,OG0000507,OG0000195,OG0000185,OG0000031,OG0000020,OG0000153,OG0000166,OG0000004,OG0000236,OG0000116
Contracted	Biological Process	GO:0046677	22	0.23	8.8%	1.82E-5	5.06E-4	response to antibiotic	OG0000008,OG0000856,OG0000702,OG0000507,OG0000091,OG0000083,OG0000381,OG0000064,OG0000031,OG0000020,OG0000076,OG0000153,OG0000166,OG0000004,OG0008503,OG0000005,OG0000027,OG0000017,OG0000116,OG0000853,OG0004525,OG0000039
Contracted	Biological Process	GO:0044057	23	0.24	9.5%	1.84E-5	5.09E-4	regulation of system process	OG0000008,OG0002308,OG0000108,OG0000856,OG0000507,OG0000091,OG0000180,OG0000083,OG0000381,OG0000195,OG0000064,OG0000185,OG0000042,OG0000031,OG0000020,OG0000153,OG0000166,OG0000101,OG0000168,OG0000004,OG0000202,OG0000236,OG0000116
Contracted	Biological Process	GO:0016055	15	0.16	4.5%	1.86E-5	5.15E-4	Wnt signaling pathway	OG0000008,OG0002308,OG0000856,OG0000507,OG0000091,OG0000083,OG0000381,OG0000064,OG0000098,OG0000164,OG0000153,OG0000166,OG0002332,OG0000116,OG0000853
Contracted	Biological Process	GO:0120039	32	0.34	0.16	1.87E-5	5.15E-4	plasma membrane bounded cell projection morphogenesis	OG0000008,OG0002308,OG0000108,OG0000507,OG0000091,OG0000071,OG0000195,OG0000031,OG0000098,OG0000153,OG0000475,OG0000872,OG0000334,OG0000116,OG0000853,OG0000039,OG0000856,OG0000180,OG0000083,OG0000381,OG0000064,OG0000042,OG0000020,OG0000164,OG0000166,OG0000101,OG0000047,OG0000168,OG0000004,OG0000027,OG0000589,OG0009319
Contracted	Biological Process	GO:0014016	9	9.5%	1.6%	1.87E-5	5.15E-4	neuroblast differentiation	OG0000091,OG0000108,OG0000381,OG0000195,OG0000031,OG0000020,OG0000098,OG0000166,OG0000039
Contracted	Biological Process	GO:0009612	17	0.18	5.7%	1.91E-5	5.23E-4	response to mechanical stimulus	OG0000008,OG0000856,OG0000507,OG0000091,OG0000180,OG0000083,OG0000381,OG0000195,OG0000185,OG0000020,OG0000164,OG0000153,OG0000166,OG0000004,OG0000202,OG0000116,OG0000853
Contracted	Biological Process	GO:0030856	12	0.13	2.9%	1.92E-5	5.23E-4	regulation of epithelial cell differentiation	OG0000091,OG0000856,OG0000507,OG0000381,OG0000195,OG0000042,OG0000166,OG0000101,OG0000332,OG0000005,OG0000116,OG0000853
Contracted	Biological Process	GO:0008344	16	0.17	5.1%	1.97E-5	5.36E-4	adult locomotory behavior	OG0000856,OG0000507,OG0000091,OG0000083,OG0000381,OG0000064,OG0000031,OG0000020,OG0000153,OG0000166,OG0000101,OG0000004,OG0000236,OG0000027,OG0000116,OG0000853
Contracted	Biological Process	GO:0008045	14	0.15	4.0%	1.97E-5	5.36E-4	motor neuron axon guidance	OG0000008,OG0000108,OG0000091,OG0000071,OG0000042,OG0000020,OG0000098,OG0000164,OG0000153,OG0000166,OG0000475,OG0000872,OG0000047,OG0000853
Contracted	Biological Process	GO:0010769	22	0.23	8.9%	1.98E-5	5.36E-4	regulation of cell morphogenesis involved in differentiation	OG0000008,OG0002308,OG0000108,OG0000856,OG0000507,OG0000091,OG0000180,OG0000071,OG0000064,OG0000042,OG0000031,OG0000164,OG0000153,OG0000166,OG0000475,OG0000101,OG0000332,OG0000872,OG0000236,OG0000116,OG0000853,OG0000039
Contracted	Biological Process	GO:0002697	17	0.18	5.7%	1.98E-5	5.36E-4	regulation of immune effector process	OG0000856,OG0000507,OG0008040,OG0009470,OG0000091,OG0000071,OG0000250,OG0000074,OG0000020,OG0000164,OG0000153,OG0000166,OG0000101,OG0000004,OG0000116,OG0009319,OG0000853
Contracted	Biological Process	GO:0001822	17	0.18	5.7%	1.98E-5	5.36E-4	kidney development	OG0002308,OG0000108,OG0000507,OG0000091,OG0000180,OG0000195,OG0000185,OG0000042,OG0000031,OG0000098,OG0000153,OG0000166,OG0000101,OG0000168,OG0000202,OG0000116,OG0000039
Contracted	Biological Process	GO:0048858	32	0.34	0.16	1.99E-5	5.36E-4	cell projection morphogenesis	OG0000008,OG0002308,OG0000108,OG0000507,OG0000091,OG0000071,OG0000195,OG0000031,OG0000098,OG0000153,OG0000475,OG0000872,OG0000334,OG0000116,OG0000853,OG0000039,OG0000856,OG0000180,OG0000083,OG0000381,OG0000064,OG0000042,OG0000020,OG0000164,OG0000166,OG0000101,OG0000047,OG0000168,OG0000004,OG0000027,OG0000589,OG0009319
Contracted	Biological Process	GO:0048701	10	0.11	2.0%	2.02E-5	5.37E-4	embryonic cranial skeleton morphogenesis	OG0000108,OG0000856,OG0000507,OG0000064,OG0000020,OG0000098,OG0000153,OG0000166,OG0000168,OG0000116
Contracted	Biological Process	GO:0000003	51	0.54	0.33	2.05E-5	5.45E-4	reproduction	OG0000008,OG0001339,OG0002308,OG0000569,OG0000091,OG0000093,OG0007600,OG0000098,OG0007960,OG0009345,OG0004535,OG0000332,OG0000334,OG0000698,OG0000853,OG0008539,OG0000838,OG0000083,OG0007754,OG0000042,OG0000164,OG0000166,OG0000168,OG0000004,OG0000202,OG0000005,OG0002028,OG0007519,OG0008406,OG0000108,OG0000507,OG0000195,OG0000031,OG0000153,OG0000231,OG0002332,OG0000475,OG0000872,OG0000278,OG0000236…
Contracted	Biological Process	GO:2000050	7	7.4%	0.91%	2.06E-5	5.46E-4	regulation of non-canonical Wnt signaling pathway	OG0002308,OG0000327,OG0000856,OG0000507,OG0000042,OG0000166,OG0000853
Contracted	Biological Process	GO:0001819	14	0.15	4.0%	2.07E-5	5.46E-4	positive regulation of cytokine production	OG0000008,OG0000108,OG0000856,OG0000507,OG0009470,OG0000091,OG0000083,OG0000381,OG0000042,OG0000153,OG0004535,OG0000166,OG0000004,OG0000853
Contracted	Biological Process	GO:0044706	15	0.16	4.6%	2.11E-5	5.56E-4	multi-multicellular organism process	OG0000108,OG0000856,OG0000507,OG0000091,OG0000083,OG0000064,OG0000185,OG0000042,OG0000020,OG0000098,OG0000153,OG0000166,OG0000004,OG0000202,OG0000005
Contracted	Biological Process	GO:0048538	9	9.5%	1.6%	2.19E-5	5.75E-4	thymus development	OG0000064,OG0000020,OG0000098,OG0000153,OG0000166,OG0000168,OG0000004,OG0000116,OG0000853
Contracted	Biological Process	GO:0002684	23	0.24	9.6%	2.22E-5	5.8E-4	positive regulation of immune system process	OG0000008,OG0000856,OG0000507,OG0008040,OG0009470,OG0000091,OG0000071,OG0000381,OG0000250,OG0000074,OG0000031,OG0000020,OG0000164,OG0000153,OG0000166,OG0000101,OG0000684,OG0000004,OG0000005,OG0000116,OG0009319,OG0000853,OG0000039
Contracted	Biological Process	GO:0001558	23	0.24	9.6%	2.22E-5	5.8E-4	regulation of cell growth	OG0000008,OG0002308,OG0000108,OG0000856,OG0000507,OG0000091,OG0000180,OG0000071,OG0007754,OG0000064,OG0000042,OG0000031,OG0000164,OG0000153,OG0000166,OG0000475,OG0000101,OG0000684,OG0000872,OG0000236,OG0000116,OG0000853,OG0000039
Contracted	Biological Process	GO:1902866	6	6.3%	0.62%	2.22E-5	5.8E-4	regulation of retina development in camera-type eye	OG0000108,OG0000856,OG0000153,OG0000166,OG0000168,OG0000116
Contracted	Biological Process	GO:0071695	21	0.22	8.3%	2.29E-5	5.93E-4	anatomical structure maturation	OG0000008,OG0002308,OG0000856,OG0000507,OG0000091,OG0008148,OG0000083,OG0007754,OG0000381,OG0000195,OG0000042,OG0000020,OG0000153,OG0000166,OG0000101,OG0000332,OG0000004,OG0000005,OG0000236,OG0000116,OG0000853
Contracted	Biological Process	GO:0060627	25	0.26	0.11	2.37E-5	6.12E-4	regulation of vesicle-mediated transport	OG0000008,OG0002308,OG0000507,OG0000091,OG0000031,OG0007960,OG0000153,OG0002332,OG0000116,OG0000853,OG0000039,OG0000856,OG0000083,OG0007754,OG0000381,OG0000064,OG0000042,OG0000164,OG0000166,OG0000101,OG0000684,OG0000004,OG0000005,OG0000027,OG0000589
Contracted	Biological Process	GO:0032835	9	9.5%	1.7%	2.37E-5	6.12E-4	glomerulus development	OG0002308,OG0000091,OG0000180,OG0000507,OG0000031,OG0000098,OG0000101,OG0000168,OG0000116
Contracted	Biological Process	GO:0060271	17	0.18	5.8%	2.37E-5	6.12E-4	cilium assembly	OG0000008,OG0002308,OG0000856,OG0000507,OG0000091,OG0007841,OG0000042,OG0000031,OG0000020,OG0000153,OG0000166,OG0000101,OG0000004,OG0000005,OG0002028,OG0000116,OG0000039
Contracted	Biological Process	GO:0021884	8	8.4%	1.3%	2.41E-5	6.16E-4	forebrain neuron development	OG0000091,OG0000856,OG0000083,OG0000381,OG0000064,OG0000020,OG0000164,OG0000101
Contracted	Biological Process	GO:0007469	8	8.4%	1.3%	2.41E-5	6.16E-4	antennal development	OG0000091,OG0000381,OG0000064,OG0000031,OG0000020,OG0000153,OG0000168,OG0000116
Contracted	Biological Process	GO:0050807	21	0.22	8.3%	2.42E-5	6.17E-4	regulation of synapse organization	OG0000008,OG0002308,OG0000108,OG0000856,OG0000507,OG0000091,OG0000071,OG0000083,OG0000381,OG0000031,OG0000164,OG0000153,OG0000166,OG0000475,OG0000101,OG0000004,OG0000236,OG0000027,OG0000116,OG0000853,OG0001228
Contracted	Biological Process	GO:0048598	30	0.32	0.15	2.46E-5	6.24E-4	embryonic morphogenesis	OG0000008,OG0002308,OG0000108,OG0000507,OG0000091,OG0007841,OG0000195,OG0000098,OG0000153,OG0000475,OG0000334,OG0000236,OG0000116,OG0000853,OG0000039,OG0000831,OG0000856,OG0000838,OG0007754,OG0000381,OG0000064,OG0000185,OG0000042,OG0000020,OG0000164,OG0000166,OG0000101,OG0000168,OG0000202,OG0009319
Contracted	Biological Process	GO:0060322	31	0.33	0.16	2.51E-5	6.36E-4	head development	OG0000008,OG0002308,OG0000108,OG0000507,OG0000091,OG0000071,OG0000195,OG0000031,OG0000098,OG0000076,OG0000153,OG0000475,OG0000116,OG0000853,OG0000856,OG0000180,OG0000083,OG0007754,OG0000381,OG0000064,OG0000185,OG0000042,OG0000020,OG0000164,OG0000166,OG0000101,OG0000168,OG0000004,OG0000202,OG0000027,OG0008406
Contracted	Biological Process	GO:0002065	24	0.25	0.1	2.54E-5	6.4E-4	columnar/cuboidal epithelial cell differentiation	OG0002308,OG0000569,OG0000108,OG0000856,OG0000507,OG0000838,OG0000091,OG0007754,OG0000064,OG0000185,OG0000042,OG0000020,OG0000098,OG0000164,OG0000153,OG0000166,OG0000101,OG0000332,OG0000004,OG0000236,OG0000116,OG0009319,OG0000853,OG0000039
Contracted	Biological Process	GO:0003206	11	0.12	2.5%	2.55E-5	6.41E-4	cardiac chamber morphogenesis	OG0002308,OG0000091,OG0000108,OG0000856,OG0000507,OG0000064,OG0000031,OG0000098,OG0000153,OG0000166,OG0000168
Contracted	Biological Process	GO:0006790	19	0.2	7.0%	2.56E-5	6.41E-4	sulfur compound metabolic process	OG0000008,OG0001339,OG0000856,OG0000507,OG0000091,OG0000180,OG0000071,OG0007754,OG0000381,OG0000031,OG0000098,OG0000153,OG0000231,OG0000166,OG0000005,OG0000644,OG0000116,OG0000039,OG0002448
Contracted	Biological Process	GO:0071214	18	0.19	6.4%	2.6E-5	6.5E-4	cellular response to abiotic stimulus	OG0000008,OG0000108,OG0000856,OG0000091,OG0000180,OG0007754,OG0000195,OG0000185,OG0000020,OG0000164,OG0000153,OG0000166,OG0000334,OG0000202,OG0000236,OG0000027,OG0000116,OG0000039
Contracted	Biological Process	GO:0104004	18	0.19	6.4%	2.6E-5	6.5E-4	cellular response to environmental stimulus	OG0000008,OG0000108,OG0000856,OG0000091,OG0000180,OG0007754,OG0000195,OG0000185,OG0000020,OG0000164,OG0000153,OG0000166,OG0000334,OG0000202,OG0000236,OG0000027,OG0000116,OG0000039
Contracted	Biological Process	GO:0008406	20	0.21	7.7%	2.6E-5	6.5E-4	gonad development	OG0001339,OG0000108,OG0000507,OG0000091,OG0007600,OG0007754,OG0000195,OG0000064,OG0000042,OG0000031,OG0000020,OG0000098,OG0000153,OG0000166,OG0000101,OG0000168,OG0000004,OG0008406,OG0000039,OG0008539
Contracted	Biological Process	GO:0043408	24	0.25	0.1	2.6E-5	6.5E-4	regulation of MAPK cascade	OG0000008,OG0002308,OG0000856,OG0000507,OG0000091,OG0000083,OG0007754,OG0000381,OG0000195,OG0000064,OG0000185,OG0000042,OG0000031,OG0000020,OG0000098,OG0000164,OG0000153,OG0000166,OG0000475,OG0000684,OG0000168,OG0000202,OG0000853,OG0000039
Contracted	Biological Process	GO:0009611	23	0.24	9.7%	2.6E-5	6.5E-4	response to wounding	OG0000008,OG0002308,OG0000108,OG0000856,OG0000507,OG0000091,OG0000083,OG0000381,OG0000195,OG0000064,OG0000042,OG0000031,OG0000020,OG0000164,OG0000153,OG0004535,OG0000166,OG0000475,OG0000101,OG0000004,OG0000005,OG0000236,OG0000116
Contracted	Biological Process	GO:0007010	35	0.37	0.19	2.61E-5	6.5E-4	cytoskeleton organization	OG0000008,OG0002308,OG0000108,OG0000507,OG0000091,OG0000071,OG0007841,OG0000074,OG0000195,OG0000031,OG0009345,OG0000153,OG0000475,OG0000332,OG0000872,OG0000334,OG0000236,OG0000116,OG0000853,OG0000039,OG0000337,OG0000856,OG0008148,OG0000083,OG0007754,OG0000381,OG0000185,OG0000042,OG0000020,OG0000164,OG0000166,OG0000101,OG0000684,OG0000004,OG0002028
Contracted	Biological Process	GO:0006812	25	0.26	0.11	2.61E-5	6.5E-4	cation transport	OG0000008,OG0002308,OG0000327,OG0000108,OG0000507,OG0000091,OG0000031,OG0000153,OG0000231,OG0000236,OG0000116,OG0000039,OG0000856,OG0008160,OG0000083,OG0000381,OG0000064,OG0000185,OG0000042,OG0000020,OG0000166,OG0000267,OG0000004,OG0000005,OG0000027
Contracted	Biological Process	GO:0014033	10	0.11	2.1%	2.64E-5	6.5E-4	neural crest cell differentiation	OG0000180,OG0000507,OG0000195,OG0000064,OG0000020,OG0000098,OG0000153,OG0000166,OG0000168,OG0000116
Contracted	Biological Process	GO:0022414	50	0.53	0.32	2.68E-5	6.55E-4	reproductive process	OG0000008,OG0001339,OG0002308,OG0000569,OG0000091,OG0000093,OG0007600,OG0000098,OG0007960,OG0009345,OG0004535,OG0000332,OG0000334,OG0000698,OG0000853,OG0008539,OG0000838,OG0000083,OG0007754,OG0000042,OG0000164,OG0000166,OG0000168,OG0000004,OG0000202,OG0000005,OG0002028,OG0007519,OG0008406,OG0000108,OG0000507,OG0000195,OG0000031,OG0000153,OG0000231,OG0000475,OG0000872,OG0000278,OG0000236,OG0000116…
Contracted	Biological Process	GO:0048666	38	0.4	0.21	2.76E-5	6.71E-4	neuron development	OG0000008,OG0002308,OG0000108,OG0000507,OG0000091,OG0000071,OG0000195,OG0000031,OG0000098,OG0000153,OG0000475,OG0000332,OG0000872,OG0000334,OG0000236,OG0000116,OG0000853,OG0000039,OG0000856,OG0000180,OG0008225,OG0000083,OG0007754,OG0000381,OG0000064,OG0000185,OG0000042,OG0000020,OG0000164,OG0000166,OG0000101,OG0000047,OG0000168,OG0000004,OG0000027,OG0008406,OG0000589,OG0009319
Contracted	Biological Process	GO:0032386	22	0.23	9.1%	2.76E-5	6.71E-4	regulation of intracellular transport	OG0000008,OG0002308,OG0000108,OG0000856,OG0000507,OG0000091,OG0000071,OG0007754,OG0000272,OG0000031,OG0000020,OG0000098,OG0007960,OG0000164,OG0000153,OG0000166,OG0000101,OG0000332,OG0000684,OG0000004,OG0000116,OG0000853
Contracted	Biological Process	GO:0030703	13	0.14	3.6%	2.76E-5	6.71E-4	eggshell formation	OG0000569,OG0000856,OG0000507,OG0000091,OG0000098,OG0000164,OG0004535,OG0000475,OG0000004,OG0000236,OG0000698,OG0000116,OG0009319
Contracted	Biological Process	GO:0046546	12	0.13	3.1%	2.78E-5	6.71E-4	development of primary male sexual characteristics	OG0001339,OG0000091,OG0007600,OG0000507,OG0000195,OG0000064,OG0000020,OG0000153,OG0000166,OG0000168,OG0000004,OG0008406
Contracted	Biological Process	GO:0008584	12	0.13	3.1%	2.78E-5	6.71E-4	male gonad development	OG0001339,OG0000091,OG0007600,OG0000507,OG0000195,OG0000064,OG0000020,OG0000153,OG0000166,OG0000168,OG0000004,OG0008406
Contracted	Biological Process	GO:0034220	27	0.28	0.13	2.81E-5	6.74E-4	ion transmembrane transport	OG0000008,OG0002308,OG0000327,OG0000108,OG0000507,OG0000091,OG0000093,OG0000031,OG0000153,OG0000236,OG0000116,OG0000039,OG0000856,OG0008160,OG0000083,OG0007754,OG0000381,OG0000064,OG0000185,OG0000042,OG0000020,OG0000166,OG0000267,OG0000004,OG0000005,OG0000027,OG0002448
Contracted	Biological Process	GO:0035220	25	0.26	0.11	2.81E-5	6.74E-4	wing disc development	OG0000008,OG0000108,OG0000507,OG0000091,OG0000050,OG0000074,OG0000031,OG0000098,OG0000153,OG0000475,OG0000332,OG0000236,OG0000116,OG0000039,OG0000337,OG0000856,OG0000838,OG0000180,OG0007754,OG0000064,OG0000042,OG0000164,OG0000066,OG0000166,OG0000005
Contracted	Biological Process	GO:0006629	29	0.31	0.14	2.88E-5	6.87E-4	lipid metabolic process	OG0000008,OG0000569,OG0000108,OG0000506,OG0000507,OG0000091,OG0007221,OG0000071,OG0000031,OG0000153,OG0000475,OG0000058,OG0000236,OG0000017,OG0000116,OG0000039,OG0000856,OG0000180,OG0000083,OG0000381,OG0000064,OG0000042,OG0000020,OG0000166,OG0000101,OG0000004,OG0000005,OG0000644,OG0004525
Contracted	Biological Process	GO:0042176	21	0.22	8.4%	2.88E-5	6.87E-4	regulation of protein catabolic process	OG0002308,OG0000108,OG0000856,OG0000507,OG0000091,OG0000180,OG0000071,OG0000083,OG0000195,OG0004099,OG0000042,OG0000020,OG0007960,OG0000164,OG0000153,OG0000166,OG0000475,OG0000684,OG0000004,OG0002028,OG0000116
Contracted	Biological Process	GO:0002376	41	0.43	0.24	2.9E-5	6.88E-4	immune system process	OG0000008,OG0001339,OG0002308,OG0000108,OG0000702,OG0000507,OG0000091,OG0000071,OG0000250,OG0000074,OG0000272,OG0000031,OG0000098,OG0000076,OG0000153,OG0004535,OG0000332,OG0000058,OG0000116,OG0000853,OG0000039,OG0001228,OG0000856,OG0009470,OG0000083,OG0007754,OG0000381,OG0000064,OG0000185,OG0000042,OG0000020,OG0000164,OG0000166,OG0000101,OG0000684,OG0000168,OG0000004,OG0000202,OG0000005,OG0008406…
Contracted	Biological Process	GO:0071697	7	7.4%	0.95%	2.9E-5	6.88E-4	ectodermal placode morphogenesis	OG0000108,OG0000507,OG0000195,OG0000098,OG0000164,OG0000166,OG0000116
Contracted	Biological Process	GO:0060788	7	7.4%	0.95%	2.9E-5	6.88E-4	ectodermal placode formation	OG0000108,OG0000507,OG0000195,OG0000098,OG0000164,OG0000166,OG0000116
Contracted	Biological Process	GO:0042551	12	0.13	3.1%	2.93E-5	6.89E-4	neuron maturation	OG0000008,OG0002308,OG0000091,OG0000856,OG0000381,OG0000042,OG0000153,OG0000166,OG0000101,OG0000236,OG0000116,OG0000853
Contracted	Biological Process	GO:0045137	20	0.21	7.7%	2.93E-5	6.89E-4	development of primary sexual characteristics	OG0001339,OG0000108,OG0000507,OG0000091,OG0007600,OG0007754,OG0000195,OG0000064,OG0000042,OG0000031,OG0000020,OG0000098,OG0000153,OG0000166,OG0000101,OG0000168,OG0000004,OG0008406,OG0000039,OG0008539
Contracted	Biological Process	GO:0019953	44	0.46	0.27	2.94E-5	6.89E-4	sexual reproduction	OG0000008,OG0002308,OG0000569,OG0000108,OG0000507,OG0000091,OG0000093,OG0000195,OG0000031,OG0000098,OG0007960,OG0009345,OG0000153,OG0000231,OG0004535,OG0000475,OG0000332,OG0000872,OG0000278,OG0000334,OG0000236,OG0000698,OG0000116,OG0000853,OG0000039,OG0000856,OG0000838,OG0008148,OG0000083,OG0007754,OG0000381,OG0000185,OG0000042,OG0000020,OG0000164,OG0000166,OG0000101,OG0000168,OG0000004,OG0000202…
Contracted	Biological Process	GO:0051962	26	0.27	0.12	3.04E-5	7.1E-4	positive regulation of nervous system development	OG0000008,OG0002308,OG0000108,OG0000507,OG0000091,OG0000071,OG0000195,OG0000153,OG0000475,OG0000332,OG0000872,OG0000236,OG0000116,OG0000853,OG0000039,OG0000856,OG0000180,OG0000083,OG0000381,OG0000064,OG0000185,OG0000042,OG0000164,OG0000166,OG0000101,OG0008503
Contracted	Biological Process	GO:0048706	12	0.13	3.1%	3.08E-5	7.17E-4	embryonic skeletal system development	OG0000091,OG0000108,OG0000856,OG0000507,OG0007754,OG0000064,OG0000020,OG0000098,OG0000153,OG0000166,OG0000168,OG0000116
Contracted	Biological Process	GO:0071495	32	0.34	0.17	3.09E-5	7.18E-4	cellular response to endogenous stimulus	OG0000008,OG0002308,OG0000108,OG0000507,OG0000091,OG0000071,OG0007600,OG0000195,OG0000031,OG0000098,OG0000153,OG0000332,OG0000017,OG0000116,OG0000853,OG0000856,OG0000180,OG0000083,OG0000381,OG0000064,OG0000185,OG0000042,OG0000020,OG0000164,OG0000166,OG0000101,OG0000168,OG0000004,OG0008503,OG0000005,OG0008406,OG0004525
Contracted	Biological Process	GO:0007420	30	0.32	0.15	3.1E-5	7.18E-4	brain development	OG0000008,OG0002308,OG0000108,OG0000507,OG0000091,OG0000071,OG0000195,OG0000031,OG0000098,OG0000153,OG0000475,OG0000116,OG0000853,OG0000856,OG0000180,OG0000083,OG0007754,OG0000381,OG0000064,OG0000185,OG0000042,OG0000020,OG0000164,OG0000166,OG0000101,OG0000168,OG0000004,OG0000202,OG0000027,OG0008406
Contracted	Biological Process	GO:0045165	25	0.26	0.11	3.1E-5	7.18E-4	cell fate commitment	OG0000008,OG0000108,OG0000702,OG0000507,OG0000091,OG0000050,OG0000195,OG0000031,OG0000098,OG0000153,OG0000332,OG0000116,OG0000039,OG0000856,OG0000838,OG0007754,OG0000381,OG0000064,OG0000042,OG0000020,OG0000164,OG0000166,OG0000101,OG0000168,OG0000004
Contracted	Biological Process	GO:0050803	22	0.23	9.1%	3.17E-5	7.28E-4	regulation of synapse structure or activity	OG0000008,OG0002308,OG0000108,OG0000856,OG0000507,OG0000091,OG0000071,OG0000083,OG0000381,OG0000064,OG0000031,OG0000164,OG0000153,OG0000166,OG0000475,OG0000101,OG0000004,OG0000236,OG0000027,OG0000116,OG0000853,OG0001228
Contracted	Biological Process	GO:0061371	10	0.11	2.1%	3.21E-5	7.36E-4	determination of heart left/right asymmetry	OG0002308,OG0000091,OG0000507,OG0000381,OG0000064,OG0000020,OG0000098,OG0000166,OG0000101,OG0000168
Contracted	Biological Process	GO:0090277	11	0.12	2.6%	3.21E-5	7.36E-4	positive regulation of peptide hormone secretion	OG0000091,OG0000856,OG0000083,OG0000507,OG0007754,OG0000381,OG0000153,OG0000101,OG0000005,OG0000698,OG0000116
Contracted	Biological Process	GO:0042490	11	0.12	2.6%	3.21E-5	7.36E-4	mechanoreceptor differentiation	OG0002308,OG0000091,OG0000108,OG0000507,OG0007754,OG0000195,OG0000164,OG0000153,OG0000166,OG0000101,OG0000116
Contracted	Biological Process	GO:0043473	16	0.17	5.3%	3.23E-5	7.36E-4	pigmentation	OG0002308,OG0000507,OG0000083,OG0000381,OG0000195,OG0000064,OG0000031,OG0000020,OG0000098,OG0000153,OG0000166,OG0000475,OG0000004,OG0000334,OG0000116,OG0000039
Contracted	Biological Process	GO:0071696	7	7.4%	0.97%	3.24E-5	7.36E-4	ectodermal placode development	OG0000108,OG0000507,OG0000195,OG0000098,OG0000164,OG0000166,OG0000116
Contracted	Biological Process	GO:0072091	12	0.13	3.1%	3.24E-5	7.36E-4	regulation of stem cell proliferation	OG0000091,OG0000108,OG0000180,OG0000083,OG0000507,OG0007754,OG0000381,OG0000195,OG0000064,OG0000166,OG0000004,OG0000116
Contracted	Biological Process	GO:0009266	19	0.2	7.2%	3.29E-5	7.42E-4	response to temperature stimulus	OG0000008,OG0000327,OG0000108,OG0000856,OG0000702,OG0000507,OG0000091,OG0000180,OG0000071,OG0000064,OG0000031,OG0000098,OG0000076,OG0000153,OG0000166,OG0000684,OG0000334,OG0000005,OG0000039
Contracted	Biological Process	GO:0035120	23	0.24	9.9%	3.29E-5	7.42E-4	post-embryonic appendage morphogenesis	OG0000008,OG0000569,OG0000856,OG0000507,OG0000838,OG0000091,OG0000180,OG0007754,OG0000195,OG0000064,OG0000042,OG0000031,OG0000020,OG0000098,OG0000164,OG0000153,OG0000166,OG0000475,OG0000332,OG0000236,OG0000116,OG0000039,OG0000337
Contracted	Biological Process	GO:0046620	14	0.15	4.2%	3.34E-5	7.49E-4	regulation of organ growth	OG0002308,OG0000108,OG0000856,OG0000507,OG0000091,OG0007754,OG0000064,OG0000042,OG0000031,OG0000020,OG0000153,OG0000166,OG0008406,OG0000039
Contracted	Biological Process	GO:0043062	17	0.18	5.9%	3.37E-5	7.55E-4	extracellular structure organization	OG0000008,OG0002308,OG0000108,OG0000856,OG0000507,OG0000091,OG0000180,OG0000074,OG0000195,OG0000185,OG0000042,OG0000031,OG0000076,OG0000153,OG0000166,OG0000004,OG0000039
Contracted	Biological Process	GO:0060606	11	0.12	2.6%	3.4E-5	7.58E-4	tube closure	OG0002308,OG0000091,OG0000856,OG0000507,OG0000064,OG0000042,OG0000098,OG0000153,OG0000166,OG0000116,OG0000853
Contracted	Biological Process	GO:0001843	11	0.12	2.6%	3.4E-5	7.58E-4	neural tube closure	OG0002308,OG0000091,OG0000856,OG0000507,OG0000064,OG0000042,OG0000098,OG0000153,OG0000166,OG0000116,OG0000853
Contracted	Biological Process	GO:0030031	20	0.21	7.8%	3.4E-5	7.58E-4	cell projection assembly	OG0000008,OG0002308,OG0000856,OG0000507,OG0000091,OG0007841,OG0000042,OG0000031,OG0000020,OG0000164,OG0000153,OG0000166,OG0000101,OG0000684,OG0000004,OG0000005,OG0002028,OG0000116,OG0000853,OG0000039
Contracted	Biological Process	GO:0007193	8	8.4%	1.3%	3.44E-5	7.63E-4	adenylate cyclase-inhibiting G protein-coupled receptor signaling pathway	OG0000008,OG0000856,OG0000083,OG0000507,OG0000381,OG0000185,OG0000153,OG0000166
Contracted	Biological Process	GO:0019933	9	9.5%	1.7%	3.46E-5	7.64E-4	cAMP-mediated signaling	OG0000008,OG0000091,OG0000702,OG0000083,OG0000381,OG0000195,OG0000031,OG0000153,OG0000166
Contracted	Biological Process	GO:0042592	38	0.4	0.22	3.46E-5	7.64E-4	homeostatic process	OG0000008,OG0002308,OG0000108,OG0000507,OG0000091,OG0000093,OG0000071,OG0000195,OG0000031,OG0007960,OG0000076,OG0000153,OG0000231,OG0000332,OG0000334,OG0000236,OG0000698,OG0000116,OG0000853,OG0000039,OG0000831,OG0000856,OG0000180,OG0000083,OG0000381,OG0000064,OG0000185,OG0000042,OG0000020,OG0000164,OG0000066,OG0000166,OG0000684,OG0000004,OG0008503,OG0000005,OG0000027,OG0000589
Contracted	Biological Process	GO:0050920	14	0.15	4.2%	3.48E-5	7.65E-4	regulation of chemotaxis	OG0002308,OG0000856,OG0000507,OG0000091,OG0000083,OG0000164,OG0000153,OG0000166,OG0000475,OG0000872,OG0000004,OG0000202,OG0000005,OG0000039
Contracted	Biological Process	GO:0032990	32	0.34	0.17	3.55E-5	7.78E-4	cell part morphogenesis	OG0000008,OG0002308,OG0000108,OG0000507,OG0000091,OG0000071,OG0000195,OG0000031,OG0000098,OG0000153,OG0000475,OG0000872,OG0000334,OG0000116,OG0000853,OG0000039,OG0000856,OG0000180,OG0000083,OG0000381,OG0000064,OG0000042,OG0000020,OG0000164,OG0000166,OG0000101,OG0000047,OG0000168,OG0000004,OG0000027,OG0000589,OG0009319
Contracted	Biological Process	GO:0060541	23	0.24	9.9%	3.56E-5	7.78E-4	respiratory system development	OG0002308,OG0000108,OG0000856,OG0000507,OG0000091,OG0000180,OG0000071,OG0000195,OG0000064,OG0000042,OG0000020,OG0000098,OG0000164,OG0000153,OG0000166,OG0000475,OG0000101,OG0000168,OG0000004,OG0000005,OG0000236,OG0000698,OG0000039
Contracted	Biological Process	GO:0050953	12	0.13	3.1%	3.59E-5	7.83E-4	sensory perception of light stimulus	OG0000091,OG0000856,OG0000507,OG0000195,OG0000185,OG0000031,OG0000020,OG0000153,OG0000166,OG0000004,OG0000236,OG0000116
Contracted	Biological Process	GO:0044703	45	0.47	0.28	3.6E-5	7.83E-4	multi-organism reproductive process	OG0000008,OG0002308,OG0000569,OG0000108,OG0000507,OG0000091,OG0000093,OG0000195,OG0000031,OG0000098,OG0007960,OG0009345,OG0000153,OG0000231,OG0004535,OG0000475,OG0000332,OG0000872,OG0000278,OG0000334,OG0000236,OG0000698,OG0000116,OG0000853,OG0000039,OG0000856,OG0000838,OG0008148,OG0000083,OG0007754,OG0000381,OG0000064,OG0000185,OG0000042,OG0000020,OG0000164,OG0000166,OG0000101,OG0000168,OG0000004…
Contracted	Biological Process	GO:0072507	18	0.19	6.6%	3.61E-5	7.83E-4	divalent inorganic cation homeostasis	OG0000008,OG0000856,OG0000507,OG0000091,OG0000083,OG0000381,OG0000064,OG0000185,OG0000031,OG0000020,OG0000153,OG0000166,OG0000684,OG0000004,OG0000236,OG0000116,OG0000853,OG0000039
Contracted	Biological Process	GO:0021826	5	5.3%	0.41%	3.63E-5	7.87E-4	substrate-independent telencephalic tangential migration	OG0000083,OG0000381,OG0000064,OG0000164,OG0000101
Contracted	Biological Process	GO:0021843	5	5.3%	0.41%	3.63E-5	7.87E-4	substrate-independent telencephalic tangential interneuron migration	OG0000083,OG0000381,OG0000064,OG0000164,OG0000101
Contracted	Biological Process	GO:0021894	5	5.3%	0.41%	3.63E-5	7.87E-4	cerebral cortex GABAergic interneuron development	OG0000083,OG0000381,OG0000064,OG0000164,OG0000101
Contracted	Biological Process	GO:0009314	24	0.25	0.11	3.69E-5	7.93E-4	response to radiation	OG0000008,OG0002308,OG0000108,OG0000856,OG0000507,OG0000091,OG0000083,OG0000381,OG0000185,OG0000042,OG0000031,OG0000020,OG0000076,OG0000153,OG0000166,OG0000332,OG0000684,OG0000334,OG0000202,OG0000236,OG0000027,OG0000116,OG0000853,OG0000039
Contracted	Biological Process	GO:0031023	13	0.14	3.7%	3.82E-5	8.19E-4	microtubule organizing center organization	OG0000008,OG0002308,OG0000856,OG0000091,OG0000042,OG0009345,OG0000153,OG0000166,OG0000004,OG0002028,OG0000116,OG0000853,OG0000039
Contracted	Biological Process	GO:0016358	19	0.2	7.3%	3.95E-5	8.44E-4	dendrite development	OG0000008,OG0000108,OG0000856,OG0000507,OG0000091,OG0007754,OG0000381,OG0000195,OG0000064,OG0000042,OG0000031,OG0000164,OG0000153,OG0000166,OG0000168,OG0000004,OG0008406,OG0000116,OG0000853
Contracted	Biological Process	GO:0048511	18	0.19	6.6%	3.98E-5	8.47E-4	rhythmic process	OG0000008,OG0000327,OG0000108,OG0000856,OG0000507,OG0000091,OG0000083,OG0000381,OG0000042,OG0000031,OG0000020,OG0000153,OG0000166,OG0000332,OG0000168,OG0000004,OG0008503,OG0008539
Contracted	Biological Process	GO:0072359	28	0.29	0.14	3.98E-5	8.47E-4	circulatory system development	OG0000008,OG0002308,OG0000108,OG0000507,OG0000091,OG0007841,OG0000195,OG0000031,OG0000098,OG0000153,OG0000332,OG0000116,OG0000853,OG0000039,OG0000856,OG0000838,OG0000083,OG0000381,OG0000064,OG0000185,OG0000042,OG0000020,OG0000164,OG0000166,OG0000101,OG0000168,OG0000004,OG0000202
Contracted	Biological Process	GO:0098655	24	0.25	0.11	3.98E-5	8.47E-4	cation transmembrane transport	OG0000008,OG0002308,OG0000327,OG0000108,OG0000856,OG0000507,OG0008160,OG0000091,OG0000083,OG0000381,OG0000064,OG0000185,OG0000042,OG0000031,OG0000020,OG0000153,OG0000166,OG0000267,OG0000004,OG0000005,OG0000236,OG0000027,OG0000116,OG0000039
Contracted	Biological Process	GO:0016042	15	0.16	4.8%	4e-05	8.47E-4	lipid catabolic process	OG0000008,OG0000569,OG0000856,OG0000507,OG0000180,OG0000083,OG0000381,OG0000064,OG0000153,OG0000166,OG0000101,OG0000236,OG0000017,OG0000116,OG0004525
Contracted	Biological Process	GO:0002009	34	0.36	0.18	4.06E-5	8.56E-4	morphogenesis of an epithelium	OG0000008,OG0002308,OG0000569,OG0000108,OG0000507,OG0000091,OG0000071,OG0000195,OG0000031,OG0000098,OG0000153,OG0000475,OG0000332,OG0000334,OG0000236,OG0000116,OG0000853,OG0000039,OG0000337,OG0000856,OG0000838,OG0000180,OG0007754,OG0000381,OG0000064,OG0000185,OG0000042,OG0000020,OG0000164,OG0000166,OG0000101,OG0000168,OG0000004,OG0009319
Contracted	Biological Process	GO:0035295	39	0.41	0.23	4.1E-5	8.62E-4	tube development	OG0000008,OG0002308,OG0000569,OG0000108,OG0000507,OG0000091,OG0000071,OG0000050,OG0007841,OG0000074,OG0000195,OG0000031,OG0000098,OG0000153,OG0000475,OG0000332,OG0000334,OG0000236,OG0000116,OG0000853,OG0000039,OG0000337,OG0000856,OG0000838,OG0000180,OG0000083,OG0007754,OG0000381,OG0000064,OG0000185,OG0000042,OG0000020,OG0000164,OG0000066,OG0000166,OG0000101,OG0000168,OG0000004,OG0000005
Contracted	Biological Process	GO:0032501	78	0.82	0.63	4.1E-5	8.62E-4	multicellular organismal process	OG0000008,OG0001339,OG0002308,OG0000327,OG0000569,OG0000091,OG0000093,OG0000050,OG0007600,OG0000250,OG0007841,OG0000098,OG0007960,OG0009345,OG0004535,OG0000332,OG0000058,OG0000334,OG0000698,OG0000017,OG0000853,OG0008539,OG0000337,OG0000838,OG0003829,OG0009131,OG0000082,OG0000083,OG0007754,OG0000042,OG0000164,OG0000166,OG0000684,OG0000047,OG0000168,OG0000004,OG0011093,OG0000202,OG0000005,OG0002028…
Contracted	Biological Process	GO:0006366	25	0.26	0.11	4.13E-5	8.65E-4	transcription by RNA polymerase II	OG0000008,OG0000108,OG0000507,OG0000091,OG0000071,OG0000195,OG0000031,OG0000098,OG0000153,OG0000334,OG0000116,OG0000856,OG0000180,OG0000083,OG0008843,OG0000381,OG0000064,OG0000020,OG0000166,OG0000101,OG0000684,OG0000168,OG0000004,OG0008503,OG0000788
Contracted	Biological Process	GO:0048644	10	0.11	2.2%	4.13E-5	8.65E-4	muscle organ morphogenesis	OG0002308,OG0000091,OG0000108,OG0000856,OG0000064,OG0000098,OG0000153,OG0000166,OG0000236,OG0000116
Contracted	Biological Process	GO:0050804	22	0.23	9.3%	4.13E-5	8.65E-4	modulation of chemical synaptic transmission	OG0000008,OG0002308,OG0000108,OG0000856,OG0000507,OG0000091,OG0000071,OG0000083,OG0007754,OG0000381,OG0000064,OG0000185,OG0000031,OG0000164,OG0000153,OG0000166,OG0000101,OG0000684,OG0000004,OG0000116,OG0000589,OG0000853
Contracted	Biological Process	GO:0015711	17	0.18	6.0%	4.14E-5	8.65E-4	organic anion transport	OG0000856,OG0000507,OG0000091,OG0000093,OG0000083,OG0007754,OG0000381,OG0000185,OG0000042,OG0000020,OG0000153,OG0000166,OG0000004,OG0000005,OG0000236,OG0000116,OG0002448
Contracted	Biological Process	GO:0001666	19	0.2	7.3%	4.2E-5	8.7E-4	response to hypoxia	OG0000856,OG0000507,OG0000091,OG0000071,OG0000083,OG0000381,OG0000250,OG0000064,OG0000042,OG0000031,OG0000153,OG0000231,OG0000166,OG0000684,OG0000004,OG0000202,OG0000005,OG0000236,OG0000788
Contracted	Biological Process	GO:0014020	11	0.12	2.7%	4.24E-5	8.77E-4	primary neural tube formation	OG0002308,OG0000091,OG0000856,OG0000507,OG0000064,OG0000042,OG0000098,OG0000153,OG0000166,OG0000116,OG0000853
Contracted	Biological Process	GO:0045785	16	0.17	5.4%	4.31E-5	8.9E-4	positive regulation of cell adhesion	OG0000856,OG0000507,OG0009470,OG0000091,OG0000071,OG0000381,OG0000250,OG0000195,OG0000042,OG0000020,OG0000164,OG0000153,OG0000166,OG0000004,OG0000116,OG0000853
Contracted	Biological Process	GO:0007623	16	0.17	5.4%	4.31E-5	8.9E-4	circadian rhythm	OG0000008,OG0000108,OG0000856,OG0000507,OG0000091,OG0000083,OG0000381,OG0000042,OG0000031,OG0000020,OG0000153,OG0000166,OG0000332,OG0000168,OG0000004,OG0008503
Contracted	Biological Process	GO:0042337	7	7.4%	1.0%	4.44E-5	9.13E-4	cuticle development involved in chitin-based cuticle molting cycle	OG0000008,OG0000856,OG0000507,OG0007754,OG0000195,OG0000166,OG0000004
Contracted	Biological Process	GO:0019320	8	8.4%	1.4%	4.45E-5	9.13E-4	hexose catabolic process	OG0000091,OG0000856,OG0000506,OG0000507,OG0000064,OG0000153,OG0000166,OG0000004
Contracted	Biological Process	GO:0001525	14	0.15	4.3%	4.47E-5	9.13E-4	angiogenesis	OG0000008,OG0002308,OG0000507,OG0000083,OG0000064,OG0000185,OG0000042,OG0000031,OG0000020,OG0000098,OG0000164,OG0000153,OG0000166,OG0000168
Contracted	Biological Process	GO:0099177	22	0.23	9.3%	4.47E-5	9.13E-4	regulation of trans-synaptic signaling	OG0000008,OG0002308,OG0000108,OG0000856,OG0000507,OG0000091,OG0000071,OG0000083,OG0007754,OG0000381,OG0000064,OG0000185,OG0000031,OG0000164,OG0000153,OG0000166,OG0000101,OG0000684,OG0000004,OG0000116,OG0000589,OG0000853
Contracted	Biological Process	GO:0045787	21	0.22	8.7%	4.49E-5	9.14E-4	positive regulation of cell cycle	OG0002308,OG0000108,OG0000856,OG0000507,OG0000091,OG0000180,OG0000071,OG0000083,OG0000381,OG0000250,OG0000064,OG0000042,OG0000020,OG0000164,OG0000153,OG0000166,OG0000684,OG0000004,OG0002028,OG0000116,OG0000853
Contracted	Biological Process	GO:0071354	6	6.3%	0.7%	4.52E-5	9.18E-4	cellular response to interleukin-6	OG0000856,OG0000020,OG0000004,OG0000005,OG0000116,OG0000853
Contracted	Biological Process	GO:0032886	17	0.18	6.1%	4.57E-5	9.26E-4	regulation of microtubule-based process	OG0000008,OG0000856,OG0000507,OG0000091,OG0000071,OG0000083,OG0000042,OG0000164,OG0000153,OG0000166,OG0000101,OG0000332,OG0000872,OG0000004,OG0002028,OG0000116,OG0000853
Contracted	Biological Process	GO:0044782	17	0.18	6.1%	4.57E-5	9.26E-4	cilium organization	OG0000008,OG0002308,OG0000856,OG0000507,OG0000091,OG0007841,OG0000042,OG0000031,OG0000020,OG0000153,OG0000166,OG0000101,OG0000004,OG0000005,OG0002028,OG0000116,OG0000039
Contracted	Biological Process	GO:0032101	27	0.28	0.13	4.59E-5	9.26E-4	regulation of response to external stimulus	OG0000008,OG0002308,OG0000108,OG0000507,OG0000091,OG0000071,OG0000250,OG0000074,OG0000031,OG0000153,OG0000475,OG0000872,OG0000039,OG0000856,OG0009470,OG0000083,OG0000381,OG0000185,OG0000042,OG0000020,OG0000164,OG0000166,OG0000101,OG0000004,OG0000202,OG0000005,OG0009319
Contracted	Biological Process	GO:0048638	27	0.28	0.13	4.59E-5	9.26E-4	regulation of developmental growth	OG0000008,OG0002308,OG0000108,OG0000507,OG0000091,OG0000071,OG0000031,OG0000153,OG0000475,OG0000872,OG0000236,OG0000698,OG0000116,OG0000853,OG0000039,OG0000856,OG0000180,OG0000083,OG0007754,OG0000381,OG0000064,OG0000042,OG0000020,OG0000164,OG0000166,OG0000101,OG0008406
Contracted	Biological Process	GO:0060341	31	0.33	0.16	4.59E-5	9.26E-4	regulation of cellular localization	OG0000008,OG0002308,OG0000108,OG0000507,OG0000091,OG0000071,OG0000250,OG0000272,OG0000031,OG0000098,OG0007960,OG0000153,OG0000475,OG0000332,OG0000236,OG0000116,OG0000853,OG0000039,OG0000856,OG0000083,OG0007754,OG0000381,OG0000185,OG0000042,OG0000020,OG0000164,OG0000166,OG0000101,OG0000684,OG0000004,OG0000005
Contracted	Biological Process	GO:0048844	9	9.5%	1.8%	4.61E-5	9.26E-4	artery morphogenesis	OG0000091,OG0000108,OG0000856,OG0000507,OG0000064,OG0000020,OG0000098,OG0000153,OG0000168
Contracted	Biological Process	GO:0001894	15	0.16	4.9%	4.66E-5	9.3E-4	tissue homeostasis	OG0002308,OG0000108,OG0000856,OG0000507,OG0000091,OG0000071,OG0000195,OG0000020,OG0007960,OG0000164,OG0000153,OG0000166,OG0000334,OG0000236,OG0000116
Contracted	Biological Process	GO:0060563	10	0.11	2.2%	4.67E-5	9.3E-4	neuroepithelial cell differentiation	OG0000091,OG0000108,OG0000507,OG0007754,OG0000020,OG0000164,OG0000153,OG0000166,OG0000101,OG0000853
Contracted	Biological Process	GO:0051240	38	0.4	0.22	4.71E-5	9.34E-4	positive regulation of multicellular organismal process	OG0000008,OG0002308,OG0000108,OG0000507,OG0000091,OG0000071,OG0000195,OG0000031,OG0000098,OG0000153,OG0004535,OG0000475,OG0000332,OG0000872,OG0000334,OG0000236,OG0000116,OG0000853,OG0000039,OG0000856,OG0008040,OG0009470,OG0000180,OG0000083,OG0000381,OG0000064,OG0000185,OG0000042,OG0000020,OG0000164,OG0000166,OG0000101,OG0000684,OG0000168,OG0000004,OG0008503,OG0000202,OG0000005
Contracted	Biological Process	GO:0048731	65	0.68	0.48	4.78E-5	9.47E-4	system development	OG0000008,OG0001339,OG0002308,OG0000327,OG0000569,OG0000091,OG0000050,OG0007600,OG0007841,OG0000098,OG0009345,OG0000332,OG0000058,OG0000334,OG0000698,OG0000017,OG0000853,OG0008539,OG0000337,OG0000838,OG0003829,OG0000083,OG0007754,OG0000042,OG0000164,OG0000166,OG0000047,OG0000168,OG0000004,OG0000202,OG0000005,OG0002028,OG0008406,OG0004525,OG0000108,OG0000702,OG0000506,OG0000507,OG0000071,OG0000074…
Contracted	Biological Process	GO:0032504	45	0.47	0.28	4.82E-5	9.52E-4	multicellular organism reproduction	OG0000008,OG0002308,OG0000569,OG0000108,OG0000507,OG0000091,OG0000093,OG0000195,OG0000031,OG0000098,OG0007960,OG0000153,OG0000231,OG0004535,OG0002332,OG0000475,OG0000332,OG0000872,OG0000278,OG0000334,OG0000236,OG0000698,OG0000116,OG0000853,OG0000039,OG0008539,OG0000856,OG0000838,OG0008148,OG0000083,OG0007754,OG0000381,OG0000185,OG0000042,OG0000020,OG0000164,OG0000166,OG0000101,OG0000168,OG0000004…
Contracted	Biological Process	GO:0048569	28	0.29	0.14	4.92E-5	9.7E-4	post-embryonic animal organ development	OG0000008,OG0000569,OG0000702,OG0000507,OG0000091,OG0000071,OG0000031,OG0000098,OG0009345,OG0000153,OG0000475,OG0000332,OG0000236,OG0000116,OG0000039,OG0000337,OG0000856,OG0000838,OG0000180,OG0007754,OG0000381,OG0000064,OG0000042,OG0000020,OG0000164,OG0000166,OG0000168,OG0000004
Contracted	Biological Process	GO:0033993	26	0.27	0.12	4.92E-5	9.7E-4	response to lipid	OG0000008,OG0001339,OG0002308,OG0000108,OG0000507,OG0000091,OG0007600,OG0000195,OG0000031,OG0000098,OG0000153,OG0000017,OG0000116,OG0000853,OG0000856,OG0000083,OG0000381,OG0000064,OG0000042,OG0000020,OG0000166,OG0000168,OG0000004,OG0008503,OG0000005,OG0004525
Contracted	Biological Process	GO:0007602	10	0.11	2.3%	4.96E-5	9.73E-4	phototransduction	OG0000091,OG0000108,OG0000856,OG0000083,OG0000507,OG0000153,OG0000166,OG0000334,OG0000236,OG0000116
Contracted	Biological Process	GO:0016052	11	0.12	2.7%	4.99E-5	9.76E-4	carbohydrate catabolic process	OG0000091,OG0000856,OG0000506,OG0000507,OG0000064,OG0000042,OG0000031,OG0000153,OG0000166,OG0000004,OG0000116
Contracted	Biological Process	GO:0003007	17	0.18	6.1%	5.05E-5	9.87E-4	heart morphogenesis	OG0002308,OG0000108,OG0000856,OG0000507,OG0000838,OG0000091,OG0000381,OG0000195,OG0000064,OG0000031,OG0000020,OG0000098,OG0000153,OG0000166,OG0000101,OG0000168,OG0000039
Contracted	Biological Process	GO:0010976	20	0.21	8.1%	5.08E-5	9.89E-4	positive regulation of neuron projection development	OG0000008,OG0002308,OG0000108,OG0000856,OG0000507,OG0000091,OG0000071,OG0000381,OG0000064,OG0000185,OG0000042,OG0000164,OG0000153,OG0000166,OG0000101,OG0000332,OG0000872,OG0008503,OG0000236,OG0000853
Contracted	Biological Process	GO:0051247	37	0.39	0.21	5.11E-5	9.93E-4	positive regulation of protein metabolic process	OG0000008,OG0002308,OG0000108,OG0000507,OG0000091,OG0000071,OG0000195,OG0004099,OG0000031,OG0000098,OG0007960,OG0000153,OG0000475,OG0000332,OG0000236,OG0000116,OG0000853,OG0000039,OG0000856,OG0009470,OG0000180,OG0000083,OG0007754,OG0000381,OG0000064,OG0000185,OG0000042,OG0000020,OG0000164,OG0000166,OG0000101,OG0000684,OG0000047,OG0000168,OG0000004,OG0002028,OG0000027
Contracted	Biological Process	GO:0051050	29	0.31	0.15	5.18E-5	0.001	positive regulation of transport	OG0000008,OG0000507,OG0000091,OG0000071,OG0000250,OG0000272,OG0000031,OG0000098,OG0007960,OG0000153,OG0004535,OG0002332,OG0000236,OG0000698,OG0000116,OG0000853,OG0000856,OG0000083,OG0007754,OG0000381,OG0000185,OG0000020,OG0000164,OG0000166,OG0000101,OG0000684,OG0000004,OG0000005,OG0000589
Contracted	Biological Process	GO:0042752	14	0.15	4.3%	5.26E-5	1.02E-3	regulation of circadian rhythm	OG0000108,OG0000856,OG0000507,OG0000091,OG0000083,OG0000381,OG0000195,OG0000042,OG0000164,OG0000153,OG0000166,OG0000332,OG0000004,OG0000334
Contracted	Biological Process	GO:0048645	10	0.11	2.3%	5.27E-5	1.02E-3	animal organ formation	OG0000091,OG0000507,OG0000381,OG0000195,OG0000064,OG0000031,OG0000020,OG0000153,OG0000168,OG0000116
Contracted	Biological Process	GO:0010172	9	9.5%	1.8%	5.29E-5	1.02E-3	embryonic body morphogenesis	OG0000091,OG0000856,OG0000507,OG0000042,OG0000098,OG0000164,OG0000153,OG0000166,OG0000853
Contracted	Biological Process	GO:0060349	9	9.5%	1.8%	5.29E-5	1.02E-3	bone morphogenesis	OG0000091,OG0000856,OG0000507,OG0000195,OG0000064,OG0000098,OG0000153,OG0000332,OG0000116
Contracted	Biological Process	GO:1905939	5	5.3%	0.45%	5.3E-5	1.02E-3	regulation of gonad development	OG0000091,OG0000381,OG0000195,OG0000153,OG0000005
Contracted	Biological Process	GO:1905941	5	5.3%	0.45%	5.3E-5	1.02E-3	positive regulation of gonad development	OG0000091,OG0000381,OG0000195,OG0000153,OG0000005
Contracted	Biological Process	GO:0045934	35	0.37	0.19	5.31E-5	1.02E-3	negative regulation of nucleobase-containing compound metabolic process	OG0000008,OG0002308,OG0000108,OG0000702,OG0000507,OG0000091,OG0000195,OG0000031,OG0000098,OG0007960,OG0000153,OG0000332,OG0000058,OG0000334,OG0000116,OG0000039,OG0000831,OG0000856,OG0003829,OG0008040,OG0000180,OG0008523,OG0000083,OG0007754,OG0000381,OG0000064,OG0000185,OG0000042,OG0000020,OG0000166,OG0000101,OG0000684,OG0000168,OG0000004,OG0000027
Contracted	Biological Process	GO:0006468	25	0.26	0.12	5.33E-5	1.02E-3	protein phosphorylation	OG0002308,OG0000108,OG0000507,OG0000091,OG0000195,OG0000031,OG0000153,OG0000475,OG0000332,OG0000116,OG0000853,OG0000039,OG0000856,OG0000180,OG0000083,OG0007754,OG0000381,OG0000185,OG0000042,OG0000020,OG0000164,OG0000166,OG0000004,OG0008503,OG0002028
Contracted	Biological Process	GO:0051094	36	0.38	0.2	5.42E-5	1.03E-3	positive regulation of developmental process	OG0000008,OG0002308,OG0000108,OG0000507,OG0000091,OG0000071,OG0000195,OG0000031,OG0000098,OG0000153,OG0000475,OG0000332,OG0000872,OG0000236,OG0000116,OG0000853,OG0000039,OG0000856,OG0008040,OG0009470,OG0000180,OG0000083,OG0007754,OG0000381,OG0000064,OG0000185,OG0000042,OG0000020,OG0000164,OG0000166,OG0000101,OG0000684,OG0000168,OG0000004,OG0008503,OG0000005
Contracted	Biological Process	GO:0030324	13	0.14	3.8%	5.45E-5	1.03E-3	lung development	OG0002308,OG0000108,OG0000507,OG0000091,OG0000195,OG0000064,OG0000020,OG0000153,OG0000166,OG0000101,OG0000168,OG0000004,OG0000005
Contracted	Biological Process	GO:0048878	29	0.31	0.15	5.5E-5	1.04E-3	chemical homeostasis	OG0000008,OG0000108,OG0000507,OG0000091,OG0000093,OG0000031,OG0000153,OG0000231,OG0000332,OG0000236,OG0000698,OG0000116,OG0000853,OG0000039,OG0000856,OG0000180,OG0000083,OG0000381,OG0000064,OG0000185,OG0000042,OG0000020,OG0000066,OG0000166,OG0000684,OG0000004,OG0008503,OG0000005,OG0000589
Contracted	Biological Process	GO:1903320	16	0.17	5.5%	5.52E-5	1.04E-3	regulation of protein modification by small protein conjugation or removal	OG0000008,OG0002308,OG0000108,OG0000856,OG0000507,OG0009470,OG0000091,OG0000180,OG0000098,OG0007960,OG0000153,OG0000166,OG0000004,OG0000116,OG0000853,OG0000039
Contracted	Biological Process	GO:0009755	12	0.13	3.3%	5.57E-5	1.05E-3	hormone-mediated signaling pathway	OG0000008,OG0002308,OG0000091,OG0000856,OG0000083,OG0007600,OG0000507,OG0000020,OG0000098,OG0000153,OG0000166,OG0000004
Contracted	Biological Process	GO:0060348	12	0.13	3.3%	5.57E-5	1.05E-3	bone development	OG0000008,OG0000091,OG0000856,OG0000507,OG0000195,OG0000064,OG0000020,OG0000098,OG0000153,OG0000332,OG0000116,OG0000039
Contracted	Biological Process	GO:0048514	17	0.18	6.2%	5.57E-5	1.05E-3	blood vessel morphogenesis	OG0000008,OG0002308,OG0000108,OG0000856,OG0000507,OG0000091,OG0000083,OG0000064,OG0000185,OG0000042,OG0000031,OG0000020,OG0000098,OG0000164,OG0000153,OG0000166,OG0000168
Contracted	Biological Process	GO:0071774	10	0.11	2.3%	5.59E-5	1.05E-3	response to fibroblast growth factor	OG0000091,OG0000856,OG0000180,OG0000507,OG0000064,OG0000020,OG0000098,OG0000166,OG0008503,OG0000116
Contracted	Biological Process	GO:0044344	10	0.11	2.3%	5.59E-5	1.05E-3	cellular response to fibroblast growth factor stimulus	OG0000091,OG0000856,OG0000180,OG0000507,OG0000064,OG0000020,OG0000098,OG0000166,OG0008503,OG0000116
Contracted	Biological Process	GO:0045664	29	0.31	0.15	5.61E-5	1.05E-3	regulation of neuron differentiation	OG0000008,OG0002308,OG0000108,OG0000507,OG0000091,OG0000071,OG0000195,OG0000031,OG0000153,OG0000475,OG0000332,OG0000872,OG0000236,OG0000116,OG0000853,OG0000039,OG0000856,OG0000180,OG0000083,OG0000381,OG0000064,OG0000185,OG0000042,OG0000020,OG0000164,OG0000166,OG0000101,OG0000004,OG0008503
Contracted	Biological Process	GO:0014032	9	9.5%	1.8%	5.67E-5	1.05E-3	neural crest cell development	OG0000180,OG0000507,OG0000195,OG0000064,OG0000020,OG0000098,OG0000153,OG0000168,OG0000116
Contracted	Biological Process	GO:0044275	8	8.4%	1.4%	5.68E-5	1.05E-3	cellular carbohydrate catabolic process	OG0000091,OG0000856,OG0000042,OG0000031,OG0000153,OG0000166,OG0000004,OG0000116
Contracted	Biological Process	GO:0060425	8	8.4%	1.4%	5.68E-5	1.05E-3	lung morphogenesis	OG0002308,OG0000091,OG0000195,OG0000064,OG0000020,OG0000166,OG0000168,OG0000004
Contracted	Biological Process	GO:0045944	30	0.32	0.15	5.69E-5	1.05E-3	positive regulation of transcription by RNA polymerase II	OG0000008,OG0002308,OG0000108,OG0000507,OG0000091,OG0000071,OG0007600,OG0000195,OG0000031,OG0000098,OG0000153,OG0000334,OG0000116,OG0000039,OG0000856,OG0008040,OG0000180,OG0000083,OG0008843,OG0007754,OG0000381,OG0000064,OG0000042,OG0000020,OG0000166,OG0000101,OG0000684,OG0000168,OG0000004,OG0008503
Contracted	Biological Process	GO:0043588	13	0.14	3.8%	5.69E-5	1.05E-3	skin development	OG0002308,OG0000108,OG0000507,OG0000091,OG0007600,OG0000381,OG0000074,OG0000195,OG0000164,OG0000153,OG0000166,OG0000058,OG0000116
Contracted	Biological Process	GO:0060041	14	0.15	4.4%	5.69E-5	1.05E-3	retina development in camera-type eye	OG0000108,OG0000856,OG0000507,OG0000091,OG0000071,OG0007841,OG0000195,OG0000064,OG0000185,OG0000042,OG0000153,OG0000166,OG0000168,OG0000116
Contracted	Biological Process	GO:0048513	57	0.6	0.4	5.73E-5	1.05E-3	animal organ development	OG0000008,OG0001339,OG0002308,OG0000569,OG0000091,OG0000050,OG0007600,OG0007841,OG0000098,OG0009345,OG0000332,OG0000058,OG0000334,OG0000017,OG0000853,OG0008539,OG0000337,OG0000838,OG0000083,OG0007754,OG0000042,OG0000164,OG0000166,OG0000047,OG0000168,OG0000004,OG0000202,OG0000005,OG0002028,OG0008406,OG0004525,OG0000108,OG0000702,OG0000507,OG0000071,OG0000074,OG0000195,OG0000031,OG0000076,OG0000153…
Contracted	Biological Process	GO:0007591	11	0.12	2.8%	5.84E-5	1.07E-3	molting cycle, chitin-based cuticle	OG0000008,OG0000856,OG0000507,OG0007754,OG0000195,OG0000020,OG0004535,OG0000166,OG0000475,OG0000004,OG0000039
Contracted	Biological Process	GO:0016322	11	0.12	2.8%	5.84E-5	1.07E-3	neuron remodeling	OG0000008,OG0002308,OG0000091,OG0000856,OG0000381,OG0000042,OG0000153,OG0000166,OG0000236,OG0000116,OG0000853
Contracted	Biological Process	GO:0001889	14	0.15	4.4%	5.92E-5	1.08E-3	liver development	OG0000108,OG0000856,OG0000507,OG0000381,OG0000195,OG0000031,OG0000098,OG0000153,OG0000166,OG0000872,OG0000005,OG0000017,OG0004525,OG0000039
Contracted	Biological Process	GO:1900271	7	7.4%	1.1%	6e-05	1.09E-3	regulation of long-term synaptic potentiation	OG0000091,OG0000083,OG0000507,OG0000381,OG0000031,OG0000166,OG0000853
Contracted	Biological Process	GO:0003006	43	0.45	0.27	6.12E-5	1.11E-3	developmental process involved in reproduction	OG0000008,OG0001339,OG0002308,OG0000569,OG0000108,OG0000507,OG0000091,OG0007600,OG0000195,OG0000031,OG0000098,OG0007960,OG0000153,OG0004535,OG0000475,OG0000332,OG0000334,OG0000236,OG0000698,OG0000116,OG0000853,OG0000039,OG0000831,OG0008539,OG0000856,OG0000838,OG0008148,OG0000083,OG0007754,OG0000381,OG0000064,OG0000185,OG0000042,OG0000020,OG0000164,OG0000166,OG0000101,OG0000168,OG0000004,OG0000005…
Contracted	Biological Process	GO:0022416	12	0.13	3.3%	6.12E-5	1.11E-3	chaeta development	OG0002308,OG0000702,OG0000050,OG0000507,OG0000838,OG0000064,OG0000031,OG0000020,OG0000153,OG0000066,OG0000166,OG0000334
Contracted	Biological Process	GO:0050805	11	0.12	2.8%	6.16E-5	1.11E-3	negative regulation of synaptic transmission	OG0000091,OG0000856,OG0000071,OG0000083,OG0000507,OG0000381,OG0000185,OG0000153,OG0000166,OG0000101,OG0000684
Contracted	Biological Process	GO:0070848	21	0.22	8.8%	6.2E-5	1.12E-3	response to growth factor	OG0000008,OG0000108,OG0000856,OG0000507,OG0000091,OG0000180,OG0000381,OG0000195,OG0000064,OG0000042,OG0000020,OG0000098,OG0000164,OG0000153,OG0000166,OG0000004,OG0008503,OG0008406,OG0000116,OG0009319,OG0000853
Contracted	Biological Process	GO:0044092	28	0.29	0.14	6.32E-5	1.14E-3	negative regulation of Molecular Function	OG0000008,OG0002308,OG0000108,OG0000507,OG0000091,OG0000031,OG0007960,OG0000153,OG0000475,OG0000332,OG0000058,OG0000334,OG0000017,OG0000116,OG0000853,OG0000039,OG0000856,OG0000083,OG0007754,OG0000381,OG0000185,OG0000042,OG0000020,OG0000166,OG0000101,OG0000168,OG0000004,OG0004525
[truncated: 1,275 more rows]

## Sheet: MCRA_Hydroporini_GO_enrichments
Enrichment analysis	GO category	GO Term	Study #	Study Freq.	Background Freq.	p-value	q-value	name	OGs
[truncated: 603 more rows]

## Sheet: MRCA_Leptodirini_GO_enrichments
Enrichment analysis	GO category	GO Term	Study #	Study Freq.	Background Freq.	p-value	q-value	name	OGs
[truncated: 1,962 more rows]

## Sheet: Parallel_evolution_MRCA_tribes_
Enrichment analysis	GO category	GO Term	Study #	Study Freq.	Background Freq.	p-value	q-value	name	OGs
[truncated: 64 more rows]

[truncated: 1 more sheets: Parallel_evolution_HML_GO_enric]
