# Supplementary material for: Parallel and convergent genomic changes underlie independent subterranean colonization across beetles
Source: Nat Commun. 2023 Jun 29;14:3842. doi: 10.1038/s41467-023-39603-1 (PMC10310748; doi:10.1038/s41467-023-39603-1)
Supplement: Supplementary file 13 — Source Data [file 41467_2023_39603_MOESM13_ESM.zip]

Archive with 221 entries (192 files):
- Source_Data_Figures_github/
- Source_Data_Figures_github/.DS_Store
- __MACOSX/
- __MACOSX/Source_Data_Figures_github/
- __MACOSX/Source_Data_Figures_github/._.DS_Store
- Source_Data_Figures_github/README.txt
- __MACOSX/Source_Data_Figures_github/._README.txt
- Source_Data_Figures_github/Source_data_1/
- Source_Data_Figures_github/Source_data_1/.DS_Store
- __MACOSX/Source_Data_Figures_github/Source_data_1/
- __MACOSX/Source_Data_Figures_github/Source_data_1/._.DS_Store
- Source_Data_Figures_github/Source_data_1/Fig1a_MCMCtree/
- Source_Data_Figures_github/Source_data_1/Fig1a_MCMCtree/.DS_Store
- __MACOSX/Source_Data_Figures_github/Source_data_1/Fig1a_MCMCtree/
- __MACOSX/Source_Data_Figures_github/Source_data_1/Fig1a_MCMCtree/._.DS_Store
- Source_Data_Figures_github/Source_data_1/Fig1a_MCMCtree/all_50_partitions_OK.txt
- Source_Data_Figures_github/Source_data_1/Fig1a_MCMCtree/IR1_FigTree.tre
- Source_Data_Figures_github/Source_data_1/Fig1a_MCMCtree/IR1_mcmc.txt
- Source_Data_Figures_github/Source_data_1/Fig1a_MCMCtree/IR_1.out
- Source_Data_Figures_github/Source_data_1/Fig1a_MCMCtree/mcmctree_IR_1.ctl
- Source_Data_Figures_github/Source_data_1/Fig1a_MCMCtree/topology_for_mcmctree.nwk
- Source_Data_Figures_github/Source_data_1/Fig1b_BadiRate/
- Source_Data_Figures_github/Source_data_1/Fig1b_BadiRate/.DS_Store
- __MACOSX/Source_Data_Figures_github/Source_data_1/Fig1b_BadiRate/
- __MACOSX/Source_Data_Figures_github/Source_data_1/Fig1b_BadiRate/._.DS_Store
- Source_Data_Figures_github/Source_data_1/Fig1b_BadiRate/AR_aquatic_results.txt
- __MACOSX/Source_Data_Figures_github/Source_data_1/Fig1b_BadiRate/._AR_aquatic_results.txt
- Source_Data_Figures_github/Source_data_1/Fig1b_BadiRate/SR_all_taxa_results.txt
- __MACOSX/Source_Data_Figures_github/Source_data_1/Fig1b_BadiRate/._SR_all_taxa_results.txt
- Source_Data_Figures_github/Source_data_1/Fig1b_BadiRate/Summary_BadiRate_results.txt
- __MACOSX/Source_Data_Figures_github/Source_data_1/Fig1b_BadiRate/._Summary_BadiRate_results.txt
- Source_Data_Figures_github/Source_data_1/Fig1b_BadiRate/TR_terrestrial_results.txt
- __MACOSX/Source_Data_Figures_github/Source_data_1/Fig1b_BadiRate/._TR_terrestrial_results.txt
- Source_Data_Figures_github/Source_data_2/
- Source_Data_Figures_github/Source_data_2/.DS_Store
- __MACOSX/Source_Data_Figures_github/Source_data_2/
- __MACOSX/Source_Data_Figures_github/Source_data_2/._.DS_Store
- Source_Data_Figures_github/Source_data_2/Fig2a_Gain_Loss_Reconstruction_BadiRate/
- Source_Data_Figures_github/Source_data_2/Fig2a_Gain_Loss_Reconstruction_BadiRate/.DS_Store
- __MACOSX/Source_Data_Figures_github/Source_data_2/Fig2a_Gain_Loss_Reconstruction_BadiRate/
- __MACOSX/Source_Data_Figures_github/Source_data_2/Fig2a_Gain_Loss_Reconstruction_BadiRate/._.DS_Store
- Source_Data_Figures_github/Source_data_2/Fig2a_Gain_Loss_Reconstruction_BadiRate/.Rapp.history
- Source_Data_Figures_github/Source_data_2/Fig2a_Gain_Loss_Reconstruction_BadiRate/Duplications_Orthofinder.tsv
- Source_Data_Figures_github/Source_data_2/Fig2a_Gain_Loss_Reconstruction_BadiRate/Gains_Losses.R
- __MACOSX/Source_Data_Figures_github/Source_data_2/Fig2a_Gain_Loss_Reconstruction_BadiRate/._Gains_Losses.R
- Source_Data_Figures_github/Source_data_2/Fig2a_Gain_Loss_Reconstruction_BadiRate/Gains_table.txt
- Source_Data_Figures_github/Source_data_2/Fig2a_Gain_Loss_Reconstruction_BadiRate/itol_label_species.txt
- __MACOSX/Source_Data_Figures_github/Source_data_2/Fig2a_Gain_Loss_Reconstruction_BadiRate/._itol_label_species.txt
- Source_Data_Figures_github/Source_data_2/Fig2a_Gain_Loss_Reconstruction_BadiRate/itol_multibar_plot_lineage_specific_events.txt
- Source_Data_Figures_github/Source_data_2/Fig2a_Gain_Loss_Reconstruction_BadiRate/itol_polar_charts_scaled_phylo.txt
- __MACOSX/Source_Data_Figures_github/Source_data_2/Fig2a_Gain_Loss_Reconstruction_BadiRate/._itol_polar_charts_scaled_phylo.txt
- Source_Data_Figures_github/Source_data_2/Fig2a_Gain_Loss_Reconstruction_BadiRate/Loss_table.txt
- Source_Data_Figures_github/Source_data_2/Fig2a_Gain_Loss_Reconstruction_BadiRate/newick_node_labels_itol.txt
- Source_Data_Figures_github/Source_data_2/Fig2a_Gain_Loss_Reconstruction_BadiRate/OGs_GL_dynamics_per_branch.txt
- Source_Data_Figures_github/Source_data_2/Fig2a_Gain_Loss_Reconstruction_BadiRate/OGs_list_all.txt
- Source_Data_Figures_github/Source_data_2/Fig2a_Gain_Loss_Reconstruction_BadiRate/tree_gains.nwk
- Source_Data_Figures_github/Source_data_2/Fig2a_Gain_Loss_Reconstruction_BadiRate/tree_losses.nwk
- Source_Data_Figures_github/Source_data_2/Fig2a_Gain_Loss_Reconstruction_BadiRate/tree_node_ids.txt
- Source_Data_Figures_github/Source_data_2/Fig2b_GOenrichment_treemaps/
- Source_Data_Figures_github/Source_data_2/Fig2b_GOenrichment_treemaps/.DS_Store
- __MACOSX/Source_Data_Figures_github/Source_data_2/Fig2b_GOenrichment_treemaps/
- __MACOSX/Source_Data_Figures_github/Source_data_2/Fig2b_GOenrichment_treemaps/._.DS_Store
- Source_Data_Figures_github/Source_data_2/Fig2b_GOenrichment_treemaps/Ancestral_Bidessini_CONTRACTED_REVIGO_OK.txt
- Source_Data_Figures_github/Source_data_2/Fig2b_GOenrichment_treemaps/Ancestral_Bidessini_CONTRACTED_REVIGO_TREEMAP.R
- __MACOSX/Source_Data_Figures_github/Source_data_2/Fig2b_GOenrichment_treemaps/._Ancestral_Bidessini_CONTRACTED_REVIGO_TREEMAP.R
- Source_Data_Figures_github/Source_data_2/Fig2b_GOenrichment_treemaps/Ancestral_Bidessini_EXPANDED_REVIGO_OK.txt
- Source_Data_Figures_github/Source_data_2/Fig2b_GOenrichment_treemaps/Ancestral_Bidessini_EXPANDED_REVIGO_treemap.R
- __MACOSX/Source_Data_Figures_github/Source_data_2/Fig2b_GOenrichment_treemaps/._Ancestral_Bidessini_EXPANDED_REVIGO_treemap.R
- Source_Data_Figures_github/Source_data_2/Fig2b_GOenrichment_treemaps/Ancestral_Bidessini_LOST_REVIGO_OK.txt
- Source_Data_Figures_github/Source_data_2/Fig2b_GOenrichment_treemaps/Ancestral_Hydroporini_CONTRACTED_REVIGO_OK.txt
- Source_Data_Figures_github/Source_data_2/Fig2b_GOenrichment_treemaps/Ancestral_Hydroporini_CONTRACTED_REVIGO_TREEMAP.R
- __MACOSX/Source_Data_Figures_github/Source_data_2/Fig2b_GOenrichment_treemaps/._Ancestral_Hydroporini_CONTRACTED_REVIGO_TREEMAP.R
- Source_Data_Figures_github/Source_data_2/Fig2b_GOenrichment_treemaps/Ancestral_Hydroporini_EXPANDED_REVIGO_OK.txt
- Source_Data_Figures_github/Source_data_2/Fig2b_GOenrichment_treemaps/Ancestral_Hydroporini_EXPANDED_REVIGO_TREEMAP.R
- __MACOSX/Source_Data_Figures_github/Source_data_2/Fig2b_GOenrichment_treemaps/._Ancestral_Hydroporini_EXPANDED_REVIGO_TREEMAP.R
- Source_Data_Figures_github/Source_data_2/Fig2b_GOenrichment_treemaps/Ancestral_Hydroporini_LOST_REVIGO_OK.txt
- Source_Data_Figures_github/Source_data_2/Fig2b_GOenrichment_treemaps/Ancestral_Leptodirini_CONTRACTED_REVIGO_OK.txt
- Source_Data_Figures_github/Source_data_2/Fig2b_GOenrichment_treemaps/Ancestral_Leptodirini_CONTRACTED_REVIGO_treemap.R
- __MACOSX/Source_Data_Figures_github/Source_data_2/Fig2b_GOenrichment_treemaps/._Ancestral_Leptodirini_CONTRACTED_REVIGO_treemap.R
- Source_Data_Figures_github/Source_data_2/Fig2b_GOenrichment_treemaps/Ancestral_Leptodirini_EXPANDED_REVIGO_OK.txt
- Source_Data_Figures_github/Source_data_2/Fig2b_GOenrichment_treemaps/Ancestral_Leptodirini_EXPANDED_REVIGO_treemap.R
- __MACOSX/Source_Data_Figures_github/Source_data_2/Fig2b_GOenrichment_treemaps/._Ancestral_Leptodirini_EXPANDED_REVIGO_treemap.R
- Source_Data_Figures_github/Source_data_2/Fig2b_GOenrichment_treemaps/Ancestral_Leptodirini_LOST_REVIGO_OK.txt
- Source_Data_Figures_github/Source_data_2/Fig2b_GOenrichment_treemaps/Ancestral_Leptodirini_LOST_REVIGO_treemap.R
- __MACOSX/Source_Data_Figures_github/Source_data_2/Fig2b_GOenrichment_treemaps/._Ancestral_Leptodirini_LOST_REVIGO_treemap.R
- Source_Data_Figures_github/Source_data_2/Fig2c_venn_diagrams_GOenrichment_parallel_loss/
- Source_Data_Figures_github/Source_data_2/Fig2c_venn_diagrams_GOenrichment_parallel_loss/.DS_Store
- __MACOSX/Source_Data_Figures_github/Source_data_2/Fig2c_venn_diagrams_GOenrichment_parallel_loss/
- __MACOSX/Source_Data_Figures_github/Source_data_2/Fig2c_venn_diagrams_GOenrichment_parallel_loss/._.DS_Store
- Source_Data_Figures_github/Source_data_2/Fig2c_venn_diagrams_GOenrichment_parallel_loss/Ancestral_Bidessini_contracted_OGs.txt
- Source_Data_Figures_github/Source_data_2/Fig2c_venn_diagrams_GOenrichment_parallel_loss/Ancestral_Bidessini_expanded_OGs.txt
- Source_Data_Figures_github/Source_data_2/Fig2c_venn_diagrams_GOenrichment_parallel_loss/Ancestral_Bidessini_lost_OGs.txt
- Source_Data_Figures_github/Source_data_2/Fig2c_venn_diagrams_GOenrichment_parallel_loss/Ancestral_Hydroporini_contracted_OGs.txt
- Source_Data_Figures_github/Source_data_2/Fig2c_venn_diagrams_GOenrichment_parallel_loss/Ancestral_Hydroporini_expanded_OGs.txt
- Source_Data_Figures_github/Source_data_2/Fig2c_venn_diagrams_GOenrichment_parallel_loss/Ancestral_Hydroporini_lost_OGs.txt
- Source_Data_Figures_github/Source_data_2/Fig2c_venn_diagrams_GOenrichment_parallel_loss/Ancestral_Leptodirini_contracted_OGs.txt
- Source_Data_Figures_github/Source_data_2/Fig2c_venn_diagrams_GOenrichment_parallel_loss/Ancestral_Leptodirini_expanded_OGs.txt
- Source_Data_Figures_github/Source_data_2/Fig2c_venn_diagrams_GOenrichment_parallel_loss/Ancestral_Leptodirini_lost_OGs.txt
- Source_Data_Figures_github/Source_data_2/Fig2c_venn_diagrams_GOenrichment_parallel_loss/Parallel_TRIBES_CONTRACTED_Revigo_BP_TreeMap.R
- __MACOSX/Source_Data_Figures_github/Source_data_2/Fig2c_venn_diagrams_GOenrichment_parallel_loss/._Parallel_TRIBES_CONTRACTED_Revigo_BP_TreeMap.R
- Source_Data_Figures_github/Source_data_2/Fig2c_venn_diagrams_GOenrichment_parallel_loss/Parallel_TRIBES_CONTRACTED_REVIGO_OK.txt
- Source_Data_Figures_github/Source_data_3/
- Source_Data_Figures_github/Source_data_3/.DS_Store
- __MACOSX/Source_Data_Figures_github/Source_data_3/
- __MACOSX/Source_Data_Figures_github/Source_data_3/._.DS_Store
- Source_Data_Figures_github/Source_data_3/Fig3/
- Source_Data_Figures_github/Source_data_3/Fig3/.DS_Store
- __MACOSX/Source_Data_Figures_github/Source_data_3/Fig3/
- __MACOSX/Source_Data_Figures_github/Source_data_3/Fig3/._.DS_Store
- Source_Data_Figures_github/Source_data_3/Fig3/Bides_col_1_contracted_OGs.txt
- Source_Data_Figures_github/Source_data_3/Fig3/Bides_col_1_expanded_OGs.txt
- Source_Data_Figures_github/Source_data_3/Fig3/Bides_col_2_contracted_OGs.txt
- Source_Data_Figures_github/Source_data_3/Fig3/Bides_col_2_expanded_OGs.txt
- Source_Data_Figures_github/Source_data_3/Fig3/Hydro_col_1_contracted_OGs.txt
- Source_Data_Figures_github/Source_data_3/Fig3/Hydro_col_1_expanded_OGs.txt
- Source_Data_Figures_github/Source_data_3/Fig3/Lepto_col_1_contracted_OGs.txt
- Source_Data_Figures_github/Source_data_3/Fig3/Lepto_col_1_expanded_OGs.txt
- Source_Data_Figures_github/Source_data_3/Fig3/Lepto_col_2_contracted_OGs.txt
- Source_Data_Figures_github/Source_data_3/Fig3/Lepto_col_2_expanded_OGs.txt
- Source_Data_Figures_github/Source_data_3/Fig3/Lepto_col_3_contracted_OGs.txt
- Source_Data_Figures_github/Source_data_3/Fig3/Lepto_col_3_expanded_OGs.txt
- Source_Data_Figures_github/Source_data_3/Fig3/Parallel_contractions_venn_result.txt
- __MACOSX/Source_Data_Figures_github/Source_data_3/Fig3/._Parallel_contractions_venn_result.txt
- Source_Data_Figures_github/Source_data_3/Fig3/parallel_exp_con_OG_anots_all.txt
- Source_Data_Figures_github/Source_data_3/Fig3/Parallel_expansions_venn_result.txt
- __MACOSX/Source_Data_Figures_github/Source_data_3/Fig3/._Parallel_expansions_venn_result.txt
- Source_Data_Figures_github/Source_data_4/
- Source_Data_Figures_github/Source_data_4/.DS_Store
- __MACOSX/Source_Data_Figures_github/Source_data_4/
- __MACOSX/Source_Data_Figures_github/Source_data_4/._.DS_Store
- Source_Data_Figures_github/Source_data_4/Fig4a/
- Source_Data_Figures_github/Source_data_4/Fig4a/.DS_Store
- __MACOSX/Source_Data_Figures_github/Source_data_4/Fig4a/
- __MACOSX/Source_Data_Figures_github/Source_data_4/Fig4a/._.DS_Store
- Source_Data_Figures_github/Source_data_4/Fig4a/ALL_OGs_uniq_GO_Term_OK.txt
- __MACOSX/Source_Data_Figures_github/Source_data_4/Fig4a/._ALL_OGs_uniq_GO_Term_OK.txt
- Source_Data_Figures_github/Source_data_4/Fig4a/Con_ALL_exemplar_reduced_function.txt
- __MACOSX/Source_Data_Figures_github/Source_data_4/Fig4a/._Con_ALL_exemplar_reduced_function.txt
- Source_Data_Figures_github/Source_data_4/Fig4a/Con_ALL_scatterplot_table.txt
- __MACOSX/Source_Data_Figures_github/Source_data_4/Fig4a/._Con_ALL_scatterplot_table.txt
- Source_Data_Figures_github/Source_data_4/Fig4a/CON_ALL_SimMat.txt
- __MACOSX/Source_Data_Figures_github/Source_data_4/Fig4a/._CON_ALL_SimMat.txt
- Source_Data_Figures_github/Source_data_4/Fig4a/Exp_ALL_exemplar_reduced_function.txt
- __MACOSX/Source_Data_Figures_github/Source_data_4/Fig4a/._Exp_ALL_exemplar_reduced_function.txt
- Source_Data_Figures_github/Source_data_4/Fig4a/Exp_ALL_scatterplot_table.txt
- __MACOSX/Source_Data_Figures_github/Source_data_4/Fig4a/._Exp_ALL_scatterplot_table.txt
- Source_Data_Figures_github/Source_data_4/Fig4a/Exp_ALL_SimMat_NMDS.txt
- __MACOSX/Source_Data_Figures_github/Source_data_4/Fig4a/._Exp_ALL_SimMat_NMDS.txt
- Source_Data_Figures_github/Source_data_4/Fig4a/get_anots_jumps_ALL.sh
- __MACOSX/Source_Data_Figures_github/Source_data_4/Fig4a/._get_anots_jumps_ALL.sh
- Source_Data_Figures_github/Source_data_4/Fig4a/heatmap_ALL-CON.r
- __MACOSX/Source_Data_Figures_github/Source_data_4/Fig4a/._heatmap_ALL-CON.r
- Source_Data_Figures_github/Source_data_4/Fig4a/heatmap_ALL-EXP.r
- __MACOSX/Source_Data_Figures_github/Source_data_4/Fig4a/._heatmap_ALL-EXP.r
- Source_Data_Figures_github/Source_data_4/Fig4a/remarkable_expanded_OGs_all.txt
- __MACOSX/Source_Data_Figures_github/Source_data_4/Fig4a/._remarkable_expanded_OGs_all.txt
- Source_Data_Figures_github/Source_data_4/Fig4b/
- Source_Data_Figures_github/Source_data_4/Fig4b/.DS_Store
- __MACOSX/Source_Data_Figures_github/Source_data_4/Fig4b/
- __MACOSX/Source_Data_Figures_github/Source_data_4/Fig4b/._.DS_Store
- Source_Data_Figures_github/Source_data_4/Fig4b/.Rapp.history
- Source_Data_Figures_github/Source_data_4/Fig4b/bides1_con_list_reduced.txt
- __MACOSX/Source_Data_Figures_github/Source_data_4/Fig4b/._bides1_con_list_reduced.txt
- Source_Data_Figures_github/Source_data_4/Fig4b/bides1_exp_list_reduced.txt
- __MACOSX/Source_Data_Figures_github/Source_data_4/Fig4b/._bides1_exp_list_reduced.txt
- Source_Data_Figures_github/Source_data_4/Fig4b/bides2_con_list_reduced.txt
- __MACOSX/Source_Data_Figures_github/Source_data_4/Fig4b/._bides2_con_list_reduced.txt
- Source_Data_Figures_github/Source_data_4/Fig4b/bides2_exp_list_reduced.txt
- __MACOSX/Source_Data_Figures_github/Source_data_4/Fig4b/._bides2_exp_list_reduced.txt
- Source_Data_Figures_github/Source_data_4/Fig4b/Bides_Hydro_Con_OGs_to_drop<2.txt
- __MACOSX/Source_Data_Figures_github/Source_data_4/Fig4b/._Bides_Hydro_Con_OGs_to_drop<2.txt
- Source_Data_Figures_github/Source_data_4/Fig4b/Bides_Hydro_Exp_OGs_to_drop<2.txt
- __MACOSX/Source_Data_Figures_github/Source_data_4/Fig4b/._Bides_Hydro_Exp_OGs_to_drop<2.txt
- Source_Data_Figures_github/Source_data_4/Fig4b/CON_BIDES_HYDRO_plot_table_sub.txt
- __MACOSX/Source_Data_Figures_github/Source_data_4/Fig4b/._CON_BIDES_HYDRO_plot_table_sub.txt
- Source_Data_Figures_github/Source_data_4/Fig4b/CON_BIDES_HYDRO_reduced_scatterplot.r
- __MACOSX/Source_Data_Figures_github/Source_data_4/Fig4b/._CON_BIDES_HYDRO_reduced_scatterplot.r
- Source_Data_Figures_github/Source_data_4/Fig4b/Con_Bides_Hydro_SimMat.txt
- __MACOSX/Source_Data_Figures_github/Source_data_4/Fig4b/._Con_Bides_Hydro_SimMat.txt
- Source_Data_Figures_github/Source_data_4/Fig4b/CON_LEPTO_plot_table.txt
- __MACOSX/Source_Data_Figures_github/Source_data_4/Fig4b/._CON_LEPTO_plot_table.txt
- Source_Data_Figures_github/Source_data_4/Fig4b/CON_LEPTO_scatterplot.r
- __MACOSX/Source_Data_Figures_github/Source_data_4/Fig4b/._CON_LEPTO_scatterplot.r
- Source_Data_Figures_github/Source_data_4/Fig4b/Con_Lepto_SimMat.txt
- __MACOSX/Source_Data_Figures_github/Source_data_4/Fig4b/._Con_Lepto_SimMat.txt
- Source_Data_Figures_github/Source_data_4/Fig4b/EXP_BIDES_HYDRO_plot_table_sub.txt
- __MACOSX/Source_Data_Figures_github/Source_data_4/Fig4b/._EXP_BIDES_HYDRO_plot_table_sub.txt
- Source_Data_Figures_github/Source_data_4/Fig4b/EXP_BIDES_HYDRO_reduced_scatterplot.r
- __MACOSX/Source_Data_Figures_github/Source_data_4/Fig4b/._EXP_BIDES_HYDRO_reduced_scatterplot.r
- Source_Data_Figures_github/Source_data_4/Fig4b/Exp_Bides_Hydro_SimMat.txt
- __MACOSX/Source_Data_Figures_github/Source_data_4/Fig4b/._Exp_Bides_Hydro_SimMat.txt
- Source_Data_Figures_github/Source_data_4/Fig4b/EXP_LEPTO_plot_table.txt
- __MACOSX/Source_Data_Figures_github/Source_data_4/Fig4b/._EXP_LEPTO_plot_table.txt
- Source_Data_Figures_github/Source_data_4/Fig4b/EXP_LEPTO_scatterplot.r
- __MACOSX/Source_Data_Figures_github/Source_data_4/Fig4b/._EXP_LEPTO_scatterplot.r
- Source_Data_Figures_github/Source_data_4/Fig4b/Exp_Lepto_SimMat.txt
- __MACOSX/Source_Data_Figures_github/Source_data_4/Fig4b/._Exp_Lepto_SimMat.txt
- Source_Data_Figures_github/Source_data_4/Fig4b/hydro1_con_list_reduced.txt
- __MACOSX/Source_Data_Figures_github/Source_data_4/Fig4b/._hydro1_con_list_reduced.txt
- Source_Data_Figures_github/Source_data_4/Fig4b/hydro1_exp_list_reduced.txt
- __MACOSX/Source_Data_Figures_github/Source_data_4/Fig4b/._hydro1_exp_list_reduced.txt
- Source_Data_Figures_github/Source_data_4/Fig4b/lepto1_con_list.txt
- __MACOSX/Source_Data_Figures_github/Source_data_4/Fig4b/._lepto1_con_list.txt
- Source_Data_Figures_github/Source_data_4/Fig4b/lepto1_exp_list.txt
- __MACOSX/Source_Data_Figures_github/Source_data_4/Fig4b/._lepto1_exp_list.txt
- Source_Data_Figures_github/Source_data_4/Fig4b/lepto2_con_list.txt
- __MACOSX/Source_Data_Figures_github/Source_data_4/Fig4b/._lepto2_con_list.txt
- Source_Data_Figures_github/Source_data_4/Fig4b/lepto2_exp_list.txt
- __MACOSX/Source_Data_Figures_github/Source_data_4/Fig4b/._lepto2_exp_list.txt
- Source_Data_Figures_github/Source_data_4/Fig4b/lepto3_con_list.txt
- __MACOSX/Source_Data_Figures_github/Source_data_4/Fig4b/._lepto3_con_list.txt
- Source_Data_Figures_github/Source_data_4/Fig4b/lepto3_exp_list.txt
- __MACOSX/Source_Data_Figures_github/Source_data_4/Fig4b/._lepto3_exp_list.txt
- Source_Data_Figures_github/Source_data_5/
- Source_Data_Figures_github/Source_data_5/HML_Parallel_Exp_Con_OG_lists.txt
- __MACOSX/Source_Data_Figures_github/Source_data_5/
- __MACOSX/Source_Data_Figures_github/Source_data_5/._HML_Parallel_Exp_Con_OG_lists.txt
- Source_Data_Figures_github/Source_data_5/HML_parallel_expansions_GOenrichment_result.txt
- __MACOSX/Source_Data_Figures_github/Source_data_5/._HML_parallel_expansions_GOenrichment_result.txt
- Source_Data_Figures_github/Source_data_5/HML_Parallel_ExpansionsRevigo_BP_TreeMap.R
- __MACOSX/Source_Data_Figures_github/Source_data_5/._HML_Parallel_ExpansionsRevigo_BP_TreeMap.R
