# Supplementary material for: Parallel and convergent genomic changes underlie independent subterranean colonization across beetles
Source: Nat Commun. 2023 Jun 29;14:3842. doi: 10.1038/s41467-023-39603-1 (PMC10310748; doi:10.1038/s41467-023-39603-1)
Supplement: Supplementary file 13 — Source Data [file 41467_2023_39603_MOESM13_ESM.zip › Source_Data_Figures_github/Source_data_1/Fig1a_MCMCtree/IR1_FigTree.tre]

#NEXUS
BEGIN TREES;

	UTREE 1 = (CNIP1: 3.825499, (MMOL1: 3.800550, ((((((((NGUT3: 0.293233, (((LHIN1: 0.100792, (LPAL1: 0.092574, LAMA1: 0.092574) [&95%HPD={0.0815106, 0.103121}]: 0.008218) [&95%HPD={0.0898122, 0.111901}]: 0.009661, LCUE1: 0.110453) [&95%HPD={0.0989797, 0.122244}]: 0.045970, ABIS2: 0.156423) [&95%HPD={0.140819, 0.173339}]: 0.136810) [&95%HPD={0.265742, 0.320846}]: 0.561856, (PMAC3: 0.228062, PNIG1: 0.228062) [&95%HPD={0.198241, 0.258188}]: 0.627027) [&95%HPD={0.790627, 0.92045}]: 0.473142, CJAP1: 1.328231) [&95%HPD={1.24632, 1.41573}]: 0.378859, AINS1: 1.707090) [&95%HPD={1.6145, 1.80491}]: 0.516496, CFRI1: 2.223587) [&95%HPD={2.12976, 2.311}]: 0.302632, GMAR2: 2.526218) [&95%HPD={2.52037, 2.53593}]: 0.439768, (HRED1: 2.343138, MDEB1: 2.343138) [&95%HPD={2.31428, 2.36392}]: 0.622848) [&95%HPD={2.90203, 3.02911}]: 0.315813, (CLAE1: 2.986901, ((LNIG1: 2.502506, CNIG1: 2.502506) [&95%HPD={2.42305, 2.57172}]: 0.341346, ((APLA1: 2.082913, PPYR3: 2.082913) [&95%HPD={1.98487, 2.17311}]: 0.441596, (((DPON1: 1.577388, AGLA1: 1.577388) [&95%HPD={1.56356, 1.59549}]: 0.308508, TCAS1: 1.885895) [&95%HPD={1.8396, 1.93392}]: 0.499951, (((((((((SLON1: 0.053731, TFER2: 0.053731) [&95%HPD={0.0445021, 0.0626464}]: 0.136869, PCAN1: 0.190601) [&95%HPD={0.170061, 0.211286}]: 0.095201, (BOVA2: 0.062581, BRUG1: 0.062581) [&95%HPD={0.0524165, 0.0726858}]: 0.223220) [&95%HPD={0.261673, 0.311115}]: 0.293379, ((PURG1: 0.360077, BTRI1: 0.360077) [&95%HPD={0.327914, 0.392379}]: 0.121219, BZAR1: 0.481296) [&95%HPD={0.450099, 0.51634}]: 0.097885) [&95%HPD={0.545481, 0.612775}]: 0.083456, ((((AANG1: 0.044733, LHOC1: 0.044733) [&95%HPD={0.0369532, 0.053183}]: 0.215099, PBRE1: 0.259832) [&95%HPD={0.233643, 0.285718}]: 0.219744, BSLA1: 0.479576) [&95%HPD={0.445587, 0.512162}]: 0.123192, OSCH1: 0.602768) [&95%HPD={0.568933, 0.63919}]: 0.059868) [&95%HPD={0.627905, 0.697911}]: 0.638418, CFUL1: 1.301055) [&95%HPD={1.23326, 1.36785}]: 0.604498, NVES1: 1.905553) [&95%HPD={1.83989, 1.97253}]: 0.191412, OTAU1: 2.096965) [&95%HPD={2.03172, 2.1597}]: 0.136763, HMEG1: 2.233728) [&95%HPD={2.17213, 2.29426}]: 0.152118) [&95%HPD={2.33178, 2.44466}]: 0.138663) [&95%HPD={2.47301, 2.58793}]: 0.319343) [&95%HPD={2.78521, 2.90614}]: 0.143050) [&95%HPD={2.9273, 3.04942}]: 0.294897) [&95%HPD={3.20924, 3.35615}]: 0.518751) [&95%HPD={3.65396, 3.94379}]: 0.024949) [&95%HPD={3.67849, 3.97761}];

END;
