# Supplementary material for: Parallel and convergent genomic changes underlie independent subterranean colonization across beetles
Source: Nat Commun. 2023 Jun 29;14:3842. doi: 10.1038/s41467-023-39603-1 (PMC10310748; doi:10.1038/s41467-023-39603-1)
Supplement: Supplementary file 13 — Source Data [file 41467_2023_39603_MOESM13_ESM.zip › Source_Data_Figures_github/Source_data_1/Fig1a_MCMCtree/IR1_mcmc.txt]

Gen	t_n42	t_n43	t_n44	t_n45	t_n46	t_n47	t_n48	t_n49	t_n50	t_n51	t_n52	t_n53	t_n54	t_n55	t_n56	t_n57	t_n58	t_n59	t_n60	t_n61	t_n62	t_n63	t_n64	t_n65	t_n66	t_n67	t_n68	t_n69	t_n70	t_n71	t_n72	t_n73	t_n74	t_n75	t_n76	t_n77	t_n78	t_n79	t_n80	t_n81	mu1	mu2	mu3	mu4	mu5	mu6	mu7	mu8	mu9
1	3.7606918	3.7586414	3.2396424	2.9345465	2.5223319	2.1952423	1.6214155	1.2473773	0.7976820	0.2828556	0.1505050	0.1025009	0.0904729	0.0823993	0.2092348	2.3368877	2.9737734	2.8304587	2.5041313	2.5133902	2.0797353	2.3708853	1.8805450	1.5706180	2.2222580	2.0742410	1.8908896	1.3318738	0.6525103	0.5715022	0.2732886	0.1878840	0.0500331	0.0586162	0.4614265	0.3532267	0.5899052	0.4638110	0.2491630	0.0420107	0.0396224	0.1897461	0.1215834	0.2079182	0.0514190	0.4605243	0.0641949	0.1119065	0.1672330
50	3.9286222	3.9144323	3.2801183	2.9640306	2.5277942	2.2216552	1.6542061	1.2896604	0.8230092	0.2805007	0.1508612	0.1040422	0.0922178	0.0836040	0.2097808	2.3430568	2.9306741	2.7952807	2.4924616	2.4815006	1.9931185	2.3797614	1.9001078	1.5891296	2.2429414	2.0589447	1.8764162	1.2835119	0.6356376	0.5697760	0.2860622	0.1790853	0.0477608	0.0684678	0.4629696	0.3455985	0.5706661	0.4431215	0.2424156	0.0465684	0.0417547	0.1895378	0.1188597	0.2155960	0.0483629	0.3605065	0.0553607	0.1152247	0.1589467
100	3.9227231	3.8443473	3.2607840	2.9517867	2.5245048	2.2394574	1.7855014	1.3554636	0.8401137	0.3091605	0.1569599	0.1090237	0.1012030	0.0924014	0.2160666	2.3458239	2.9595280	2.8180028	2.4721736	2.4997455	2.0476906	2.3766187	1.8713563	1.5708299	2.2167662	2.1052875	1.9087729	1.2989344	0.6371073	0.5604253	0.2589917	0.1701057	0.0495348	0.0599175	0.4706067	0.3588743	0.5724455	0.4627686	0.2382511	0.0439559	0.0408461	0.2009142	0.1251229	0.2238623	0.0446081	0.5305687	0.0570774	0.1249214	0.1433149
150	3.8341661	3.8193543	3.2876693	3.0211122	2.5251906	2.2194212	1.7197130	1.3302646	0.8782604	0.2915898	0.1558402	0.1116978	0.0997940	0.0875877	0.2476137	2.3446642	2.9442435	2.8156419	2.5253876	2.4850229	2.0201957	2.3513057	1.8968548	1.5713502	2.2103108	2.0808943	1.9029331	1.3274881	0.6360242	0.5404269	0.2650613	0.1946898	0.0547470	0.0583396	0.4468075	0.3355519	0.5826125	0.4437057	0.2455167	0.0411461	0.0376753	0.1758154	0.1202595	0.2315121	0.0570132	0.6159528	0.0762098	0.1292930	0.1528850
200	3.7365418	3.7264093	3.2635429	2.9351271	2.5233763	2.2029210	1.6789283	1.3245268	0.8239681	0.2953412	0.1556749	0.1101639	0.1032527	0.0926565	0.2146278	2.3313066	2.9790744	2.8476692	2.5375276	2.4943133	2.0821334	2.3743980	1.8522181	1.5694892	2.2495272	2.0967378	1.9260773	1.3957005	0.6428985	0.5569982	0.2953585	0.1857695	0.0539869	0.0644460	0.4534121	0.3296320	0.5879560	0.4677163	0.2398431	0.0464829	0.0385642	0.1844333	0.1151845	0.2325123	0.0525886	0.3293357	0.0628151	0.1151747	0.1681357
250	3.7182696	3.7060794	3.2340927	2.9310088	2.5358141	2.2673775	1.6976466	1.3107347	0.8243438	0.2837790	0.1556763	0.1178236	0.1056780	0.0976530	0.2226106	2.3285087	2.9857043	2.8496779	2.5331909	2.5319572	2.0918649	2.3970943	1.8896760	1.5720441	2.2643004	2.1063655	1.8905183	1.2874684	0.6589694	0.5921872	0.2742366	0.1886094	0.0484400	0.0573442	0.4875380	0.3459164	0.6087739	0.4913170	0.2364755	0.0401350	0.0354203	0.1843852	0.1240358	0.2336912	0.0489501	0.4180098	0.0573693	0.1078235	0.1681263
300	3.8274110	3.7757324	3.2647133	2.9114192	2.5223912	2.2954156	1.6693275	1.2662691	0.8226465	0.2840454	0.1577870	0.1143126	0.0999091	0.0912906	0.2120502	2.3146817	2.9839265	2.8288198	2.4831786	2.5134975	2.0773313	2.3736752	1.8511326	1.5743213	2.2008926	2.0546109	1.8544096	1.2957368	0.6655789	0.5850118	0.2641614	0.1783089	0.0563418	0.0553523	0.4899769	0.3452646	0.5957143	0.4912135	0.2581215	0.0396183	0.0340779	0.1921130	0.1337982	0.2181901	0.0426529	0.4751872	0.0672206	0.1189967	0.1606916
350	3.7345131	3.7050356	3.2482352	2.9678317	2.5229723	2.2503014	1.6784118	1.2915456	0.8416900	0.3012627	0.1628893	0.1082442	0.1022606	0.0967657	0.2074409	2.3532301	2.9655337	2.8285096	2.4816339	2.5154876	1.9970374	2.3437795	1.8390492	1.5759287	2.1922496	2.0809073	1.9296824	1.2924426	0.6535182	0.5715327	0.2815377	0.1977538	0.0483134	0.0605366	0.4860381	0.3407642	0.5998851	0.4865201	0.2587756	0.0434660	0.0448321	0.1907690	0.1149161	0.2282914	0.0500112	0.6753281	0.0582631	0.1265651	0.1745569
400	3.8791795	3.8030101	3.2495027	2.9949588	2.5221253	2.2304872	1.7648299	1.3202511	0.8810039	0.2915027	0.1576555	0.1196660	0.1111772	0.0993905	0.2571032	2.3491360	2.9651703	2.8256691	2.5107245	2.5127195	2.1035315	2.3252744	1.8881022	1.5656296	2.1665754	2.0389710	1.8536501	1.2705076	0.6717657	0.5761530	0.2877182	0.2084894	0.0587904	0.0686168	0.4854829	0.3594445	0.6093799	0.4690055	0.2647075	0.0513470	0.0469207	0.1915938	0.1171733	0.2316211	0.0475527	0.2859429	0.0616201	0.1189187	0.1493928
450	3.7970229	3.7809865	3.2628694	2.9539998	2.5221401	2.2934437	1.7852866	1.3781316	0.8863450	0.3083411	0.1642689	0.1145299	0.1029556	0.0955583	0.2332352	2.3327130	3.0102082	2.8480592	2.4984334	2.5069765	2.0153328	2.3457231	1.8693774	1.5759105	2.1966392	2.0857701	1.8669145	1.2498205	0.6539217	0.5650542	0.2669950	0.1758697	0.0514121	0.0571684	0.4781216	0.3467841	0.5922695	0.4877593	0.2641044	0.0379866	0.0390726	0.1897725	0.1211244	0.2274577	0.0476599	0.3691479	0.0749618	0.1187926	0.1514318
500	3.8543257	3.8321208	3.2922784	2.9807339	2.5400861	2.2656114	1.6721049	1.2863206	0.8370343	0.3096416	0.1444175	0.1077230	0.0941128	0.0895231	0.2216140	2.3576450	2.9661078	2.8372107	2.4662485	2.5350936	2.0782134	2.4099395	1.8692715	1.5789932	2.2072543	2.0668813	1.8568616	1.2894024	0.6430393	0.5547017	0.2796954	0.1769142	0.0477496	0.0693427	0.4888423	0.3602821	0.5994269	0.4687884	0.2555718	0.0501113	0.0372700	0.1855642	0.1215444	0.2015494	0.0457115	0.3212357	0.0654144	0.1381914	0.1498073
550	3.8826862	3.8323042	3.2952010	2.9913066	2.5263343	2.2229639	1.6863047	1.3260345	0.8640681	0.3176710	0.1680717	0.1161722	0.1080723	0.0966608	0.2290696	2.3494609	2.9913861	2.8594433	2.5083150	2.5228105	2.0918429	2.3791943	1.8861742	1.5795180	2.2320894	2.0863458	1.9171228	1.3055801	0.6453025	0.5750506	0.2777699	0.1932464	0.0559404	0.0470428	0.4852570	0.3613051	0.5963006	0.4785885	0.2798182	0.0454641	0.0393541	0.2016344	0.1359490	0.2148692	0.0531774	0.4720283	0.0604259	0.1327653	0.1743502
600	3.9140285	3.9064935	3.3150001	3.0407929	2.5231075	2.3119187	1.7330659	1.3392323	0.8428213	0.2838830	0.1522608	0.1077251	0.0978265	0.0885474	0.2445548	2.3435480	2.9819421	2.8269723	2.5223801	2.5227419	2.0580101	2.3779962	1.8280309	1.5672347	2.2238266	2.1081401	1.9200735	1.3135073	0.6573402	0.5857896	0.2943076	0.2107568	0.0554104	0.0643871	0.4925318	0.3691153	0.5807929	0.4688579	0.2630739	0.0452875	0.0341830	0.1755624	0.1252636	0.1974569	0.0414454	0.3716636	0.0559756	0.1305427	0.1528856
650	3.8692693	3.7857843	3.3391995	3.0626460	2.5231075	2.2288307	1.6924068	1.3160267	0.8843979	0.2737441	0.1412750	0.0972097	0.0894850	0.0746235	0.2308830	2.3466161	3.0164966	2.8855406	2.5223801	2.5227419	2.0685220	2.3881149	1.8908282	1.5896688	2.2278344	2.0907503	1.9026355	1.2996667	0.6708568	0.5707234	0.2976392	0.1939726	0.0635441	0.0677058	0.4810389	0.3562360	0.6266588	0.5001288	0.2652516	0.0592828	0.0421348	0.1664882	0.1217556	0.2054090	0.0528359	0.4652039	0.0741589	0.1125724	0.1700523
700	4.0255185	3.9986101	3.2998897	2.9833645	2.5367770	2.2825281	1.8274223	1.4035682	0.8093103	0.2802773	0.1552633	0.1028357	0.0974702	0.0890254	0.2290554	2.3614917	2.9634972	2.8318370	2.5070930	2.5325786	2.0682905	2.3968140	1.9369907	1.5716548	2.2181519	2.0842618	1.9246041	1.2809194	0.6721768	0.6031892	0.2991680	0.1917780	0.0475808	0.0673068	0.5072213	0.3599506	0.6124037	0.4693148	0.2414150	0.0424373	0.0394680	0.1828143	0.1174553	0.2083533	0.0494318	0.3826937	0.0578088	0.1124797	0.1535331
750	3.8126178	3.8085428	3.2753824	2.9770698	2.5274048	2.2698313	1.7255031	1.3574476	0.8838009	0.2850247	0.1624212	0.1137723	0.1072493	0.0988992	0.2558396	2.3351999	2.9887587	2.8439520	2.5167175	2.5218617	2.0790049	2.3903422	1.8943804	1.5730556	2.2691630	2.1104477	1.9114927	1.2829473	0.6774841	0.5812691	0.2891315	0.1837601	0.0481614	0.0849225	0.4843706	0.3530684	0.6279397	0.4963194	0.2570254	0.0405567	0.0335820	0.1898890	0.1164318	0.2355126	0.0574662	0.4577697	0.0733417	0.1165208	0.1741659
800	3.7752703	3.7621737	3.2618614	2.9807786	2.5219732	2.2556747	1.7816257	1.4194578	0.8528456	0.2954360	0.1564448	0.1124037	0.0980659	0.0903837	0.2219689	2.3510108	2.9567957	2.8300099	2.4664488	2.5213756	2.1068878	2.3687951	1.8949046	1.5943623	2.2097781	2.0785135	1.8857594	1.3163420	0.6755518	0.5871977	0.2707401	0.1854472	0.0496456	0.0525850	0.4870343	0.3715045	0.6111001	0.4787025	0.2464245	0.0433795	0.0366644	0.2044143	0.1212977	0.1984310	0.0441941	0.4429257	0.0673407	0.1287666	0.1424312
850	3.8400648	3.8050595	3.3177294	2.9545407	2.5241915	2.3202643	1.8161012	1.3605632	0.8273513	0.3034136	0.1650331	0.1193566	0.1103485	0.0972963	0.2397424	2.3450720	3.0247904	2.8361666	2.5080247	2.5336214	2.1137888	2.4037344	1.8903497	1.5728143	2.2516558	2.1161252	1.9385852	1.3916932	0.6702209	0.5925451	0.2955007	0.1853266	0.0566956	0.0651587	0.4977548	0.3607466	0.6107319	0.4949010	0.2440537	0.0499001	0.0428222	0.1875823	0.1302548	0.2001648	0.0467364	0.3363821	0.0626767	0.1322063	0.1755240
900	3.7429711	3.7376274	3.2690527	2.9450127	2.5229884	2.2349589	1.6942066	1.3390534	0.8442118	0.2894886	0.1401675	0.1035728	0.0984806	0.0859672	0.2197786	2.3485336	2.9780388	2.8371371	2.5337946	2.5232714	2.1299574	2.3843813	1.8942026	1.5795054	2.2479289	2.1227991	1.9049899	1.2942592	0.6451534	0.5520816	0.2608111	0.1751003	0.0556013	0.0644875	0.4613849	0.3501534	0.5935439	0.4912762	0.2400043	0.0463115	0.0457067	0.2010488	0.1239663	0.2194850	0.0486769	0.4937201	0.0578621	0.1216113	0.1980734
950	3.7488858	3.7396990	3.2926849	3.0057264	2.5265307	2.2698944	1.7274517	1.3612203	0.8980716	0.2940534	0.1536881	0.1060605	0.0997062	0.0915625	0.2324731	2.3591500	2.9770638	2.8382021	2.4852102	2.5212979	2.0919742	2.3762516	1.9050011	1.5749782	2.2146912	2.0749068	1.8859123	1.2971107	0.6468819	0.5798576	0.2893556	0.1992621	0.0493386	0.0601903	0.4828900	0.3534435	0.5889336	0.4745722	0.2561883	0.0389499	0.0415056	0.1906651	0.1188016	0.1892933	0.0486991	0.5290604	0.0811099	0.1333674	0.1445726
1000	3.8808750	3.8219761	3.3064563	2.9639927	2.5258645	2.2658509	1.7056262	1.3345995	0.8440928	0.2682540	0.1496680	0.1023891	0.0954071	0.0905954	0.2470920	2.3263371	3.0275136	2.8857376	2.5299626	2.5167387	2.1132834	2.3701986	1.8469722	1.5713056	2.2302785	2.0881868	1.9015217	1.2512366	0.6599605	0.5965097	0.2859183	0.1918352	0.0488234	0.0639733	0.5019680	0.3758186	0.6110335	0.5043870	0.2728972	0.0461354	0.0332025	0.1738377	0.1223232	0.2152337	0.0520044	0.3419772	0.0623145	0.1235016	0.1487087
1050	3.8295086	3.7811082	3.3274146	3.0012088	2.5278823	2.2228879	1.7313955	1.3650123	0.8963309	0.2847506	0.1547916	0.1075079	0.0994884	0.0923177	0.2274844	2.3497744	3.0146475	2.8883693	2.5470989	2.5560775	2.1288510	2.4184736	1.9074356	1.5671491	2.2729770	2.1161603	1.9506719	1.3590356	0.6857638	0.5813146	0.2858848	0.1902800	0.0559782	0.0538691	0.4858253	0.3737901	0.6188736	0.5018435	0.2702693	0.0469817	0.0355833	0.1847994	0.1195941	0.2046913	0.0633339	0.3855383	0.0650727	0.1200044	0.1832786
1100	3.7473484	3.7287926	3.3098281	3.0020852	2.5237498	2.1372278	1.6820775	1.3200662	0.8883858	0.2969938	0.1501641	0.1135902	0.0998027	0.0919646	0.2168916	2.3317911	3.0391061	2.8862292	2.5203260	2.5211779	2.0416794	2.3620324	1.8842622	1.5812370	2.2115259	2.0496700	1.8905001	1.2465264	0.6589173	0.5698097	0.2785109	0.1975118	0.0572875	0.0537473	0.4840679	0.3650646	0.6046764	0.4605737	0.2578737	0.0466358	0.0419507	0.2107906	0.1154808	0.2144545	0.0516856	0.3643649	0.0660191	0.1203872	0.1622264
1150	3.7946449	3.7925435	3.2223176	2.9098676	2.5294831	2.1897140	1.6897880	1.3274001	0.8879238	0.2802453	0.1432822	0.1021450	0.0949295	0.0841428	0.2327130	2.3481379	2.9495673	2.8134435	2.5085484	2.5237894	2.0982130	2.3921850	1.8629989	1.5773659	2.2485750	2.1184024	1.9196863	1.2738314	0.6331589	0.5463944	0.2782558	0.1841237	0.0501118	0.0645912	0.4571267	0.3395605	0.5809803	0.4633498	0.2458350	0.0448862	0.0419208	0.1902538	0.1220817	0.2166745	0.0488403	0.3348334	0.0659950	0.1200602	0.1845475
1200	3.7968142	3.7697645	3.2666492	2.9492796	2.5327506	2.1536743	1.7169278	1.2629643	0.8740138	0.2770567	0.1394621	0.1015680	0.0946393	0.0860859	0.1958839	2.3554430	2.9806400	2.8408798	2.4627135	2.5387072	2.0596238	2.3871260	1.8665240	1.5761586	2.2126791	2.0772418	1.9025911	1.2281045	0.6479862	0.5729901	0.2694412	0.1883334	0.0550268	0.0556427	0.4665518	0.3494281	0.5856098	0.4589192	0.2422095	0.0450272	0.0346862	0.1936698	0.1267797	0.2253183	0.0478769	0.6037082	0.0612396	0.1177501	0.1707095
1250	3.8427602	3.8279075	3.2899462	2.9623524	2.5271248	2.1402098	1.7296016	1.3968803	0.8591792	0.3380360	0.1510028	0.1021008	0.0946211	0.0848303	0.2032770	2.3544703	2.9924753	2.8439573	2.5301645	2.4766303	2.0166875	2.3572485	1.8798042	1.5847511	2.1795522	2.0259219	1.8665617	1.2528632	0.6574765	0.5739287	0.2735905	0.1780866	0.0632209	0.0600608	0.4738456	0.3553609	0.6002414	0.4884776	0.2645800	0.0430954	0.0455587	0.2192669	0.1074169	0.2158025	0.0614373	0.3296461	0.0565430	0.1205601	0.1590423
1300	3.9344845	3.8456887	3.2930219	3.0256529	2.5307990	2.2786836	1.7409235	1.3494163	0.9073403	0.2967746	0.1570567	0.1006725	0.0923220	0.0850033	0.2202115	2.3492432	2.9998626	2.8563132	2.4981976	2.5279958	2.1055806	2.4050058	1.8850566	1.5819405	2.3054457	2.1203064	1.9162114	1.2923513	0.6804675	0.5784011	0.3116836	0.2011310	0.0572630	0.0614511	0.4596072	0.3540967	0.6222010	0.4926757	0.2418184	0.0431289	0.0386052	0.1610257	0.1079711	0.2079145	0.0510050	0.2807682	0.0632820	0.1011468	0.1715429
1350	3.8414146	3.8285098	3.3233815	2.9634747	2.5307879	2.2309078	1.7895088	1.3936345	0.8488412	0.2979782	0.1716945	0.1044765	0.0944481	0.0831981	0.2280165	2.3256683	3.0039378	2.8509862	2.5009157	2.5514026	2.0869296	2.3938612	1.9026046	1.5744612	2.2029101	2.0649205	1.8811083	1.2923684	0.6486448	0.5742891	0.3037222	0.2047486	0.0627060	0.0654836	0.4913146	0.3713897	0.5968180	0.4916247	0.2689741	0.0449499	0.0398915	0.1763450	0.1168163	0.2013600	0.0623727	0.4448135	0.0785892	0.1309191	0.1683167
1400	3.7470307	3.7281394	3.3034555	2.9496310	2.5234872	2.2590886	1.7838281	1.3528059	0.8865717	0.3112808	0.1660001	0.1148806	0.1095824	0.0980452	0.2368777	2.3591175	2.9783653	2.8347569	2.4702966	2.5144098	2.1280679	2.3629882	1.8927613	1.5734239	2.2315514	2.1007178	1.9056167	1.3016951	0.6579433	0.5898392	0.2910715	0.2022889	0.0678024	0.0624649	0.4898598	0.3760168	0.5879471	0.4638266	0.2386697	0.0476789	0.0520729	0.1958055	0.1138540	0.2104604	0.0501634	0.3523192	0.0760045	0.1235577	0.1499279
1450	3.7850783	3.7764577	3.3186505	2.9809082	2.5258467	2.2970317	1.7696589	1.3372206	0.8484057	0.2883785	0.1562292	0.1110477	0.1046368	0.0969082	0.2045672	2.3433505	2.9896186	2.8471291	2.5356994	2.5309431	2.0839348	2.3907904	1.8694363	1.5734108	2.2413149	2.0981619	1.9167270	1.3210834	0.6588442	0.5671678	0.2949000	0.2066907	0.0603451	0.0634019	0.4702480	0.3488116	0.6028421	0.4928138	0.2619299	0.0488268	0.0471871	0.1865550	0.1297053	0.2285772	0.0538428	0.5282298	0.0682417	0.1027565	0.1268169
1500	3.8307827	3.8069280	3.2320207	2.9607466	2.5228145	2.2665854	1.7122141	1.3778603	0.8800489	0.3028154	0.1742599	0.1203523	0.1086879	0.0997382	0.2371028	2.3462354	2.9352279	2.7971425	2.4411709	2.5058603	2.1056913	2.3902858	1.8630875	1.5886405	2.2662642	2.1431950	1.9380682	1.3004640	0.6486842	0.5808168	0.2894161	0.1899837	0.0511327	0.0652462	0.4858951	0.3661376	0.5918427	0.4823315	0.2490664	0.0502180	0.0434396	0.1956172	0.1096913	0.2118140	0.0444670	0.4071503	0.0551418	0.1067515	0.1463158
1550	3.9201417	3.8881550	3.3070504	3.0379972	2.5372595	2.3198231	1.7464616	1.3659202	0.8912468	0.3365537	0.1752510	0.1203301	0.1103924	0.1025331	0.2043098	2.3490104	3.0077647	2.8608206	2.5084065	2.5299346	2.0210857	2.3925771	1.8882155	1.5755089	2.2509328	2.1299527	1.9100261	1.3151208	0.6501901	0.5668416	0.2840333	0.1901201	0.0549005	0.0650458	0.4931933	0.3557626	0.5962753	0.4614961	0.2443669	0.0403455	0.0421509	0.1907829	0.1047075	0.1978586	0.0551406	0.5673556	0.0574946	0.1162096	0.1670372
1600	3.8321737	3.7923927	3.2739352	2.9736859	2.5257428	2.1622506	1.7463584	1.3637658	0.8934035	0.3245251	0.1692957	0.1171300	0.1065278	0.1001871	0.2387263	2.3403265	2.9608140	2.8464862	2.4858752	2.5156727	2.0761067	2.4015074	1.8702209	1.5743667	2.2535550	2.1384907	1.9391649	1.3002697	0.6547721	0.5706818	0.2759913	0.1787863	0.0556701	0.0597366	0.4675949	0.3642438	0.5941509	0.4858852	0.2908429	0.0452434	0.0382152	0.2067233	0.1182589	0.2231225	0.0503707	0.4694772	0.0578469	0.1239877	0.1535004
1650	3.8309789	3.7966571	3.2918193	2.9376345	2.5249878	2.2403511	1.7337862	1.3616856	0.8802652	0.2766124	0.1548002	0.1147304	0.1050547	0.0955614	0.2040918	2.3313170	3.0041922	2.8533583	2.5004796	2.5098162	2.0172856	2.3756871	1.8478463	1.5824888	2.2265865	2.1007803	1.9013823	1.2904089	0.6563908	0.5699582	0.2911933	0.1835359	0.0625430	0.0735226	0.4664780	0.3638812	0.5906194	0.4658781	0.2510056	0.0372494	0.0406295	0.1901584	0.1215798	0.2389971	0.0473054	0.4339186	0.0610432	0.0994344	0.1737553
1700	3.8270759	3.8093998	3.2543126	2.9355612	2.5262605	2.1807263	1.6697196	1.3137741	0.8519917	0.2953174	0.1578533	0.1167209	0.1050039	0.0989371	0.2395361	2.3434121	2.9710121	2.8192826	2.4212177	2.5158114	2.0904163	2.3834064	1.8921813	1.5857249	2.2391645	2.0659308	1.8662822	1.2713531	0.6557111	0.5682030	0.2689744	0.1834163	0.0444145	0.0648515	0.4758681	0.3601070	0.5938774	0.4696969	0.2674468	0.0450687	0.0456623	0.1829625	0.1120573	0.2027915	0.0458499	0.4630046	0.0558091	0.1277861	0.1760367
1750	3.7299971	3.7278585	3.2479555	2.9602083	2.5272017	2.1472328	1.6854254	1.3224355	0.9150344	0.3030175	0.1544208	0.1095875	0.0994491	0.0935587	0.2555596	2.3041716	2.9724057	2.8264792	2.5303585	2.5144659	2.0711407	2.3600055	1.8823002	1.5788576	2.1886243	2.0234360	1.8481287	1.2464652	0.6653619	0.5917531	0.3047081	0.1877512	0.0511241	0.0688513	0.4917626	0.3698206	0.6005577	0.4684627	0.2453829	0.0388972	0.0457612	0.2026355	0.1239349	0.2132900	0.0614806	0.5145177	0.0631340	0.1209414	0.1609730
1800	3.7319991	3.6994284	3.2834742	2.9753970	2.5235866	2.1672979	1.6715161	1.3537033	0.8634538	0.2752175	0.1504208	0.1053720	0.0990077	0.0883097	0.2503656	2.3239692	2.9524845	2.8412225	2.4586237	2.5210069	2.0793049	2.3860763	1.9022959	1.5711005	2.2122541	2.0691393	1.8858290	1.2544313	0.6551990	0.5700557	0.2635603	0.1851233	0.0437877	0.0586350	0.4832017	0.3575049	0.5574454	0.4569448	0.2427826	0.0428380	0.0444474	0.1941066	0.1268528	0.2131612	0.0532016	0.3553661	0.0670419	0.1132225	0.1814497
1850	3.6938926	3.6742496	3.2316902	2.9406552	2.5280874	2.2081980	1.6285368	1.2493960	0.8084027	0.2729673	0.1590625	0.1114300	0.1053018	0.1005485	0.2084122	2.3614076	2.9506008	2.7955774	2.4481686	2.5008154	2.0418601	2.3509831	1.8602219	1.5782645	2.2130070	2.0728913	1.8723310	1.2680114	0.6249821	0.5399707	0.2747061	0.2036070	0.0542202	0.0585308	0.4541832	0.3479986	0.5567911	0.4522059	0.2605942	0.0433855	0.0412730	0.2109552	0.1091996	0.2311955	0.0549906	0.3667154	0.0553222	0.1194298	0.1743452
1900	3.8268173	3.7657009	3.2757353	2.9759727	2.5267944	2.1858426	1.6652137	1.3347626	0.8404390	0.2970368	0.1647190	0.1050331	0.0983149	0.0909271	0.2288714	2.3523866	2.9842378	2.8435819	2.5195436	2.5162859	2.0683799	2.3849151	1.9063009	1.5691359	2.2134930	2.0812002	1.8772646	1.3087659	0.6353793	0.5720348	0.2906464	0.1858972	0.0526834	0.0672483	0.4747572	0.3622836	0.5795350	0.4586536	0.2345633	0.0423141	0.0434966	0.2091229	0.1119999	0.2125464	0.0415925	0.3308091	0.0612632	0.1172530	0.1340939
1950	3.9166897	3.8254116	3.2190058	2.9371790	2.5224800	2.1521253	1.6439758	1.2582141	0.8124110	0.2584752	0.1416191	0.1028677	0.0950549	0.0885780	0.2112328	2.3412447	2.9358408	2.8088174	2.4839713	2.5216510	2.1060183	2.3951098	1.8858456	1.5751413	2.2552071	2.1016817	1.9270202	1.2257432	0.6567426	0.5527441	0.2853219	0.1983778	0.0594145	0.0611310	0.4600980	0.3358608	0.5931318	0.4925376	0.2542307	0.0461584	0.0404792	0.1773705	0.1348920	0.1977837	0.0472639	0.3612293	0.0748929	0.1316171	0.1453734
2000	3.8854913	3.8844338	3.2263557	2.9691308	2.5224052	2.2653611	1.7127256	1.3440634	0.8973304	0.2840347	0.1516897	0.1072863	0.0975157	0.0902721	0.2435289	2.3351519	2.9712020	2.8404977	2.5665380	2.4727339	2.0173222	2.3383361	1.8464525	1.5716488	2.2171820	2.0873316	1.8702974	1.2875616	0.6560758	0.5699441	0.2928190	0.2007452	0.0572568	0.0626982	0.4698609	0.3404125	0.6056332	0.4740422	0.2504010	0.0433795	0.0381097	0.1905062	0.1218664	0.2312993	0.0489378	0.3742084	0.0585540	0.1066521	0.1626241
2050	3.8663043	3.8389425	3.2552475	2.9577183	2.5232566	2.2542769	1.7956527	1.4567150	0.8908050	0.2856986	0.1484423	0.1064608	0.0985076	0.0912645	0.2356308	2.3455076	2.9600083	2.8241618	2.4519924	2.5230735	2.0354674	2.3716527	1.8714845	1.5768632	2.2379676	2.1001078	1.9042982	1.2937902	0.6545910	0.5745460	0.2779599	0.1866464	0.0463842	0.0614805	0.4724853	0.3539945	0.5909210	0.4899028	0.2421324	0.0489980	0.0351035	0.2018488	0.1180820	0.2114520	0.0547378	0.5390894	0.0755630	0.1347784	0.1580255
2100	3.7396507	3.7039151	3.3014256	2.9026928	2.5349701	2.3207834	1.8472361	1.4487909	0.8977068	0.2962441	0.1547886	0.1044337	0.0951593	0.0840445	0.2571357	2.3426844	2.9846530	2.8429284	2.4474723	2.5293431	2.0634985	2.3998122	1.9071718	1.5918164	2.2449716	2.1390575	1.9469785	1.3053003	0.6475844	0.5753204	0.2763899	0.1780658	0.0538916	0.0514661	0.4703222	0.3552383	0.5834443	0.4625399	0.2440077	0.0405165	0.0451115	0.2122684	0.1237300	0.1953277	0.0482978	0.4627350	0.0744028	0.1196834	0.1567470
2150	3.8749060	3.8376240	3.2494494	2.9561038	2.5265716	2.2727480	1.7615577	1.3568683	0.8284709	0.2817206	0.1528314	0.1035741	0.0950341	0.0872483	0.2002416	2.3485631	2.9600447	2.8340206	2.5613179	2.5602840	2.1686725	2.4128751	1.9090686	1.5798471	2.2697049	2.1449500	1.9138730	1.2714576	0.6435852	0.5600599	0.3082541	0.2111171	0.0536668	0.0687957	0.4713029	0.3677289	0.5939946	0.4646130	0.2557977	0.0401640	0.0409369	0.1825647	0.1280934	0.2223561	0.0561489	0.5207416	0.0770771	0.1100701	0.1512098
2200	3.8256273	3.8199090	3.2946593	2.9867292	2.5301370	2.2293811	1.6847678	1.3167916	0.8500584	0.3194083	0.1657084	0.1173777	0.1095576	0.1004172	0.2124578	2.3490255	2.9958697	2.8423164	2.5055916	2.5248059	2.0771031	2.3990531	1.9000755	1.5740531	2.2353382	2.1170311	1.9249204	1.2900280	0.6811451	0.5826491	0.2783875	0.1720933	0.0647732	0.0635477	0.4878646	0.3559276	0.6255781	0.5060861	0.2646318	0.0402637	0.0350177	0.1843523	0.1325950	0.2112654	0.0510785	0.3207430	0.0567940	0.1191589	0.1584661
2250	3.7944862	3.7644680	3.2540901	2.9450274	2.5266274	2.2384550	1.7051764	1.3492936	0.8720246	0.2853991	0.1511619	0.1068048	0.0985508	0.0929332	0.2199758	2.3373273	2.9725191	2.8309865	2.5206730	2.5224511	2.0958707	2.3911459	1.8805565	1.5788932	2.2445334	2.1050058	1.8838904	1.2827555	0.6666328	0.5868470	0.2813690	0.1818834	0.0459443	0.0688453	0.4904408	0.3576608	0.6143728	0.4765342	0.2510177	0.0391003	0.0447084	0.1912634	0.1212585	0.2324568	0.0434162	0.2589835	0.0639493	0.1131306	0.1806118
2300	3.7874588	3.7856136	3.3289680	2.9336684	2.5254666	2.2089854	1.6464505	1.2720893	0.8102496	0.2741097	0.1529896	0.1078609	0.1011507	0.0888486	0.2247187	2.3403130	2.9938012	2.8422007	2.4467466	2.5170711	2.0716009	2.3999513	1.8863552	1.5704777	2.2319037	2.0683568	1.8845909	1.2861303	0.6327411	0.5455459	0.2596641	0.1799950	0.0435694	0.0606009	0.4451691	0.3327401	0.5802362	0.4618028	0.2448743	0.0420911	0.0466541	0.1845555	0.1096750	0.2386738	0.0460479	0.4853504	0.0663619	0.1250597	0.1441494
2350	3.7807201	3.7321596	3.2351427	2.9589956	2.5271617	2.1641599	1.6338717	1.2602783	0.7941825	0.2751993	0.1530302	0.1068567	0.0931425	0.0849724	0.2003703	2.3509409	2.9310541	2.7779895	2.5006912	2.5066833	2.1228953	2.3620341	1.8834257	1.5762589	2.1519868	2.0233323	1.8308577	1.2692783	0.6390232	0.5551719	0.2766680	0.1808699	0.0523433	0.0683869	0.4609889	0.3316780	0.5891406	0.4648932	0.2675353	0.0483532	0.0364265	0.2169414	0.1230182	0.2124260	0.0543731	0.5047314	0.0813945	0.1344153	0.1528208
2400	3.7295702	3.6978634	3.1980350	2.9165323	2.5353328	2.2495167	1.7757176	1.3157746	0.8375559	0.2748803	0.1502125	0.1058749	0.0977661	0.0892120	0.2189371	2.3497934	2.9277472	2.7807072	2.4655331	2.4667527	2.0747031	2.3224439	1.8533683	1.5848593	2.1631879	2.0287234	1.8665952	1.2649981	0.6422832	0.5640407	0.2853576	0.1853434	0.0557860	0.0580121	0.4511930	0.3478260	0.5655419	0.4437045	0.2433584	0.0475371	0.0352373	0.1882922	0.1288535	0.2253827	0.0567954	0.4247369	0.0534251	0.1142451	0.1688759
2450	3.8060054	3.7852812	3.2384230	2.9300362	2.5241050	2.1757111	1.6642586	1.2994906	0.8077154	0.3024681	0.1633364	0.1145908	0.0995832	0.0888325	0.2164716	2.3136131	2.9335262	2.8015062	2.4863985	2.4898534	2.0607785	2.3561796	1.8861290	1.5815282	2.2129369	2.0415973	1.8513154	1.3033050	0.6147317	0.5507232	0.2725825	0.1801698	0.0484971	0.0618923	0.4649725	0.3403337	0.5621542	0.4571971	0.2470924	0.0393581	0.0396157	0.1969052	0.1268034	0.2121182	0.0477425	0.2792430	0.0731134	0.1336866	0.1640903
2500	3.7176876	3.6945342	3.2294041	2.8962022	2.5265294	2.2698856	1.6686556	1.2495103	0.8653573	0.2910159	0.1536131	0.1076087	0.0980191	0.0902139	0.2285016	2.3082872	2.9536806	2.8050144	2.4642560	2.4680443	2.0141140	2.3487397	1.8475071	1.5671522	2.2125192	2.0797955	1.8954866	1.3286143	0.6248365	0.5377986	0.2716915	0.1838600	0.0564942	0.0638606	0.4553597	0.3352665	0.5678230	0.4565059	0.2471470	0.0428803	0.0492669	0.2023606	0.1265502	0.2268409	0.0485130	0.5712322	0.0866036	0.1253157	0.1532186
2550	3.7388227	3.6980322	3.2870030	2.9781491	2.5211113	2.2427184	1.7876731	1.3283181	0.8724654	0.2903896	0.1563539	0.0999815	0.0934716	0.0826364	0.2095927	2.3566326	2.9986169	2.8501849	2.4954731	2.4981976	2.0899060	2.3633356	1.8546809	1.5711910	2.2090170	2.0309312	1.8405143	1.2403219	0.6483327	0.5690131	0.2814919	0.1777271	0.0485841	0.0587815	0.4723192	0.3456017	0.5819726	0.4806593	0.2577979	0.0378901	0.0394610	0.1774745	0.1227628	0.2242010	0.0477672	0.5082123	0.0684531	0.1091770	0.1482910
2600	3.6986884	3.6856794	3.2400221	2.9232379	2.5255928	2.2180601	1.7008268	1.3370997	0.8729340	0.2955804	0.1496314	0.1014645	0.0931072	0.0899777	0.2373287	2.3204174	2.9870310	2.8379995	2.4926505	2.5164654	2.0755070	2.3595435	1.9127964	1.5771442	2.2315583	2.0960491	1.8832893	1.2877833	0.6596367	0.5721331	0.2788707	0.1773079	0.0535420	0.0647816	0.4622713	0.3454448	0.6095086	0.4876182	0.2654072	0.0393519	0.0373466	0.1977543	0.1194469	0.2249916	0.0487943	0.4071957	0.0724657	0.1251055	0.1768898
2650	3.7270437	3.6831596	3.2640725	2.9765500	2.5244301	2.2258109	1.7743091	1.4151717	0.8579551	0.3093932	0.1603930	0.1077723	0.0980773	0.0915591	0.2279859	2.3522852	2.9688362	2.8255670	2.5202371	2.5207341	2.0471768	2.3729606	1.8954323	1.5946961	2.2527037	2.1146066	1.9332005	1.2881241	0.6822470	0.5827322	0.2697148	0.1786786	0.0505999	0.0710968	0.4767760	0.3599043	0.6265796	0.5016258	0.2742643	0.0425207	0.0405163	0.1894044	0.1093620	0.2013733	0.0394717	0.4184658	0.0620511	0.1167845	0.1715378
2700	3.7323621	3.7199945	3.2248367	2.9293540	2.5248030	2.2365183	1.7505055	1.3757684	0.8453362	0.2878956	0.1513563	0.1086545	0.1017977	0.0956308	0.2284446	2.3407049	2.9766504	2.8194911	2.4817868	2.5120644	2.0857617	2.3639072	1.8678828	1.5832587	2.2277842	2.1039198	1.8973881	1.3082684	0.6765220	0.5895072	0.2747275	0.1776828	0.0476955	0.0561788	0.4901183	0.3704383	0.6094712	0.4974173	0.2619831	0.0379568	0.0421776	0.1831484	0.1182763	0.2255889	0.0431652	0.3673150	0.0589832	0.1219853	0.1654759
2750	3.8605667	3.7385560	3.2845177	2.9346546	2.5303085	2.2520217	1.7866487	1.3777216	0.8823045	0.2983432	0.1625304	0.1083698	0.1001684	0.0923789	0.2092035	2.3526772	2.9679469	2.8394172	2.5121920	2.5161517	2.0123345	2.3890415	1.9012693	1.5740767	2.2298715	2.0794970	1.8991318	1.2947595	0.6767916	0.5866287	0.2858885	0.1986750	0.0538519	0.0609501	0.4850780	0.3650182	0.6313085	0.4924835	0.2431151	0.0456859	0.0399591	0.1898794	0.1093100	0.2333956	0.0529024	0.4151303	0.0556124	0.1089292	0.1738312
2800	3.7624469	3.7534385	3.2677691	2.9570100	2.5248770	2.2688582	1.7503797	1.3827846	0.8951119	0.3086289	0.1634484	0.1177256	0.1082388	0.0989268	0.2121107	2.3336201	2.9392639	2.7989283	2.5060602	2.5162597	2.0454136	2.3726203	1.8820215	1.5820775	2.2310879	2.0817211	1.9058732	1.2684657	0.6647300	0.5694865	0.2827777	0.1838524	0.0627224	0.0679875	0.4707215	0.3580580	0.6081892	0.4890496	0.2899045	0.0455196	0.0439527	0.2071324	0.1226500	0.2017950	0.0454002	0.3684984	0.0669640	0.1190703	0.1671118
2850	3.7199504	3.6969906	3.2642951	2.9078775	2.5250492	2.2610185	1.7270826	1.3564033	0.8659768	0.3060101	0.1638856	0.1135247	0.1052948	0.1001652	0.2099636	2.3407709	2.9807813	2.8630325	2.4950376	2.5024502	2.0788457	2.3735374	1.8904776	1.5804538	2.2219169	2.0957524	1.9143384	1.3154956	0.6784780	0.5975995	0.3087261	0.1931012	0.0534628	0.0678706	0.5022363	0.3868203	0.6216322	0.5044392	0.2638407	0.0401601	0.0412725	0.1818738	0.1168447	0.2113490	0.0563526	0.4288604	0.0594909	0.1403397	0.1543741
2900	3.8597445	3.8538787	3.2756610	2.9677073	2.5420985	2.2698922	1.7959639	1.4214606	0.8963980	0.2870459	0.1537973	0.1193074	0.1076702	0.1005689	0.2319951	2.3394759	2.9437788	2.7858578	2.4671051	2.4926879	2.0877244	2.3514511	1.8560552	1.5654564	2.2049685	2.0617215	1.8670853	1.2749733	0.7030672	0.6036285	0.3071593	0.2086689	0.0452822	0.0618409	0.4905366	0.3635985	0.6323193	0.5011204	0.2533250	0.0466702	0.0477624	0.1626800	0.1292524	0.2335721	0.0446922	0.3548833	0.0758570	0.1301963	0.1592847
2950	3.7962936	3.7637609	3.2464542	2.9554201	2.5257195	2.2668860	1.7693063	1.3333146	0.8822366	0.3214777	0.1694485	0.1189744	0.1121405	0.1002168	0.2246434	2.3490175	2.9426232	2.8209033	2.4632190	2.5118881	2.1230153	2.3988031	1.9096884	1.5741310	2.2248684	2.1005156	1.8982006	1.3162562	0.6881863	0.5925940	0.2817782	0.1782686	0.0513758	0.0622954	0.5008976	0.3670531	0.6108222	0.4868473	0.2384701	0.0476375	0.0401528	0.1697331	0.1317119	0.2364032	0.0425522	0.4376423	0.0628649	0.1310271	0.1751311
3000	3.9114055	3.9090501	3.3261333	2.9948996	2.5268010	2.2640373	1.7706768	1.3544130	0.8566979	0.2988979	0.1687353	0.1191736	0.1105811	0.1019507	0.1938281	2.3488389	3.0158731	2.8515873	2.5243619	2.5129887	1.9717376	2.3954201	1.8908797	1.5780594	2.2838483	2.1523299	1.9177909	1.2864717	0.6735009	0.5884853	0.2839447	0.1820140	0.0545845	0.0644503	0.5059362	0.3918592	0.6134919	0.4842019	0.2464291	0.0449816	0.0379424	0.1812060	0.1155307	0.1933617	0.0504488	0.4667525	0.0763243	0.1229545	0.1557992
3050	3.7927945	3.7845602	3.2882613	2.9961645	2.5250230	2.2831962	1.7625709	1.3642745	0.8463616	0.3067857	0.1588008	0.1132658	0.1074945	0.1020309	0.2024230	2.3380395	3.0048321	2.8473300	2.5596494	2.5422249	2.1164907	2.4079955	1.8817154	1.5748323	2.2775234	2.1341132	1.9150124	1.2842670	0.6525298	0.5732550	0.2806354	0.1916996	0.0570492	0.0711392	0.4740938	0.3464382	0.5918310	0.4650385	0.2774766	0.0471840	0.0382497	0.1730429	0.1216341	0.2239409	0.0439831	0.4238600	0.0721379	0.1097660	0.1407399
3100	3.8445852	3.7890432	3.3061307	2.9702539	2.5290615	2.3300948	1.7580127	1.3866999	0.8708929	0.2919658	0.1626091	0.1116522	0.1027642	0.0934392	0.2289380	2.3464571	3.0105969	2.8549010	2.4852976	2.5252593	2.1046077	2.3833962	1.9168113	1.5814563	2.2391467	2.0739635	1.8888540	1.3317387	0.6848777	0.5741939	0.2751843	0.1815523	0.0458037	0.0684200	0.4743061	0.3455435	0.6204815	0.4843054	0.2702868	0.0456469	0.0368784	0.1913502	0.1071849	0.2169894	0.0488070	0.3637347	0.0544695	0.1283117	0.1388068
3150	3.9216974	3.8534768	3.2870799	2.9814305	2.5366549	2.1987806	1.7122781	1.2797382	0.8815000	0.3122292	0.1810778	0.1188685	0.1090847	0.1028329	0.2519578	2.3446190	2.9991432	2.8152235	2.5178120	2.5218228	2.0688270	2.4001337	1.8934476	1.5861900	2.2720733	2.1311867	1.9296267	1.3093872	0.6915251	0.6049540	0.3001313	0.2007896	0.0571810	0.0648722	0.5072974	0.3661515	0.6154667	0.5147603	0.2636506	0.0434194	0.0465052	0.1916225	0.1162495	0.2087557	0.0513164	0.2942022	0.0629263	0.1115679	0.1263313
3200	3.9016268	3.8868877	3.3396368	2.9844170	2.5231625	2.1957881	1.7207188	1.3289716	0.8459604	0.2989487	0.1565697	0.1075225	0.0978680	0.0880568	0.2325296	2.3260162	3.0060268	2.8613910	2.5343096	2.5553644	2.1278063	2.4271122	1.8750852	1.5778972	2.2772875	2.1238301	1.9157673	1.3042692	0.6818019	0.5988340	0.2951027	0.1972661	0.0598759	0.0651001	0.4910781	0.3530082	0.6196458	0.4878768	0.2613007	0.0425726	0.0339933	0.1805581	0.1098463	0.2041434	0.0366190	0.4083796	0.0728246	0.1026423	0.1539220
3250	3.7962657	3.7890049	3.2833548	2.9923609	2.5324949	2.2706531	1.8130751	1.4274437	0.8708959	0.2973222	0.1536009	0.1146353	0.1065112	0.0994895	0.2228888	2.3441387	2.9978651	2.8670311	2.4256563	2.5582721	2.1807732	2.4491623	1.9307755	1.5733282	2.2735505	2.1164579	1.9043138	1.3104203	0.6905967	0.6151924	0.2846630	0.1833568	0.0646337	0.0699155	0.5016029	0.3679847	0.6237143	0.4934097	0.2681344	0.0441991	0.0369084	0.1869956	0.1043310	0.2203739	0.0523579	0.3871688	0.0500871	0.1059232	0.1599120
3300	3.8645780	3.8340367	3.3262978	2.9595285	2.5265456	2.3418342	1.7714309	1.3796063	0.9095210	0.3058701	0.1743780	0.1168415	0.1070719	0.0984800	0.2134515	2.3266083	3.0798550	2.9274716	2.5698507	2.5848790	2.1229374	2.4375577	1.9107203	1.5828048	2.2909438	2.1410707	1.9226454	1.3259090	0.6763614	0.5771148	0.3025235	0.2034861	0.0565906	0.0583164	0.4844100	0.3674370	0.6227328	0.5098338	0.2675630	0.0421494	0.0388092	0.1968181	0.1225775	0.2319775	0.0467887	0.3945407	0.0715819	0.1121455	0.1543256
3350	3.8017841	3.7942667	3.3545404	2.9991372	2.5382893	2.2270125	1.7196492	1.3424908	0.8806428	0.2959636	0.1609262	0.1209429	0.1145705	0.1045035	0.2385061	2.3594146	3.0797393	2.9283971	2.4907082	2.6076342	2.1297112	2.4628023	1.9199295	1.5963656	2.2782958	2.1596109	1.9350281	1.3436694	0.6822389	0.5932961	0.2891334	0.2038848	0.0553837	0.0612988	0.4939391	0.3857721	0.6137014	0.4999982	0.2720223	0.0525019	0.0386079	0.1898351	0.1111853	0.2031179	0.0452586	0.5183010	0.0612928	0.1201034	0.1557698
3400	3.8431304	3.8384605	3.3491911	3.0409360	2.5255855	2.3142560	1.7565715	1.3428917	0.9134482	0.2911745	0.1597631	0.1157434	0.1051844	0.0974975	0.2403090	2.3423499	3.0938644	2.9355747	2.4687135	2.6052226	2.1080988	2.4684577	1.9373431	1.5710808	2.2867262	2.1634673	1.9736449	1.3374845	0.6740240	0.5949758	0.2942310	0.2032998	0.0621306	0.0743760	0.5019301	0.3715175	0.6130728	0.4809525	0.2716543	0.0531590	0.0361516	0.1677737	0.1258682	0.2040802	0.0439906	0.4321966	0.0540944	0.1229028	0.1242261
3450	3.8771980	3.8635606	3.3769182	2.9725197	2.5263298	2.1795997	1.7611542	1.4079903	0.9153862	0.3165815	0.1708616	0.1193897	0.1079664	0.0987153	0.2755117	2.3304542	3.0566897	2.9128936	2.5284246	2.5883818	2.1389775	2.4472383	1.9024722	1.5873476	2.2828859	2.1316338	1.8962508	1.3177704	0.6781469	0.5928444	0.2810643	0.1911046	0.0514912	0.0687907	0.4988140	0.3739780	0.6195954	0.4810832	0.2543107	0.0461862	0.0379224	0.1823631	0.1204475	0.2227165	0.0457991	0.3611506	0.0866066	0.1113700	0.1692124
3500	3.8887987	3.8574665	3.3477798	3.0057729	2.5250636	2.2431982	1.7340667	1.4197012	0.9376580	0.3048956	0.1751913	0.1105300	0.0976050	0.0913207	0.2237350	2.3421746	3.0448777	2.9106454	2.5197255	2.6100056	2.0700616	2.4717559	1.9293506	1.5781501	2.3318427	2.1828694	1.9760963	1.3396151	0.6863730	0.6144841	0.2852940	0.1988433	0.0616459	0.0585540	0.5078077	0.3940453	0.6237401	0.5171632	0.2679302	0.0407123	0.0435541	0.1754132	0.1178179	0.2179574	0.0504184	0.3302628	0.0605380	0.0974603	0.1597766
3550	3.8426148	3.8365072	3.3716674	3.0152244	2.5230116	2.2544811	1.7556861	1.3801740	0.8798124	0.2865103	0.1443628	0.1016310	0.0924138	0.0860346	0.2046060	2.3638516	3.1059559	2.9653817	2.5534140	2.6314700	2.1900709	2.4912037	1.9293719	1.5705217	2.2943125	2.1930809	1.9897154	1.3215895	0.6726977	0.5789287	0.3077246	0.1944031	0.0557993	0.0691128	0.4768011	0.3568325	0.6157130	0.4953538	0.2676421	0.0432314	0.0399101	0.1758168	0.1288550	0.1963092	0.0600477	0.5649522	0.0614920	0.1207455	0.1305283
3600	3.9260732	3.8808954	3.3003030	2.9736259	2.5249000	2.2337159	1.7536431	1.3256870	0.8246047	0.3105987	0.1519929	0.1034123	0.0922428	0.0816909	0.2240443	2.3512048	3.0485693	2.8738894	2.5303628	2.5270928	2.0940909	2.4209153	1.8801986	1.5704195	2.2637563	2.1169891	1.9445458	1.3014102	0.6657050	0.5750329	0.2781288	0.1889854	0.0493014	0.0656933	0.4757538	0.3526891	0.6230018	0.4733356	0.2750848	0.0431519	0.0386593	0.1831389	0.1184062	0.2204750	0.0557070	0.2852958	0.0744910	0.1107727	0.1523222
3650	3.9365748	3.9301259	3.3439252	2.9938460	2.5416762	2.2255118	1.7665154	1.3771171	0.9239153	0.3019064	0.1565375	0.1083481	0.0970019	0.0874626	0.2051065	2.3418353	2.9929843	2.8430959	2.5126610	2.5285877	2.0922850	2.3813487	1.8910896	1.5942388	2.2443799	2.1097904	1.9134719	1.3229306	0.7009148	0.5915915	0.2906329	0.1923754	0.0576404	0.0686700	0.4870107	0.3671373	0.6302632	0.4989936	0.2740285	0.0394495	0.0337198	0.1872728	0.1150540	0.1996901	0.0436859	0.3100378	0.1296876	0.1010969	0.1501383
3700	3.8748529	3.8737387	3.3054949	2.9574171	2.5219755	2.2951191	1.6764526	1.3370044	0.8441510	0.3151182	0.1710217	0.1136357	0.1021563	0.0918060	0.2162648	2.3490566	2.9555933	2.8311285	2.4590162	2.4846191	2.0339088	2.3615635	1.8744538	1.5841439	2.2321794	2.0996289	1.9410433	1.3318028	0.6948574	0.6052676	0.3045180	0.1921886	0.0557215	0.0602546	0.4910941	0.3528558	0.6204312	0.5007736	0.2719614	0.0394087	0.0447678	0.1826925	0.1197105	0.1909183	0.0456100	0.4428904	0.0721547	0.1119147	0.1493633
3750	3.7363943	3.6837904	3.2343197	2.9574541	2.5232387	2.2755306	1.7485022	1.3566465	0.8642730	0.2955803	0.1534712	0.1085990	0.0984646	0.0904401	0.2448091	2.3323488	2.9720756	2.8186740	2.4466159	2.5156741	2.0740167	2.3676221	1.8723858	1.5741261	2.2179974	2.1023130	1.8838366	1.3021694	0.6668339	0.5933710	0.3004387	0.1942649	0.0620692	0.0579774	0.4884930	0.3660864	0.6006505	0.4811704	0.2617132	0.0472422	0.0441886	0.1835322	0.1035040	0.2168912	0.0536798	0.4057408	0.0779319	0.1148945	0.1655496
3800	3.7271240	3.7129516	3.2256503	2.9593805	2.5245286	2.2319554	1.7075693	1.3305466	0.8598268	0.2981003	0.1536216	0.1045181	0.0971754	0.0853022	0.2155110	2.3467844	2.9468313	2.8019895	2.5235793	2.5243897	2.0579658	2.3757188	1.8571662	1.5729029	2.2413890	2.0846632	1.8821993	1.2875222	0.6540513	0.5673977	0.2728226	0.1746271	0.0502832	0.0645952	0.4722902	0.3344388	0.5876971	0.4543728	0.2494961	0.0567885	0.0414554	0.1877025	0.1271604	0.2012727	0.0538161	0.6274250	0.0700410	0.1166396	0.1347667
3850	3.7466495	3.7031204	3.2823117	2.9935944	2.5283350	2.2159473	1.6795905	1.3017124	0.8434120	0.2744501	0.1513382	0.1096687	0.0997098	0.0923467	0.2446222	2.3441950	2.9710259	2.8394588	2.4847620	2.5243897	2.1278074	2.3777680	1.8757183	1.5711005	2.2152158	2.0963007	1.8782133	1.2855982	0.6539015	0.5685529	0.2885927	0.1914599	0.0498786	0.0682026	0.4775145	0.3709933	0.6021779	0.4874813	0.2470195	0.0458395	0.0431411	0.1861516	0.1187880	0.2278778	0.0433409	0.5366588	0.0703457	0.1134128	0.1900486
3900	3.8409542	3.7775462	3.2673129	2.9697793	2.5238207	2.2064167	1.6880626	1.3158010	0.8509645	0.2979473	0.1597660	0.1107497	0.0991572	0.0936578	0.2366789	2.3133589	3.0077325	2.8386480	2.5156197	2.5371857	2.1750772	2.4062435	1.8808608	1.5753089	2.2371208	2.1072313	1.9508089	1.3290610	0.6731605	0.5776269	0.2846737	0.1896412	0.0553789	0.0554174	0.4840838	0.3596201	0.6254347	0.4868526	0.2650699	0.0453641	0.0424129	0.1784411	0.1154820	0.2073363	0.0523456	0.5986222	0.0840005	0.1250461	0.1361103
3950	3.8343733	3.8137535	3.3042814	3.0046229	2.5231196	2.2369938	1.7728065	1.3243271	0.8854850	0.3074388	0.1569755	0.1034645	0.0925612	0.0865052	0.2282597	2.3530542	3.0038136	2.8655195	2.5320180	2.5236198	1.9661539	2.3746676	1.8888002	1.5595711	2.2212936	2.0826727	1.9054135	1.2358994	0.6524184	0.5804728	0.2965425	0.1977432	0.0522469	0.0650297	0.4820074	0.3500160	0.5934521	0.4594460	0.2572822	0.0412265	0.0407726	0.2233915	0.1166036	0.2079554	0.0448426	0.6507079	0.0592027	0.1488350	0.1680511
4000	3.8692729	3.8398320	3.2639172	2.9704802	2.5227117	2.2646600	1.6986405	1.3524028	0.8800083	0.3111806	0.1473966	0.1080189	0.0969535	0.0901004	0.2262846	2.3277231	2.9798143	2.8411226	2.4173934	2.5224168	2.0860050	2.3929211	1.8935718	1.5765959	2.2379492	2.0783151	1.8367617	1.3010948	0.6656194	0.5831896	0.2861359	0.1859082	0.0522845	0.0706061	0.4686640	0.3748357	0.6058803	0.4774764	0.2483953	0.0456641	0.0363189	0.1895295	0.1360420	0.2286336	0.0407417	0.4226543	0.0538007	0.1205936	0.1489536
4050	3.7624354	3.7418445	3.2462638	2.9285939	2.5234632	2.1832041	1.6982394	1.2863239	0.7834811	0.2674741	0.1524630	0.1059796	0.0986489	0.0902150	0.2253773	2.3238683	2.9491972	2.7965200	2.4187367	2.4921283	2.0785595	2.3561988	1.8254506	1.5729145	2.2136724	2.0791002	1.8814180	1.3545239	0.6870552	0.6027366	0.2871163	0.1814562	0.0490283	0.0702603	0.4957395	0.3737207	0.6310416	0.4899334	0.2609588	0.0475626	0.0366346	0.2095025	0.1223526	0.2211205	0.0491576	0.4548384	0.0549552	0.1083877	0.1502162
4100	3.8172071	3.7587312	3.2206865	2.9917356	2.5220552	2.2222953	1.6281824	1.3128884	0.8282182	0.3031225	0.1541253	0.1100944	0.1038878	0.0957857	0.2139745	2.3476492	2.9477785	2.8280963	2.5140730	2.5263584	2.0736353	2.3598484	1.8896755	1.5895411	2.1926438	2.0467965	1.8465602	1.2388605	0.6464320	0.5608573	0.2703683	0.1912045	0.0547751	0.0595945	0.4769733	0.3513479	0.5997791	0.4740844	0.2586706	0.0457125	0.0473918	0.1829514	0.1140714	0.2058981	0.0393046	0.4139683	0.0472163	0.1282563	0.1343721
4150	3.8842696	3.8268935	3.3015303	3.0157663	2.5202792	2.2479032	1.7397152	1.3439350	0.8662071	0.2954024	0.1602549	0.1097408	0.1021201	0.0946919	0.2136220	2.3285606	2.9732929	2.8315485	2.5090686	2.5196630	2.1731422	2.3740575	1.8845642	1.5788901	2.2007883	2.0766986	1.8805453	1.2811691	0.6544133	0.5608518	0.2919323	0.2003524	0.0533306	0.0551596	0.4697333	0.3450906	0.5979326	0.4852419	0.2548965	0.0408050	0.0423663	0.1856652	0.1240969	0.2334109	0.0449478	0.5482010	0.0689878	0.1097680	0.1481904
4200	3.8175966	3.8018658	3.2860672	2.9492982	2.5225066	2.2327471	1.6652057	1.2763908	0.8268659	0.2796326	0.1628823	0.1170386	0.1079612	0.1007402	0.2077274	2.3502818	2.9488505	2.7990102	2.5150318	2.5158462	2.0702170	2.3635259	1.8511791	1.5654398	2.1850031	2.0509438	1.8539829	1.2833883	0.6539354	0.5731355	0.3076320	0.2039950	0.0502363	0.0524165	0.4571494	0.3508280	0.5954344	0.4776865	0.2582792	0.0512012	0.0458037	0.1897742	0.1295745	0.2355488	0.0524105	0.3449688	0.0501396	0.1206494	0.1607934
4250	3.7958227	3.7933284	3.2436191	2.9314050	2.5373324	2.2371389	1.5885920	1.1856321	0.7660270	0.2788973	0.1537607	0.1093499	0.0977878	0.0923015	0.2041425	2.3476990	2.9595677	2.8257055	2.4778167	2.5212833	2.0420134	2.3840283	1.9064129	1.5753449	2.2241141	2.1149371	1.9197223	1.3520618	0.6576490	0.5667865	0.2657249	0.1799142	0.0510350	0.0611487	0.4778391	0.3605313	0.5976060	0.4840839	0.2594246	0.0414730	0.0407958	0.1967205	0.1272169	0.2119516	0.0424032	0.4922061	0.0678366	0.1179174	0.1522467
4300	3.8103663	3.7330301	3.2666877	2.9875539	2.5242609	2.2010099	1.6388129	1.2546659	0.7872923	0.2756887	0.1414845	0.0993347	0.0861546	0.0820653	0.2125658	2.3583607	2.9848307	2.8137188	2.5060373	2.5062838	2.1252331	2.3596519	1.8923782	1.5724241	2.1966815	2.0478078	1.8901996	1.2820706	0.6734525	0.5813990	0.2829634	0.1776979	0.0542156	0.0630194	0.4808189	0.3690974	0.6038219	0.4974500	0.2676774	0.0391982	0.0356884	0.1946102	0.1235451	0.2469023	0.0505233	0.4810925	0.0552034	0.1226615	0.1522696
4350	3.8176182	3.8025164	3.2841159	2.9775729	2.5389448	2.1866930	1.7269461	1.3149639	0.8136890	0.3064859	0.1625981	0.1182826	0.1047200	0.0982667	0.2120659	2.3512188	2.9881981	2.8305571	2.4834156	2.5194535	2.0512505	2.3776559	1.8822124	1.5758226	2.1965095	2.0753079	1.8761121	1.2559194	0.6723003	0.5763904	0.2912151	0.1924843	0.0605674	0.0570350	0.4804817	0.3473035	0.6153130	0.4623556	0.2638596	0.0470038	0.0376658	0.1879177	0.1242978	0.2197568	0.0462298	0.3844744	0.0488664	0.1180968	0.1680465
4400	3.7585898	3.7323158	3.2703576	2.9633427	2.5233571	2.1811976	1.7009922	1.3668836	0.8861611	0.2905078	0.1500128	0.1139730	0.1033925	0.0938373	0.2173831	2.3359496	2.9845173	2.8453683	2.4896830	2.5118661	2.0952143	2.3670476	1.8899729	1.5765318	2.2254578	2.0859724	1.9141698	1.2773057	0.6866998	0.6112340	0.2784584	0.1989485	0.0594282	0.0601139	0.5322756	0.4046988	0.6100734	0.4654799	0.2525334	0.0554880	0.0364594	0.1727224	0.1357993	0.2203522	0.0494845	0.3284901	0.0740579	0.1127084	0.1488289
4450	3.8578023	3.8566840	3.2578282	2.9449281	2.5336783	2.2136755	1.7080056	1.3390335	0.8568132	0.2880194	0.1688232	0.1183309	0.1104595	0.1028258	0.2310732	2.3483070	2.9743533	2.8033832	2.4846562	2.5209678	2.1140464	2.3824649	1.9010204	1.5717574	2.2559346	2.1190229	1.9148185	1.3608692	0.7059788	0.6307612	0.3033671	0.2077706	0.0516183	0.0709080	0.5222385	0.4063315	0.6518807	0.5018911	0.2860088	0.0414402	0.0355492	0.1795743	0.1245364	0.1916010	0.0524471	0.4187393	0.0745141	0.1351920	0.1790329
4500	3.7423094	3.7258540	3.2998212	2.9833881	2.5307230	2.2465456	1.6945165	1.3799791	0.8768696	0.2957360	0.1539789	0.1086310	0.0974375	0.0904035	0.2084643	2.3587745	2.9952714	2.8450623	2.5231585	2.5254281	2.1478502	2.4103459	1.8529947	1.5742887	2.2319917	2.0836863	1.9016513	1.3382881	0.6973318	0.6115302	0.2809085	0.1820787	0.0564849	0.0610135	0.5030132	0.3843242	0.6405963	0.5012277	0.2869508	0.0429595	0.0380691	0.1850316	0.1219415	0.2130401	0.0465824	0.4097173	0.0483264	0.1095527	0.1417338
4550	3.8013931	3.7992522	3.2900837	2.9258213	2.5351638	2.2129230	1.7446743	1.3828714	0.9170517	0.2918525	0.1575726	0.1127743	0.0979190	0.0899239	0.2509826	2.3217921	3.0208849	2.8642563	2.5055020	2.5371495	2.0466662	2.4148452	1.8946087	1.5849662	2.2388005	2.1067867	1.9292712	1.2586796	0.6568551	0.5787202	0.3061390	0.2008814	0.0589190	0.0626407	0.4908627	0.3786767	0.5912062	0.4672012	0.2599866	0.0411333	0.0438502	0.1655891	0.1160127	0.2195022	0.0490150	0.4939066	0.0763404	0.1212203	0.1582374
4600	3.8571049	3.8194153	3.2452833	2.9813403	2.5240544	2.2518442	1.7854371	1.3463837	0.8543989	0.2896579	0.1526127	0.1133780	0.1049643	0.0971649	0.2128555	2.3549674	2.9682984	2.8489192	2.5359022	2.5282875	2.1499074	2.3704448	1.8954080	1.5836068	2.2262822	2.0723336	1.9025495	1.2794696	0.6495910	0.5730312	0.2958136	0.1974687	0.0521584	0.0642791	0.4983574	0.3647178	0.5893791	0.4708357	0.2482540	0.0529922	0.0415397	0.2005612	0.1185298	0.2297919	0.0520388	0.3991843	0.0747863	0.1197938	0.1708519
4650	3.8204747	3.7781180	3.2479224	2.9573805	2.5254954	2.1956554	1.6805675	1.3320181	0.8311175	0.2913584	0.1592895	0.1081359	0.0992871	0.0912802	0.2289367	2.3065774	2.9865818	2.8273909	2.4857862	2.5106266	2.0551359	2.4037680	1.8841738	1.5773106	2.2681125	2.1081317	1.9411443	1.3165177	0.6622270	0.5732706	0.2844971	0.1860237	0.0527696	0.0622845	0.4812069	0.3577534	0.5999529	0.4969622	0.2553588	0.0483283	0.0476447	0.1824914	0.1279749	0.1960155	0.0425745	0.4597566	0.0833546	0.1114892	0.1522170
4700	3.7336799	3.7334385	3.2528080	2.9563538	2.5288266	2.2361340	1.7423544	1.3220989	0.8733668	0.2912896	0.1597989	0.1040398	0.0923299	0.0843905	0.2391527	2.3540002	3.0103775	2.8529395	2.4677132	2.5307588	2.1328633	2.4089493	1.9270492	1.5771165	2.2520913	2.1188436	1.9112457	1.3032395	0.6902172	0.5871082	0.2977053	0.2034490	0.0652199	0.0638970	0.4832054	0.3566146	0.6248327	0.4987156	0.2768903	0.0434934	0.0366069	0.1823136	0.1236008	0.2034812	0.0558935	0.4658298	0.0675735	0.1266470	0.1245116
4750	3.7767934	3.7650365	3.2712749	2.9630908	2.5209509	2.1411160	1.6343092	1.2759911	0.8388990	0.2789289	0.1515703	0.1038760	0.0950715	0.0900687	0.2153831	2.3520994	2.9636094	2.8221893	2.5042540	2.5070107	2.0221655	2.3666756	1.8697207	1.5720789	2.2411038	2.0959907	1.9008575	1.3090110	0.6906376	0.5897263	0.2843807	0.1892865	0.0566695	0.0690913	0.4888018	0.3869634	0.6167893	0.4888370	0.2508908	0.0454471	0.0440964	0.1893449	0.1179619	0.2054135	0.0410697	0.3535028	0.0831407	0.1170695	0.1478137
4800	3.8436450	3.8312805	3.2687839	2.9496804	2.5226599	2.2416319	1.7189080	1.3107020	0.8339610	0.2980759	0.1566099	0.1106761	0.0968463	0.0929847	0.2171843	2.3335826	2.9785571	2.8294862	2.5219315	2.5285245	2.0082477	2.3711556	1.8426412	1.5741925	2.2205697	2.0990940	1.8657697	1.3459769	0.6528552	0.5707703	0.2875124	0.1830449	0.0470733	0.0619601	0.4748758	0.3541197	0.6013868	0.4792495	0.2662030	0.0454246	0.0367979	0.1917998	0.1246715	0.2342022	0.0445581	0.2956691	0.0684453	0.1226418	0.1622493
4850	3.8294936	3.8072323	3.3336486	2.9823637	2.5372511	2.2939742	1.7550492	1.3610718	0.8179714	0.2917470	0.1551053	0.1175104	0.1055817	0.0992864	0.2287111	2.3455536	3.0010972	2.8449299	2.4052723	2.5357795	2.0800115	2.3904423	1.8965457	1.5782848	2.2253834	2.1162126	1.9126232	1.3359136	0.6412714	0.5636927	0.2648061	0.1820241	0.0472155	0.0695635	0.4502909	0.3283667	0.5786321	0.4516092	0.2465589	0.0420658	0.0470839	0.1978924	0.1256001	0.2374739	0.0608277	0.4041477	0.0911809	0.1165367	0.1512891
4900	3.7932048	3.7871978	3.2653650	3.0133645	2.5275643	2.1976219	1.6559674	1.3184050	0.8769829	0.3056398	0.1607159	0.1181111	0.1092662	0.1005428	0.2521267	2.3453788	2.9625802	2.8112311	2.4187439	2.5051682	2.0807544	2.3672269	1.8453387	1.5678481	2.1938504	2.0590022	1.8980474	1.2925425	0.6844518	0.5951287	0.2926086	0.1756510	0.0487385	0.0645823	0.4900601	0.3676122	0.6210470	0.4927335	0.2765628	0.0449715	0.0361422	0.1804003	0.1158304	0.2069381	0.0490091	0.6646895	0.0480396	0.1177218	0.1639959
4950	3.8152675	3.7190045	3.2731475	2.9519386	2.5250325	2.1546593	1.6899768	1.3284900	0.8610000	0.3082276	0.1638051	0.1134137	0.1002253	0.0916913	0.2224019	2.3467220	2.9802801	2.8086788	2.4646410	2.5341226	1.9841380	2.3758402	1.9103877	1.5804129	2.2313462	2.0734389	1.8861070	1.3203689	0.6747318	0.5793325	0.2849683	0.1898082	0.0489627	0.0591975	0.4865915	0.3732618	0.6149829	0.4935570	0.2849367	0.0446229	0.0383153	0.1965832	0.1133327	0.2009852	0.0545920	0.3534215	0.0783360	0.1112872	0.1720887
5000	3.8570727	3.8192562	3.3076420	2.9553074	2.5370875	2.2201124	1.7554956	1.3740254	0.8826706	0.3103679	0.1637609	0.1101364	0.1035384	0.0899521	0.2113896	2.3290192	3.0086184	2.8510903	2.5323718	2.5369046	2.0880750	2.3955874	1.9190473	1.5810539	2.2443436	2.0867081	1.9140549	1.2525169	0.6537634	0.5796361	0.2950771	0.1945793	0.0576248	0.0654283	0.4908267	0.3728875	0.5877412	0.4739340	0.2704539	0.0453101	0.0398966	0.1824943	0.1218703	0.2172154	0.0538040	0.3333519	0.0705579	0.1164348	0.1927262
5050	3.9251144	3.9248576	3.3406341	3.0214786	2.5222754	2.2613306	1.7949654	1.3470581	0.8439080	0.2827039	0.1476756	0.1072357	0.0997256	0.0936857	0.2055997	2.3497693	3.0295185	2.8482382	2.4688187	2.5394225	2.1195556	2.3657484	1.8833085	1.5735168	2.2342664	2.0835873	1.9039473	1.3089048	0.6772556	0.5930184	0.2986381	0.1956665	0.0561674	0.0654482	0.5064727	0.3514565	0.6165721	0.4895149	0.2575070	0.0451620	0.0343818	0.1829446	0.1146346	0.2074967	0.0435765	0.4077050	0.0715615	0.1269590	0.1518340
5100	3.9032003	3.8606341	3.2905658	2.9999479	2.5230977	2.2871712	1.7590307	1.3206199	0.9011579	0.2807977	0.1560058	0.1076169	0.0996337	0.0905008	0.2359119	2.3339088	2.9991168	2.8309655	2.4844768	2.5042727	2.0732658	2.3608203	1.8883728	1.5700191	2.2300689	2.0993787	1.9273403	1.2920412	0.6857467	0.5873142	0.2879543	0.1976088	0.0563284	0.0601298	0.5079365	0.3807382	0.6165994	0.5015395	0.2685540	0.0473052	0.0438691	0.1873597	0.1286725	0.2163851	0.0473593	0.4323954	0.0593242	0.1271220	0.1385312
5150	3.8538089	3.8443816	3.3061311	2.9935344	2.5360560	2.2545728	1.7253337	1.3200485	0.8788768	0.2823871	0.1478281	0.1100754	0.0996251	0.0882411	0.2420724	2.3472878	2.9944324	2.8453795	2.5141677	2.5343678	2.1273842	2.4012622	1.9022626	1.5833264	2.2372706	2.1015839	1.9404572	1.2959683	0.6693565	0.5665417	0.2890658	0.2052480	0.0634382	0.0676483	0.4617472	0.3434955	0.6107384	0.4828104	0.2428457	0.0472470	0.0408752	0.2055467	0.1178183	0.2374268	0.0503654	0.4668495	0.0511562	0.1170201	0.1461532
5200	3.8670073	3.8424634	3.3257495	3.0391395	2.5288826	2.2628275	1.7180273	1.3289158	0.8416607	0.3150205	0.1647506	0.1253299	0.1129580	0.1019781	0.2411235	2.3389570	2.9736901	2.8555527	2.5164675	2.5633097	2.1921411	2.4151535	1.8962636	1.5807739	2.2458904	2.1312761	1.9388724	1.2834655	0.6454911	0.5731690	0.2876032	0.1940256	0.0609133	0.0684658	0.4789872	0.3642747	0.5848256	0.4711054	0.2462337	0.0438833	0.0394919	0.1807760	0.1266041	0.2247426	0.0589757	0.4362958	0.0523291	0.1195581	0.1550361
5250	3.8262731	3.8094394	3.3155473	2.9076192	2.5213721	2.2335220	1.7387613	1.3569172	0.8286286	0.2966586	0.1663159	0.1186318	0.1094439	0.0989560	0.2170575	2.3025877	3.0239846	2.8585136	2.4984014	2.5146054	2.0603765	2.3922968	1.8894610	1.5728742	2.2551363	2.1139088	1.9128025	1.2299800	0.6587155	0.5700203	0.2800434	0.1841740	0.0574863	0.0617212	0.4822859	0.3656550	0.6050174	0.5009247	0.2579700	0.0397555	0.0414096	0.2067174	0.1166163	0.2050896	0.0416431	0.3445588	0.0543142	0.1171992	0.1550799
5300	3.8785903	3.8318628	3.2527132	2.9773695	2.5234807	2.1973589	1.6205345	1.2706462	0.8081578	0.2680163	0.1413732	0.0952874	0.0905787	0.0862061	0.2413070	2.3521218	2.9874451	2.8550949	2.5122764	2.5136967	2.1150258	2.3779945	1.8745773	1.5706812	2.2611662	2.1056669	1.9111350	1.3404957	0.6679008	0.5781056	0.2728898	0.1956670	0.0514599	0.0551110	0.4853095	0.3699850	0.5955683	0.4705974	0.2505192	0.0398312	0.0453940	0.2122502	0.1182167	0.2190608	0.0401414	0.3397402	0.0685655	0.1251460	0.1691231
5350	3.9328193	3.9325243	3.3013297	2.9701361	2.5251208	2.2147161	1.6547860	1.2940180	0.8578426	0.2940336	0.1487003	0.0992744	0.0918203	0.0829564	0.2236404	2.3538256	3.0226301	2.8649037	2.4774130	2.4935400	2.0099245	2.3393928	1.8846943	1.5861027	2.1983603	2.0681545	1.8686932	1.2785050	0.6832503	0.5885201	0.2845023	0.1924074	0.0643789	0.0591667	0.4839449	0.3685580	0.6344198	0.5008307	0.2585712	0.0427062	0.0427788	0.1655119	0.1195073	0.2165045	0.0451030	0.3949956	0.0531407	0.1085471	0.1915357
5400	3.9292494	3.9021791	3.2669867	2.9455435	2.5259452	2.1703735	1.5983996	1.2187030	0.7971905	0.2792849	0.1470897	0.1057843	0.0946797	0.0853572	0.2047926	2.3401367	2.9866715	2.8288324	2.5097953	2.5219452	2.0763500	2.3994019	1.8676293	1.5757939	2.2350350	2.1156894	1.9450575	1.3398437	0.6617459	0.5756958	0.2897007	0.1842530	0.0528501	0.0578411	0.4871730	0.3707889	0.6054297	0.4733644	0.2674254	0.0476858	0.0361070	0.1877195	0.1093996	0.2460487	0.0499277	0.3912038	0.0566479	0.1336944	0.1851656
5450	3.8505601	3.8417969	3.3079430	2.9952699	2.5369693	2.2078117	1.6959324	1.3414257	0.8267949	0.3039724	0.1650519	0.1181750	0.1077958	0.1030126	0.2278993	2.3354296	3.0261544	2.8579926	2.5272618	2.5302347	2.0772628	2.3916400	1.8816974	1.5820049	2.2484011	2.0972060	1.9201115	1.3577554	0.6910685	0.6016965	0.2819783	0.1956425	0.0603436	0.0551780	0.5030362	0.3637283	0.6347229	0.5276230	0.2843985	0.0454313	0.0349950	0.1710711	0.1126401	0.2031696	0.0408610	0.3438234	0.0714017	0.1175807	0.1602753
5500	3.7963153	3.7957491	3.3030297	3.0216414	2.5274199	2.1901729	1.6380681	1.2544907	0.7912934	0.2830314	0.1496535	0.1113333	0.1055831	0.0954043	0.2229239	2.3496544	3.0184566	2.8514110	2.5178948	2.5211393	2.0775816	2.3696921	1.8437668	1.5887065	2.2025465	2.0935345	1.9387633	1.3578828	0.7063673	0.6183805	0.2880134	0.1943297	0.0549542	0.0593566	0.5163612	0.3870608	0.6475409	0.5394086	0.3108080	0.0516929	0.0409928	0.1760207	0.1147005	0.2259529	0.0452175	0.4771851	0.0815554	0.1107923	0.1581138
5550	3.8784787	3.8738674	3.3120995	2.9685366	2.5229250	2.2197687	1.6338578	1.2660565	0.8223949	0.2832839	0.1496907	0.1166022	0.1080804	0.1016987	0.2177887	2.3557357	3.0283544	2.8797565	2.5898726	2.5253220	2.0421833	2.4108866	1.9267766	1.5700433	2.2069378	2.0987319	1.8899384	1.2888598	0.6979667	0.6022556	0.2797619	0.1847447	0.0464481	0.0594224	0.5108687	0.3731241	0.6466822	0.5262370	0.2633670	0.0456865	0.0381225	0.1771299	0.1387692	0.2147900	0.0488408	0.4117631	0.0767624	0.1212692	0.1583384
5600	3.9690058	3.8962022	3.3270850	2.9958024	2.5216421	2.1397696	1.6463459	1.2771002	0.8364481	0.2906671	0.1607487	0.1184211	0.1081397	0.0959910	0.2178572	2.3638064	2.9716006	2.8254542	2.5378396	2.5169002	2.0213808	2.3867896	1.9233108	1.5806887	2.2433766	2.1167454	1.8836451	1.3228515	0.6898159	0.5940602	0.2939332	0.1928591	0.0561765	0.0710413	0.4888537	0.3703884	0.6213573	0.4884318	0.2579318	0.0474182	0.0390993	0.1801947	0.1097955	0.2267633	0.0447199	0.4390955	0.0561498	0.1089161	0.1466607
5650	3.8786976	3.8704681	3.2792680	2.9789425	2.5241138	2.1872458	1.6997252	1.3312017	0.8522864	0.2740913	0.1495865	0.1106428	0.1009182	0.0948597	0.2096370	2.3460661	2.9603556	2.8162949	2.4768319	2.5218928	2.1035973	2.3903294	1.8918065	1.5734154	2.2604908	2.1084851	1.9193522	1.3253645	0.6781582	0.5888645	0.3036197	0.1975295	0.0588092	0.0599704	0.4936266	0.3559216	0.6260942	0.4796154	0.2471446	0.0439532	0.0330682	0.2014388	0.1183524	0.2042943	0.0549159	0.4924890	0.0662030	0.1014558	0.1944414
5700	3.8883703	3.8542695	3.2091093	2.9564271	2.5230501	2.2541409	1.6790866	1.2848102	0.8194594	0.3084834	0.1490989	0.1111786	0.1021538	0.0924289	0.2177374	2.3440873	2.9620353	2.8160208	2.5098995	2.5218966	2.1366862	2.3870641	1.8599426	1.5751825	2.2013863	2.0638620	1.8922265	1.3215499	0.6668955	0.5820206	0.2604174	0.1735185	0.0459003	0.0576885	0.4706545	0.3527655	0.6272082	0.4962780	0.2682045	0.0485407	0.0424311	0.1923996	0.1175775	0.2167520	0.0537076	0.6530046	0.0645113	0.0948561	0.1419173
5750	3.8080806	3.7738516	3.2201636	2.9756635	2.5287293	2.3053468	1.7786703	1.3930346	0.8468190	0.2895420	0.1645749	0.1152671	0.1080418	0.1019941	0.2117753	2.2926284	2.9010435	2.7399713	2.4610575	2.4429085	1.9842105	2.3072319	1.8755449	1.5730628	2.1763796	2.0332944	1.8497112	1.2495953	0.6469415	0.5652489	0.3017979	0.1979935	0.0529536	0.0778673	0.4719576	0.3302234	0.5925719	0.4880434	0.2778750	0.0397185	0.0426899	0.1758100	0.1136725	0.2129145	0.0518608	0.3943799	0.0693881	0.1164914	0.1465542
5800	3.7174530	3.6974183	3.2650631	2.9914062	2.5216773	2.2633993	1.7090577	1.3209933	0.8442927	0.2833658	0.1616820	0.1078939	0.0973693	0.0884522	0.2224616	2.3217055	2.9656265	2.8028019	2.4944213	2.5183130	2.1647346	2.3691442	1.8545432	1.5723397	2.1894220	2.0298666	1.8144196	1.2234297	0.6492317	0.5533276	0.2599383	0.1728672	0.0492814	0.0602922	0.4650599	0.3449093	0.5995062	0.4648331	0.2595254	0.0467841	0.0440816	0.1946347	0.1216531	0.2021399	0.0535454	0.4120647	0.0625061	0.1256898	0.1423950
5850	3.7034053	3.6871788	3.1842542	2.8821047	2.5220281	2.2098038	1.6695454	1.2971329	0.8115442	0.2976211	0.1422358	0.1093384	0.0983918	0.0886327	0.2173085	2.3446774	2.9679430	2.8200836	2.5421545	2.5280423	2.1066229	2.3767210	1.8810549	1.5825332	2.2182410	2.0918004	1.9027460	1.2567029	0.6406727	0.5419972	0.2749686	0.1893129	0.0505522	0.0555423	0.4501423	0.3328739	0.5878897	0.4637021	0.2757043	0.0462417	0.0405311	0.1814709	0.1153288	0.2068575	0.0583511	0.3671001	0.0427921	0.1168047	0.1550366
5900	3.8266863	3.8211688	3.2940498	3.0062957	2.5283015	2.2980468	1.6666917	1.2728186	0.8119129	0.2597402	0.1526162	0.1084669	0.0983035	0.0866174	0.2161284	2.3559544	2.9871089	2.8501825	2.5223627	2.5281238	2.0534033	2.3642722	1.8752627	1.5722455	2.2058286	2.0676059	1.9129340	1.2699034	0.6258445	0.5627768	0.2819370	0.1874710	0.0452914	0.0556902	0.4782636	0.3556805	0.5811302	0.4327355	0.2485754	0.0395107	0.0395510	0.2020668	0.1162078	0.2432734	0.0469704	0.4718373	0.0646856	0.1251161	0.1506605
5950	3.7900291	3.7883793	3.2849562	2.9770000	2.5220082	2.2116715	1.6536357	1.2366209	0.8083323	0.2851434	0.1571368	0.1046053	0.0920383	0.0833386	0.2372012	2.3437955	3.0087095	2.8621986	2.4903510	2.5324866	2.0361442	2.3961492	1.8907150	1.5683280	2.2393558	2.1089323	1.9374683	1.3229353	0.6517109	0.5524750	0.2843205	0.2040314	0.0568026	0.0580654	0.4676836	0.3568634	0.5891296	0.4798706	0.2566685	0.0417494	0.0419790	0.2005162	0.1084928	0.2176016	0.0452806	0.3808111	0.0676304	0.1276761	0.1573000
6000	3.7372283	3.7176045	3.2530612	2.9715057	2.5234953	2.2477350	1.6992007	1.3348526	0.8241349	0.2901542	0.1553511	0.1135011	0.1021726	0.0885770	0.2425859	2.3166995	2.9730819	2.8378368	2.4964369	2.5109430	2.0042309	2.3744873	1.8650624	1.5741468	2.2207750	2.0755360	1.8778429	1.2969521	0.6509894	0.5706274	0.2868030	0.2077997	0.0464317	0.0599899	0.4742013	0.3561803	0.6021472	0.4909660	0.2682199	0.0410875	0.0500993	0.1714397	0.1185293	0.2102908	0.0522699	0.3927572	0.0698528	0.1271404	0.1469713
6050	3.7461336	3.7394641	3.1925799	2.9335372	2.5333248	2.0701237	1.6594510	1.2841798	0.8561318	0.2712675	0.1466897	0.1048493	0.0968515	0.0899999	0.2085364	2.3457684	2.9417770	2.7970332	2.4690929	2.4757692	2.0269021	2.3510885	1.8543019	1.5692612	2.2105272	2.0768605	1.8648626	1.2350439	0.6510525	0.5703333	0.2726786	0.1776486	0.0470197	0.0536779	0.4937356	0.3611090	0.5807146	0.4508473	0.2698448	0.0444675	0.0369943	0.2037360	0.1253263	0.2253736	0.0625065	0.3723559	0.0764152	0.1203989	0.2044422
6100	3.7737662	3.7736020	3.2882617	2.9446066	2.5225898	2.2254429	1.6221217	1.3043646	0.8587796	0.2942799	0.1616851	0.1118399	0.1021009	0.0853893	0.2119103	2.3514505	2.9480247	2.8069835	2.4610858	2.4567697	2.0641402	2.3212444	1.8790526	1.5785244	2.1592331	2.0214959	1.8487256	1.3008194	0.6499947	0.5627926	0.2704579	0.1798568	0.0487650	0.0603991	0.4580565	0.3535412	0.5717804	0.4431182	0.2390651	0.0446652	0.0492669	0.2203371	0.1391395	0.2210152	0.0403223	0.5689932	0.0582173	0.1192128	0.1580719
6150	3.7460626	3.7428352	3.2503487	2.9193095	2.5222498	2.2554226	1.7906202	1.3524700	0.8629625	0.2556917	0.1397746	0.0997961	0.0891403	0.0844999	0.2269742	2.3438005	2.9490297	2.7786505	2.5253672	2.4552716	2.0443555	2.3162372	1.8410335	1.5832548	2.1749390	2.0598074	1.8860109	1.2792892	0.6554127	0.5766388	0.2785167	0.1804227	0.0554731	0.0575132	0.4781832	0.3437867	0.5849094	0.4644891	0.2601172	0.0397446	0.0407963	0.2000770	0.1389382	0.2308729	0.0508700	0.2901379	0.0675216	0.1211154	0.1618996
6200	3.9105844	3.8610607	3.2810491	2.9461199	2.5274026	2.2248335	1.7076828	1.2961642	0.8125456	0.2802778	0.1618710	0.1141549	0.1061505	0.0986605	0.2224383	2.3364006	2.9806750	2.7973178	2.4843969	2.4554681	1.9658487	2.3267839	1.8590543	1.5689735	2.1808581	2.0480751	1.8548918	1.2641912	0.6644080	0.5814440	0.2881185	0.1942273	0.0531623	0.0598613	0.4765109	0.3589737	0.6044186	0.4769524	0.2588221	0.0461115	0.0401924	0.1809572	0.1215131	0.2113658	0.0515583	0.4235205	0.0633173	0.1277321	0.1569356
6250	3.7730673	3.7599523	3.2287317	2.9128929	2.5232265	2.1729841	1.6332047	1.2862380	0.8313269	0.3240233	0.1585887	0.1178567	0.1077641	0.0986461	0.2431905	2.3435247	2.9408012	2.7939537	2.4823525	2.4867297	2.0767222	2.3762622	1.9195373	1.5916306	2.1975636	2.0689886	1.8888168	1.2937306	0.6318943	0.5627962	0.2562636	0.1863881	0.0590088	0.0535585	0.4842561	0.3620042	0.5656558	0.4628713	0.2486573	0.0404567	0.0412424	0.1910813	0.1260205	0.2081910	0.0458166	0.5292511	0.0792339	0.1330625	0.1883528
6300	3.7550351	3.7517224	3.2190106	2.9340142	2.5226004	2.2007287	1.6621615	1.3241003	0.8577844	0.2933152	0.1650801	0.1087439	0.0985085	0.0918319	0.2080251	2.3281899	2.9585770	2.8084476	2.4676580	2.5237632	2.0709748	2.3617539	1.8659985	1.5784293	2.2156505	2.0845380	1.9025121	1.2952407	0.6563096	0.5619605	0.2706502	0.1772790	0.0539239	0.0552437	0.4642293	0.3492003	0.6025141	0.4665788	0.2543526	0.0416464	0.0387915	0.1673301	0.1146532	0.2316069	0.0505195	0.3733676	0.0497077	0.1325949	0.1826997
6350	3.6581074	3.6477655	3.2318072	2.9678119	2.5269661	2.2292180	1.6989976	1.3162338	0.7772628	0.2705888	0.1627724	0.1126958	0.1051777	0.0959923	0.2539754	2.3370205	2.9381135	2.8116692	2.3625243	2.5003066	2.0834160	2.3567961	1.8736019	1.5764645	2.2137279	2.0663260	1.8520641	1.2800016	0.6683293	0.5851195	0.2872014	0.1931810	0.0494254	0.0583327	0.4936008	0.3772906	0.6119181	0.4888461	0.2698734	0.0384472	0.0412636	0.1888016	0.1252956	0.2062692	0.0467664	0.6119961	0.0604087	0.1287692	0.1509918
6400	3.7265764	3.7075831	3.2433287	2.9338365	2.5240743	2.2499047	1.6640422	1.3184895	0.8451045	0.2868750	0.1613284	0.1210059	0.1135096	0.0982456	0.2469743	2.3391027	2.9575242	2.8029704	2.5100499	2.5107641	2.1365887	2.3561971	1.8392381	1.5831111	2.2087138	2.0799467	1.8870917	1.2664417	0.6691266	0.5811498	0.2787248	0.1898745	0.0600994	0.0661570	0.4864786	0.3682727	0.5951716	0.4898897	0.2416434	0.0490290	0.0406718	0.1868024	0.1090152	0.2291700	0.0466379	0.5690972	0.0653671	0.1260307	0.1885401
6450	3.8398157	3.7735391	3.2862812	2.9740631	2.5255724	2.1491188	1.7188922	1.2912725	0.8117348	0.2868585	0.1471159	0.1122080	0.1025776	0.0957969	0.2767938	2.3508800	3.0005847	2.8266745	2.5063218	2.4892983	2.0230543	2.3617215	1.8831995	1.5712881	2.2101767	2.0829787	1.9197219	1.2883508	0.6732804	0.5790636	0.2827250	0.1806416	0.0513744	0.0622424	0.4785572	0.3547448	0.6184245	0.4531015	0.2455775	0.0436653	0.0429759	0.2054021	0.1139813	0.2173623	0.0462100	0.4657332	0.0700815	0.1197183	0.1378007
6500	3.8994196	3.8861110	3.2521152	2.9551368	2.5302242	2.2035969	1.6721599	1.3062119	0.8170742	0.2683622	0.1505052	0.1124727	0.1032216	0.0959115	0.2126492	2.3460654	2.9797424	2.8395122	2.5240064	2.5364446	2.0842317	2.4016404	1.8895928	1.5727753	2.2807539	2.1283159	1.9262446	1.3378480	0.6771201	0.6011282	0.2796255	0.1956162	0.0513197	0.0707767	0.4894534	0.3485993	0.6267454	0.4947217	0.2644620	0.0460998	0.0474307	0.1759872	0.1122426	0.2121589	0.0460053	0.5575289	0.0672124	0.1113056	0.1640248
6550	3.8675959	3.8438972	3.3783972	2.9858283	2.5286541	2.2218843	1.7146739	1.3593177	0.8094225	0.2969562	0.1542018	0.1088671	0.0939850	0.0844744	0.2302757	2.3419858	3.0059347	2.8530228	2.5087317	2.5165717	2.0911689	2.3811723	1.8883489	1.5894035	2.2551283	2.1270358	1.9077171	1.3001722	0.6813733	0.5920421	0.2899636	0.1906153	0.0544703	0.0654855	0.4937357	0.3544932	0.6269995	0.4845268	0.2550401	0.0473274	0.0380010	0.1952721	0.1208084	0.2135555	0.0456728	0.5209433	0.0515991	0.1141258	0.1631533
6600	3.9373034	3.9095998	3.3267568	2.9363562	2.5257484	2.2446402	1.6608628	1.2717467	0.8401671	0.2959978	0.1504240	0.1052137	0.0975664	0.0930052	0.2104809	2.3392722	3.0283178	2.8786613	2.5143907	2.5347860	2.0728008	2.3788830	1.9083816	1.5867116	2.2403898	2.0819958	1.8937765	1.3329249	0.6606822	0.5836372	0.2903705	0.1808058	0.0438836	0.0585723	0.4868987	0.3636370	0.6117004	0.4917288	0.2748367	0.0448031	0.0392474	0.2183872	0.1235605	0.2086555	0.0463647	0.3684042	0.0444194	0.1179857	0.1575327
6650	3.8892839	3.8642868	3.3215971	3.0204821	2.5261618	2.2722837	1.7338468	1.3278675	0.8761973	0.2802329	0.1475973	0.1050324	0.0990670	0.0922495	0.2187260	2.3601207	3.0198921	2.8699641	2.5404944	2.5338329	2.0642287	2.4304109	1.9448676	1.6005014	2.2886088	2.1278426	1.9171669	1.4013466	0.6661351	0.5791897	0.2778530	0.1924775	0.0547968	0.0686074	0.4686480	0.3459401	0.5883066	0.4611200	0.2546251	0.0484532	0.0346917	0.1848614	0.1156544	0.2120487	0.0444036	0.3440419	0.0614344	0.1039569	0.1720398
6700	3.9185322	3.9152846	3.3279482	2.9956030	2.5242980	2.2960726	1.7255656	1.3512091	0.9128980	0.2873089	0.1469151	0.1081403	0.0991716	0.0902988	0.2279435	2.3584927	3.0319583	2.8891607	2.5541720	2.5437165	2.1334765	2.4058222	1.8851020	1.5758932	2.2546591	2.1217001	1.9078270	1.3475222	0.6520703	0.5748146	0.2805316	0.1881951	0.0503626	0.0694902	0.4761151	0.3509588	0.5967580	0.4763968	0.2606264	0.0416565	0.0375395	0.1863012	0.1153532	0.2311552	0.0543854	0.3706667	0.0564206	0.1161871	0.1993939
6750	3.8859744	3.8242434	3.3166067	3.0066322	2.5362177	2.3119818	1.7605243	1.3867481	0.8707061	0.2992647	0.1592213	0.1124947	0.1012562	0.0949857	0.2312138	2.3433550	3.0076079	2.8820807	2.5375572	2.5371652	2.0428779	2.4040578	1.8875632	1.5757432	2.2708783	2.1343615	1.9254817	1.3013661	0.6694359	0.6011862	0.2840176	0.1889438	0.0453656	0.0620239	0.5060430	0.3875481	0.5993248	0.4654787	0.2653140	0.0444184	0.0411795	0.1914921	0.1213581	0.2006059	0.0457513	0.4217903	0.0671480	0.1139913	0.1541380
6800	3.8415995	3.8303511	3.3000901	2.9962447	2.5223019	2.2345324	1.6921855	1.3057598	0.8534242	0.2966992	0.1477285	0.1022515	0.0911196	0.0864646	0.2487234	2.3545032	2.9866519	2.8117801	2.4935584	2.5206135	2.0984441	2.4039557	1.9473946	1.5775174	2.2512135	2.1181281	1.9120008	1.2831042	0.6694949	0.5927282	0.2813840	0.1900336	0.0499022	0.0608115	0.4890644	0.3674623	0.6071716	0.4987702	0.2540498	0.0465346	0.0389646	0.1861246	0.1151650	0.2125019	0.0638022	0.3092397	0.0743322	0.1106927	0.1251126
6850	3.8181910	3.7842185	3.2952756	2.9818864	2.5223882	2.2150123	1.7828743	1.3575314	0.8880056	0.2748810	0.1510626	0.1136979	0.1025372	0.0922304	0.2478327	2.3412015	3.0086019	2.8748690	2.5433823	2.5432406	2.1260267	2.3907993	1.8631889	1.6065850	2.2329940	2.0989385	1.8959844	1.3038180	0.6743459	0.5940729	0.3038034	0.1962230	0.0489641	0.0655187	0.4797254	0.3596567	0.6218028	0.4775641	0.2490645	0.0541262	0.0320118	0.1993260	0.1191003	0.1993354	0.0512039	0.4583448	0.0799148	0.1120440	0.1809318
6900	3.8027812	3.7856256	3.2668160	2.9728698	2.5237376	2.1891660	1.6572966	1.2703126	0.8483204	0.2688665	0.1511815	0.1023832	0.0931676	0.0880210	0.2296520	2.3316603	2.9882792	2.8563148	2.4841537	2.5154178	2.0176434	2.3687757	1.8865249	1.5874251	2.2055643	2.0794828	1.9135275	1.2690612	0.6722073	0.5908127	0.3000327	0.2044917	0.0612598	0.0549434	0.4645063	0.3390745	0.6161207	0.4890069	0.2605895	0.0440735	0.0376875	0.1910809	0.1069340	0.2227455	0.0547893	0.3898914	0.0552944	0.1061134	0.1473205
6950	3.7986047	3.7650853	3.2273492	2.9807246	2.5238775	2.2110489	1.6506275	1.2730981	0.8544014	0.2866248	0.1605241	0.1108310	0.0992270	0.0887397	0.2161529	2.3553375	2.9429115	2.8011575	2.3954440	2.4926251	2.0326248	2.3591910	1.8734111	1.5721350	2.1756494	2.0699832	1.8780909	1.3068735	0.6964870	0.6025876	0.2894907	0.2046013	0.0589426	0.0569227	0.4876964	0.3610001	0.6271898	0.5061782	0.2701726	0.0486112	0.0400494	0.1959726	0.1236298	0.2317143	0.0431328	0.6206874	0.0608980	0.1158931	0.1512306
7000	3.8276150	3.8118891	3.2555694	2.9596770	2.5221488	2.1819371	1.6523598	1.2915311	0.8850192	0.2754060	0.1505931	0.1110251	0.1037866	0.0923577	0.2397593	2.3523375	3.0095393	2.8533402	2.4833815	2.5101100	2.0684124	2.3700938	1.8718325	1.5766331	2.2117617	2.0941548	1.8986171	1.2763989	0.6813447	0.5950716	0.3144222	0.1935563	0.0515075	0.0721235	0.4934805	0.3754600	0.6277693	0.5043873	0.2818225	0.0418840	0.0410561	0.1767642	0.1322596	0.2105097	0.0446912	0.6038399	0.1013256	0.1155259	0.1245230
7050	3.8400260	3.8019621	3.2614423	2.9643615	2.5340731	2.2146999	1.7061976	1.2703250	0.8098635	0.2921620	0.1660494	0.1167358	0.1041019	0.0950227	0.2465005	2.3479539	2.9694566	2.8361965	2.4638699	2.5551460	2.0659021	2.4141799	1.8604906	1.5689381	2.2430942	2.1033247	1.8952686	1.2842213	0.6842190	0.6025090	0.2918371	0.1915448	0.0584843	0.0600218	0.4967742	0.3640056	0.6240637	0.4992601	0.2953668	0.0461219	0.0528746	0.1906755	0.1195045	0.1976490	0.0507078	0.3547173	0.0624825	0.1075604	0.1701933
7100	3.7344828	3.6983764	3.3056085	3.0358604	2.5259637	2.2341149	1.7126568	1.3774966	0.8254375	0.3123862	0.1656734	0.1136273	0.1029006	0.0916477	0.2321176	2.3492560	2.9846463	2.8383731	2.4963082	2.5198537	2.1157670	2.3944900	1.8877840	1.5981503	2.2537898	2.1063398	1.9247829	1.3400323	0.6916583	0.6043557	0.2977694	0.1879950	0.0587467	0.0701790	0.5022522	0.3694888	0.6331245	0.4778166	0.2644207	0.0466037	0.0407063	0.2150476	0.1115226	0.2133036	0.0464426	0.3407005	0.0852201	0.1167615	0.1312586
7150	3.8291101	3.8272849	3.3022132	3.0048537	2.5322971	2.2738114	1.6274730	1.2976704	0.8764988	0.3168629	0.1526643	0.1175973	0.1087513	0.1029622	0.1947060	2.3392492	2.9968993	2.8650382	2.4844242	2.5269710	2.0824144	2.4005291	1.9253201	1.5725641	2.2525650	2.1193266	1.9446646	1.3190811	0.6649859	0.5719425	0.2724949	0.1892573	0.0553389	0.0604725	0.4817919	0.3558177	0.6105959	0.4875563	0.2674118	0.0516795	0.0520823	0.2126398	0.1260393	0.2122199	0.0479070	0.4772791	0.0695380	0.1499295	0.1558887
7200	3.8810067	3.8744077	3.2473650	2.9900475	2.5218852	2.1576727	1.6855203	1.3358783	0.8562390	0.2859842	0.1613168	0.1172812	0.1088363	0.0996062	0.2255379	2.3512560	2.9677997	2.8061742	2.4836349	2.5161852	2.0488703	2.3913596	1.8979047	1.5713750	2.2410463	2.1213043	1.9409743	1.3743419	0.6551161	0.5702221	0.2858478	0.1954947	0.0595183	0.0602128	0.4649183	0.3422284	0.6003715	0.4864034	0.2852076	0.0487139	0.0407669	0.1726292	0.1211599	0.1920889	0.0574065	0.6522243	0.0576383	0.1152850	0.1356277
7250	3.8660233	3.8659421	3.3075075	2.9915710	2.5223202	2.1371448	1.6954956	1.3225157	0.8586760	0.2785959	0.1462048	0.1077397	0.0974004	0.0894879	0.2331290	2.3468610	3.0081748	2.8629178	2.4608757	2.5216578	2.1628584	2.3826629	1.8769046	1.5664563	2.2299784	2.0938276	1.9354296	1.3117313	0.6707785	0.5786637	0.2932647	0.1762475	0.0541641	0.0607098	0.4621747	0.3400304	0.6103756	0.4740531	0.2584979	0.0429147	0.0440956	0.1844481	0.1155190	0.2103786	0.0494035	0.3108389	0.0622841	0.1139714	0.1641447
7300	3.9254249	3.9074632	3.3139398	2.9858046	2.5330753	2.1987319	1.6758640	1.3159558	0.8502119	0.2961848	0.1598883	0.1196904	0.1086837	0.0968924	0.2441814	2.3513612	2.9739429	2.8486389	2.5106477	2.5329281	2.0237069	2.3999857	1.8889671	1.5828983	2.2461664	2.1081810	1.9182685	1.2943515	0.6554124	0.5797203	0.2839941	0.1990052	0.0634309	0.0644350	0.4938936	0.3694361	0.5866420	0.4523863	0.2646709	0.0485083	0.0483846	0.2019282	0.1146537	0.2247839	0.0485579	0.5504490	0.0607587	0.1162866	0.1545555
7350	3.8705178	3.8618212	3.2882397	2.9460954	2.5363973	2.3050896	1.6581922	1.3118846	0.8799408	0.2870073	0.1572651	0.1160694	0.1055181	0.0976808	0.2431333	2.3356493	3.0101259	2.8617127	2.4907489	2.5199166	2.0379460	2.3772177	1.8830710	1.5744316	2.2493766	2.1087126	1.8999504	1.2819323	0.6578183	0.5706542	0.2798507	0.1749218	0.0503496	0.0570835	0.4706267	0.3371964	0.6036440	0.4881708	0.2509320	0.0514536	0.0367929	0.1842791	0.1108864	0.2022179	0.0447675	0.5153380	0.0661832	0.1067128	0.1792866
7400	3.8508624	3.8295730	3.2779443	2.9493994	2.5226227	2.2373242	1.7461299	1.3159223	0.8784692	0.3097605	0.1589373	0.1149574	0.1088042	0.1022541	0.2163575	2.3315113	2.9776986	2.8411644	2.4906764	2.5279259	2.0692116	2.3979974	1.9023876	1.5751335	2.2591765	2.1089623	1.9233786	1.3014828	0.6784287	0.5836740	0.2837467	0.1898788	0.0571542	0.0637423	0.4893282	0.3587092	0.6241410	0.4759530	0.2684048	0.0446627	0.0422275	0.1728232	0.1209016	0.2144285	0.0510810	0.5728436	0.0595619	0.1127634	0.1429593
7450	3.8306657	3.8278925	3.2597830	2.9422723	2.5226389	2.3003658	1.7798078	1.4103623	0.9275526	0.3093198	0.1690211	0.1153179	0.1050358	0.0944963	0.2151109	2.3289574	2.9928037	2.8376799	2.5123435	2.5330407	2.1352884	2.3890035	1.8534582	1.5735603	2.2201544	2.0989625	1.9182849	1.3652490	0.6776179	0.5959318	0.2904909	0.2033485	0.0568667	0.0684330	0.5000155	0.3570459	0.6149013	0.5042482	0.2605613	0.0481111	0.0423023	0.1807900	0.1278494	0.2054833	0.0527525	0.5049730	0.0557816	0.1233849	0.1638636
7500	3.9469425	3.9433831	3.3585735	2.9770065	2.5219784	2.2547133	1.7176085	1.3485117	0.8864238	0.3096424	0.1724416	0.1147895	0.1028581	0.0947853	0.2166222	2.3179933	3.0176965	2.8668861	2.5200252	2.5217987	2.0886373	2.3722217	1.8556912	1.5757099	2.2189378	2.0854216	1.8771459	1.2496255	0.6639544	0.5698807	0.3029885	0.2039365	0.0598495	0.0666101	0.4701892	0.3651087	0.6063980	0.4918286	0.2781775	0.0438833	0.0367347	0.2014904	0.1102794	0.2005025	0.0519892	0.5020104	0.0532601	0.1246989	0.1469016
7550	4.0112638	3.9282382	3.3055552	2.9789531	2.5370297	2.2254066	1.7141185	1.3528612	0.8949723	0.3105359	0.1492290	0.1098741	0.1018705	0.0928060	0.2223641	2.3589967	2.9781259	2.8163207	2.4994175	2.5181126	2.0891824	2.3746531	1.8818902	1.5799024	2.2240447	2.0955831	1.9139442	1.2400942	0.6715155	0.5818432	0.2834037	0.1968137	0.0583379	0.0580157	0.4978372	0.3931989	0.5991674	0.4796028	0.2612474	0.0540433	0.0434023	0.1837695	0.1058801	0.2020841	0.0425791	0.4515197	0.0726051	0.1079401	0.1524651
7600	3.7410616	3.7342800	3.2826817	2.9910246	2.5407398	2.2486133	1.7071063	1.3569482	0.9084161	0.3058836	0.1535000	0.1081095	0.0977356	0.0853637	0.2517787	2.3345245	3.0154861	2.8905800	2.5241966	2.5259777	2.0745719	2.3914482	1.9030304	1.5806354	2.2589084	2.1003623	1.9093239	1.3019844	0.6471989	0.5863998	0.3126982	0.2122448	0.0513217	0.0669905	0.5082501	0.3632691	0.5838949	0.4780435	0.2658778	0.0469961	0.0454554	0.1744224	0.1200813	0.2001790	0.0442407	0.4681512	0.0615402	0.1220855	0.1718930
7650	3.8180624	3.8172803	3.2788412	2.9873401	2.5242433	2.1944256	1.7009661	1.3376698	0.8440945	0.2847396	0.1540095	0.1072251	0.1005781	0.0907272	0.2454550	2.3279189	3.0151038	2.8726209	2.4957069	2.5198440	2.0615520	2.3835099	1.8697688	1.5761218	2.2289806	2.1213707	1.9342027	1.2238047	0.6294662	0.5409418	0.2684155	0.1752578	0.0572707	0.0536489	0.4590313	0.3452612	0.5734453	0.4567363	0.2478793	0.0462184	0.0460650	0.1921045	0.1215569	0.1953110	0.0667765	0.3541554	0.0595170	0.1088777	0.1361339
7700	3.8552069	3.7593113	3.2771387	2.9844376	2.5267178	2.1883375	1.6426858	1.2874182	0.8734647	0.3019006	0.1670560	0.1128275	0.0989967	0.0920877	0.2429567	2.3349181	2.9498354	2.8323588	2.5095568	2.5162025	2.0774438	2.3789328	1.8928505	1.5797674	2.2575081	2.1118303	1.9443492	1.3135039	0.6523801	0.5813593	0.2807940	0.1979071	0.0599792	0.0571533	0.4733568	0.3447581	0.5876957	0.4506501	0.2325855	0.0416850	0.0372859	0.1895960	0.1159921	0.2389429	0.0477123	0.4294858	0.0855774	0.1157693	0.1555625
7750	3.7681484	3.7675887	3.3365583	2.9737923	2.5411694	2.1899496	1.6946594	1.2955686	0.8935256	0.2920254	0.1525574	0.1136917	0.1054484	0.0976808	0.2417963	2.3529202	3.0236507	2.8573193	2.5366902	2.5403421	2.0914389	2.4057830	1.8940260	1.5905399	2.2582440	2.1253389	1.9385867	1.3259145	0.6524904	0.5841802	0.2806600	0.1760761	0.0482808	0.0666429	0.4775456	0.3573867	0.5927544	0.4884807	0.2624462	0.0481600	0.0423207	0.1833504	0.1244663	0.2209379	0.0495421	0.5172730	0.0595563	0.1149798	0.1365406
7800	3.9056496	3.8784098	3.3321936	2.9959475	2.5238855	2.2353957	1.6301653	1.2649174	0.8632392	0.2953616	0.1589822	0.1102645	0.1021662	0.0969954	0.2323647	2.3345871	3.0054197	2.8711632	2.4524948	2.5409300	2.0922795	2.4047815	1.8943690	1.5822522	2.2592663	2.1284891	1.9319379	1.3123454	0.6767457	0.5829929	0.2765391	0.1823692	0.0532566	0.0634822	0.4741149	0.3621500	0.6062449	0.4922292	0.2585623	0.0493125	0.0410440	0.1755010	0.1233965	0.2107100	0.0391298	0.4386339	0.0519769	0.1198968	0.1622603
7850	3.8652908	3.8579745	3.2884856	2.9353393	2.5238337	2.1820932	1.7566395	1.3720249	0.8512849	0.3073923	0.1649905	0.1105046	0.0971602	0.0861270	0.2138800	2.3276685	3.0011724	2.8561875	2.4741048	2.5672994	1.9936016	2.4163475	1.9007694	1.5804322	2.2566115	2.0995699	1.9345860	1.3218289	0.6670389	0.5836142	0.2769764	0.1913553	0.0575068	0.0699851	0.4815529	0.3583183	0.6126505	0.4927268	0.2749678	0.0392490	0.0392932	0.1809077	0.1120303	0.2035643	0.0375889	0.4158783	0.0661225	0.1067961	0.1629089
7900	3.8862113	3.8042275	3.2712147	2.9597227	2.5244363	2.2341877	1.6370201	1.2552412	0.8068284	0.2969516	0.1648079	0.1065530	0.0982452	0.0903044	0.2395452	2.3494561	3.0132021	2.8430288	2.5173402	2.5241698	2.1118326	2.4057612	1.9280012	1.5622441	2.2634240	2.1506500	1.9269190	1.3158919	0.6546300	0.5697106	0.2958642	0.1910174	0.0487238	0.0708885	0.4715436	0.3607465	0.6022716	0.4939613	0.2528027	0.0465579	0.0345784	0.1680526	0.1117519	0.2400411	0.0426419	0.4956505	0.0651027	0.1089167	0.1677050
7950	3.8520159	3.8341285	3.3285204	2.9534094	2.5276587	2.2615629	1.6614605	1.2610546	0.8143123	0.2690994	0.1419653	0.1055091	0.0959299	0.0895100	0.2151261	2.3577089	2.9893890	2.8617670	2.4937118	2.5326389	2.0745125	2.4011651	1.8691055	1.5745778	2.2482037	2.1137122	1.9347873	1.2838342	0.6577990	0.5771202	0.2786066	0.1678629	0.0504243	0.0650510	0.4872936	0.3775339	0.5880083	0.4662443	0.2453778	0.0438610	0.0383308	0.1788151	0.1322656	0.2376159	0.0427941	0.5458993	0.0838729	0.1096519	0.1322143
8000	3.7339409	3.7082697	3.2197924	2.9781768	2.5223457	2.1795766	1.6573673	1.2944399	0.8359907	0.2830087	0.1614751	0.1163109	0.1099209	0.0991250	0.2442804	2.3390499	2.9363386	2.8206999	2.4973983	2.5298579	2.0156814	2.3933226	1.8677785	1.5689491	2.2587455	2.0956003	1.9143666	1.3227373	0.6489494	0.5723880	0.3166048	0.2183392	0.0591845	0.0733766	0.4816185	0.3612741	0.5976691	0.4932833	0.2682374	0.0487473	0.0413672	0.2026970	0.1179037	0.2011777	0.0494537	0.4060242	0.0553611	0.1336715	0.1609425
8050	3.8017453	3.7901423	3.2745336	2.9182882	2.5308729	2.2148984	1.7609626	1.3555440	0.8985948	0.3161603	0.1637724	0.1115628	0.1021499	0.0966028	0.2493432	2.3264649	2.9844650	2.8414525	2.4859949	2.4795998	2.0395780	2.3550618	1.8639133	1.5687474	2.2188076	2.0883253	1.8753166	1.2970891	0.6436503	0.5780893	0.3009400	0.2025318	0.0496632	0.0577941	0.4949652	0.3675461	0.5815777	0.4787517	0.2601196	0.0409726	0.0425961	0.1742336	0.1168569	0.2332485	0.0474001	0.2852058	0.0691832	0.1118337	0.1757518
8100	3.8854506	3.8366581	3.2864870	2.9933939	2.5406816	2.2384867	1.7666753	1.3737717	0.9262695	0.2984779	0.1599458	0.1122770	0.1023743	0.0907276	0.2143061	2.3520018	2.9805638	2.8657431	2.4954590	2.5340404	2.1149417	2.3903190	1.9112118	1.5725937	2.2295765	2.1101195	1.9132265	1.3381688	0.6804180	0.5745976	0.2817367	0.1912320	0.0598311	0.0642805	0.4762270	0.3575779	0.6254168	0.4879893	0.2728355	0.0470428	0.0393790	0.1920847	0.1234286	0.2132309	0.0552927	0.4862949	0.0572377	0.1194282	0.1425505
8150	3.8765109	3.8554612	3.3529858	3.0347232	2.5281894	2.1937981	1.7264363	1.3491219	0.8375002	0.2807321	0.1477294	0.0982366	0.0906738	0.0845226	0.2301445	2.3531991	3.0352831	2.8807114	2.5331660	2.5436384	2.0781482	2.4099731	1.9038252	1.5836708	2.2455880	2.0994446	1.9055337	1.3009892	0.6783018	0.5944415	0.2818899	0.2084307	0.0605644	0.0587310	0.5119307	0.3906417	0.6164923	0.4946406	0.2574516	0.0439889	0.0438944	0.2025198	0.1158998	0.2089035	0.0418674	0.4635523	0.0519329	0.1118105	0.1440038
8200	3.9709852	3.9553669	3.3899604	3.0088178	2.5227546	2.2569252	1.7313838	1.3641624	0.8515710	0.2984335	0.1554173	0.1099371	0.1020950	0.0905116	0.2108825	2.3592337	3.0630831	2.9199491	2.5290050	2.5732613	2.1562225	2.4039795	1.8646369	1.5701311	2.2463334	2.1199004	1.9289628	1.3204089	0.7019249	0.6116420	0.2814411	0.1736400	0.0527952	0.0618771	0.4859330	0.3879815	0.6344399	0.5069621	0.2517058	0.0453918	0.0432531	0.1787931	0.1251617	0.2129122	0.0501865	0.4964306	0.0581351	0.1228945	0.1722458
8250	4.0094446	4.0043819	3.3289634	2.9892189	2.5268039	2.2616667	1.7590627	1.3360603	0.8411168	0.2973368	0.1512819	0.1131304	0.1012289	0.0920654	0.2279236	2.3629322	3.0740734	2.9103677	2.5156442	2.5753092	2.1684369	2.4249305	1.8658945	1.5729569	2.2549006	2.1484324	1.9379431	1.3194755	0.6941645	0.6175626	0.2896170	0.1934881	0.0505072	0.0593329	0.5251677	0.3958895	0.6407474	0.5223497	0.2729394	0.0510349	0.0446143	0.1995873	0.1274129	0.2044190	0.0503614	0.3753356	0.0817744	0.1059744	0.1283885
8300	3.9459007	3.8728468	3.3522260	2.9732864	2.5242589	2.2625457	1.6779838	1.3189556	0.8559235	0.2812252	0.1671055	0.1222031	0.1110462	0.0955818	0.2177827	2.3493631	3.0270682	2.8873620	2.5205187	2.5788322	2.1517644	2.4544053	1.9270431	1.5915027	2.2784384	2.1441673	1.9612722	1.3146310	0.6766150	0.5867147	0.2876637	0.2151710	0.0606997	0.0702264	0.4887935	0.3754141	0.6223529	0.4975712	0.2697897	0.0497083	0.0370956	0.1776386	0.1199283	0.1993881	0.0611364	0.3932511	0.0592259	0.1320994	0.1525641
8350	3.9734897	3.9336324	3.3627346	3.0182781	2.5241310	2.2208665	1.6514700	1.2361331	0.8266889	0.3168271	0.1677581	0.1161044	0.1043109	0.0964219	0.2422401	2.3304615	3.0394691	2.8789190	2.5824442	2.5407868	2.1009984	2.3856356	1.8656101	1.5749973	2.2333413	2.0757806	1.8858868	1.3123544	0.6900907	0.6146535	0.3061013	0.2183955	0.0539154	0.0572384	0.4996587	0.3774802	0.6235264	0.4910263	0.2868298	0.0400571	0.0376928	0.1881040	0.1098717	0.2086240	0.0496869	0.3887286	0.0647052	0.1099121	0.1230075
8400	3.9487609	3.9387083	3.3116253	2.9495447	2.5330613	2.2833741	1.7366515	1.3677101	0.8372833	0.2829774	0.1563836	0.1145968	0.1077910	0.0947953	0.2257971	2.3519355	3.0239993	2.8575879	2.5373991	2.5332812	2.0147438	2.4036725	1.9087345	1.5747366	2.2098775	2.0999218	1.9043049	1.3109169	0.6914810	0.6146223	0.3102481	0.2263220	0.0520532	0.0589561	0.5110801	0.3743721	0.6266955	0.4974924	0.2694804	0.0554363	0.0466506	0.1790729	0.1076842	0.2274145	0.0434697	0.3909858	0.0700566	0.1238295	0.1459938
8450	3.8566618	3.8257634	3.3351298	3.0362589	2.5286769	2.2584305	1.7632838	1.3064719	0.8358683	0.2912796	0.1530712	0.1141485	0.1042921	0.0982006	0.2455779	2.3488489	3.0168837	2.8694408	2.5208106	2.5506378	2.1040575	2.4188179	1.8725777	1.5746892	2.2604483	2.1082594	1.9476089	1.3236819	0.6896862	0.6069210	0.2886481	0.1849878	0.0570961	0.0581539	0.5061322	0.3851957	0.6389037	0.5178572	0.2826120	0.0404425	0.0413485	0.1727249	0.1178473	0.2136396	0.0432163	0.4743187	0.0608595	0.1279874	0.1841901
8500	3.7718752	3.7597191	3.2809941	2.9662691	2.5267252	2.2299463	1.7027604	1.3317097	0.8340079	0.3036089	0.1556195	0.1135207	0.1017805	0.0928817	0.2179114	2.3594611	2.9905909	2.8324876	2.5125576	2.5215286	2.0871512	2.3885804	1.8951947	1.5766896	2.2612346	2.1238035	1.9431801	1.3848024	0.6850498	0.5950303	0.2816292	0.1915793	0.0585186	0.0640233	0.4954220	0.3739304	0.6153343	0.4872226	0.2636755	0.0491911	0.0421685	0.1867488	0.1110508	0.2164109	0.0551381	0.4204657	0.0710455	0.1044642	0.1726202
8550	3.8842121	3.8020432	3.3227105	2.9773835	2.5269601	2.2158619	1.7115075	1.3611071	0.9209954	0.3075207	0.1612903	0.1146964	0.1086024	0.0987312	0.2322591	2.2892061	3.0013529	2.8789054	2.5423915	2.5616217	2.1685659	2.4023742	1.8945719	1.5741378	2.2439976	2.1181556	1.9370757	1.3295739	0.6673449	0.5740657	0.2768548	0.1951687	0.0520872	0.0674291	0.4589443	0.3623977	0.6160761	0.4905457	0.2724326	0.0454667	0.0450745	0.1664483	0.1152261	0.2001928	0.0395344	0.3074576	0.0552599	0.1032478	0.1621894
8600	3.8895962	3.8569767	3.3264147	3.0317698	2.5265651	2.2578752	1.7498980	1.3486588	0.8622797	0.2889965	0.1563685	0.1071583	0.0994243	0.0927372	0.2159908	2.3523640	2.9940104	2.8473159	2.5049801	2.5083892	2.0406228	2.3825825	1.8657054	1.5735360	2.2342264	2.1192063	1.9266500	1.3493580	0.6969915	0.5879017	0.2816346	0.1867086	0.0587854	0.0655982	0.4871199	0.3696987	0.6309329	0.4915238	0.2436406	0.0441124	0.0404982	0.1815090	0.1221913	0.2270763	0.0550647	0.4173883	0.0588994	0.1083692	0.2013145
8650	3.7962190	3.7608890	3.3000638	2.9679605	2.5274634	2.2481937	1.7523583	1.3921778	0.8735680	0.3011518	0.1531031	0.1143942	0.1041758	0.0984124	0.2057264	2.2672872	3.0599342	2.9230932	2.5613682	2.5704515	2.0574531	2.4295471	1.8791854	1.5791417	2.2588311	2.0918651	1.9101693	1.3490611	0.6985563	0.6100925	0.2912910	0.1946578	0.0475397	0.0620684	0.5075686	0.3761769	0.6388180	0.5257125	0.2613023	0.0471145	0.0410214	0.2012819	0.1066780	0.2060979	0.0467160	0.4890874	0.0615780	0.1042146	0.1588995
8700	3.9843743	3.9567054	3.3439302	2.9746709	2.5238266	2.1794860	1.6949488	1.3371120	0.8584438	0.3099606	0.1680454	0.1135793	0.1046317	0.1003163	0.2105139	2.3322546	3.0268627	2.8484794	2.5365119	2.5192339	2.0395032	2.3825601	1.8864786	1.5798196	2.2222551	2.0973422	1.8996864	1.2928655	0.7140560	0.6138660	0.2860790	0.1910759	0.0460110	0.0612700	0.5101681	0.3913199	0.6517803	0.5355001	0.2702822	0.0430130	0.0359122	0.1801521	0.1106660	0.2317916	0.0473066	0.3686917	0.0624574	0.1198684	0.1507492
8750	3.9612059	3.8906897	3.3316278	3.0100550	2.5233756	2.2566951	1.7460497	1.3879718	0.8566521	0.3040199	0.1658090	0.1151850	0.1098369	0.0960472	0.2259056	2.3566852	3.0244181	2.8612840	2.4552059	2.5303989	2.0830273	2.4043087	1.9060007	1.5798586	2.2388107	2.1109131	1.9413587	1.3907713	0.7058363	0.6198520	0.2921717	0.1968287	0.0558833	0.0599942	0.5184789	0.4037184	0.6501307	0.5134395	0.2891970	0.0482451	0.0406848	0.1695549	0.1157849	0.2266557	0.0524568	0.4426486	0.0522315	0.1014320	0.1371082
8800	3.7946114	3.7788882	3.2889855	2.9678943	2.5213975	2.2609339	1.7549167	1.3728526	0.8372552	0.2999611	0.1745978	0.1183180	0.1078766	0.0978953	0.2272549	2.3651424	3.0050116	2.8473106	2.5195643	2.5197873	2.0895497	2.3859669	1.8909141	1.5771797	2.2449406	2.1052085	1.9561554	1.3516689	0.6937181	0.6076615	0.2906855	0.1882889	0.0546861	0.0693123	0.5022167	0.3604954	0.6294287	0.5073723	0.2425110	0.0400224	0.0414436	0.2121108	0.1209462	0.2184509	0.0533545	0.5820420	0.0573277	0.1113790	0.1704779
8850	3.8851511	3.8577222	3.2952918	2.9401345	2.5300916	2.2592657	1.7254408	1.2886023	0.8100729	0.2824948	0.1528263	0.1144977	0.1046145	0.0947360	0.2037875	2.3172263	3.0044854	2.8553699	2.5056623	2.5255891	2.0813095	2.3745111	1.8743350	1.5836815	2.2461706	2.0847458	1.9040860	1.2860404	0.6795699	0.6073312	0.2922549	0.1819797	0.0524936	0.0725056	0.5185437	0.3907086	0.6222391	0.4958238	0.2677824	0.0482017	0.0408718	0.1828036	0.1238732	0.2075260	0.0433112	0.3660019	0.0635700	0.1143531	0.1442991
8900	3.8535512	3.8271655	3.2984903	2.9700410	2.5277153	2.2283731	1.6852784	1.3218070	0.8406707	0.2844880	0.1432384	0.1018421	0.0963127	0.0879380	0.2377328	2.3435273	3.0038225	2.8520428	2.5335413	2.5330040	2.0826073	2.3920815	1.8644795	1.5871761	2.2628240	2.1256583	1.9387754	1.3244154	0.6893920	0.6105757	0.2930501	0.1988820	0.0625876	0.0625483	0.5002251	0.3841287	0.6303006	0.4767813	0.2556311	0.0457338	0.0407995	0.1883445	0.1170286	0.2103160	0.0463650	0.3074684	0.0639749	0.1142055	0.1350977
8950	3.8643221	3.8618560	3.3148361	2.9779840	2.5226623	2.2751542	1.7206402	1.3295877	0.8660538	0.3075623	0.1478788	0.1078952	0.0986519	0.0899946	0.2358293	2.3253682	3.0172445	2.8742395	2.5156722	2.5582651	2.0733739	2.4174442	1.9117874	1.5816580	2.3095769	2.1814125	1.9871952	1.3340026	0.6728134	0.5793312	0.2910972	0.1879752	0.0529102	0.0639732	0.4967646	0.3754005	0.6126634	0.4939725	0.2775079	0.0433358	0.0395768	0.1835828	0.1228341	0.2074991	0.0383418	0.2995054	0.0429216	0.0979684	0.1830382
9000	3.8582820	3.8056922	3.3054584	3.0024080	2.5221884	2.1962157	1.7140471	1.3578639	0.8677734	0.3031858	0.1614602	0.1140668	0.1054294	0.0983443	0.2504192	2.3353842	3.0390646	2.9090416	2.5031401	2.5881054	2.1159732	2.4315948	1.8923558	1.5810454	2.2797373	2.1043578	1.9264996	1.3066729	0.6687970	0.5894686	0.2851358	0.1989470	0.0507138	0.0687980	0.4792442	0.3434457	0.6148509	0.4913619	0.2674594	0.0578259	0.0465495	0.2036551	0.1153286	0.2259683	0.0471880	0.3180837	0.0615352	0.1140193	0.1818026
9050	3.8232826	3.8188374	3.3545630	3.0101396	2.5235143	2.2104909	1.7414266	1.3955457	0.9067083	0.3179898	0.1746569	0.1161507	0.1043484	0.0986918	0.2537617	2.3496365	3.0522538	2.9024584	2.5148820	2.5832936	2.1120547	2.4304468	1.8898830	1.5809448	2.2778020	2.1450284	1.9484425	1.3241754	0.6527484	0.5874335	0.2894440	0.1967341	0.0531420	0.0578068	0.5015508	0.3705280	0.5948368	0.4694490	0.2610632	0.0449441	0.0378239	0.1843641	0.1197440	0.2082536	0.0519203	0.3733155	0.0597667	0.1250417	0.1792280
9100	3.8874438	3.8836134	3.3118213	3.0047364	2.5273684	2.2531279	1.7335805	1.3088128	0.8362655	0.3127078	0.1553222	0.1073058	0.0982043	0.0898508	0.2421383	2.3558509	3.0296717	2.8803377	2.5166763	2.5625730	2.1410354	2.4325855	1.9024549	1.5780111	2.2865561	2.1296249	1.9229893	1.3014413	0.6638837	0.5935637	0.2950519	0.2044250	0.0544739	0.0583625	0.5037797	0.3625648	0.5908785	0.4707093	0.2511582	0.0488823	0.0413423	0.1734061	0.1176478	0.2180783	0.0530029	0.4843154	0.0557016	0.1138722	0.1511043
9150	3.8596471	3.8255437	3.3750899	2.9076961	2.5294572	2.2867344	1.7785369	1.4325960	0.9340150	0.3245719	0.1614181	0.1144855	0.1039694	0.0964199	0.2343031	2.2925595	3.0863757	2.9498594	2.5146226	2.6391435	2.1189809	2.4900005	1.9452635	1.5859859	2.3248077	2.1930517	1.9992697	1.3614991	0.6770035	0.6056798	0.2879789	0.1895852	0.0514368	0.0679092	0.5040490	0.3749927	0.5978823	0.4738050	0.2446906	0.0463339	0.0355030	0.1747276	0.1249233	0.2087070	0.0456813	0.4180484	0.0565787	0.1076681	0.1467240
9200	3.9213426	3.8628848	3.3119112	3.0428358	2.5256678	2.1983781	1.6928499	1.3323173	0.8865994	0.3029711	0.1490623	0.1111758	0.1056938	0.0952393	0.2541533	2.3292829	3.0445503	2.8813233	2.5111077	2.5962765	2.1666165	2.4544336	1.9210101	1.5739341	2.2786159	2.1217762	1.9224895	1.3606167	0.7087641	0.6088165	0.2786517	0.1815503	0.0555914	0.0701467	0.5064581	0.3783796	0.6454292	0.5274171	0.2987511	0.0486012	0.0425907	0.1808076	0.1185550	0.2041327	0.0510644	0.5212942	0.0491061	0.1230880	0.1495728
9250	3.9438452	3.8726378	3.3538594	3.0472630	2.5387827	2.3056553	1.6821752	1.3550222	0.8941062	0.3218493	0.1657499	0.1183974	0.1085600	0.0997439	0.2298462	2.3190356	3.0047995	2.8673033	2.5600166	2.5578731	2.1053966	2.4064362	1.8941318	1.5724741	2.2575461	2.1370092	1.9301156	1.3622458	0.7057327	0.6053283	0.2775130	0.1903290	0.0566327	0.0609074	0.5114362	0.3923466	0.6363088	0.5274459	0.2926087	0.0468379	0.0352668	0.1668907	0.1079728	0.1986924	0.0502440	0.3389833	0.0567859	0.1088224	0.1517472
9300	3.8730357	3.8196543	3.2905546	2.9932769	2.5219928	2.2550726	1.7415684	1.3515959	0.8700614	0.2856931	0.1606760	0.1212555	0.1071569	0.1014053	0.2593895	2.3510045	3.0087588	2.8729251	2.4820719	2.5322801	2.0905617	2.4069235	1.8660956	1.5778880	2.2659320	2.1282864	1.9470979	1.2986698	0.6736017	0.5827267	0.2999654	0.2019402	0.0564974	0.0724735	0.4928089	0.3544852	0.6207964	0.5027212	0.2733746	0.0420187	0.0364414	0.1605395	0.1249123	0.2058654	0.0461225	0.5860932	0.0697261	0.1258802	0.1483193
9350	3.7991624	3.7975839	3.2538760	2.9571552	2.5300070	2.2397643	1.7308508	1.3500733	0.8977442	0.2796395	0.1601176	0.1124412	0.1055292	0.0964035	0.2301736	2.3189883	3.0013211	2.8261782	2.4628619	2.5358180	2.1421859	2.3992775	1.8667057	1.5688270	2.2317837	2.0842516	1.8780571	1.3247024	0.6698244	0.5864147	0.3134569	0.2105816	0.0556199	0.0631888	0.4877027	0.3634833	0.6185304	0.4887286	0.2518296	0.0481569	0.0322300	0.1842276	0.1190151	0.2332137	0.0559530	0.2460142	0.0631774	0.1269456	0.1746745
9400	3.6979571	3.6938222	3.2791292	2.9909125	2.5216870	2.2732781	1.7242604	1.3317968	0.8902477	0.3055910	0.1710589	0.1127278	0.1090880	0.0995952	0.2405949	2.3196930	2.9717473	2.8271906	2.5340334	2.5319991	2.0653804	2.3762653	1.8849645	1.5776590	2.1865710	2.0617545	1.8985992	1.3263640	0.7050273	0.6174309	0.3163209	0.2090991	0.0479222	0.0690105	0.5169254	0.4018701	0.6521429	0.5045402	0.2642205	0.0418216	0.0445710	0.2034473	0.1160025	0.2176516	0.0467986	0.5141676	0.0668710	0.1056130	0.1595352
9450	3.8161398	3.7926962	3.2801255	2.9673497	2.5277369	2.1831376	1.6601569	1.2864168	0.8164626	0.2907943	0.1647396	0.1167341	0.1085771	0.0988284	0.2377079	2.3596523	3.0049885	2.8305647	2.5045340	2.5125500	2.0660210	2.3582092	1.8749404	1.5707729	2.2076090	2.0636802	1.9296074	1.3092593	0.6898843	0.6018621	0.3175782	0.2163790	0.0547472	0.0691964	0.4988437	0.3842739	0.6377720	0.5049722	0.2929018	0.0482136	0.0474555	0.1734872	0.1300327	0.2121465	0.0529394	0.6022785	0.0538821	0.1201874	0.1684514
9500	3.7697353	3.7160586	3.2609540	2.9435357	2.5244242	2.2264008	1.6519930	1.3336277	0.8200868	0.3030510	0.1557573	0.1015056	0.0929806	0.0886555	0.2585335	2.3411258	2.9732011	2.8435703	2.5179012	2.5025929	2.0475257	2.3890552	1.8807746	1.5746850	2.2568768	2.1491557	1.9453237	1.3385467	0.6845315	0.5938616	0.2859365	0.1900365	0.0538628	0.0677351	0.4859333	0.3700155	0.6156911	0.4901135	0.2796434	0.0390716	0.0399459	0.1927911	0.1144119	0.2023730	0.0470380	0.4032225	0.0647923	0.1305519	0.1468240
9550	3.7482042	3.7353266	3.2385459	2.9047994	2.5246531	2.2180851	1.6766439	1.2972890	0.8774190	0.3069230	0.1570041	0.1109397	0.0970793	0.0849854	0.2256506	2.3548182	2.9584585	2.8332460	2.5081412	2.5151136	2.1535820	2.3861415	1.8906011	1.5742944	2.2643247	2.1087903	1.9327279	1.2960577	0.6851707	0.6016102	0.2597954	0.1707519	0.0511429	0.0549904	0.4779283	0.3508697	0.6172521	0.4969898	0.2721222	0.0511581	0.0407603	0.2096137	0.1095851	0.1968423	0.0522743	0.4472368	0.0574938	0.1346952	0.1603971
9600	3.7978872	3.7272865	3.2766069	2.9602297	2.5319983	2.2676058	1.7355271	1.3694616	0.8376210	0.2870082	0.1586404	0.1141865	0.1043993	0.0967273	0.2372060	2.3546409	2.9656869	2.8155474	2.4940038	2.4915199	2.0495173	2.3472734	1.8960495	1.5872383	2.2066084	2.0569515	1.8719797	1.2731710	0.6822028	0.5942582	0.2925760	0.1901212	0.0644376	0.0619867	0.5132205	0.3837791	0.6126852	0.4906816	0.2807338	0.0528236	0.0387773	0.1983230	0.1111971	0.1978636	0.0391496	0.4021493	0.0505851	0.1081496	0.1656112
9650	3.6868178	3.6628018	3.1874543	2.9468510	2.5272733	2.1457419	1.7287718	1.2330658	0.8069438	0.2728591	0.1507141	0.1146489	0.1021544	0.0867785	0.2230583	2.3534867	2.9367740	2.8006053	2.5091585	2.5174975	2.0547714	2.3870989	1.9120966	1.5699438	2.2413556	2.1170599	1.9005472	1.3023115	0.6838836	0.6137655	0.3075438	0.1825770	0.0560267	0.0668077	0.5049366	0.3718416	0.6218948	0.4602044	0.2652891	0.0496578	0.0336697	0.1980837	0.1223847	0.2274039	0.0376605	0.4007537	0.0724137	0.1009348	0.1667155
9700	3.6913965	3.6848901	3.2327783	2.8974908	2.5208907	2.2635520	1.6893460	1.3246887	0.8775413	0.3096642	0.1585452	0.1163622	0.1068728	0.1002928	0.2107251	2.3598092	2.9621207	2.8098528	2.4848387	2.5028941	2.0341797	2.3773256	1.8838631	1.5746381	2.2479182	2.1341404	1.9561302	1.3706995	0.6854412	0.6090490	0.2999215	0.2031496	0.0529553	0.0632205	0.5027759	0.3867397	0.6325583	0.5167671	0.2990778	0.0451161	0.0393932	0.1842892	0.1108137	0.2059322	0.0485502	0.5286169	0.0674836	0.1338466	0.1415763
9750	3.7649824	3.7646457	3.2944826	2.9462353	2.5213638	2.1910987	1.7409976	1.3851902	0.8821243	0.3061214	0.1466718	0.1136841	0.1037624	0.0955828	0.2397327	2.3542559	3.0016599	2.8841207	2.5325366	2.5491372	2.1464786	2.4121698	1.9038161	1.5775114	2.2652745	2.1663487	1.9633418	1.3454630	0.6804351	0.6040137	0.2909943	0.1824331	0.0505667	0.0645127	0.5080161	0.3771674	0.6121520	0.4861891	0.2727941	0.0497518	0.0359242	0.2045950	0.1290897	0.2016989	0.0505824	0.4753464	0.0641086	0.1073059	0.1456422
9800	3.7987037	3.7908125	3.2626809	2.8905205	2.5226924	2.2145274	1.7424707	1.3778859	0.8559700	0.2947882	0.1529502	0.1034904	0.0980005	0.0944321	0.2272937	2.3516823	2.9850140	2.8496647	2.5345808	2.5318653	2.0988016	2.3910278	1.8700651	1.5581046	2.2531882	2.1189879	1.9050047	1.3420970	0.6933253	0.6180741	0.2973197	0.1891602	0.0575780	0.0554816	0.5234612	0.3815636	0.6426521	0.5055570	0.2799663	0.0490769	0.0438447	0.1858414	0.1209761	0.1891865	0.0436982	0.6094468	0.0627578	0.1129142	0.1490759
9850	3.8438283	3.8097349	3.3036774	2.9879849	2.5217593	2.1707206	1.7326750	1.3981454	0.8727009	0.2838918	0.1463537	0.1006025	0.0919186	0.0834252	0.2444773	2.3524289	3.0289916	2.8554146	2.5510172	2.5577725	2.1812693	2.4041771	1.9286355	1.5894247	2.2498250	2.1018552	1.9001280	1.2999225	0.6558949	0.5899359	0.2556600	0.1690322	0.0445804	0.0562349	0.4882940	0.3673487	0.6034612	0.4838226	0.2592566	0.0426754	0.0374695	0.1943312	0.1307518	0.2191738	0.0497220	0.5230905	0.0515833	0.1099234	0.1462762
9900	3.8474850	3.7796272	3.2852350	2.9958035	2.5220056	2.1963566	1.6136179	1.2651146	0.8168106	0.2807380	0.1507565	0.1043847	0.0973434	0.0876707	0.2151592	2.3385856	3.0106236	2.8453640	2.4986741	2.5203540	2.0583216	2.3810237	1.8941814	1.5905317	2.2552271	2.1153476	1.9139374	1.2619866	0.6446274	0.5696662	0.2897894	0.1896668	0.0575215	0.0582160	0.4698293	0.3449757	0.5857757	0.4660243	0.2295776	0.0454884	0.0408455	0.1735440	0.1265517	0.2321474	0.0430417	0.7303838	0.0554156	0.1267632	0.2003224
9950	3.9205307	3.9049631	3.3050852	2.9865603	2.5242283	2.2252331	1.6976518	1.3008431	0.8136299	0.2759474	0.1517132	0.1053693	0.0969958	0.0915559	0.2143733	2.3476956	2.9762526	2.8312011	2.5389971	2.4973882	1.9856383	2.3783725	1.8366092	1.5732710	2.2139863	2.1041437	1.9509737	1.3299705	0.6547023	0.5775633	0.2891301	0.1998996	0.0580145	0.0660553	0.4742240	0.3379160	0.5948742	0.4691450	0.2545583	0.0380323	0.0408687	0.1752526	0.1328325	0.2208626	0.0552525	0.3342770	0.0677097	0.1231041	0.1685452
10000	3.8415179	3.8066670	3.2587795	2.9948951	2.5315801	2.1889013	1.6990939	1.2850207	0.8481797	0.2904729	0.1481689	0.1085439	0.1015971	0.0909303	0.2041181	2.3307916	2.9928469	2.8393925	2.5217975	2.5367417	2.1075890	2.3952933	1.8691727	1.5806664	2.2700899	2.1448634	1.9531020	1.2881155	0.6742178	0.5785291	0.2867588	0.2000188	0.0485842	0.0659509	0.4828976	0.3563106	0.6194729	0.4989658	0.2820965	0.0405709	0.0424509	0.1797639	0.1201642	0.2392241	0.0540242	0.3189988	0.0754806	0.1264796	0.2160622
10050	3.8653207	3.8348131	3.3034157	2.9616759	2.5229083	2.2318034	1.7047690	1.3383083	0.8467075	0.2883761	0.1450904	0.1048046	0.0971712	0.0921803	0.2169675	2.3500033	2.9960075	2.8326958	2.4552105	2.5087056	2.1247552	2.3751655	1.8802832	1.5703987	2.2256383	2.1123402	1.9290032	1.3021993	0.6684643	0.5777686	0.2886703	0.1916409	0.0543200	0.0665858	0.4751427	0.3572914	0.6117790	0.4932139	0.2627396	0.0480723	0.0388756	0.1913865	0.1208866	0.2217148	0.0544212	0.3740577	0.0598825	0.1041893	0.1522928
10100	3.7723818	3.7375621	3.2999973	2.9836450	2.5234016	2.2164859	1.7204550	1.3249346	0.8605536	0.2890417	0.1435174	0.1092674	0.1009833	0.0949390	0.2243783	2.3500033	2.9660773	2.8347867	2.5147376	2.5201622	2.0522472	2.3841655	1.9186403	1.5858970	2.2273052	2.1190241	1.9055991	1.3001504	0.6702784	0.5858895	0.2878189	0.2004199	0.0599253	0.0655775	0.5013207	0.4020489	0.6073267	0.4943826	0.2691077	0.0471833	0.0426204	0.1840229	0.1172961	0.2163646	0.0689157	0.3557931	0.0661630	0.1170537	0.1330644
10150	3.8506694	3.8192640	3.2521476	2.9263584	2.5323195	2.2090606	1.6791154	1.2215102	0.7661543	0.2743962	0.1346455	0.1015071	0.0928167	0.0870771	0.1958590	2.3425974	2.9441455	2.8308335	2.4958837	2.4852924	2.0743013	2.3651220	1.9217635	1.5800791	2.2306612	2.1058398	1.8806698	1.2976323	0.6628841	0.5880147	0.2779622	0.1841603	0.0498011	0.0617979	0.4863037	0.3571144	0.6154458	0.4655959	0.2441451	0.0380988	0.0390318	0.2294774	0.1230230	0.2261728	0.0428426	0.3698914	0.0584315	0.1195137	0.1870663
10200	3.8657771	3.8253312	3.2691244	2.9556991	2.5316638	2.2336623	1.6421920	1.2910286	0.8053863	0.2927667	0.1508715	0.1101405	0.1041404	0.0954420	0.2563270	2.3325288	2.9654005	2.8137884	2.5128584	2.5191968	2.0434797	2.3813890	1.8881307	1.5715321	2.2246016	2.0757042	1.9066043	1.3362024	0.6315459	0.5518387	0.2826423	0.1947120	0.0532934	0.0590433	0.4762580	0.3653152	0.5709245	0.4627568	0.2358152	0.0376402	0.0410259	0.2184093	0.1287125	0.2377973	0.0517636	0.5759305	0.0611471	0.1060759	0.1788591
10250	3.8007548	3.7839526	3.2396080	2.9339168	2.5256549	2.1789633	1.5942794	1.2534834	0.8194658	0.2953411	0.1512286	0.0996197	0.0925105	0.0857280	0.2326771	2.3397885	2.9479296	2.7940873	2.4366595	2.5095152	2.0761663	2.3771699	1.8938731	1.5684464	2.2374516	2.1059291	1.8834738	1.2653400	0.6389328	0.5608489	0.3006106	0.1878166	0.0489170	0.0606909	0.4739259	0.3510072	0.5771906	0.4718314	0.2414536	0.0418079	0.0359146	0.1742898	0.1247737	0.2230192	0.0513625	0.6322749	0.0711120	0.1224305	0.1638519
10300	3.8068355	3.8040170	3.1976293	2.9319922	2.5217313	2.2118106	1.5951590	1.2226528	0.7858658	0.2744589	0.1567795	0.1125090	0.1027411	0.0946568	0.1998054	2.3431310	2.9559078	2.8162816	2.4994801	2.5211796	2.0324579	2.3874412	1.9155977	1.5759146	2.2104818	2.0702842	1.9013042	1.2630163	0.6430007	0.5622206	0.2587172	0.1680789	0.0414257	0.0580461	0.4621535	0.3194885	0.5788727	0.4530689	0.2331700	0.0424193	0.0369847	0.2042002	0.1268505	0.2008157	0.0517870	0.4654079	0.0519713	0.1346201	0.1630519
10350	3.7324866	3.7138754	3.2465180	2.9706740	2.5239882	2.1635395	1.6116026	1.2198173	0.7681133	0.2806923	0.1393819	0.1055659	0.0981508	0.0898112	0.2284457	2.3373748	2.9502547	2.8010826	2.4934079	2.4948148	1.9832974	2.3731960	1.8896529	1.5800070	2.2255339	2.0746365	1.9046704	1.3215978	0.6671590	0.5938306	0.2813715	0.1776806	0.0553216	0.0585085	0.4834800	0.3636246	0.5778129	0.4767150	0.2616632	0.0449526	0.0386229	0.1681471	0.1201780	0.2228510	0.0510931	0.3973876	0.0648262	0.0923754	0.1414044
10400	3.6307280	3.6157265	3.2258419	2.9226172	2.5216188	2.2713151	1.6871794	1.3124670	0.8535205	0.3116922	0.1569856	0.1086173	0.1004886	0.0900171	0.2237566	2.3502889	2.9525901	2.8104667	2.4841462	2.5091975	2.1224378	2.3842656	1.8985053	1.5768465	2.2378930	2.1098783	1.9266661	1.2847751	0.6605975	0.5826496	0.2991494	0.2129342	0.0469359	0.0643190	0.4800677	0.3571360	0.5988513	0.4913595	0.2643033	0.0449966	0.0389238	0.2129502	0.1183012	0.2142632	0.0489524	0.4205759	0.0625385	0.1175368	0.1442124
10450	3.7520176	3.7511259	3.2701601	2.9693669	2.5225571	2.2116466	1.6449702	1.2757192	0.8117726	0.3013976	0.1633376	0.1138214	0.1054518	0.0978634	0.2378278	2.3554422	2.9712069	2.8483851	2.5281802	2.5656084	2.1349686	2.4018525	1.8897408	1.5758958	2.2341113	2.1213165	1.9173024	1.2573754	0.6695206	0.5792004	0.2629430	0.1644450	0.0519167	0.0619741	0.4610574	0.3496108	0.6033225	0.4733508	0.2552238	0.0449632	0.0464100	0.2018136	0.1208060	0.2026863	0.0568711	0.2350534	0.0652551	0.1318866	0.1370476
10500	3.8265507	3.8143828	3.3109480	2.9599954	2.5227026	2.1986633	1.7319773	1.3117549	0.8505810	0.2896676	0.1469749	0.1073938	0.0944404	0.0871979	0.2282496	2.3315783	3.0055589	2.8854208	2.5227698	2.5721877	2.1437892	2.4179885	1.8845677	1.5702678	2.2833988	2.1612509	1.9590797	1.3127940	0.6588292	0.5850277	0.3023318	0.1977751	0.0552027	0.0707873	0.4872056	0.3601468	0.5956001	0.4735954	0.2539476	0.0384576	0.0420732	0.1690669	0.1225821	0.1870972	0.0467157	0.5780520	0.0825273	0.1271633	0.1636723
10550	3.8060297	3.8018224	3.3246131	3.0090241	2.5356017	2.2818099	1.7217440	1.2910851	0.8143261	0.2913284	0.1533391	0.1153625	0.1003664	0.0918876	0.1962593	2.3335909	2.9953268	2.8583157	2.4599913	2.5455330	2.1067022	2.4077275	1.8618234	1.5807677	2.2681261	2.0854479	1.8850143	1.3089039	0.6515564	0.5688317	0.2595159	0.1785851	0.0493683	0.0605524	0.4781165	0.3334487	0.5761422	0.4593960	0.2676573	0.0540802	0.0348664	0.1705535	0.1072574	0.2134603	0.0506907	0.4697428	0.0681987	0.0992004	0.1470905
10600	3.7706549	3.7609495	3.3361405	2.9862340	2.5215022	2.2132704	1.7121452	1.2810350	0.8416084	0.2665756	0.1564692	0.1110433	0.1028153	0.0943405	0.2427427	2.3523848	3.0786314	2.9375901	2.5993646	2.5797073	2.1604646	2.4229614	1.9115795	1.5755329	2.2533731	2.1384874	1.9527575	1.2945172	0.6241568	0.5450597	0.2797968	0.1865976	0.0489919	0.0599607	0.4571182	0.3304742	0.5709635	0.4664349	0.2528484	0.0367973	0.0438553	0.1873863	0.1314898	0.2105311	0.0484832	0.4793103	0.0612903	0.1214947	0.1626420
10650	3.9303215	3.8378115	3.3106596	2.9539761	2.5370411	2.2410647	1.7345550	1.3137711	0.7906268	0.2705991	0.1556093	0.1106017	0.0991643	0.0905460	0.2384395	2.3159753	3.0113125	2.8374024	2.4627677	2.5230513	2.1006264	2.3854687	1.9129142	1.5759468	2.2470130	2.1120493	1.9022127	1.3245901	0.6561467	0.5837914	0.2904963	0.1965718	0.0641864	0.0660727	0.4922051	0.3920586	0.6016381	0.4729275	0.2604098	0.0396590	0.0350854	0.1724935	0.1141849	0.2178397	0.0421466	0.3801287	0.0590608	0.1138762	0.1259440
10700	3.8197932	3.8049042	3.3043897	3.0340862	2.5246763	2.2625076	1.7333412	1.3543882	0.8566647	0.2744519	0.1539323	0.1110309	0.0977136	0.0931104	0.2222024	2.2496599	2.9829780	2.8297334	2.4862985	2.5193542	2.0774530	2.3980746	1.9394392	1.5855591	2.2612698	2.1287608	1.9079466	1.3255328	0.6840345	0.5968198	0.2945705	0.1910157	0.0457590	0.0663225	0.5153496	0.3815954	0.6168634	0.4736199	0.2472319	0.0448886	0.0418690	0.1977057	0.1190952	0.1967815	0.0513396	0.4902006	0.0709716	0.1152557	0.1718275
10750	3.7922019	3.7482563	3.2662629	2.9657797	2.5280419	2.2509855	1.6578567	1.3307689	0.8467357	0.2989449	0.1607685	0.1139576	0.1035881	0.0928041	0.2101156	2.3513815	2.9739174	2.8300230	2.4991781	2.5271173	2.0714030	2.4053051	1.8747938	1.5749401	2.2398612	2.0929752	1.9125258	1.3354513	0.6576760	0.5756051	0.3101384	0.1995769	0.0528685	0.0622939	0.4928985	0.3671514	0.6040824	0.4801895	0.2671237	0.0548406	0.0519931	0.2054168	0.1225488	0.2090213	0.0436711	0.6124779	0.0583887	0.1083944	0.1512619
10800	3.8243364	3.8154510	3.2682600	2.9284194	2.5221019	2.1944290	1.6828995	1.3586845	0.8669710	0.2811123	0.1468069	0.1067686	0.1004526	0.0895643	0.2052456	2.3542291	2.9954223	2.8580092	2.4900111	2.5217731	2.0936457	2.4018903	1.8866236	1.5513029	2.2225015	2.0731439	1.8947293	1.3183441	0.6833847	0.5750998	0.2821708	0.1832022	0.0579695	0.0596556	0.4854023	0.3549920	0.6168568	0.4825973	0.2722309	0.0468417	0.0382532	0.2027059	0.1153307	0.2116174	0.0433932	0.3814575	0.0582319	0.1030856	0.1528270
10850	3.7708452	3.7592381	3.2872492	2.9673286	2.5201815	2.2253122	1.7113487	1.2945180	0.8245720	0.3184658	0.1587223	0.1123522	0.1005803	0.0916808	0.2454728	2.3400762	3.0056086	2.8670731	2.5623386	2.5506966	2.1343889	2.3955927	1.8819499	1.5737698	2.2171425	2.0726034	1.8534129	1.2784227	0.6810554	0.5914801	0.2983530	0.2051452	0.0525653	0.0660614	0.4916534	0.3551812	0.6234139	0.4957345	0.2482672	0.0441364	0.0346726	0.1949992	0.1229230	0.2095910	0.0419191	0.5946577	0.0599888	0.1129140	0.1432340
10900	3.7411166	3.7397573	3.2912864	2.9597191	2.5222185	2.2501452	1.7182421	1.3658644	0.8733092	0.3076276	0.1683276	0.1198299	0.1089258	0.1007759	0.2280766	2.3480719	3.0099075	2.8628710	2.5278760	2.5274131	2.1347346	2.3890634	1.8857918	1.5798576	2.2533578	2.0742344	1.9108627	1.3390730	0.6577026	0.5684938	0.2632199	0.1868183	0.0512029	0.0592721	0.4556838	0.3253971	0.6039096	0.4801003	0.2408070	0.0364829	0.0396999	0.1651977	0.1191115	0.2197027	0.0509251	0.5183806	0.0805994	0.1249790	0.1724586
10950	3.7806446	3.7787447	3.3178548	2.9701749	2.5251293	2.1959532	1.7308679	1.3424076	0.8416630	0.3012245	0.1654639	0.1180384	0.1108470	0.0954799	0.2096391	2.3484999	3.0137547	2.8557336	2.5278760	2.5274131	2.1408350	2.3888036	1.9454914	1.5594180	2.2313098	2.1059968	1.9129672	1.3232070	0.6553600	0.5780441	0.3058868	0.1928292	0.0569703	0.0676503	0.4799591	0.3622724	0.6026461	0.4677583	0.2471780	0.0438013	0.0475454	0.1860616	0.1235652	0.2264199	0.0486832	0.4295098	0.0604887	0.1263175	0.1446480
11000	3.8513384	3.8278011	3.2287460	2.9573343	2.5239373	2.2710096	1.7068561	1.3466733	0.8499024	0.2880480	0.1629992	0.1122864	0.1042796	0.0960292	0.2113535	2.3498479	2.9699257	2.8439934	2.5201852	2.5307680	2.0747386	2.3909084	1.9150195	1.5845149	2.2380703	2.1257128	1.9427482	1.2872324	0.6791638	0.5789542	0.2765014	0.1903766	0.0561074	0.0626640	0.4796775	0.3645545	0.6082793	0.4832978	0.2719065	0.0460808	0.0467411	0.1816631	0.1061314	0.1931069	0.0439995	0.4470992	0.0822117	0.1301962	0.1660841
11050	3.8371773	3.8189618	3.3319406	3.0402008	2.5381238	2.2684198	1.6186463	1.2610045	0.8203086	0.3054823	0.1649256	0.1173364	0.1059167	0.0934607	0.2174477	2.3486110	2.9881777	2.8360098	2.5231363	2.5335654	2.0688731	2.3933829	1.8565203	1.5687835	2.2309962	2.1197282	1.9262476	1.3104910	0.6632365	0.5701335	0.2870415	0.1871670	0.0604401	0.0642312	0.4789809	0.3550978	0.6088234	0.4826933	0.2599347	0.0458754	0.0386157	0.1862762	0.1285299	0.2083653	0.0413158	0.4242964	0.0832539	0.1168329	0.1628883
11100	3.8498333	3.8464018	3.3051168	2.9258902	2.5244730	2.2140730	1.7572398	1.3970777	0.8997984	0.3020609	0.1622420	0.1169319	0.1056216	0.0947774	0.2273482	2.3422205	3.0089096	2.8440872	2.5317669	2.5247506	1.9445787	2.3983322	1.8744217	1.5789550	2.2521891	2.1371399	1.9352498	1.3389887	0.6497151	0.5832997	0.2935450	0.1853579	0.0643521	0.0555671	0.4834247	0.3499058	0.5898787	0.4739777	0.2743546	0.0458545	0.0391330	0.1745769	0.1237418	0.1985101	0.0541364	0.4979577	0.0706075	0.1145097	0.1612981
11150	3.9477300	3.9428938	3.3400632	2.9945014	2.5261208	2.2807396	1.7122629	1.2993953	0.8624865	0.3036189	0.1496499	0.1043348	0.0973213	0.0928453	0.2125794	2.3483914	3.0059251	2.8238024	2.4389752	2.4782649	2.0269935	2.3477223	1.8773726	1.5780751	2.1736458	2.0620705	1.8867193	1.3003509	0.6676252	0.5903990	0.2837784	0.1932471	0.0548802	0.0651440	0.4887665	0.3567670	0.6150822	0.4906639	0.2546799	0.0415407	0.0399500	0.1914444	0.1224807	0.2045825	0.0607093	0.5043967	0.0524595	0.1328591	0.1787082
11200	3.9707369	3.9521215	3.2764340	2.9927073	2.5344704	2.2961310	1.6978533	1.3634723	0.8595893	0.2824310	0.1663908	0.1218437	0.1068308	0.0985374	0.2225857	2.3523635	2.9671389	2.8361961	2.4936636	2.5142810	2.0781394	2.3753986	1.9166112	1.5727867	2.2243083	2.0951717	1.9249455	1.3619765	0.6765834	0.5932262	0.2957924	0.1940380	0.0673987	0.0657250	0.4729238	0.3512122	0.6237073	0.4740305	0.2513396	0.0469401	0.0377275	0.1840365	0.1177727	0.2299663	0.0422177	0.2909677	0.0736239	0.1184963	0.1484158
11250	3.9198686	3.8982975	3.3154372	3.0195617	2.5278476	2.2481028	1.6642348	1.3240014	0.8266366	0.3180163	0.1800853	0.1129406	0.1053031	0.0944418	0.2444547	2.3297351	3.0398735	2.8778897	2.5242927	2.5475206	2.1096821	2.4121236	1.8818061	1.5848254	2.2740282	2.1289426	1.9076922	1.3133503	0.6751410	0.5732729	0.2928183	0.1950289	0.0557352	0.0612250	0.4713833	0.3648853	0.6132592	0.5047231	0.2743588	0.0354068	0.0368744	0.1929091	0.1083656	0.2176508	0.0434286	0.3375705	0.0455697	0.1281938	0.1330384
11300	3.9425954	3.8849563	3.3292138	3.0328340	2.5254113	2.1609772	1.6796911	1.2922628	0.8031669	0.2798566	0.1644936	0.1088236	0.1010672	0.0929860	0.2324082	2.3457160	3.0541663	2.8967102	2.5180505	2.5203227	2.1451985	2.3595293	1.9054780	1.5761808	2.2223188	2.0986262	1.8954713	1.2984893	0.6829423	0.5945930	0.2726971	0.1921676	0.0532019	0.0587051	0.5034994	0.3766755	0.6198680	0.4794429	0.2649645	0.0471746	0.0431631	0.1942002	0.1318179	0.2121410	0.0540162	0.2977697	0.0514101	0.1174425	0.1623784
11350	3.7755953	3.7640151	3.2857107	3.0084257	2.5325879	2.2202368	1.6024807	1.2454382	0.8410516	0.2780756	0.1533350	0.1128530	0.1031966	0.0934424	0.2325963	2.3469644	2.9758834	2.8409990	2.4926293	2.5301978	2.0561313	2.4073370	1.8649165	1.5675279	2.2318479	2.1237963	1.9357082	1.3035261	0.6901551	0.6030100	0.2859003	0.1891104	0.0513971	0.0627760	0.4934265	0.3769657	0.6387845	0.4749582	0.2650289	0.0476202	0.0315793	0.1871681	0.1255397	0.2174638	0.0389733	0.2683316	0.0418362	0.1027257	0.1912796
11400	3.7739751	3.7644545	3.2469434	2.9618138	2.5269390	2.2549736	1.6993366	1.3036114	0.8358054	0.3048994	0.1662167	0.1205040	0.1107234	0.0959042	0.2269153	2.3444378	2.9654046	2.8338837	2.4932678	2.5174328	2.0785754	2.3951281	1.8813402	1.5804938	2.2433931	2.1202426	1.9132196	1.2733666	0.6757693	0.6029749	0.3034565	0.2029033	0.0540714	0.0742664	0.5129090	0.3878135	0.6157635	0.4766661	0.2588539	0.0375312	0.0457839	0.1618008	0.1203815	0.1916128	0.0393757	0.3949654	0.0528151	0.1301251	0.1466488
11450	3.7984102	3.7977130	3.2331415	2.9181028	2.5227123	2.1203903	1.6843223	1.2699930	0.8264886	0.2806026	0.1669672	0.1210844	0.1091243	0.1068349	0.2307394	2.3534305	2.9620943	2.8174624	2.5053444	2.5170263	2.0726428	2.3770511	1.8986198	1.5672733	2.2008564	2.0775122	1.8594026	1.2629746	0.6584150	0.5757263	0.2854019	0.1820080	0.0508170	0.0582227	0.4892752	0.3562294	0.5788819	0.4613564	0.2521778	0.0434487	0.0422049	0.1826515	0.1379955	0.2076229	0.0669848	0.7495516	0.0689367	0.1326471	0.1737711
11500	3.6713788	3.6656163	3.2553105	2.9468389	2.5322238	2.1745862	1.6002422	1.2224784	0.8149092	0.3014226	0.1661646	0.1181601	0.1038594	0.0951111	0.2287239	2.3416301	2.9682707	2.8158489	2.4780666	2.4970224	2.0526399	2.3496944	1.8800368	1.5731908	2.2092600	2.0623156	1.8650075	1.2929718	0.6555771	0.5748627	0.2866541	0.1761759	0.0479342	0.0565317	0.4474607	0.3102009	0.5996290	0.4613735	0.2557950	0.0404055	0.0429574	0.1922566	0.1137067	0.2040738	0.0506942	0.3931946	0.0667068	0.1333934	0.1509594
11550	3.7259342	3.7126748	3.1902776	2.9372968	2.5237761	2.2189594	1.7133631	1.3412967	0.8713469	0.2995696	0.1615673	0.1162749	0.1036285	0.0967523	0.2563397	2.3528335	2.9170086	2.7966330	2.3986325	2.5001617	2.0370969	2.3930987	1.8972831	1.5873689	2.2433120	2.0792842	1.8767149	1.2741223	0.6721487	0.5936837	0.2740551	0.1724033	0.0446302	0.0579473	0.4838714	0.3578347	0.6043220	0.4903010	0.2555076	0.0528535	0.0404821	0.1908918	0.1213772	0.2102991	0.0372215	0.3712473	0.0586888	0.1187290	0.1489891
11600	3.9546239	3.8752903	3.2537431	2.9632671	2.5272833	2.2563674	1.6711751	1.2928716	0.8714495	0.3120952	0.1658312	0.1191045	0.1077658	0.0961316	0.2274065	2.3520277	2.9729347	2.8210559	2.5401159	2.5192282	2.0286728	2.3933230	1.8996653	1.5719663	2.2438964	2.0927841	1.8663182	1.2850845	0.6651508	0.5842455	0.2764907	0.1852754	0.0495696	0.0622541	0.4798803	0.3615403	0.6168657	0.4990400	0.2678323	0.0485008	0.0334773	0.1864676	0.1219534	0.2064911	0.0477933	0.5639843	0.0661572	0.1159515	0.1550402
11650	3.8951892	3.8766334	3.3085800	2.9590216	2.5229431	2.2979168	1.6579510	1.2767932	0.7945377	0.2759136	0.1544677	0.1135003	0.1000887	0.0940867	0.2149272	2.3270239	2.9867658	2.8653566	2.5317134	2.5243993	2.0433489	2.3947495	1.8688342	1.5669291	2.2450801	2.1221250	1.9455895	1.3195215	0.6690406	0.5676327	0.2832872	0.1813307	0.0601641	0.0627364	0.4758589	0.3471099	0.6137115	0.4868155	0.2605009	0.0523540	0.0413031	0.2078363	0.1197545	0.1992566	0.0430199	0.4510089	0.0591695	0.1335621	0.1472874
11700	3.7978381	3.7534171	3.2943597	2.9834959	2.5219828	2.1599665	1.6276216	1.3098558	0.8362257	0.2918498	0.1689214	0.1251288	0.1147395	0.1079256	0.2296569	2.3509080	3.0084323	2.8615932	2.4617869	2.5157898	2.0700238	2.3813376	1.8843186	1.5822934	2.2521031	2.0959871	1.8825917	1.2848466	0.6545457	0.5500931	0.2889918	0.2015629	0.0588680	0.0621125	0.4669423	0.3483665	0.5861346	0.4653929	0.2593338	0.0453096	0.0471858	0.1818829	0.1128599	0.1874454	0.0447390	0.3417050	0.0637196	0.1082951	0.1637734
11750	3.8805146	3.8802651	3.3180533	2.9743115	2.5253573	2.1690447	1.6294672	1.3385994	0.8347830	0.2863313	0.1637619	0.1143827	0.1076606	0.1031285	0.2342903	2.3302042	3.0128750	2.8714514	2.5173987	2.5306028	2.1001013	2.3769937	1.8729313	1.5648185	2.1946925	2.0744539	1.8874398	1.2863066	0.6383781	0.5666557	0.2877064	0.1929311	0.0493505	0.0571111	0.4811656	0.3562322	0.5728504	0.4625475	0.2628219	0.0435298	0.0399651	0.1840923	0.1099063	0.2260822	0.0417077	0.4295554	0.0789276	0.1178936	0.1499299
11800	3.7618601	3.7272590	3.2711193	2.9252702	2.5217238	2.2716263	1.7220274	1.3590055	0.8320719	0.2748117	0.1436877	0.0982572	0.0896149	0.0799442	0.2110227	2.3497486	2.9740614	2.8539471	2.5165729	2.5119374	2.0744204	2.3879212	1.8609875	1.5752780	2.2493475	2.1170885	1.9188561	1.2978886	0.6419156	0.5603623	0.2737496	0.1837680	0.0521361	0.0604367	0.4531303	0.3552606	0.5752054	0.4510785	0.2600256	0.0383113	0.0485000	0.2090021	0.1144038	0.2186035	0.0434368	0.6199301	0.0588470	0.1112700	0.1351204
11850	3.7350814	3.6765706	3.2629443	2.9703737	2.5217283	2.2466810	1.8156686	1.4058191	0.8869991	0.2693291	0.1523127	0.1088383	0.1022129	0.0946370	0.2268128	2.3528049	2.9441152	2.8157189	2.5113408	2.5154253	2.0508099	2.3937520	1.8567739	1.5726528	2.2175826	2.0801136	1.8565813	1.1979440	0.6198907	0.5475527	0.2746424	0.2101867	0.0596159	0.0635848	0.4542679	0.3360479	0.5587753	0.4544841	0.2318187	0.0455685	0.0443509	0.1711807	0.1217153	0.2004764	0.0560604	0.4538374	0.0611122	0.1214160	0.1607144
11900	3.7276549	3.6844555	3.2268584	2.9357616	2.5266906	2.2400165	1.6573213	1.2618163	0.8541445	0.2573950	0.1455354	0.1032356	0.0975679	0.0902117	0.2306985	2.3553453	2.9429499	2.8122490	2.4682040	2.5354387	2.1205224	2.3956632	1.8717935	1.5720786	2.2339085	2.0920530	1.9100306	1.3095322	0.6394230	0.5603924	0.2867554	0.1965225	0.0538953	0.0633428	0.4706771	0.3637955	0.5818491	0.4646790	0.2539989	0.0499115	0.0364742	0.2125333	0.1246604	0.2267032	0.0522223	0.4139362	0.0605507	0.1155657	0.1763182
11950	3.7426277	3.7244875	3.2763697	3.0044071	2.5228629	2.2603317	1.6659159	1.2822086	0.8144426	0.2867003	0.1541729	0.1127707	0.0978719	0.0877875	0.2202344	2.3348214	2.9515891	2.8209281	2.4865032	2.5051136	2.0566332	2.3841921	1.8585983	1.5715395	2.2183999	2.0868772	1.8925046	1.2482036	0.6446846	0.5488998	0.2620454	0.1786003	0.0499536	0.0605772	0.4540633	0.3537113	0.5943638	0.4705925	0.2615152	0.0408337	0.0425777	0.1929289	0.1281914	0.2302766	0.0584780	0.3878467	0.0535713	0.1324606	0.1490112
12000	3.7828424	3.7632982	3.2226351	2.9260123	2.5229217	2.1880397	1.7479585	1.3117732	0.8701052	0.2936518	0.1513302	0.1040860	0.0969029	0.0910748	0.1980441	2.3494920	2.9385134	2.8106736	2.4788308	2.4890226	2.0681226	2.3395987	1.8561909	1.5722547	2.2083157	2.0717062	1.8950684	1.2738077	0.6429316	0.5613384	0.2609022	0.1723195	0.0493464	0.0626044	0.4701771	0.3559944	0.5754139	0.4386580	0.2498186	0.0433040	0.0476701	0.1904294	0.1239421	0.2004390	0.0585060	0.3363005	0.0954446	0.1123743	0.1348174
12050	3.8261492	3.8183470	3.2532106	2.9845683	2.5236839	2.3621325	1.8523740	1.4118580	0.8801601	0.2742892	0.1452333	0.1060650	0.0911147	0.0835622	0.2547420	2.3559692	2.9627963	2.8147104	2.5147263	2.5159877	2.1279270	2.3957038	1.8482510	1.5796493	2.2620588	2.1060055	1.8839325	1.2396556	0.6367027	0.5548862	0.2742130	0.1876352	0.0499995	0.0557829	0.4651685	0.3314721	0.5832144	0.4668385	0.2584315	0.0434053	0.0440346	0.1801404	0.1131139	0.2258133	0.0460285	0.5884982	0.0729870	0.1143643	0.2092650
12100	3.7438915	3.7427480	3.2599944	2.9430555	2.5221744	2.2392506	1.6581166	1.3103373	0.7881582	0.2665742	0.1495569	0.1024574	0.0961074	0.0899896	0.2192975	2.3110463	2.9745567	2.8585223	2.4939160	2.5369121	2.1540692	2.3805674	1.8581970	1.5821930	2.2323577	2.1193292	1.9250947	1.3410649	0.6311065	0.5518633	0.2868997	0.1898059	0.0495550	0.0549118	0.4560126	0.3388084	0.5759169	0.4486641	0.2331372	0.0355103	0.0411401	0.1875620	0.1155380	0.2128089	0.0529069	0.5014023	0.0724277	0.1148307	0.1761077
12150	3.6892356	3.6721255	3.2367346	2.9518973	2.5217888	2.1671604	1.6596527	1.2539949	0.8321887	0.2696347	0.1491612	0.1027768	0.0969235	0.0857803	0.2282025	2.3459262	2.9555927	2.8294574	2.5330574	2.5300727	2.1424001	2.4134948	1.9359976	1.5806169	2.2670845	2.0861184	1.9038220	1.3006061	0.6377252	0.5551912	0.2949412	0.1891648	0.0483601	0.0632619	0.4567209	0.3469627	0.5851014	0.4755454	0.2585217	0.0397178	0.0397372	0.1576462	0.1290788	0.2244489	0.0547306	0.6461434	0.0717961	0.1193702	0.1821353
12200	3.7358837	3.6689952	3.2409256	2.9397701	2.5287042	2.2506952	1.7126289	1.2921555	0.8502736	0.2760942	0.1483115	0.1040980	0.0936899	0.0835569	0.2421462	2.3587647	2.9599862	2.8366419	2.5059139	2.4993423	2.1022508	2.3624116	1.8844586	1.5750638	2.2244275	2.0874564	1.8722916	1.2919765	0.6345098	0.5683521	0.2748871	0.1792226	0.0421030	0.0612303	0.4674741	0.3701636	0.5736192	0.4708907	0.2571203	0.0445177	0.0431179	0.2065619	0.1186522	0.2434321	0.0670383	0.4960968	0.0940410	0.1277160	0.1507027
12250	3.7457201	3.7288547	3.2248747	2.9711873	2.5289759	2.2510948	1.7326988	1.3363611	0.8532595	0.3107246	0.1615237	0.1123457	0.1057172	0.1005441	0.2432406	2.3434890	2.9583510	2.8169760	2.4798251	2.5133154	2.0680055	2.3749710	1.8364453	1.5795377	2.2207013	2.1226961	1.9387744	1.3007807	0.6287020	0.5622172	0.2819474	0.1898412	0.0496549	0.0577568	0.4686486	0.3431285	0.5673460	0.4634142	0.2654228	0.0476374	0.0418255	0.1991985	0.1150736	0.2090391	0.0499112	0.3669556	0.1000985	0.1148425	0.1566757
12300	3.8004826	3.7973527	3.2667301	2.9226244	2.5397694	2.2344267	1.6631855	1.3234732	0.8247851	0.3008097	0.1492808	0.1145570	0.1035397	0.0965895	0.2412235	2.3475495	2.9938769	2.8504311	2.5129694	2.5297541	2.0367040	2.3951432	1.8896967	1.5836521	2.2451763	2.1118077	1.9379395	1.3415731	0.6540867	0.5769805	0.2836853	0.1801203	0.0553513	0.0704160	0.4814008	0.3786680	0.6012743	0.4797828	0.2743914	0.0518580	0.0393940	0.1836133	0.1238381	0.1952729	0.0688008	0.6582778	0.0465287	0.1224420	0.1512245
12350	3.7417942	3.7300257	3.2933649	2.9785943	2.5276091	2.2151986	1.6622191	1.3055800	0.8359679	0.2861277	0.1540693	0.1064956	0.1013343	0.0966489	0.2272567	2.3475616	2.9935474	2.8502333	2.5093192	2.5326478	2.1022446	2.4172677	1.9089295	1.5730730	2.2567027	2.1150762	1.9208340	1.3073270	0.6600660	0.6034377	0.2722592	0.1717408	0.0519263	0.0586329	0.5059501	0.3890107	0.5922837	0.4621587	0.2502996	0.0383329	0.0417482	0.1984903	0.1137346	0.2237862	0.0551181	0.4218591	0.0613788	0.0995948	0.1516274
12400	3.8855281	3.8604260	3.2311340	2.9414522	2.5288652	2.2247086	1.6834562	1.3159513	0.8358454	0.2737982	0.1558756	0.1174923	0.1094776	0.1011502	0.2225068	2.3284456	2.9503294	2.8139124	2.4955498	2.5040031	2.0261706	2.3850415	1.9079619	1.5773181	2.2321427	2.0503212	1.8666123	1.3239182	0.6897895	0.6027663	0.2853306	0.1995557	0.0557894	0.0659721	0.5021037	0.3800846	0.6337221	0.4676177	0.2709846	0.0431524	0.0397522	0.1922321	0.1169291	0.2552340	0.0452011	0.3537621	0.0519151	0.1138464	0.1794953
12450	3.8031650	3.7284903	3.3038450	2.9470735	2.5268740	2.2074485	1.6607265	1.2942315	0.8391458	0.2645435	0.1453148	0.1048703	0.0960904	0.0915997	0.2195678	2.3258251	3.0295045	2.8854281	2.5708060	2.5491550	2.0983098	2.4087653	1.8787841	1.5876768	2.2155179	2.0793690	1.9066502	1.2836150	0.6788882	0.5999475	0.2970867	0.1913324	0.0585253	0.0552968	0.4873241	0.3686970	0.6279180	0.5107761	0.2561690	0.0484752	0.0472967	0.1895143	0.1087117	0.2088470	0.0497652	0.5746673	0.0879539	0.1166678	0.1518974
12500	3.8043066	3.7194991	3.2251626	2.9375045	2.5258554	2.2663049	1.7257174	1.3886069	0.8712272	0.3088175	0.1372528	0.1085976	0.0954203	0.0883688	0.2233766	2.3504125	2.9545741	2.8019335	2.4707306	2.4915249	1.9781400	2.3695251	1.8971872	1.5787912	2.2321434	2.0817027	1.8983100	1.3246262	0.6756582	0.6046687	0.2814431	0.1826751	0.0547515	0.0605579	0.4842720	0.3675355	0.6094444	0.4991203	0.2846675	0.0450790	0.0413461	0.1693371	0.1153275	0.2185856	0.0548343	0.4824663	0.0604529	0.1148246	0.1474636
12550	3.8104773	3.8030997	3.2493879	2.9944645	2.5237417	2.2560252	1.6841297	1.3264405	0.8164678	0.2630380	0.1414481	0.1018358	0.0939149	0.0870620	0.2390651	2.3564698	2.9931936	2.8583990	2.5274427	2.5240930	2.0395226	2.3689889	1.9219999	1.5694167	2.2310725	2.1020496	1.9013865	1.3335700	0.6816497	0.6018723	0.2736906	0.1860676	0.0544829	0.0523438	0.5036826	0.3721025	0.6052404	0.4867707	0.2515612	0.0444381	0.0415485	0.1761839	0.1259530	0.2174311	0.0437654	0.5986661	0.0594928	0.1169073	0.1400136
12600	3.8557681	3.8413538	3.3277363	2.9764595	2.5258441	2.2256630	1.6395363	1.2914337	0.8485776	0.2813415	0.1544973	0.1074337	0.1010153	0.0905973	0.2517767	2.3696424	3.0183307	2.8625768	2.5303838	2.5267026	2.0727754	2.3903733	1.8326366	1.5844169	2.2462749	2.0786973	1.8969084	1.2535155	0.6542718	0.5481894	0.2632655	0.1788408	0.0524844	0.0643408	0.4680490	0.3512741	0.6001928	0.4735807	0.2493775	0.0491218	0.0434973	0.1863320	0.1151305	0.2152942	0.0470365	0.6572758	0.0679284	0.1233213	0.1630278
12650	4.0474521	4.0080534	3.2808471	2.9449190	2.5257796	2.2181124	1.7148346	1.3489139	0.8823819	0.3051022	0.1530607	0.1067682	0.0964204	0.0875830	0.2301820	2.3406772	2.9772543	2.8393627	2.5110310	2.5117975	2.0480171	2.3797140	1.8652169	1.5747866	2.2179218	2.0959527	1.8692977	1.2650140	0.6571351	0.5746929	0.2753375	0.1856035	0.0549493	0.0606548	0.4737360	0.3433291	0.5859794	0.4641984	0.2503879	0.0464930	0.0390594	0.1863546	0.1170171	0.2064451	0.0465256	0.5702187	0.0650315	0.1189503	0.1556619
12700	3.9926971	3.9866365	3.3524647	3.0161722	2.5230143	2.2265049	1.6372914	1.3102320	0.8452280	0.3186527	0.1650921	0.1106391	0.1047040	0.0981196	0.1896898	2.3669393	3.0660229	2.9016806	2.5412605	2.5297774	2.1140659	2.3642699	1.8957819	1.5776470	2.2102694	2.0723541	1.8918519	1.2692403	0.6520627	0.5510712	0.2885084	0.2021249	0.0548342	0.0650313	0.4474022	0.3317114	0.5849752	0.4849671	0.2648967	0.0413930	0.0427401	0.1670879	0.1111703	0.2091428	0.0596092	0.3975321	0.0478544	0.1157165	0.1491427
12750	3.8695677	3.8675747	3.3275923	3.0197972	2.5297343	2.3186338	1.7019782	1.3538514	0.8851193	0.2797704	0.1603573	0.1154697	0.1062513	0.0963136	0.2105817	2.3415781	2.9978598	2.8529955	2.4979511	2.5169071	2.1297331	2.3809218	1.8506324	1.5674126	2.2106910	2.0791743	1.8993082	1.3456864	0.6771774	0.5862990	0.2987098	0.2064641	0.0564510	0.0642606	0.4746608	0.3539461	0.6176001	0.4813806	0.2689851	0.0387336	0.0315327	0.1805285	0.1179229	0.2222740	0.0515537	0.4719016	0.0579199	0.1082635	0.1464016
12800	3.8431335	3.7924186	3.3375782	2.9827078	2.5264615	2.2012204	1.6681756	1.3262308	0.8980269	0.3038123	0.1589576	0.1113165	0.1037521	0.0947369	0.2416471	2.3276947	3.0069942	2.8679431	2.5386750	2.5344369	2.1063353	2.3965169	1.8849121	1.5730621	2.2165426	2.0582434	1.8743684	1.3469915	0.6885827	0.6101638	0.2849569	0.1947790	0.0549794	0.0745307	0.5018517	0.3656252	0.6252182	0.4996299	0.2602544	0.0402828	0.0468939	0.1908011	0.1149487	0.2063446	0.0451062	0.3260177	0.0631594	0.1192806	0.1523482
12850	3.7512210	3.6738137	3.2606189	2.9401850	2.5278380	2.1805932	1.7373653	1.3238978	0.8663341	0.3129133	0.1588751	0.1104986	0.1006537	0.0893699	0.2365183	2.3256671	2.9734107	2.8393117	2.4871621	2.5371025	2.0377422	2.3966088	1.9452683	1.5761219	2.2418157	2.0900042	1.9273093	1.3213030	0.6729319	0.5810062	0.2935359	0.1883881	0.0502308	0.0649968	0.4707942	0.3453459	0.6147177	0.5034605	0.2752331	0.0418615	0.0376504	0.1899923	0.1184524	0.2313544	0.0477180	0.5415253	0.0688953	0.1005730	0.1409951
12900	3.8296626	3.7811535	3.2389668	2.9426784	2.5251555	2.2124566	1.7800423	1.3666288	0.8685108	0.2800727	0.1485180	0.1075695	0.1037692	0.0943035	0.2244603	2.3323489	2.9356234	2.7941073	2.4698068	2.4715199	2.0019173	2.3372990	1.8555850	1.5821166	2.2057421	2.0628909	1.8859246	1.2879912	0.6557871	0.5669994	0.2820581	0.1906214	0.0646729	0.0641585	0.4545312	0.3439032	0.6014727	0.4827131	0.2756462	0.0416851	0.0437947	0.2184646	0.1275125	0.2118286	0.0413194	0.4375634	0.0613314	0.1239601	0.1635538
12950	3.8296321	3.8114075	3.2640566	2.9583488	2.5324881	2.2055984	1.6922710	1.2985376	0.8900342	0.2824451	0.1531018	0.1052571	0.0963713	0.0853785	0.2281961	2.3484515	2.9643653	2.8050036	2.5172481	2.5295175	2.1076451	2.3792471	1.8751104	1.5745623	2.2023342	2.0785661	1.9139991	1.3131069	0.6842402	0.6076661	0.2718494	0.1760257	0.0535347	0.0583714	0.5295825	0.3720407	0.6316550	0.5025429	0.2718588	0.0448276	0.0478247	0.1891993	0.1242579	0.2210384	0.0494054	0.5121231	0.0570283	0.1221913	0.1917248
13000	3.7988652	3.7972474	3.2896317	2.9586061	2.5227323	2.2370636	1.7467599	1.3689233	0.8743529	0.3116826	0.1622366	0.1145231	0.1025385	0.0946312	0.2192948	2.3375833	2.9751742	2.8418651	2.5230291	2.5388995	2.1006193	2.3947525	1.8833876	1.5799470	2.2050073	2.0826010	1.8946925	1.3268174	0.6748903	0.5920616	0.2934309	0.1945070	0.0518131	0.0635376	0.4851144	0.3641533	0.6035947	0.4858060	0.2730081	0.0454586	0.0403559	0.1743029	0.1187651	0.2064300	0.0417028	0.3572533	0.0526905	0.1330405	0.1575389
13050	3.8201684	3.8143396	3.2666233	2.9432726	2.5338466	2.2999977	1.7758180	1.4072624	0.8487544	0.3293068	0.1772568	0.1137791	0.1078463	0.0976459	0.2523577	2.3455067	3.0142027	2.8781499	2.5615685	2.5454635	2.0657758	2.4099903	1.8846662	1.5675661	2.2728090	2.1260623	1.9218165	1.3003251	0.6677891	0.5987691	0.2847170	0.2080706	0.0594381	0.0627478	0.5106061	0.3996478	0.6019608	0.4708944	0.2498845	0.0386940	0.0365089	0.1738186	0.1169655	0.2226161	0.0449836	0.4084921	0.0610302	0.1145703	0.1356839
13100	3.7891960	3.7758837	3.2744404	2.9947136	2.5309400	2.2618174	1.7117851	1.3468876	0.8177159	0.3009695	0.1571618	0.1157422	0.1110985	0.1042266	0.2194386	2.3501608	3.0114899	2.8331917	2.4943818	2.5232647	2.1074383	2.3913871	1.8782408	1.5705327	2.2382913	2.1178685	1.9051920	1.3070223	0.6732873	0.5986606	0.2604285	0.1765329	0.0534088	0.0697174	0.5085538	0.3766393	0.6167577	0.4878934	0.2827193	0.0511838	0.0458459	0.1977932	0.1169895	0.2292540	0.0391869	0.3912585	0.0619159	0.1208767	0.1585573
13150	3.7375786	3.7304952	3.2048215	2.9113918	2.5293019	2.2625418	1.7007726	1.3469654	0.8509876	0.3414545	0.1727394	0.1236005	0.1158809	0.1086000	0.2326362	2.3495811	2.9509636	2.8039194	2.5063876	2.5211948	2.1171024	2.3748609	1.9412749	1.6017282	2.2399766	2.0808081	1.8756119	1.2560282	0.6927632	0.5888523	0.2766654	0.1965579	0.0619741	0.0626306	0.4701464	0.3505929	0.6329351	0.4951217	0.2855735	0.0427332	0.0386637	0.1925181	0.1223618	0.2248033	0.0502612	0.4697449	0.0551679	0.1025214	0.1414128
13200	3.7525119	3.7375486	3.2847411	2.9518018	2.5269958	2.2616104	1.7407068	1.3691624	0.8500520	0.3030524	0.1531950	0.1145488	0.1037462	0.0942829	0.2373929	2.3378403	3.0282160	2.8682455	2.5328689	2.5304670	2.0029550	2.3924282	1.8775030	1.5753183	2.2358284	2.1123483	1.9260070	1.2949935	0.6644032	0.5709315	0.2907167	0.1779156	0.0573305	0.0655714	0.4698200	0.3664107	0.6002180	0.4904639	0.2716520	0.0423226	0.0437631	0.1932216	0.1047802	0.2137377	0.0489362	0.4337602	0.0560173	0.1257386	0.1678241
13250	3.8174996	3.8127841	3.2346033	2.9353462	2.5294519	2.2185737	1.7415899	1.3362830	0.8301550	0.2788563	0.1572733	0.1141896	0.0997203	0.0925291	0.2009659	2.3488490	2.9530548	2.8376599	2.4983743	2.5126699	1.9950211	2.3939428	1.8997220	1.5804331	2.2647774	2.1331596	1.9195711	1.2661639	0.6659496	0.5894578	0.2832841	0.1953160	0.0491560	0.0614439	0.4852544	0.3766832	0.6076520	0.4770076	0.2501277	0.0453171	0.0454591	0.1679938	0.1254010	0.2254646	0.0445665	0.4197777	0.0566632	0.1086300	0.1820271
13300	3.8207823	3.7548330	3.2994814	2.9944884	2.5275913	2.2594156	1.5812333	1.2701205	0.8418540	0.2987534	0.1587703	0.1178754	0.1029170	0.0978320	0.2307147	2.3614559	3.0028664	2.8330518	2.5240697	2.5251149	2.0230433	2.3999890	1.9134165	1.5861994	2.2517410	2.1175947	1.9386100	1.3256419	0.6612169	0.5689002	0.3064295	0.1998754	0.0501517	0.0578747	0.4758716	0.3691099	0.5964855	0.4686769	0.2620267	0.0430005	0.0464411	0.2002419	0.1239171	0.2267587	0.0538030	0.3279277	0.0559454	0.1170116	0.1363642
13350	3.7517349	3.7501168	3.2233642	2.8991565	2.5285459	2.2488578	1.6617724	1.2598203	0.7826063	0.2818835	0.1574619	0.1117179	0.1030846	0.0930988	0.2151410	2.3413746	2.9513236	2.8136131	2.4814461	2.5255854	2.1146236	2.3774809	1.8575116	1.5743426	2.2130477	2.0884806	1.8864519	1.3298906	0.6585280	0.5854412	0.2880500	0.1937656	0.0520297	0.0691029	0.4842432	0.3705898	0.5997801	0.4845073	0.2789805	0.0494183	0.0434861	0.1821825	0.1287531	0.2058163	0.0598487	0.4183443	0.0680514	0.1462244	0.1688343
13400	3.8106570	3.8097732	3.3057473	2.9352614	2.5294099	2.2099547	1.6480730	1.2496554	0.7829026	0.2814110	0.1629694	0.1046024	0.0963345	0.0857364	0.2200740	2.3218509	3.0229325	2.8659766	2.5401860	2.5352164	2.0551240	2.3874750	1.8546183	1.5754904	2.2562084	2.1000114	1.9216293	1.2717960	0.6646117	0.5744756	0.3026523	0.2044893	0.0489445	0.0706261	0.4721942	0.3567086	0.5950874	0.4663192	0.2679178	0.0517775	0.0363106	0.1982003	0.1214188	0.2325359	0.0560887	0.4562760	0.0569845	0.1225551	0.1348761
13450	3.9923286	3.9475405	3.3222286	2.9968741	2.5224071	2.2168321	1.6785213	1.2998349	0.8281791	0.2869349	0.1628668	0.1157486	0.1047689	0.0962050	0.2394771	2.3419249	2.9992588	2.8682616	2.5334836	2.5273965	2.0948091	2.3792662	1.8720201	1.5829305	2.2222857	2.1085027	1.9046855	1.2627824	0.6712212	0.5869951	0.3190949	0.1979641	0.0512190	0.0722374	0.4831382	0.3450502	0.6219373	0.5062874	0.2776863	0.0518516	0.0385085	0.2004299	0.1072780	0.2006104	0.0495026	0.4221315	0.0596885	0.1101988	0.1620715
13500	3.8221931	3.7894326	3.2814228	2.9397970	2.5290525	2.2346665	1.7638667	1.4148642	0.8642762	0.3212361	0.1766453	0.1151882	0.1058313	0.1011776	0.2106521	2.3154505	2.9940234	2.8673393	2.5460216	2.5402628	2.1806947	2.4189482	1.8755751	1.5718178	2.2479368	2.0964746	1.9371217	1.3570226	0.6789876	0.5905184	0.2986023	0.2065262	0.0580275	0.0616265	0.4831223	0.3547971	0.6150490	0.4841806	0.2554349	0.0443146	0.0369264	0.1821750	0.1120731	0.2016209	0.0597464	0.4842555	0.0662619	0.1232869	0.1427980
13550	3.7315072	3.7292236	3.2797632	2.9842581	2.5214068	2.2324678	1.6951524	1.3554859	0.8968867	0.2935802	0.1736929	0.1169663	0.1046559	0.0924492	0.2412094	2.3507046	2.9702811	2.8318323	2.4482845	2.5390640	2.1018964	2.3740825	1.8702308	1.5854630	2.2277847	2.1066435	1.9049411	1.3182048	0.6881723	0.5982824	0.3009559	0.2005305	0.0598736	0.0634569	0.5010251	0.3821487	0.6292557	0.4761829	0.2538776	0.0465525	0.0482744	0.1862785	0.1082618	0.2102446	0.0359755	0.4227518	0.0526694	0.1333231	0.1456607
13600	3.7537477	3.7137304	3.2878632	2.9967219	2.5314556	2.2217005	1.7060678	1.3556747	0.8996815	0.2949753	0.1587771	0.1098475	0.1009527	0.0929606	0.2424252	2.3372139	3.0058345	2.8738070	2.4990818	2.5611850	2.0130420	2.3934720	1.8874377	1.5742433	2.2644261	2.1246010	1.9117950	1.3021272	0.6716177	0.6038284	0.2683602	0.1887451	0.0618418	0.0546602	0.5075667	0.3973188	0.6013011	0.4876594	0.2631892	0.0517184	0.0629014	0.1823083	0.1137601	0.2407919	0.0492786	0.3640755	0.0693073	0.1283054	0.1608063
13650	3.7562891	3.7035914	3.2088985	2.9467506	2.5308710	2.2478777	1.7350353	1.3321034	0.9067014	0.2834125	0.1578828	0.1192506	0.1093135	0.0972808	0.2412994	2.3576640	2.9373324	2.8113224	2.4187155	2.5029066	2.1279068	2.3733380	1.8695130	1.5674469	2.2567358	2.0857416	1.8975618	1.3383167	0.6720612	0.5823437	0.3092373	0.2007367	0.0572038	0.0589988	0.4905866	0.3849964	0.5983175	0.4937063	0.2639616	0.0468724	0.0369187	0.1907958	0.1260896	0.2168468	0.0421992	0.6177931	0.0615329	0.1173556	0.1586388
13700	3.8868974	3.8791441	3.2979717	2.9503048	2.5230559	2.2758157	1.7428481	1.3279819	0.8790994	0.3160135	0.1667593	0.1152529	0.1040873	0.0942086	0.2382390	2.3402518	2.9983586	2.8492148	2.4738386	2.5245872	2.0236318	2.4109713	1.9148458	1.5795970	2.2422783	2.1301388	1.9395461	1.2973460	0.6728374	0.5794482	0.3081937	0.2189313	0.0626236	0.0633155	0.4801430	0.3615254	0.6061974	0.4707174	0.2558843	0.0432720	0.0389158	0.1989889	0.1131863	0.1946779	0.0458748	0.5728690	0.0540076	0.0982535	0.1523822
13750	3.8929253	3.8841280	3.3176014	3.0042410	2.5322874	2.2881839	1.7767587	1.4186695	0.8972884	0.2916769	0.1498676	0.1163384	0.1083599	0.1017563	0.2521040	2.3554145	3.0046387	2.8626471	2.4924899	2.5242005	2.0573012	2.4088989	1.9178334	1.5787971	2.2675393	2.1143490	1.9370343	1.3513639	0.6560232	0.5879046	0.2946054	0.1921690	0.0546259	0.0618691	0.4819931	0.3591851	0.5891888	0.4630924	0.2576992	0.0451557	0.0391292	0.1708336	0.1146793	0.1950226	0.0494368	0.4160277	0.0677822	0.1039869	0.1464376
13800	3.9399486	3.9185787	3.3280082	2.9851390	2.5232349	2.2377243	1.7128255	1.3359675	0.8458126	0.3077754	0.1677271	0.1098443	0.1011701	0.0921860	0.2314702	2.3358589	3.0181960	2.8391147	2.4198555	2.5216842	2.0313550	2.3915627	1.9060301	1.5743226	2.2309165	2.0972362	1.9142553	1.2602545	0.6496419	0.5702960	0.2905595	0.1969948	0.0553843	0.0665786	0.4757952	0.3490412	0.5652888	0.4575444	0.2558713	0.0477383	0.0415531	0.1841466	0.1338218	0.1923043	0.0604914	0.4434635	0.0611585	0.1043544	0.1728682
13850	3.9179210	3.9158475	3.3336525	2.9919557	2.5233196	2.2249183	1.7275578	1.3463718	0.8770466	0.2951712	0.1619275	0.1137894	0.1027116	0.0953033	0.2259339	2.3528017	3.0211739	2.8729081	2.4961779	2.5115750	2.0544555	2.4007827	1.8737378	1.5751351	2.2411012	2.1177368	1.8896932	1.2674987	0.6723193	0.5830131	0.2960042	0.1937560	0.0576407	0.0738037	0.4736961	0.3408918	0.6199558	0.4874058	0.2791093	0.0379624	0.0394747	0.1965979	0.1060445	0.2368430	0.0437022	0.4640427	0.0633777	0.1280886	0.1410315
13900	3.8910636	3.8761940	3.2939352	2.9404051	2.5223279	2.1918525	1.7208363	1.3808649	0.9518499	0.3054189	0.1724706	0.1177898	0.1051910	0.1003903	0.2258021	2.3488032	3.0099277	2.8552525	2.4903433	2.5163572	2.0137161	2.3809106	1.8877548	1.5765573	2.2430847	2.1105349	1.9252412	1.3748083	0.6751251	0.6050992	0.2825699	0.1899252	0.0515204	0.0614717	0.5102253	0.3903881	0.6139727	0.4995470	0.2801648	0.0478541	0.0384728	0.2014477	0.1153741	0.1917179	0.0468152	0.5729445	0.0664928	0.1299570	0.1272582
13950	3.7498844	3.6974791	3.2463310	2.9474271	2.5250570	2.2863651	1.7810367	1.3585321	0.8335986	0.3054242	0.1641927	0.1160372	0.1098423	0.0979076	0.2294586	2.3514788	2.9612181	2.8161391	2.3920036	2.5412269	2.0977361	2.3990065	1.8869358	1.5788001	2.2667461	2.1235249	1.9565341	1.3196245	0.6831468	0.5948797	0.2825419	0.1930641	0.0438058	0.0646166	0.4857206	0.3516691	0.6035333	0.4858781	0.2702762	0.0553563	0.0458765	0.1697878	0.1229360	0.2269011	0.0460563	0.4005985	0.0513168	0.1048986	0.1464803
14000	3.7992477	3.7837324	3.2778322	2.9502865	2.5334851	2.2746248	1.7065880	1.2804252	0.8637848	0.2984031	0.1601671	0.1192314	0.1096510	0.1021098	0.2307175	2.3407385	2.9569406	2.8183136	2.5022391	2.4928450	1.9742688	2.3727572	1.8742836	1.5775075	2.2145413	2.0856851	1.8945485	1.3098913	0.6841759	0.5960402	0.2907550	0.1822240	0.0581925	0.0607649	0.4955911	0.3589875	0.6253692	0.4734305	0.2601728	0.0514075	0.0391213	0.1777884	0.1250475	0.2102236	0.0449839	0.3155027	0.0454366	0.1212147	0.1453453
14050	3.7266912	3.7206429	3.2621072	2.9428305	2.5217663	2.1621172	1.6266911	1.2770698	0.8579879	0.2759791	0.1602741	0.1057714	0.0956435	0.0900974	0.2369274	2.3483995	2.9655030	2.8126641	2.4833438	2.5187641	2.1283438	2.3857920	1.8701312	1.5710094	2.2249213	2.0599222	1.8613384	1.3015432	0.6720898	0.5810697	0.2760482	0.1829038	0.0435900	0.0617122	0.4667961	0.3678997	0.6146511	0.4967893	0.2572607	0.0420659	0.0409976	0.1941972	0.1034714	0.2223065	0.0563381	0.4975813	0.0525176	0.1202742	0.1479851
14100	3.8334009	3.8237327	3.2846295	3.0286268	2.5277825	2.2504730	1.6547804	1.2956703	0.7994044	0.2976240	0.1517784	0.1118451	0.1022922	0.0909634	0.2333476	2.3481168	2.9719550	2.8312941	2.4678678	2.5127906	2.1029835	2.3662628	1.8528301	1.5791713	2.2296568	2.0833595	1.8933802	1.2176246	0.6666979	0.5716261	0.2965621	0.2068857	0.0610841	0.0649762	0.4598558	0.3389346	0.6007856	0.4774042	0.2574786	0.0423549	0.0387378	0.1944574	0.1128708	0.1880084	0.0549458	0.3943334	0.0539092	0.1136151	0.1517627
14150	3.8198576	3.8022024	3.2836943	2.9438010	2.5243836	2.2010228	1.6392135	1.2800734	0.8439288	0.2960283	0.1548075	0.1145591	0.1033447	0.0958403	0.2141743	2.3182361	2.9780668	2.8152061	2.4749591	2.5075020	2.1266073	2.3642462	1.8515595	1.5736478	2.1973487	2.0976713	1.8996396	1.2959019	0.6693696	0.5636681	0.2999647	0.1923931	0.0459373	0.0624054	0.4646001	0.3171869	0.6155365	0.5019245	0.2816641	0.0501210	0.0365936	0.1570189	0.1283307	0.1979066	0.0453666	0.4793794	0.0701147	0.1173294	0.1345888
14200	3.8261049	3.8213252	3.2745672	2.9536179	2.5220996	2.1807436	1.7087404	1.3837977	0.8833568	0.3104303	0.1636994	0.1154830	0.0992041	0.0892618	0.2429666	2.3555634	2.9723582	2.7912473	2.4227713	2.4870213	2.0204133	2.3547831	1.9082380	1.5727283	2.2138877	2.0562491	1.8786872	1.2552752	0.6613430	0.5885822	0.2994959	0.1934077	0.0599086	0.0571998	0.4929530	0.3536805	0.6076351	0.4794408	0.2668910	0.0427617	0.0408434	0.1884301	0.1065901	0.2294780	0.0500073	0.3813290	0.0567589	0.1149056	0.1647100
14250	3.8229334	3.8215852	3.2946108	2.9871655	2.5325285	2.2502539	1.7437038	1.4104146	0.9067187	0.3076856	0.1620727	0.1033957	0.0917558	0.0851199	0.2355139	2.3349231	2.9888761	2.8720566	2.5379457	2.5538148	2.1526799	2.4061851	1.9070376	1.5767091	2.2518941	2.1065168	1.8743960	1.3031698	0.6746970	0.5848630	0.2886220	0.2009515	0.0525677	0.0594935	0.4811595	0.3545339	0.5999266	0.4804463	0.2683829	0.0495611	0.0421252	0.1840287	0.1155608	0.1983501	0.0426862	0.3739263	0.0830142	0.1170833	0.1433882
14300	3.7852321	3.7468031	3.2955488	2.9197221	2.5315079	2.3045980	1.7756527	1.3901880	0.9458326	0.3090383	0.1698730	0.1158426	0.1074215	0.0992046	0.2704581	2.3155759	3.0134352	2.8655207	2.5065347	2.5151454	2.0208657	2.3825409	1.8925406	1.5721592	2.2396262	2.0951411	1.9451570	1.3309932	0.6626873	0.5652328	0.3013221	0.1971693	0.0614212	0.0639268	0.4435887	0.3409604	0.5879314	0.4798018	0.2736884	0.0480051	0.0380426	0.1789972	0.1081083	0.2125313	0.0487419	0.4093848	0.0684538	0.1099831	0.1360209
14350	3.7359994	3.7293455	3.2486640	2.9935339	2.5244550	2.2517401	1.7207349	1.3556487	0.9151739	0.2987991	0.1574186	0.1185248	0.1127420	0.1053784	0.2489331	2.3474901	2.9435673	2.8046881	2.4868065	2.4951260	2.0749148	2.3741722	1.8597353	1.5797487	2.2552188	2.1009943	1.9387165	1.3687141	0.6765791	0.5890677	0.2791746	0.1806270	0.0533648	0.0679849	0.4938092	0.3676084	0.6141693	0.4965399	0.2728170	0.0407785	0.0342012	0.1946938	0.1140745	0.2075100	0.0477334	0.4084333	0.0676371	0.1280362	0.1596171
14400	3.8829099	3.8322186	3.2606257	2.9453029	2.5234938	2.1724238	1.7158322	1.3026815	0.8567795	0.2892044	0.1606328	0.1052894	0.0972786	0.0901864	0.2339269	2.3243682	2.9727559	2.8335826	2.5207514	2.5474487	2.1311799	2.3917615	1.8966962	1.5711096	2.2714680	2.1296830	1.9309417	1.2898001	0.6417409	0.5655796	0.3051763	0.2035294	0.0581284	0.0652555	0.4807478	0.3641247	0.5823432	0.4653113	0.2490474	0.0400246	0.0439813	0.1970416	0.1132183	0.2130428	0.0441929	0.3099012	0.0463917	0.1256935	0.1552514
14450	3.7325523	3.7252949	3.2731825	3.0050574	2.5285115	2.2374807	1.7002999	1.3532034	0.8729377	0.2741509	0.1353063	0.1037876	0.0942841	0.0885195	0.2483178	2.3522147	2.9538540	2.8088832	2.5081369	2.5171646	2.0689260	2.3735970	1.9053954	1.5853076	2.2482598	2.1499769	1.9785849	1.3483226	0.6517306	0.5731370	0.2902426	0.1997641	0.0553620	0.0704460	0.4801314	0.3362950	0.6042338	0.4909090	0.2665914	0.0426143	0.0409713	0.1996348	0.1147134	0.2108895	0.0511503	0.4644566	0.0583734	0.0968044	0.1656175
14500	3.9104125	3.8880542	3.3141760	2.9489754	2.5262647	2.1328071	1.6860117	1.3369625	0.8570303	0.2843034	0.1500488	0.1040960	0.0949097	0.0868682	0.2264018	2.3167159	3.0285927	2.8494644	2.4780051	2.5254945	2.0446362	2.3851488	1.9190350	1.5890507	2.2273447	2.0613498	1.8673327	1.2792216	0.6592281	0.5805214	0.2767249	0.1969619	0.0520098	0.0589971	0.4982545	0.3770043	0.6033087	0.4817142	0.2667307	0.0494656	0.0391843	0.1791593	0.1204034	0.1999815	0.0535216	0.3156735	0.0688351	0.1113437	0.1459798
14550	3.8195314	3.8175191	3.2237108	2.9812095	2.5221155	2.2653187	1.7476260	1.3783487	0.8786428	0.2871302	0.1482036	0.1035596	0.0899375	0.0854351	0.2286836	2.3478179	2.9660985	2.8251863	2.4382314	2.4824488	2.0894028	2.3492027	1.8587847	1.5678132	2.1973038	2.0424059	1.8417603	1.3015503	0.6688677	0.5707664	0.2893522	0.1968341	0.0503685	0.0634714	0.4836172	0.3632867	0.6101059	0.4968652	0.2703809	0.0455576	0.0406448	0.1930208	0.1267428	0.2170222	0.0407196	0.4488802	0.0808183	0.1135817	0.1483562
14600	3.7022873	3.6865504	3.2534414	2.9736514	2.5217593	2.2688415	1.7037309	1.3469393	0.8892182	0.3289087	0.1501074	0.1104661	0.1048753	0.0960793	0.2007956	2.3499097	2.9509523	2.8113275	2.5471579	2.4856443	1.9858508	2.3345406	1.8798280	1.5725061	2.1987984	2.0784259	1.9027933	1.2571625	0.6440447	0.5725474	0.2819709	0.1927796	0.0537803	0.0667864	0.4869235	0.3550023	0.5844119	0.4705652	0.2599346	0.0515285	0.0428939	0.1867333	0.1090528	0.2324618	0.0414523	0.4689824	0.0750118	0.1224292	0.1445074
14650	3.7916446	3.7769737	3.2514663	2.9041576	2.5289270	2.1655767	1.6974753	1.3328090	0.8650208	0.2854472	0.1518510	0.1172015	0.1084362	0.1015084	0.2172535	2.3484371	2.9509674	2.8135383	2.4790342	2.4779286	2.0660242	2.3650779	1.9121217	1.5775987	2.2150354	2.0827896	1.8585080	1.2287117	0.6661498	0.6001403	0.3022102	0.2039375	0.0525006	0.0643929	0.4912383	0.3710796	0.6103897	0.4821282	0.2739134	0.0423150	0.0452226	0.1757431	0.1204383	0.1922343	0.0456614	0.4188419	0.0704379	0.1165882	0.1645306
14700	3.6566574	3.6544898	3.2611513	2.9507139	2.5225349	2.1079326	1.6692322	1.3521472	0.8714331	0.3002545	0.1668946	0.1210895	0.1063530	0.0934130	0.2513750	2.3429240	2.9772875	2.8446812	2.5158001	2.4959824	2.0552267	2.3622857	1.8870596	1.5936340	2.1963492	2.0517597	1.9071292	1.2777741	0.6710070	0.5664765	0.2961559	0.2072959	0.0556323	0.0569906	0.4711003	0.3449951	0.6061819	0.5014554	0.2766079	0.0495602	0.0379021	0.1860566	0.1157771	0.2317486	0.0491894	0.4143258	0.0497001	0.1181125	0.1653421
14750	3.6996201	3.6994708	3.2100462	2.9488766	2.5286212	2.2185565	1.6580807	1.2683782	0.8272392	0.3098783	0.1516363	0.1024422	0.0936349	0.0895195	0.2318369	2.3328895	2.9426852	2.8107294	2.5093354	2.5283030	1.9975604	2.3912751	1.9170342	1.5804304	2.2673699	2.1211825	1.9333194	1.3032471	0.6484545	0.5747722	0.2816469	0.1900149	0.0520217	0.0633995	0.4707008	0.3669575	0.5947068	0.4766964	0.2626076	0.0367462	0.0379853	0.1967909	0.1196013	0.2143257	0.0635425	0.6338781	0.0555615	0.1139552	0.1837899
14800	3.7096626	3.6402706	3.2486713	2.9452417	2.5234345	2.1472092	1.6499845	1.2898036	0.8793621	0.2711610	0.1511097	0.1124576	0.1024317	0.0972428	0.2112208	2.3496417	3.0032459	2.8575959	2.5158062	2.5220347	2.1026624	2.3891431	1.9123802	1.5950608	2.1933218	2.0517814	1.9021644	1.2949588	0.6558952	0.5645827	0.2696511	0.1742002	0.0499497	0.0648475	0.4799102	0.3540441	0.5972006	0.4727147	0.2728956	0.0370295	0.0433310	0.1764710	0.1382655	0.2113332	0.0524441	0.3958454	0.0846783	0.1206589	0.1662763
14850	3.8132294	3.7756074	3.2880516	2.9626536	2.5306131	2.2961351	1.6359920	1.2966153	0.8024333	0.2831198	0.1654821	0.1185302	0.1108913	0.1026254	0.2430433	2.3660821	2.9932136	2.8385285	2.5082029	2.5114560	2.0879377	2.3659620	1.8471182	1.5639197	2.2050313	2.0231481	1.8153994	1.2321189	0.6473647	0.5609684	0.2834610	0.1905350	0.0498071	0.0653229	0.4709651	0.3723517	0.5904932	0.4768685	0.2417733	0.0405962	0.0380612	0.1789669	0.1262313	0.1991724	0.0407039	0.4789038	0.0676271	0.1036015	0.1561112
14900	3.8666756	3.8622244	3.2993935	3.0073453	2.5324920	2.2638691	1.7441134	1.3285049	0.8658352	0.3011730	0.1618686	0.1151056	0.1069460	0.0983940	0.2430811	2.3312230	2.9563877	2.8327926	2.5133807	2.5271354	2.1085302	2.3733212	1.8783719	1.5767782	2.2232696	2.0838242	1.9055843	1.2762109	0.6415812	0.5562724	0.2865691	0.1889324	0.0535358	0.0693490	0.4516801	0.3302451	0.5777661	0.4395305	0.2412594	0.0450536	0.0477495	0.1850832	0.1277785	0.2111469	0.0432432	0.5013066	0.0731792	0.1425392	0.1564093
14950	3.7422028	3.7357187	3.2373462	2.9645593	2.5242664	2.2520216	1.7077983	1.3554589	0.8375235	0.2759171	0.1536690	0.1078838	0.0977125	0.0922540	0.2104796	2.3343841	2.9664161	2.8198454	2.4980868	2.5169739	2.0885275	2.4175897	1.8458246	1.5689820	2.2471478	2.0986765	1.9061664	1.3341136	0.6442988	0.5634506	0.2718582	0.1691477	0.0492384	0.0677636	0.4536831	0.3434226	0.5790959	0.4638779	0.2424227	0.0455444	0.0474098	0.1916821	0.1217930	0.2153176	0.0458685	0.4020088	0.0444124	0.1115874	0.1378383
15000	3.7423997	3.7289197	3.2824859	2.9588379	2.5236458	2.1704904	1.6498793	1.2712419	0.8662550	0.3058225	0.1545016	0.1129299	0.1061375	0.0979776	0.2440692	2.3334386	2.9917589	2.8416784	2.4858077	2.5097194	2.0926335	2.3720942	1.9166410	1.5790616	2.2127607	2.0697396	1.8536981	1.2238607	0.6342485	0.5599975	0.2707082	0.1788666	0.0514091	0.0695651	0.4646878	0.3343164	0.5866580	0.4664212	0.2547171	0.0447370	0.0403460	0.1892390	0.1043341	0.2211918	0.0453699	0.5848714	0.0525371	0.1178453	0.1643193
15050	3.8132389	3.7826460	3.2221801	2.9198012	2.5254800	2.0661193	1.5365944	1.2027964	0.7915266	0.2791638	0.1566737	0.1102582	0.1026573	0.0931317	0.2244992	2.3498395	2.9622867	2.8277425	2.4878706	2.5168946	2.0139816	2.3848735	1.8764452	1.5810753	2.2512320	2.1216202	1.9228416	1.3006307	0.6509229	0.5286588	0.2878593	0.1906154	0.0505305	0.0583264	0.4314704	0.3327182	0.6032275	0.4996474	0.2580535	0.0370923	0.0362873	0.1847820	0.1276119	0.2280206	0.0620879	0.3882982	0.0569739	0.1251769	0.1459804
15100	3.7287121	3.7269488	3.2486017	2.9570811	2.5245189	2.2189012	1.6379740	1.2690999	0.7856267	0.2870666	0.1522007	0.1027640	0.0886375	0.0802561	0.2144299	2.3441492	2.9430769	2.7896963	2.4438944	2.4883703	2.0624562	2.3561478	1.8609338	1.5729863	2.2013454	2.0411600	1.8452014	1.2638352	0.6595223	0.5677996	0.2917547	0.2062557	0.0553376	0.0692556	0.4679642	0.3643050	0.6027905	0.4879316	0.2498177	0.0456484	0.0347610	0.2106481	0.1224475	0.2115258	0.0473415	0.3627787	0.0570296	0.1130796	0.1515143
15150	3.7130387	3.6911196	3.2311188	2.9712283	2.5284649	2.1968090	1.6800786	1.3303871	0.8039726	0.2897716	0.1544769	0.0994400	0.0926968	0.0856293	0.2236310	2.3466313	2.9653594	2.8300359	2.4924483	2.5134901	2.1238168	2.3838191	1.8860465	1.5751322	2.2239887	2.0930016	1.9007003	1.2551411	0.6765843	0.5850059	0.2906979	0.1925185	0.0578498	0.0518388	0.4981466	0.3746985	0.6257007	0.4806366	0.2529474	0.0425847	0.0418704	0.2146423	0.1175387	0.2056373	0.0625963	0.6069879	0.0827322	0.1045380	0.1889416
15200	3.8482666	3.7741819	3.2158473	2.9098223	2.5231950	2.2773771	1.7155835	1.3197242	0.8373356	0.2902816	0.1596415	0.1074530	0.0976152	0.0908209	0.1860052	2.3498792	2.9493602	2.8035499	2.4860692	2.5212923	1.9855787	2.3871429	1.8578376	1.5705092	2.2186651	2.0626780	1.8933209	1.2447619	0.6654955	0.5896635	0.2893963	0.1962921	0.0553585	0.0594001	0.4852759	0.3634603	0.6005963	0.4864201	0.2647967	0.0410713	0.0403689	0.1939522	0.1336542	0.2131534	0.0438391	0.3660561	0.0556475	0.1206414	0.1418805
15250	3.7955075	3.7616782	3.2359567	2.9866753	2.5298707	2.2110431	1.6303821	1.2876296	0.8285578	0.2751848	0.1659803	0.1208307	0.1083952	0.0974551	0.2209298	2.3468638	2.9549570	2.8358143	2.4468331	2.5800576	2.0743246	2.4277496	1.9140122	1.5699248	2.2535663	2.0737621	1.8707714	1.3096802	0.6609088	0.5735725	0.2792211	0.1827646	0.0500883	0.0639737	0.4712471	0.3607869	0.5962664	0.4684431	0.2740448	0.0430690	0.0373235	0.1881864	0.1166724	0.1984329	0.0600144	0.5246463	0.0723444	0.1293958	0.1797379
15300	3.8587708	3.8504334	3.2731188	2.9943189	2.5305745	2.2323872	1.7168851	1.3584021	0.8823979	0.2860588	0.1591564	0.1167801	0.0988634	0.0897709	0.2323053	2.3571452	3.0165136	2.8632254	2.5038252	2.5301739	2.1149177	2.3847774	1.8861628	1.5831925	2.2464548	2.0965026	1.9184859	1.2955832	0.6634606	0.5787040	0.2929316	0.1847368	0.0538650	0.0576088	0.4587923	0.3292678	0.5971059	0.4861711	0.2675941	0.0413600	0.0410309	0.1789887	0.1041927	0.2103132	0.0515706	0.4221186	0.0638470	0.1054497	0.1628839
15350	3.7688917	3.7422485	3.2933252	2.9826030	2.5219639	2.2541217	1.6968339	1.3121563	0.8681331	0.2892192	0.1515567	0.1052262	0.0964736	0.0926164	0.2225309	2.3517703	2.9537293	2.8132481	2.5105652	2.5067423	2.0656105	2.3852655	1.9142079	1.5713190	2.2053810	2.0648760	1.8612035	1.2998174	0.6566315	0.6021035	0.2847079	0.1834661	0.0485850	0.0649368	0.5080046	0.3768679	0.5877904	0.4662179	0.2611855	0.0494425	0.0364726	0.1759068	0.1218446	0.2284493	0.0436555	0.4819850	0.0504640	0.1053023	0.1641840
15400	3.7664424	3.7214317	3.2531524	2.9530716	2.5238801	2.2601330	1.7393601	1.3500954	0.9089907	0.2927668	0.1522007	0.1093583	0.0963500	0.0847433	0.2641420	2.3380799	2.9663771	2.8230198	2.4998926	2.5118555	2.0810866	2.3664840	1.8752602	1.5795465	2.2079906	2.0735733	1.8468612	1.2823435	0.6524108	0.5675435	0.2970572	0.1916375	0.0627018	0.0720021	0.4686424	0.3435653	0.6050895	0.4877721	0.2515975	0.0373683	0.0375089	0.1714831	0.1214340	0.2045596	0.0500150	0.3632249	0.0551283	0.1080707	0.1464996
15450	3.8078955	3.7784151	3.2471864	2.9699613	2.5270378	2.2665015	1.7443454	1.3422245	0.8680803	0.2964633	0.1582483	0.0996050	0.0905303	0.0833564	0.2288919	2.3254574	2.9420389	2.7909282	2.4696534	2.4778455	2.0010664	2.3520389	1.8620912	1.5778366	2.1997222	2.0748576	1.9248268	1.3266103	0.6682111	0.5716075	0.2722065	0.1803175	0.0485150	0.0615222	0.4541130	0.3160805	0.6153147	0.4920375	0.2793317	0.0375118	0.0337376	0.1826095	0.1193587	0.2210038	0.0413580	0.3746045	0.0524124	0.1223205	0.1521965
15500	3.9062523	3.8461372	3.2775692	3.0219657	2.5245377	2.2425478	1.6885793	1.3125392	0.8427559	0.2832660	0.1533842	0.1123551	0.0957566	0.0898964	0.2341438	2.3488881	2.9467650	2.8032294	2.4404488	2.4784281	2.1112152	2.3439667	1.8536011	1.5724597	2.1698040	2.0488499	1.8435147	1.2937872	0.6739452	0.5920059	0.2971991	0.1875108	0.0549816	0.0610045	0.4794168	0.3652553	0.6232389	0.4940164	0.2630715	0.0431862	0.0387243	0.1622554	0.1256756	0.2189319	0.0456415	0.5539376	0.0586738	0.1132708	0.1715868
15550	3.9097856	3.8152413	3.2395544	2.9851761	2.5355992	2.2135274	1.6872619	1.3061838	0.8405431	0.2877973	0.1597532	0.1057445	0.0937847	0.0866639	0.2501373	2.3420259	2.9703128	2.8087834	2.4927187	2.5218423	2.0816809	2.3946128	1.8957800	1.5760536	2.2265778	2.0912512	1.9100132	1.2833275	0.6416125	0.5517218	0.2790231	0.1838627	0.0498648	0.0709441	0.4668197	0.3597247	0.6068153	0.4794671	0.2609954	0.0447373	0.0397717	0.2066502	0.1355842	0.2055618	0.0531445	0.3618511	0.0562616	0.1275068	0.1747599
15600	3.8096934	3.8038604	3.3123214	2.9984287	2.5255920	2.2085928	1.7230827	1.3449837	0.8384585	0.2948588	0.1589687	0.1076185	0.0954737	0.0873539	0.2129425	2.3386082	2.9820846	2.8427253	2.5115169	2.5122240	2.0827203	2.3641657	1.9089601	1.5803220	2.2377932	2.0782946	1.8778253	1.2719531	0.6315295	0.5623224	0.2969085	0.2096786	0.0561751	0.0611737	0.4719533	0.3686024	0.5846373	0.4611476	0.2324241	0.0431115	0.0440112	0.1762584	0.1097250	0.2097220	0.0554119	0.6738416	0.0672112	0.1108645	0.1679238
15650	3.8368390	3.7744058	3.2865917	2.9856665	2.5260157	2.2601662	1.7328244	1.3273322	0.8488717	0.2828560	0.1534790	0.1141824	0.1048584	0.0951449	0.2245755	2.3383413	2.9955313	2.8438686	2.4460349	2.4988401	2.0887252	2.3730006	1.8531213	1.5700155	2.2335349	2.1195523	1.9126530	1.2804929	0.6439125	0.5637567	0.2871409	0.1858581	0.0512468	0.0619109	0.4756504	0.3298633	0.5770676	0.4545775	0.2531197	0.0426202	0.0407988	0.1694220	0.1394986	0.2094984	0.0443271	0.5884747	0.0779712	0.1298004	0.1724971
15700	3.8043884	3.7186119	3.2751436	2.9446069	2.5219298	2.2483175	1.7957917	1.3646058	0.8027810	0.2679613	0.1462550	0.0994687	0.0929336	0.0901760	0.2245527	2.3433187	2.9803286	2.8324713	2.4751981	2.5029719	1.9928378	2.3705267	1.8669444	1.5851582	2.2304583	2.0938317	1.8976721	1.2750834	0.6304903	0.5579961	0.2814096	0.1853981	0.0468624	0.0557945	0.4609521	0.3337994	0.5574285	0.4500395	0.2362204	0.0470834	0.0388987	0.1905355	0.1268762	0.2291428	0.0419948	0.4690548	0.0594096	0.1265249	0.1570246
15750	3.8891094	3.8262918	3.2609289	2.9305558	2.5246569	2.2346550	1.7710000	1.3529950	0.8740966	0.3079847	0.1577544	0.1076263	0.0951249	0.0880071	0.2331797	2.3453129	2.9849310	2.8454279	2.5144931	2.5363109	2.0963183	2.4018178	1.9526204	1.5903784	2.2549982	2.1286206	1.9308516	1.3632962	0.6486016	0.5764886	0.2821506	0.1810973	0.0538132	0.0627809	0.4734387	0.3475849	0.5873686	0.4649079	0.2501311	0.0434839	0.0400815	0.1982033	0.1208136	0.2154079	0.0457973	0.4681632	0.0597226	0.1192703	0.1403453
15800	3.8149030	3.8103657	3.3033034	2.9875522	2.5320927	2.2670436	1.7599835	1.3603844	0.8615436	0.2938299	0.1670013	0.1114452	0.1035307	0.0961072	0.2289640	2.3352897	3.0165030	2.8612176	2.4536750	2.5099094	2.0864458	2.3565559	1.9628741	1.5940241	2.2015523	2.0869633	1.9171495	1.2819911	0.6748371	0.5964851	0.3058874	0.1994169	0.0557341	0.0639604	0.4860935	0.3600146	0.6009006	0.4989024	0.2824726	0.0438361	0.0349268	0.1920431	0.1209721	0.2192270	0.0479157	0.4056684	0.0707005	0.1131147	0.1844993
15850	3.7977119	3.7927917	3.2741766	2.9539128	2.5245565	2.2375346	1.6977317	1.3135894	0.8441008	0.3151965	0.1557699	0.1103513	0.0969783	0.0920656	0.2115725	2.3409996	2.9643130	2.8300073	2.5280081	2.5259645	2.1282735	2.3849993	1.9247540	1.5762908	2.2367311	2.1075967	1.9103979	1.3387430	0.6565382	0.5699535	0.2924736	0.2019877	0.0553010	0.0695544	0.4738323	0.3538798	0.5825778	0.4698908	0.2584666	0.0492912	0.0435992	0.1955806	0.1223110	0.2172701	0.0599144	0.3548510	0.0689309	0.1367828	0.1458371
15900	3.8399781	3.7761468	3.2421654	2.9368647	2.5220606	2.2235397	1.6494549	1.2901355	0.8528839	0.2929799	0.1477224	0.1060233	0.0935825	0.0877054	0.2529097	2.3483661	2.9609052	2.8284275	2.4661273	2.4892071	2.0830012	2.3600905	1.8631945	1.5740190	2.1624768	2.0409103	1.8625627	1.3092730	0.6724500	0.5680135	0.2902655	0.2029177	0.0572122	0.0657589	0.4629414	0.3458185	0.6044631	0.4879651	0.2688083	0.0451194	0.0378748	0.1950262	0.1191196	0.2164042	0.0428027	0.3569015	0.0701604	0.1200616	0.1677608
15950	3.7621709	3.7482055	3.2689278	2.9455448	2.5228807	2.2164206	1.7533982	1.3790900	0.8162620	0.2864941	0.1663297	0.1106316	0.1016824	0.0921763	0.2286132	2.3441026	2.9969565	2.8514473	2.5290350	2.5304761	2.1391372	2.3701818	1.8590408	1.5774400	2.2062817	2.0496186	1.8762758	1.2857712	0.6449195	0.5560745	0.2573721	0.1660383	0.0508004	0.0603939	0.4617261	0.3477163	0.5763864	0.4690901	0.2393709	0.0416562	0.0400914	0.1892955	0.1137208	0.2264097	0.0503453	0.3186829	0.0703193	0.1144402	0.1741309
16000	3.7609013	3.7512458	3.2942395	3.0263808	2.5246612	2.2296960	1.6695945	1.3365421	0.8864091	0.2776329	0.1466356	0.1045476	0.0956048	0.0826574	0.2057785	2.3507396	2.9847901	2.7891476	2.5169589	2.4784628	2.0238191	2.3505105	1.8391035	1.5723514	2.2080224	2.0775375	1.9175491	1.2676472	0.6488301	0.5616052	0.2810448	0.1873505	0.0451655	0.0708943	0.4538642	0.3628324	0.5926494	0.4681437	0.2506728	0.0393747	0.0371880	0.1995466	0.1041113	0.2189063	0.0485913	0.4296739	0.0695948	0.1249885	0.1629815
16050	3.6664420	3.6436581	3.1960733	2.9339076	2.5265782	2.2290638	1.7255268	1.3479587	0.8588279	0.2695578	0.1370996	0.0974642	0.0927868	0.0865924	0.2136596	2.3537539	2.9125974	2.7869076	2.5122106	2.5134630	2.1189203	2.3630953	1.8221024	1.5606544	2.2019789	2.0693428	1.8908774	1.2789720	0.6462165	0.5613605	0.2868357	0.1995445	0.0463537	0.0595578	0.4686806	0.3619136	0.5910385	0.4582791	0.2282967	0.0356442	0.0400554	0.1962501	0.1265136	0.2254579	0.0576953	0.5162399	0.0843365	0.1056007	0.1513450
16100	3.8226533	3.7856931	3.1888431	2.9007951	2.5312376	2.2587314	1.6985590	1.2919626	0.7804666	0.2641009	0.1412875	0.1027078	0.0953367	0.0873675	0.2381683	2.3509589	2.9739030	2.8183244	2.5220309	2.5268338	2.0693725	2.4043344	1.9060582	1.5739717	2.2651909	2.1183151	1.8927622	1.2702823	0.6400811	0.5668169	0.2724619	0.1854183	0.0544104	0.0511878	0.4750354	0.3547865	0.5755542	0.4591720	0.2556520	0.0457471	0.0419237	0.2073431	0.1279458	0.2326691	0.0535171	0.6560035	0.0678338	0.1093024	0.1770271
16150	3.8734823	3.8179225	3.2735927	2.9885412	2.5214994	2.3196323	1.6056499	1.2281276	0.8222995	0.3332947	0.1622054	0.1128893	0.1026181	0.0898608	0.2390071	2.3295116	3.0246462	2.8840618	2.5469153	2.5505327	2.1082081	2.4106319	1.9101247	1.5742241	2.2559946	2.1281315	1.9534128	1.3430681	0.6494767	0.5779028	0.2835812	0.1941997	0.0487986	0.0704578	0.4752459	0.3537446	0.5865980	0.4659426	0.2606081	0.0411207	0.0448176	0.1841666	0.1145562	0.2235688	0.0394654	0.3775921	0.0703070	0.1213691	0.1550488
16200	3.7497390	3.7394128	3.2638554	2.9491477	2.5283489	2.2265939	1.7463709	1.3802318	0.9157359	0.2846639	0.1456861	0.1039079	0.0946989	0.0873157	0.2198948	2.3195431	2.9810002	2.8515174	2.4483874	2.5543689	2.1275257	2.4106145	1.9089779	1.5705638	2.2655167	2.1310699	1.9292277	1.3460211	0.6681718	0.5826947	0.2880359	0.1882123	0.0536771	0.0656572	0.4830069	0.3734267	0.5923769	0.4559392	0.2579854	0.0425918	0.0437294	0.1780899	0.1132320	0.2373295	0.0520942	0.3647116	0.0554455	0.1080481	0.1638565
16250	3.8883785	3.8770191	3.2795398	3.0159368	2.5321460	2.2348487	1.7506213	1.4060099	0.8755013	0.2825480	0.1458490	0.1077773	0.0995859	0.0909391	0.2363577	2.3287905	2.9855316	2.8447761	2.5041348	2.5154825	2.0507322	2.3587431	1.8826816	1.5686144	2.2542484	2.1163084	1.9066058	1.3134854	0.6710362	0.6011115	0.2863488	0.1766424	0.0423338	0.0617443	0.5053464	0.3760199	0.5873983	0.4745113	0.2652294	0.0436354	0.0413387	0.2246317	0.1148509	0.2161816	0.0432150	0.3917773	0.0556198	0.1129080	0.1552488
16300	3.8947688	3.8778585	3.3020435	3.0254255	2.5231596	2.2629235	1.6975534	1.3687535	0.8810336	0.3142448	0.1675424	0.1132372	0.1052116	0.0973116	0.1892525	2.3496445	2.9895484	2.8383871	2.5300864	2.5240456	2.0175090	2.3969918	1.8661805	1.5766304	2.2467673	2.1010857	1.9117732	1.3227411	0.6669137	0.5870851	0.2789843	0.1919682	0.0550826	0.0638685	0.4780361	0.3518143	0.6173211	0.4830359	0.2668381	0.0502741	0.0360854	0.1897471	0.1188628	0.2087885	0.0411091	0.4162476	0.0536597	0.1006558	0.1798653
16350	3.7727682	3.7727475	3.2763301	2.9115091	2.5211916	2.2049819	1.6638826	1.3271438	0.8531901	0.3289651	0.1700104	0.1212835	0.1084070	0.0963637	0.2369384	2.3433053	2.9862855	2.8443715	2.5066639	2.5198584	2.0692552	2.3844721	1.8861395	1.5723976	2.2450955	2.0690119	1.8590975	1.2446274	0.6614791	0.5677675	0.2709139	0.1796700	0.0556996	0.0722655	0.4800510	0.3689744	0.5999344	0.4651437	0.2595912	0.0404868	0.0400139	0.1816980	0.1267819	0.1901737	0.0528141	0.3782872	0.0544399	0.1163009	0.1866729
16400	3.8437536	3.8401506	3.2818411	2.9270232	2.5301476	2.1880370	1.6946479	1.2794544	0.8449183	0.2929051	0.1639125	0.1084484	0.0982022	0.0866138	0.2328778	2.3457368	3.0133626	2.8780158	2.5343030	2.5307184	2.0570580	2.3793914	1.9074243	1.5738121	2.2407145	2.0489202	1.8722556	1.2858624	0.6623887	0.5400149	0.2804733	0.1940972	0.0515829	0.0592704	0.4454453	0.3474297	0.6062292	0.4846869	0.2466292	0.0476743	0.0311575	0.2023481	0.1235695	0.1980125	0.0488345	0.3069591	0.0613605	0.1126102	0.1931963
16450	3.8043324	3.7926244	3.2466989	2.9336709	2.5314852	2.1970046	1.6775637	1.2919686	0.8427212	0.2883806	0.1588054	0.1122409	0.1065654	0.1007580	0.2307669	2.3422484	2.9247163	2.7937001	2.4380490	2.5111729	2.0303495	2.3709797	1.9050690	1.5671480	2.2375335	2.0957399	1.8894531	1.2823199	0.6631985	0.5724990	0.2818806	0.1821603	0.0495084	0.0544102	0.4658402	0.3444547	0.6154070	0.4833832	0.2409119	0.0413762	0.0498677	0.1484904	0.1170100	0.2091258	0.0441342	0.4933633	0.0788386	0.1213826	0.1519207
16500	3.7291447	3.7148379	3.2110662	2.8877025	2.5221112	2.2341282	1.6977743	1.3841409	0.8816129	0.2779652	0.1501316	0.1112803	0.1045824	0.1002279	0.2530558	2.3251040	2.9291711	2.7934667	2.3805583	2.5003240	2.0701483	2.3635153	1.8508842	1.5851056	2.2061286	2.0824468	1.8889165	1.2747173	0.6713374	0.5926394	0.2914096	0.2109418	0.0544743	0.0570352	0.4956541	0.3860680	0.5939206	0.4898824	0.2670054	0.0466193	0.0413052	0.1705351	0.1202065	0.2391989	0.0555954	0.5093989	0.0489647	0.1123066	0.2104379
16550	3.8324674	3.8267000	3.2599843	2.9497570	2.5295016	2.2650189	1.6587620	1.2824027	0.7788445	0.2741193	0.1568469	0.1083298	0.0983651	0.0894319	0.2521913	2.3416590	2.9572944	2.8008274	2.4562409	2.5079970	2.0884889	2.3725922	1.9062727	1.5678679	2.2242459	2.0863177	1.8793347	1.2625465	0.6766030	0.5873307	0.2792765	0.1745979	0.0586785	0.0540932	0.4737393	0.3594618	0.6232324	0.4965860	0.2578274	0.0475230	0.0414566	0.1887387	0.1147243	0.2027482	0.0532003	0.6548946	0.0820536	0.1164804	0.1578520
16600	3.7185008	3.7072216	3.2658567	2.9493015	2.5228084	2.2434198	1.6580724	1.2351157	0.7662320	0.2766278	0.1524395	0.1052622	0.0996173	0.0900759	0.2172818	2.3551869	2.9717149	2.8323552	2.4207859	2.5550922	2.0465867	2.4126921	1.8723386	1.5743257	2.2603864	2.1269291	1.9352855	1.2410629	0.6680872	0.5785778	0.2835313	0.1893845	0.0473471	0.0593446	0.4880547	0.3741234	0.6184773	0.5057417	0.2781895	0.0442897	0.0503500	0.1886620	0.1130044	0.2161658	0.0515874	0.4573581	0.0654703	0.1028186	0.1541182
16650	3.7456697	3.7333826	3.2191613	2.9414511	2.5245425	2.2460689	1.7166937	1.2938521	0.8523434	0.2664502	0.1501111	0.1073656	0.0998263	0.0852604	0.2304464	2.3299518	2.9506859	2.8282196	2.5343379	2.5319193	2.1071836	2.4056722	1.9377369	1.5853574	2.2622753	2.1242645	1.9233503	1.3429876	0.6794315	0.5922413	0.2735323	0.1891544	0.0525632	0.0681382	0.4990021	0.3750817	0.6317703	0.5011804	0.2680130	0.0558028	0.0380198	0.1759641	0.1175908	0.2124641	0.0506795	0.4050793	0.0596238	0.1123466	0.1733564
16700	3.8357932	3.8155496	3.2507362	2.9001570	2.5215118	2.1723707	1.6231856	1.3014557	0.8529107	0.2765198	0.1391002	0.1006014	0.0940276	0.0850837	0.2193840	2.3500149	2.9575949	2.8372522	2.5024577	2.5324367	2.1252688	2.4053820	1.9166215	1.5789243	2.2688046	2.1233493	1.8976293	1.2936590	0.6685582	0.5867813	0.2801428	0.2000415	0.0582199	0.0604132	0.4870698	0.3747325	0.6083601	0.5019047	0.2883961	0.0505100	0.0430273	0.1731017	0.1215986	0.2169553	0.0508253	0.4736302	0.0669318	0.1246622	0.1601771
16750	3.8710745	3.8503294	3.3078116	2.9618059	2.5229507	2.1935290	1.7612088	1.4182552	0.8950563	0.2841748	0.1491403	0.1102528	0.0998434	0.0908587	0.2219181	2.3508251	3.0066081	2.8603482	2.5019233	2.5091947	2.0300422	2.3903016	1.8674194	1.5686986	2.2550376	2.1270125	1.9364842	1.3547693	0.6837798	0.6019976	0.3009040	0.1825157	0.0584396	0.0754484	0.4906983	0.3781915	0.6159783	0.4940895	0.2584871	0.0456795	0.0412296	0.1817948	0.1123933	0.1894407	0.0510513	0.4318129	0.0671515	0.1182566	0.1691359
16800	3.8638187	3.8265597	3.2707929	2.9459349	2.5240006	2.1322409	1.6921105	1.3492627	0.8309198	0.2619764	0.1431055	0.1056805	0.0949289	0.0864644	0.2165060	2.3274774	2.9650375	2.8192700	2.5148057	2.5229153	2.0940552	2.3931895	1.8624789	1.5754771	2.2560938	2.1122341	1.9226878	1.3003564	0.6583771	0.5723816	0.2844794	0.1800923	0.0495705	0.0637770	0.4748742	0.3631900	0.5892943	0.4551737	0.2367269	0.0472986	0.0431973	0.1672506	0.1271418	0.2142653	0.0453187	0.3720364	0.0488846	0.1021902	0.1673697
16850	3.8243526	3.7825048	3.2945630	2.9471987	2.5357338	2.2139092	1.6538829	1.2967370	0.8011211	0.2779203	0.1591980	0.1164528	0.1101665	0.1061503	0.2166979	2.3556172	3.0062666	2.8924586	2.5780647	2.5403296	2.0377024	2.4015118	1.8720499	1.5704033	2.2401970	2.0449550	1.8585661	1.2446374	0.6476262	0.5647369	0.2596961	0.1625348	0.0498822	0.0648275	0.4667753	0.3454203	0.5747108	0.4652265	0.2635050	0.0403254	0.0385864	0.1813470	0.1221343	0.1941401	0.0624005	0.4141418	0.0855530	0.1222543	0.1802450
16900	3.7214886	3.7213536	3.2361370	2.9049916	2.5257073	2.1681857	1.7188784	1.3335265	0.8628876	0.2916076	0.1516413	0.1125003	0.1050501	0.0941013	0.2434791	2.3477973	2.9822639	2.8282145	2.5231688	2.5246655	2.1294794	2.3751497	1.8841692	1.5880676	2.2257166	2.0744132	1.9061997	1.2930139	0.6362339	0.5572242	0.2784794	0.1868987	0.0509417	0.0576133	0.4448633	0.3373308	0.5786476	0.4552788	0.2412708	0.0449869	0.0359101	0.1862236	0.1279278	0.2227823	0.0524118	0.4564304	0.0717663	0.1165129	0.1654465
16950	3.7784765	3.7754881	3.2871857	2.9917542	2.5350362	2.2679441	1.7423671	1.3904496	0.8256351	0.2777453	0.1634163	0.1127614	0.1033457	0.0951465	0.2277985	2.3552603	3.0017256	2.8581015	2.5425507	2.5472914	2.0519854	2.4319464	1.8486788	1.5757642	2.2702830	2.1467183	1.9411944	1.3283397	0.6511072	0.5713389	0.2786864	0.1841755	0.0532352	0.0672567	0.4815765	0.3600084	0.5999639	0.4837160	0.2653353	0.0526985	0.0455414	0.1794266	0.1209649	0.2122518	0.0371510	0.4122781	0.0594896	0.1072639	0.1483699
17000	3.7402891	3.7250976	3.3016254	2.9238760	2.5261590	2.2543413	1.7426722	1.3675280	0.8630534	0.3096501	0.1575413	0.1079597	0.0992088	0.0890928	0.2715679	2.3487055	3.0208998	2.8856040	2.5273492	2.5484313	2.0331294	2.4035434	1.8797825	1.5741843	2.2688466	2.1527113	1.9308734	1.3444507	0.6591780	0.5917611	0.3051797	0.1887956	0.0530483	0.0579856	0.4974067	0.3724226	0.6020590	0.4873966	0.2764335	0.0427446	0.0451044	0.1916699	0.1178425	0.2183775	0.0621164	0.3728990	0.0500008	0.1263704	0.1827444
17050	3.8313878	3.8083401	3.3311621	2.9779980	2.5273888	2.2787113	1.7999916	1.3623903	0.9009304	0.2966539	0.1638873	0.1060112	0.1010436	0.0939052	0.2497488	2.3393828	3.0323842	2.9122892	2.5580634	2.5533170	2.0318692	2.4297961	1.9022766	1.5763972	2.2689774	2.1234413	1.9323450	1.3633845	0.6669512	0.5961060	0.2764584	0.1749824	0.0482758	0.0610755	0.4815530	0.3500167	0.6191181	0.5059797	0.2926890	0.0466393	0.0455042	0.1792136	0.1255519	0.2258511	0.0646360	0.4752052	0.0680658	0.1366068	0.1408125
17100	3.7775041	3.7767459	3.2978394	2.9497009	2.5235095	2.1854471	1.7610337	1.3667516	0.8899000	0.2827471	0.1485808	0.1081752	0.0986191	0.0905950	0.2545753	2.3465680	3.0244662	2.8748801	2.5666238	2.5657832	2.1180399	2.4379963	1.9408649	1.5817462	2.2906548	2.1643027	1.9600506	1.3345467	0.6493299	0.5696304	0.2743177	0.1847255	0.0547784	0.0649565	0.4804156	0.3791543	0.5952095	0.4831161	0.2746329	0.0437115	0.0442187	0.2200597	0.1112667	0.2128310	0.0475645	0.4371574	0.0627543	0.1264041	0.1857023
17150	3.8056429	3.7967877	3.3324501	3.0250543	2.5279882	2.2058283	1.6036838	1.2474266	0.8503855	0.2957461	0.1639745	0.1136939	0.1044762	0.0991626	0.2425544	2.3482805	3.0091533	2.8712818	2.4595745	2.5693729	2.0676449	2.4106453	1.8691931	1.5648602	2.2709890	2.1195728	1.9360649	1.3451616	0.6922493	0.6112142	0.2787698	0.1894602	0.0578763	0.0710853	0.5238132	0.3642900	0.6127005	0.4917315	0.2708970	0.0412972	0.0377247	0.1862384	0.1140406	0.2285239	0.0461074	0.4482426	0.0773013	0.1176938	0.1658931
17200	3.8693333	3.8348078	3.2843873	2.9474646	2.5298218	2.1372257	1.6362692	1.2425875	0.8109328	0.2773712	0.1453947	0.1129083	0.0974470	0.0876594	0.2235125	2.3465734	2.9814560	2.8527611	2.5472448	2.5333123	1.9531765	2.3876001	1.9373266	1.5846658	2.2583537	2.1321341	1.9288884	1.3301961	0.6787843	0.6021129	0.2763929	0.1975455	0.0530163	0.0571100	0.5130717	0.4137629	0.6360108	0.4760432	0.2676239	0.0511386	0.0300064	0.2034253	0.1272348	0.2203669	0.0598506	0.3650822	0.0902528	0.1316266	0.1653522
17250	3.8917898	3.8689523	3.2845443	2.9752783	2.5237707	2.1712353	1.6212039	1.2674766	0.8411099	0.2881818	0.1439898	0.0987205	0.0911118	0.0802206	0.2140302	2.3459997	2.9872849	2.8600254	2.5607072	2.5366476	2.1123543	2.4097246	1.8787090	1.5728732	2.2756700	2.1189642	1.9027984	1.2980104	0.6630072	0.5968038	0.3005582	0.2090507	0.0511455	0.0646009	0.5025410	0.3655164	0.6161759	0.4848907	0.2532759	0.0364397	0.0434959	0.1840729	0.1161640	0.2255520	0.0467142	0.3667991	0.0575489	0.1192892	0.1573092
17300	3.7765354	3.7502149	3.2504539	2.9455369	2.5308297	2.2083989	1.7305075	1.3367763	0.8374233	0.2918519	0.1475544	0.1018157	0.0950940	0.0880765	0.2222062	2.3466499	2.9337016	2.8017757	2.5412192	2.5084617	2.1105473	2.3733876	1.8746956	1.5701363	2.2537580	2.0810347	1.8957080	1.2984662	0.6721895	0.5887973	0.2961614	0.1968284	0.0556050	0.0622781	0.4997382	0.3691002	0.6023415	0.4688933	0.2465206	0.0464557	0.0355741	0.1797341	0.1150735	0.2004586	0.0359059	0.5114177	0.0641795	0.1100991	0.1736385
17350	3.7838641	3.7809569	3.3024205	2.9702565	2.5287726	2.2746434	1.7128337	1.3417632	0.8337628	0.2831153	0.1463516	0.1104447	0.1012299	0.0933113	0.2075893	2.3376329	2.9819279	2.8178502	2.4949408	2.5144219	2.0341861	2.3948139	1.8905153	1.5819781	2.2442251	2.1391235	1.9111085	1.2938479	0.6649946	0.5842962	0.2932774	0.1888886	0.0490000	0.0512046	0.4908345	0.3739334	0.6179047	0.4914308	0.2522585	0.0540971	0.0372878	0.1962806	0.1102956	0.2156335	0.0332332	0.4911772	0.0444931	0.1162039	0.1669578
17400	3.7825115	3.7784025	3.2453781	2.9237638	2.5232549	2.1405146	1.6731774	1.2753560	0.8051008	0.2738606	0.1543096	0.1072694	0.1020813	0.0938228	0.2222002	2.3039692	2.9759560	2.8386502	2.5080691	2.5182897	2.1030527	2.3961072	1.8423737	1.5733783	2.2412257	2.0698210	1.8809261	1.3018678	0.6506042	0.5672320	0.2750807	0.1859126	0.0524652	0.0583704	0.4564025	0.3463289	0.5911041	0.4617043	0.2548113	0.0458901	0.0458628	0.1724701	0.1144711	0.2131824	0.0423156	0.4363419	0.0504490	0.1118204	0.1469448
17450	3.7857878	3.7585157	3.2604895	2.9554683	2.5229852	2.2543754	1.7144572	1.3608742	0.8331949	0.2980514	0.1694768	0.1115709	0.1046356	0.0979089	0.2306325	2.3486873	2.9746433	2.8262753	2.5104485	2.5134811	2.0462349	2.3735969	1.8963760	1.5753905	2.2158853	2.0876261	1.8884831	1.3090291	0.6379307	0.5800171	0.2834697	0.1907304	0.0478367	0.0517481	0.4734052	0.3631494	0.5720870	0.4749890	0.2514607	0.0477864	0.0468728	0.1835892	0.1228709	0.2489360	0.0642748	0.5061056	0.0561871	0.1279739	0.1532914
17500	3.8165104	3.7973824	3.2240005	2.9145862	2.5210182	2.2650833	1.7288990	1.3585627	0.8796366	0.3088519	0.1629107	0.1223396	0.1140999	0.1041296	0.2303862	2.3378508	2.9248142	2.8006658	2.5022565	2.5077614	2.0250531	2.3363545	1.8793174	1.5741462	2.2086547	2.0537161	1.8706125	1.3257739	0.6677626	0.5853978	0.3047713	0.2066683	0.0577580	0.0695362	0.4767348	0.3772257	0.5989387	0.4564845	0.2242682	0.0417294	0.0396880	0.1929448	0.1189528	0.2026276	0.0417488	0.2790046	0.0539326	0.0977639	0.1616000
17550	3.7996220	3.7713920	3.2707499	2.9830543	2.5232734	2.2982927	1.7601425	1.3108102	0.8764439	0.2951055	0.1607154	0.1082436	0.0947668	0.0901781	0.2220285	2.3595588	2.9313437	2.7985074	2.4691773	2.4658342	2.0697141	2.3428553	1.8783909	1.5740995	2.1706497	2.0425500	1.8399733	1.2886991	0.6844650	0.5908745	0.2749065	0.1821950	0.0537223	0.0665267	0.4943535	0.3834410	0.6207998	0.4922027	0.2788959	0.0499196	0.0421508	0.1884352	0.1170327	0.2160424	0.0555701	0.3684673	0.0811666	0.1328598	0.1506678
17600	3.7459024	3.7423083	3.2259335	2.9563662	2.5235480	2.1749594	1.7131246	1.3347505	0.8991241	0.3173756	0.1564639	0.1088695	0.0971967	0.0898214	0.2345906	2.3496117	2.9197949	2.7975201	2.4585015	2.4603523	2.0376775	2.3429355	1.8978827	1.5709054	2.1954204	2.0766045	1.8767882	1.3015715	0.6559729	0.5736641	0.2695353	0.1833294	0.0523422	0.0592218	0.4901593	0.3717692	0.5972867	0.4766496	0.2520725	0.0427209	0.0451182	0.2010378	0.1294061	0.2158962	0.0599658	0.3464134	0.0522961	0.1260039	0.1340533
17650	3.8784449	3.8614170	3.2669523	2.9751265	2.5301985	2.1596254	1.7219000	1.4082801	0.8813444	0.2867009	0.1559798	0.1153882	0.1069588	0.0979836	0.2169409	2.3535680	2.9880151	2.8256034	2.5014684	2.5094750	2.0378981	2.3737406	1.8623739	1.5760570	2.2028293	2.0974217	1.8967690	1.3159817	0.6476677	0.5669875	0.2933343	0.1956438	0.0534479	0.0606070	0.4668410	0.3570935	0.5799337	0.4717250	0.2541939	0.0493710	0.0417235	0.1951109	0.1272468	0.2270996	0.0498080	0.6426908	0.0741054	0.1157347	0.1380896
17700	3.8422204	3.8126676	3.3115657	2.9498945	2.5309078	2.2187055	1.7325898	1.3645559	0.8528646	0.2849313	0.1635496	0.1227794	0.1148328	0.1068466	0.2467075	2.3406747	2.9780634	2.8333392	2.4763659	2.5428092	2.1327552	2.3813848	1.8622617	1.5727932	2.2532311	2.1289285	1.9455457	1.3058505	0.6747638	0.5917680	0.3084687	0.2083995	0.0548487	0.0787323	0.4825593	0.3655022	0.5985404	0.4817417	0.2675673	0.0433361	0.0347119	0.2014939	0.1147399	0.1828763	0.0467278	0.4716719	0.0552425	0.1202856	0.1467912
17750	3.8997623	3.8864748	3.2605457	2.9527041	2.5357160	2.2683229	1.8209542	1.4109975	0.8963648	0.2648877	0.1507636	0.1138749	0.0997604	0.0893319	0.2361759	2.3452999	2.9603787	2.8314652	2.4765024	2.5353248	2.0505372	2.4081023	1.8813378	1.5833855	2.2659484	2.1176715	1.9466563	1.3037855	0.6797062	0.5770614	0.2769628	0.1936123	0.0546716	0.0624898	0.4719362	0.3546340	0.6216223	0.4892793	0.2558989	0.0415116	0.0398347	0.1738161	0.1208254	0.2112205	0.0482925	0.4963779	0.0707239	0.1354533	0.1460915
17800	3.7867933	3.7704708	3.2920826	2.9716892	2.5232108	2.2615094	1.7318144	1.4122918	0.8881794	0.3025112	0.1568571	0.1121226	0.1058189	0.0950787	0.2145704	2.3627630	2.9842912	2.8244266	2.4562908	2.5330434	2.0818970	2.3790744	1.8889561	1.5706884	2.2372293	2.0999822	1.8743535	1.2845550	0.6588257	0.5698315	0.2640584	0.1752692	0.0534029	0.0643972	0.4680417	0.3606516	0.5912913	0.4681699	0.2621624	0.0401532	0.0374733	0.1929982	0.1337710	0.2096699	0.0477871	0.4055400	0.0654664	0.1219193	0.1586010
17850	3.7304734	3.7299940	3.2667475	2.9723275	2.5219721	2.2293165	1.7823620	1.3972287	0.8718322	0.2810516	0.1490928	0.1112403	0.1043809	0.0931889	0.2317366	2.3626605	2.9591690	2.8365659	2.5201489	2.5211634	2.0734628	2.3932697	1.9041727	1.5745064	2.2270355	2.0916159	1.9019206	1.2831071	0.6566584	0.5663869	0.2952047	0.2022266	0.0623606	0.0585074	0.4875174	0.3813605	0.5944209	0.4633353	0.2501821	0.0427740	0.0391949	0.1920528	0.1166530	0.2213441	0.0489958	0.6299291	0.0591394	0.1254235	0.1324960
17900	3.7420605	3.7236370	3.2656180	2.9574430	2.5286840	2.2114506	1.7089821	1.3412071	0.8883366	0.2926602	0.1650333	0.1151399	0.1019602	0.0927521	0.2237714	2.3394606	2.9686188	2.8626715	2.5279938	2.5285513	2.0434108	2.3940352	1.8809392	1.5741400	2.2357476	2.1111452	1.9121085	1.3337633	0.6585710	0.5712074	0.3025695	0.2019614	0.0566855	0.0635728	0.4695415	0.3585108	0.5975552	0.4699314	0.2605336	0.0475109	0.0342996	0.2068132	0.1243010	0.1867398	0.0481663	0.3806598	0.0834211	0.1408449	0.1643672
17950	3.8073282	3.7961688	3.2571392	2.9510490	2.5254337	2.2265013	1.7045343	1.3306382	0.8123145	0.2838547	0.1531974	0.1105830	0.0998818	0.0958440	0.2243194	2.3499743	2.9594350	2.8267064	2.4798524	2.5168983	2.0373066	2.3676094	1.9335702	1.5997446	2.2134109	2.0792025	1.8945068	1.3062799	0.6601251	0.5828523	0.2737282	0.1820438	0.0539331	0.0625067	0.4739452	0.3440738	0.6057989	0.4819136	0.2671517	0.0406075	0.0346778	0.1768955	0.1265887	0.2303343	0.0483666	0.4866090	0.0531968	0.1149226	0.1627394
18000	3.8364729	3.8322549	3.2743202	3.0382809	2.5269214	2.1960338	1.6956752	1.3419380	0.8767960	0.2899248	0.1538765	0.1009622	0.0928865	0.0834049	0.2366491	2.3442360	3.0088209	2.8530063	2.5195328	2.5412458	2.1532588	2.3809430	1.8617342	1.5732913	2.2087303	2.0795837	1.8830908	1.3270835	0.6804321	0.6003522	0.2793551	0.1831875	0.0550987	0.0671914	0.4761300	0.3673936	0.6123085	0.4894871	0.2671845	0.0502864	0.0383262	0.1955015	0.1215198	0.2161957	0.0582040	0.5121100	0.0675423	0.1070079	0.1447845
18050	3.7775018	3.7728694	3.3379564	2.9537770	2.5350716	2.1594029	1.6551434	1.2931999	0.8496745	0.2775021	0.1555897	0.1042873	0.0954000	0.0889548	0.2383051	2.3508976	3.0241102	2.8817597	2.5179478	2.5295558	2.0513900	2.3634027	1.8470002	1.5728116	2.2129110	2.0990188	1.9207920	1.2910277	0.6655981	0.5608772	0.3103157	0.2056380	0.0601713	0.0633547	0.4804810	0.3519731	0.6151127	0.4998321	0.2672280	0.0440981	0.0402246	0.1755019	0.1087137	0.2250979	0.0530887	0.5109049	0.0684451	0.1109124	0.1394025
18100	3.8314622	3.8149733	3.3068497	2.9891958	2.5233892	2.1845262	1.7433764	1.2955084	0.8422665	0.2882392	0.1402813	0.1008232	0.0914656	0.0849966	0.2312385	2.3526892	2.9908520	2.8621868	2.5165166	2.5215453	2.0654074	2.3702658	1.8693330	1.5815339	2.2309803	2.0999083	1.8739794	1.2975008	0.6580420	0.5897861	0.2860649	0.1939207	0.0601785	0.0656978	0.4855953	0.3517335	0.5962253	0.4838374	0.2528687	0.0461813	0.0451278	0.1747777	0.1340668	0.2124745	0.0404128	0.3162910	0.0722253	0.1235181	0.1593946
18150	3.9472863	3.9169395	3.2870882	2.9491147	2.5349834	2.1830604	1.6631870	1.3267765	0.8374281	0.3058831	0.1635131	0.1148387	0.1029163	0.0961855	0.2247565	2.3516134	2.9758997	2.8601703	2.5658260	2.4921650	2.0447717	2.3516560	1.9202023	1.5798681	2.2121573	2.0597941	1.8311086	1.2679912	0.6733132	0.5857941	0.2726830	0.1755415	0.0472498	0.0589051	0.4782957	0.3507555	0.6185738	0.5084161	0.2859723	0.0432126	0.0381829	0.1922219	0.1177168	0.2295574	0.0474226	0.5750817	0.0641829	0.1235488	0.1509829
18200	4.0158798	3.9281970	3.2921788	2.9601393	2.5236695	2.2676231	1.8053744	1.3258805	0.8332635	0.2917119	0.1598888	0.1087162	0.0978607	0.0899439	0.2190463	2.3489568	2.9839012	2.8304023	2.4159482	2.4724011	2.0459378	2.3469773	1.8597378	1.5679226	2.1727000	2.0379594	1.8637992	1.2980567	0.6587508	0.5668456	0.2773450	0.1847326	0.0473469	0.0648893	0.4822209	0.3693364	0.5950522	0.4646799	0.2485107	0.0408603	0.0398866	0.1886582	0.1321638	0.2182796	0.0603489	0.3227307	0.0655793	0.1099878	0.1437890
18250	3.7848577	3.7586596	3.3027110	2.9267835	2.5277556	2.2596131	1.7618149	1.3997432	0.9485699	0.3078837	0.1464765	0.1013753	0.0924484	0.0855606	0.2573961	2.3243071	2.9724003	2.8526714	2.5210547	2.5060279	2.0088067	2.3591899	1.8508881	1.5722958	2.2228948	2.0384699	1.8809260	1.2830710	0.6720687	0.6011611	0.2901444	0.1875783	0.0533257	0.0620426	0.5090048	0.3922488	0.6164182	0.4835593	0.2708390	0.0433987	0.0476420	0.2116305	0.1200498	0.2342259	0.0507602	0.4516355	0.0645486	0.1335057	0.1505936
18300	3.8418324	3.7859879	3.2062741	2.9153142	2.5216467	2.2437154	1.6939256	1.3386524	0.8430317	0.2912197	0.1629473	0.1116732	0.1015917	0.0937440	0.2123975	2.3365321	2.9312522	2.8005608	2.4288495	2.5070566	2.0467627	2.3596714	1.8304002	1.5915930	2.2034925	2.0828661	1.8768861	1.2917828	0.6607816	0.5839087	0.2728498	0.1895099	0.0550694	0.0573209	0.4816947	0.3791057	0.6073375	0.4776327	0.2562351	0.0451274	0.0451380	0.1779875	0.1300256	0.2154064	0.0507052	0.4157564	0.0666304	0.1118116	0.1476127
18350	3.8392318	3.8203503	3.2704350	2.9723380	2.5301155	2.2112907	1.6583736	1.2864208	0.8621677	0.2803247	0.1494840	0.1085740	0.1011947	0.0941033	0.2123621	2.3519582	3.0084564	2.8569609	2.4922329	2.5120108	2.0785130	2.3929106	1.8561427	1.5728559	2.2421087	2.1189525	1.9351595	1.3499742	0.6631891	0.5819134	0.2854200	0.1775957	0.0453141	0.0710590	0.4961725	0.3561072	0.6125973	0.4677751	0.2449700	0.0435720	0.0360233	0.1908514	0.1321684	0.2159567	0.0690752	0.3922967	0.0796151	0.1172865	0.1570114
18400	3.8129628	3.8126392	3.2473579	2.8923252	2.5228488	2.2517050	1.7537676	1.3088264	0.8770668	0.2765311	0.1518446	0.1138212	0.1049705	0.0948690	0.2255487	2.3445965	2.9582633	2.8201472	2.5391054	2.5494576	2.0936147	2.3991757	1.9079984	1.5722433	2.2393137	2.1025271	1.9398130	1.3002569	0.6583759	0.5885126	0.2794655	0.1909180	0.0505101	0.0623849	0.4877203	0.3565104	0.6040133	0.4760033	0.2826635	0.0426877	0.0406555	0.1721654	0.1187437	0.2116239	0.0491312	0.4258669	0.0470380	0.0965373	0.1954476
18450	3.7879894	3.7257142	3.2872817	2.9459519	2.5321278	2.2868048	1.7692103	1.3813416	0.8716553	0.3050837	0.1639678	0.1124417	0.1043662	0.0927286	0.2592172	2.3340563	2.9715117	2.8047570	2.4741026	2.5019248	2.1805296	2.3739582	1.8800162	1.5769095	2.2257468	2.1111325	1.9088171	1.3137338	0.6476320	0.5897401	0.3108610	0.2195831	0.0621537	0.0675969	0.5085638	0.3783372	0.5909477	0.4725506	0.2426091	0.0417687	0.0375555	0.1959506	0.1170293	0.1976799	0.0442196	0.4873181	0.0695231	0.1130067	0.1673595
18500	3.8603525	3.8452462	3.2619517	2.9598669	2.5248980	2.1661162	1.6914673	1.3395586	0.8909526	0.2724873	0.1638666	0.1145360	0.1091456	0.0972752	0.2528824	2.3487765	2.9739006	2.8223635	2.4787615	2.4995229	2.1154053	2.3459864	1.8572154	1.5757355	2.2014949	2.0393983	1.8602583	1.3235457	0.6764250	0.5828194	0.2854208	0.1986987	0.0638390	0.0621281	0.4899623	0.3677550	0.6078836	0.4885651	0.2645581	0.0456339	0.0474115	0.1830336	0.1244413	0.2189014	0.0429404	0.3954982	0.0576695	0.1064119	0.1679726
18550	3.7217443	3.7121690	3.1962755	2.9643378	2.5218478	2.1825740	1.6966922	1.3411083	0.8653768	0.3032697	0.1554632	0.1120503	0.1005975	0.0956308	0.2339152	2.3500981	2.9544541	2.8162929	2.5019839	2.5186523	2.0696049	2.3462535	1.8980152	1.5651788	2.2141533	2.0434265	1.8748595	1.2501398	0.6674770	0.5816224	0.2841002	0.1752245	0.0516176	0.0577569	0.4905733	0.3722967	0.5990741	0.4804740	0.2492992	0.0356247	0.0510541	0.2234480	0.1256598	0.2211780	0.0485935	0.5382103	0.0729280	0.1148454	0.1465750
18600	3.7022582	3.6824913	3.2136241	2.9148227	2.5233747	2.2282218	1.6486102	1.2974152	0.8583837	0.2719458	0.1458324	0.1128242	0.1080646	0.1010284	0.2447690	2.3503460	2.9291455	2.7984581	2.4664589	2.5152065	2.1335736	2.3597749	1.8643360	1.5818098	2.2103384	2.0923994	1.9180807	1.2989150	0.6586177	0.5591089	0.2707708	0.1781961	0.0554744	0.0697201	0.4712600	0.3501818	0.6155047	0.4932306	0.2691575	0.0429430	0.0426582	0.2043535	0.1221195	0.2035258	0.0507776	0.4837332	0.0623264	0.1149711	0.1737712
18650	3.7573805	3.7504231	3.2378393	2.9284942	2.5247650	2.1754292	1.6763501	1.3280822	0.8636976	0.2974395	0.1569089	0.1154577	0.1081610	0.0971574	0.2180426	2.3389769	2.9520520	2.8087321	2.4829561	2.4875931	2.0616808	2.3642610	1.8918929	1.5899001	2.2042583	2.0766164	1.8958823	1.3199421	0.6394204	0.5579019	0.2829119	0.1911321	0.0550883	0.0609630	0.4743844	0.3638132	0.5905028	0.4658815	0.2591378	0.0504343	0.0370454	0.1896006	0.1282484	0.2051619	0.0528122	0.4214839	0.0621282	0.1015393	0.1499844
18700	3.7791721	3.7675107	3.2339086	2.9356824	2.5218115	2.2179157	1.6642303	1.3110391	0.8476251	0.3231558	0.1650661	0.1083816	0.0997530	0.0926320	0.2087528	2.3469424	2.9615265	2.8658991	2.5037048	2.5162764	2.1049891	2.3877467	1.8762827	1.5849684	2.2581612	2.0992170	1.9146311	1.3131345	0.6763927	0.5864880	0.2798230	0.1867434	0.0516471	0.0635177	0.4923717	0.3598359	0.6158094	0.5081021	0.2547905	0.0412844	0.0335269	0.1962208	0.1051062	0.1938620	0.0474881	0.4710027	0.0636852	0.1222731	0.1436888
18750	3.7443446	3.7375359	3.2982089	2.9461883	2.5253375	2.2208961	1.6923410	1.3640848	0.8326374	0.2906929	0.1536236	0.1116105	0.1021279	0.0950954	0.2290627	2.2775764	3.0129538	2.8565155	2.5107446	2.5175505	2.0395893	2.3983407	1.8783677	1.5664699	2.2612689	2.1477073	1.9658016	1.3730159	0.6793814	0.5810143	0.2771137	0.1940493	0.0581830	0.0598153	0.4675260	0.3685093	0.6268523	0.4916494	0.2694950	0.0436627	0.0402536	0.1844282	0.1088354	0.1967869	0.0569625	0.3616651	0.0568633	0.1059974	0.1691127
18800	3.7621543	3.7597461	3.2576050	2.9076523	2.5408384	2.2798663	1.6824276	1.3517062	0.9006338	0.2999596	0.1550636	0.1145358	0.1030871	0.0929231	0.2377016	2.3473248	2.9775251	2.8497127	2.4303406	2.5417441	2.1009606	2.4152371	1.8993478	1.5735021	2.2703083	2.1488450	1.9201525	1.3063070	0.6897996	0.5856662	0.3054361	0.2094039	0.0610800	0.0603847	0.4977432	0.3658112	0.6056892	0.4836769	0.2732931	0.0445914	0.0489637	0.1836963	0.1169431	0.2206710	0.0413466	0.5709135	0.0676361	0.1207746	0.1470243
18850	3.6848771	3.6813925	3.3006356	2.9981286	2.5281196	2.2214580	1.7177260	1.2761187	0.8208479	0.2799035	0.1653409	0.1206764	0.1084571	0.0947028	0.2237073	2.3605445	2.9961628	2.8473775	2.5678651	2.5150459	2.0907518	2.3963448	1.9093212	1.5854442	2.2227326	2.0746333	1.9013154	1.2310855	0.6675629	0.5588061	0.2927288	0.1891059	0.0493945	0.0666543	0.4590201	0.3522662	0.6148199	0.4962536	0.2526045	0.0448905	0.0397668	0.1807660	0.1302472	0.2118104	0.0546374	0.4064995	0.0563986	0.1301101	0.1492240
18900	3.8925391	3.8569173	3.3163949	2.9643388	2.5421289	2.2425257	1.6646288	1.2941284	0.8587443	0.2936320	0.1543796	0.1119107	0.1032841	0.0954589	0.2260752	2.3419877	3.0110100	2.8632013	2.4875809	2.5353081	2.1003735	2.3874944	1.8828945	1.5861328	2.2194628	2.1051632	1.9132658	1.2764221	0.6421997	0.5637663	0.2857540	0.2103870	0.0602034	0.0605668	0.4947610	0.3830468	0.5889367	0.4769484	0.2743011	0.0512583	0.0351072	0.1799767	0.1105118	0.2057226	0.0442289	0.5455939	0.0685704	0.1112706	0.1373681
18950	3.8837451	3.8279745	3.2936808	2.9683418	2.5379699	2.1700863	1.7121365	1.2829855	0.8018527	0.3002970	0.1512820	0.1086075	0.1028487	0.0948690	0.2083587	2.3534372	2.9921085	2.8701143	2.4999285	2.5027218	2.0401839	2.3731231	1.8975096	1.5731553	2.2242654	2.0806742	1.8876977	1.2771891	0.6490028	0.5606639	0.2808573	0.1834440	0.0560338	0.0634542	0.4671922	0.3484466	0.5978235	0.4789033	0.2701612	0.0480940	0.0373246	0.1800591	0.1273896	0.2146481	0.0554890	0.2751738	0.0621906	0.1163462	0.1657874
19000	3.7844414	3.7504916	3.2659856	2.9559813	2.5212538	2.2623165	1.7191534	1.3318095	0.8572083	0.2824025	0.1567816	0.1086538	0.0997835	0.0909256	0.2156236	2.3500654	2.9902571	2.8396560	2.5105419	2.5339863	2.1595122	2.3963797	1.8808552	1.5921577	2.2354932	2.0890550	1.8991019	1.3108721	0.6474612	0.5742106	0.2845215	0.1944237	0.0509894	0.0554111	0.4726131	0.3507543	0.5951226	0.4686766	0.2498258	0.0443018	0.0432665	0.1856741	0.1146105	0.2003224	0.0412288	0.4920094	0.0566865	0.1203565	0.1616616
19050	3.7884192	3.7285434	3.2791621	2.9489457	2.5305765	2.2429037	1.7349059	1.3542706	0.8564204	0.3047500	0.1712438	0.1177145	0.1081694	0.1007894	0.2149377	2.3456301	2.9773587	2.8334325	2.5432141	2.5341467	2.1190155	2.4078714	1.8602230	1.5569040	2.2443633	2.1037362	1.9139363	1.2709830	0.6654588	0.5836914	0.2739159	0.1889497	0.0545537	0.0589407	0.4709882	0.3571658	0.5989110	0.4867603	0.2610365	0.0424103	0.0377807	0.1957214	0.1125689	0.2145276	0.0410688	0.4091375	0.0697924	0.1041608	0.1330199
19100	3.8822655	3.8505312	3.2843340	2.9279964	2.5352945	2.1923313	1.6729467	1.3002344	0.8631306	0.3093246	0.1663775	0.1153171	0.1045382	0.0975918	0.2149659	2.3435251	2.9549483	2.8218517	2.4657357	2.5283511	2.1090482	2.3832274	1.8880004	1.5717158	2.2218862	2.1261971	1.9284528	1.3494418	0.6919991	0.5965637	0.3030278	0.1957175	0.0602488	0.0596628	0.5015031	0.3681770	0.6323888	0.5009032	0.2676878	0.0408129	0.0427082	0.2223454	0.1256940	0.2296025	0.0464714	0.3875851	0.0587377	0.1129514	0.1485715
19150	3.7998529	3.7733842	3.2620366	2.9597678	2.5420197	2.3235088	1.6834834	1.3105990	0.8813118	0.3091920	0.1560427	0.1147693	0.1051838	0.0992126	0.2210431	2.3448012	2.9484065	2.8123950	2.4911089	2.5228827	2.1207628	2.3923001	1.8712550	1.5716482	2.2517755	2.1653247	1.9676105	1.3121962	0.6643040	0.5797288	0.2931314	0.2027331	0.0441124	0.0525316	0.4853147	0.3570410	0.5971300	0.4575844	0.2648755	0.0427647	0.0428920	0.1865482	0.1180442	0.2074667	0.0474316	0.4146716	0.0875270	0.1168963	0.1429311
19200	3.8073158	3.7667439	3.3081148	2.9698940	2.5217489	2.1520255	1.6808709	1.3413176	0.8231699	0.2914018	0.1525518	0.1153672	0.1083419	0.0973732	0.2075870	2.3492164	3.0108174	2.8513086	2.5248822	2.5073288	2.0633834	2.3730967	1.8855710	1.5847791	2.2173360	2.1051539	1.9262834	1.2793296	0.6599842	0.5783173	0.2923163	0.1751346	0.0501972	0.0596222	0.4724662	0.3527363	0.6014205	0.4925412	0.2744894	0.0411863	0.0427917	0.1793682	0.1141326	0.1961691	0.0598021	0.4147055	0.0624220	0.1241372	0.2160352
19250	3.8851403	3.8386741	3.2352224	2.9569093	2.5215354	2.2300739	1.7749635	1.3537220	0.8935364	0.3182470	0.1556154	0.1162386	0.1086545	0.1001607	0.2374621	2.3568908	2.9325556	2.7862608	2.4752811	2.4799656	2.0505791	2.3512474	1.8802599	1.5807117	2.2206674	2.0557466	1.8641627	1.3278271	0.6538580	0.5615141	0.2781155	0.1902901	0.0543997	0.0606592	0.4711907	0.3389961	0.6005357	0.4521075	0.2422377	0.0407352	0.0391622	0.1797777	0.1221529	0.2226697	0.0419644	0.3426702	0.0569953	0.1093654	0.1823696
19300	3.8250166	3.7347060	3.2498354	2.9878348	2.5265889	2.1967244	1.7211094	1.2856364	0.8566248	0.2992830	0.1511148	0.1122566	0.1028213	0.0980330	0.2508303	2.3599123	2.9448603	2.7959285	2.4347834	2.4826998	2.0511834	2.3651955	1.8760203	1.5757959	2.2232094	2.1039059	1.8868301	1.2982288	0.6538919	0.5775945	0.2810547	0.1967645	0.0573000	0.0665824	0.4874682	0.3484347	0.5891685	0.4588213	0.2471939	0.0490167	0.0332709	0.1973851	0.1186335	0.2083099	0.0488610	0.4005285	0.0646105	0.1278624	0.1747419
19350	3.7924327	3.7616069	3.2529467	2.9305944	2.5238479	2.2626059	1.7257140	1.3157710	0.8115167	0.2812262	0.1526203	0.1110750	0.1017974	0.0916730	0.2120897	2.3473692	2.9755497	2.8284750	2.5317508	2.5072084	2.0449808	2.3520004	1.9000868	1.5735285	2.1549318	2.0460012	1.8740558	1.2830549	0.6694769	0.5827495	0.2785882	0.1866783	0.0533612	0.0588137	0.4940678	0.3797076	0.6099451	0.4828923	0.2569380	0.0448072	0.0449242	0.1784199	0.1127789	0.2121238	0.0468274	0.3875947	0.0805385	0.1118994	0.2050035
19400	3.8990352	3.8421034	3.2972886	2.9757302	2.5223194	2.2982424	1.7490260	1.3804077	0.8862000	0.2966164	0.1524122	0.1052570	0.1001481	0.0900953	0.2488141	2.3456019	3.0099769	2.8323466	2.4960869	2.5195848	2.0235173	2.3930763	1.8823118	1.5866409	2.2409623	2.0903360	1.9247620	1.2578630	0.6663109	0.5844125	0.2771891	0.1753661	0.0557243	0.0633681	0.5011998	0.3790395	0.5943126	0.4650362	0.2569224	0.0399945	0.0374042	0.1920694	0.1151244	0.2033979	0.0484120	0.3176086	0.0529946	0.1325899	0.1756516
19450	3.7887524	3.7870989	3.2538037	2.9797815	2.5318542	2.2338170	1.7824526	1.3369038	0.8792236	0.3051462	0.1530745	0.1111971	0.1040355	0.0941438	0.2563711	2.3542457	2.9810301	2.8462256	2.5150033	2.5286549	2.0857747	2.3703692	1.8707634	1.5721942	2.2093990	2.0657894	1.8913304	1.2884345	0.6670295	0.5856116	0.2708760	0.1737287	0.0582366	0.0643797	0.4857910	0.3673456	0.6065197	0.4696907	0.2619467	0.0402233	0.0386524	0.2089301	0.1144705	0.2408901	0.0469361	0.3399005	0.0675084	0.1307832	0.1652246
19500	3.7426118	3.7083501	3.2542982	2.9610914	2.5271577	2.2761290	1.7816888	1.3532437	0.8428577	0.2972128	0.1539454	0.1156093	0.1052937	0.0974652	0.2269173	2.3565302	2.9915224	2.8555801	2.5114187	2.5159184	2.0242917	2.3825366	1.8689304	1.5720423	2.2531769	2.1155446	1.9376140	1.3592839	0.6792958	0.5888662	0.2902637	0.1895473	0.0534814	0.0613400	0.4717455	0.3498831	0.6347990	0.5268731	0.2608100	0.0503789	0.0367384	0.1935037	0.1148579	0.2205250	0.0514331	0.7338462	0.0613364	0.1250563	0.1753792
19550	3.8573087	3.8245102	3.2953115	2.9637822	2.5234580	2.2197433	1.6966565	1.3015850	0.8509254	0.2815321	0.1618378	0.1077269	0.0980004	0.0874281	0.2335423	2.3533833	2.9874999	2.8318636	2.4732257	2.5240854	2.0886762	2.4004126	1.8667042	1.5575453	2.2644209	2.1078006	1.9280491	1.2867321	0.6788097	0.6040381	0.2967126	0.2026617	0.0538555	0.0544968	0.4927731	0.3722830	0.6182760	0.4901550	0.2651951	0.0434930	0.0385657	0.1775145	0.1208048	0.1977707	0.0530914	0.2808782	0.0608109	0.1153594	0.1769793
19600	3.8531554	3.8009028	3.3008944	2.8970684	2.5248539	2.2310770	1.6354408	1.2111060	0.8368684	0.2923873	0.1451948	0.1023509	0.0936174	0.0855945	0.2348481	2.3487352	2.9474148	2.8119654	2.5401446	2.5134383	2.0297237	2.3800643	1.8667788	1.5700014	2.2250221	2.1024796	1.8870748	1.2693572	0.6668046	0.5907466	0.2977951	0.1961183	0.0562505	0.0642944	0.4999525	0.3756683	0.6160908	0.4699460	0.2581862	0.0476849	0.0355223	0.2035936	0.1149669	0.2072140	0.0527280	0.4057697	0.0592713	0.1135860	0.1571825
19650	3.7952762	3.7899724	3.2027631	2.9143124	2.5197709	2.2214844	1.6992599	1.2457265	0.8362842	0.2658872	0.1368373	0.0986382	0.0881190	0.0832409	0.2324851	2.3502535	2.9581062	2.8499115	2.5106773	2.5194882	2.1161854	2.3942305	1.8656170	1.5755499	2.2137467	2.0915249	1.8901019	1.3020772	0.6468888	0.5778602	0.2664888	0.1702477	0.0491551	0.0592368	0.4646644	0.3466856	0.5986065	0.4684510	0.2522522	0.0355846	0.0428690	0.2033281	0.1245568	0.2043209	0.0470832	0.3345684	0.0646327	0.1394969	0.1413481
19700	3.7629458	3.7445907	3.2332405	2.9128754	2.5233838	2.2087654	1.7259530	1.3400487	0.8628148	0.3209109	0.1550015	0.1004255	0.0923258	0.0799325	0.2423011	2.3522374	2.9466399	2.8085287	2.4943068	2.4997023	2.0189132	2.3532361	1.9029210	1.5724768	2.2133372	2.0733699	1.8966796	1.3175976	0.6852521	0.5956312	0.2807071	0.1959552	0.0436630	0.0704001	0.5036688	0.3768798	0.6249671	0.4812330	0.2512817	0.0448871	0.0403311	0.2054633	0.1226359	0.2059829	0.0485590	0.4268866	0.0752115	0.1143339	0.2135538
19750	3.7962056	3.7861950	3.2189738	2.9036790	2.5226415	2.2456587	1.6601002	1.2974919	0.8792928	0.3118617	0.1523098	0.1102922	0.1025882	0.0921418	0.2479567	2.3454949	2.9260115	2.8086334	2.4646329	2.5054657	2.0360291	2.3737236	1.8738585	1.5637799	2.1798679	2.0404555	1.8787842	1.2932026	0.6580511	0.5938811	0.2931214	0.1883681	0.0537199	0.0560789	0.5024608	0.3807300	0.5996442	0.5009854	0.2607403	0.0440489	0.0366831	0.2035247	0.1222617	0.2201121	0.0582367	0.8637943	0.0816643	0.1298208	0.1939683
19800	3.7508941	3.7229569	3.2619221	2.9209860	2.5226031	2.1805300	1.6534887	1.2997762	0.8191883	0.3008720	0.1709112	0.1219823	0.1078867	0.0981486	0.2351059	2.3503432	3.0045290	2.8520051	2.5359833	2.4863272	2.0579987	2.3764795	1.8582226	1.5835033	2.2156623	2.0803884	1.9127212	1.3101653	0.6702409	0.5860180	0.2962823	0.1990454	0.0577736	0.0625710	0.4789119	0.3679860	0.6156282	0.4848799	0.2842449	0.0445285	0.0427103	0.1926522	0.1237825	0.2091261	0.0482317	0.4253841	0.0750521	0.1261123	0.1579587
19850	3.7246635	3.6934511	3.2204789	2.9458614	2.5236579	2.1220811	1.6553979	1.2561583	0.8030220	0.2897858	0.1504245	0.1076495	0.1016466	0.0937839	0.2223400	2.3377095	2.9502579	2.8029851	2.4939108	2.5182995	2.1432832	2.3840421	1.8811415	1.5685029	2.2125890	2.0835694	1.9022893	1.3411227	0.6744487	0.5868989	0.2774348	0.1905383	0.0462470	0.0558125	0.4896309	0.3657136	0.6059084	0.4695032	0.2342763	0.0477389	0.0455127	0.2000579	0.1202639	0.2132833	0.0587290	0.4503389	0.0675403	0.1123903	0.1442350
19900	3.8381735	3.7614425	3.2158092	2.9519729	2.5261764	2.1523495	1.6652966	1.3193568	0.7758067	0.2846983	0.1502597	0.1116843	0.1022333	0.0911447	0.1956043	2.3373156	2.9343331	2.8288275	2.5229377	2.5160907	2.1338207	2.3875748	1.8685634	1.5752603	2.2306665	2.1080336	1.9359225	1.3035137	0.6470932	0.5746871	0.2753728	0.1922582	0.0583710	0.0509591	0.4845349	0.3685311	0.5782751	0.4727222	0.2224403	0.0384499	0.0359876	0.2030281	0.1193768	0.2159549	0.0464012	0.6502756	0.0716938	0.1322555	0.1601241
19950	3.8672983	3.8285884	3.2520804	2.9896311	2.5218097	2.1821057	1.7018512	1.3382260	0.8690314	0.3193667	0.1633285	0.1094903	0.0990736	0.0922284	0.1949322	2.3306244	2.9988696	2.8259118	2.4826910	2.5234063	2.1022046	2.3849073	1.9011179	1.5677809	2.2058044	2.0922115	1.8752433	1.3269737	0.6162272	0.5304233	0.2716306	0.1800481	0.0554359	0.0568781	0.4590860	0.3532609	0.5601299	0.4244987	0.2294619	0.0366401	0.0419929	0.1828710	0.1323217	0.2257100	0.0504961	0.4497185	0.0716236	0.1111027	0.1544844
20000	3.7970534	3.7969130	3.2657719	2.9180410	2.5228201	2.3530603	1.7654996	1.3478863	0.8476745	0.3223029	0.1529860	0.1053590	0.0955976	0.0885946	0.2057563	2.3418924	2.9495442	2.8374703	2.4891963	2.5260437	2.0279723	2.3964494	1.9006365	1.5828136	2.2462264	2.0981689	1.9364478	1.3050822	0.6471277	0.5639264	0.2835383	0.1951130	0.0528552	0.0607973	0.4649501	0.3446213	0.5902635	0.4612310	0.2310613	0.0425113	0.0401731	0.1860467	0.1269216	0.2230693	0.0626127	0.3495583	0.0634622	0.1120312	0.1702339
20050	3.8291597	3.8243894	3.3556592	3.0043798	2.5224668	2.1864132	1.6756584	1.2476264	0.8286431	0.3073389	0.1689057	0.1113084	0.0999256	0.0922790	0.2196399	2.3438523	3.0241694	2.8630951	2.5758058	2.5472884	2.1027441	2.4098161	1.8965834	1.5917880	2.2647267	2.1126643	1.9474771	1.3326764	0.6467842	0.5700993	0.2869898	0.1979864	0.0604169	0.0672273	0.4751049	0.3572708	0.5936796	0.4764299	0.2513547	0.0453571	0.0515204	0.1891224	0.1161911	0.2336712	0.0449192	0.3390438	0.0563889	0.1159706	0.1504596
20100	3.8095656	3.7819338	3.2891752	3.0045596	2.5240935	2.1960423	1.6859417	1.3488693	0.8800678	0.3066156	0.1534668	0.1155615	0.1046120	0.0987777	0.2413308	2.3506903	2.9854673	2.8189335	2.4973191	2.5212569	2.0001693	2.3839180	1.9248855	1.5831650	2.2584514	2.1467853	1.9518534	1.2583496	0.6660581	0.5930066	0.3019475	0.1995592	0.0565973	0.0659391	0.4909766	0.3640166	0.6154781	0.4743307	0.2725095	0.0472203	0.0407257	0.1891208	0.1200288	0.2214292	0.0440047	0.3427643	0.0702719	0.1370124	0.1631672
20150	3.9318423	3.9288413	3.2487373	2.9638998	2.5274917	2.2353083	1.7081503	1.3063958	0.8164802	0.2752719	0.1584556	0.1189318	0.1078713	0.1006817	0.2253423	2.3554474	2.9761822	2.8342030	2.4243695	2.5147399	2.0966094	2.3660457	1.9151426	1.5772202	2.2128970	2.0920536	1.8945429	1.2879717	0.6751854	0.6013196	0.2897340	0.1805078	0.0549223	0.0622576	0.4916841	0.3544354	0.6252011	0.4908375	0.2555923	0.0415225	0.0336048	0.1786486	0.1150242	0.2320612	0.0514146	0.5343558	0.0643914	0.1084598	0.1671640
20200	3.9067045	3.8848320	3.3180471	2.9880158	2.5213428	2.2761793	1.7563465	1.3458607	0.8420532	0.2957135	0.1690083	0.1187814	0.1104983	0.1016674	0.2227330	2.3107650	2.9857202	2.8513107	2.5016105	2.5549795	2.1590816	2.4223656	1.9117257	1.5854536	2.2467212	2.0820310	1.9124266	1.3074093	0.6648600	0.5857388	0.2842337	0.1969482	0.0582172	0.0642932	0.4943852	0.3728605	0.6136648	0.4991066	0.2726348	0.0488814	0.0391717	0.1856640	0.1245310	0.2128588	0.0511441	0.6237531	0.0750550	0.1077699	0.1607156
20250	3.9605912	3.8790937	3.2969009	2.9544559	2.5235319	2.1626888	1.6756474	1.3306586	0.8593488	0.2950040	0.1632412	0.1141926	0.1073178	0.0985288	0.2693300	2.3529214	2.9880149	2.8716648	2.5071029	2.5747306	2.1112301	2.4617797	1.9181834	1.5828471	2.2828056	2.1235275	1.8963183	1.2601331	0.6713211	0.5827421	0.2741640	0.1742935	0.0547383	0.0651337	0.4855856	0.3601934	0.6216667	0.4980552	0.2611692	0.0405551	0.0412324	0.2058569	0.1265434	0.2104769	0.0482438	0.4277517	0.0493619	0.1121700	0.1617431
20300	3.9243438	3.8802576	3.2823624	2.9614364	2.5212147	2.2693642	1.7165800	1.3745060	0.8914250	0.2960908	0.1637105	0.1165236	0.1098087	0.1016718	0.2113125	2.3499715	3.0006022	2.8190367	2.5310744	2.5202345	2.0959998	2.4060662	1.8828121	1.5765136	2.2618423	2.1330111	1.9219828	1.2910693	0.6773391	0.5864960	0.2800963	0.1933080	0.0515888	0.0568629	0.4980468	0.3705270	0.6177751	0.4710333	0.2491923	0.0431558	0.0370810	0.1818392	0.1130810	0.2180743	0.0461468	0.3819042	0.0492884	0.1095418	0.1708891
20350	3.6546217	3.6525027	3.2102756	2.9264827	2.5208047	2.1589813	1.6563503	1.3158486	0.8294102	0.2894336	0.1536847	0.1110439	0.1023756	0.0918246	0.2335952	2.3421446	2.9586032	2.8051801	2.5091741	2.5101394	2.0870517	2.3545813	1.8778180	1.5764034	2.2144915	2.0717054	1.8676480	1.2928502	0.6538144	0.5891800	0.2715755	0.1794642	0.0532830	0.0573832	0.4720949	0.3457748	0.6134589	0.4900202	0.2636639	0.0417268	0.0432714	0.1759700	0.1117864	0.2234143	0.0433244	0.4742713	0.0792648	0.1415240	0.1808895
20400	3.7666220	3.7229025	3.2641592	2.9247541	2.5220309	2.2719747	1.6690329	1.3066654	0.8552134	0.2824695	0.1478715	0.1051279	0.0996041	0.0953981	0.2323036	2.3315482	2.9742515	2.8266782	2.4948632	2.5116362	2.0307326	2.3687116	1.8760675	1.5865000	2.2360953	2.0930679	1.9059459	1.3204079	0.6491586	0.5634154	0.2741644	0.1823865	0.0471440	0.0714402	0.4523189	0.3448570	0.5990452	0.4734563	0.2697080	0.0462480	0.0400111	0.1777765	0.1311405	0.2374311	0.0543397	0.4720998	0.0838280	0.1098784	0.1396342
20450	3.7758638	3.7695870	3.3311301	3.0096533	2.5241639	2.1947457	1.6733799	1.2981625	0.8351122	0.2983100	0.1536610	0.1140505	0.0989620	0.0882043	0.2435793	2.3505375	3.0080127	2.8717413	2.5345770	2.5285864	2.1596940	2.3805673	1.8868310	1.5892829	2.2235817	2.0846126	1.9158927	1.2947463	0.6499700	0.5666473	0.2875622	0.1819983	0.0577923	0.0679068	0.4696996	0.3444369	0.5941087	0.4842150	0.2722293	0.0442074	0.0401453	0.1702374	0.1246774	0.2124873	0.0553479	0.4012339	0.0628067	0.1275285	0.1472866
20500	3.8822599	3.8430237	3.2460888	2.9817090	2.5289855	2.2895346	1.6995086	1.3586720	0.9058479	0.2757359	0.1510431	0.1105006	0.1014977	0.0950251	0.2390320	2.3450699	2.9684676	2.8358984	2.4780602	2.5265503	2.0850515	2.3654331	1.8428753	1.5752426	2.1968023	2.0721262	1.8738827	1.2890788	0.6697241	0.5752224	0.2745008	0.1814384	0.0554567	0.0637085	0.4712652	0.3498915	0.6024949	0.4866721	0.2703645	0.0483592	0.0343662	0.1767923	0.0987623	0.2034372	0.0637657	0.4956953	0.0678787	0.1048310	0.1963730
20550	3.7758551	3.7306811	3.3318230	2.9237514	2.5255314	2.2601054	1.7116885	1.3667469	0.8177145	0.2696041	0.1467822	0.1085863	0.0999221	0.0918576	0.2125077	2.3491942	3.0103997	2.8579343	2.4826588	2.5591909	2.1392857	2.4010337	1.8883589	1.5816286	2.2422068	2.1145767	1.9046677	1.3305535	0.6578804	0.5813472	0.3167629	0.2260675	0.0504527	0.0660068	0.4738305	0.3584851	0.5920425	0.4575232	0.2678463	0.0490994	0.0402096	0.1782045	0.1309273	0.1993321	0.0447023	0.2820375	0.0650481	0.1076231	0.1743661
20600	3.8241780	3.7341581	3.2748565	2.8717336	2.5219600	2.2461011	1.6669627	1.2968772	0.8311974	0.2925250	0.1550264	0.1068120	0.0974239	0.0891609	0.2223673	2.2959097	2.9944559	2.8260792	2.4775407	2.5204717	2.0356519	2.3916057	1.9005885	1.5620220	2.2438590	2.0909775	1.8722224	1.2938354	0.6527612	0.5669721	0.2795307	0.1866556	0.0554782	0.0535550	0.4733173	0.3558356	0.5948154	0.4824904	0.2636882	0.0554430	0.0399222	0.1759589	0.1193192	0.2203213	0.0393798	0.4457981	0.0772869	0.1029910	0.1435764
20650	3.8806613	3.8665655	3.2569035	3.0136632	2.5277563	2.2446576	1.6478709	1.2660532	0.7664286	0.2900904	0.1518462	0.0950936	0.0881359	0.0819228	0.2536043	2.3273616	2.9844737	2.8118491	2.5111469	2.5168477	2.0955914	2.4102333	1.8678198	1.5683306	2.2461583	2.0957010	1.8904326	1.2977711	0.6508858	0.5726393	0.2668316	0.1866281	0.0481965	0.0543931	0.4751213	0.3576148	0.5926912	0.4560828	0.2545609	0.0438555	0.0497048	0.1908191	0.1289430	0.2200638	0.0457411	0.4668826	0.0792234	0.1056114	0.1932662
20700	3.8577601	3.7944523	3.2595197	2.8993329	2.5306838	2.2467016	1.7335484	1.3073908	0.8405533	0.2945348	0.1461367	0.1057576	0.0989917	0.0851608	0.2285459	2.3384527	2.9775597	2.8498146	2.5492752	2.5458704	2.1046902	2.3999933	1.8841721	1.5699388	2.2540937	2.1065671	1.9067904	1.3398173	0.6568866	0.5712587	0.2810579	0.1898748	0.0492327	0.0671751	0.4651930	0.3654439	0.5998517	0.4873031	0.2429297	0.0387683	0.0338186	0.1842762	0.1239773	0.2185742	0.0500261	0.4527161	0.0697536	0.1177098	0.1576556
20750	3.8756215	3.8535107	3.3279178	3.0339473	2.5325364	2.1784940	1.6566331	1.3419985	0.7963665	0.2876707	0.1667546	0.1128586	0.1053865	0.0941740	0.2364208	2.3417533	3.0206039	2.8728039	2.4714748	2.5587782	2.0849883	2.4223040	1.8549584	1.5774446	2.2464689	2.0835963	1.8945234	1.2957585	0.6682495	0.6028483	0.2982310	0.1934628	0.0551125	0.0681590	0.5224470	0.3866343	0.6106149	0.4766401	0.2804522	0.0498955	0.0316376	0.1840664	0.1175304	0.1926223	0.0465991	0.5340210	0.0649054	0.0928736	0.1523264
20800	4.0048048	4.0024278	3.3153216	2.9657947	2.5229001	2.2721291	1.7387903	1.3368743	0.8489560	0.2828389	0.1523491	0.1127824	0.0993302	0.0912929	0.2185315	2.3245795	3.0103934	2.8588572	2.5405023	2.5240463	2.0366700	2.3786712	1.8903069	1.5730929	2.2433845	2.1136197	1.8854236	1.3082148	0.6649343	0.5891973	0.2947002	0.2001828	0.0512228	0.0692149	0.4887362	0.3632869	0.6034936	0.4746661	0.2473736	0.0495559	0.0503432	0.1803244	0.1219751	0.2149455	0.0538009	0.4136646	0.0660467	0.1084943	0.1653014
20850	3.8877131	3.8852656	3.3005452	2.9422424	2.5226916	2.2692986	1.7402486	1.3877283	0.9100818	0.3143022	0.1624193	0.1153213	0.1033391	0.0942375	0.2458526	2.3409046	2.9805203	2.8480156	2.5311053	2.5228097	2.1052376	2.3839389	1.8848341	1.5747998	2.2437029	2.0475250	1.8589985	1.2555899	0.6616687	0.5873914	0.3015056	0.2081056	0.0552892	0.0551923	0.4939081	0.3765161	0.6002050	0.4712450	0.2509725	0.0472548	0.0432627	0.1981138	0.1100585	0.2080880	0.0438044	0.5441285	0.0572012	0.1156486	0.1727612
20900	3.8507023	3.8435519	3.2461401	2.9159293	2.5255661	2.2620071	1.7112393	1.3418049	0.8521966	0.2861244	0.1597835	0.1186539	0.1080786	0.0996326	0.2469175	2.3318350	2.9742372	2.8345129	2.4689129	2.4752843	2.0098780	2.3427468	1.8587651	1.5665842	2.1605275	2.0244820	1.8489737	1.2531152	0.6587902	0.5817554	0.2868169	0.1936102	0.0602540	0.0636237	0.4778493	0.3552565	0.5953635	0.4774420	0.2643437	0.0446459	0.0385322	0.1832440	0.1132408	0.2273783	0.0452551	0.3629414	0.0713022	0.1140696	0.1473565
20950	3.9500815	3.9029654	3.2791106	2.9781267	2.5266077	2.2517248	1.7763209	1.3920500	0.8610071	0.2996483	0.1736108	0.1236916	0.1080805	0.0942597	0.2398674	2.3469551	2.9838625	2.8473981	2.4577720	2.4966620	2.0524872	2.3412340	1.8656723	1.5773725	2.1831149	2.0543059	1.8680522	1.2650934	0.6572973	0.5849234	0.2831851	0.1966246	0.0579152	0.0591080	0.4759658	0.3646953	0.5991833	0.4738726	0.2247504	0.0477786	0.0334111	0.1963172	0.1308875	0.2096190	0.0513181	0.6609592	0.0561683	0.1238585	0.1449772
21000	3.7363563	3.6532147	3.1975662	2.9398907	2.5258960	2.2099321	1.6475646	1.2848649	0.8189867	0.2899883	0.1434726	0.1056240	0.0995698	0.0907314	0.1892761	2.3559323	2.9360901	2.8356895	2.4779731	2.4764017	2.0631500	2.3446100	1.8418087	1.5775397	2.1523596	2.0192991	1.8558125	1.2714336	0.6308585	0.5679958	0.2903559	0.1990399	0.0464508	0.0636462	0.4675620	0.3472159	0.5883113	0.4680413	0.2715077	0.0418125	0.0395553	0.2226370	0.1239096	0.2430194	0.0491888	0.3182619	0.0655792	0.1116541	0.1929698
21050	3.6697041	3.6683454	3.2560583	2.9339043	2.5286632	2.2381822	1.7325664	1.2676306	0.7987107	0.2925396	0.1553734	0.1109264	0.1017348	0.0922293	0.2215275	2.3482754	2.9757671	2.8302547	2.5129119	2.4968933	2.0900428	2.3724294	1.8862785	1.5730006	2.1952929	2.0672214	1.8921702	1.3109383	0.6484593	0.5556193	0.3111971	0.2160363	0.0554505	0.0580231	0.4570552	0.3487895	0.5841036	0.4611254	0.2452523	0.0449659	0.0404751	0.1867606	0.1202505	0.2234065	0.0417038	0.4426434	0.0564695	0.1148342	0.1510544
21100	3.7755653	3.7699867	3.2312907	2.9044589	2.5219904	2.2843399	1.7055051	1.3506392	0.8694440	0.2810674	0.1560626	0.1153326	0.1022884	0.0883363	0.2170003	2.3497464	2.9394427	2.8046436	2.4918394	2.4681722	2.0291020	2.3326674	1.8127528	1.5774630	2.1708247	2.0337676	1.8427780	1.2771742	0.6421416	0.5552704	0.2660998	0.1781901	0.0489673	0.0548245	0.4639691	0.3608965	0.5716916	0.4494724	0.2535319	0.0440211	0.0368547	0.1741801	0.1311857	0.2555960	0.0567763	0.4645773	0.0538944	0.1128373	0.1724702
21150	3.8349800	3.7444584	3.2454831	2.9405164	2.5250961	2.2688630	1.7519784	1.3434580	0.8777668	0.2856740	0.1546611	0.1140633	0.1023396	0.0929321	0.1991623	2.3263177	2.9593776	2.8146103	2.4733648	2.4883030	2.0542655	2.3214173	1.8759158	1.5732020	2.1485379	2.0288255	1.8412069	1.2253253	0.6284819	0.5367832	0.2495283	0.1617426	0.0412259	0.0615501	0.4506413	0.3291889	0.5667288	0.4574340	0.2430797	0.0458797	0.0396063	0.1846244	0.1271659	0.2208455	0.0464957	0.4665495	0.0540766	0.1222866	0.1642369
21200	3.7570351	3.7398584	3.1980616	2.9699626	2.5217690	2.1611092	1.6874808	1.3208833	0.8027107	0.2917220	0.1594084	0.1173265	0.1024509	0.0955546	0.2318913	2.3614446	2.9206517	2.7866296	2.3826251	2.4965020	2.1012109	2.3651518	1.8918444	1.5734954	2.2085661	2.0589288	1.8703351	1.2387886	0.6391627	0.5622087	0.2717496	0.1807290	0.0483164	0.0692487	0.4765544	0.3599927	0.5791284	0.4530593	0.2388587	0.0358077	0.0474409	0.1915574	0.1211130	0.2108420	0.0486911	0.4217147	0.1005258	0.1087131	0.1684713
21250	3.7112799	3.7100965	3.2877727	2.9679508	2.5220452	2.2557379	1.6764443	1.2902627	0.7988287	0.3144461	0.1551997	0.1160698	0.1090771	0.0937901	0.2282543	2.3351339	2.9843020	2.8451752	2.5237894	2.5228065	2.0945043	2.3580714	1.8793786	1.5705818	2.2014534	2.0681072	1.8791876	1.2572160	0.6542873	0.5541799	0.2881420	0.1847201	0.0597075	0.0707963	0.4717704	0.3554564	0.6038044	0.4783714	0.2717153	0.0496149	0.0410763	0.1662974	0.1116080	0.2335453	0.0484330	0.3152559	0.0741190	0.1310135	0.1667695
21300	3.7160783	3.6877002	3.2511787	3.0118008	2.5242417	2.2673551	1.7424811	1.3461014	0.8473486	0.2872617	0.1621608	0.1079217	0.0980124	0.0917913	0.2455594	2.3347684	3.0014208	2.8387637	2.5363593	2.5310877	2.1825046	2.3747590	1.8963171	1.5919878	2.2326994	2.1117073	1.9226498	1.3257000	0.6688707	0.5910867	0.3054408	0.1984674	0.0451219	0.0666907	0.4910575	0.3606758	0.6105466	0.4949622	0.2736747	0.0408929	0.0386299	0.1977432	0.1142095	0.2177456	0.0377063	0.5466722	0.0636605	0.1182519	0.1558835
21350	3.8575734	3.8514246	3.2838692	2.9388287	2.5219405	2.2552211	1.6665316	1.3152299	0.8623824	0.2796988	0.1624686	0.1145275	0.1067966	0.0972359	0.2275457	2.3563699	3.0268514	2.8899888	2.5441302	2.5639673	2.2114833	2.4037835	1.8839817	1.5846412	2.2729429	2.1359469	1.9654107	1.3080397	0.6684402	0.6015898	0.2914659	0.1715161	0.0568356	0.0567797	0.4940753	0.3722456	0.6094686	0.4725934	0.2702750	0.0445263	0.0479240	0.1723865	0.1207590	0.2154265	0.0503505	0.4893744	0.0680098	0.1122933	0.1411416
21400	3.8903655	3.8745653	3.2857441	2.9797593	2.5220666	2.2202591	1.6835579	1.3060848	0.8157394	0.3017500	0.1577170	0.1169497	0.1049900	0.0958124	0.2438694	2.3481836	3.0063665	2.8506242	2.5634370	2.5682371	2.0936193	2.4181479	1.8800262	1.5798699	2.2583863	2.1240295	1.9407745	1.3055780	0.6820977	0.5871884	0.2909184	0.1920928	0.0539699	0.0637897	0.4899405	0.3759454	0.6279688	0.5184671	0.2698875	0.0502744	0.0393880	0.1881019	0.1152381	0.2141171	0.0653172	0.4354376	0.0847483	0.0943322	0.1541624
21450	3.7933688	3.7436837	3.2854729	2.9758007	2.5247513	2.1851620	1.7554117	1.3822946	0.9049007	0.2979545	0.1595479	0.1121421	0.1060210	0.0925674	0.2357311	2.3491517	2.9836228	2.8431857	2.4633601	2.5528477	2.0844837	2.3981087	1.9257053	1.5754975	2.2553224	2.1260964	1.9427890	1.3562206	0.6795028	0.5959428	0.2822629	0.2052301	0.0519598	0.0673719	0.4867201	0.3681996	0.6173351	0.4871347	0.2687755	0.0464939	0.0419331	0.2035504	0.1093547	0.2101381	0.0491242	0.5274669	0.0856508	0.1199429	0.1758644
21500	3.8628848	3.8596644	3.2960847	2.9497005	2.5246487	2.2698687	1.7654596	1.3624899	0.8908904	0.3080184	0.1568150	0.1113658	0.0963808	0.0899981	0.2376868	2.3438095	3.0242757	2.8898178	2.5369708	2.5310140	2.1049627	2.4036875	1.8703098	1.5742802	2.2510340	2.1271937	1.9361092	1.3647136	0.6948113	0.6152259	0.2958660	0.1901647	0.0521989	0.0712310	0.5114734	0.3767986	0.6267532	0.4913070	0.2781460	0.0512569	0.0328146	0.1743587	0.1186347	0.2253533	0.0352452	0.3577194	0.0869660	0.1091713	0.1518896
21550	3.9024758	3.8986122	3.2680610	2.9423357	2.5229892	2.2012783	1.6415544	1.2834927	0.8601085	0.2836151	0.1430186	0.0969293	0.0901924	0.0807797	0.2479319	2.3515453	2.9525761	2.8188716	2.3744904	2.4714904	2.0300992	2.3522984	1.8592952	1.5731209	2.2324951	2.0948072	1.8711247	1.3288281	0.6871882	0.6044219	0.2887884	0.1893706	0.0532239	0.0707412	0.4896540	0.3722873	0.6155435	0.5041464	0.2681112	0.0461380	0.0507216	0.1873431	0.1152140	0.2266759	0.0487101	0.6886856	0.0631988	0.1165121	0.1351070
21600	3.8382197	3.8380370	3.2659919	2.9654169	2.5224003	2.2601278	1.7209651	1.3051840	0.8256251	0.3048911	0.1609222	0.1158812	0.1024207	0.0871331	0.2353226	2.3418173	2.9406803	2.8010996	2.4605708	2.5085885	2.0996788	2.3905735	1.8594333	1.5718081	2.2418765	2.1321408	1.9807677	1.3938466	0.6959326	0.5919412	0.2932062	0.2011082	0.0592617	0.0668047	0.4895170	0.3515291	0.6024607	0.4856349	0.2758647	0.0495226	0.0369323	0.1808108	0.1187621	0.2114080	0.0518344	0.3976392	0.0593226	0.1085335	0.1857361
21650	3.7243742	3.7233631	3.2748143	2.9586220	2.5216063	2.2479780	1.7148763	1.3215202	0.9109589	0.2892121	0.1503724	0.1124789	0.1013437	0.0932068	0.2413710	2.3425826	2.9775295	2.8300567	2.5335394	2.5250115	2.1144495	2.4050257	1.8822758	1.5723788	2.2651246	2.1272844	1.9275115	1.3625097	0.6749237	0.5923417	0.2958999	0.2087440	0.0564844	0.0654716	0.5060891	0.3854749	0.6155885	0.4799398	0.2399830	0.0448809	0.0348802	0.1744164	0.1169811	0.2029646	0.0505140	0.3151621	0.0493945	0.1067797	0.1587548
21700	3.7871562	3.7715422	3.2507263	2.9514786	2.5241536	2.3204251	1.7038267	1.3311745	0.8484946	0.3055280	0.1528240	0.1101646	0.1013147	0.0910252	0.2228829	2.3533603	2.9606178	2.8246530	2.4933268	2.5185886	2.0639822	2.3476851	1.8654312	1.5706162	2.2073131	2.0286859	1.8383429	1.3034056	0.6811423	0.6134109	0.2797515	0.1922391	0.0504585	0.0575260	0.5162122	0.3692382	0.6137073	0.4939232	0.2715724	0.0520638	0.0384331	0.1840151	0.1224041	0.2263985	0.0518198	0.4256046	0.0559294	0.1149115	0.1414854
21750	3.7357084	3.7248156	3.2487900	2.9462150	2.5297783	2.2700663	1.6502619	1.2886437	0.8675442	0.3315022	0.1669011	0.1071480	0.0990286	0.0880004	0.2374929	2.3458906	2.9601841	2.8213583	2.4616361	2.5129163	2.1238996	2.3751262	1.8795995	1.5721708	2.2498590	2.1277118	1.9383416	1.3070332	0.6757327	0.6042932	0.2962431	0.2035616	0.0566321	0.0624915	0.4954611	0.3837599	0.6180235	0.5027096	0.3030776	0.0438317	0.0430810	0.1772128	0.1130963	0.2190884	0.0449653	0.4540137	0.0766702	0.1381783	0.1588883
21800	3.7509541	3.7306500	3.2446740	2.9479652	2.5336884	2.2474161	1.7404226	1.3403775	0.8895460	0.3061156	0.1721491	0.1158610	0.1059073	0.0997579	0.2265179	2.3608443	2.9769750	2.8355600	2.5183990	2.5271121	2.0657539	2.4099103	1.8911359	1.5705169	2.2586953	2.1305460	1.9272596	1.3830222	0.6581575	0.5835362	0.2795758	0.1919578	0.0626384	0.0569203	0.4735504	0.3518673	0.5996744	0.4903329	0.2725738	0.0443669	0.0369448	0.1930060	0.1151286	0.2149438	0.0420060	0.6764582	0.0433001	0.1202872	0.1461891
21850	3.8399690	3.7745633	3.2729501	2.9893428	2.5258903	2.2055601	1.8016423	1.4249084	0.9257672	0.3066012	0.1614458	0.1157002	0.1052359	0.0984938	0.2342136	2.3394587	2.9832146	2.8325970	2.4800160	2.5196629	2.0967607	2.3875832	1.8793432	1.5769125	2.2424521	2.0981014	1.9001610	1.2662662	0.6640611	0.5805706	0.2869727	0.1819669	0.0506264	0.0557973	0.4785961	0.3595808	0.6121964	0.4894369	0.2621846	0.0434951	0.0413509	0.1931405	0.1297118	0.2111588	0.0494811	0.4795360	0.0768863	0.1233006	0.1612982
21900	3.9378481	3.8669682	3.2648732	2.9686165	2.5237695	2.1689517	1.6786864	1.3383880	0.8675416	0.3007685	0.1594451	0.1101188	0.1001312	0.0914245	0.2278426	2.3133458	2.9850451	2.8252479	2.4971057	2.5024541	2.0733941	2.3725539	1.8662269	1.5756456	2.2122297	2.0648357	1.8952389	1.2326338	0.6480435	0.5821214	0.2741214	0.1728131	0.0567657	0.0644343	0.4819904	0.3679202	0.5912460	0.4850814	0.2666785	0.0403045	0.0406175	0.1823813	0.1124074	0.2342524	0.0490430	0.5882768	0.0402884	0.1273222	0.1396215
21950	3.8985689	3.8934748	3.2742684	2.9289685	2.5240105	2.1515637	1.6940470	1.3381060	0.8432696	0.2897028	0.1607522	0.1170430	0.1027909	0.0938638	0.2163122	2.3591897	2.9670319	2.8346190	2.5055985	2.5213312	2.0970901	2.4006968	1.9147423	1.5764741	2.2502359	2.1417427	1.9351407	1.2714529	0.6590134	0.5773417	0.2796202	0.1906717	0.0540770	0.0598157	0.4780453	0.3639826	0.5779724	0.4696829	0.2396758	0.0395950	0.0411124	0.1882699	0.1202764	0.1960105	0.0429941	0.5504258	0.0614379	0.1026481	0.1652240
22000	3.8954284	3.8691635	3.2469697	2.9711008	2.5222248	2.2619165	1.7696712	1.3555603	0.8627512	0.3228335	0.1706511	0.1082533	0.0976570	0.0891053	0.2200288	2.3551885	2.9463630	2.7919292	2.4607486	2.4985439	2.0415555	2.3602128	1.8522833	1.5713289	2.2249102	2.0963105	1.9005916	1.3145785	0.6720872	0.5804796	0.2776751	0.1905096	0.0541372	0.0750341	0.4841874	0.3637876	0.6148910	0.4793054	0.2719494	0.0566410	0.0434243	0.1853544	0.1122459	0.2077813	0.0454639	0.4525907	0.0669440	0.1030345	0.1520913
22050	3.8234468	3.8074903	3.2271421	2.9739991	2.5226750	2.1471267	1.7168809	1.3264425	0.8164602	0.2893367	0.1560446	0.1079388	0.0993202	0.0865180	0.2556927	2.3494368	2.9270443	2.7937949	2.3747371	2.4914854	2.1203461	2.3591906	1.8837283	1.5844092	2.2117721	2.0627369	1.8750984	1.2914000	0.6521181	0.5711077	0.2468029	0.1660338	0.0475922	0.0565782	0.4753262	0.3594533	0.6006324	0.4913931	0.2611858	0.0301835	0.0371587	0.1788500	0.1102374	0.2160022	0.0464479	0.3464830	0.0494511	0.1193548	0.1566454
22100	3.7296233	3.7292062	3.2373800	2.9321151	2.5218805	2.2426516	1.6915354	1.3018083	0.8152169	0.2890270	0.1547193	0.1086930	0.1002873	0.0930819	0.2358152	2.3344742	2.9381523	2.8019239	2.4742121	2.4795452	2.0035433	2.3548116	1.8268610	1.5746781	2.1983429	2.0474307	1.8602417	1.2936897	0.6310972	0.5541642	0.2796591	0.1744513	0.0525356	0.0540930	0.4634129	0.3464272	0.5697537	0.4833132	0.2655823	0.0392143	0.0350247	0.2074248	0.1204742	0.2413497	0.0386495	0.3556396	0.0668972	0.1353832	0.1519540
22150	3.7616774	3.7609662	3.2758450	2.9203696	2.5291357	2.2138018	1.7142609	1.3251109	0.8299159	0.2837801	0.1584145	0.1007648	0.0917062	0.0844375	0.2392218	2.3492608	3.0074045	2.8600074	2.4457904	2.5322528	2.1263723	2.3781111	1.8825711	1.5889973	2.2117855	2.0913869	1.8925357	1.2613603	0.6276815	0.5520638	0.2859797	0.1941916	0.0547928	0.0533780	0.4629729	0.3418639	0.5713175	0.4650662	0.2572534	0.0400529	0.0388858	0.1959044	0.1194596	0.2071108	0.0435245	0.4181386	0.0567061	0.1344338	0.1534769
22200	3.8498665	3.8168315	3.3072085	2.9815887	2.5213882	2.1201605	1.6600092	1.2917340	0.8572683	0.2673565	0.1582316	0.1072380	0.0991159	0.0961316	0.2473793	2.3476169	3.0195913	2.8592504	2.5026240	2.5158380	2.0303973	2.3753015	1.9042768	1.5765348	2.2316356	2.1030661	1.9205858	1.3410070	0.6321968	0.5553302	0.2812293	0.1808686	0.0541834	0.0685233	0.4656391	0.3474441	0.5538985	0.4268918	0.2517095	0.0427080	0.0393897	0.1849999	0.1177208	0.2158406	0.0473819	0.3120718	0.0551485	0.1204077	0.1371991
22250	3.9605712	3.9518373	3.3194170	2.9858247	2.5299106	2.1654951	1.6369468	1.3019109	0.8296409	0.2804936	0.1510705	0.1079665	0.0995253	0.0948901	0.2058502	2.3411215	2.9697208	2.7993869	2.5137466	2.5160868	2.0869258	2.3644698	1.8637765	1.5751511	2.2318535	2.0922763	1.9056354	1.2892692	0.6362425	0.5550234	0.2726443	0.1796452	0.0471944	0.0545457	0.4603303	0.3561103	0.5697976	0.4530430	0.2606457	0.0443546	0.0449818	0.2082988	0.1174426	0.2278157	0.0401062	0.4968192	0.0813327	0.1209969	0.1453811
22300	3.8117192	3.8019600	3.2050559	2.9130510	2.5222648	2.1477076	1.6013493	1.2278338	0.8027710	0.2891905	0.1639976	0.1161865	0.1062181	0.0954038	0.2233337	2.3350996	2.9804359	2.8066189	2.4949825	2.4684756	2.0538411	2.3194983	1.8142456	1.5714160	2.1897298	2.0312512	1.8918338	1.2835436	0.6252151	0.5704071	0.2966478	0.1897397	0.0457861	0.0558578	0.4694655	0.3227717	0.5708430	0.4700343	0.2567131	0.0472185	0.0416627	0.1724581	0.1247800	0.2365312	0.0458525	0.3399999	0.0666860	0.1178909	0.1963031
22350	3.7398978	3.7233984	3.2205752	2.9185256	2.5226939	2.1890328	1.7363817	1.3273762	0.8485571	0.2859820	0.1598868	0.1181308	0.0987798	0.0901552	0.1986044	2.3495488	2.9373019	2.7932352	2.4594298	2.4709127	1.9848747	2.3458066	1.8256991	1.5752447	2.1964769	2.0486779	1.8657844	1.3067334	0.6494859	0.5690338	0.2770684	0.1841922	0.0480223	0.0645902	0.4670256	0.3552246	0.5684007	0.4616544	0.2378038	0.0476068	0.0459081	0.1841888	0.1266743	0.2302805	0.0519798	0.3167758	0.0559046	0.1194891	0.1635668
22400	3.7003840	3.6822928	3.2207192	2.9739334	2.5268825	2.1758186	1.6696479	1.3072055	0.8168939	0.3005057	0.1410008	0.0964946	0.0869373	0.0816212	0.2390891	2.3549727	2.9461853	2.7786936	2.4332625	2.4867709	2.0747930	2.3707518	1.8568411	1.5855045	2.2094544	2.0867092	1.9110820	1.3078204	0.6368581	0.5597489	0.2717758	0.1921589	0.0597637	0.0635141	0.4617278	0.3502212	0.5955648	0.4628019	0.2509508	0.0410953	0.0385579	0.1903209	0.1144170	0.2235498	0.0542618	0.4907520	0.0570616	0.1181014	0.1667716
22450	3.8407747	3.8224763	3.2292847	2.9544199	2.5249873	2.2009531	1.6723825	1.3135642	0.8487929	0.3049422	0.1579949	0.1058089	0.0968188	0.0893321	0.2062456	2.3150539	2.9558053	2.7939172	2.4755286	2.4965698	2.0387409	2.3603823	1.8891720	1.5771922	2.1978556	2.0654423	1.8754124	1.2722609	0.6484732	0.5689486	0.3008894	0.2085090	0.0527831	0.0659788	0.4771304	0.3710665	0.5777813	0.4541497	0.2523373	0.0495071	0.0482388	0.1732770	0.1311942	0.2267857	0.0496695	0.4849029	0.0609013	0.1103438	0.1653601
22500	3.7566837	3.7333529	3.2586790	2.9574277	2.5225932	2.2102648	1.7132230	1.3195527	0.8493511	0.2911592	0.1432475	0.1081380	0.0965248	0.0848086	0.2189603	2.3514436	2.9833497	2.8190490	2.4759330	2.5086742	2.0646258	2.3419279	1.9196977	1.5885291	2.1789328	2.0320683	1.8435177	1.3136256	0.6551375	0.5779191	0.2748145	0.1930404	0.0514002	0.0581767	0.4935964	0.3742376	0.6001239	0.4865390	0.2676691	0.0416439	0.0352809	0.1809986	0.1232636	0.1958051	0.0457739	0.4577260	0.0811397	0.1184116	0.1456610
22550	3.7873458	3.7541993	3.2832831	2.9916642	2.5221587	2.1855148	1.6161893	1.2821182	0.8434786	0.2860723	0.1537823	0.1063675	0.0921769	0.0830455	0.1946958	2.3475886	2.9873975	2.8168511	2.4680227	2.4781672	2.0867230	2.3469790	1.8625302	1.5641648	2.2107918	2.1114554	1.8858112	1.2762901	0.6507514	0.5659265	0.2617232	0.1696369	0.0525742	0.0574334	0.4809852	0.3631718	0.5924012	0.4673722	0.2526561	0.0398063	0.0380590	0.1748246	0.1216247	0.2201975	0.0474302	0.5151283	0.0623289	0.1316956	0.1701415
22600	3.7092671	3.7061954	3.2441714	2.9871816	2.5223693	2.2123705	1.7151506	1.3378448	0.9360134	0.3052826	0.1520513	0.1112644	0.1026069	0.0927753	0.2095461	2.3344415	2.9745277	2.7904040	2.4779780	2.4979527	1.9784387	2.3795389	1.8970991	1.5732350	2.2427154	2.1118564	1.9151485	1.2723037	0.6484715	0.5774912	0.2862359	0.1958998	0.0611073	0.0647254	0.4761300	0.3601072	0.5800373	0.4624523	0.2593330	0.0458998	0.0441662	0.1975078	0.1210475	0.2277748	0.0506806	0.2966136	0.0508039	0.1221515	0.1433991
22650	3.7723756	3.7596495	3.2615740	2.9269183	2.5212713	2.2370336	1.7355405	1.3351325	0.8902155	0.3080176	0.1743594	0.1099477	0.0998665	0.0917154	0.2158712	2.3697749	2.9850067	2.8525009	2.4164446	2.5586211	2.0445424	2.4036166	1.8673308	1.5839439	2.2392697	2.1026866	1.9157206	1.3327280	0.6561293	0.5900881	0.2961776	0.2055150	0.0541713	0.0550249	0.4911287	0.3566436	0.5971412	0.4901422	0.2738352	0.0442731	0.0399358	0.1825584	0.1209480	0.2190309	0.0542867	0.5409915	0.0671871	0.1171890	0.1423378
22700	3.7927980	3.7602261	3.2988689	3.0094486	2.5216640	2.2339276	1.6698307	1.3002320	0.8445201	0.2964132	0.1584244	0.1065638	0.0949816	0.0892864	0.2299466	2.3452467	2.9832777	2.8395391	2.5267222	2.5232626	2.1025330	2.3881288	1.8840123	1.5903752	2.2261046	2.0596949	1.9135499	1.3186663	0.6723644	0.5632415	0.2875669	0.1901667	0.0591520	0.0667156	0.4515752	0.3465814	0.5987643	0.4772773	0.2784944	0.0431303	0.0478562	0.1763363	0.1206167	0.2134413	0.0420200	0.5799802	0.0525413	0.1016632	0.1474838
22750	3.8580592	3.8378335	3.2755199	2.9365586	2.5229411	2.1797800	1.6833667	1.3579646	0.8779187	0.2930880	0.1696854	0.1244038	0.1108993	0.1051764	0.2365449	2.3546440	2.9898689	2.8339459	2.4774650	2.5092322	1.9385020	2.3720967	1.8761869	1.5690894	2.2318108	2.0949062	1.8889656	1.3441265	0.6657139	0.5835306	0.2880645	0.2001652	0.0511090	0.0594909	0.4935562	0.3737384	0.6064025	0.4979046	0.2709218	0.0375847	0.0349350	0.1906791	0.1113799	0.2314892	0.0532783	0.5076252	0.0541177	0.1175794	0.1675511
22800	3.8371233	3.8140826	3.2582289	2.9510205	2.5215195	2.2499631	1.7097917	1.2697254	0.8081981	0.3233971	0.1734321	0.1215533	0.1141709	0.1039126	0.2127125	2.3291960	2.9733448	2.8444318	2.4958717	2.5097177	2.1330718	2.3872404	1.8812513	1.5844101	2.2372364	2.0964513	1.9009687	1.2914315	0.6755995	0.5948049	0.2958360	0.1923775	0.0546399	0.0685509	0.5001141	0.3749837	0.6226159	0.4842229	0.2781059	0.0459742	0.0430705	0.1769444	0.1172576	0.2172223	0.0428741	0.5326558	0.0656570	0.1336288	0.1714367
22850	3.6959169	3.6514793	3.2068342	2.9213160	2.5231062	2.1517209	1.6725135	1.2553930	0.7801715	0.2881350	0.1582175	0.1157175	0.1101843	0.1043982	0.2101569	2.3555032	2.9306633	2.8111356	2.4472842	2.5137575	2.0238988	2.3761055	1.9114028	1.5884034	2.2434701	2.0993138	1.9394327	1.3283125	0.6623158	0.5944168	0.2680784	0.1858402	0.0474086	0.0539813	0.4937692	0.3643616	0.5907111	0.4598115	0.2458259	0.0462555	0.0368935	0.2034718	0.1233063	0.2177260	0.0491115	0.3865859	0.0498032	0.1126991	0.1413066
22900	3.7128772	3.7076145	3.2728616	2.9834057	2.5261128	2.1864529	1.7394749	1.3392241	0.8138815	0.2955730	0.1553101	0.1174422	0.1055142	0.0989809	0.2044356	2.3291134	2.9559188	2.7980205	2.4584361	2.5204463	2.0926041	2.3602843	1.8669543	1.5773516	2.1964844	2.0732118	1.8797739	1.2677497	0.6127810	0.5390243	0.2803594	0.1803762	0.0661169	0.0609130	0.4442504	0.3165319	0.5507516	0.4396153	0.2416266	0.0491916	0.0363110	0.1909787	0.1170049	0.2333576	0.0516418	0.4469573	0.0649815	0.1323223	0.1611194
22950	3.8355750	3.8153676	3.2483935	2.9905143	2.5218008	2.2182611	1.6040620	1.2613639	0.8080106	0.2924974	0.1627882	0.1139243	0.1057583	0.0981297	0.2363072	2.3536340	2.9720697	2.8102613	2.4578655	2.4920432	2.0813170	2.3609324	1.8630907	1.5697775	2.2378757	2.0785345	1.8594001	1.2837724	0.6558332	0.5752585	0.2931950	0.1805388	0.0535076	0.0518297	0.4817347	0.3730584	0.6092723	0.4697682	0.2376755	0.0415640	0.0377865	0.2065615	0.1288521	0.2153493	0.0477961	0.4267363	0.0610203	0.1072535	0.1405636
23000	3.8128627	3.8039606	3.2750899	2.9954834	2.5243489	2.2266936	1.7226226	1.3602847	0.9028146	0.2900798	0.1544661	0.1155209	0.1063985	0.0916741	0.2540237	2.3357889	2.9958241	2.8515794	2.4856483	2.5221255	2.0517503	2.3365997	1.8922898	1.5795946	2.1972875	2.0662941	1.9114381	1.2921878	0.6300176	0.5524048	0.2710771	0.1916174	0.0548031	0.0616768	0.4676514	0.3541228	0.5676387	0.4511702	0.2468947	0.0483861	0.0405847	0.1935245	0.1146891	0.2073520	0.0442274	0.4026502	0.0761289	0.1033972	0.1475203
23050	3.7879420	3.7620784	3.2596226	3.0074287	2.5293347	2.2524655	1.6869758	1.3028090	0.8883229	0.3075625	0.1616587	0.1110731	0.1021244	0.0955820	0.2384136	2.3426073	2.9756463	2.8434765	2.5179071	2.4893386	2.0473297	2.3574644	1.8793973	1.5679561	2.2258030	2.0701478	1.8558332	1.1973828	0.6355908	0.5652117	0.2753758	0.1861185	0.0559643	0.0620066	0.4763970	0.3606111	0.5722986	0.4530203	0.2496738	0.0433911	0.0437274	0.1924751	0.1154830	0.2365955	0.0463303	0.5192402	0.0651265	0.1130348	0.1665415
23100	3.7917107	3.7663990	3.2481469	2.9572163	2.5251304	2.2561252	1.7749002	1.3644599	0.8679701	0.2795270	0.1686040	0.1149883	0.1069535	0.0990804	0.2256155	2.3494592	2.9632851	2.8314385	2.4376527	2.4820548	1.9785904	2.3610350	1.8680997	1.5680544	2.2187356	2.1059712	1.8928803	1.2614325	0.6363161	0.5653900	0.2583506	0.1767537	0.0473902	0.0601094	0.4658420	0.3534239	0.5775450	0.4544565	0.2578124	0.0483669	0.0440825	0.1908817	0.1173228	0.2343120	0.0452553	0.4361191	0.0630786	0.1418547	0.1416403
23150	3.8661653	3.7674140	3.2134149	2.9197371	2.5224080	2.2576690	1.6930416	1.3465308	0.8743707	0.2763588	0.1402183	0.1041002	0.0918305	0.0857733	0.2372644	2.3582549	2.9182110	2.7800259	2.3807218	2.4847010	2.0582075	2.3449688	1.8624176	1.5749681	2.2033992	2.0788405	1.9003740	1.2660780	0.6475060	0.5752949	0.2936381	0.1975131	0.0548728	0.0568381	0.4861944	0.3619221	0.5915821	0.4623563	0.2208498	0.0477346	0.0351827	0.1829599	0.1109762	0.2374451	0.0507873	0.5037772	0.0671129	0.1128026	0.1381732
23200	3.8187869	3.8021503	3.3068657	3.0156527	2.5221015	2.1881797	1.7030401	1.3603464	0.8600241	0.2903131	0.1532332	0.1025439	0.0942559	0.0838027	0.2454321	2.3520540	2.9443154	2.8366551	2.5097218	2.5147435	2.1619576	2.3613652	1.8933599	1.5791964	2.2128370	2.0674326	1.8449870	1.2669036	0.6667228	0.5750527	0.2792055	0.1901961	0.0545261	0.0621213	0.4773023	0.3469657	0.5954952	0.4739822	0.2605256	0.0441697	0.0384927	0.1859849	0.1127615	0.2095893	0.0428997	0.3107514	0.0607360	0.1221229	0.1683622
23250	3.8014742	3.7708848	3.2417415	2.9109988	2.5210884	2.2367348	1.7927787	1.4105472	0.8634150	0.2980304	0.1586174	0.1066467	0.0991012	0.0896414	0.2280094	2.3358609	2.9730069	2.8537299	2.5089699	2.5258298	2.0966810	2.3951559	1.8814616	1.5731171	2.2454242	2.1377498	1.9924400	1.3525087	0.6326714	0.5577181	0.2880290	0.1962248	0.0530970	0.0669459	0.4665592	0.3479865	0.5744123	0.4421186	0.2628351	0.0407167	0.0415581	0.1854399	0.1219171	0.2005472	0.0524107	0.3731349	0.0666731	0.1018677	0.1630014
23300	3.7417932	3.7071681	3.2810683	2.9416705	2.5321764	2.1705421	1.7038838	1.3067504	0.8436834	0.2900876	0.1511102	0.1069178	0.0987985	0.0911529	0.2057891	2.3369891	2.9759442	2.8452949	2.5198329	2.5188367	2.1388180	2.3878784	1.8556435	1.5714393	2.2618458	2.1269463	1.9377094	1.3394654	0.6551230	0.5734735	0.2892144	0.1932980	0.0617141	0.0569284	0.4764468	0.3714046	0.5972630	0.4837099	0.2710477	0.0405013	0.0382911	0.1975806	0.1253184	0.2292256	0.0643454	0.4875923	0.0648302	0.1253259	0.1519172
23350	3.7526191	3.7140219	3.2618424	3.0138240	2.5289385	2.1880541	1.6737822	1.2969755	0.8009078	0.3034242	0.1574687	0.1079654	0.0984383	0.0903040	0.2269294	2.3418836	2.9785673	2.8102869	2.4658737	2.5047372	2.0282534	2.3704765	1.9198960	1.5744690	2.2251120	2.0952957	1.9039441	1.3160744	0.6659575	0.5591747	0.2827424	0.1882061	0.0546051	0.0600893	0.4739700	0.3647984	0.6029500	0.4813358	0.2553024	0.0433957	0.0406524	0.1822532	0.1135326	0.2065081	0.0429266	0.4295802	0.0564591	0.1118633	0.1815740
23400	3.9987272	3.9575480	3.3534059	2.9835515	2.5227677	2.1775464	1.7033069	1.3172472	0.8561997	0.2952419	0.1569952	0.1096275	0.0976831	0.0914935	0.2273027	2.3458723	3.0632349	2.8908714	2.5241287	2.5346903	2.0848642	2.4193292	1.9102002	1.5737847	2.2737813	2.1337095	1.9312859	1.3516032	0.6812000	0.5873801	0.2874725	0.1943812	0.0620687	0.0598614	0.4838659	0.3502680	0.6225127	0.5083699	0.2688882	0.0436091	0.0417558	0.1776872	0.1214424	0.2106167	0.0491987	0.3230969	0.0653929	0.1147853	0.1453404
23450	3.9754440	3.9437928	3.3453232	2.9847941	2.5262731	2.2404637	1.7407404	1.3581273	0.8830566	0.3107778	0.1623922	0.1178605	0.1087466	0.0991462	0.2171868	2.3500968	3.0161845	2.8508763	2.4952763	2.5247615	2.0848844	2.3921037	1.9027966	1.5727414	2.2632733	2.1315774	1.9633379	1.3393037	0.6699809	0.5750612	0.2882430	0.1994639	0.0552294	0.0613724	0.4941330	0.3890793	0.6025144	0.4858010	0.2833493	0.0413501	0.0356682	0.1696082	0.1215309	0.1940148	0.0450748	0.3961001	0.0609234	0.1199402	0.1779458
23500	3.8666080	3.8456126	3.3305642	2.9636902	2.5278773	2.2681848	1.7376804	1.3994952	0.8868440	0.2816972	0.1639237	0.1070870	0.0977946	0.0880338	0.2366253	2.3411133	3.0304033	2.8384588	2.5644404	2.5364938	2.0897170	2.4162053	1.8580503	1.5721445	2.2708715	2.1095206	1.8991729	1.3001987	0.6432588	0.5794302	0.2724994	0.1909771	0.0602575	0.0565697	0.4999279	0.3800985	0.5968490	0.4603748	0.2502630	0.0463553	0.0379294	0.1853225	0.1263028	0.2117189	0.0431498	0.6946153	0.0749391	0.1070190	0.1716624
23550	3.8053838	3.7836136	3.2280631	2.9677800	2.5240957	2.2294010	1.6897973	1.3304939	0.8586833	0.2910843	0.1577243	0.1091735	0.0969382	0.0856850	0.2189937	2.3518230	2.9975646	2.8337557	2.5165937	2.5195104	2.0509017	2.3645230	1.9235891	1.5797961	2.2306314	2.0907399	1.8716660	1.2741475	0.6415450	0.5639192	0.3054205	0.1888760	0.0530395	0.0652773	0.4714520	0.3514415	0.5777814	0.4624600	0.2698440	0.0426833	0.0397411	0.1849201	0.1168279	0.2022382	0.0702162	0.4212334	0.0637692	0.1173298	0.1627228
23600	3.7952610	3.7944945	3.2543655	2.9507149	2.5347833	2.2377442	1.6320761	1.2906714	0.8464508	0.2841020	0.1546939	0.1096927	0.0990810	0.0920783	0.2365090	2.3556363	2.9960757	2.8603581	2.5136967	2.5330480	2.1347443	2.3799916	1.8816901	1.5785238	2.2268258	2.0919701	1.9182899	1.2284059	0.6557034	0.5735339	0.2837356	0.1831413	0.0526349	0.0601080	0.4918456	0.3428428	0.6034314	0.4820998	0.2681950	0.0488020	0.0344524	0.1851674	0.1250333	0.2032127	0.0545899	0.4993915	0.0552679	0.1280388	0.1490585
23650	3.8171970	3.7819897	3.2820937	2.9433269	2.5245248	2.3208427	1.7316888	1.3494198	0.8883312	0.2980142	0.1581882	0.1089475	0.1019343	0.0931960	0.2191919	2.3246272	2.9821390	2.8170289	2.5180395	2.5217161	2.1025053	2.4031188	1.9042620	1.5732438	2.2493150	2.1236210	1.9122836	1.2795526	0.6641107	0.5818503	0.3086634	0.1978554	0.0581138	0.0675043	0.4758675	0.3656895	0.5999707	0.4914182	0.2589938	0.0433460	0.0438280	0.1979590	0.1168782	0.2051681	0.0461277	0.4815368	0.0667013	0.1051004	0.1428994
23700	3.7426260	3.7411424	3.3020841	2.9963864	2.5230922	2.2551303	1.7248037	1.3944399	0.8675838	0.2951596	0.1525494	0.1109148	0.1014425	0.0905552	0.2483534	2.3540231	3.0216218	2.8731981	2.5509314	2.5248115	2.1548861	2.3883681	1.8711098	1.5682797	2.2587957	2.1392800	1.9551735	1.3427209	0.6715844	0.5753632	0.2901985	0.1969188	0.0545236	0.0586500	0.4629844	0.3424914	0.6103478	0.4841631	0.2679480	0.0407327	0.0390615	0.1944106	0.1128263	0.1984565	0.0497981	0.4987995	0.1077858	0.1001027	0.1332556
23750	3.7282324	3.7280241	3.2349009	2.9376780	2.5254903	2.1632136	1.6790342	1.3394328	0.8798392	0.3066527	0.1614720	0.1162236	0.1082692	0.1006748	0.2686971	2.3423104	2.9684671	2.8514717	2.5307471	2.5285722	2.0915623	2.3759725	1.8662315	1.5731839	2.2317258	2.1096130	1.9042439	1.2420918	0.6344470	0.5622381	0.2757306	0.1812470	0.0573767	0.0607593	0.4581603	0.3384327	0.5620129	0.4572368	0.2609070	0.0482278	0.0429264	0.1767069	0.1129163	0.1953318	0.0538284	0.4488848	0.0642664	0.1107898	0.1553189
23800	3.7144592	3.6977258	3.2767193	2.9229382	2.5350867	2.2154737	1.6770046	1.2781303	0.8351080	0.3039250	0.1645205	0.1078107	0.1012252	0.0964654	0.2128747	2.3396906	2.9738638	2.8230474	2.4977270	2.5259192	2.0882367	2.3680008	1.9020020	1.5728342	2.2311425	2.0724110	1.9017453	1.2986279	0.6582329	0.5836190	0.2780473	0.1797037	0.0530539	0.0669220	0.4788302	0.3572870	0.6034116	0.4778100	0.2546777	0.0449819	0.0414443	0.1770550	0.1457480	0.2135213	0.0494312	0.6011442	0.0656505	0.1092450	0.1630533
23850	3.7196541	3.7089646	3.2336904	2.9746845	2.5335523	2.2233212	1.6507291	1.3150984	0.8796631	0.2911556	0.1676366	0.1259604	0.1150401	0.1040912	0.2145729	2.3391140	2.9766529	2.8281631	2.4775467	2.5023186	2.0561342	2.3529089	1.8641926	1.5694658	2.2187860	2.0471746	1.8814757	1.2731762	0.6412609	0.5739546	0.2749392	0.1764903	0.0499800	0.0555155	0.4767904	0.3535382	0.5859107	0.4559955	0.2421538	0.0445377	0.0414844	0.1702049	0.1151254	0.2148992	0.0488398	0.2064971	0.0695049	0.1103220	0.1741658
23900	3.7752268	3.7657099	3.2644391	2.9930343	2.5218712	2.2880342	1.7891512	1.3111709	0.8263401	0.3010941	0.1703722	0.1162346	0.1066217	0.0964795	0.2482612	2.3483771	2.9709412	2.8362444	2.4949749	2.4966626	2.0388375	2.3609050	1.8528228	1.5629714	2.2153252	2.1102580	1.8869161	1.3020095	0.6783847	0.5857153	0.3014727	0.1983970	0.0560617	0.0660270	0.4677027	0.3516737	0.6179505	0.4709471	0.2435277	0.0445551	0.0452267	0.1901783	0.1254359	0.2115613	0.0430567	0.4071317	0.0637250	0.1190957	0.1311261
23950	3.8048611	3.7975447	3.2697831	2.9138440	2.5240487	2.2643173	1.7766144	1.3303026	0.8249593	0.3160459	0.1657932	0.1196897	0.1102731	0.1036334	0.2442734	2.3518782	2.9865456	2.8427238	2.4684510	2.5046427	2.1290247	2.3747581	1.8644278	1.5789869	2.2285082	2.0907498	1.9093560	1.3507915	0.6821895	0.5987663	0.2927072	0.1976453	0.0528699	0.0641226	0.4997171	0.3742671	0.6068155	0.4879018	0.2584609	0.0424863	0.0458451	0.1857020	0.1101323	0.2311464	0.0503733	0.4977854	0.0580277	0.1283155	0.1348167
24000	3.8325564	3.8178324	3.2594760	2.9730269	2.5239428	2.3098310	1.8398406	1.3965106	0.8948815	0.2851920	0.1502446	0.1172890	0.1001040	0.0867320	0.2209261	2.3453449	2.9613156	2.8367561	2.4914271	2.5438758	2.1138323	2.3939734	1.8843701	1.5734981	2.2571376	2.1372188	1.9672373	1.3464794	0.6491545	0.5660152	0.2741036	0.1811782	0.0543138	0.0673854	0.4474499	0.3304606	0.5801699	0.4668760	0.2459456	0.0430836	0.0445489	0.1934011	0.1223909	0.2148301	0.0420297	0.6440224	0.0641293	0.1135431	0.1533539
24050	3.8278370	3.8121246	3.3180446	2.9897743	2.5236344	2.2096281	1.7076252	1.3137127	0.8238169	0.2786532	0.1531889	0.1115142	0.1044568	0.0950643	0.2405593	2.3488229	2.9596167	2.8351797	2.5209632	2.5218443	2.1086113	2.4022871	1.8489493	1.5786491	2.2605535	2.1291359	1.9247349	1.2841841	0.6489649	0.5518316	0.2691623	0.1740447	0.0445400	0.0629954	0.4591661	0.3556193	0.5769688	0.4493758	0.2554895	0.0424835	0.0398413	0.2004703	0.1234792	0.2078493	0.0621379	0.3766055	0.0616573	0.0988077	0.1501993
24100	3.7631696	3.7390106	3.2283950	2.9436112	2.5238272	2.1923169	1.6589113	1.2807213	0.8491003	0.3023114	0.1647039	0.1219286	0.1098990	0.1005034	0.2511768	2.3404553	2.9405497	2.7873021	2.4579025	2.4837238	2.1316949	2.3285050	1.8406823	1.5670206	2.1773349	2.0501961	1.8687909	1.2648116	0.6434639	0.5585598	0.2803650	0.1767954	0.0598774	0.0547333	0.4620511	0.3519698	0.5809590	0.4432293	0.2560355	0.0461963	0.0344389	0.1710122	0.1198406	0.2186208	0.0566016	0.4256629	0.0638706	0.1187412	0.1811375
24150	3.7524441	3.7431281	3.2330802	2.9223078	2.5210227	2.1683673	1.6780374	1.3022446	0.8455137	0.2839774	0.1563707	0.1191766	0.1095186	0.1019223	0.2336577	2.3283201	2.9438804	2.7957517	2.4654376	2.5160523	2.0589390	2.3440498	1.8836082	1.5739455	2.2069766	2.0797598	1.8822124	1.2870764	0.6472130	0.5625092	0.2858074	0.1787414	0.0547557	0.0675748	0.4740753	0.3570310	0.5848224	0.4618436	0.2468632	0.0467475	0.0392488	0.1766821	0.1233950	0.2412626	0.0430599	0.4423642	0.0774534	0.1156420	0.1639351
24200	3.6727377	3.6478165	3.2240699	2.9167291	2.5278625	2.2489128	1.7208234	1.3835619	0.8412526	0.2749232	0.1523816	0.1031711	0.0967423	0.0891130	0.2252501	2.3502574	2.9321339	2.7869039	2.4856485	2.4944545	1.9919386	2.3660215	1.8615627	1.5767585	2.2238992	2.0724894	1.8792068	1.2598380	0.6619453	0.5675408	0.2874029	0.1885879	0.0500441	0.0635453	0.4569297	0.3471739	0.6013818	0.4644026	0.2422358	0.0347446	0.0418341	0.2111624	0.1267908	0.2237951	0.0445487	0.4184813	0.0649012	0.1282589	0.1741212
24250	3.7702418	3.7148743	3.2159330	2.9235317	2.5215481	2.2420289	1.6940661	1.3376815	0.8245362	0.2802432	0.1494478	0.1024869	0.0944137	0.0892669	0.2444097	2.3303519	2.9105883	2.7829414	2.4045436	2.4883450	1.9957548	2.3761683	1.8837874	1.5576789	2.2149901	2.0977420	1.8956416	1.3403238	0.6699664	0.5897676	0.2731363	0.1877224	0.0513721	0.0577896	0.4793307	0.3578979	0.6108939	0.5012667	0.2409291	0.0458155	0.0420072	0.2024596	0.1245670	0.2245041	0.0480884	0.6277822	0.0724041	0.1074823	0.1639291
24300	3.7200322	3.7124808	3.2600840	2.9638613	2.5254940	2.1839428	1.6393953	1.3131095	0.8492412	0.2920363	0.1538742	0.1145112	0.0990207	0.0916360	0.2493090	2.3511140	2.9599802	2.8454745	2.5371161	2.5161445	2.0496574	2.3779953	1.8784691	1.5967804	2.2562171	2.1288164	1.9379336	1.3443484	0.6935764	0.6106418	0.3210269	0.1997895	0.0559553	0.0571599	0.5164312	0.3946482	0.6191456	0.4856385	0.2621249	0.0512814	0.0349145	0.1809460	0.1158105	0.2144935	0.0432373	0.3418329	0.0684818	0.1153906	0.1393150
24350	3.7983463	3.7875681	3.2348089	2.9779731	2.5211437	2.2140819	1.6307426	1.3012035	0.8685891	0.3147708	0.1726478	0.1190055	0.1055385	0.0981042	0.2272411	2.3480597	2.9245866	2.7715850	2.4800504	2.4969638	2.0964166	2.3672624	1.9335823	1.5736371	2.2514759	2.1290499	1.9240300	1.2968765	0.6811679	0.5946224	0.2657530	0.1797903	0.0516818	0.0632262	0.4900010	0.3806729	0.6249325	0.4865141	0.2687170	0.0395442	0.0468725	0.1633416	0.1290972	0.2061298	0.0555902	0.2366209	0.0700595	0.1273415	0.1612768
24400	3.8970532	3.8896468	3.2477828	2.9388337	2.5263162	2.1603804	1.7401845	1.3349115	0.8537661	0.3125293	0.1580711	0.1219710	0.1074984	0.1000856	0.2375758	2.3486026	2.9642256	2.8280843	2.5256080	2.5258088	2.0968050	2.4128333	1.8819737	1.5749421	2.2589671	2.1291118	1.9256335	1.3355059	0.6797148	0.6086303	0.2991335	0.2045798	0.0599530	0.0704090	0.4980804	0.3668511	0.6265413	0.4977646	0.2883997	0.0464549	0.0355051	0.1824611	0.1106279	0.1913545	0.0522054	0.5371814	0.0551254	0.1233545	0.1293128
24450	3.8628763	3.8105123	3.3233260	2.9970068	2.5289428	2.2284805	1.6626264	1.2876258	0.8094976	0.2840474	0.1459854	0.1037190	0.0950003	0.0886224	0.2276755	2.3450160	2.9860797	2.8348631	2.5256080	2.5257561	2.1268580	2.4134097	1.8787714	1.5725980	2.2561751	2.1112671	1.9288800	1.3002435	0.7145775	0.6418284	0.2854335	0.2005146	0.0594689	0.0598607	0.5243503	0.4065561	0.6500896	0.5099502	0.2872232	0.0539592	0.0434519	0.1980396	0.1227661	0.2137923	0.0449382	0.4470984	0.0651278	0.1229070	0.1596112
24500	3.8916254	3.8588466	3.2929337	2.9725370	2.5253124	2.2644050	1.6925880	1.3297914	0.8813606	0.2924885	0.1475137	0.1048075	0.0975730	0.0884878	0.2328960	2.3314979	3.0078060	2.8642354	2.5554473	2.5320954	2.1242001	2.3898475	1.9016213	1.5699523	2.2204200	2.0999739	1.9034427	1.3507332	0.6950796	0.6240238	0.3138233	0.1812710	0.0529391	0.0659646	0.5318490	0.3647632	0.6244194	0.4947823	0.2769556	0.0418827	0.0441435	0.1816883	0.1151649	0.2354684	0.0469422	0.4159400	0.0680777	0.1453441	0.1373791
24550	3.8159735	3.8085947	3.3165085	2.9950626	2.5279076	2.2445830	1.7155669	1.3440429	0.8417102	0.2961038	0.1662259	0.1143835	0.1056527	0.0945280	0.2099957	2.3647770	3.0008578	2.8499102	2.5290358	2.5235472	2.0017095	2.3898312	1.8851094	1.5788232	2.2572058	2.0971504	1.9131365	1.2974448	0.6893269	0.5947659	0.3035462	0.1944122	0.0532670	0.0700322	0.4856353	0.3741018	0.6265027	0.5137463	0.2827319	0.0525576	0.0413152	0.1915098	0.1164635	0.1959861	0.0579186	0.4232261	0.0773445	0.1012576	0.1692696
24600	3.9156546	3.9089687	3.2671898	2.9529282	2.5245279	2.2844337	1.7682477	1.4070122	0.8535095	0.2861684	0.1447505	0.1045182	0.0941263	0.0900200	0.2389644	2.3492116	2.9786040	2.8153354	2.4376393	2.4971957	2.0439107	2.3866128	1.9195057	1.5800433	2.2343955	2.0620990	1.8955515	1.3346189	0.6785120	0.5922721	0.2720303	0.1867801	0.0493167	0.0632875	0.4989122	0.3674195	0.6210212	0.4820513	0.2493560	0.0483176	0.0423904	0.2052295	0.1226470	0.1835938	0.0477030	0.2900798	0.0517874	0.1040598	0.1573287
24650	3.9237744	3.8810484	3.2999885	2.9893929	2.5273568	2.2482130	1.7486447	1.3618894	0.8382579	0.3280169	0.1644174	0.1151361	0.1050813	0.0986556	0.2333652	2.3226420	2.9870605	2.8401318	2.5177683	2.5198427	2.1052941	2.3822636	1.8598108	1.5846924	2.2351191	2.1065348	1.9144942	1.3381046	0.6729911	0.5860661	0.2954580	0.2021348	0.0574606	0.0653367	0.4808196	0.3607824	0.6079131	0.4911065	0.2626348	0.0383506	0.0391832	0.1924856	0.1116439	0.2058292	0.0476216	0.4508112	0.0715477	0.1247313	0.1886969
24700	3.8174953	3.7886201	3.2928871	2.9863913	2.5260065	2.2877110	1.7019492	1.3340106	0.8391019	0.3039916	0.1551222	0.1071787	0.0953755	0.0853312	0.2068540	2.3403811	2.9896165	2.8469885	2.5306711	2.5322842	2.0814166	2.4059251	1.9124124	1.5734900	2.2366067	2.0830685	1.8878591	1.2631654	0.6597144	0.5788950	0.2903206	0.1848131	0.0579002	0.0630976	0.4688881	0.3567504	0.6051966	0.4724614	0.2565448	0.0438943	0.0403077	0.1918745	0.1311162	0.2032327	0.0495189	0.4431086	0.0549487	0.1273624	0.1491340
24750	3.7865091	3.7791458	3.2793673	3.0118214	2.5213541	2.1875600	1.7529328	1.3305030	0.8626073	0.2818254	0.1518084	0.1043549	0.0923670	0.0823285	0.2013447	2.3370680	2.9980171	2.8575451	2.4424759	2.5498814	2.0117403	2.4077403	1.8766264	1.5764440	2.2509706	2.0900811	1.9306692	1.3114415	0.6690940	0.5737526	0.2832898	0.1900331	0.0531166	0.0599639	0.4750818	0.3640621	0.5939315	0.4931088	0.2568279	0.0441719	0.0422009	0.2048525	0.1266276	0.2152910	0.0626455	0.3057356	0.0908143	0.1271599	0.1494184
24800	3.8354541	3.8224197	3.2809775	2.9288924	2.5217040	2.2458452	1.6774641	1.2840717	0.8716056	0.3154804	0.1614718	0.1091538	0.1003831	0.0913439	0.2409876	2.3341700	2.9992979	2.8632172	2.5033462	2.5517321	2.0611741	2.3874120	1.8721120	1.5749651	2.2352050	2.0615320	1.8646412	1.2619757	0.6460658	0.5684015	0.2772239	0.1771565	0.0589629	0.0616797	0.4721196	0.3559181	0.5885754	0.4776460	0.2514317	0.0405471	0.0402544	0.1757708	0.1232438	0.2157091	0.0682305	0.2923009	0.0610030	0.1405489	0.1483061
24850	3.8117155	3.7755612	3.2481588	2.9204922	2.5237078	2.1785608	1.7152287	1.3772949	0.8672464	0.2992513	0.1709704	0.1035162	0.0920182	0.0825903	0.2276277	2.3557319	2.9351699	2.7828003	2.3788866	2.5174212	2.0037927	2.3809137	1.9106981	1.5725365	2.2314241	2.1086430	1.8978530	1.2699158	0.6659315	0.5684430	0.2882758	0.1941686	0.0510422	0.0627182	0.4573003	0.3434659	0.5803375	0.4864878	0.2490940	0.0470620	0.0395611	0.1736385	0.1238968	0.1940688	0.0418554	0.3510285	0.0565345	0.1196874	0.1449236
24900	3.8041666	3.7749940	3.2629141	3.0059945	2.5223631	2.2746206	1.7263064	1.3580225	0.8517939	0.2841586	0.1472483	0.1071571	0.0981908	0.0935650	0.2181747	2.3305959	2.9527508	2.7965773	2.4642970	2.5014292	2.0512772	2.3684523	1.8827351	1.5882594	2.2057360	2.0503408	1.8393900	1.1973091	0.6433422	0.5619087	0.2665358	0.1911457	0.0632985	0.0603380	0.4490462	0.3246261	0.5883443	0.4744371	0.2646785	0.0426310	0.0430484	0.1882314	0.1186356	0.2159652	0.0466077	0.4044957	0.0639515	0.1137448	0.1785494
24950	3.7410211	3.7225105	3.2621126	2.9740453	2.5295992	2.2111989	1.7025680	1.3749072	0.8736814	0.2636782	0.1535933	0.1104351	0.0974669	0.0918113	0.2121535	2.3493478	3.0001673	2.8729839	2.5220907	2.5286149	2.1035410	2.4111473	1.8939905	1.5744443	2.2810502	2.1457569	1.9075037	1.2790037	0.6397723	0.5649022	0.2894318	0.2075954	0.0593176	0.0609262	0.4624695	0.3583397	0.5930374	0.4741686	0.2715069	0.0459827	0.0369582	0.2008302	0.1130011	0.2127195	0.0618241	0.4473903	0.0778378	0.1181993	0.1451984
25000	3.7127241	3.7120876	3.2464857	2.8987637	2.5221841	2.1992324	1.7255161	1.2851332	0.8382253	0.2765359	0.1616845	0.1103017	0.1004323	0.0878972	0.2387628	2.3229657	2.9967311	2.8698289	2.5210912	2.5211877	2.0988168	2.4059929	1.8651999	1.5712949	2.2593165	2.0880516	1.9262375	1.2809056	0.6396364	0.5755627	0.2892612	0.1903071	0.0537779	0.0576705	0.4790029	0.3644618	0.5701474	0.4375377	0.2373603	0.0447592	0.0381318	0.1852460	0.1273278	0.2040264	0.0442059	0.6610905	0.0799702	0.1221175	0.1580551
25050	3.7581376	3.7568910	3.3202611	2.9558101	2.5257858	2.2651642	1.7087879	1.3149382	0.8529468	0.2955129	0.1466689	0.1089702	0.1039701	0.0946987	0.2173110	2.3414328	2.9661702	2.8310253	2.5211525	2.5248390	2.1497747	2.3771764	1.8547080	1.5828365	2.2492006	2.0807824	1.8959297	1.3160865	0.6635517	0.6000578	0.2931307	0.1888279	0.0604956	0.0725320	0.4960812	0.3697335	0.6015308	0.4643489	0.2436706	0.0400944	0.0364507	0.1916280	0.1253502	0.2333096	0.0448776	0.6397533	0.0760736	0.1213822	0.1646320
25100	3.8688668	3.8063235	3.2972698	2.9702964	2.5236368	2.2620338	1.7558551	1.3868699	0.9097315	0.2997145	0.1515900	0.1053823	0.1004920	0.0930250	0.2272733	2.3545531	2.9898644	2.8451780	2.5119399	2.5220515	2.0590790	2.3867369	1.8810500	1.5757539	2.2409093	2.0953075	1.9055761	1.2985580	0.6625832	0.5818716	0.2922105	0.1967660	0.0570003	0.0551585	0.4931494	0.3686903	0.5994605	0.4796310	0.2690558	0.0437000	0.0394483	0.1780156	0.1292301	0.1992277	0.0443048	0.6423312	0.0759976	0.1090690	0.1560634
25150	3.8573847	3.8455370	3.2966100	2.9312776	2.5231367	2.2866907	1.7257534	1.3938210	0.9045909	0.2937614	0.1528095	0.1106732	0.1013818	0.0891465	0.2337605	2.3376124	2.9988459	2.8537658	2.4956771	2.5084494	2.0507562	2.3906460	1.8922500	1.5721719	2.2285341	2.0984474	1.9369063	1.3160739	0.6563849	0.5535876	0.2844435	0.1900773	0.0548372	0.0672515	0.4633492	0.3486360	0.5997410	0.4688553	0.2659326	0.0464530	0.0400985	0.1790533	0.1317400	0.2192405	0.0569805	0.3026770	0.0700353	0.1083670	0.1273950
25200	3.7975719	3.7904729	3.2763391	2.9479860	2.5292981	2.2054866	1.6944094	1.3248950	0.9003563	0.2832873	0.1472965	0.1137295	0.1010331	0.0902452	0.2433244	2.3494081	2.9896687	2.8477851	2.5048193	2.5152460	2.0785535	2.3891422	1.9133357	1.5861899	2.2318558	2.0937681	1.9002159	1.2868966	0.6751379	0.5896658	0.2701313	0.1755706	0.0490008	0.0491345	0.4871035	0.3753182	0.6216780	0.5224313	0.2696139	0.0446245	0.0408480	0.2092251	0.1181671	0.2058649	0.0472947	0.4415231	0.0666302	0.1150370	0.1592798
25250	3.9000209	3.8478104	3.2332964	2.9343176	2.5219497	2.2819021	1.6732697	1.3354052	0.8546647	0.2973672	0.1648607	0.1177865	0.1062903	0.0996866	0.2167692	2.3521781	2.9259683	2.8024959	2.4309222	2.5341254	2.1137281	2.4152298	1.9281895	1.5858232	2.2426684	2.1113175	1.9252895	1.2551940	0.6646490	0.5740904	0.2793459	0.1988051	0.0494351	0.0564756	0.4604500	0.3425175	0.6122167	0.4886174	0.2571792	0.0484683	0.0394227	0.1771225	0.1206176	0.2020344	0.0536827	0.4867761	0.0643195	0.1261543	0.1460862
25300	3.7864510	3.7740144	3.3003280	2.9394566	2.5240131	2.2383031	1.7406684	1.3537088	0.8665189	0.2784599	0.1654612	0.1137410	0.1052938	0.0971739	0.2218039	2.3583062	3.0056695	2.8894931	2.4793934	2.5659293	2.0692038	2.4149192	1.9014640	1.5718190	2.2748084	2.1274734	1.9313362	1.3631328	0.6824323	0.5738382	0.3022169	0.2133220	0.0613079	0.0621170	0.4880477	0.3453461	0.6194401	0.4667065	0.2560582	0.0417647	0.0363400	0.1854103	0.1221290	0.2363568	0.0518694	0.4224946	0.0678834	0.1093000	0.1580985
25350	3.7891203	3.7531142	3.2883785	2.9702673	2.5222972	2.2173641	1.6931194	1.3643004	0.8939653	0.3055218	0.1632337	0.1167124	0.1072192	0.0985746	0.2228030	2.3440518	2.9637984	2.8236211	2.5069689	2.5140080	2.0465058	2.3895554	1.9217859	1.5757426	2.2340766	2.1007465	1.8893391	1.3099119	0.6743208	0.5881447	0.2974407	0.1899989	0.0524047	0.0628297	0.4847824	0.3628769	0.6115198	0.4863273	0.2519427	0.0471387	0.0477203	0.1915789	0.1159740	0.2081116	0.0517711	0.3197365	0.0597112	0.0944421	0.1781912
25400	3.7760334	3.6957475	3.2306493	2.9227944	2.5217283	2.2668651	1.6721106	1.2579257	0.8524015	0.2797126	0.1566697	0.1096794	0.1025741	0.0919471	0.2621609	2.3545866	2.9609003	2.8444590	2.5069523	2.5191263	2.0420366	2.3695318	1.8926285	1.5715767	2.2159596	2.0760960	1.8908479	1.2776499	0.6663204	0.5793106	0.2871354	0.1931253	0.0477034	0.0629042	0.4916676	0.3840810	0.6071902	0.4707095	0.2523160	0.0501417	0.0369698	0.1930868	0.1152599	0.2115471	0.0485559	0.3010556	0.0753060	0.1284480	0.1213603
25450	3.7279380	3.7155028	3.2675043	2.9638294	2.5208674	2.2783770	1.6905450	1.3027100	0.8374845	0.2917444	0.1398782	0.1009566	0.0921226	0.0846927	0.2311781	2.3461294	2.9581923	2.8110143	2.4615036	2.5024830	2.0726493	2.3747603	1.8590562	1.5736717	2.2162261	2.0788113	1.9094266	1.2536402	0.6709062	0.5961467	0.2842838	0.1890042	0.0592081	0.0622904	0.4847027	0.3600255	0.6021203	0.4712317	0.2422683	0.0502605	0.0416840	0.1991379	0.1143638	0.2593025	0.0484325	0.3894881	0.0540301	0.1037327	0.1700472
25500	3.7600026	3.7277780	3.2513843	2.9403941	2.5194080	2.1460859	1.7624194	1.3262241	0.8895836	0.2621185	0.1603315	0.1064516	0.0985242	0.0911069	0.2482394	2.3426502	2.9245576	2.8089218	2.4649393	2.5046788	2.0886651	2.3617453	1.8841602	1.5647150	2.1939774	2.0494963	1.8874357	1.3191959	0.6610712	0.5749262	0.2989271	0.1948410	0.0583146	0.0584153	0.4844456	0.3558854	0.6078684	0.4768113	0.2703606	0.0421234	0.0415367	0.2123247	0.1187419	0.2091112	0.0534824	0.4149659	0.0632189	0.1336611	0.1875286
25550	3.8029453	3.7444581	3.3116742	2.9859499	2.5253318	2.1917068	1.6468130	1.2769161	0.8226420	0.2824970	0.1473840	0.1019315	0.0942749	0.0879051	0.2315415	2.3511987	2.9934830	2.8238151	2.5304477	2.5286689	2.0632885	2.3839673	1.8727156	1.5790510	2.2387489	2.1178803	1.9402635	1.3438329	0.6599555	0.5573649	0.2779765	0.1903102	0.0618139	0.0650979	0.4540640	0.3390335	0.6098759	0.4790746	0.2593518	0.0462019	0.0366172	0.1983984	0.1109369	0.2125308	0.0586044	0.4936831	0.0532502	0.1239769	0.1440935
25600	3.8113996	3.7574840	3.3256341	2.9526209	2.5274052	2.2582258	1.6603756	1.2690863	0.8400949	0.2805433	0.1554605	0.1076935	0.0978054	0.0888503	0.2335015	2.3559891	2.9988054	2.8501782	2.5308421	2.5274196	2.0707949	2.3955932	1.9068046	1.5825165	2.2464322	2.1070283	1.9405810	1.3044654	0.6567775	0.5716244	0.2937894	0.1812410	0.0432071	0.0591475	0.4753074	0.3380482	0.6031367	0.4801243	0.2590420	0.0445291	0.0432877	0.1909525	0.1233373	0.2263730	0.0497213	0.5918372	0.0592469	0.1198703	0.1933712
25650	3.7265024	3.7048948	3.2450612	2.9261248	2.5188445	2.1497392	1.7096068	1.2651715	0.8266941	0.2746244	0.1483608	0.1073359	0.0988700	0.0929520	0.2179024	2.3456914	2.9631117	2.8160266	2.4914919	2.5022241	2.1300607	2.3766751	1.8837662	1.5755111	2.2390817	2.1301701	1.9314287	1.2734079	0.6482747	0.5768923	0.2876254	0.1921102	0.0560346	0.0640123	0.4851589	0.3503455	0.5788705	0.4685519	0.2380486	0.0405792	0.0339986	0.1632900	0.1261715	0.2028321	0.0465704	0.4166131	0.0915204	0.1158504	0.1729311
25700	3.6756376	3.6008276	3.2856491	2.9554335	2.5233658	2.2503625	1.6808307	1.2938074	0.8587476	0.3140751	0.1676303	0.1087842	0.0991769	0.0930116	0.2399872	2.3272528	2.9755532	2.8236697	2.5092028	2.5299057	2.0411209	2.3784864	1.8793587	1.5752275	2.2095973	2.0556907	1.8497119	1.3172490	0.6596598	0.5959684	0.3012890	0.2089619	0.0550100	0.0632536	0.5024968	0.3750633	0.5905910	0.4700419	0.2530602	0.0398117	0.0372673	0.2019510	0.1140827	0.2060682	0.0449243	0.4692846	0.0609380	0.1228766	0.2103517
25750	3.7280009	3.7201885	3.2161309	2.9639654	2.5284280	2.1896795	1.7931002	1.3709275	0.8177351	0.3034260	0.1640200	0.1129883	0.1041569	0.0940990	0.2388873	2.3429691	2.9423020	2.8041560	2.4713882	2.5169710	2.1010843	2.3826096	1.8877750	1.5788294	2.2082093	2.0547671	1.8709989	1.2730199	0.6574477	0.5890218	0.2814328	0.1838000	0.0587811	0.0635616	0.4914810	0.3706441	0.5915207	0.4677655	0.2593730	0.0474574	0.0409380	0.1952896	0.1183612	0.2113465	0.0475886	0.3847001	0.0578336	0.1054362	0.1414145
25800	3.7775199	3.7681687	3.2617680	2.9285353	2.5230540	2.2033070	1.6540799	1.2759670	0.8386871	0.2943315	0.1668520	0.1027635	0.0942471	0.0847693	0.2232807	2.3542941	2.9566918	2.8056540	2.4225371	2.5091305	2.0765455	2.3871031	1.8863674	1.5729614	2.2257091	2.1137579	1.9240572	1.3707353	0.6586876	0.5891513	0.2897555	0.1926195	0.0553468	0.0588223	0.4923429	0.3862256	0.6058814	0.4789752	0.2461891	0.0465473	0.0432644	0.1775009	0.1133726	0.2060865	0.0600309	0.4326904	0.0570915	0.1086961	0.1487655
25850	3.8328983	3.8238924	3.2931550	2.9208953	2.5232119	2.1753024	1.5789600	1.2088444	0.8024476	0.2878964	0.1479311	0.1084780	0.0978851	0.0899540	0.2571918	2.3299223	3.0247034	2.8537099	2.5043811	2.4913690	2.0854345	2.3609507	1.8072815	1.5818664	2.2230258	2.0871713	1.9048006	1.2785668	0.6540956	0.5851820	0.2652802	0.1800380	0.0469585	0.0632417	0.4880966	0.3585926	0.6010229	0.4908211	0.2541460	0.0413000	0.0333976	0.1726102	0.1239448	0.1999853	0.0508832	0.4515352	0.0506278	0.1130618	0.1566687
25900	3.8800733	3.8784624	3.2747659	2.9900113	2.5216626	2.1957764	1.7011084	1.3154253	0.8521253	0.3073671	0.1550521	0.1092545	0.1041398	0.0955878	0.2200027	2.3469638	3.0246696	2.8755831	2.5245032	2.5296808	2.0863359	2.3651529	1.8549037	1.5767286	2.2143649	2.0508199	1.8343797	1.2798029	0.6467239	0.5909330	0.2805058	0.1843363	0.0550471	0.0513362	0.4870084	0.3724763	0.5938104	0.4629511	0.2483691	0.0484829	0.0397347	0.1755721	0.1107364	0.2103349	0.0435883	0.7654853	0.0456687	0.1187910	0.1607009
25950	3.8500450	3.8208230	3.3056184	2.9528948	2.5240478	2.2001936	1.7082133	1.3543779	0.8817878	0.3182325	0.1702811	0.1300867	0.1183648	0.1049526	0.2403698	2.3247665	2.9845448	2.8370548	2.4902761	2.5333376	2.0260361	2.3877622	1.8796932	1.5891278	2.2142732	2.0914167	1.9087568	1.3014559	0.6582490	0.5775288	0.2889547	0.1894608	0.0572972	0.0660722	0.4595508	0.3454244	0.5925787	0.4805497	0.2534316	0.0408277	0.0330310	0.2175656	0.1187036	0.2304516	0.0365947	0.4051835	0.0563937	0.1253823	0.1683413
26000	3.9153260	3.8919805	3.2661320	2.9279361	2.5255225	2.1758220	1.7494725	1.3737616	0.8540812	0.3142216	0.1710039	0.1204711	0.1097795	0.1022960	0.2245006	2.3523637	2.9885830	2.8555741	2.4605826	2.5342567	2.1212402	2.3783365	1.8910606	1.5729534	2.2291397	2.0884322	1.8991994	1.2744124	0.6701026	0.5967068	0.2985018	0.2048269	0.0532851	0.0670803	0.5054761	0.3726693	0.6070951	0.4828051	0.2488562	0.0455015	0.0362323	0.1991394	0.1203297	0.2120205	0.0395059	0.5187250	0.0666121	0.1072379	0.1831316
26050	3.8176078	3.8165696	3.3007998	2.9986399	2.5222237	2.2998227	1.7176501	1.3228500	0.9065523	0.2836658	0.1544990	0.1077632	0.0994210	0.0930162	0.2276531	2.3482456	3.0125741	2.8670700	2.5608010	2.5516694	2.1449934	2.3893406	1.8990720	1.5916531	2.2169550	2.0907965	1.8931959	1.2885937	0.6549766	0.5921309	0.3015784	0.2027017	0.0580041	0.0649250	0.4855520	0.3695512	0.6107477	0.4994686	0.2788667	0.0443071	0.0411493	0.1816948	0.1183469	0.2281002	0.0468320	0.4337911	0.0841011	0.1235546	0.1630211
26100	3.8898941	3.8686612	3.3152340	2.9558701	2.5266138	2.2332980	1.7519291	1.3849608	0.9474123	0.3114730	0.1635229	0.1168724	0.1052679	0.0945288	0.2469043	2.3457663	2.9968808	2.8476208	2.5211850	2.5139966	2.0516394	2.3687266	1.8818696	1.5731580	2.1806191	2.0691296	1.8939416	1.2666618	0.6889143	0.5965363	0.2873993	0.1848660	0.0583535	0.0636580	0.5016428	0.3674183	0.6380439	0.5063601	0.2670437	0.0507274	0.0393704	0.1891793	0.1173588	0.2078775	0.0505950	0.3552796	0.0909150	0.1312883	0.1422284
26150	3.9038134	3.8966750	3.3336390	2.9774134	2.5210153	2.1767865	1.6851171	1.3356074	0.8747919	0.3061802	0.1679975	0.1103753	0.1037128	0.0941892	0.2295780	2.3442279	3.0576083	2.8526417	2.4879289	2.4971043	2.0524782	2.3673995	1.8892225	1.5815329	2.1984077	2.0404670	1.8748870	1.2892195	0.6864055	0.5992710	0.2683893	0.1887630	0.0572840	0.0557602	0.5157151	0.3556772	0.6299655	0.5160941	0.2665525	0.0490467	0.0379763	0.1731799	0.1160640	0.2069552	0.0515962	0.4078821	0.0530587	0.1156792	0.1574815
26200	3.8206195	3.8155366	3.3198299	2.9719801	2.5325347	2.2471886	1.7670194	1.4263475	0.9164334	0.2999766	0.1551062	0.1166461	0.1068360	0.0988141	0.2577468	2.3425600	2.9990415	2.8598961	2.5297254	2.5316186	2.0746247	2.3972214	1.9119778	1.5784125	2.2162815	2.0936437	1.9081594	1.2962381	0.6635737	0.5685416	0.2839384	0.2015801	0.0589433	0.0600057	0.4893713	0.3568627	0.6106610	0.4738454	0.2490623	0.0418318	0.0393797	0.1993813	0.1203744	0.2257521	0.0467388	0.4120657	0.0632126	0.1111797	0.1909436
26250	3.8474992	3.8322337	3.3448062	2.9620987	2.5272411	2.2002078	1.7237849	1.4002601	0.9253788	0.2998387	0.1584113	0.1093682	0.1023239	0.0977762	0.2320675	2.3421514	3.0485852	2.8781212	2.5338574	2.5301976	2.1121759	2.4018901	1.8947663	1.5728669	2.2182014	2.0683775	1.8751651	1.2663559	0.6526525	0.5668099	0.3018378	0.1931114	0.0575808	0.0663148	0.4772630	0.3741864	0.5862274	0.4681683	0.2471346	0.0443540	0.0445932	0.1923047	0.1078588	0.1945207	0.0632301	0.5790984	0.0656762	0.0955843	0.1841792
26300	3.9072175	3.8968597	3.3494811	3.0386772	2.5247123	2.2493336	1.7523495	1.3592238	0.8670723	0.3013338	0.1679194	0.1162599	0.1015752	0.0961678	0.2470302	2.3539554	3.0088692	2.8651873	2.5110140	2.5180460	2.0636304	2.3671472	1.8885822	1.5831328	2.2220106	2.0472615	1.8866618	1.2900591	0.6475937	0.5627005	0.3037056	0.1987080	0.0606052	0.0646644	0.4728581	0.3435752	0.5949606	0.4741617	0.2680602	0.0446614	0.0409617	0.1817380	0.1194901	0.2236594	0.0520214	0.4078013	0.0583643	0.1116295	0.1328555
26350	3.8281506	3.8063452	3.2977950	2.9335586	2.5215621	2.2169533	1.7138506	1.3131593	0.8390844	0.3072863	0.1666708	0.1113965	0.1052977	0.0956665	0.2166539	2.3555735	2.9827928	2.8484769	2.5145958	2.4870016	2.0869743	2.3300859	1.8531964	1.5660643	2.1843819	2.0655433	1.8601868	1.2444917	0.6482204	0.5636213	0.2724203	0.1907917	0.0588358	0.0517791	0.4737626	0.3667243	0.5862625	0.4908471	0.2575067	0.0392558	0.0380996	0.1978682	0.1180708	0.2060708	0.0415411	0.6125189	0.0884682	0.1143936	0.1618011
26400	3.7756323	3.7667520	3.2624191	3.0169767	2.5320356	2.2515683	1.6541242	1.2843495	0.8095287	0.2738729	0.1592586	0.1010682	0.0924195	0.0853977	0.2236647	2.3151633	2.9946016	2.8391849	2.5003075	2.5103256	2.1001867	2.3531506	1.8714711	1.5737689	2.1744768	2.0439342	1.8497525	1.3230081	0.6426636	0.5586244	0.2776852	0.1875549	0.0575471	0.0597890	0.4610256	0.3409572	0.5949296	0.4874652	0.2678890	0.0481448	0.0465162	0.2041845	0.1178208	0.2258784	0.0615220	0.3728805	0.0575702	0.1143146	0.1493426
26450	3.8973294	3.8638363	3.2856449	2.9834755	2.5227679	2.3000475	1.7041943	1.3787380	0.8792486	0.2886412	0.1462549	0.1032488	0.0969495	0.0877019	0.2251611	2.3533935	2.9803107	2.8483701	2.4895637	2.5275465	2.1136743	2.4006055	1.9112121	1.5819123	2.2727096	2.1264976	1.9233876	1.2991044	0.6549135	0.5690184	0.2763642	0.1906142	0.0516000	0.0623133	0.4794852	0.3665345	0.6023179	0.4800791	0.2427143	0.0513807	0.0398083	0.1980155	0.1215627	0.2498932	0.0426606	0.2756623	0.0616797	0.1210379	0.1779546
26500	3.7307125	3.6602099	3.2816161	2.9350438	2.5247326	2.2809923	1.7550560	1.3763550	0.8789825	0.2970848	0.1472771	0.1079111	0.1001873	0.0891272	0.2258307	2.3450799	3.0149761	2.8727062	2.4994830	2.5083899	2.0515890	2.3620638	1.9110810	1.5738495	2.1869055	2.0433104	1.8479549	1.2881790	0.6654984	0.5710190	0.2796609	0.1997463	0.0553916	0.0665422	0.4719119	0.3595928	0.6129556	0.4907278	0.2642653	0.0409023	0.0408826	0.1919297	0.1211826	0.2082319	0.0441216	0.5750846	0.0566350	0.0984908	0.1629995
26550	3.7992618	3.7740603	3.2252071	2.9407301	2.5223220	2.2069750	1.7102094	1.3188139	0.9063791	0.2808970	0.1301810	0.0980635	0.0910277	0.0812515	0.2239377	2.3420936	2.9525882	2.8162391	2.4545651	2.5080003	2.0801202	2.3742957	1.8543492	1.5683717	2.2423860	2.1028757	1.9470708	1.2464882	0.6634751	0.5822152	0.2597104	0.1865214	0.0493920	0.0677208	0.4632220	0.3357485	0.6029880	0.4708737	0.2623543	0.0398550	0.0401560	0.1922791	0.1259106	0.2021537	0.0517906	0.4594470	0.0478275	0.1107739	0.1651535
26600	3.7695469	3.7538401	3.2355724	2.9404128	2.5235620	2.2040748	1.7041267	1.2851155	0.8218130	0.2887619	0.1573951	0.1085338	0.0974816	0.0864154	0.2414873	2.3597837	2.9689004	2.8310123	2.5289109	2.5276539	2.1518807	2.3959672	1.8779424	1.5729399	2.2489338	2.1336437	1.9510150	1.2934599	0.6475679	0.5594957	0.2871460	0.2029277	0.0576982	0.0593197	0.4741860	0.3654952	0.5925088	0.4814411	0.2958807	0.0447760	0.0347171	0.1713944	0.1294269	0.2278799	0.0481649	0.5184273	0.0784194	0.1185567	0.1488892
26650	3.7482084	3.7313596	3.2841268	2.9924557	2.5274448	2.2326085	1.7336330	1.3202769	0.8179713	0.2893930	0.1439062	0.0995247	0.0908742	0.0826210	0.1967026	2.3552656	3.0135840	2.8557087	2.5197573	2.5207262	2.0718267	2.3966166	1.8576925	1.5826720	2.2298542	2.1219853	1.9497323	1.3199058	0.6884855	0.5923994	0.2854217	0.1684105	0.0575270	0.0645894	0.4868164	0.3797761	0.6230652	0.4996675	0.2880668	0.0426680	0.0368130	0.1898556	0.1119279	0.2174418	0.0412489	0.3978063	0.0598230	0.1280129	0.1707346
26700	3.7558403	3.7310772	3.2423839	2.9626488	2.5239882	2.2411432	1.6348912	1.2776128	0.9005070	0.2770819	0.1552179	0.1146033	0.1030796	0.0942484	0.2763027	2.3518332	2.9802514	2.8382877	2.4422836	2.5586138	2.1615703	2.3932024	1.8809460	1.5744082	2.2399454	2.1155137	1.9326868	1.3449804	0.6679325	0.5788201	0.3109810	0.2113916	0.0590690	0.0560797	0.4759951	0.3319494	0.6237841	0.5090762	0.3131667	0.0464491	0.0503699	0.1678941	0.1229132	0.1936260	0.0428391	0.5288435	0.0513808	0.1484901	0.1675927
26750	3.7687166	3.7520256	3.2843340	2.9919893	2.5231740	2.2334859	1.6575337	1.2609053	0.8104914	0.3076233	0.1645020	0.1208050	0.1107175	0.1019633	0.2617824	2.3397822	2.9881177	2.8173621	2.5060922	2.4872959	2.0233361	2.3485454	1.9044153	1.5972164	2.1596840	2.0402950	1.8564183	1.2690475	0.6439949	0.5641012	0.2841341	0.1914999	0.0550474	0.0728145	0.4739634	0.3472144	0.5944112	0.4594899	0.2443379	0.0421788	0.0475115	0.1954376	0.1258731	0.2116915	0.0405141	0.4994840	0.0846954	0.1191079	0.1570390
26800	3.7916765	3.7580329	3.2968730	3.0134905	2.5265143	2.2166566	1.6840544	1.3010174	0.8718702	0.3034003	0.1489605	0.1070506	0.0984236	0.0894620	0.2578586	2.3568193	2.9983133	2.8542558	2.4995807	2.4869703	2.0839605	2.3664661	1.9008004	1.5760100	2.2357673	2.0910298	1.8720533	1.2979055	0.6668952	0.5652012	0.2627218	0.1853738	0.0598061	0.0608354	0.4796591	0.3698267	0.6105210	0.4654340	0.2560391	0.0429551	0.0384213	0.1975022	0.1199448	0.2336455	0.0538563	0.6524119	0.0573889	0.1027398	0.1690359
26850	3.8802863	3.8396554	3.3367073	3.0066174	2.5227994	2.2252514	1.6894073	1.3227274	0.8404879	0.2761881	0.1587163	0.1111607	0.1026900	0.0964060	0.2503472	2.3425928	3.0066585	2.8713279	2.4968796	2.5318957	2.1388157	2.4162591	1.8929036	1.5752535	2.2650320	2.1392398	1.9071317	1.2974712	0.6858914	0.5890435	0.2668737	0.1829718	0.0538932	0.0586171	0.4846136	0.3625589	0.6174984	0.4810687	0.2618313	0.0439860	0.0473921	0.1670234	0.1283669	0.2255277	0.0553977	0.6149633	0.0766715	0.1416000	0.1759421
26900	3.9377868	3.9151109	3.2961252	2.9303095	2.5233153	2.2409934	1.7192985	1.3570267	0.8926268	0.2911225	0.1689921	0.1056323	0.0987437	0.0928484	0.2156963	2.3444434	2.9770947	2.8510708	2.4915687	2.5181653	2.0840403	2.3667481	1.8817077	1.5756347	2.2124757	2.1033316	1.9055875	1.3306414	0.6904715	0.5961458	0.2887045	0.1964039	0.0567235	0.0709563	0.4940328	0.3868315	0.6312291	0.4995825	0.2815955	0.0502575	0.0346981	0.1979327	0.1160384	0.2368481	0.0471298	0.4276523	0.0763170	0.1141438	0.1343989
26950	3.8652523	3.8463474	3.3147633	2.9596703	2.5260622	2.2063196	1.7232457	1.3066111	0.8520288	0.2868174	0.1606504	0.1045407	0.0949089	0.0846679	0.2229099	2.3515628	3.0154205	2.8776361	2.5102210	2.5252875	2.0617548	2.3917637	1.8890033	1.5773254	2.2542616	2.1251198	1.9434830	1.3622279	0.6629128	0.5783638	0.2889150	0.2068614	0.0549900	0.0652018	0.4742060	0.3574071	0.6010447	0.4859939	0.2609831	0.0454907	0.0444696	0.1895625	0.1217023	0.2159856	0.0484987	0.5876030	0.0704040	0.1145458	0.1625586
27000	3.7886571	3.7733330	3.3421210	2.9545013	2.5335371	2.2129419	1.7226982	1.3805771	0.8885455	0.2961176	0.1658316	0.1098046	0.0995128	0.0915640	0.2179105	2.3355748	3.0844647	2.9006535	2.4535706	2.5628283	2.0840963	2.4396335	1.8841494	1.5738311	2.2672833	2.1001963	1.9250647	1.3428599	0.6891859	0.5895472	0.2852063	0.1882246	0.0525811	0.0687926	0.5204576	0.3897052	0.6393743	0.5164284	0.2859667	0.0508143	0.0411318	0.1748030	0.1212930	0.2257498	0.0412010	0.3877800	0.0626893	0.1087965	0.1495878
27050	3.7948329	3.7752678	3.3250255	2.9833887	2.5240964	2.2795242	1.8287940	1.3930982	0.9047759	0.3006028	0.1645180	0.1215100	0.1103433	0.1045891	0.2337448	2.3399198	3.0036662	2.8591772	2.5364203	2.5675800	2.1938904	2.4345471	1.9110049	1.5925041	2.2816370	2.1527626	1.9656793	1.3816831	0.7075346	0.6116877	0.2921939	0.2052633	0.0623845	0.0676265	0.4984098	0.3862280	0.6281144	0.5042173	0.3027464	0.0473954	0.0374690	0.1916935	0.1187107	0.2057710	0.0519378	0.5108901	0.0571178	0.1220061	0.1413539
27100	3.8605828	3.8563852	3.3164625	2.9653784	2.5249346	2.2927546	1.8062248	1.4199120	0.9146229	0.3122168	0.1531874	0.1106505	0.1024641	0.0958569	0.2255335	2.3472937	3.0244222	2.8680374	2.4716705	2.5221202	2.0713579	2.3941266	1.8930692	1.5794630	2.2546124	2.1109777	1.9498199	1.3366437	0.6929374	0.5997616	0.2801601	0.2088503	0.0595188	0.0591194	0.5126449	0.3707734	0.6313756	0.5023526	0.2654481	0.0436306	0.0401165	0.1949040	0.1213056	0.2183041	0.0467110	0.5305869	0.0502192	0.1187996	0.1442284
27150	3.8550746	3.8356681	3.3115208	2.9394384	2.5306846	2.2070393	1.7632432	1.3662225	0.8515935	0.2954729	0.1642896	0.1080261	0.0959252	0.0907361	0.2528824	2.3328501	2.9982633	2.8651407	2.5107281	2.5622135	2.0284144	2.4175558	1.9539290	1.5845216	2.2371813	2.1148112	1.9127842	1.3381870	0.6879635	0.6010884	0.2958561	0.1998934	0.0589630	0.0602092	0.4920701	0.3666359	0.6196874	0.4897516	0.2624787	0.0451672	0.0387810	0.1925896	0.1156787	0.2102065	0.0491992	0.4642568	0.0477850	0.1200629	0.1718606
27200	3.9217155	3.8924167	3.3233153	3.0315217	2.5213467	2.1713382	1.7173018	1.3469248	0.8894769	0.2948687	0.1440108	0.1038051	0.0954853	0.0903537	0.2535373	2.3517314	3.0436437	2.9027439	2.5926546	2.5764082	2.1958310	2.4228778	1.8640985	1.5728949	2.2421960	2.1239757	1.9336135	1.3452798	0.6910801	0.6117362	0.2789287	0.1764628	0.0541864	0.0530551	0.5322548	0.3998390	0.6105460	0.4888104	0.2765263	0.0441713	0.0400932	0.1812704	0.1123659	0.2235337	0.0592851	0.4598156	0.0490831	0.1363064	0.1531585
27250	3.9108672	3.8863013	3.3405834	3.0118930	2.5423223	2.1914262	1.7127737	1.3872548	0.8505760	0.2908706	0.1529874	0.1201901	0.1093934	0.1002639	0.2356468	2.3557000	3.0448410	2.8917982	2.4905060	2.5716781	2.1265093	2.4223281	1.9001520	1.5806854	2.2659643	2.1196859	1.9397716	1.3476180	0.6845233	0.6125040	0.3077295	0.2073163	0.0585115	0.0647622	0.4954761	0.3641383	0.6212585	0.4909196	0.2721701	0.0441884	0.0510831	0.1617089	0.1083798	0.2028303	0.0443645	0.4905862	0.0534088	0.1052842	0.1948087
27300	3.9470279	3.9249952	3.3305203	2.9815636	2.5206148	2.2569435	1.7764470	1.4134433	0.9244230	0.3112339	0.1637441	0.1217850	0.1121531	0.1039683	0.2240413	2.3462758	3.0060602	2.8674752	2.5250699	2.5541547	2.1227893	2.4116204	1.9584274	1.5792679	2.2784413	2.1256921	1.9450334	1.3508678	0.6912287	0.5994456	0.2828407	0.1917427	0.0574115	0.0578189	0.5062923	0.3825904	0.6348221	0.4832442	0.2800652	0.0536679	0.0381539	0.1764597	0.1224285	0.2118905	0.0641082	0.4467338	0.0700822	0.1089982	0.1485759
27350	4.0144361	3.9825433	3.3537978	3.0241654	2.5256386	2.2525461	1.8213949	1.4543012	0.9016079	0.3175821	0.1706690	0.1197661	0.1093661	0.1028736	0.2560469	2.3499539	3.0298856	2.9027391	2.4658917	2.5724695	2.1041500	2.4099695	1.8663380	1.5774329	2.2649075	2.1265639	1.9207735	1.3005765	0.6802260	0.5993033	0.3111381	0.2108902	0.0526312	0.0554292	0.4970047	0.3864749	0.6227438	0.4858025	0.2506344	0.0381994	0.0419139	0.1730892	0.1227271	0.2170782	0.0395772	0.3576518	0.0567408	0.1044014	0.1369811
27400	3.8769400	3.8635989	3.3306123	2.9953952	2.5238250	2.1548041	1.6765892	1.3118724	0.8677925	0.2992730	0.1678498	0.1333839	0.1209238	0.1119994	0.2238598	2.3460409	3.0631296	2.9231492	2.5214944	2.5927679	2.1628168	2.4666247	1.9070226	1.5742258	2.3143464	2.1835268	2.0203966	1.3685563	0.6842023	0.6065134	0.2960315	0.2029804	0.0637531	0.0664747	0.4905540	0.3636192	0.6229948	0.4822185	0.2719325	0.0466627	0.0384474	0.1908866	0.1104460	0.1968236	0.0464254	0.3797909	0.0679052	0.1311519	0.1500836
27450	3.9121815	3.8880845	3.3399051	2.9868186	2.5223757	2.2337978	1.7345418	1.3599620	0.8859012	0.2841210	0.1735722	0.1127097	0.1045559	0.0944387	0.2352146	2.3283338	3.0668369	2.9230158	2.6002282	2.5946981	2.1298455	2.4514177	1.9010613	1.5723266	2.3052223	2.1802624	1.9578524	1.3678895	0.6956682	0.5876702	0.2886337	0.1906109	0.0562145	0.0576331	0.4805166	0.3455014	0.6297384	0.5071489	0.2683226	0.0449136	0.0415201	0.1774550	0.1121250	0.2085591	0.0493132	0.3900334	0.0613788	0.1266789	0.1572911
27500	3.8766168	3.8483348	3.3493613	2.9011010	2.5230980	2.2383057	1.6709783	1.3069669	0.8612750	0.2978246	0.1622599	0.1092880	0.1008701	0.0930311	0.2441035	2.3219814	3.0811518	2.9223785	2.5416853	2.6080337	2.1658558	2.4893002	1.9420143	1.5828506	2.3507318	2.2116441	2.0217130	1.3203434	0.6719527	0.5852932	0.2815807	0.1913755	0.0469862	0.0697246	0.4809284	0.3424865	0.6009114	0.4871468	0.2551939	0.0470280	0.0347105	0.1833652	0.1159928	0.1889942	0.0515200	0.4824673	0.0531097	0.1222212	0.1396073
27550	3.8843395	3.8753620	3.3814013	3.0148480	2.5319415	2.1792795	1.6748494	1.3048121	0.8728391	0.2761811	0.1542504	0.1085086	0.0979559	0.0914836	0.2451237	2.3321623	3.0697054	2.9327546	2.5628785	2.6135391	2.0387953	2.4585609	1.8938766	1.5699312	2.3415841	2.2216345	2.0203928	1.3785757	0.6802030	0.5952840	0.2958450	0.1922558	0.0573469	0.0678761	0.4919727	0.3571308	0.6086393	0.4882608	0.2503934	0.0439130	0.0359511	0.1912551	0.1019507	0.2172180	0.0428671	0.3627491	0.0668918	0.1175088	0.1391306
27600	3.9080239	3.9054644	3.3460471	3.0138155	2.5289264	2.1960438	1.6480717	1.3015956	0.8691572	0.2992662	0.1468798	0.1060618	0.0951012	0.0859764	0.2618970	2.3509142	3.0601747	2.8849342	2.4548738	2.5816397	2.1095977	2.4463258	1.8926189	1.5682090	2.3104476	2.1433419	1.9693266	1.3528551	0.6807770	0.6044369	0.3164336	0.2185139	0.0614350	0.0754141	0.4848756	0.3716245	0.6226900	0.5133355	0.3052027	0.0505648	0.0351119	0.1807335	0.1139055	0.2125766	0.0441612	0.3680655	0.0540247	0.1123674	0.1561696
27650	3.9228048	3.9181754	3.3350475	2.9508965	2.5216127	2.1440370	1.7234940	1.3322291	0.8189240	0.3032063	0.1548997	0.1042274	0.0948906	0.0872126	0.2321911	2.3564753	3.0810515	2.9204259	2.5991221	2.5987366	2.0642283	2.4518813	1.8684642	1.5731683	2.3130932	2.1646480	1.9746219	1.3201497	0.6758527	0.5957707	0.2855842	0.1935864	0.0527212	0.0582276	0.5001851	0.3955065	0.5995518	0.4804486	0.2686877	0.0397749	0.0408360	0.1966854	0.1215391	0.2139483	0.0478737	0.3750603	0.0488650	0.1207590	0.1305965
27700	3.8728005	3.8425190	3.3115551	3.0119483	2.5262497	2.2836309	1.7729247	1.3645372	0.9068069	0.2983147	0.1633232	0.1177510	0.1099523	0.1005048	0.2461247	2.3285666	2.9777955	2.8560135	2.5559800	2.5491759	2.1305884	2.4081682	1.9048932	1.5762304	2.2637320	2.1236688	1.9569068	1.3613904	0.6980370	0.5979108	0.2936625	0.1903274	0.0604806	0.0649787	0.5011118	0.3732928	0.6365936	0.4933246	0.2419427	0.0388560	0.0415035	0.1927990	0.1093116	0.2132312	0.0495558	0.4419359	0.0654205	0.1176669	0.1490682
27750	3.7305868	3.7093522	3.3109814	2.9620096	2.5244369	2.2549823	1.7582229	1.3671489	0.9287324	0.3025188	0.1699596	0.1248743	0.1144405	0.1048122	0.2282782	2.3385253	3.0231494	2.8695374	2.5343234	2.5774471	2.1268978	2.4436787	1.9364569	1.5726563	2.2796799	2.1490409	1.9650577	1.3300633	0.6667209	0.5830441	0.2802793	0.1809830	0.0519042	0.0651081	0.4904544	0.3614980	0.5997860	0.4883841	0.2780369	0.0465445	0.0374970	0.1937101	0.1243261	0.1844062	0.0431471	0.4206353	0.0695934	0.1239134	0.1529462
27800	3.8014656	3.7964663	3.3047593	3.0246338	2.5219070	2.2440639	1.7911704	1.3908920	0.9388498	0.3285693	0.1735277	0.1246616	0.1175778	0.1064553	0.2233808	2.3500099	2.9787363	2.8294099	2.5429323	2.5490475	2.0705336	2.3913667	1.8547623	1.5765028	2.2398842	2.1335752	1.9399353	1.3462837	0.7058644	0.6240716	0.2970993	0.2011624	0.0477189	0.0642992	0.5312470	0.3964683	0.6428364	0.5119563	0.2818844	0.0498694	0.0399421	0.1971604	0.1150753	0.2128582	0.0440697	0.3642096	0.0566905	0.1131000	0.1435778
27850	3.9068012	3.8636506	3.2591837	2.9851463	2.5226881	2.2045252	1.7113438	1.2709289	0.8452503	0.3160297	0.1681252	0.1203982	0.1109043	0.1008368	0.2043294	2.3494990	2.9895040	2.8253271	2.4975977	2.4981067	2.0584239	2.3651425	1.8516831	1.5756661	2.2250792	2.0967403	1.9077335	1.3090163	0.6846944	0.5966761	0.3024341	0.1981739	0.0544186	0.0676408	0.4990706	0.3817143	0.6250578	0.4828766	0.2639669	0.0458739	0.0393197	0.1940262	0.1249058	0.2094254	0.0429656	0.4355575	0.0680723	0.1166445	0.1545001
27900	3.9354228	3.9230276	3.2296211	2.9746884	2.5225106	2.2567522	1.7428686	1.3650517	0.8715573	0.3177193	0.1457271	0.1108995	0.0994653	0.0899444	0.2718126	2.3720676	2.9574140	2.8126253	2.4635407	2.5192551	2.0547114	2.3850171	1.9088488	1.5895886	2.2234328	2.0901859	1.8774847	1.3130632	0.6803034	0.5895277	0.2978503	0.1939153	0.0598357	0.0537171	0.4827234	0.3663524	0.6086319	0.4841366	0.2677830	0.0484513	0.0376138	0.1675310	0.1139274	0.2125224	0.0632310	0.3996579	0.0621137	0.1132491	0.1578306
27950	3.8227273	3.8113143	3.2688026	2.9555544	2.5229718	2.1779220	1.6754248	1.2910219	0.8509702	0.2956349	0.1602610	0.1047604	0.0947116	0.0885000	0.2311934	2.3464625	2.9627826	2.8241834	2.4424882	2.5186668	2.0841744	2.3989925	1.8767010	1.5767007	2.2314258	2.0907358	1.9042720	1.2725606	0.6602942	0.5914260	0.2808369	0.1840392	0.0538483	0.0587105	0.4811216	0.3643801	0.6031905	0.5032135	0.2529805	0.0396341	0.0369445	0.1840748	0.1205547	0.2424774	0.0509274	0.4179523	0.0750669	0.1155680	0.1570290
28000	3.8663308	3.8647372	3.2788904	2.9554639	2.5262378	2.1467601	1.6720173	1.2688961	0.8342766	0.3045424	0.1557043	0.1111218	0.1013719	0.0975543	0.2400845	2.3566803	2.9777995	2.8521509	2.4595697	2.5500764	2.1595438	2.4044670	1.8876953	1.5643423	2.2555980	2.1312171	1.9659072	1.3155341	0.6909137	0.5990892	0.2708308	0.1916136	0.0565975	0.0621964	0.4988129	0.3961965	0.6155057	0.4984349	0.2689394	0.0385502	0.0439266	0.1836453	0.1105461	0.2161725	0.0550912	0.4678149	0.0589913	0.1325662	0.1778670
28050	3.8434670	3.8239224	3.2580227	2.9442746	2.5285471	2.1987531	1.6701110	1.3291553	0.8695348	0.2869019	0.1422634	0.1061830	0.0950384	0.0860611	0.2137836	2.3115842	2.9745964	2.8364164	2.4686024	2.5126663	2.0337295	2.3662101	1.8695076	1.5714972	2.2170041	2.0896141	1.8684759	1.2858177	0.6618792	0.5828015	0.2735550	0.1698249	0.0453797	0.0603616	0.4684333	0.3624955	0.6110180	0.5018680	0.2533167	0.0445982	0.0415808	0.2084912	0.1253296	0.2074953	0.0474865	0.4616637	0.0608994	0.1071894	0.1574104
28100	3.8700037	3.8273230	3.2495024	2.9365221	2.5221706	2.2947966	1.6971107	1.2526368	0.8461789	0.2804012	0.1523131	0.1002064	0.0935268	0.0844760	0.2685666	2.3498090	2.9420129	2.7890053	2.4863398	2.4677847	1.9513741	2.3438014	1.8764616	1.5747520	2.1771817	2.0686864	1.8823833	1.2903946	0.6505897	0.5702246	0.2629082	0.1925646	0.0544244	0.0605085	0.4572977	0.3417008	0.5943113	0.4719572	0.2499262	0.0426053	0.0422896	0.1837629	0.1261851	0.2133560	0.0549687	0.3579925	0.0669992	0.1022012	0.1526244
28150	3.8741314	3.7735773	3.2711713	2.9576536	2.5247219	2.2179812	1.6724379	1.3156204	0.8263623	0.3086007	0.1537364	0.1148362	0.1070049	0.0971795	0.1960783	2.3520191	2.9407203	2.7854310	2.4377173	2.4878185	2.0060098	2.3405065	1.8594944	1.5687715	2.1601806	2.0704301	1.8993553	1.2896360	0.6611071	0.5658442	0.2667137	0.1739055	0.0557205	0.0606128	0.4666985	0.3464984	0.6060155	0.4841875	0.2517122	0.0432656	0.0473033	0.2090457	0.1090110	0.2314100	0.0427318	0.5072171	0.0589156	0.1153368	0.1857236
28200	3.9774059	3.9370378	3.3071059	2.9792503	2.5234483	2.2455053	1.7276694	1.3568449	0.8781670	0.2898541	0.1564488	0.1138149	0.1067726	0.1007902	0.2232692	2.3735807	3.0145788	2.8448654	2.5151319	2.5206375	2.0743230	2.4016698	1.8334918	1.5772370	2.2401925	2.0869841	1.9297490	1.3006062	0.6695293	0.5924355	0.2915254	0.1895600	0.0539692	0.0557455	0.4887615	0.3617899	0.6163627	0.5026969	0.2499698	0.0446071	0.0412897	0.1946856	0.1280440	0.2387684	0.0382492	0.6839973	0.0601459	0.1149998	0.1482962
28250	3.7980621	3.7939366	3.2914269	3.0157619	2.5251205	2.2511507	1.7118044	1.3425136	0.8715489	0.2847579	0.1480994	0.1032667	0.0938585	0.0903217	0.2348130	2.3498181	2.9599321	2.8396249	2.4368675	2.5236644	2.1554055	2.3863932	1.9068828	1.5964681	2.2291013	2.0780969	1.8789791	1.2282681	0.6601950	0.5796648	0.2839720	0.1899390	0.0539413	0.0560800	0.4778053	0.3823198	0.5992026	0.4585277	0.2648004	0.0468748	0.0394009	0.2002447	0.1265917	0.2126905	0.0506657	0.3792203	0.0605011	0.1240231	0.1823357
28300	3.8342087	3.8175242	3.2644331	2.9413357	2.5220165	2.2333836	1.7292494	1.3556040	0.8481972	0.2894167	0.1518252	0.1085812	0.0985887	0.0897331	0.2506093	2.3531641	2.9526125	2.8160456	2.4286457	2.5003019	2.0617847	2.3523432	1.8933097	1.5776374	2.1671428	2.0421535	1.8847988	1.2736594	0.6719430	0.6007137	0.3044690	0.1981009	0.0530536	0.0599585	0.5079578	0.3799585	0.6029769	0.4812991	0.2608640	0.0476973	0.0354631	0.1832936	0.1135134	0.2106258	0.0439455	0.5215061	0.0630277	0.1243077	0.1534425
28350	3.8809160	3.8759495	3.2797283	2.9751914	2.5266935	2.2523357	1.6864610	1.3198641	0.8494456	0.2915215	0.1563561	0.1145670	0.1048214	0.0948834	0.2289801	2.3351669	2.9673238	2.8160624	2.4941590	2.5230117	2.1148260	2.3775520	1.8655734	1.5655467	2.2188024	2.0764918	1.9015419	1.3106245	0.6908944	0.6017876	0.3218914	0.2136586	0.0589045	0.0701066	0.4989379	0.3712278	0.6289471	0.5068305	0.2604056	0.0494515	0.0421745	0.1766303	0.1241690	0.2008859	0.0515283	0.5375035	0.0758481	0.1191857	0.1565910
28400	3.8175978	3.8103011	3.3219817	2.9512702	2.5348982	2.2046821	1.7008503	1.3778581	0.8691337	0.3215679	0.1611723	0.1168189	0.1085975	0.0971242	0.2271906	2.3443150	3.0153007	2.8651358	2.5290991	2.5291182	2.1384518	2.3936943	1.8832806	1.5785700	2.1870763	2.0517430	1.8495033	1.2812193	0.6864874	0.6011268	0.2858701	0.1954398	0.0579111	0.0665312	0.4913413	0.3655551	0.6336701	0.5048999	0.2747916	0.0473283	0.0388453	0.1870571	0.1137586	0.2013888	0.0485612	0.3732377	0.0698681	0.1144618	0.2142235
28450	3.8548626	3.8429864	3.2704679	2.9471991	2.5236131	2.2733721	1.7983731	1.3954673	0.8822691	0.2959923	0.1619159	0.1155482	0.1071061	0.1004103	0.2105575	2.3430582	2.9761115	2.8341521	2.4784280	2.4905908	2.1263914	2.3558147	1.8748769	1.5739533	2.2060083	2.0664668	1.8749350	1.2800314	0.6925087	0.5971453	0.2951376	0.2036781	0.0590601	0.0613952	0.5076991	0.3886366	0.6113145	0.5019645	0.2637225	0.0463825	0.0392920	0.1824911	0.1163949	0.2291577	0.0380609	0.4345643	0.0638809	0.1307059	0.1310306
28500	3.7486661	3.7450050	3.3030036	3.0147969	2.5328106	2.2118623	1.7228147	1.3383231	0.8680238	0.3083099	0.1747602	0.1218373	0.1076667	0.1017582	0.2435925	2.3419689	2.9851003	2.8481392	2.4976036	2.5267457	2.1294952	2.3909320	1.8923600	1.5717713	2.2548108	2.1257752	1.9048334	1.3130369	0.6830384	0.5950613	0.2746621	0.1837765	0.0478670	0.0578765	0.4963347	0.3737381	0.6189718	0.5009533	0.2487671	0.0480657	0.0474008	0.1730180	0.1186773	0.2277906	0.0452214	0.2943250	0.0720837	0.1264130	0.1780182
28550	3.8782272	3.8557137	3.2931305	3.0225752	2.5252406	2.2707718	1.6715932	1.2965884	0.8295944	0.2997448	0.1629816	0.1147520	0.1043977	0.0943211	0.2190447	2.3423032	3.0118360	2.8708817	2.5498142	2.5458225	2.0303212	2.4069692	1.8628344	1.5705097	2.2649231	2.1110747	1.9160802	1.3486496	0.6801723	0.5975249	0.2874949	0.1873803	0.0584767	0.0656885	0.4989225	0.3626211	0.6068444	0.4628931	0.2470503	0.0472334	0.0410854	0.1906230	0.1157324	0.2043977	0.0564343	0.3535325	0.0609304	0.1028205	0.1994498
28600	3.8497549	3.8495875	3.2837072	2.9475573	2.5352762	2.2371112	1.7942221	1.3382622	0.8420478	0.3096483	0.1590804	0.1086511	0.0964188	0.0883822	0.2240507	2.3438367	2.9815720	2.8434982	2.5445714	2.5585068	2.0951772	2.4258763	1.8913044	1.5883637	2.2635671	2.1113106	1.9438641	1.3271224	0.6701914	0.5841198	0.2931165	0.2027011	0.0486472	0.0651195	0.4918638	0.3602025	0.5984481	0.4606466	0.2468604	0.0445176	0.0396058	0.1835691	0.1217555	0.2096745	0.0453708	0.3502549	0.0608308	0.1020080	0.2009147
28650	3.8667886	3.8632007	3.3415881	3.0080381	2.5286295	2.2641384	1.6856939	1.3662142	0.8670076	0.2921468	0.1510677	0.1106326	0.1022319	0.0904826	0.2260287	2.3522757	3.0631791	2.9161793	2.5418745	2.6236752	2.1527158	2.4686277	1.9393997	1.5839899	2.2876056	2.1506681	1.9743696	1.3781224	0.6770962	0.6034950	0.2832544	0.1834068	0.0536941	0.0643871	0.4992831	0.3650832	0.6201613	0.4743999	0.2638683	0.0466066	0.0352507	0.1836148	0.1230563	0.2321066	0.0420482	0.4366598	0.0603069	0.1325511	0.1440877
28700	3.9074786	3.8950218	3.3383213	2.9888172	2.5316909	2.2253143	1.7344583	1.3490484	0.9055886	0.2976897	0.1489098	0.1046391	0.0937310	0.0892421	0.2210352	2.3585064	3.0039226	2.8527391	2.5352318	2.5360137	2.1141956	2.3692762	1.8607265	1.5671824	2.2163418	2.0878567	1.9263810	1.3163123	0.6908589	0.5975892	0.3019353	0.2026331	0.0529346	0.0656247	0.4915277	0.3466331	0.6214298	0.4959073	0.2784358	0.0469083	0.0399371	0.2065036	0.1158806	0.2199935	0.0523057	0.3760769	0.0630185	0.1044711	0.1229272
28750	3.7898289	3.7874215	3.2793271	2.9221019	2.5260295	2.3209726	1.7656514	1.3368950	0.8942767	0.2779786	0.1519025	0.1016108	0.0929888	0.0866945	0.2330602	2.3539809	2.9803726	2.8757135	2.5121596	2.5492868	2.0905415	2.3982255	1.9188779	1.5723446	2.2536673	2.1524020	1.9256905	1.3433753	0.6518053	0.5674811	0.2693850	0.1945836	0.0529451	0.0594548	0.4629025	0.3544987	0.5995827	0.4794034	0.2467340	0.0472266	0.0397124	0.1626909	0.1169965	0.2253759	0.0458730	0.4977753	0.0515298	0.1321598	0.1636769
28800	3.8550489	3.8412535	3.3024256	2.9673913	2.5213617	2.2241023	1.7410422	1.3270198	0.8080268	0.2725695	0.1427538	0.1091089	0.0998324	0.0910824	0.2226526	2.3499639	3.0027659	2.8352106	2.5406645	2.5319648	2.0731542	2.3905018	1.8576886	1.5771531	2.2466607	2.1231297	1.9104490	1.2803138	0.6679887	0.5853105	0.2765611	0.1888583	0.0510733	0.0545968	0.4840789	0.3714322	0.5944775	0.4764039	0.2524120	0.0395571	0.0460634	0.1840137	0.1227556	0.2287036	0.0496755	0.2952066	0.0562459	0.1215711	0.1471652
28850	3.8362291	3.8156759	3.2855903	2.9650932	2.5313921	2.1519140	1.6964110	1.2980437	0.8458359	0.2890294	0.1574266	0.1136131	0.1023807	0.0902913	0.2287231	2.3460943	2.9828449	2.8228620	2.4842328	2.5351248	2.0453556	2.4072053	1.8909311	1.5728994	2.2281557	2.1145940	1.9182778	1.3008913	0.6751285	0.5841563	0.2698024	0.1854876	0.0625471	0.0554867	0.5039086	0.3816664	0.6091355	0.4811254	0.2579784	0.0495852	0.0446422	0.1990451	0.1152241	0.2289683	0.0463431	0.4355152	0.0625383	0.1264856	0.1445551
28900	3.7767268	3.7566207	3.2733026	2.9862268	2.5244358	2.2556708	1.6763805	1.3198387	0.8284928	0.3096767	0.1635277	0.1190054	0.1116471	0.1028309	0.2291980	2.3186685	3.0065878	2.8522899	2.4642056	2.5398332	2.0768133	2.3851580	1.8898386	1.5740041	2.2050678	2.0385145	1.8474699	1.2667571	0.6704453	0.5909031	0.2958797	0.2040617	0.0578183	0.0615620	0.5063248	0.4014721	0.6091020	0.4814014	0.2474937	0.0499574	0.0464323	0.2086535	0.1282780	0.2105471	0.0515639	0.4312262	0.0594348	0.1174952	0.1661077
28950	3.7864874	3.7794072	3.2658172	2.9216639	2.5217413	2.2885651	1.6749037	1.2887672	0.8802115	0.3016972	0.1572089	0.1195878	0.1116241	0.0983554	0.2447002	2.3431549	2.9581787	2.8094440	2.4797480	2.5141405	2.0485051	2.3749343	1.8632480	1.5783207	2.2260834	2.0937921	1.9192523	1.3001058	0.6629757	0.5815711	0.3103342	0.2105029	0.0490270	0.0588807	0.4949986	0.3733811	0.6213179	0.5020829	0.2647334	0.0408107	0.0397822	0.1881473	0.1263207	0.2218225	0.0466844	0.4906917	0.0594218	0.1408111	0.1505285
29000	3.8009226	3.7985126	3.2089651	2.9298709	2.5251136	2.2151144	1.6824818	1.3175677	0.8654036	0.2933839	0.1645569	0.1135587	0.1042368	0.0941664	0.2441023	2.3498238	2.9460118	2.8260539	2.5181594	2.5246944	2.0996128	2.3633839	1.8861974	1.5735120	2.2235913	2.1021313	1.8964365	1.3058166	0.6883734	0.5977731	0.3076953	0.2019014	0.0517719	0.0617003	0.4771512	0.3528716	0.6275327	0.4989030	0.2652165	0.0513122	0.0433798	0.1825244	0.1323762	0.2011330	0.0374946	0.3986114	0.0772746	0.1253854	0.1593846
29050	4.0102653	3.9736086	3.2664913	2.9651064	2.5252002	2.2267168	1.7097068	1.3275771	0.8569027	0.2963083	0.1576636	0.1150028	0.1091226	0.0949312	0.2103312	2.3388548	2.9713951	2.8410950	2.5477726	2.5139604	2.1179487	2.3773748	1.8834311	1.5816046	2.2178071	2.0627225	1.8821262	1.2975965	0.6844613	0.5856797	0.2991678	0.1970146	0.0516401	0.0718857	0.4957075	0.3732566	0.6275767	0.5051666	0.2558476	0.0482490	0.0404833	0.1744267	0.1250676	0.2130279	0.0456287	0.4152007	0.0818084	0.1304947	0.1722197
29100	3.9301918	3.8576623	3.2769609	3.0021535	2.5255224	2.2791365	1.7746484	1.4044782	0.8972018	0.3061005	0.1494524	0.1113994	0.1015126	0.0932654	0.2410939	2.3424429	2.9941142	2.8414791	2.5225722	2.5240988	2.0255076	2.3806219	1.8710619	1.5693735	2.2159085	2.0844250	1.8766276	1.3294297	0.6694241	0.5863278	0.2736811	0.1820146	0.0482127	0.0609942	0.4868240	0.3681696	0.5931840	0.4668193	0.2411343	0.0422823	0.0344883	0.1946252	0.1201418	0.2300385	0.0477233	0.3498968	0.0613036	0.1290708	0.1613444
29150	3.8142043	3.7945432	3.2751768	2.9868593	2.5224059	2.1799708	1.7383875	1.3474993	0.8978624	0.3034755	0.1726423	0.1098597	0.1000039	0.0896433	0.2224053	2.3248241	2.9427058	2.8098739	2.4902421	2.4803019	2.0677738	2.3530311	1.8841360	1.5732858	2.1847014	2.0633621	1.8952474	1.2968810	0.6558008	0.5767459	0.2857477	0.2008817	0.0504270	0.0632552	0.4675551	0.3454675	0.5996789	0.4828340	0.2666245	0.0450217	0.0444130	0.2068368	0.1164788	0.2131604	0.0535864	0.4464252	0.0595888	0.1099874	0.1750355
29200	3.7849688	3.7732790	3.2437370	2.9346860	2.5306179	2.2099216	1.6954015	1.2566526	0.8144724	0.2680444	0.1458788	0.1013228	0.0912063	0.0847911	0.1906853	2.3268315	2.9504835	2.7974764	2.4821586	2.4892926	2.0408976	2.3430665	1.9198419	1.5831988	2.1865465	2.0579935	1.8848657	1.3229363	0.6533908	0.5693796	0.2854909	0.1929432	0.0515126	0.0625647	0.4835414	0.3826912	0.5941424	0.4749328	0.2595565	0.0434360	0.0375773	0.2012707	0.1156076	0.2168743	0.0395854	0.6308869	0.0545627	0.1123538	0.1811831
29250	3.7146917	3.7101391	3.2852070	2.9650717	2.5229114	2.2373756	1.6446200	1.2517290	0.8443958	0.2771397	0.1388572	0.1008787	0.0941230	0.0883242	0.2292542	2.3488624	3.0129754	2.8299036	2.4831505	2.5072867	2.0602828	2.3642005	1.9007839	1.5872069	2.1789402	2.0563657	1.8519568	1.2521444	0.6543810	0.5641185	0.2840134	0.1914649	0.0469503	0.0669396	0.4833908	0.3618771	0.6007982	0.4782604	0.2603764	0.0536110	0.0399434	0.1982622	0.1195428	0.1999202	0.0481545	0.2790441	0.0597812	0.1168872	0.1791095
29300	3.6945015	3.6897956	3.2423946	2.9926137	2.5279703	2.2088837	1.6717954	1.3315321	0.8641493	0.2937613	0.1518452	0.1036278	0.0981568	0.0906863	0.2249009	2.3244809	2.9367664	2.8058002	2.4137323	2.5190691	2.0692060	2.3594221	1.9154180	1.5792644	2.2167826	2.0773860	1.8565635	1.2784112	0.6686572	0.5849830	0.2861407	0.1886384	0.0586636	0.0581302	0.4799098	0.3813003	0.6147948	0.4792120	0.2629587	0.0467662	0.0437550	0.1923106	0.1164929	0.2297473	0.0458287	0.4934050	0.0719538	0.1431841	0.1484011
29350	3.7138015	3.6642740	3.2120331	2.9118982	2.5250143	2.2086984	1.6491032	1.2431107	0.8372203	0.2899617	0.1419819	0.1011381	0.0957786	0.0897162	0.2344214	2.3185727	2.9446248	2.7989507	2.4901645	2.5076885	2.1160718	2.3776654	1.8888562	1.5909264	2.2199567	2.0588078	1.8963816	1.2700268	0.6454940	0.5715992	0.2646619	0.1819809	0.0562662	0.0606583	0.4770531	0.3444913	0.5880972	0.4764323	0.2415163	0.0428251	0.0360619	0.1824606	0.1142394	0.2223624	0.0571129	0.4168466	0.0602916	0.1200039	0.1412797
29400	3.8302648	3.7993097	3.2478554	2.9388294	2.5357416	2.2350994	1.6343556	1.3039690	0.8739419	0.2988690	0.1534383	0.1074992	0.1003243	0.0953344	0.2404234	2.3451644	2.9670095	2.8292613	2.5271250	2.5312763	2.2032260	2.3952116	1.8848495	1.5896239	2.2162835	2.0686072	1.8822096	1.2554953	0.6767020	0.6099989	0.3057012	0.1977007	0.0543617	0.0657085	0.4940516	0.3745088	0.6064735	0.5010351	0.2796513	0.0433557	0.0464659	0.1739515	0.1228967	0.2051953	0.0506666	0.4422564	0.0700096	0.1164141	0.1474520
29450	3.7654471	3.7465119	3.2692506	2.9696657	2.5229490	2.2600788	1.6488805	1.2817935	0.8604423	0.2855987	0.1430086	0.1067216	0.1012224	0.0899763	0.2457403	2.3349731	2.9821919	2.8414807	2.4689203	2.5103981	2.0737756	2.3917270	1.8821103	1.5748134	2.2443909	2.1113717	1.9082078	1.2986640	0.6575393	0.5740975	0.2766053	0.1953365	0.0590798	0.0543646	0.4784178	0.3618983	0.6105819	0.4961858	0.2847640	0.0455915	0.0358671	0.1643042	0.1147552	0.2005014	0.0449316	0.4037743	0.0482932	0.1237630	0.1437590
29500	3.7511319	3.7498886	3.2246257	2.9754707	2.5285271	2.2792207	1.7159485	1.2861798	0.8563131	0.2678112	0.1529300	0.1117352	0.0975962	0.0929056	0.2149829	2.3578482	2.9729481	2.8659412	2.5169741	2.5327096	2.1087520	2.3797082	1.8712492	1.5724967	2.2221052	2.0934196	1.9107827	1.3193391	0.6612334	0.5809627	0.2823316	0.1947481	0.0542152	0.0645294	0.4944988	0.3659703	0.5927554	0.4855216	0.2446740	0.0542030	0.0493074	0.1946124	0.1355373	0.2147981	0.0448651	0.4963636	0.0627672	0.1162946	0.1635541
29550	3.7320119	3.7204676	3.2657232	2.9755740	2.5222965	2.1579096	1.7454653	1.3386062	0.8644791	0.2774857	0.1539550	0.1057679	0.0951287	0.0904328	0.2455742	2.3483552	2.9818129	2.8180252	2.4825855	2.5229050	2.1016963	2.3840379	1.9027637	1.5863933	2.2235402	2.0961121	1.9008690	1.2677627	0.6215607	0.5570374	0.2855112	0.1875090	0.0530316	0.0543589	0.4528445	0.3384314	0.5647873	0.4485844	0.2316009	0.0461247	0.0486264	0.1960019	0.1101471	0.2192069	0.0369231	0.3857278	0.0603470	0.1129175	0.1634664
29600	3.7631374	3.7446034	3.2813021	2.9605824	2.5272365	2.1940448	1.7160564	1.3015769	0.7925879	0.2634999	0.1470317	0.1041394	0.0940243	0.0865113	0.2302554	2.3416962	2.9914730	2.8153664	2.4737869	2.5206712	2.0901077	2.4125011	1.8827829	1.5717265	2.2636278	2.1104742	1.9131489	1.2317088	0.6398231	0.5518612	0.3017206	0.2014204	0.0512190	0.0614694	0.4531812	0.3406931	0.5851412	0.4608756	0.2563956	0.0429400	0.0412100	0.2140384	0.1206710	0.2078174	0.0404104	0.4193597	0.0557341	0.0976508	0.1480647
29650	3.7384336	3.7234631	3.2411865	2.9404577	2.5226614	2.1621926	1.6941159	1.3048180	0.8712460	0.3191267	0.1556180	0.1111639	0.1015497	0.0942332	0.2355355	2.3415111	2.9605242	2.7895229	2.4828208	2.4802787	1.9803234	2.3582182	1.8825939	1.5750216	2.2083868	2.0772329	1.8853368	1.2817629	0.6369724	0.5587430	0.2672008	0.1779778	0.0529970	0.0636259	0.4384100	0.3324901	0.5859065	0.4576970	0.2434373	0.0416978	0.0444714	0.2032244	0.1253222	0.2251584	0.0490061	0.4000834	0.0576022	0.1105259	0.1687263
29700	3.7507918	3.7218752	3.2247508	2.8960672	2.5301649	2.1645483	1.6836032	1.3409569	0.8852907	0.2926873	0.1515351	0.1103723	0.1027443	0.0903623	0.2694008	2.3490512	2.9426747	2.8179752	2.4983723	2.4754512	2.0075556	2.3467421	1.8687449	1.5799073	2.2097421	2.0534351	1.8904276	1.2836135	0.6470093	0.5714033	0.2804409	0.1878336	0.0519624	0.0670620	0.4822704	0.3552417	0.5822285	0.4741596	0.2670254	0.0432735	0.0346551	0.1612766	0.1171611	0.2260809	0.0493796	0.4904916	0.0689314	0.1243178	0.1703205
29750	3.7906630	3.7510177	3.2095764	2.9178527	2.5224733	2.3291421	1.7560122	1.3724065	0.8838336	0.3102240	0.1605849	0.1074744	0.0999905	0.0958004	0.2206751	2.3382302	2.9277530	2.8014529	2.5321500	2.5263821	2.0278504	2.3688118	1.8913198	1.5854880	2.1954226	2.0634604	1.8723294	1.2822823	0.6361182	0.5627118	0.2816315	0.1901148	0.0512191	0.0550825	0.4615717	0.3482485	0.5754695	0.4515513	0.2375299	0.0366013	0.0414979	0.1924918	0.1235372	0.2344666	0.0481585	0.4277181	0.0579385	0.0944573	0.1365261
29800	3.7673277	3.7672752	3.3107984	2.9613564	2.5274913	2.1768673	1.6465952	1.2633497	0.8378448	0.2852359	0.1602850	0.1108150	0.0986566	0.0916578	0.2198164	2.3372535	3.0037135	2.8523209	2.4752658	2.4954077	2.0956469	2.3667298	1.9003842	1.5835720	2.2123127	2.0957985	1.9197457	1.2919057	0.6327186	0.5543655	0.2827193	0.1944521	0.0512068	0.0540024	0.4583226	0.3359779	0.5955915	0.4757115	0.2641573	0.0372509	0.0400960	0.1917565	0.1154752	0.2397486	0.0560245	0.4659561	0.0499136	0.1196324	0.1725455
29850	3.7838639	3.7519559	3.3216890	3.0011800	2.5367910	2.1927126	1.6066201	1.2519671	0.7722527	0.2755949	0.1633252	0.1062230	0.0999290	0.0884125	0.2202381	2.3453903	3.0022171	2.8803488	2.5606554	2.5531203	2.0917820	2.4126952	1.8960607	1.5838352	2.2493416	2.1093779	1.8730330	1.2799242	0.6549600	0.5659474	0.2734135	0.1857010	0.0513257	0.0596984	0.4635910	0.3333616	0.5867721	0.4510879	0.2289239	0.0366029	0.0395997	0.1909493	0.1159434	0.2180710	0.0428538	0.3365002	0.0771302	0.1268139	0.1649518
29900	3.8068667	3.7854955	3.3233727	3.0345457	2.5261851	2.1891336	1.6321221	1.3195489	0.9103000	0.2788580	0.1597026	0.1191840	0.1112515	0.1019002	0.2358989	2.3450826	3.0458987	2.8812384	2.5207747	2.5534308	2.0976034	2.3970846	1.8712591	1.5719950	2.2355265	2.0921419	1.9249573	1.2944038	0.6614171	0.5867900	0.2723956	0.1768385	0.0624679	0.0651731	0.4767234	0.3615493	0.5989972	0.4808262	0.2479736	0.0428953	0.0470020	0.1803704	0.1189131	0.2164769	0.0539918	0.2827591	0.0620672	0.1156459	0.1662778
29950	3.8218437	3.7682999	3.2830124	2.9877730	2.5223709	2.2445552	1.7443756	1.3945184	0.8859136	0.2897586	0.1629980	0.1079681	0.0994890	0.0908790	0.2487799	2.3268268	2.9791341	2.8221566	2.5021320	2.5005674	2.1230660	2.3543207	1.8742336	1.5725674	2.1903321	2.0694475	1.8903463	1.2284212	0.6621101	0.5806788	0.2843035	0.1984177	0.0502477	0.0720519	0.4830952	0.3674202	0.6127357	0.4883964	0.2600768	0.0424758	0.0392273	0.1789282	0.1179391	0.2039192	0.0484727	0.5897483	0.0845101	0.1025272	0.1311088
30000	3.8305953	3.7918915	3.2793792	3.0156771	2.5255072	2.1842633	1.6521798	1.2844377	0.8344924	0.3099293	0.1617675	0.1213639	0.1123064	0.1043813	0.2199347	2.3428800	3.0136514	2.8760190	2.4828154	2.5374556	2.1186054	2.3698651	1.9122793	1.5825378	2.2278890	2.0870461	1.8706826	1.3407528	0.6601881	0.5802540	0.2862505	0.1703345	0.0545963	0.0591793	0.4942497	0.3758748	0.5948928	0.4836105	0.2555088	0.0462665	0.0575254	0.2197412	0.1262056	0.2150930	0.0410263	0.3736629	0.0663739	0.1111252	0.1723496
30050	3.8047346	3.8026728	3.2757092	2.9412466	2.5233758	2.1876966	1.6412933	1.3009383	0.8337918	0.2884111	0.1535107	0.1092737	0.1028850	0.0981252	0.2082680	2.3333899	3.0139634	2.8567335	2.5076154	2.5423184	2.0430560	2.4127733	1.8838846	1.5756627	2.2714742	2.1231848	1.8916326	1.2598245	0.6576686	0.5851292	0.2935626	0.1836429	0.0528951	0.0632487	0.5054109	0.3710325	0.5909513	0.4669049	0.2632405	0.0432839	0.0475073	0.1770446	0.1231723	0.2191732	0.0493554	0.5219074	0.0601593	0.1225451	0.1731837
30100	3.9639280	3.8088197	3.3360615	3.0128197	2.5252442	2.1463224	1.6847458	1.3252219	0.8602719	0.2894382	0.1632056	0.1138424	0.1052427	0.0975080	0.2286283	2.3308581	3.0378510	2.8831474	2.5526419	2.5489393	2.0783477	2.4029419	1.8455059	1.5742527	2.2589830	2.1154794	1.9309611	1.3096144	0.6668501	0.5832282	0.2738010	0.1847485	0.0511201	0.0678305	0.4931816	0.3623097	0.5911641	0.4604655	0.2516121	0.0402709	0.0347244	0.1995396	0.1175740	0.2161574	0.0415316	0.2535944	0.0682131	0.1164201	0.1524712
30150	3.8213601	3.8188601	3.2426724	2.9416603	2.5233171	2.2235237	1.6834002	1.3138389	0.8953449	0.3028099	0.1645183	0.1107150	0.1012369	0.0928069	0.2289025	2.3177468	2.9752604	2.8368514	2.5249333	2.5234640	2.1042241	2.3652754	1.8719352	1.5812901	2.1649204	2.0088191	1.8045006	1.2720687	0.6653027	0.5741347	0.2568586	0.1645480	0.0499901	0.0611560	0.4723491	0.3546446	0.5972638	0.4744302	0.2540288	0.0410621	0.0515944	0.1787850	0.1331938	0.2096681	0.0402757	0.4394561	0.0504769	0.1149541	0.1709219
30200	3.7656164	3.7617960	3.2569106	2.9178479	2.5234513	2.1428094	1.6963616	1.3173694	0.8399089	0.2922503	0.1608533	0.1008609	0.0910406	0.0803482	0.1902523	2.3551438	2.9979217	2.8327443	2.5279927	2.5272184	2.1124099	2.3847180	1.8748780	1.5648001	2.2461900	2.1270474	1.9320536	1.3176610	0.6453166	0.5798769	0.2714334	0.1848823	0.0612357	0.0606028	0.4734654	0.3528079	0.5930951	0.4764537	0.2660341	0.0469903	0.0394751	0.2070107	0.1284943	0.1895393	0.0526125	0.4708167	0.0640975	0.1027599	0.1507920
30250	3.6816695	3.6773729	3.2849200	2.9560987	2.5353812	2.2155738	1.6483122	1.2737860	0.8802905	0.2684934	0.1380040	0.0973670	0.0886356	0.0820250	0.2194222	2.3471333	2.9925006	2.8450344	2.5164651	2.5238342	2.0811026	2.3580676	1.8911601	1.5714596	2.2090619	2.0821211	1.8868042	1.2337746	0.6600689	0.5706558	0.2870740	0.1812502	0.0460456	0.0617934	0.4798518	0.3605776	0.5988450	0.4758059	0.2763064	0.0411544	0.0396699	0.1985364	0.1199590	0.2284068	0.0388010	0.4534696	0.0635173	0.1205441	0.1304299
30300	3.7755846	3.7677950	3.2641422	2.9533433	2.5384783	2.2790311	1.7299800	1.3308924	0.8404752	0.2814238	0.1450405	0.1036313	0.0965290	0.0903527	0.2256809	2.3400436	2.9773988	2.8282056	2.5122175	2.5330955	2.1123129	2.3892166	1.8640297	1.5835617	2.2261360	2.0644604	1.8516378	1.2759768	0.6596589	0.5879165	0.2996858	0.1967237	0.0583480	0.0553386	0.4871458	0.3784306	0.6042267	0.4843533	0.2497754	0.0391635	0.0379415	0.2007118	0.1140209	0.2175039	0.0439175	0.4595408	0.0528617	0.1292884	0.1570439
30350	3.9239183	3.9083718	3.3227268	2.9801822	2.5247963	2.1983522	1.6945471	1.3127930	0.8768847	0.2737581	0.1434802	0.1059225	0.0974972	0.0902396	0.2318641	2.3439000	3.0023977	2.8097716	2.4849218	2.5071277	2.1361381	2.3751696	1.9019327	1.5798301	2.2097761	2.0498458	1.8515040	1.2726474	0.6654201	0.5899488	0.2719432	0.1918052	0.0544870	0.0660984	0.4936644	0.3503000	0.6018502	0.4789990	0.2531969	0.0467180	0.0483536	0.1620721	0.1102498	0.2294999	0.0536417	0.3164067	0.0553760	0.0888354	0.1646210
30400	3.8846984	3.8846230	3.3015251	3.0035670	2.5278525	2.2182876	1.6613380	1.3196333	0.8730327	0.2966682	0.1468207	0.1097862	0.1010900	0.0960977	0.2196768	2.3209930	2.9789204	2.8236671	2.4893824	2.5072008	2.1129914	2.3485875	1.8835036	1.5839757	2.1896801	2.0778866	1.8836854	1.2855439	0.6442885	0.5574518	0.2875644	0.1968890	0.0508286	0.0705577	0.4791462	0.3645911	0.5878145	0.4726807	0.2563587	0.0421948	0.0430218	0.1894721	0.1253249	0.2080928	0.0515956	0.4081265	0.1091291	0.1148572	0.1560869
30450	3.8814282	3.8673955	3.2440757	2.9667549	2.5233158	2.1699355	1.7164979	1.3019459	0.8507824	0.3203888	0.1781522	0.1205616	0.1137275	0.1052668	0.1897658	2.3506541	2.9681255	2.8080990	2.4380841	2.5064039	2.0112255	2.3534057	1.8656871	1.5832187	2.1993640	2.0697943	1.8874092	1.2872035	0.6420149	0.5587099	0.2812059	0.1866529	0.0524380	0.0704376	0.4619217	0.3463211	0.6071031	0.4727237	0.2581135	0.0443677	0.0427541	0.1801383	0.1110956	0.2161223	0.0561947	0.4031129	0.0595884	0.1127985	0.1286359
30500	3.8404895	3.7742269	3.3029125	2.9632602	2.5273302	2.1849509	1.7003767	1.3576054	0.8609677	0.2977672	0.1498646	0.1120567	0.1021512	0.0977211	0.2508588	2.3451947	3.0114371	2.8704358	2.5205970	2.5232180	2.1285537	2.3762185	1.8708866	1.5809476	2.2150377	2.0812816	1.8989870	1.2479224	0.6510178	0.5693720	0.2794909	0.1763072	0.0479187	0.0638964	0.4801458	0.3583147	0.5874800	0.4688402	0.2528060	0.0498763	0.0365775	0.1730394	0.1125717	0.1899640	0.0614177	0.4765959	0.0825888	0.1238020	0.1389174
30550	3.8303123	3.7473422	3.2690325	3.0142236	2.5269761	2.3009697	1.7497209	1.3907748	0.8972138	0.2902499	0.1560225	0.1121511	0.1002236	0.0894279	0.2301439	2.3470128	2.9914164	2.8579339	2.4741191	2.5343233	2.0957195	2.4052402	1.9157663	1.5775882	2.2622509	2.1081254	1.8947668	1.2764897	0.6620338	0.5786384	0.2828523	0.1719298	0.0602247	0.0701051	0.4720742	0.3617897	0.5980361	0.4942158	0.2718976	0.0445365	0.0410603	0.1536832	0.1257164	0.2411980	0.0508728	0.4073903	0.0569287	0.1226630	0.1335667
30600	3.8269281	3.7727850	3.2887106	2.9870183	2.5229234	2.2110207	1.7733855	1.3924775	0.9412622	0.3049976	0.1497740	0.1201527	0.1107232	0.1027545	0.2660042	2.3540400	3.0135239	2.8331707	2.5114341	2.5184981	2.0838416	2.3901452	1.9196967	1.5745406	2.2358619	2.0862302	1.8787277	1.2348660	0.6656138	0.5648618	0.2923297	0.1781595	0.0551897	0.0600607	0.4614995	0.3482866	0.6177122	0.4904434	0.2551629	0.0428985	0.0418447	0.2035545	0.1221233	0.2129039	0.0445013	0.5121353	0.0583024	0.1221878	0.1553716
30650	3.7654008	3.7603028	3.2723571	2.8967863	2.5290842	2.2294578	1.6818236	1.3067041	0.8188777	0.2842720	0.1643356	0.1154421	0.1085614	0.1016068	0.2341107	2.3365716	2.9842696	2.8315617	2.4967684	2.5137863	2.0423894	2.3667687	1.8402943	1.5790763	2.1935519	2.0346967	1.8507318	1.2574815	0.6645099	0.5809470	0.2796385	0.1749839	0.0589592	0.0634387	0.5009649	0.3777604	0.5940829	0.4739291	0.2558393	0.0448403	0.0380393	0.1721809	0.1177851	0.2062320	0.0517023	0.3536671	0.0543186	0.1309382	0.1550356
30700	3.7947488	3.7852131	3.2828134	2.9800423	2.5347573	2.2670737	1.6814981	1.2959685	0.8279824	0.3153066	0.1572905	0.1100516	0.1024381	0.0946665	0.2348838	2.3523438	2.9560710	2.7990564	2.4323723	2.4796129	2.0442990	2.3553087	1.8808365	1.5735295	2.2069994	2.0699119	1.8743443	1.2738260	0.6458862	0.5758456	0.2757188	0.1908916	0.0457655	0.0609250	0.4718919	0.3485263	0.5916746	0.4650919	0.2345672	0.0469581	0.0389053	0.1823600	0.1133211	0.2337529	0.0546871	0.3557507	0.0692038	0.1285378	0.1646664
30750	3.8147601	3.8082203	3.2838017	2.9217639	2.5219657	2.1797186	1.7098308	1.2965595	0.8459251	0.2836115	0.1636021	0.1016934	0.0934052	0.0831173	0.2180202	2.3444167	2.9879049	2.8325285	2.5100633	2.5124663	2.1658682	2.3659399	1.8773095	1.5869041	2.2178891	2.0673370	1.8705768	1.2826079	0.6539140	0.5791988	0.2959356	0.2064352	0.0503474	0.0598111	0.4969859	0.3670902	0.5952854	0.4818894	0.2690639	0.0493760	0.0425548	0.1713747	0.1127099	0.2132607	0.0482027	0.4651700	0.0799680	0.1206908	0.1313263
30800	3.8662494	3.8284617	3.2580158	2.9579264	2.5244450	2.1799991	1.6430403	1.2550804	0.8065292	0.2769939	0.1452196	0.1031059	0.0939776	0.0855590	0.2194037	2.3495826	2.9841193	2.8525489	2.5249739	2.5247977	2.0907902	2.3830023	1.8904131	1.5799457	2.2160619	2.0763719	1.8812630	1.2983935	0.6816756	0.5942980	0.2745942	0.1897603	0.0586929	0.0564410	0.5039285	0.3675333	0.6252662	0.5001387	0.2761242	0.0402054	0.0372989	0.1859112	0.1225152	0.2123242	0.0490784	0.5114161	0.0620209	0.1308784	0.1422295
30850	3.8359728	3.7921744	3.2792783	2.9958847	2.5244450	2.2702715	1.6942597	1.2452098	0.8339767	0.2912951	0.1608689	0.1052057	0.0963666	0.0861623	0.2365796	2.3546330	2.9768500	2.8470843	2.5249739	2.5247977	2.0803556	2.3702848	1.8720989	1.5719618	2.2257523	2.0862841	1.9195178	1.3019468	0.6846178	0.5766169	0.2744102	0.1924965	0.0517168	0.0618436	0.4891302	0.3610491	0.6289062	0.5010870	0.2475616	0.0481712	0.0349765	0.1918629	0.1278378	0.1984870	0.0450635	0.3693108	0.0486316	0.1317450	0.1469472
30900	3.8421564	3.8163745	3.2413820	2.9896369	2.5309572	2.1902121	1.7063251	1.3101613	0.8002763	0.2807455	0.1671855	0.1088366	0.0970856	0.0903857	0.2344860	2.3168777	2.9512473	2.8272974	2.4912457	2.5211323	2.1264874	2.3869696	1.8854893	1.5625436	2.2523367	2.1078544	1.9148726	1.3251913	0.6685954	0.5971736	0.2745471	0.1803098	0.0564293	0.0648652	0.4923653	0.3522918	0.6206366	0.5012449	0.2776005	0.0392698	0.0470263	0.1565889	0.1141583	0.2103334	0.0538157	0.3882989	0.0539561	0.1291723	0.1758290
30950	3.8428471	3.8377800	3.2562357	2.9509867	2.5221174	2.1830142	1.7193329	1.3719959	0.8528421	0.3005884	0.1430227	0.1099259	0.1030921	0.0962816	0.2272367	2.3494761	2.9832891	2.8373103	2.4322633	2.5008064	2.0198217	2.3440471	1.8286093	1.5752872	2.2037704	2.0532685	1.8538073	1.3053892	0.6793935	0.5922727	0.2855915	0.1980013	0.0571638	0.0680379	0.4715378	0.3722826	0.6130215	0.4849580	0.2497394	0.0419768	0.0427572	0.1561096	0.1302643	0.2337122	0.0561716	0.5060455	0.0476017	0.1157690	0.2038996
31000	3.8953570	3.8499346	3.2840414	2.9448781	2.5347491	2.2086340	1.6920800	1.3027309	0.8665809	0.2896507	0.1464940	0.1121937	0.1021031	0.0931508	0.2488618	2.3416365	2.9829079	2.8440859	2.5164875	2.4955322	2.0870517	2.3659614	1.8578383	1.5735897	2.1749890	2.0318220	1.8381209	1.2617367	0.6762282	0.5861909	0.2852197	0.2016901	0.0531668	0.0678645	0.4820576	0.3422100	0.6173199	0.4900221	0.2537660	0.0356880	0.0406214	0.1821471	0.1341347	0.2140651	0.0538508	0.5117983	0.0592845	0.1022164	0.1904047
31050	3.8478311	3.8221490	3.2586448	2.9715789	2.5346636	2.2691949	1.7484702	1.3228250	0.8694926	0.2685339	0.1521173	0.1096982	0.1008905	0.0895570	0.2390359	2.3540498	2.9546071	2.7976283	2.4682232	2.5008415	2.0930280	2.3572356	1.8431648	1.5708891	2.1972221	2.0457852	1.8616818	1.3308675	0.6837462	0.5932048	0.2689164	0.1826568	0.0539991	0.0618106	0.4765989	0.3408918	0.6319536	0.4987350	0.2641297	0.0441860	0.0380044	0.1907653	0.1199045	0.2068788	0.0465131	0.3898983	0.0697873	0.1083868	0.1344674
31100	3.8675761	3.8191807	3.2323242	2.9784304	2.5235243	2.2077028	1.7154736	1.2829066	0.8040651	0.2986769	0.1491809	0.1027944	0.0928711	0.0844091	0.2314044	2.3498430	2.9458997	2.8083023	2.5057454	2.5183109	2.0844258	2.3624100	1.9091500	1.5736623	2.2034640	2.0858594	1.8906946	1.2934599	0.6779170	0.5878406	0.2844390	0.1936881	0.0546211	0.0633176	0.4851958	0.3636046	0.6199061	0.4927314	0.2595068	0.0483622	0.0373323	0.1713780	0.1307779	0.2073038	0.0509764	0.3165996	0.0834172	0.1179251	0.1624994
31150	3.8921393	3.8898673	3.3099320	2.9774287	2.5217741	2.2662933	1.6806542	1.3117429	0.8132943	0.2561427	0.1457504	0.1021339	0.0939644	0.0858552	0.2233344	2.3369138	2.9948829	2.8611434	2.5151124	2.5151677	2.0636174	2.4046850	1.9204187	1.5987282	2.2267313	2.1181763	1.9203173	1.3189134	0.6673171	0.5996510	0.2810390	0.1920450	0.0554872	0.0598984	0.4833722	0.3564795	0.6208549	0.4861572	0.2576922	0.0436415	0.0350489	0.1826363	0.1198363	0.2028151	0.0476235	0.5957840	0.0673927	0.1024783	0.1578992
31200	3.8928158	3.8603628	3.3130278	2.9451308	2.5250398	2.2076437	1.6869276	1.2722506	0.8069623	0.2857970	0.1447577	0.1014969	0.0950111	0.0910812	0.2216714	2.3536605	3.0561376	2.8797996	2.5498416	2.5266516	2.0964425	2.4158664	1.8610307	1.5717435	2.2770209	2.1314958	1.9254137	1.3176315	0.6822517	0.5937498	0.2664933	0.1772550	0.0486630	0.0596246	0.4844952	0.3537353	0.6168051	0.5036165	0.2493313	0.0461977	0.0377573	0.1822587	0.1156644	0.2440898	0.0507814	0.4979982	0.0601221	0.1057504	0.1278243
31250	3.8229207	3.8159402	3.2712754	3.0219735	2.5219029	2.1915727	1.7012544	1.3214598	0.8259555	0.2808179	0.1482786	0.0996220	0.0908915	0.0839084	0.2073084	2.3423913	2.9796548	2.8380274	2.5101267	2.4944740	2.0022636	2.3661785	1.9170139	1.6046904	2.2296009	2.0740265	1.9199925	1.2843746	0.6792189	0.5842430	0.2809789	0.1982678	0.0532114	0.0648849	0.4730579	0.3467012	0.6209637	0.5022994	0.2826365	0.0407959	0.0355658	0.2065484	0.1152720	0.1922063	0.0523783	0.4435097	0.0700219	0.1134756	0.1481423
31300	3.8001744	3.7457299	3.2589803	2.9237846	2.5204913	2.2358617	1.6564439	1.2887460	0.8240891	0.2900281	0.1490736	0.1048024	0.0970933	0.0901926	0.2384704	2.3327814	2.9739695	2.8163302	2.4086029	2.5429347	2.1211192	2.4240146	1.9138067	1.5753766	2.2812154	2.1159892	1.9244883	1.3402413	0.6835266	0.5968047	0.2883930	0.1831917	0.0549435	0.0675201	0.4957471	0.3668536	0.6264624	0.5041238	0.2873327	0.0544408	0.0356136	0.1818857	0.1134226	0.2073299	0.0633342	0.4526972	0.0586505	0.1080984	0.1619108
31350	3.7920919	3.7332269	3.2800816	2.9957543	2.5318462	2.2546900	1.6440409	1.2971861	0.8472766	0.2979377	0.1582003	0.1129584	0.1016555	0.0962668	0.2050023	2.2957044	2.9807168	2.8508704	2.4914944	2.5179628	2.0453564	2.4080603	1.9338434	1.5781152	2.2894402	2.1450397	1.9689765	1.3255759	0.6783410	0.5966501	0.2755281	0.1816759	0.0518343	0.0653971	0.5046750	0.3735771	0.6074804	0.4588877	0.2621047	0.0403066	0.0387072	0.1783593	0.1295460	0.2004764	0.0500983	0.4310404	0.0697406	0.1058239	0.1762699
31400	3.8575114	3.8085162	3.2949705	2.9657186	2.5259640	2.1965161	1.6814698	1.2880369	0.8458923	0.3052444	0.1542522	0.1170304	0.1078089	0.0961080	0.2233051	2.3275371	3.0123079	2.8397249	2.5171288	2.5251429	2.0996038	2.3878040	1.8608030	1.5697288	2.2556423	2.1112301	1.9029287	1.3174512	0.6664782	0.5904772	0.2844575	0.1984418	0.0531389	0.0615615	0.4826704	0.3778618	0.6191025	0.4906842	0.2610397	0.0500326	0.0340147	0.1867771	0.1266870	0.2158207	0.0439061	0.3221556	0.0589598	0.1319826	0.1564278
31450	3.8136666	3.8103861	3.3512756	3.0327250	2.5241813	2.1994919	1.7202914	1.3561661	0.8692044	0.2889306	0.1496960	0.1049372	0.0997390	0.0913907	0.2473749	2.3551838	3.0654717	2.9088302	2.5228809	2.6349660	2.1626256	2.4842642	1.9194020	1.6019831	2.2992688	2.1314249	1.9423232	1.3021692	0.6662566	0.5950719	0.3046343	0.1975091	0.0606393	0.0678838	0.4922605	0.3722074	0.6118734	0.4804282	0.2841516	0.0532560	0.0358430	0.1765392	0.1299628	0.1888652	0.0430901	0.3849460	0.0641659	0.1191800	0.1682843
31500	3.8746470	3.8654944	3.3496000	3.0236129	2.5293910	2.1992894	1.7340735	1.3476905	0.8467652	0.3207093	0.1581137	0.1183555	0.1067535	0.0969164	0.2491732	2.3509671	3.0391483	2.8952377	2.4748942	2.5356551	2.0717949	2.4067476	1.8737838	1.5824021	2.2556452	2.1097155	1.9149341	1.3274106	0.6839881	0.6076404	0.2976258	0.1910357	0.0452321	0.0720578	0.5280180	0.3697100	0.6103849	0.4868867	0.2778508	0.0493182	0.0364860	0.1774826	0.1174521	0.2001517	0.0443423	0.5399228	0.0615967	0.1165900	0.1538797
31550	3.8716411	3.8613879	3.3086056	3.0099491	2.5289214	2.2450994	1.7124641	1.3199214	0.8818516	0.3206732	0.1736621	0.1165814	0.1044652	0.0974515	0.2475472	2.3354557	2.9841028	2.8463783	2.4785534	2.5504982	2.0624889	2.4206815	1.9148499	1.5756396	2.2732283	2.1299284	1.9512600	1.3175092	0.6732557	0.5857593	0.2984304	0.1794259	0.0593725	0.0712076	0.4760905	0.3528545	0.6113959	0.4849404	0.2556671	0.0571141	0.0397064	0.1808474	0.1222958	0.2275099	0.0469961	0.4332695	0.0659148	0.1010867	0.1429634
31600	3.9579067	3.9413326	3.3198452	2.9493621	2.5384459	2.2323428	1.6708551	1.3192305	0.9125926	0.2992559	0.1629477	0.1059458	0.0971680	0.0889530	0.2406700	2.3409592	2.9945622	2.8483133	2.5242347	2.5326235	2.0063961	2.4058304	1.8817189	1.5745142	2.2469075	2.0928197	1.9212324	1.2708100	0.6492951	0.5902336	0.2822896	0.1906521	0.0499344	0.0555610	0.4964259	0.3962125	0.5823795	0.4528259	0.2489041	0.0422869	0.0379853	0.2004360	0.1076083	0.2266474	0.0561163	0.4807949	0.0677212	0.1194448	0.1588755
31650	3.9304894	3.9287845	3.2915904	2.9830403	2.5212361	2.1157841	1.6971213	1.3642767	0.8641745	0.3064515	0.1610450	0.1103638	0.1021599	0.0911691	0.2386190	2.3496878	3.0116078	2.8806639	2.5437886	2.5377306	2.0661974	2.3913665	1.8993866	1.5767192	2.2513463	2.1208716	1.9100801	1.3132714	0.6579103	0.5745597	0.2829291	0.1874443	0.0501924	0.0628547	0.4801966	0.3395608	0.6015587	0.4788948	0.2642524	0.0419640	0.0321972	0.1868681	0.1197349	0.2243747	0.0433470	0.3063518	0.0752347	0.1283441	0.1362011
31700	3.8518200	3.8255803	3.2803561	2.9693900	2.5293474	2.2750203	1.6945595	1.3361448	0.8637387	0.3337509	0.1616498	0.1133606	0.1025493	0.0931084	0.2357393	2.3432767	2.9845311	2.8503427	2.4899384	2.5423647	2.1249318	2.4053551	1.8802123	1.5728519	2.2506679	2.1362659	1.9164546	1.2774420	0.6564785	0.5687568	0.2981651	0.1921296	0.0491112	0.0718393	0.4829489	0.3600743	0.6039056	0.4855517	0.2790249	0.0402529	0.0427145	0.1953002	0.1171997	0.2038165	0.0485634	0.4838105	0.0704390	0.1174708	0.1131870
31750	3.7745580	3.7183051	3.2584054	2.9540130	2.5260344	2.1720070	1.6514911	1.3107216	0.8651875	0.2964842	0.1563906	0.1149907	0.1039075	0.0941750	0.2205035	2.3522618	2.9458605	2.7974810	2.4690284	2.5119302	2.0848667	2.3730947	1.8541719	1.5640543	2.2489603	2.1260800	1.9277827	1.3684955	0.6631571	0.5590860	0.2706431	0.1867107	0.0525576	0.0565103	0.4706239	0.3602550	0.6004049	0.4561915	0.2366910	0.0417309	0.0406004	0.2104708	0.1192085	0.2029470	0.0471570	0.5583062	0.0468722	0.1314832	0.1695741
31800	3.7986368	3.7798943	3.2531554	2.9495567	2.5240369	2.2982980	1.8154364	1.4186801	0.9060402	0.3190003	0.1535102	0.1075619	0.0951007	0.0854630	0.2499976	2.3521435	2.9652465	2.8241274	2.4417545	2.5167563	2.0561477	2.3581343	1.8416231	1.5756412	2.2128300	2.0987167	1.8646318	1.2340272	0.6616851	0.5746396	0.2716379	0.1801154	0.0538717	0.0583845	0.4724448	0.3407310	0.6011375	0.4885478	0.2709285	0.0429455	0.0410608	0.1996375	0.1280107	0.2150195	0.0422629	0.4614297	0.0579493	0.0943419	0.1527743
31850	3.8050908	3.7403331	3.2260966	2.9403683	2.5318798	2.2966066	1.6975412	1.3158821	0.8319149	0.3151311	0.1664996	0.1112408	0.1014309	0.0958022	0.2393145	2.3546411	2.9477551	2.8066520	2.4820458	2.5080763	2.0379219	2.3771454	1.8931701	1.5738128	2.1799293	2.0643629	1.8580512	1.2737637	0.6522396	0.5721136	0.2807729	0.1839743	0.0501555	0.0564326	0.4760132	0.3556344	0.5905074	0.4751792	0.2671110	0.0483338	0.0392659	0.1647064	0.1158602	0.2124134	0.0478897	0.6576100	0.0619232	0.1247720	0.1616743
31900	3.7912730	3.7794061	3.2797787	2.9604160	2.5245321	2.2175844	1.7449326	1.3724404	0.8521113	0.3047247	0.1586553	0.1095332	0.1028865	0.0972911	0.2078090	2.3243442	2.9655016	2.8260155	2.5159946	2.5213094	2.0532212	2.3952890	1.8970688	1.5721216	2.2460446	2.1358917	1.9165558	1.2849783	0.6828073	0.5992863	0.2978571	0.1964489	0.0589259	0.0655049	0.5027202	0.3672947	0.6208909	0.4890282	0.2805142	0.0425082	0.0390206	0.1692024	0.1230591	0.2093949	0.0451990	0.3643932	0.0565436	0.1050419	0.1617793
31950	3.8355547	3.8328646	3.2495586	2.9460873	2.5236740	2.1910599	1.7515714	1.4195215	0.9347139	0.2745240	0.1553398	0.1170229	0.1083130	0.1013709	0.2895525	2.3633330	2.9733692	2.8253781	2.4905711	2.5095316	2.0887881	2.3808986	1.8706436	1.5711123	2.2383943	2.0919605	1.9144511	1.3807210	0.6822189	0.6016942	0.2999696	0.1996685	0.0571988	0.0614010	0.4988674	0.3626410	0.6065499	0.4819140	0.2483570	0.0451158	0.0403124	0.1795700	0.1161297	0.1938320	0.0440191	0.3939585	0.0647410	0.1233487	0.1830980
32000	3.8851165	3.8389984	3.3405148	2.9666130	2.5253117	2.2766684	1.7155321	1.3583246	0.8822612	0.3039478	0.1525663	0.1156117	0.1058190	0.0986261	0.2229995	2.3231077	3.0342583	2.8670204	2.4968170	2.5175849	2.0387078	2.3891217	1.9167458	1.5920916	2.2140488	2.0922875	1.8760947	1.2969295	0.6578443	0.5680610	0.2651404	0.1849525	0.0511660	0.0585841	0.4535102	0.3341869	0.5931798	0.4676822	0.2551947	0.0431561	0.0424573	0.1714618	0.1177846	0.2130532	0.0527848	0.4984041	0.0689796	0.1246115	0.1633693
32050	3.8079012	3.7909343	3.2851763	2.9883733	2.5266995	2.3038093	1.7352558	1.3970057	0.8653255	0.3148236	0.1640150	0.1182550	0.1072740	0.1013617	0.2427092	2.3484272	2.9571961	2.8240394	2.4765238	2.5232823	2.0575624	2.3959355	1.8833859	1.5781308	2.2612414	2.1220641	1.8980263	1.3298558	0.6685148	0.5728924	0.3066893	0.2022731	0.0573389	0.0677291	0.4820374	0.3697996	0.6059656	0.4929843	0.2543050	0.0547876	0.0453513	0.1764625	0.1139644	0.2129535	0.0506709	0.4267755	0.0687074	0.1199997	0.1396632
32100	3.8743711	3.8415490	3.2953647	2.9650186	2.5226754	2.2751318	1.7402797	1.3654759	0.9424243	0.2990426	0.1582924	0.1075719	0.0967723	0.0889145	0.2265421	2.3521714	2.9851543	2.8411340	2.5459053	2.5368581	1.9879679	2.4044186	1.8694741	1.5749433	2.2390524	2.1255608	1.9698406	1.2808594	0.6609492	0.5817302	0.2740687	0.1808167	0.0551616	0.0713457	0.4735536	0.3637596	0.5913119	0.4846378	0.2852598	0.0426242	0.0421353	0.1989548	0.1219971	0.2062103	0.0487883	0.4596695	0.0549961	0.1149905	0.2078476
32150	3.9673617	3.9535529	3.3161372	3.0105540	2.5219593	2.2470497	1.7493252	1.3997147	0.8429542	0.3057623	0.1510968	0.1098653	0.1022061	0.0944603	0.2586820	2.3622109	3.0064304	2.8763391	2.4923332	2.5210113	2.1196941	2.3736298	1.9015585	1.5735889	2.2079231	2.0898238	1.8925395	1.3175303	0.6741795	0.5949482	0.3012580	0.1986790	0.0519030	0.0627803	0.5076851	0.3881498	0.6155112	0.4800130	0.2686806	0.0448539	0.0364649	0.1729100	0.1080934	0.1999205	0.0515320	0.3840796	0.0662968	0.1146614	0.1336946
32200	3.8930910	3.8665845	3.2847624	2.9664643	2.5219313	2.2746264	1.8023280	1.3828279	0.8758802	0.3183904	0.1696271	0.1131521	0.1046900	0.0945209	0.2134876	2.3534666	3.0053827	2.8489727	2.5700900	2.5573226	2.1343543	2.4023891	1.8799683	1.5751462	2.2283886	2.0719191	1.8905964	1.3240523	0.6955563	0.5978266	0.2739843	0.2022527	0.0576285	0.0569553	0.4951107	0.3830795	0.6271775	0.4866740	0.2665378	0.0406950	0.0474745	0.1949190	0.1072752	0.2192837	0.0514017	0.3696457	0.0652718	0.1351820	0.1647014
32250	3.9776051	3.9763860	3.3405563	2.9887921	2.5255579	2.2489860	1.7162707	1.3188818	0.8924056	0.2960606	0.1644379	0.1150681	0.1080848	0.0994998	0.2080427	2.3530745	2.9982765	2.8767446	2.5368328	2.5266259	2.0849905	2.3862469	1.8994635	1.5713428	2.2074699	2.0984371	1.9015026	1.2991007	0.6958407	0.6152965	0.2982909	0.2016107	0.0564921	0.0567090	0.5103660	0.3716949	0.6144412	0.4783045	0.2631566	0.0445288	0.0381779	0.1887832	0.1126464	0.2250115	0.0439806	0.4417457	0.0711087	0.1168330	0.1575423
32300	3.9026309	3.8830361	3.3046930	2.9678866	2.5338792	2.3057634	1.6871017	1.3772711	0.9130580	0.3180153	0.1775439	0.1290154	0.1144466	0.1075063	0.2339064	2.3449691	3.0306505	2.8424225	2.5151828	2.5211436	2.0339000	2.3834593	1.8829902	1.5841133	2.2740586	2.1394933	1.9537343	1.3591384	0.6760024	0.5715896	0.3087378	0.2094782	0.0493309	0.0620578	0.4658029	0.3466067	0.6176483	0.4968532	0.2814917	0.0403225	0.0460573	0.1920700	0.1091298	0.2074170	0.0478786	0.4121403	0.0565022	0.1031533	0.1487197
32350	3.8364613	3.8198612	3.3216172	3.0115772	2.5253821	2.2787907	1.6589447	1.2647063	0.8453871	0.3156030	0.1735623	0.1079427	0.0993982	0.0925359	0.2450341	2.3392316	3.0148717	2.8785692	2.5186335	2.5552640	2.1055844	2.4110465	1.8303386	1.5832771	2.2492461	2.1173156	1.9325299	1.3718648	0.6844813	0.5939192	0.2854176	0.1860275	0.0517424	0.0533967	0.4861755	0.3681960	0.6175728	0.4977924	0.2832133	0.0403463	0.0354740	0.1837969	0.1238652	0.2311775	0.0580965	0.4424825	0.0778830	0.1141271	0.1665683
32400	3.8192460	3.7867718	3.3185553	3.0154077	2.5314155	2.2328321	1.6145055	1.2984680	0.8370456	0.2887014	0.1559020	0.1020889	0.0922968	0.0849479	0.2331612	2.3522386	2.9862568	2.8539999	2.5397303	2.5323934	2.1227106	2.4043645	1.9000079	1.5732255	2.2591517	2.1464661	1.9009446	1.3205763	0.6734098	0.6016140	0.2816846	0.2027633	0.0527382	0.0583515	0.5036680	0.3901035	0.6245565	0.5008639	0.2814037	0.0456964	0.0396749	0.1874544	0.1189092	0.2157469	0.0422341	0.4612717	0.0807537	0.1168176	0.1510035
32450	3.8445348	3.8331229	3.3314157	2.9677437	2.5269627	2.1666686	1.6895177	1.3327976	0.8658244	0.2932076	0.1465866	0.1085318	0.0970795	0.0864036	0.2106816	2.3474610	3.0271618	2.8651149	2.4778620	2.5259228	2.0610466	2.3933932	1.9289560	1.5727869	2.2660445	2.1253103	1.9230780	1.3633866	0.6864828	0.5918665	0.2785670	0.1885854	0.0574129	0.0557919	0.4907146	0.3758405	0.6289854	0.4622516	0.2495229	0.0458207	0.0425376	0.1917857	0.1171587	0.2288085	0.0502771	0.5739959	0.0711394	0.1291482	0.1795901
32500	3.7654396	3.7506939	3.3027330	2.9683604	2.5222185	2.2760565	1.7413075	1.3859810	0.8478590	0.2949358	0.1575195	0.1143856	0.1040342	0.0995278	0.2556435	2.3419948	3.0065437	2.8612908	2.5477190	2.5412489	2.0354887	2.4025101	1.8805486	1.5756784	2.2600680	2.1305881	1.9222788	1.3424356	0.6743950	0.5940773	0.2908973	0.1827982	0.0480292	0.0594856	0.4804437	0.3618801	0.6166214	0.4833763	0.2656403	0.0411828	0.0411777	0.2087756	0.1193131	0.2278891	0.0462898	0.3932160	0.0637188	0.1218745	0.1891644
32550	3.9504617	3.9306622	3.3121892	3.0007486	2.5290116	2.1884753	1.7532142	1.3853552	0.8417566	0.3025086	0.1538745	0.1104375	0.0991559	0.0902733	0.2326132	2.3490174	3.0214211	2.8615363	2.5485481	2.5309713	2.1483080	2.4056606	1.8923339	1.5738439	2.2639988	2.1136553	1.9234662	1.3281936	0.6631093	0.5991924	0.2761239	0.1816126	0.0520010	0.0600361	0.4804205	0.3597364	0.5979224	0.4787902	0.2772282	0.0487732	0.0412432	0.1887967	0.1110568	0.2084241	0.0571840	0.4783288	0.0585942	0.1290245	0.1839710
32600	3.9111159	3.9094501	3.3652278	2.9739658	2.5323087	2.1937437	1.6678669	1.3241993	0.8672656	0.3016219	0.1657121	0.1098623	0.0991968	0.0918105	0.2090190	2.3479764	3.0293957	2.8769633	2.5341643	2.5330069	2.0338469	2.4091561	1.8940830	1.5793168	2.2712219	2.1173117	1.9067762	1.2772295	0.6608567	0.5875811	0.2907553	0.1839849	0.0546342	0.0615310	0.4781386	0.3752574	0.6079255	0.4817667	0.2600680	0.0492260	0.0440347	0.1734442	0.1149651	0.2012888	0.0558624	0.4336492	0.0608576	0.1145520	0.1448791
32650	3.9567301	3.9531263	3.2733215	2.9299647	2.5229105	2.1650980	1.6632265	1.3383098	0.8341272	0.2993530	0.1605129	0.1168995	0.0961735	0.0863494	0.2011510	2.3547454	3.0065505	2.8923737	2.5503772	2.6152010	2.2360393	2.4484463	1.9186958	1.5739030	2.2910732	2.1404741	1.9448297	1.3573884	0.6669168	0.5835415	0.2821462	0.1983912	0.0490875	0.0679415	0.4769125	0.3471438	0.5924784	0.4713937	0.2488879	0.0404925	0.0490559	0.1842272	0.1228408	0.2004260	0.0435440	0.4126042	0.0469977	0.1276062	0.1647906
32700	4.0007268	3.9470637	3.3202912	2.9776026	2.5227738	2.1829492	1.6671244	1.3247108	0.8743027	0.3059265	0.1640708	0.1068879	0.0930279	0.0862420	0.2311534	2.3474348	3.0219416	2.8706635	2.4908096	2.6041537	2.1192479	2.4202914	1.9318419	1.5931262	2.2583580	2.1113492	1.9519735	1.3181160	0.6464241	0.5721204	0.2778131	0.1829707	0.0570019	0.0569910	0.4854847	0.3593993	0.5894311	0.4681718	0.2539803	0.0455262	0.0415059	0.1757927	0.1169794	0.2295536	0.0552338	0.3907725	0.0566118	0.1245179	0.1430619
32750	4.0943960	4.0620583	3.3685416	3.0371996	2.5263510	2.2505312	1.7810606	1.3708386	0.8516895	0.3066261	0.1489726	0.1070108	0.0986336	0.0910841	0.2155175	2.3548443	3.0484520	2.9164584	2.5085506	2.6114100	2.1662361	2.4404027	1.8857274	1.5831263	2.3072001	2.1557768	1.9718835	1.3269876	0.6560864	0.5745239	0.2842581	0.1937717	0.0550494	0.0527801	0.4771917	0.3554029	0.5946926	0.4769780	0.2482357	0.0428084	0.0354054	0.1927909	0.1332294	0.2247580	0.0368044	0.4323099	0.0848407	0.1002172	0.1361648
32800	4.0586429	4.0234272	3.3898738	3.0139658	2.5265038	2.3103363	1.7503071	1.3412866	0.8423783	0.2751896	0.1490367	0.1083036	0.0977129	0.0921690	0.2332924	2.3356825	3.0494770	2.9219299	2.5247965	2.5964044	2.1340646	2.4450161	1.9197729	1.5890161	2.2630532	2.1142136	1.9147052	1.3167424	0.6475180	0.5571197	0.2976173	0.2053003	0.0515516	0.0703787	0.4628376	0.3514273	0.5831337	0.4589535	0.2698903	0.0433395	0.0381610	0.1891890	0.1119753	0.1946821	0.0617681	0.2773341	0.0648256	0.1105398	0.1504476
32850	3.9068679	3.8918739	3.3258494	3.0187680	2.5322040	2.2028168	1.7131868	1.2636029	0.8033259	0.3038109	0.1544739	0.1098344	0.1034046	0.0954012	0.2350893	2.3304979	3.0416419	2.9028823	2.5456792	2.5452004	2.0469976	2.3983379	1.8742694	1.5913433	2.2572032	2.1301622	1.9361700	1.3598113	0.6691485	0.5798621	0.2805084	0.1807204	0.0571011	0.0603270	0.4712459	0.3504062	0.5969088	0.4859742	0.2629849	0.0472915	0.0371353	0.1944902	0.1249275	0.2131766	0.0487689	0.4887500	0.0598025	0.1373093	0.1418252
32900	3.8454762	3.7679367	3.2488756	2.9790151	2.5365219	2.2389165	1.7122909	1.2914097	0.7973397	0.2754531	0.1619311	0.1079809	0.0988504	0.0914848	0.2232135	2.3385215	2.9547334	2.8231435	2.5065001	2.5361469	2.0991688	2.3970905	1.8988922	1.5785318	2.2359101	2.1252940	1.9208878	1.3071419	0.6733924	0.6000435	0.2963557	0.1832312	0.0513009	0.0678239	0.5021860	0.3531512	0.6115049	0.4673095	0.2437628	0.0521846	0.0367628	0.1902724	0.1012663	0.2136028	0.0529633	0.3038001	0.0637794	0.1144827	0.1523024
32950	3.9083123	3.8989905	3.2538602	2.9538200	2.5287854	2.1815168	1.6875093	1.2931508	0.8420945	0.2825660	0.1491289	0.1064701	0.0977303	0.0936208	0.2472925	2.3336315	3.0030177	2.8286362	2.5306495	2.5297291	2.0849107	2.4183381	1.9170863	1.5733548	2.2669696	2.1351828	1.9347869	1.2649636	0.6638332	0.5935712	0.2935970	0.2032653	0.0573540	0.0585691	0.4870348	0.3628460	0.6023468	0.4780502	0.2529662	0.0414166	0.0352213	0.1860711	0.1176230	0.2257617	0.0476050	0.4901612	0.0755397	0.1184153	0.1471245
33000	3.8238198	3.7876879	3.2630669	2.9055343	2.5242019	2.2804368	1.7364414	1.3971340	0.9109644	0.3030146	0.1690028	0.1221708	0.1109806	0.1078583	0.2172096	2.3480730	2.9744314	2.8230439	2.4893212	2.5223582	2.0784335	2.3994541	1.8583380	1.5768824	2.2425184	2.1303009	1.9510739	1.2768781	0.6766128	0.5948114	0.2739135	0.1859720	0.0477824	0.0589571	0.5050200	0.3876665	0.6117293	0.4877126	0.2489361	0.0508216	0.0378416	0.1906995	0.1228475	0.1935152	0.0482811	0.4368466	0.0583182	0.1311338	0.1335042
33050	3.8218840	3.8140188	3.2888033	2.9746948	2.5336798	2.2539439	1.6718505	1.3448367	0.8685933	0.2859751	0.1632512	0.1174444	0.1082792	0.1034728	0.2703739	2.3465249	2.9838944	2.8321438	2.4290589	2.5192590	2.1411719	2.3915843	1.9052522	1.5932446	2.2334273	2.1115798	1.9283766	1.3371277	0.6675332	0.5888336	0.2840642	0.1864738	0.0541671	0.0584639	0.4733301	0.3622145	0.6061073	0.4883265	0.2719680	0.0434125	0.0367303	0.1824100	0.1208435	0.2012476	0.0498610	0.3503544	0.0649251	0.1080083	0.1534528
33100	3.8969013	3.8278409	3.3059284	2.9471024	2.5304725	2.1893044	1.6599437	1.2862233	0.8646112	0.2869991	0.1415945	0.1075571	0.1026457	0.0925962	0.2637367	2.3488758	3.0040149	2.8366067	2.5080424	2.5237779	2.1286754	2.3899327	1.8732414	1.5806245	2.2420092	2.1091372	1.9054487	1.2636006	0.6953933	0.5945465	0.2821621	0.1789861	0.0586777	0.0652102	0.5096112	0.3735878	0.6449843	0.5040753	0.2572433	0.0419446	0.0422969	0.2087416	0.1287520	0.2075917	0.0599659	0.3429209	0.0667819	0.1174917	0.1373211
33150	3.8427593	3.8327924	3.2525583	2.9186444	2.5217843	2.2651756	1.6579116	1.2674575	0.8300327	0.2968600	0.1510263	0.1059396	0.0958834	0.0872853	0.2543991	2.3500721	2.9657197	2.8357616	2.5113152	2.5193823	2.1208856	2.3548460	1.8587731	1.5712801	2.2271002	2.1027271	1.9258512	1.3024167	0.6793399	0.5820153	0.2854703	0.1818095	0.0503191	0.0647798	0.4846687	0.3719626	0.6261980	0.4885485	0.2653595	0.0458531	0.0395110	0.1974462	0.1162659	0.2014666	0.0492629	0.4504792	0.0657294	0.1150075	0.1652972
33200	3.8603143	3.8502885	3.3009613	2.9601807	2.5281485	2.1326541	1.7340131	1.2665602	0.8601211	0.3040347	0.1445802	0.1018688	0.0948980	0.0920323	0.2288179	2.3065636	2.9570167	2.8083715	2.5078451	2.5176690	2.0470455	2.3835596	1.8735571	1.5912902	2.2493791	2.1063554	1.9077571	1.3159804	0.6568199	0.5657838	0.2740125	0.1814792	0.0563169	0.0588340	0.4739811	0.3513005	0.6102958	0.4851919	0.2650295	0.0395414	0.0394036	0.1994197	0.1179726	0.2458119	0.0525329	0.3473775	0.0627293	0.1036646	0.1526528
33250	3.8267083	3.8067896	3.3303088	2.9891043	2.5222738	2.1657918	1.6689043	1.3088534	0.8468227	0.2741925	0.1454222	0.1062705	0.0975259	0.0892260	0.2121397	2.3558279	2.9963367	2.8802109	2.5508073	2.5337671	2.2100012	2.3802981	1.8781322	1.5714989	2.2196204	2.0677457	1.8656809	1.2524331	0.6272206	0.5598493	0.2919268	0.2035274	0.0558883	0.0495446	0.4802150	0.3679070	0.5842673	0.4680852	0.2830097	0.0376449	0.0423753	0.2018105	0.1223249	0.2103702	0.0368278	0.4812836	0.0641275	0.1304683	0.1557897
33300	3.8069696	3.7819353	3.2717551	2.9860146	2.5376656	2.1607324	1.7463780	1.3810337	0.8583557	0.2918490	0.1515877	0.1054708	0.0978013	0.0896734	0.2397740	2.3565570	3.0158292	2.8640439	2.4788926	2.5286109	2.1205093	2.4070506	1.8997471	1.5759195	2.2696494	2.1535589	1.9626216	1.2993332	0.6606584	0.5662383	0.2511663	0.1749798	0.0507033	0.0607860	0.4718501	0.3562237	0.6055876	0.4747996	0.2704796	0.0514945	0.0398704	0.1848975	0.1112684	0.2175774	0.0454340	0.5061383	0.0485680	0.1187219	0.1645769
33350	3.8902793	3.8712332	3.2684772	2.9441386	2.5353245	2.1858227	1.7526268	1.3403196	0.8662592	0.2983117	0.1546010	0.1097661	0.1026037	0.0909234	0.2446434	2.3161120	2.9463042	2.8045057	2.4664210	2.5068845	2.0843743	2.3767972	1.8701471	1.5738227	2.2232700	2.0784650	1.9050809	1.2654535	0.6625471	0.5732089	0.2783245	0.1917261	0.0634860	0.0601120	0.4741212	0.3263839	0.5921882	0.4640039	0.2558150	0.0455006	0.0389396	0.1923815	0.1131983	0.2052532	0.0593337	0.4574918	0.0553226	0.1377426	0.1630358
33400	3.7528818	3.7077604	3.2216690	2.9546925	2.5289924	2.2208223	1.6484132	1.3129889	0.8447727	0.2951034	0.1409992	0.1101513	0.0997803	0.0910866	0.2263947	2.3493548	2.9722289	2.8292501	2.4431918	2.5083751	2.0367693	2.3678392	1.9171244	1.5766444	2.2027187	2.0988724	1.8819706	1.2933003	0.6499080	0.5592638	0.2552519	0.1756255	0.0478723	0.0512565	0.4615097	0.3664902	0.5864700	0.4688050	0.2314005	0.0532419	0.0379265	0.1838363	0.1156845	0.2170567	0.0484637	0.3768091	0.0697098	0.1231014	0.1528672
33450	3.7321958	3.6960743	3.2771090	2.9762581	2.5218694	2.2107146	1.7130164	1.3406874	0.8481633	0.3030109	0.1527148	0.1102099	0.1037550	0.0921497	0.2147689	2.3503394	2.9841741	2.8454701	2.5249626	2.5224041	2.1008023	2.3463411	1.9055441	1.5735144	2.2141979	2.0796220	1.8903402	1.2580163	0.6484861	0.5707684	0.2737209	0.1676616	0.0567971	0.0628922	0.4916435	0.3835798	0.5976272	0.4828610	0.2507949	0.0423173	0.0384234	0.1929218	0.1230843	0.2122362	0.0549600	0.3442920	0.0877886	0.1103188	0.1640623
33500	3.7400790	3.7336217	3.2587433	2.9248260	2.5264512	2.2698094	1.6865881	1.3279939	0.8469875	0.2927119	0.1561455	0.1160270	0.1062606	0.0996799	0.2480090	2.3517306	2.9724814	2.8288358	2.4947096	2.5090348	2.0761181	2.3468200	1.8676241	1.5706793	2.2055505	2.0907700	1.8934682	1.2958248	0.6797499	0.6022950	0.2973302	0.1894090	0.0499928	0.0665198	0.4968126	0.3747942	0.6155217	0.4796324	0.2627961	0.0461948	0.0467328	0.2005911	0.1246542	0.2054246	0.0563416	0.4190669	0.0713191	0.1380453	0.1357650
33550	3.7610947	3.7533721	3.2741813	2.9576608	2.5305232	2.1760466	1.7079228	1.3146447	0.8302527	0.3032648	0.1627016	0.1177598	0.1117721	0.1042160	0.2286605	2.3497553	2.9708670	2.8421213	2.4961657	2.5173173	2.1135122	2.3952859	1.8840950	1.5728004	2.2654070	2.1289038	1.9170109	1.2998173	0.6644332	0.5860662	0.2765685	0.2012326	0.0588582	0.0669963	0.4721792	0.3621969	0.5982544	0.4901859	0.2539428	0.0430867	0.0405502	0.1761173	0.1378596	0.2500071	0.0498129	0.2923764	0.0490864	0.1339449	0.1374878
33600	3.8333594	3.8217893	3.2362616	2.9799138	2.5276540	2.2236208	1.7412219	1.3442742	0.9111697	0.2846227	0.1586534	0.1149094	0.1004678	0.0949777	0.2143874	2.3483973	2.9615458	2.8188721	2.4650874	2.5236522	2.0609124	2.3859237	1.8855592	1.5800044	2.2102288	2.0991067	1.9117963	1.2888134	0.6602088	0.5754341	0.3046436	0.2019235	0.0505926	0.0703222	0.4926780	0.3955812	0.5898266	0.4790902	0.2450390	0.0442263	0.0475902	0.1753502	0.1160226	0.2175974	0.0551474	0.2842850	0.0684982	0.1052110	0.1289771
33650	3.7365256	3.7324222	3.2592363	2.9621340	2.5250801	2.1466535	1.6742390	1.3054837	0.8767623	0.2884869	0.1491451	0.1113393	0.1004750	0.0925981	0.2155198	2.3496543	2.9471624	2.8053309	2.3964419	2.5011960	2.0433688	2.3775414	1.8584835	1.5693939	2.1839863	2.0640360	1.8311473	1.2852976	0.6852142	0.5887885	0.2890582	0.2030405	0.0522354	0.0569816	0.4988092	0.3903350	0.6070540	0.4718821	0.2448550	0.0530085	0.0395583	0.1890588	0.1091989	0.2124870	0.0453164	0.5791303	0.0575052	0.1383422	0.1354744
33700	3.7526401	3.7297486	3.2478724	2.9532534	2.5342156	2.2836303	1.6887932	1.3123970	0.8959241	0.2868714	0.1574043	0.1111870	0.0998792	0.0960310	0.2225402	2.3411681	2.9463295	2.8127121	2.4893783	2.4783277	1.9820288	2.3354306	1.8561086	1.5744000	2.1693342	2.0480234	1.8418166	1.2889692	0.6805771	0.6093536	0.2780116	0.1840094	0.0592344	0.0629069	0.5075335	0.3727262	0.6117552	0.4907767	0.2801558	0.0507181	0.0403606	0.1804250	0.1240034	0.1965627	0.0472685	0.4279231	0.0724800	0.1354864	0.1479006
33750	3.7024226	3.6957667	3.2472408	2.9822911	2.5249097	2.2210945	1.6947936	1.3443144	0.8634350	0.2886356	0.1492298	0.1052133	0.0989321	0.0911217	0.2381245	2.3366539	2.9613749	2.8178024	2.3761295	2.5011731	2.0080637	2.3474381	1.8388634	1.5683170	2.2073431	2.0515788	1.8701498	1.2562877	0.6639574	0.5827124	0.2872631	0.1959836	0.0557154	0.0578036	0.4726149	0.3663938	0.6080938	0.4861294	0.2651596	0.0399191	0.0410067	0.1776586	0.1226421	0.2179478	0.0412392	0.3490384	0.0801651	0.1161023	0.1981596
33800	3.8755181	3.8164427	3.2882865	2.9368375	2.5213314	2.1358247	1.6533434	1.3201125	0.8436007	0.3122478	0.1618090	0.1083107	0.0971571	0.0895492	0.2248437	2.3426294	2.9795252	2.8318181	2.4674950	2.5038732	2.0353363	2.3779536	1.8522580	1.5863095	2.2283475	2.1004079	1.9114762	1.2990291	0.6649511	0.5697319	0.2797222	0.1797636	0.0542357	0.0561317	0.4850827	0.3783028	0.6006507	0.4694249	0.2658530	0.0444896	0.0395717	0.1835697	0.1128831	0.2220055	0.0538721	0.5187827	0.0692648	0.1280553	0.1864925
33850	3.8561480	3.8407688	3.3025516	3.0057634	2.5247622	2.2785556	1.7868271	1.3853218	0.9201925	0.2785152	0.1498212	0.1019755	0.0959324	0.0895285	0.2325971	2.3502761	2.9829052	2.8545264	2.4812986	2.5125356	2.0797039	2.4042653	1.8859479	1.5722774	2.2516990	2.1230005	1.9417207	1.3099934	0.6690556	0.5758153	0.2747046	0.1824132	0.0508610	0.0563405	0.4541434	0.3412283	0.6114285	0.4880095	0.2557738	0.0476660	0.0417642	0.1822526	0.1211861	0.1994834	0.0615172	0.5693698	0.0644305	0.1085778	0.1389972
33900	3.8261546	3.8258029	3.2754865	2.9510122	2.5258691	2.1961849	1.7212622	1.3456792	0.8476312	0.2930386	0.1495699	0.1054406	0.0985205	0.0905650	0.2020885	2.3339511	2.9848214	2.8591162	2.4779470	2.5484396	2.1339248	2.4205095	1.9201062	1.5811173	2.2518322	2.1198545	1.9071332	1.3114611	0.6501388	0.5662183	0.2900460	0.1784189	0.0504158	0.0590787	0.4629714	0.3509193	0.5944800	0.4646570	0.2503761	0.0411849	0.0441945	0.1858159	0.1265735	0.2290987	0.0458888	0.4662423	0.0578791	0.1153323	0.1603441
33950	3.7886335	3.7453428	3.2518883	2.9234397	2.5225276	2.2550552	1.6496150	1.3022596	0.8108699	0.2760814	0.1431911	0.1025391	0.0912938	0.0806237	0.2187078	2.3491798	2.9893905	2.8495170	2.5338507	2.5241925	2.1251074	2.3872471	1.8741949	1.5761695	2.2253546	2.0979791	1.8824667	1.3205378	0.6382471	0.5590635	0.2868224	0.1878940	0.0480044	0.0598583	0.4675379	0.3506191	0.5851164	0.4590283	0.2658594	0.0477479	0.0394270	0.1790647	0.1217923	0.2412712	0.0445135	0.5339905	0.0624767	0.1116386	0.1522507
34000	3.6950858	3.6924478	3.2563635	2.9384476	2.5228840	2.2339549	1.7167300	1.2933927	0.8191143	0.2948270	0.1495292	0.1053629	0.0975342	0.0889891	0.2184704	2.3389773	2.9681727	2.7908237	2.5170900	2.4814687	2.0220941	2.3564398	1.8687752	1.5804506	2.2231026	2.0758292	1.9036717	1.2465053	0.6615642	0.5850608	0.2826586	0.1896395	0.0490792	0.0583399	0.4965756	0.3618698	0.6079226	0.4600708	0.2411603	0.0431498	0.0389434	0.1869241	0.1249229	0.2123015	0.0525055	0.5248964	0.0705388	0.1333983	0.1683533
34050	3.8271271	3.8258471	3.2671311	2.9512913	2.5253748	2.2915665	1.7392104	1.3721457	0.8682155	0.3154033	0.1645172	0.1108624	0.1052545	0.0989152	0.2183802	2.3407341	2.9737724	2.8582599	2.5121986	2.5125889	2.1126949	2.3709842	1.8805796	1.5722857	2.2373058	2.1172828	1.9296589	1.3058531	0.6789483	0.5816698	0.2905350	0.1998034	0.0514652	0.0635851	0.4973348	0.3446848	0.6183194	0.4929093	0.2588792	0.0429432	0.0367543	0.2113427	0.1189513	0.2008533	0.0376208	0.4443496	0.0665484	0.1302702	0.1466875
34100	3.8588967	3.8268544	3.2791895	2.9795769	2.5220130	2.2279205	1.7469914	1.4371471	0.8808063	0.2803356	0.1654165	0.1154687	0.1010386	0.0966446	0.2237279	2.3417025	2.9788931	2.8529199	2.5266135	2.5236159	2.0684681	2.3854444	1.9142041	1.5729962	2.2536513	2.0830853	1.8857320	1.3065441	0.6558346	0.5716723	0.2639108	0.1797123	0.0522820	0.0565114	0.4735762	0.3569652	0.6078874	0.4752332	0.2698808	0.0445452	0.0333762	0.1841763	0.1090364	0.2048511	0.0506782	0.3201647	0.0658333	0.1274335	0.1920694
34150	3.7756194	3.7608026	3.2864426	2.9353663	2.5355187	2.2467636	1.8181914	1.3760959	0.8732787	0.3174110	0.1776273	0.1196605	0.1077461	0.0961737	0.2264896	2.3367447	3.0178073	2.8715172	2.5374404	2.5364056	2.1111117	2.4055955	1.8887812	1.5786014	2.2402333	2.0999395	1.9112356	1.2983774	0.6692083	0.5993438	0.2750699	0.1767867	0.0525944	0.0783258	0.5109508	0.3606938	0.5961937	0.4895910	0.2535281	0.0479129	0.0427064	0.1804625	0.1167695	0.2275735	0.0457391	0.4648131	0.0500463	0.1222158	0.1502080
34200	3.9541900	3.8801410	3.3170431	3.0151245	2.5218236	2.2739619	1.8011761	1.4059949	0.9299210	0.2951709	0.1629365	0.1181654	0.1082941	0.0965184	0.2529619	2.3400349	2.9972738	2.8715935	2.5611009	2.5567305	2.1470297	2.4052952	1.8752483	1.5847408	2.2207541	2.0858880	1.9184464	1.2872942	0.6537462	0.5705575	0.2780473	0.1826470	0.0492002	0.0684642	0.4700097	0.3550173	0.5954374	0.4512061	0.2486988	0.0463836	0.0410972	0.1733996	0.1227742	0.2139231	0.0491776	0.4645275	0.0655359	0.1089616	0.1716847
34250	3.8080985	3.7863399	3.2482624	2.9299402	2.5249585	2.2397178	1.7372689	1.3880911	0.9064546	0.3082111	0.1610582	0.1109719	0.0972954	0.0908548	0.2282022	2.3441179	2.9773718	2.8328635	2.5012150	2.5286153	2.1407132	2.3868810	1.8560738	1.5778274	2.2192011	2.0662347	1.8817638	1.2516484	0.6685731	0.5952027	0.2812830	0.2036038	0.0549794	0.0623932	0.5033381	0.3885738	0.6071448	0.4900328	0.2481892	0.0451586	0.0413397	0.1807376	0.1194157	0.2105414	0.0639779	0.3760434	0.0494995	0.1124557	0.1681720
34300	3.9358713	3.9333837	3.3124058	2.9855347	2.5265906	2.2420850	1.7774975	1.3459819	0.8713039	0.2929213	0.1524220	0.1089984	0.1007509	0.0906360	0.2338628	2.3423479	3.0288244	2.8605061	2.5547122	2.5486325	2.1060740	2.3949785	1.8766776	1.5679207	2.1996945	2.0726128	1.8838758	1.2832832	0.6835075	0.5997756	0.2827251	0.1934401	0.0542986	0.0619791	0.4953095	0.3757844	0.6206240	0.5110594	0.2658183	0.0531591	0.0456621	0.1861611	0.1183145	0.2130485	0.0510719	0.4875671	0.0634026	0.1033616	0.1252104
34350	3.7694467	3.7672411	3.2751335	2.9583469	2.5288373	2.2823548	1.7492924	1.3847051	0.9121825	0.3128275	0.1779534	0.1097896	0.1002202	0.0872517	0.2345649	2.3416579	2.9687787	2.8423074	2.4792980	2.5268821	2.0347813	2.3877370	1.8986838	1.5954675	2.2415918	2.0864326	1.9260912	1.3094953	0.6754092	0.5986387	0.2830094	0.1973840	0.0546256	0.0526716	0.4866568	0.3703858	0.6167896	0.5041508	0.2796724	0.0432683	0.0388900	0.1846898	0.1093633	0.2105711	0.0377524	0.3792429	0.0570457	0.1373204	0.1808386
34400	3.8243131	3.7937198	3.2846185	2.9248687	2.5224485	2.2755806	1.8106351	1.4195475	0.8876011	0.3107963	0.1636199	0.1153378	0.1042523	0.0976377	0.2281776	2.3175550	2.9932705	2.8550605	2.5075185	2.5243956	2.0625088	2.3856134	1.8952416	1.5781343	2.2342589	2.0882250	1.8913334	1.2845453	0.6830843	0.5909892	0.2876909	0.1792781	0.0490779	0.0648088	0.4881760	0.3749350	0.6264587	0.4936422	0.2707650	0.0430348	0.0406709	0.2078136	0.1114786	0.2300626	0.0558244	0.2751258	0.0611135	0.1045280	0.1451573
34450	3.8096275	3.8045893	3.3490300	3.0386015	2.5290581	2.2529607	1.8018366	1.3988525	0.8914846	0.3144458	0.1611435	0.1161840	0.1054003	0.0962771	0.2256199	2.3498719	3.0230180	2.8763147	2.4594361	2.5228242	2.0782725	2.4033732	1.9000655	1.5884973	2.2730882	2.1245166	1.9048625	1.3577539	0.6772691	0.5693757	0.3215906	0.1931840	0.0557651	0.0688435	0.4777629	0.3634217	0.6231700	0.4703997	0.2643821	0.0384925	0.0494491	0.2004581	0.1197107	0.2317053	0.0573256	0.5474725	0.0619684	0.1249722	0.1717451
34500	3.8230154	3.8202081	3.2890439	2.9673803	2.5325332	2.3128005	1.7641686	1.4109700	0.9162445	0.3071564	0.1602361	0.1131149	0.0987070	0.0897798	0.2444456	2.3449789	2.9734859	2.8408209	2.5344631	2.5329060	2.0957671	2.3950739	1.9205505	1.5674953	2.2315024	2.0856438	1.9226789	1.3266168	0.6667492	0.5740401	0.2840529	0.2025818	0.0517728	0.0579512	0.4744776	0.3497503	0.6206330	0.4909057	0.2624385	0.0378304	0.0394407	0.1821898	0.1213241	0.2202374	0.0397212	0.4063918	0.0684741	0.1226934	0.1780806
34550	3.7388949	3.7278840	3.2739527	2.9969324	2.5214576	2.3020340	1.8060537	1.3907043	0.9114343	0.3096110	0.1640921	0.1155316	0.1045880	0.0949895	0.2450698	2.3517097	2.9866545	2.8453178	2.5264715	2.5250612	2.1143621	2.3923305	1.8813246	1.5689759	2.2295053	2.1072761	1.9161575	1.2961459	0.6540821	0.5800987	0.2800323	0.1828029	0.0550277	0.0562829	0.4870692	0.3446594	0.6087053	0.4911847	0.2568533	0.0427550	0.0415261	0.1950992	0.1258299	0.2055271	0.0554638	0.3534507	0.0592951	0.1083087	0.1599474
34600	3.7421633	3.7388885	3.2591030	2.9675675	2.5250432	2.2375678	1.7574310	1.4361180	0.9272148	0.2947586	0.1721328	0.1250354	0.1150756	0.1019426	0.2188288	2.3529235	2.9713282	2.8291330	2.5073973	2.5240496	2.0185295	2.3768614	1.8886606	1.5733155	2.2528356	2.1346885	1.9469612	1.3219907	0.6694632	0.5849089	0.2901929	0.1959721	0.0534684	0.0634851	0.4852531	0.3482235	0.6120588	0.5052949	0.2868597	0.0521240	0.0402390	0.2193568	0.1213341	0.2019384	0.0539139	0.5447909	0.0564493	0.1103726	0.1949496
34650	3.7641980	3.7535839	3.2770220	2.9406649	2.5253720	2.1880197	1.7269946	1.3922023	0.8336268	0.2973507	0.1639340	0.1144617	0.1053777	0.0956716	0.2302970	2.3364639	3.0031644	2.8454073	2.4468997	2.5067684	2.0401357	2.3680285	1.8832900	1.5765486	2.2405356	2.1062783	1.9282329	1.3322582	0.6798759	0.5833309	0.2973616	0.2057256	0.0554610	0.0649110	0.4628747	0.3470250	0.6327422	0.5054952	0.2822615	0.0527330	0.0459202	0.1723699	0.1200580	0.2181451	0.0553531	0.5337829	0.0580106	0.1088929	0.1752396
34700	3.7869788	3.7405496	3.2827706	2.9817452	2.5287115	2.2897769	1.7969761	1.4088164	0.9003862	0.2864635	0.1560006	0.1053452	0.0976953	0.0901063	0.2283686	2.3516126	2.9673477	2.8277848	2.4740049	2.5044725	2.0842617	2.3599310	1.8517797	1.5781967	2.2255814	2.0625273	1.9036230	1.3284138	0.6533166	0.5729500	0.2755852	0.1910558	0.0548067	0.0579889	0.4909939	0.3767604	0.5977962	0.4810626	0.2622001	0.0442039	0.0355509	0.2155864	0.1226716	0.2136145	0.0424717	0.3885464	0.0635430	0.1208590	0.1494037
34750	3.7506698	3.7157877	3.2825923	2.9505969	2.5292917	2.2197132	1.7403464	1.3172049	0.8707077	0.2907329	0.1529970	0.1133258	0.1057401	0.0967437	0.2661000	2.3451886	3.0089839	2.8719763	2.5501478	2.5410066	2.1151330	2.4015307	1.8820359	1.5723826	2.2332712	2.1229687	1.9403582	1.3175274	0.6508549	0.5845397	0.2938228	0.1980736	0.0520911	0.0661199	0.5046027	0.3878426	0.5940893	0.4871029	0.2593655	0.0422494	0.0368799	0.1899281	0.1268509	0.2301352	0.0479957	0.4101302	0.0551694	0.1123705	0.1832128
34800	3.8782616	3.8078211	3.2826459	2.9690965	2.5229317	2.2015190	1.7335403	1.3800810	0.8563990	0.3336263	0.1610397	0.1148004	0.1051475	0.1010370	0.2407159	2.3358494	2.9985081	2.8621065	2.5636084	2.5599723	2.0877303	2.4304085	1.9113760	1.5657275	2.2769266	2.1540583	1.9596364	1.3439971	0.6778786	0.5811482	0.2841007	0.1820364	0.0578050	0.0707883	0.4843847	0.3746853	0.6119479	0.4741741	0.2669549	0.0526760	0.0483268	0.1976838	0.1275504	0.1785217	0.0430117	0.3230004	0.0714496	0.1357008	0.1459788
34850	3.8778760	3.8715966	3.3017786	2.9906653	2.5321169	2.2499576	1.7516247	1.3682457	0.8796812	0.3002694	0.1609724	0.1063768	0.0985897	0.0952102	0.2145387	2.3562376	3.0183645	2.8669571	2.5438848	2.5424970	2.0797274	2.4085014	1.8541129	1.5765130	2.2699624	2.1161835	1.8961714	1.3091877	0.6736814	0.5920513	0.2818739	0.1898059	0.0532406	0.0686832	0.4837844	0.3683243	0.6092069	0.4821206	0.2730305	0.0456311	0.0332315	0.1940802	0.1215323	0.2066604	0.0483292	0.4178535	0.0690173	0.1111146	0.1467260
34900	3.7207685	3.7088090	3.3007474	2.9872928	2.5412176	2.3008784	1.8465713	1.3734782	0.9173935	0.3001643	0.1489241	0.1006762	0.0918023	0.0866351	0.2611713	2.3470677	3.0066272	2.8633670	2.5283266	2.5251350	2.0847095	2.3947884	1.9211465	1.5825594	2.2292957	2.1213704	1.9202437	1.2760121	0.6552931	0.5730527	0.2667692	0.1889151	0.0593799	0.0736959	0.4754615	0.3491213	0.5972836	0.4825227	0.2605481	0.0422978	0.0396200	0.1822399	0.1231213	0.2185765	0.0425226	0.5305862	0.0724987	0.1195665	0.1531621
34950	3.9152127	3.8882517	3.3486702	3.0127680	2.5287407	2.2384671	1.7343645	1.3412592	0.8724593	0.2941476	0.1558001	0.1056102	0.0980002	0.0883885	0.2263164	2.3513321	3.0268338	2.8681255	2.5145535	2.5235379	2.1455626	2.3743344	1.8490347	1.5727325	2.2101402	2.0807194	1.8902149	1.3265677	0.6462333	0.5667252	0.3052014	0.1951232	0.0608268	0.0608074	0.4561482	0.3442517	0.6008867	0.4777912	0.2657962	0.0432143	0.0442980	0.1877804	0.1129616	0.2393130	0.0422930	0.4031719	0.0607483	0.1071459	0.1890390
35000	3.8189876	3.8059791	3.2924240	3.0001774	2.5221315	2.2341617	1.6916435	1.3721225	0.8721308	0.2804836	0.1610425	0.1061004	0.0987080	0.0862110	0.2259855	2.3558856	3.0079929	2.8877908	2.5295177	2.5227167	2.1597336	2.3698422	1.8640268	1.5719475	2.2040056	2.0814297	1.8455763	1.3240519	0.6553045	0.5626712	0.2908481	0.2006696	0.0602537	0.0587664	0.4701023	0.3348688	0.5968816	0.4700705	0.2622122	0.0406922	0.0438265	0.1833073	0.1118449	0.2186111	0.0482412	0.4164279	0.0545531	0.1141974	0.1348485
35050	3.9162723	3.8795497	3.3197929	2.9439803	2.5240097	2.1966771	1.7314671	1.3511316	0.8238503	0.2827995	0.1529038	0.1069089	0.0953619	0.0854802	0.2135811	2.3446452	3.0164565	2.8577361	2.4790030	2.5298438	2.1645429	2.4046064	1.9245175	1.5820767	2.2252800	2.1199653	1.9474510	1.3343999	0.6839736	0.6052440	0.3125277	0.2056639	0.0555450	0.0582889	0.4764080	0.3516253	0.6123569	0.4825026	0.2454034	0.0412444	0.0433986	0.1792977	0.1130962	0.2034504	0.0449349	0.3045010	0.0504924	0.1108351	0.1840014
35100	3.9210930	3.8818436	3.3638953	3.0355565	2.5201012	2.2333538	1.7421719	1.3728229	0.8714209	0.3138784	0.1681679	0.1114502	0.1039688	0.0958942	0.2257306	2.3517265	3.0418575	2.8824869	2.5054336	2.5180879	2.0837367	2.3819286	1.8968866	1.5765366	2.2187052	2.0990310	1.9080581	1.3557485	0.6929704	0.5888358	0.3009120	0.2113561	0.0604576	0.0586511	0.5007230	0.3737924	0.6214045	0.5069121	0.2633869	0.0512129	0.0375456	0.1897999	0.1103885	0.1980766	0.0438034	0.5278150	0.0855658	0.0989072	0.1581887
35150	3.8359378	3.8280671	3.2930792	2.8943720	2.5267853	2.2700751	1.7732195	1.4081480	0.8945105	0.3057264	0.1561645	0.1199628	0.1081752	0.0982793	0.2272879	2.3418189	3.0224468	2.8869831	2.5299390	2.5269349	2.1790303	2.3768826	1.8779098	1.5841101	2.2131274	2.1028399	1.9137828	1.3396754	0.6887041	0.6026483	0.3043104	0.2171769	0.0593629	0.0560352	0.4963499	0.3871470	0.6349155	0.5183723	0.2761225	0.0447460	0.0386255	0.2040087	0.1136408	0.2085086	0.0476098	0.3613828	0.0541759	0.1100975	0.1376170
35200	3.8552097	3.8426728	3.3299775	3.0175046	2.5364279	2.2332525	1.7702562	1.4262332	0.9153534	0.3107389	0.1598160	0.1051975	0.0940057	0.0878480	0.2468629	2.3458877	3.0255717	2.9056069	2.5885707	2.5618642	2.1732068	2.4086870	1.8656692	1.5802116	2.2523166	2.1060501	1.9336861	1.3677889	0.6885498	0.6115834	0.2956112	0.1980901	0.0556959	0.0621659	0.4997627	0.3625785	0.6218490	0.5166669	0.2620019	0.0495333	0.0451221	0.1946609	0.1169442	0.1893619	0.0445777	0.4425894	0.0606336	0.1118453	0.1444062
35250	3.9411401	3.8875809	3.2784058	3.0024779	2.5247763	2.2067160	1.6612890	1.2633598	0.8638961	0.2924619	0.1548553	0.1125488	0.0963574	0.0882085	0.2260859	2.3527267	3.0205763	2.8820897	2.6056441	2.5787017	2.1120820	2.4375095	1.8775137	1.5693676	2.2637308	2.1152619	1.9462384	1.3619070	0.6641153	0.5709259	0.2930405	0.2073782	0.0503006	0.0578727	0.4814050	0.3692324	0.6013422	0.4929662	0.2492922	0.0453795	0.0381829	0.1887458	0.1074665	0.2078702	0.0448143	0.4236148	0.0655972	0.1244375	0.1365375
35300	3.8740927	3.8668537	3.3202004	2.9700460	2.5244295	2.0555262	1.5819062	1.2499585	0.8374495	0.2794114	0.1559521	0.1107089	0.0996106	0.0919995	0.2339743	2.3566448	3.0393416	2.8882873	2.5321022	2.5296693	2.0695158	2.4043065	1.8824303	1.5681312	2.2535485	2.1082686	1.8928152	1.2618389	0.6671901	0.5829706	0.2793586	0.1885996	0.0636449	0.0597075	0.5117784	0.3814344	0.6001366	0.4774111	0.2621499	0.0485489	0.0426601	0.1798330	0.1390621	0.2035674	0.0597965	0.5800874	0.0554639	0.1151613	0.1897433
35350	3.8201020	3.8007090	3.3374424	2.9621046	2.5229853	2.1380258	1.6345754	1.3108203	0.8747314	0.2996445	0.1624404	0.1170556	0.1091332	0.0989847	0.2169156	2.3505103	3.0416894	2.8729865	2.5073129	2.5203658	2.0896631	2.3845029	1.8844465	1.5745194	2.2271374	2.0857586	1.9226729	1.3079605	0.6588524	0.5873786	0.3126073	0.2187558	0.0501185	0.0714433	0.4900675	0.3674680	0.5889187	0.4803806	0.2838546	0.0467257	0.0390256	0.1993797	0.1182889	0.2646888	0.0485556	0.2916078	0.0592207	0.1198332	0.1554189
35400	3.8677009	3.8658220	3.2962368	2.9939168	2.5283249	2.2834596	1.7454663	1.3992520	0.9089575	0.3060745	0.1612091	0.1196499	0.1075425	0.0981814	0.2363981	2.3362858	2.9999362	2.8225216	2.5049540	2.5168057	2.1136509	2.3917781	1.8946249	1.5695216	2.1964551	2.0566290	1.8618170	1.3137581	0.6754820	0.6021389	0.2784877	0.1986122	0.0579545	0.0582657	0.4897309	0.3667590	0.6133012	0.4745337	0.2678462	0.0555159	0.0374440	0.1787648	0.1210341	0.1888659	0.0485120	0.2679484	0.0735712	0.1140120	0.1886575
35450	3.8459342	3.8433754	3.2656107	2.9321986	2.5269504	2.3449575	1.8402355	1.4643233	0.9334178	0.2796018	0.1577096	0.1066476	0.0987247	0.0927160	0.2141476	2.3439246	3.0080090	2.8694286	2.5491521	2.5426840	2.1933398	2.3985469	1.8874488	1.5972036	2.2449936	2.0891122	1.8805959	1.2663318	0.6832993	0.6026241	0.3043866	0.1958210	0.0520269	0.0540925	0.5156858	0.3757235	0.6197974	0.4924528	0.2678206	0.0492064	0.0436292	0.1771385	0.1132861	0.2217960	0.0490762	0.5749624	0.0554923	0.1255705	0.1735968
35500	3.8105534	3.7833883	3.3192554	2.9541418	2.5270770	2.2510560	1.7929369	1.4061730	0.9319469	0.3060900	0.1558878	0.1125412	0.1018917	0.0928288	0.2039151	2.3382624	3.0265057	2.8726403	2.5195118	2.5228749	2.0571782	2.3822804	1.8822408	1.5672137	2.2251299	2.0755566	1.8899203	1.3003965	0.6608462	0.5905817	0.2584995	0.1774385	0.0544462	0.0694153	0.4798283	0.3427229	0.6107320	0.4894191	0.2608031	0.0449425	0.0438964	0.1901706	0.1482496	0.2045082	0.0585155	0.4476778	0.0608983	0.1171974	0.1384490
35550	3.8214178	3.8109604	3.2481466	2.9426003	2.5365340	2.2795296	1.7703431	1.3886474	0.8928272	0.2774335	0.1522131	0.1049156	0.0959739	0.0875402	0.2442643	2.3497671	2.9692284	2.8199636	2.5041749	2.5197737	2.0653648	2.3888174	1.8941924	1.5875477	2.2490470	2.0999135	1.9004310	1.2759340	0.6572426	0.5720057	0.3056024	0.2034454	0.0531917	0.0540900	0.4520434	0.3343945	0.6043972	0.4777161	0.2608022	0.0463037	0.0386742	0.1866881	0.1142620	0.2168687	0.0434773	0.4391282	0.0582899	0.1288477	0.1837908
35600	3.7527517	3.7212872	3.2439382	2.9325272	2.5221143	2.2482765	1.7126230	1.3581321	0.8725034	0.2865764	0.1565871	0.1203917	0.1048675	0.0954081	0.2394748	2.3512437	2.9506986	2.8184598	2.5145184	2.5153370	2.0515773	2.3914337	1.8829159	1.5742489	2.2154755	2.0883435	1.9071949	1.2887115	0.6585668	0.5731124	0.2731398	0.1936252	0.0502669	0.0632748	0.4743795	0.3394039	0.6015895	0.4896139	0.2831696	0.0422316	0.0412494	0.1887760	0.1202269	0.2095375	0.0537231	0.3200978	0.0576222	0.1192049	0.1708351
35650	3.9491355	3.9421661	3.3257259	3.0126843	2.5239821	2.2412256	1.7747781	1.3370452	0.9082626	0.2837348	0.1591661	0.1099628	0.1017146	0.0911533	0.2231861	2.3548332	3.0295402	2.8611406	2.5190942	2.5191246	2.0691076	2.3803720	1.8577518	1.5670351	2.2220627	2.0852178	1.9131118	1.2948089	0.6809950	0.5907068	0.2920680	0.1963617	0.0504564	0.0658479	0.4817054	0.3699976	0.6094273	0.4825364	0.2775242	0.0469686	0.0396967	0.1793800	0.1136833	0.2191406	0.0399898	0.3236177	0.0658247	0.1071953	0.1686453
35700	3.7529685	3.7356956	3.2807093	2.9660632	2.5269012	2.2927347	1.7311504	1.3858675	0.9211938	0.2999970	0.1625306	0.1200498	0.1127005	0.1082094	0.2651450	2.3280839	2.9754954	2.8300424	2.5400747	2.5335114	2.0737553	2.4130341	1.9122892	1.5720276	2.2564512	2.1130371	1.9138866	1.2876557	0.6800778	0.5952482	0.2895976	0.1931538	0.0577530	0.0653044	0.4946347	0.3674264	0.6223561	0.4860922	0.2600490	0.0460684	0.0419827	0.1927037	0.1205862	0.2265264	0.0618421	0.3787647	0.0557182	0.0944062	0.1502641
35750	3.8999573	3.8616696	3.2588121	2.9753556	2.5216470	2.2608426	1.7491936	1.3403515	0.8560488	0.2786950	0.1498152	0.1116889	0.1015954	0.0972132	0.2469904	2.3331307	2.9972506	2.8650758	2.5229391	2.5260321	2.0935436	2.3940373	1.8632705	1.5740551	2.2378884	2.1211773	1.9262011	1.3173296	0.6806579	0.5983285	0.2800389	0.1868430	0.0606981	0.0614490	0.5199720	0.3834518	0.6296071	0.4906357	0.2619705	0.0513681	0.0366889	0.1906485	0.1209636	0.2202636	0.0548016	0.5953722	0.0566627	0.1147664	0.1788285
35800	3.9067471	3.8824601	3.2729073	2.9644843	2.5277345	2.2387883	1.7993313	1.3965075	0.8978658	0.3077465	0.1573361	0.1089052	0.1006264	0.0882608	0.2683527	2.3440591	2.9874152	2.8364729	2.5406015	2.5313672	2.0592775	2.4182833	1.8867631	1.5761752	2.2879037	2.1385509	1.9249228	1.3114302	0.6868165	0.6209439	0.2856431	0.1841933	0.0513126	0.0686515	0.5110576	0.3918634	0.6348747	0.5154073	0.2936814	0.0450964	0.0510644	0.1674836	0.1156080	0.2152653	0.0461113	0.4255826	0.0569316	0.1245524	0.1624034
35850	3.8271526	3.8222620	3.3414236	2.9555009	2.5226224	2.2168276	1.7045485	1.3193687	0.8477159	0.3090559	0.1651742	0.1100915	0.0974757	0.0914375	0.2192906	2.3353171	3.0441966	2.8779043	2.4928104	2.5509067	2.1338251	2.4083779	1.9402053	1.5730825	2.2213101	2.0709540	1.9101285	1.3083720	0.6712841	0.5917346	0.2916845	0.1973614	0.0529960	0.0586526	0.5081863	0.3649518	0.6147601	0.5000454	0.2740434	0.0540861	0.0363191	0.1725056	0.1137349	0.2045836	0.0487221	0.3843461	0.0616065	0.0992836	0.1647053
35900	3.8153812	3.8105795	3.2956277	2.9997069	2.5259295	2.2483444	1.6629433	1.2672009	0.8498065	0.2937970	0.1548675	0.1115870	0.1044840	0.0938714	0.2324648	2.3505008	2.9653740	2.8452579	2.5179591	2.5468195	2.1191866	2.4116206	1.8994543	1.5648404	2.2433601	2.1154521	1.9337597	1.3464601	0.6692010	0.5888804	0.2747856	0.1880800	0.0516995	0.0575524	0.5108038	0.3938455	0.6075495	0.4727811	0.2593656	0.0402259	0.0409115	0.1950802	0.1158929	0.2156287	0.0478658	0.3827788	0.0564793	0.1136682	0.1407356
35950	3.8828229	3.8281508	3.2947050	2.9425784	2.5235103	2.0851938	1.6385082	1.3364886	0.8436486	0.2684628	0.1640680	0.1156423	0.1066841	0.0978696	0.2351523	2.3279315	3.0129887	2.8603984	2.5051384	2.5110459	2.1450839	2.3667860	1.8478034	1.5773843	2.2303659	2.0690963	1.9082705	1.2750737	0.6471969	0.5771359	0.2822946	0.1972946	0.0648416	0.0630070	0.4690731	0.3191935	0.5850292	0.4711733	0.2665827	0.0431850	0.0458969	0.1720876	0.1126403	0.2075646	0.0519542	0.3844357	0.0585074	0.1078708	0.1617192
36000	3.7825913	3.7772599	3.2970074	2.9997448	2.5257581	2.1672429	1.6803940	1.3092353	0.8514995	0.2834060	0.1519548	0.1108164	0.1015423	0.0952021	0.2304329	2.3452755	3.0233640	2.8726967	2.5278133	2.5401797	2.1244787	2.4056150	1.9252971	1.5732210	2.2122406	2.0590799	1.8409751	1.2801591	0.6628024	0.5590304	0.2839966	0.1993362	0.0650463	0.0579194	0.4567932	0.3383861	0.6249774	0.4828057	0.2525157	0.0443979	0.0397957	0.1834723	0.1101675	0.2151967	0.0490185	0.4759727	0.0822981	0.1141705	0.1431564
36050	3.8518716	3.8324888	3.3021814	2.9891358	2.5224041	2.2530994	1.7477765	1.3309111	0.8193250	0.2868883	0.1512088	0.1028704	0.0932894	0.0855562	0.2448959	2.3687091	3.0010178	2.8587441	2.4858866	2.5161281	2.1232393	2.4059598	1.8923339	1.5730237	2.2202893	2.0901705	1.9126824	1.3039601	0.6393390	0.5737714	0.2850663	0.1966646	0.0478893	0.0682023	0.4762070	0.3569127	0.5813805	0.4623917	0.2418495	0.0444972	0.0446458	0.1836136	0.1081832	0.2058910	0.0574054	0.6474205	0.0683482	0.1120024	0.1405897
36100	3.7810087	3.7593756	3.2843684	3.0099011	2.5256735	2.2859322	1.7480694	1.3245528	0.8839481	0.2975448	0.1591580	0.1144621	0.1024143	0.0918843	0.2243050	2.3337554	3.0004674	2.8602482	2.5267898	2.5447848	2.1018529	2.3936801	1.8724978	1.5748854	2.2494361	2.1017513	1.9143626	1.3003938	0.6474723	0.5580655	0.2774465	0.1844411	0.0569838	0.0568039	0.4582657	0.3376685	0.5777925	0.4662747	0.2374623	0.0431845	0.0413065	0.1662694	0.1255085	0.2077970	0.0566389	0.4087098	0.0533387	0.1152688	0.1517926
36150	3.7896801	3.7811351	3.2930231	2.9334893	2.5238515	2.2073348	1.7755716	1.3067498	0.8171463	0.2709470	0.1569302	0.1106246	0.0975671	0.0900839	0.2249322	2.3500675	3.0195106	2.8771784	2.5005628	2.5770113	2.2241275	2.4184105	1.8854017	1.5758327	2.2488163	2.1151157	1.9037117	1.3141008	0.6695009	0.5880951	0.3078550	0.1969518	0.0618771	0.0614113	0.4912504	0.3642438	0.6272725	0.4922001	0.2641383	0.0457040	0.0371901	0.1846384	0.1117001	0.1973740	0.0547912	0.3948647	0.0784845	0.1163090	0.1538519
36200	3.7758824	3.7733877	3.2551060	2.9658622	2.5304768	2.2719709	1.7852764	1.4002537	0.8961513	0.2927148	0.1568270	0.1170753	0.1067381	0.0985134	0.2392405	2.2626819	2.9875549	2.8423999	2.4700316	2.5609256	2.1138149	2.4153285	1.9099778	1.5770841	2.2684104	2.1280160	1.9486723	1.3316550	0.6463098	0.5722129	0.2848930	0.1812851	0.0556637	0.0595379	0.4679469	0.3517945	0.5902054	0.4798063	0.2586021	0.0414566	0.0336851	0.1720993	0.1190144	0.2107756	0.0441713	0.4385293	0.0558152	0.1178834	0.1482988
36250	3.6976431	3.6872108	3.2855431	2.9575565	2.5277954	2.2067042	1.7666403	1.3424808	0.8935426	0.3054322	0.1446028	0.1093779	0.0993232	0.0902651	0.2302851	2.3467962	2.9798020	2.8320668	2.4722119	2.4822970	2.0132907	2.3439150	1.8285267	1.5653281	2.2131269	2.0839045	1.8518319	1.2589361	0.6674812	0.5906108	0.2839124	0.1868972	0.0563390	0.0676922	0.4957758	0.3829559	0.6184465	0.5069526	0.2684854	0.0386025	0.0389858	0.1754506	0.1112279	0.2217757	0.0524921	0.4053862	0.0719477	0.1044682	0.1435576
36300	3.6791743	3.6749268	3.2415870	2.9274051	2.5295531	2.2173526	1.7448062	1.3176194	0.8811971	0.2708023	0.1622807	0.1126594	0.1013005	0.0917619	0.2222451	2.3165851	2.9400848	2.8126970	2.4908300	2.4984908	2.0807312	2.3532356	1.8510298	1.5735428	2.2205575	2.0781337	1.8789705	1.2846079	0.6842398	0.5966767	0.2800246	0.1909186	0.0512793	0.0601230	0.4940409	0.3670617	0.6264790	0.5007899	0.2544654	0.0436286	0.0325249	0.2031236	0.1220682	0.2331242	0.0606253	0.3677027	0.0572823	0.1151229	0.1639799
36350	3.8186757	3.7564647	3.2714907	2.9436224	2.5250767	2.1271684	1.7468788	1.3855900	0.9047221	0.3030390	0.1571427	0.1133883	0.1027890	0.0989241	0.2363789	2.3488550	3.0192454	2.8640683	2.4807624	2.5536011	2.0604716	2.3887478	1.9102125	1.5907821	2.2281697	2.1007914	1.9224130	1.2713719	0.6743342	0.5823700	0.2995385	0.1979665	0.0560232	0.0648631	0.4757016	0.3500019	0.6265048	0.5080658	0.2778091	0.0398395	0.0448836	0.1833854	0.1174870	0.1970527	0.0500821	0.3445096	0.0739172	0.1146291	0.1552857
36400	3.9397563	3.9063452	3.3276432	2.9975845	2.5264425	2.1689752	1.7103166	1.3840930	0.9069638	0.3040694	0.1573633	0.1147647	0.1052092	0.0940082	0.2179364	2.3507725	3.0055653	2.8576826	2.5167513	2.5241848	2.1066334	2.3637872	1.8732086	1.5730656	2.2501385	2.1064564	1.9371864	1.3306346	0.6597101	0.5841707	0.2934542	0.1989380	0.0541514	0.0588469	0.4721629	0.3524053	0.5982306	0.4809354	0.2699213	0.0430656	0.0398633	0.1844550	0.1213407	0.2321370	0.0468836	0.3383388	0.0536374	0.1211860	0.1586658
36450	3.9641130	3.9382603	3.4148064	3.0412230	2.5259385	2.2570019	1.7356112	1.3951385	0.8843536	0.3123428	0.1654675	0.1268427	0.1165665	0.1121644	0.2063411	2.3305804	3.0469070	2.9209520	2.5030887	2.5255614	2.1030960	2.3841934	1.9173322	1.5769270	2.2559796	2.1109352	1.9501263	1.3509466	0.6719155	0.5829811	0.2970425	0.2082574	0.0617456	0.0539344	0.4701542	0.3500943	0.5928291	0.4795146	0.2680357	0.0444245	0.0493056	0.1814999	0.1211119	0.2104393	0.0451801	0.3412371	0.0501818	0.1102795	0.1678477
36500	3.8647508	3.8621499	3.3524688	2.9316281	2.5267841	2.1875791	1.7417265	1.3439155	0.9030066	0.3135078	0.1620774	0.1144626	0.1063648	0.0958862	0.2338760	2.3252651	3.0435334	2.8592488	2.5394262	2.5390103	2.0651786	2.4036192	1.8566788	1.5677605	2.2459431	2.0928428	1.9061669	1.3716081	0.6708635	0.5798964	0.2797810	0.1887889	0.0557040	0.0615778	0.5029580	0.3629052	0.5979235	0.4772445	0.2510702	0.0461320	0.0422487	0.1855464	0.1169580	0.2440647	0.0513525	0.4026598	0.0611748	0.1143827	0.1647235
36550	3.9608618	3.9277760	3.2905312	3.0066658	2.5226778	2.2508713	1.7279977	1.3381792	0.8597729	0.3016902	0.1571518	0.1174183	0.1072842	0.1010058	0.2192783	2.3483042	2.9651898	2.8471050	2.5129763	2.5134289	2.1323928	2.3781196	1.8488661	1.5657394	2.2153833	2.0688594	1.8820111	1.2416704	0.6520205	0.5794362	0.2779246	0.1835866	0.0601947	0.0664449	0.4592228	0.3651424	0.5940323	0.4700472	0.2401994	0.0559598	0.0469382	0.1903806	0.1170386	0.2339186	0.0426518	0.5455216	0.0518743	0.1215370	0.1513434
36600	3.7394297	3.7153674	3.2496762	2.9507798	2.5228565	2.2521669	1.6972292	1.3440764	0.8616712	0.2930289	0.1593626	0.1134901	0.1063198	0.0972214	0.2471795	2.3459027	2.9559916	2.8191028	2.4751998	2.5209819	2.0976901	2.3970175	1.8881578	1.5792907	2.2475387	2.1168908	1.9404517	1.2991986	0.6601223	0.5781742	0.3030105	0.1956686	0.0551316	0.0650674	0.4788186	0.3608919	0.5930065	0.4762217	0.2503743	0.0443023	0.0459146	0.1963751	0.1200963	0.2553345	0.0545062	0.6289415	0.0787975	0.1197824	0.1737172
36650	3.7785882	3.7617248	3.2698513	2.9267701	2.5242657	2.2015095	1.6955418	1.3326955	0.8361802	0.2800667	0.1578809	0.1101813	0.0978269	0.0883294	0.2266948	2.3200169	2.9719843	2.8395586	2.4890033	2.5171587	2.0356420	2.3921693	1.8614602	1.5844554	2.2286963	2.1018220	1.9102718	1.2686343	0.6412953	0.5675499	0.2771260	0.1862780	0.0536567	0.0586741	0.4707235	0.3559545	0.5927132	0.4649037	0.2503895	0.0433989	0.0345949	0.1791486	0.1252302	0.2348778	0.0454225	0.3824489	0.0621965	0.1057923	0.2027669
36700	3.8275310	3.8055652	3.3105868	2.9523118	2.5320040	2.2739180	1.7297483	1.3697086	0.9022137	0.3129454	0.1523855	0.1024256	0.0886386	0.0826434	0.2349821	2.3495470	2.9937028	2.8513542	2.4355810	2.5014495	2.0208501	2.3831101	1.9034420	1.5728981	2.2211426	2.1090547	1.9070872	1.2502095	0.6351544	0.5484404	0.2789487	0.1876693	0.0520486	0.0662528	0.4516204	0.3275064	0.5858790	0.4552620	0.2675714	0.0407595	0.0419427	0.1824800	0.1224803	0.2093116	0.0508758	0.4195956	0.0521895	0.1239777	0.1447783
36750	3.8142320	3.8007553	3.2530355	2.9447765	2.5246189	2.2320747	1.7871297	1.3794545	0.9087723	0.3212576	0.1555760	0.1030136	0.0951020	0.0908449	0.2287063	2.3378437	2.9830196	2.8549255	2.5311501	2.5297600	2.1234620	2.3952171	1.8657259	1.5729132	2.2711262	2.0701280	1.8666502	1.2663459	0.6477067	0.5728578	0.2727703	0.1849798	0.0499327	0.0643466	0.4934092	0.3802990	0.5858205	0.4661736	0.2635161	0.0452841	0.0427561	0.1901065	0.1212220	0.2250702	0.0465928	0.6322091	0.0503447	0.1181250	0.1595758
36800	3.8802483	3.8724129	3.2608978	2.9822183	2.5268595	2.3065541	1.8253475	1.3897278	0.8856122	0.3028689	0.1574010	0.1106056	0.1024174	0.0922152	0.2300124	2.3442634	2.9951422	2.8430332	2.5141523	2.5297306	2.1045933	2.4183414	1.8847648	1.5721444	2.2582476	2.1241832	1.9185839	1.2652531	0.6505545	0.5679302	0.2822000	0.1869569	0.0505124	0.0730700	0.4777326	0.3622239	0.5935491	0.4715683	0.2707684	0.0401389	0.0435580	0.1822104	0.1140325	0.2190244	0.0474319	0.3240161	0.0650147	0.1191495	0.1813482
36850	3.7959988	3.7922787	3.2749560	2.9436844	2.5221670	2.1876397	1.6809720	1.2987840	0.8392101	0.2862831	0.1549730	0.1055869	0.0973379	0.0876572	0.2006467	2.3608553	2.9760139	2.8221828	2.4679649	2.5291596	2.0440868	2.4107871	1.8927343	1.5749226	2.2847618	2.1754219	1.9873731	1.3504240	0.6702386	0.5854235	0.2688447	0.1746276	0.0514003	0.0694527	0.4896984	0.3592472	0.6168588	0.4925653	0.2704183	0.0467397	0.0395601	0.2038561	0.1319339	0.2493734	0.0486921	0.4437223	0.0825804	0.1193274	0.1315748
36900	3.8205573	3.8108172	3.3058983	3.0017761	2.5216927	2.2402410	1.6637013	1.3221604	0.8694250	0.2851125	0.1547906	0.1134848	0.1018516	0.0918591	0.2537393	2.3374551	3.0136153	2.8815988	2.5156432	2.5797887	2.1138255	2.4339129	1.8664992	1.5826398	2.2977528	2.1725419	1.9513225	1.3707235	0.6959716	0.6030651	0.2789212	0.1860891	0.0485149	0.0620049	0.5156590	0.3938892	0.6288884	0.4866765	0.2878659	0.0438627	0.0431728	0.2120886	0.1093490	0.1929184	0.0482581	0.5248977	0.0679257	0.1060272	0.1680992
36950	3.9103554	3.8840239	3.3337438	3.0032447	2.5272447	2.1671297	1.6826822	1.3474302	0.8852328	0.3011665	0.1508563	0.1075686	0.1014191	0.0921518	0.2562178	2.3317516	2.9865617	2.8457273	2.4934232	2.5022648	2.0703352	2.3649858	1.8453824	1.5686651	2.2001225	2.0698953	1.8685092	1.3062752	0.6803986	0.5912831	0.3139050	0.2012207	0.0582860	0.0638215	0.5005805	0.3659710	0.6334688	0.4891049	0.2718572	0.0437163	0.0419519	0.1912876	0.1206507	0.2106235	0.0424721	0.3552156	0.0552345	0.1086177	0.1546633
37000	3.7975029	3.7706466	3.2605521	2.9899541	2.5260942	2.1863327	1.7288076	1.3429337	0.8793822	0.3022335	0.1656108	0.1096922	0.0980950	0.0902354	0.2302048	2.3158964	2.9980141	2.8480425	2.5245049	2.5250109	2.0454766	2.3739455	1.8909854	1.5739684	2.2287245	2.0858651	1.9073537	1.3084795	0.6950217	0.5947658	0.2770657	0.1886850	0.0524835	0.0632210	0.4894953	0.3792451	0.6311978	0.5062380	0.2580512	0.0400004	0.0385617	0.1718632	0.1157703	0.2101498	0.0407334	0.4638852	0.0514849	0.1253931	0.1771662
37050	3.7955048	3.7571854	3.3002171	2.9425346	2.5228094	2.2051739	1.7087628	1.3176415	0.8767487	0.2937991	0.1549974	0.1115712	0.1021957	0.0984234	0.2503323	2.3475464	3.0058175	2.8553348	2.4996912	2.5094619	2.0464276	2.3813556	1.8822960	1.5818464	2.2435751	2.0941981	1.9119122	1.2895962	0.6821669	0.5869545	0.2826939	0.1893406	0.0571297	0.0627496	0.4876789	0.3416922	0.6271688	0.4977411	0.2732333	0.0503452	0.0437078	0.1672558	0.1111371	0.2029655	0.0452966	0.3798998	0.0642223	0.1134490	0.1457183
37100	3.7926215	3.7575960	3.2828119	2.9578759	2.5268370	2.2284855	1.6548729	1.3179769	0.8661007	0.2870570	0.1714425	0.1168315	0.1043344	0.0985207	0.2301303	2.3255189	2.9691423	2.8417504	2.5338964	2.5303845	2.1009745	2.3844391	1.9215834	1.5781750	2.2396905	2.1171041	1.9062480	1.3075702	0.6704583	0.6046943	0.2904348	0.1932534	0.0495171	0.0596768	0.5064232	0.3684531	0.6135302	0.4937423	0.2543598	0.0471511	0.0395229	0.2018752	0.1157344	0.2131215	0.0450058	0.2923640	0.0720739	0.1148195	0.1478295
37150	3.8593683	3.8569932	3.3075248	2.9762262	2.5244330	2.2189496	1.7166141	1.3483560	0.8775393	0.3079006	0.1684008	0.1110947	0.1036997	0.0925044	0.2438612	2.3376856	2.9986010	2.8459464	2.5104314	2.5242503	2.0882909	2.3932702	1.8515161	1.5747981	2.2533684	2.1215022	1.9182427	1.3199432	0.6588200	0.5910181	0.2766845	0.1891532	0.0567220	0.0601236	0.4918238	0.3780384	0.5894862	0.4593107	0.2524851	0.0431530	0.0349420	0.2048635	0.1200290	0.2101787	0.0552299	0.4038387	0.0724003	0.1161103	0.1425889
37200	3.6654617	3.6579259	3.2791191	2.9422048	2.5243972	2.2344521	1.7401643	1.3415645	0.9011554	0.2909620	0.1589157	0.1166565	0.1060249	0.0965023	0.2559394	2.3400010	2.9826878	2.8237136	2.4921907	2.5196656	2.1236588	2.3721761	1.9309022	1.5792480	2.2197403	2.0894368	1.8999767	1.3019163	0.6423271	0.5737165	0.2865216	0.1972633	0.0569744	0.0691936	0.4881189	0.3735905	0.5884026	0.4925261	0.2557943	0.0425570	0.0574690	0.1749848	0.1190905	0.1977467	0.0442039	0.3554100	0.0673140	0.1166650	0.1680774
37250	3.6629462	3.6507490	3.2387155	2.8815706	2.5272547	2.1105636	1.6752789	1.2948020	0.8582236	0.2756586	0.1507848	0.1071516	0.0992257	0.0907453	0.2311273	2.3474975	2.9670680	2.8334839	2.5124113	2.5247057	2.0971828	2.3738126	1.9037948	1.5677505	2.2228921	2.0870317	1.8697371	1.2721343	0.6631479	0.5826389	0.2720613	0.1882644	0.0531069	0.0554407	0.4882999	0.3487609	0.5915544	0.4823151	0.2399428	0.0490810	0.0441423	0.2008156	0.1307511	0.2114217	0.0459096	0.5728022	0.0563845	0.1138351	0.1768399
37300	3.7649807	3.7583894	3.2723723	2.9434274	2.5213882	2.1892646	1.6916941	1.3401986	0.8766980	0.2903473	0.1605989	0.1026568	0.0959717	0.0880545	0.2187203	2.3523025	2.9846653	2.8461294	2.5376346	2.5520943	2.0629455	2.4076570	1.9103085	1.5745656	2.2399586	2.0935369	1.9212537	1.2803987	0.6594208	0.5747000	0.2630168	0.1774051	0.0569703	0.0561896	0.4833278	0.3588751	0.6048688	0.4825323	0.2624968	0.0494141	0.0383460	0.1906773	0.1105709	0.2226877	0.0449755	0.4537077	0.0629572	0.1189787	0.1764753
37350	3.7251118	3.7018387	3.2967648	2.9317090	2.5230109	2.2252392	1.7088392	1.3250874	0.8520848	0.2869625	0.1372914	0.1025815	0.0940368	0.0864194	0.2417684	2.3690780	2.9915114	2.8280356	2.5052556	2.5200121	2.0480421	2.3742863	1.8901209	1.5733280	2.2255057	2.0958936	1.9185069	1.3176955	0.6632230	0.5764252	0.2757757	0.1806993	0.0574763	0.0618894	0.4897744	0.3368748	0.6141607	0.4832422	0.2652675	0.0511775	0.0398638	0.2045480	0.1227403	0.2175177	0.0480406	0.3765974	0.0656070	0.1074579	0.1441719
37400	3.8588043	3.8375770	3.2734454	2.9544401	2.5250239	2.1212353	1.6343432	1.2529313	0.8615380	0.2783141	0.1471486	0.1110985	0.1049447	0.0969051	0.2236870	2.3477083	2.9804576	2.8593298	2.5358544	2.5327089	2.0588645	2.4002495	1.8758252	1.5727106	2.2487276	2.0907803	1.9049904	1.2964187	0.6520949	0.5567636	0.2581091	0.1720342	0.0512920	0.0581083	0.4638743	0.3417073	0.6035686	0.4646963	0.2687540	0.0477565	0.0470068	0.1951337	0.1249604	0.2140760	0.0429046	0.4034418	0.0550392	0.1065690	0.1768309
37450	3.7531883	3.7415082	3.2766557	2.9726937	2.5336277	2.1958581	1.6164091	1.2863619	0.8471408	0.2943965	0.1624263	0.1183164	0.1042752	0.0932563	0.2243499	2.3552192	2.9878984	2.8396143	2.4885673	2.5420661	2.0892250	2.4057009	1.9138090	1.6031787	2.2488593	2.0943952	1.9197596	1.3084386	0.6508179	0.5624856	0.2824177	0.1736467	0.0562454	0.0624535	0.4694704	0.3578495	0.5967395	0.4782860	0.2382295	0.0436340	0.0500995	0.1619018	0.1175072	0.2154135	0.0512676	0.4749477	0.0591093	0.1061448	0.1798449
37500	3.8483640	3.8345737	3.2984118	2.9753177	2.5242690	2.2130884	1.7527536	1.3830897	0.9180915	0.3168491	0.1531610	0.1104237	0.1010376	0.0929223	0.2264510	2.3349900	2.9868990	2.8403529	2.5224160	2.5116649	2.1110543	2.3874462	1.8738816	1.5732638	2.2075439	2.0661848	1.8698111	1.2879007	0.6569099	0.5652319	0.2990232	0.1875161	0.0497061	0.0582767	0.4718187	0.3467540	0.6081987	0.4597088	0.2399487	0.0500776	0.0503672	0.1726462	0.1204501	0.2170338	0.0456126	0.6497032	0.0620041	0.1023301	0.1373996
37550	3.8324405	3.8319882	3.2677149	2.9304567	2.5237781	2.2462867	1.7313325	1.3401417	0.8775343	0.3025997	0.1507499	0.1008968	0.0943810	0.0864169	0.2457995	2.3404991	2.9938646	2.8477822	2.5206572	2.5213706	2.1215521	2.3917653	1.8716236	1.5788334	2.2308893	2.0856383	1.9230710	1.3525997	0.6456748	0.5652863	0.2832645	0.1808724	0.0555698	0.0524745	0.4450754	0.3308360	0.5891208	0.4595044	0.2269581	0.0452892	0.0364457	0.1774706	0.1470325	0.2385930	0.0662108	0.5202095	0.0659436	0.1173814	0.1464684
37600	3.8994658	3.8634910	3.3265436	2.9559035	2.5228415	2.2776025	1.7583468	1.4064892	0.8357746	0.2785159	0.1550480	0.1144862	0.1023364	0.0990429	0.2090106	2.3444479	3.0066020	2.8574269	2.5139004	2.5145639	2.0509554	2.3900219	1.9104952	1.5624718	2.2401137	2.0979493	1.8985345	1.2526401	0.6430784	0.5550935	0.2729284	0.1846570	0.0603718	0.0609749	0.4637756	0.3336340	0.5978656	0.4583690	0.2521974	0.0460264	0.0359114	0.1826078	0.1174109	0.2184446	0.0549453	0.3633167	0.0569863	0.1152041	0.1602409
37650	3.8145940	3.7835252	3.2899331	2.9582999	2.5353322	2.2730652	1.7071215	1.3859789	0.9063299	0.3090502	0.1595722	0.1202504	0.1133832	0.1029403	0.2567936	2.3589878	2.9783816	2.8411736	2.5017910	2.5222008	2.1410283	2.3907855	1.8849716	1.5827246	2.2432246	2.1086144	1.9156639	1.2824115	0.6229008	0.5477538	0.2927749	0.1905043	0.0654188	0.0679907	0.4480332	0.3357436	0.5699873	0.4464830	0.2396080	0.0437407	0.0451674	0.1911526	0.1483005	0.2085672	0.0493472	0.4243798	0.0622059	0.1245117	0.1633196
37700	3.7403104	3.7164101	3.2785498	2.9724400	2.5222144	2.3119699	1.7848261	1.3907931	0.8913337	0.2958570	0.1659629	0.1132133	0.1022214	0.0935616	0.2691645	2.3505069	2.9856570	2.8159751	2.5100098	2.4960560	2.0749799	2.3479170	1.8808119	1.5677585	2.2282208	2.0665466	1.9038201	1.2926000	0.6594506	0.5689590	0.2630514	0.1896304	0.0569415	0.0614623	0.4523444	0.3353979	0.5852972	0.4631475	0.2494517	0.0433656	0.0402514	0.1906949	0.1164028	0.1976998	0.0424664	0.5657789	0.0660268	0.1260272	0.1585966
37750	3.7882842	3.7720556	3.2794020	2.9559547	2.5231565	2.2716566	1.7867511	1.3619233	0.8830426	0.2811489	0.1466918	0.1018041	0.0923538	0.0881375	0.2265962	2.3320927	2.9995947	2.8321071	2.4924976	2.5048610	2.0745713	2.3865111	1.9045982	1.5853717	2.2606481	2.1260896	1.9296666	1.3270650	0.6608528	0.5734631	0.3028386	0.1991821	0.0580772	0.0565396	0.4923636	0.3716290	0.6061346	0.4794931	0.2683119	0.0450513	0.0361152	0.1929471	0.1211851	0.2246831	0.0541510	0.5319170	0.0626789	0.1157962	0.1394780
37800	3.8222457	3.8003538	3.2906713	2.9553556	2.5252894	2.1258419	1.7407025	1.3710069	0.8954847	0.2793371	0.1504430	0.1120991	0.1065711	0.1004425	0.2206271	2.3515256	3.0165502	2.8783248	2.4869060	2.5329615	2.1031824	2.3884382	1.9112298	1.5883808	2.2148041	2.0642551	1.8725633	1.3071759	0.6708432	0.6004891	0.3073889	0.2001569	0.0608674	0.0649330	0.5002996	0.3834323	0.6126072	0.4755544	0.2559745	0.0484616	0.0426138	0.1719386	0.1148959	0.1950729	0.0550038	0.4094741	0.0555349	0.1013221	0.1525997
37850	3.9088123	3.9073084	3.3455158	3.0352571	2.5224791	2.3136209	1.7747638	1.3977923	0.9023031	0.2932291	0.1641005	0.1108295	0.1006517	0.0891227	0.2228241	2.3494458	3.0467172	2.9098579	2.6043187	2.5625218	2.1095829	2.4397594	1.9471476	1.5890415	2.2962430	2.1262340	1.9169395	1.2584442	0.6627391	0.5898603	0.2927735	0.1912705	0.0539362	0.0689713	0.4905026	0.3678540	0.6026513	0.4851920	0.2518041	0.0515406	0.0401225	0.1815427	0.1173982	0.2011123	0.0477988	0.2888021	0.0553891	0.1231839	0.1421635
37900	3.8653632	3.7997752	3.3199042	2.9760819	2.5226096	2.2260372	1.7542393	1.3299197	0.8822362	0.3171852	0.1675256	0.1176475	0.1044471	0.0952226	0.2186968	2.3634434	2.9817133	2.8508353	2.5349423	2.5309481	2.0151357	2.3941257	1.8996250	1.5743100	2.2526657	2.1099534	1.8803945	1.2481452	0.6596970	0.5866553	0.2915384	0.2001067	0.0525082	0.0648153	0.4857764	0.3589180	0.5965246	0.4728704	0.2531998	0.0427675	0.0397495	0.1882085	0.1187444	0.2047725	0.0454340	0.3413387	0.0731182	0.1096236	0.1691514
37950	3.8267946	3.8001025	3.3269261	2.9876680	2.5318606	2.2560638	1.7463673	1.3467278	0.8254091	0.2873073	0.1416198	0.1025749	0.0948679	0.0872298	0.2300991	2.3561796	2.9769050	2.8216268	2.5311662	2.5504463	2.0952136	2.3957281	1.8838393	1.5687577	2.2550741	2.1135305	1.9264640	1.2940737	0.6464890	0.5615065	0.2646115	0.1817141	0.0499373	0.0618741	0.4766663	0.3565893	0.5962373	0.4864676	0.2755771	0.0472189	0.0430133	0.1989807	0.1227664	0.2224037	0.0546741	0.2986707	0.0580751	0.1183768	0.1469113
38000	3.8612403	3.8037233	3.2560517	2.9548818	2.5293092	2.2262728	1.7159483	1.3642984	0.8464767	0.2759299	0.1503478	0.1095808	0.1016541	0.0981929	0.2494861	2.3077847	2.9786654	2.8075064	2.5128524	2.5202755	2.0793869	2.3808713	1.9082565	1.5745237	2.2241154	2.1114549	1.9372225	1.3102775	0.6665868	0.5875084	0.2889559	0.2000825	0.0451954	0.0595852	0.4981346	0.3786766	0.6186449	0.4817515	0.2622621	0.0418571	0.0390920	0.1982308	0.1286716	0.2260620	0.0491423	0.5947534	0.0547530	0.1193759	0.1432422
38050	3.7762603	3.7677859	3.3002113	2.9397661	2.5240125	2.2279836	1.7218629	1.3681073	0.8708617	0.3090496	0.1657142	0.1234486	0.1118620	0.0978496	0.2622469	2.3508069	3.0304969	2.8636818	2.4550685	2.5462540	2.1318370	2.3877485	1.9058265	1.5731352	2.2263715	2.0954227	1.9137910	1.2914232	0.6614655	0.5821693	0.2675838	0.1915451	0.0447664	0.0581684	0.4818025	0.3688571	0.5992821	0.4872329	0.2537132	0.0487199	0.0378142	0.1992454	0.1134620	0.2076531	0.0574594	0.4951047	0.0657695	0.1059667	0.1606658
38100	3.8848248	3.8691927	3.2607274	2.9704627	2.5294898	2.2619806	1.7488456	1.3738365	0.8403113	0.2814121	0.1548608	0.1064014	0.0985729	0.0906547	0.2176144	2.3142689	3.0059623	2.8720922	2.5338994	2.5304779	2.1766058	2.3880166	1.9104051	1.6102491	2.2171542	2.0857832	1.8999805	1.2890246	0.6682231	0.5955596	0.3010957	0.1871711	0.0467274	0.0673903	0.4866601	0.3682696	0.5969201	0.4850818	0.2583537	0.0436644	0.0399160	0.1684820	0.1212681	0.1922954	0.0464337	0.3206817	0.0645768	0.1224067	0.1622246
38150	3.8090204	3.8069693	3.3532721	3.0468481	2.5297047	2.2034727	1.7394728	1.3686988	0.9097327	0.2956139	0.1669620	0.1072815	0.0929052	0.0874398	0.2211835	2.3526488	3.0305505	2.8854300	2.5100142	2.5200343	2.0590108	2.4009895	1.9177160	1.5730206	2.2633602	2.1132308	1.9257780	1.3263667	0.6716907	0.5815508	0.2761190	0.2012647	0.0525889	0.0638680	0.4835587	0.3436428	0.6125748	0.4770677	0.2536382	0.0438538	0.0350871	0.1747970	0.1171487	0.2226660	0.0502335	0.3961069	0.0570412	0.1127781	0.1526263
38200	3.8218174	3.8199828	3.3311307	3.0446593	2.5229366	2.2371392	1.7288441	1.3640886	0.9083604	0.3146523	0.1617785	0.1123302	0.1036385	0.0963044	0.2495590	2.3474578	3.0064394	2.8668831	2.5027025	2.5370859	2.0901303	2.4182380	1.8893352	1.5750642	2.2428288	2.0932891	1.9125159	1.3018029	0.6546499	0.5771574	0.2960342	0.1887488	0.0483611	0.0573567	0.4782709	0.3671622	0.5947485	0.4711460	0.2671121	0.0428895	0.0366898	0.2039182	0.1211762	0.2113774	0.0541745	0.4561080	0.0580252	0.1405020	0.1876009
38250	3.8262199	3.8218038	3.3051629	2.9893090	2.5309272	2.2789599	1.8049140	1.4444189	0.9023008	0.2795097	0.1561789	0.1091888	0.1019174	0.0920627	0.2438368	2.3193602	3.0269017	2.8824012	2.5385488	2.6042277	2.1679788	2.4491891	1.8754530	1.5848323	2.2969204	2.1671259	1.9750010	1.3907734	0.6722025	0.5787096	0.3043189	0.1914332	0.0487871	0.0664050	0.4879920	0.3622856	0.6041739	0.4786526	0.2772601	0.0485177	0.0362356	0.1840629	0.1195131	0.2146212	0.0458093	0.4808300	0.0501751	0.1162236	0.1767568
38300	3.7664560	3.7599812	3.2849259	2.9655834	2.5230680	2.2271528	1.6934325	1.3546374	0.8698256	0.3192366	0.1635916	0.1122041	0.1057334	0.0968184	0.2211331	2.3510999	3.0073646	2.8516722	2.5118062	2.5646350	2.0932557	2.4364221	1.9270356	1.5840852	2.2873126	2.1592368	1.9622357	1.2820916	0.6566082	0.5836254	0.2786210	0.1851577	0.0494923	0.0604924	0.4896145	0.3564162	0.5983319	0.4758361	0.2574895	0.0394239	0.0376884	0.1916636	0.1237402	0.2011772	0.0463480	0.3456822	0.0572282	0.1205824	0.1673561
38350	3.9507363	3.9123925	3.3443036	2.9990067	2.5235424	2.2448862	1.7599159	1.3349110	0.8935709	0.3120336	0.1609886	0.1112060	0.1015302	0.0928770	0.2370336	2.3436041	3.0599023	2.9009285	2.5485907	2.5467146	2.1252169	2.3900506	1.8520264	1.5663961	2.2512729	2.1205800	1.9246187	1.2896715	0.6594742	0.5775917	0.2821790	0.1800298	0.0581533	0.0680116	0.4732525	0.3680981	0.6018295	0.4897872	0.2645815	0.0529109	0.0423100	0.1732833	0.1245318	0.2212102	0.0445003	0.2940938	0.0652326	0.1209043	0.1294241
38400	3.8702928	3.8441551	3.3310209	2.9913098	2.5271401	2.2738493	1.6971863	1.3274939	0.8769762	0.3097384	0.1581215	0.1134927	0.1021710	0.0933760	0.2512598	2.3430019	2.9964686	2.8397410	2.5214389	2.5241315	2.0474031	2.3661402	1.8647362	1.5806020	2.2163866	2.0854389	1.9079778	1.3170736	0.6618901	0.5656210	0.2802960	0.1745251	0.0534793	0.0638474	0.4841382	0.3601195	0.5986861	0.4849288	0.2575378	0.0477973	0.0528272	0.1791962	0.1244728	0.2083592	0.0416663	0.3063874	0.0672813	0.1226811	0.1528880
38450	3.8443276	3.8293297	3.3191827	2.9621895	2.5360280	2.2908456	1.7456974	1.3769749	0.8533774	0.2990946	0.1503965	0.1067046	0.0978092	0.0920977	0.2233784	2.3618631	3.0231863	2.8497059	2.5471690	2.5319909	2.1284702	2.4224749	1.8726663	1.5755769	2.2703454	2.1440525	1.9643214	1.2997249	0.6497413	0.5715811	0.2847382	0.1873538	0.0558661	0.0589298	0.4682961	0.3467491	0.5890298	0.4618503	0.2685765	0.0445447	0.0379395	0.1727256	0.1218940	0.2224482	0.0410188	0.6055519	0.0557418	0.1156410	0.1538659
38500	3.9297961	3.8340718	3.2835446	3.0169034	2.5413659	2.2323636	1.7211754	1.3218000	0.8596690	0.3046305	0.1476282	0.1106650	0.0929786	0.0797025	0.2366798	2.3473323	2.9750415	2.8205105	2.4818935	2.5118567	2.0323903	2.3664557	1.8553254	1.5688066	2.2173622	2.0423735	1.8587120	1.2897045	0.6615521	0.5847795	0.2843160	0.1858972	0.0542881	0.0601604	0.4718045	0.3465520	0.6010973	0.4600053	0.2456111	0.0498284	0.0366092	0.1800690	0.1247572	0.2016201	0.0498897	0.6941342	0.0533423	0.1204968	0.1474996
38550	3.7735598	3.7385738	3.2180681	2.9557997	2.5226715	2.2035436	1.7200791	1.3327789	0.8405092	0.3144438	0.1576703	0.1042554	0.0946284	0.0864550	0.2329486	2.3542347	2.9760349	2.8053666	2.4436748	2.5079153	2.0588583	2.3615572	1.8908318	1.5658014	2.2496392	2.0982425	1.9237374	1.2905125	0.6492738	0.5695030	0.2897645	0.1944638	0.0564841	0.0581378	0.4827068	0.3554356	0.5940920	0.4781317	0.2750660	0.0484730	0.0416334	0.2058126	0.1250664	0.2302280	0.0372087	0.4187064	0.0653714	0.1215182	0.1465673
38600	3.6957571	3.6034320	3.2336247	2.9238420	2.5242209	2.2569542	1.6433030	1.3262122	0.8324203	0.2750566	0.1464452	0.1040986	0.0974144	0.0940059	0.2312930	2.3395866	2.9211497	2.7888597	2.4545018	2.4755651	2.0578033	2.3564168	1.8575963	1.5818241	2.2088652	2.0605154	1.8622058	1.3015105	0.6520026	0.5812644	0.2899662	0.1838295	0.0492129	0.0579475	0.4962110	0.3730294	0.5762846	0.4471306	0.2386676	0.0369115	0.0434136	0.2021961	0.1245883	0.2330388	0.0502845	0.4805623	0.0772228	0.1344823	0.1587569
38650	3.6712573	3.6665567	3.2522529	2.9358413	2.5222314	2.1620247	1.6335131	1.2937113	0.8169149	0.2945195	0.1450694	0.1037658	0.0934525	0.0818971	0.2235311	2.3415572	2.9384587	2.7941431	2.4606862	2.4746636	2.0735804	2.3303554	1.8233142	1.5730305	2.1715244	2.0390358	1.8636232	1.2846219	0.6649645	0.5871086	0.2936482	0.2018288	0.0592634	0.0644568	0.4936616	0.3653446	0.6199597	0.4772917	0.2513607	0.0421408	0.0386883	0.2062309	0.1254736	0.2197459	0.0451965	0.3660738	0.0569876	0.1355468	0.1454640
38700	3.7036816	3.6431766	3.2497867	2.9508536	2.5211106	2.2182609	1.6032456	1.3145954	0.8178169	0.2713248	0.1420203	0.1031678	0.0947223	0.0892679	0.2232193	2.3363377	2.9526106	2.7824919	2.4775275	2.4725067	2.0360938	2.3143858	1.8831396	1.5713062	2.1416707	2.0243557	1.8140895	1.2847861	0.6381941	0.5446567	0.2771421	0.1895635	0.0562083	0.0654155	0.4710250	0.3511753	0.5768243	0.4620120	0.2504874	0.0331437	0.0466209	0.2066968	0.1251785	0.2216389	0.0621449	0.5914345	0.0654122	0.1290273	0.1702786
38750	3.7908063	3.7762154	3.3030213	3.0077033	2.5222443	2.2893549	1.7365531	1.3859414	0.8624072	0.3088430	0.1612457	0.1067651	0.0970516	0.0889359	0.2258928	2.3264495	2.9798665	2.8206251	2.5041012	2.5099695	2.0380561	2.3482803	1.8400084	1.5728544	2.1983893	2.0514043	1.8208487	1.2421303	0.6532454	0.5613173	0.2723448	0.1777963	0.0479391	0.0561797	0.4609535	0.3516809	0.5942898	0.4809035	0.2532109	0.0459030	0.0499502	0.2118952	0.1158962	0.2297437	0.0512317	0.5123944	0.0584775	0.1090195	0.1451792
38800	3.7959300	3.7948272	3.3204299	2.9292211	2.5288860	2.2390578	1.6983498	1.3466067	0.8086440	0.2862498	0.1521819	0.1054124	0.0974704	0.0917909	0.2380776	2.3481291	2.9523929	2.8153593	2.4866920	2.5050321	2.0023381	2.3568376	1.8691968	1.5909346	2.2226793	2.0561136	1.8480723	1.2949475	0.6528502	0.5571020	0.2813117	0.1912425	0.0619306	0.0662078	0.4669310	0.3467942	0.6004146	0.4708732	0.2314686	0.0391590	0.0501941	0.1894187	0.1359988	0.2173380	0.0438441	0.3439867	0.0598089	0.1037223	0.1613633
38850	3.7112945	3.6634067	3.2591913	2.9457706	2.5246528	2.2107120	1.6452773	1.3408809	0.8426879	0.3114934	0.1563340	0.1125883	0.0974993	0.0866059	0.2050460	2.3237202	2.9328465	2.8227464	2.5230254	2.5091909	2.0446737	2.3613594	1.9161270	1.5816461	2.1854966	2.0256318	1.8557313	1.2321550	0.6360218	0.5709453	0.2694983	0.1790129	0.0459283	0.0581363	0.4823643	0.3466275	0.5823615	0.4482954	0.2387875	0.0405756	0.0375145	0.1892624	0.1300123	0.2116599	0.0565635	0.3355539	0.0600786	0.1244059	0.1820268
38900	3.7463749	3.7343532	3.2376783	2.9429897	2.5286892	2.2468470	1.7363774	1.3111553	0.8588449	0.3073455	0.1543671	0.1052376	0.0970159	0.0910122	0.2224815	2.3435432	2.9799097	2.8303739	2.4788383	2.5109688	2.0577413	2.3696533	1.8564299	1.5974987	2.2159423	2.0780964	1.8933607	1.2948649	0.6432991	0.5799322	0.2816168	0.1794853	0.0504782	0.0631061	0.4857455	0.3464230	0.5745793	0.4476176	0.2466068	0.0473769	0.0448453	0.1780946	0.1165729	0.2134791	0.0369841	0.5164306	0.0627818	0.1049472	0.1443151
38950	3.7784404	3.7603369	3.1972934	2.9192356	2.5238984	2.1694213	1.7038131	1.3233855	0.8284483	0.2987748	0.1626057	0.1063309	0.0998984	0.0949932	0.2063894	2.3215933	2.9420033	2.8113001	2.4706036	2.4738915	2.0503179	2.3210083	1.8662529	1.5733958	2.1994328	2.0715372	1.8981866	1.3034127	0.6648472	0.5925509	0.2778464	0.1987643	0.0493393	0.0551634	0.4691270	0.3344842	0.6056410	0.4883555	0.2527954	0.0530300	0.0437868	0.1936193	0.1176617	0.2367174	0.0545270	0.3923763	0.0574517	0.1181135	0.1843546
39000	3.7773501	3.7740567	3.2756812	2.9888385	2.5227465	2.2326907	1.6768186	1.2349528	0.8122271	0.2863842	0.1509991	0.1080823	0.0951571	0.0838885	0.2063127	2.3494157	2.9353743	2.7723698	2.4101920	2.4752331	2.0570420	2.3299772	1.8285827	1.5713121	2.1998854	2.0700977	1.9075659	1.2872555	0.6575095	0.5746436	0.2878823	0.2017829	0.0537057	0.0611726	0.4887105	0.3657510	0.6074519	0.4770513	0.2543459	0.0506399	0.0423786	0.1953594	0.1351985	0.2291853	0.0573713	0.3782396	0.0761084	0.1187057	0.1913950
39050	3.7465392	3.7399709	3.2389554	2.9529485	2.5251242	2.1977758	1.6950359	1.2792271	0.8751677	0.2858443	0.1495177	0.1060299	0.0952344	0.0846726	0.2505288	2.3500993	2.9573328	2.8322955	2.5277794	2.4825793	1.9424748	2.3333603	1.8894956	1.5718222	2.2092810	2.0379615	1.8813578	1.2909711	0.6646449	0.5914394	0.3001385	0.2061097	0.0536236	0.0744433	0.4724931	0.3595400	0.5979523	0.4843679	0.2483911	0.0391368	0.0378725	0.2007965	0.1203505	0.2105361	0.0563049	0.3977988	0.0569114	0.1348438	0.1704447
39100	3.8372055	3.8315866	3.2210528	2.9177762	2.5219352	2.1811034	1.6690995	1.3313350	0.8420126	0.2723604	0.1454476	0.1037352	0.0949739	0.0904813	0.2461656	2.3318989	2.9523843	2.8154833	2.4855685	2.4887922	2.0613131	2.3646554	1.8779215	1.5804693	2.2062813	2.0535040	1.8850866	1.3048851	0.6741262	0.5921492	0.2783126	0.2129833	0.0613449	0.0532971	0.4974450	0.3789690	0.6024510	0.4761862	0.2633226	0.0452329	0.0340621	0.1806738	0.1276563	0.2268206	0.0530901	0.6174248	0.0791210	0.1303566	0.1574911
39150	3.8457018	3.7784900	3.2405102	2.9215621	2.5225408	2.1491087	1.7220953	1.3353149	0.8692686	0.3010092	0.1528654	0.1053813	0.0950634	0.0861215	0.2108490	2.3422813	2.9762535	2.8442979	2.5083177	2.5210361	2.0378055	2.3779028	1.8866295	1.5720846	2.2569235	2.1305412	1.9258589	1.3198993	0.6664970	0.5782796	0.2712001	0.2018052	0.0635916	0.0589760	0.4968803	0.3789552	0.6180133	0.4865047	0.2711198	0.0546692	0.0423038	0.1813937	0.1140565	0.2719858	0.0450474	0.3426803	0.0755728	0.1188563	0.1527557
39200	3.9002031	3.8941724	3.3028767	3.0169370	2.5232971	2.1760515	1.7388688	1.3591589	0.8817330	0.3144508	0.1575086	0.1164206	0.1076148	0.0970087	0.2129025	2.3428901	2.9795322	2.8360134	2.5320038	2.5305641	2.1322611	2.3893041	1.8731375	1.5714300	2.2177292	2.1017797	1.9005921	1.3532560	0.6495428	0.5789511	0.2924124	0.1927111	0.0494553	0.0633859	0.4858680	0.3680306	0.5830816	0.4678608	0.2537143	0.0498684	0.0495278	0.1946113	0.1217936	0.2224695	0.0399863	0.5379968	0.0527384	0.1116379	0.1478627
39250	3.8836559	3.8813707	3.2729671	2.9505071	2.5236173	2.2349048	1.7832402	1.3815260	0.8791334	0.2887339	0.1549786	0.1084584	0.0999339	0.0912636	0.2395431	2.3406333	2.9779662	2.8223513	2.4836820	2.5033043	2.0911218	2.3576471	1.8906424	1.5715882	2.1986985	2.0671834	1.8624184	1.2858078	0.6645278	0.5698194	0.2835534	0.1903801	0.0481907	0.0601553	0.4836319	0.3534382	0.6062183	0.4731361	0.2554769	0.0436434	0.0371319	0.2002458	0.1122174	0.2309978	0.0553263	0.5522475	0.0637974	0.1165985	0.1612800
39300	4.0300489	4.0111812	3.3183878	3.0226646	2.5268724	2.2080685	1.6937117	1.3635490	0.8775690	0.2946506	0.1585569	0.1105808	0.0983609	0.0925007	0.2053213	2.3506714	2.9494103	2.8037776	2.4376545	2.4809155	2.0980678	2.3516575	1.8431868	1.5741970	2.1929426	2.0385769	1.8540194	1.2783428	0.6483786	0.5660333	0.2635513	0.1822199	0.0491949	0.0590369	0.4779723	0.3292605	0.5962904	0.4658670	0.2435779	0.0455557	0.0376550	0.2361751	0.1207464	0.2235867	0.0411719	0.3162976	0.0429621	0.1137194	0.1331312
39350	4.1328621	4.0776249	3.3267711	2.9891969	2.5228009	2.2666382	1.7554779	1.3595199	0.8499087	0.2844219	0.1546084	0.1103162	0.1006072	0.0890489	0.2451865	2.3456443	3.0440611	2.9093960	2.5851332	2.5638229	2.1045203	2.4065622	1.9045697	1.5766616	2.2673392	2.1287743	1.9251258	1.2868822	0.6552939	0.5645209	0.2669518	0.1768330	0.0516654	0.0641136	0.4575248	0.3393331	0.5953223	0.4668562	0.2345063	0.0500063	0.0401115	0.1756419	0.1167369	0.2037636	0.0451772	0.5319421	0.0495298	0.1063044	0.1474907
39400	3.9654475	3.9567415	3.3046895	2.9668325	2.5336337	2.2174968	1.6971001	1.3332333	0.8639670	0.2997238	0.1536302	0.1082767	0.0964649	0.0903547	0.2381304	2.3448615	3.0363224	2.8704704	2.5385250	2.5377537	2.0686664	2.4063886	1.9074724	1.5924704	2.2364436	2.1065931	1.9160015	1.3655589	0.6877379	0.5931308	0.2931123	0.1867449	0.0539320	0.0613232	0.4983235	0.3852677	0.6256919	0.4804603	0.2441881	0.0446510	0.0505966	0.1815211	0.1169835	0.2270401	0.0466422	0.4285957	0.0509158	0.1085485	0.1462636
39450	3.9420409	3.9165117	3.3262794	2.9613974	2.5291413	2.1627486	1.6593949	1.3020676	0.8272036	0.2836924	0.1399666	0.0974832	0.0908982	0.0843063	0.2620948	2.3500955	3.0241076	2.8842006	2.4916355	2.5699480	2.1003718	2.4171563	1.9222922	1.5770913	2.2670752	2.1421536	1.9189855	1.2618588	0.6571432	0.5709939	0.2906839	0.2056147	0.0494221	0.0634744	0.4762638	0.3362527	0.5973488	0.4786453	0.2614649	0.0396256	0.0420850	0.1937091	0.1121862	0.2082956	0.0568709	0.5832446	0.0585547	0.1201375	0.1435726
39500	3.8375141	3.7967575	3.3136870	2.9453672	2.5224843	2.2418169	1.7579921	1.3687476	0.8675816	0.3026239	0.1545470	0.1089183	0.1020821	0.0926318	0.2130470	2.3054350	2.9726028	2.8317391	2.4978741	2.5119280	2.0582578	2.3794677	1.8791640	1.5736821	2.2043838	2.0998367	1.8975744	1.2673067	0.6690247	0.5865893	0.2759126	0.1904655	0.0511175	0.0635570	0.4875024	0.3755972	0.6024606	0.4761040	0.2629596	0.0439381	0.0388687	0.1860052	0.1218600	0.2373724	0.0537518	0.3346101	0.0661505	0.1279399	0.1336461
39550	3.7156453	3.6936560	3.2486967	2.9699582	2.5282171	2.1997818	1.7155197	1.3088784	0.8538084	0.2928331	0.1471409	0.1060146	0.0970086	0.0903284	0.2123479	2.3297585	2.9682649	2.8019793	2.4268920	2.4614128	2.0741514	2.3497161	1.9100637	1.5784679	2.1920702	2.0683156	1.8851914	1.3324828	0.6887230	0.6077614	0.2840192	0.1673500	0.0515634	0.0628632	0.4983809	0.3634859	0.6244905	0.4825608	0.2710875	0.0441069	0.0392744	0.1815083	0.1060428	0.2057558	0.0465124	0.5244924	0.0728652	0.1212053	0.1749859
39600	3.7779253	3.7739305	3.2591104	2.9707514	2.5234497	2.2777820	1.7858215	1.3727059	0.8552722	0.3134198	0.1507982	0.1043004	0.0936568	0.0877482	0.2132592	2.3503345	2.9345385	2.8022483	2.4776105	2.4874897	2.0911790	2.3553107	1.8827984	1.5689275	2.2244825	2.0750628	1.8686270	1.3006949	0.6803647	0.6117124	0.2846611	0.1965082	0.0554745	0.0553059	0.5128491	0.3893602	0.6097995	0.4722262	0.2635774	0.0418182	0.0459215	0.1773758	0.1116968	0.2159464	0.0523167	0.5053158	0.0573978	0.1121804	0.1535314
39650	3.8974178	3.8765674	3.2801119	2.9793484	2.5244652	2.1090674	1.6442428	1.3006059	0.8876735	0.2848402	0.1488550	0.1095095	0.1019775	0.0950155	0.2054223	2.3248430	2.9978833	2.8485749	2.5353366	2.5328738	2.0689466	2.3885910	1.9117973	1.5766149	2.2527725	2.1020257	1.9242891	1.3561328	0.6790945	0.5849643	0.2690256	0.1819345	0.0610529	0.0639693	0.4751480	0.3636710	0.6170731	0.4962251	0.2819263	0.0443971	0.0434456	0.1854829	0.1241399	0.2125482	0.0515992	0.3272382	0.0908944	0.1138618	0.1482953
39700	3.8911712	3.8901346	3.2793900	2.9403834	2.5241160	2.1911162	1.6671917	1.2815116	0.8231496	0.2909311	0.1556521	0.1166244	0.1045713	0.1001558	0.2308774	2.3483256	2.9945511	2.8748638	2.5422953	2.5725829	2.1358027	2.4003901	1.8828093	1.5742855	2.2186106	2.0886090	1.9060816	1.2943356	0.6538168	0.5696580	0.2741366	0.1789119	0.0528684	0.0649285	0.4845380	0.3694833	0.5972912	0.4683240	0.2568829	0.0377727	0.0397245	0.1893505	0.1163345	0.2167716	0.0411397	0.3634439	0.0583701	0.1266412	0.1439397
39750	3.8573734	3.8523204	3.3044658	2.9661882	2.5289931	2.2498128	1.6972102	1.3190370	0.8321391	0.3057655	0.1680315	0.1091132	0.1018487	0.0957595	0.2079610	2.3395359	3.0039967	2.8675963	2.5476544	2.5407390	2.1737951	2.3796209	1.8177384	1.5757342	2.2240373	2.0906325	1.9017115	1.3055946	0.6599019	0.5744463	0.2970458	0.2058359	0.0512558	0.0657949	0.4624275	0.3423543	0.6055611	0.4686610	0.2490597	0.0461363	0.0377563	0.1819348	0.1175369	0.2194794	0.0464689	0.4126994	0.0640110	0.1126073	0.1414629
39800	3.8782910	3.8669853	3.3248339	2.9841002	2.5271186	2.1908030	1.6893772	1.3194629	0.8418503	0.3020953	0.1496413	0.1065640	0.0988038	0.0914222	0.2476336	2.3580491	3.0030493	2.8653631	2.5471374	2.5417109	2.0948150	2.3938942	1.8656872	1.5717301	2.2682164	2.1183347	1.9285552	1.3179869	0.6572842	0.5767785	0.2865513	0.1878559	0.0495639	0.0622637	0.4798605	0.3602541	0.6087947	0.4690288	0.2593973	0.0474235	0.0375735	0.1977836	0.1149522	0.2164878	0.0592988	0.4764008	0.0626481	0.1168074	0.1422628
39850	3.8400868	3.8338204	3.2354108	2.9208127	2.5261985	2.1851610	1.7329939	1.3133858	0.8802198	0.2696651	0.1443763	0.0997189	0.0902912	0.0807063	0.2437627	2.3558475	2.9576487	2.8266498	2.5147708	2.5445947	2.1178405	2.4110596	1.9158588	1.5839147	2.2481227	2.1072916	1.9135948	1.3300902	0.6758186	0.5900624	0.2910659	0.1986761	0.0610957	0.0568214	0.5043251	0.3816722	0.6163569	0.4939116	0.2692665	0.0449250	0.0375707	0.1896175	0.1164133	0.2222419	0.0522788	0.7553969	0.0513478	0.1316321	0.1403601
[truncated: 19,203 more rows]
[truncated: 92 more columns]
