# Supplementary material for: Parallel and convergent genomic changes underlie independent subterranean colonization across beetles
Source: Nat Commun. 2023 Jun 29;14:3842. doi: 10.1038/s41467-023-39603-1 (PMC10310748; doi:10.1038/s41467-023-39603-1)
Supplement: Supplementary file 13 — Source Data [file 41467_2023_39603_MOESM13_ESM.zip › Source_Data_Figures_github/Source_data_1/Fig1a_MCMCtree/mcmctree_IR_1.ctl]

          seed = -1
       seqfile = all_50_partitions_OK.txt
      treefile = tree_for_mcmctree.nwk
       outfile = IR_1.out

         ndata = 50
       seqtype = 2  * 0: nucleotides; 1:codons; 2:AAs
       usedata = 2    * 0: no data; 1:seq like; 2:use in.BV; 3: out.BV
         clock = 2    * 1: global clock; 2: independent rates; 3: correlated rates
       RootAge = '<3.589'  * safe constraint on root age, used if no fossil for root.

         model = 0    * 0:JC69, 1:K80, 2:F81, 3:F84, 4:HKY85
         alpha = 0    * alpha for gamma rates at sites
         ncatG = 5    * No. categories in discrete gamma

     cleandata = 0    * remove sites with ambiguity data (1:yes, 0:no)?

       BDparas = 1 1 0    * birth, death, sampling
   kappa_gamma = 6 2      * gamma prior for kappa
   alpha_gamma = 1 1      * gamma prior for alpha

   rgene_gamma = 2 20   * gamma prior for overall rates for genes
  sigma2_gamma = 1 10    * gamma prior for sigma^2     (for clock=2 or 3)

      finetune = 1: 0.1  0.1  0.1  0.01 .5  * auto (0 or 1) : times, musigma2, rates, mixing, paras, FossilErr

         print = 1
        burnin = 100000
      sampfreq = 50
       nsample = 20000

*** Note: Make your window wider (100 columns) before running the program.
