# Supplementary material for: Parallel and convergent genomic changes underlie independent subterranean colonization across beetles
Source: Nat Commun. 2023 Jun 29;14:3842. doi: 10.1038/s41467-023-39603-1 (PMC10310748; doi:10.1038/s41467-023-39603-1)
Supplement: Supplementary file 13 — Source Data [file 41467_2023_39603_MOESM13_ESM.zip › Source_Data_Figures_github/Source_data_1/Fig1a_MCMCtree/topology_for_mcmctree.nwk]

41 1
(CNIP1,(MMOL1,((((((((NGUT3,(((LHIN1,(LPAL1,LAMA1)),LCUE1),ABIS2)),(PMAC3,PNIG1)),CJAP1),AINS1),CFRI1),GMAR2)'B(2.522, 2.542, 0.025, 0.025)',(HRED1,MDEB1)'B(2.215, 2.35, 0.025, 0.025)'),(CLAE1,((LNIG1,CNIG1)'B(1.65, 2.51878, 0.025, 0.025)',((APLA1,PPYR3),(((DPON1,AGLA1)'B(1.573, 1.661, 0.025, 0.025)',TCAS1),(((((((((SLON1,TFER2),PCAN1),(BOVA2,BRUG1)),((PURG1,BTRI1),BZAR1)),((((AANG1,LHOC1),PBRE1),BSLA1),OSCH1)),CFUL1),NVES1),OTAU1),HMEG1)))))'B(2.37, 2.9369, 0.025, 0.025)')'B(2.51878, 3.071, 0.025, 0.025)'));
