# Supplementary material for: Parallel and convergent genomic changes underlie independent subterranean colonization across beetles
Source: Nat Commun. 2023 Jun 29;14:3842. doi: 10.1038/s41467-023-39603-1 (PMC10310748; doi:10.1038/s41467-023-39603-1)
Supplement: Supplementary file 13 — Source Data [file 41467_2023_39603_MOESM13_ESM.zip › Source_Data_Figures_github/Source_data_1/Fig1b_BadiRate/AR_aquatic_results.txt]

Orthogroup	GR likelihood	GR AIC (K=3)	AR likelihood	AR AIC (K=6)	GR-AR	AR better-fitting than GR? = 225 OGs	net rate in AR (BIRTH-DEATH)	Expanded or Contracted?	net rate in AR background (BIRTH-DEATH)	net rate AR - net rate TR background	More than background?
OG0000006	-38,84528445	83,69056889	-33,34303724	78,68607448	5,004494411	TRUE	8,51818	EXPANDED	2,3187	6,19948	TRUE
OG0000010	-38,75894405	83,5178881	-33,09331442	78,18662884	5,331259269	TRUE	9,49924	EXPANDED	-1,30217	10,8014	TRUE
OG0000012	-27,41124266	60,82248532	-18,41917288	48,83834576	11,98413956	TRUE	4,56299	EXPANDED	-0,078617	4,64161	TRUE
OG0000018	-34,30573223	74,61146447	-28,69417653	69,38835305	5,223111411	TRUE	0,39683	EXPANDED	1,54056	-1,14373	FALSE
OG0000020	-27,54523911	61,09047822	-21,11521605	54,2304321	6,860046123	TRUE	3,38951	EXPANDED	-0,805621	4,19513	TRUE
OG0000041	-45,56987566	97,13975132	-37,20257601	86,40515202	10,7345993	TRUE	7,6534	EXPANDED	3,68575	3,96765	TRUE
OG0000049	-26,39397909	58,78795819	-20,509762	53,01952401	5,768434182	TRUE	0,840165	EXPANDED	-0,677184	1,51735	TRUE
OG0000051	-30,06755157	66,13510314	-24,6151396	61,23027921	4,904823928	TRUE	0,974387	EXPANDED	2,11213	-1,13774	FALSE
OG0000061	-42,7043878	91,4087756	-38,00222159	88,00444317	3,404332422	TRUE	8,75255	EXPANDED	4,97342	3,77913	TRUE
OG0000096	-29,10684318	64,21368635	-20,49605223	52,99210447	11,22158188	TRUE	10,7902	EXPANDED	-0,939752	11,73	TRUE
OG0000102	-42,45242874	90,90485749	-34,3842932	80,7685864	10,13627109	TRUE	3,09695	EXPANDED	1,9394	1,15755	TRUE
OG0000129	-23,44614103	52,89228205	-17,34877151	46,69754301	6,19473904	TRUE	4,1479	EXPANDED	-0,767002	4,9149	TRUE
OG0000172	-32,04709589	70,09419178	-27,54838401	67,09676803	2,997423753	TRUE	4,48092	EXPANDED	0,729155	3,75177	TRUE
OG0000206	-39,40353116	84,80706231	-31,86563456	75,73126912	9,075793195	TRUE	6,61895	EXPANDED	0,868083	5,75087	TRUE
OG0000208	-39,36972263	84,73944526	-31,88147316	75,76294632	8,976498936	TRUE	11,8107	EXPANDED	-0,837114	12,6478	TRUE
OG0000224	-21,88031073	49,76062145	-17,50575601	47,01151202	2,749109434	TRUE	7,3732	EXPANDED	-0,941742	8,31494	TRUE
OG0000242	-19,91077767	45,82155534	-14,43880009	40,87760018	4,943955155	TRUE	2,2569	EXPANDED	-0,792981	3,04988	TRUE
OG0000274	-24,81536224	55,63072449	-19,65324071	51,30648141	4,324243073	TRUE	4,24109	EXPANDED	-0,731113	4,9722	TRUE
OG0000318	-27,43165844	60,86331688	-20,38516975	52,7703395	8,092977386	TRUE	1,77786	EXPANDED	-0,87041	2,64827	TRUE
OG0000363	-14,9499188	35,8998376	-10,63951627	33,27903254	2,620805057	TRUE	1,2094	EXPANDED	-0,535554	1,74495	TRUE
OG0000427	-13,79374452	33,58748905	-8,00545106	28,01090212	5,576586929	TRUE	20,0024	EXPANDED	-0,938863	20,9413	TRUE
OG0000516	-18,73213923	43,46427847	-14,50689098	41,01378196	2,450496507	TRUE	1,86288	EXPANDED	-0,860715	2,72359	TRUE
OG0000541	-17,25823204	40,51646408	-13,15698306	38,31396612	2,202497963	TRUE	11,4618	EXPANDED	57,407	-45,9452	FALSE
OG0000611	-21,53709265	49,0741853	-17,35212681	46,70425362	2,369931678	TRUE	2,09446	EXPANDED	1,89681	0,19765	TRUE
OG0000622	-20,51207051	47,02414102	-16,0609342	44,12186841	2,902272607	TRUE	4,50581	EXPANDED	-0,894848	5,40066	TRUE
OG0000658	-23,08599344	52,17198689	-17,74367535	47,4873507	4,68463619	TRUE	4,15299	EXPANDED	-0,874084	5,02707	TRUE
OG0000672	-21,77987035	49,5597407	-17,69216355	47,3843271	2,175413601	TRUE	7,9844	EXPANDED	-0,927001	8,9114	TRUE
OG0000729	-16,72241595	39,4448319	-12,59960821	37,19921641	2,245615485	TRUE	19,1547	EXPANDED	50,9914	-31,8367	FALSE
OG0000875	-20,67115598	47,34231195	-13,92989443	39,85978887	7,482523088	TRUE	4,03954	EXPANDED	-0,827028	4,86657	TRUE
OG0000980	-15,86624767	37,73249534	-10,89302398	33,78604796	3,946447379	TRUE	2,30011	EXPANDED	-0,0518391	2,35195	TRUE
OG0001102	-21,92089574	49,84179148	-16,27499979	44,54999958	5,291791903	TRUE	1,47678	EXPANDED	-0,8991	2,37588	TRUE
OG0001119	-19,21636326	44,43272653	-14,9940408	41,9880816	2,444644922	TRUE	1,88501	EXPANDED	-2,59483	4,47984	TRUE
OG0001252	-22,7601235	51,52024699	-17,78653742	47,57307484	3,947172151	TRUE	8,09425	EXPANDED	-0,869201	8,96345	TRUE
OG0001274	-27,65311113	61,30622226	-21,03680969	54,07361939	7,232602868	TRUE	2,86551	EXPANDED	-0,947242	3,81275	TRUE
OG0001279	-11,95788777	29,91577555	-7,503995256	27,00799051	2,907785037	TRUE	3,47539	EXPANDED	1,70002	1,77537	TRUE
OG0001291	-21,89685782	49,79371564	-17,65680365	47,31360731	2,480108328	TRUE	2,4559	EXPANDED	-0,855376	3,31128	TRUE
OG0001605	-20,20478957	46,40957913	-15,94967996	43,89935991	2,510219218	TRUE	1,90876	EXPANDED	-0,850421	2,75918	TRUE
OG0001692	-12,94317697	31,88635395	-7,55851808	27,11703616	4,769317787	TRUE	17,016	EXPANDED	-0,934913	17,9509	TRUE
OG0001819	-19,29763599	44,59527198	-13,85250215	39,7050043	4,890267685	TRUE	7,22207	EXPANDED	-0,906696	8,12877	TRUE
OG0001988	-17,74121331	41,48242662	-13,24668452	38,49336905	2,98905757	TRUE	7,20549	EXPANDED	-0,978558	8,18405	TRUE
OG0001990	-17,41675769	40,83351539	-12,96142421	37,92284841	2,910666977	TRUE	6,47212	EXPANDED	-0,910585	7,38271	TRUE
OG0002172	-16,872389	39,744778	-12,64993466	37,29986932	2,444908678	TRUE	3,25032	EXPANDED	-0,901104	4,15142	TRUE
OG0002309	-17,74121331	41,48242662	-13,24668452	38,49336905	2,98905757	TRUE	7,20549	EXPANDED	-0,978558	8,18405	TRUE
OG0005299	-19,25973638	44,51947276	-15,11794669	42,23589338	2,28357938	TRUE	4,7757	EXPANDED	-0,920113	5,69581	TRUE
OG0005660	-26,14242374	58,28484748	-18,73562237	49,47124473	8,813602752	TRUE	1,27E-03	EXPANDED	1,96E+01	-19,5613	FALSE
OG0009597	-12,08977075	30,17954151	-7,567161407	27,13432281	3,045218693	TRUE	4,72125	EXPANDED	1,71684	3,00441	TRUE
OG0010288	-15,96362195	37,92724389	-10,41007359	32,82014718	5,107096716	TRUE	0,237189	EXPANDED	-0,67877	0,915959	TRUE
OG0000003	-36,59136379	79,18272758	-30,40409697	72,80819395	6,374533634	TRUE	-0,624192	CONTRACTED	0,741549	-1,36574	TRUE
OG0000007	-30,7111235	67,422247	-23,49695724	58,99391448	8,428332528	TRUE	-107,184	CONTRACTED	-18,7444	-88,4396	TRUE
OG0000009	-31,9666355	69,933271	-24,92432087	61,84864175	8,084629252	TRUE	-1,42409	CONTRACTED	0,619475	-2,04357	TRUE
OG0000014	-31,06485536	68,12971072	-22,4278303	56,85566059	11,27405012	TRUE	-0,545893	CONTRACTED	-0,0280434	-0,51785	TRUE
OG0000054	-23,92829519	53,85659038	-17,87247806	47,74495611	6,111634268	TRUE	-3,06903	CONTRACTED	-0,707957	-2,36107	TRUE
OG0000059	-21,3962397	48,7924794	-16,68256871	45,36513742	3,427341984	TRUE	-1,95586	CONTRACTED	-0,547933	-1,40793	TRUE
OG0000062	-27,8005597	61,6011194	-21,75692409	55,51384819	6,087271217	TRUE	-1,97074	CONTRACTED	-13,0634	11,0927	FALSE
OG0000067	-27,87038189	61,74076379	-20,48666731	52,97333463	8,767429162	TRUE	-1788,84	CONTRACTED	-11,4936	-1777,35	TRUE
OG0000072	-21,09241924	48,18483849	-14,70978753	41,41957506	6,765263423	TRUE	-10,0422	CONTRACTED	-6,93E-05	-10,0421	TRUE
OG0000077	-34,09872876	74,19745751	-29,14459255	70,28918511	3,908272403	TRUE	-2,48874	CONTRACTED	3,72311	-6,21185	TRUE
OG0000088	-24,78973346	55,57946692	-20,54047825	53,0809565	2,498510427	TRUE	-5,56085	CONTRACTED	1,73195	-7,2928	TRUE
OG0000090	-24,46640107	54,93280215	-19,79370396	51,58740791	3,345394237	TRUE	-2,04234	CONTRACTED	-0,728581	-1,31376	TRUE
OG0000093	-20,64777834	47,29555669	-16,62409234	45,24818468	2,047372009	TRUE	-4,93678	CONTRACTED	-1,86981	-3,06697	TRUE
OG0000100	-30,14010308	66,28020617	-24,00119346	60,00238693	6,27781924	TRUE	-4,4193	CONTRACTED	2,04255	-6,46185	TRUE
OG0000116	-19,64970565	45,2994113	-14,28012415	40,5602483	4,739162998	TRUE	-1,24E-05	CONTRACTED	10,4345	-10,4345	TRUE
OG0000127	-25,89650573	57,79301147	-19,86963848	51,73927696	6,053734505	TRUE	-4,60845	CONTRACTED	-1,20052	-3,40793	TRUE
OG0000156	-30,92683109	67,85366218	-21,03839776	54,07679552	13,77686666	TRUE	-48,5962	CONTRACTED	-147,32	98,7238	FALSE
OG0000165	-25,78247311	57,56494622	-21,27078223	54,54156446	3,023381766	TRUE	-164974	CONTRACTED	-99396,7	-65577,3	TRUE
OG0000198	-23,3202414	52,6404828	-18,90906383	49,81812766	2,822355142	TRUE	-113,338	CONTRACTED	-22,8819	-90,4561	TRUE
OG0000214	-25,85346623	57,70693246	-21,79544829	55,59089658	2,116035878	TRUE	-5,00879	CONTRACTED	2,38747	-7,39626	TRUE
OG0000217	-22,82572116	51,65144232	-15,82076695	43,64153389	8,009908432	TRUE	-7,27689	CONTRACTED	1,19235	-8,46924	TRUE
OG0000222	-20,18875872	46,37751743	-15,33679566	42,67359133	3,703926107	TRUE	-7,05528	CONTRACTED	0,412914	-7,46819	TRUE
OG0000230	-21,6314477	49,26289541	-16,5077428	45,01548561	4,247409797	TRUE	-5,41304	CONTRACTED	0,594895	-6,00793	TRUE
OG0000234	-24,57971953	55,15943906	-16,18686362	44,37372724	10,78571182	TRUE	-6,86601	CONTRACTED	-0,452489	-6,41352	TRUE
OG0000236	-19,6682934	45,3365868	-14,86477108	41,72954216	3,607044633	TRUE	-10,9623	CONTRACTED	-0,927661	-10,0346	TRUE
OG0000279	-26,77180769	59,54361537	-22,18797052	56,37594103	3,167674342	TRUE	-4,44624	CONTRACTED	3,85662	-8,30286	TRUE
OG0000283	-24,05262659	54,10525318	-17,54902976	47,09805951	7,007193666	TRUE	-1,24803	CONTRACTED	-0,619968	-0,628062	TRUE
OG0000285	-23,71263973	53,42527946	-18,39763182	48,79526365	4,630015811	TRUE	-18,699	CONTRACTED	-4,77692	-13,9221	TRUE
OG0000297	-17,21891204	40,43782408	-11,14510727	34,29021454	6,147609539	TRUE	-7,52732	CONTRACTED	0	-7,52732	TRUE
OG0000307	-20,51063634	47,02127268	-16,37829343	44,75658687	2,264685813	TRUE	-14,9026	CONTRACTED	-1,50093	-13,4017	TRUE
OG0000337	-14,75627124	35,51254248	-10,37591026	32,75182052	2,760721964	TRUE	-6,80612	CONTRACTED	0,0213286	-6,82745	TRUE
OG0000339	-26,7248149	59,44962979	-22,54672946	57,09345893	2,356170869	TRUE	-5,11112	CONTRACTED	4,16921	-9,28033	TRUE
OG0000342	-30,91525013	67,83050026	-22,91253471	57,82506943	10,00543083	TRUE	-7,60414	CONTRACTED	2,16613	-9,77027	TRUE
OG0000343	-19,20205176	44,40410352	-13,36321097	38,72642194	5,677681581	TRUE	-4,09366	CONTRACTED	-2,21746	-1,8762	TRUE
OG0000346	-20,41883691	46,83767382	-15,66281607	43,32563213	3,512041691	TRUE	-5,24535	CONTRACTED	-0,499971	-4,74538	TRUE
OG0000350	-29,8423003	65,6846006	-25,40004118	62,80008236	2,884518244	TRUE	-1,40525	CONTRACTED	10,7164	-12,1217	TRUE
OG0000361	-24,81519053	55,63038105	-18,2616945	48,52338899	7,10699206	TRUE	-5,01882	CONTRACTED	-5,81163	0,79281	FALSE
OG0000386	-23,48935468	52,97870935	-17,82716371	47,65432742	5,324381931	TRUE	-7,88717	CONTRACTED	-5,24774	-2,63943	TRUE
OG0000392	-27,86221227	61,72442455	-18,4020211	48,80404221	12,92038234	TRUE	-11,5204	CONTRACTED	1,68888	-13,2093	TRUE
OG0000474	-22,43662467	50,87324934	-13,79866167	39,59732335	11,27592599	TRUE	-6,66675	CONTRACTED	-1,08394	-5,58281	TRUE
OG0000475	-17,67605611	41,35211222	-13,66727703	39,33455406	2,017558161	TRUE	-5,17661	CONTRACTED	13,2747	-18,4513	TRUE
OG0000493	-22,39649953	50,79299906	-17,36730438	46,73460876	4,058390302	TRUE	-0,73079	CONTRACTED	4,74946	-5,48025	TRUE
OG0000514	-24,76713746	55,53427491	-19,63650826	51,27301652	4,261258397	TRUE	-3,76E+00	CONTRACTED	0,516702	-4,28032	TRUE
OG0000537	-20,92574869	47,85149738	-16,28576162	44,57152324	3,279974144	TRUE	-1,83522	CONTRACTED	-0,769792	-1,06543	TRUE
OG0000578	-18,28494681	42,56989362	-13,47528946	38,95057891	3,619314704	TRUE	-61,6203	CONTRACTED	-26,5113	-35,109	TRUE
OG0000585	-19,93114735	45,86229469	-15,79741997	43,59483995	2,267454744	TRUE	-2,82237	CONTRACTED	1,09757	-3,91994	TRUE
OG0000607	-32,77856653	71,55713305	-23,00245308	58,00490617	13,55222688	TRUE	-4,54753	CONTRACTED	27,5264	-32,0739	TRUE
OG0000707	-22,84169231	51,68338461	-18,12009087	48,24018175	3,443202862	TRUE	-519,712	CONTRACTED	-16,9777	-502,734	TRUE
OG0000708	-19,623063	45,24612601	-15,56693234	43,13386468	2,112261334	TRUE	-329,419	CONTRACTED	-39,2755	-290,143	TRUE
OG0000725	-23,09760233	52,19520467	-17,37876154	46,75752308	5,437681587	TRUE	-13543,1	CONTRACTED	-28,6393	-13514,5	TRUE
OG0000736	-16,04804794	38,09609588	-12,03919354	36,07838707	2,017708805	TRUE	-14,9216	CONTRACTED	-1,37363	-13,548	TRUE
OG0000756	-19,57381256	45,14762513	-14,42599601	40,85199201	4,295633115	TRUE	-13,7111	CONTRACTED	-1,68109	-12,03	TRUE
OG0000834	-20,82966383	47,65932767	-14,47376013	40,94752027	6,711807399	TRUE	-19,19	CONTRACTED	-0,0395147	-19,1505	TRUE
OG0000849	-20,70175525	47,4035105	-16,6405029	45,2810058	2,122504703	TRUE	-2,38347	CONTRACTED	0,433641	-2,81711	TRUE
OG0000906	-19,64409583	45,28819167	-15,64187754	43,28375508	2,004436589	TRUE	-29,8974	CONTRACTED	-0,181179	-29,7162	TRUE
OG0000945	-21,05797614	48,11595227	-14,24471829	40,48943657	7,626515697	TRUE	-8,17771	CONTRACTED	-1,39315	-6,78456	TRUE
OG0000955	-19,89837269	45,79674539	-14,33286591	40,66573182	5,131013565	TRUE	-5,40E+00	CONTRACTED	-6,46E-01	-4,74926	TRUE
OG0000965	-20,27079333	46,54158666	-14,75969084	41,51938168	5,02220498	TRUE	-3,05143	CONTRACTED	-0,745663	-2,30577	TRUE
OG0000977	-20,62590412	47,25180825	-15,23734517	42,47469035	4,777117898	TRUE	-10,4975	CONTRACTED	0,0939687	-10,5915	TRUE
OG0001015	-16,66251229	39,32502459	-11,11325747	34,22651494	5,098509649	TRUE	-27,582	CONTRACTED	-1,13455	-26,4474	TRUE
OG0001028	-22,3759218	50,75184359	-16,96309737	45,92619474	4,825648858	TRUE	-670,107	CONTRACTED	-18,2963	-651,811	TRUE
OG0001088	-21,32868851	48,65737702	-16,7030746	45,40614919	3,251227833	TRUE	-495,343	CONTRACTED	-39,3781	-455,965	TRUE
OG0001176	-16,83093298	39,66186596	-12,55166816	37,10333632	2,558529639	TRUE	-1,4708	CONTRACTED	-0,813322	-0,657478	TRUE
OG0001205	-21,02408991	48,04817981	-15,35079078	42,70158157	5,346598242	TRUE	-1525,28	CONTRACTED	-9,59146	-1515,69	TRUE
OG0001309	-17,82669891	41,65339782	-13,79524156	39,59048313	2,062914689	TRUE	-4,65636	CONTRACTED	0,669532	-5,32589	TRUE
OG0001418	-21,56141151	49,12282301	-16,30978971	44,61957942	4,503243596	TRUE	-7,42924	CONTRACTED	-0,957886	-6,47135	TRUE
OG0001435	-19,21174325	44,4234865	-14,71687981	41,43375963	2,989726875	TRUE	-4,79441	CONTRACTED	-0,87337	-3,92104	TRUE
OG0001464	-18,31318774	42,62637547	-13,14216978	38,28433955	4,342035919	TRUE	-17,7052	CONTRACTED	-0,953324	-16,7519	TRUE
OG0001487	-20,83905496	47,67810992	-15,55524455	43,11048909	4,567620829	TRUE	-244,366	CONTRACTED	-123,101	-121,265	TRUE
OG0001502	-28,09646498	62,19292995	-18,7524113	49,5048226	12,68810735	TRUE	-1,10E-06	CONTRACTED	-235,713	235,713	FALSE
OG0001508	-22,87392003	51,74784006	-16,67829669	45,35659338	6,391246682	TRUE	-18,196	CONTRACTED	5,40543	-23,6014	TRUE
OG0001510	-16,73869548	39,47739096	-11,77766246	35,55532492	3,922066035	TRUE	-9,6744	CONTRACTED	-0,727032	-8,94737	TRUE
OG0001533	-18,51817493	43,03634985	-12,83283773	37,66567545	5,370674403	TRUE	-63,293	CONTRACTED	1,12569	-64,4187	TRUE
OG0001544	-16,71353398	39,42706795	-11,83108555	35,6621711	3,764896848	TRUE	-2004,23	CONTRACTED	-22,9254	-1981,3	TRUE
OG0001568	-26,55136086	59,10272171	-16,19359388	44,38718776	14,71553396	TRUE	-18,8624	CONTRACTED	0,918524	-19,7809	TRUE
OG0001617	-18,88085625	43,76171249	-13,76045506	39,52091013	4,240802362	TRUE	-365,67	CONTRACTED	-3,22238	-362,448	TRUE
OG0001694	-12,32272703	30,64545406	-6,303276699	24,6065534	6,038900663	TRUE	-0,477502	CONTRACTED	31,897	-32,3745	TRUE
OG0001856	-21,38675226	48,77350453	-16,58275805	45,16551611	3,607988418	TRUE	-0,649266	CONTRACTED	29,7572	-30,4065	TRUE
OG0001861	-18,11642201	42,23284402	-13,03468924	38,06937849	4,163465536	TRUE	-7,59589	CONTRACTED	-0,805927	-6,78996	TRUE
OG0001867	-13,41737972	32,83475945	-8,609315567	29,21863113	3,616128316	TRUE	-7,24396	CONTRACTED	15,0326	-22,2766	TRUE
OG0001878	-14,23789401	34,47578802	-10,13049868	32,26099735	2,214790662	TRUE	-4,13907	CONTRACTED	-0,940586	-3,19848	TRUE
OG0001989	-17,15959481	40,31918961	-11,76966566	35,53933133	4,779858282	TRUE	-6,81801	CONTRACTED	-0,935565	-5,88245	TRUE
OG0002021	-17,83904948	41,67809897	-12,85640619	37,71281237	3,965286597	TRUE	-13,0769	CONTRACTED	-0,688897	-12,388	TRUE
OG0002101	-16,05672004	38,11344009	-10,91830792	33,83661584	4,276824248	TRUE	-5,96681	CONTRACTED	-0,704195	-5,26261	TRUE
OG0002239	-18,36022369	42,72044738	-13,07874048	38,15748096	4,562966413	TRUE	-5,6748	CONTRACTED	5,74192	-11,4167	TRUE
OG0002347	-16,12276541	38,24553081	-11,99594859	35,99189717	2,253633637	TRUE	-7,10001	CONTRACTED	0,020314	-7,12032	TRUE
OG0002427	-14,80679377	35,61358754	-9,637967855	31,27593571	4,33765183	TRUE	-13,5801	CONTRACTED	-0,221884	-13,3582	TRUE
OG0002475	-21,85689134	49,71378267	-14,64851812	41,29703625	8,416746425	TRUE	-5,92035	CONTRACTED	0,740728	-6,66108	TRUE
OG0002608	-21,3615137	48,72302739	-16,15042942	44,30085884	4,422168555	TRUE	-16,1553	CONTRACTED	2,22619	-18,3815	TRUE
OG0002821	-17,51689136	41,03378271	-11,45947539	34,91895079	6,114831928	TRUE	-6532,03	CONTRACTED	-25,2822	-6506,75	TRUE
OG0002849	-15,9076123	37,8152246	-10,26389968	32,52779937	5,287425233	TRUE	-27,0463	CONTRACTED	0,714684	-27,761	TRUE
OG0003031	-14,66079023	35,32158046	-10,10909224	32,21818449	3,10339597	TRUE	-14,3697	CONTRACTED	-8,85E-01	-13,4851	TRUE
OG0003214	-13,247333	32,49466599	-9,000857852	30,0017157	2,492950287	TRUE	-3,10E-06	CONTRACTED	-0,45441	0,454407	FALSE
OG0003455	-12,89646888	31,79293775	-7,927836013	27,85567203	3,937265729	TRUE	-0,852532	CONTRACTED	-0,510321	-0,342211	TRUE
OG0003458	-16,9109414	39,82188281	-12,67886234	37,35772469	2,464158116	TRUE	-10,398	CONTRACTED	0,428463	-10,8265	TRUE
OG0003720	-13,05326155	32,1065231	-8,574257941	29,14851588	2,958007219	TRUE	-5,95146	CONTRACTED	-0,939499	-5,01196	TRUE
OG0004224	-23,22145843	52,44291685	-15,992918	43,98583599	8,457080858	TRUE	-5908,42	CONTRACTED	-20,8763	-5887,54	TRUE
OG0004535	-21,13992361	48,27984722	-14,12298535	40,2459707	8,033876524	TRUE	-4611,77	CONTRACTED	-46,1004	-4565,67	TRUE
OG0004918	-14,10925465	34,2185093	-9,326675195	30,65335039	3,565158913	TRUE	-6,207	CONTRACTED	-0,853844	-5,35316	TRUE
OG0005089	-12,7844829	31,5689658	-7,958670968	27,91734194	3,651623859	TRUE	-16,4587	CONTRACTED	0,67217	-17,1309	TRUE
OG0006043	-14,93934279	35,87868558	-10,7090459	33,4180918	2,460593784	TRUE	-6,53139	CONTRACTED	4,91421	-11,4456	TRUE
OG0006122	-12,40685231	30,81370462	-7,54356274	27,08712548	3,726579135	TRUE	-1,94381	CONTRACTED	-0,512148	-1,43166	TRUE
OG0006330	-24,52428115	55,0485623	-18,19413387	48,38826774	6,660294557	TRUE	-9,39396	CONTRACTED	0,82822	-10,2222	TRUE
OG0006334	-12,04995081	30,09990163	-6,527857638	25,05571528	5,044186353	TRUE	-50,8931	CONTRACTED	-0,0728446	-50,8203	TRUE
OG0006380	-14,25411798	34,50823596	-9,125767636	30,25153527	4,256700688	TRUE	-36,7461	CONTRACTED	-1,33929	-35,4068	TRUE
OG0006450	-10,20261943	26,40523886	-5,528095864	23,05619173	3,349047132	TRUE	-6,50336	CONTRACTED	-0,933259	-5,5701	TRUE
OG0006580	-23,95030653	53,90061306	-15,46398804	42,92797609	10,97263698	TRUE	-13,3594	CONTRACTED	3,68531	-17,0447	TRUE
OG0006587	-13,53312821	33,06625642	-7,263310918	26,52662184	6,53963458	TRUE	-9,4039	CONTRACTED	-0,879738	-8,52416	TRUE
OG0006604	-8,65800862	23,31601724	-3,930893788	19,86178758	3,454229664	TRUE	-21,1968	CONTRACTED	-0,643748	-20,5531	TRUE
OG0006623	-10,34549405	26,69098811	-4,956207567	21,91241513	4,778572976	TRUE	-18,0342	CONTRACTED	-0,809571	-17,2246	TRUE
OG0006910	-13,11768165	32,23536331	-8,210509281	28,42101856	3,814344748	TRUE	-20,0461	CONTRACTED	11,1486	-31,1947	TRUE
OG0007164	-10,37704866	26,75409731	-5,987732879	23,97546576	2,778631557	TRUE	-9,3871	CONTRACTED	-0,579112	-8,80799	TRUE
OG0007264	-11,21740404	28,43480808	-6,418985602	24,8379712	3,596836875	TRUE	-4,87222	CONTRACTED	22,7904	-27,6626	TRUE
OG0007279	-8,975813996	23,95162799	-4,116303336	20,23260667	3,71902132	TRUE	-14,1486	CONTRACTED	-0,894579	-13,254	TRUE
OG0007427	-15,92923289	37,85846578	-11,45797664	34,91595327	2,942512508	TRUE	-556,572	CONTRACTED	-5,60685	-550,965	TRUE
OG0007507	-22,60157376	51,20314752	-18,0461292	48,09225841	3,11088912	TRUE	-8,37504	CONTRACTED	2,98077	-11,3558	TRUE
OG0007511	-17,14816207	40,29632414	-12,06209498	36,12418996	4,172134187	TRUE	-6,02675	CONTRACTED	-0,877213	-5,14954	TRUE
OG0007675	-15,92923289	37,85846578	-9,693075473	31,38615095	6,472314834	TRUE	-24,3424	CONTRACTED	-0,296888	-24,0455	TRUE
OG0007678	-20,94480838	47,88961677	-15,2991641	42,5983282	5,291288573	TRUE	-371,591	CONTRACTED	-27,7168	-343,874	TRUE
OG0007752	-22,84878536	51,69757072	-17,51059587	47,02119174	4,676378982	TRUE	-14,7776	CONTRACTED	0,796447	-15,574	TRUE
OG0007782	-21,9525522	49,9051044	-16,86057819	45,72115637	4,183948027	TRUE	-121,494	CONTRACTED	-3,36072	-118,133	TRUE
OG0007824	-8,975813996	23,95162799	-4,116303336	20,23260667	3,71902132	TRUE	-14,1486	CONTRACTED	-0,894579	-13,254	TRUE
OG0007830	-18,34577707	42,69155414	-13,07481065	38,1496213	4,541932838	TRUE	-11,9373	CONTRACTED	0,220908	-12,1582	TRUE
OG0007943	-14,38034881	34,76069761	-7,842106266	27,68421253	7,076485083	TRUE	-276,404	CONTRACTED	1,15147	-277,555	TRUE
OG0008042	-9,819618678	25,63923736	-3,819127043	19,63825409	6,00098327	TRUE	-60,6977	CONTRACTED	-0,614289	-60,0834	TRUE
OG0008415	-22,38629267	50,77258534	-15,32563078	42,65126157	8,121323773	TRUE	-17,7328	CONTRACTED	12,895	-30,6278	TRUE
OG0008454	-19,99502122	45,99004245	-15,73496264	43,46992528	2,520117169	TRUE	-6,66055	CONTRACTED	15,2579	-21,9184	TRUE
OG0008501	-15,75010924	37,50021848	-9,777653419	31,55530684	5,944911647	TRUE	-6,00886	CONTRACTED	1,21386	-7,22272	TRUE
OG0008507	-10,85891749	27,71783497	-5,579157732	23,15831546	4,559519507	TRUE	-13,6509	CONTRACTED	-0,857071	-12,7938	TRUE
OG0008614	-20,57512162	47,15024323	-14,78150038	41,56300076	5,587242473	TRUE	-14,4068	CONTRACTED	1,35165	-15,7584	TRUE
OG0008753	-15,5090191	37,0180382	-10,49055969	32,98111938	4,036918823	TRUE	-12,0245	CONTRACTED	-0,590987	-11,4335	TRUE
OG0008818	-17,82181795	41,64363589	-12,46827035	36,9365407	4,70709519	TRUE	-12,6559	CONTRACTED	1,69765	-14,3536	TRUE
OG0009117	-15,14516097	36,29032194	-11,14459926	34,28919852	2,001123426	TRUE	-11,8124	CONTRACTED	-0,181058	-11,6313	TRUE
OG0009466	-15,63597902	37,27195804	-10,49572545	32,99145089	4,280507144	TRUE	-16,4297	CONTRACTED	4,61632	-21,046	TRUE
OG0009470	-14,67521465	35,35042929	-10,47572649	32,95145299	2,398976306	TRUE	-20,1361	CONTRACTED	-2,31618	-17,8199	TRUE
OG0009510	-15,20512578	36,41025156	-9,898033679	31,79606736	4,614184198	TRUE	-13,4746	CONTRACTED	0,947303	-14,4219	TRUE
OG0009601	-13,53031861	33,06063723	-8,060877312	28,12175462	4,938882602	TRUE	-1,75642	CONTRACTED	1,65152	-3,40794	TRUE
OG0009686	-11,14139383	28,28278766	-6,702773198	25,4055464	2,877241259	TRUE	-9,15267	CONTRACTED	-1,02395	-8,12872	TRUE
OG0009834	-18,05782604	42,11565209	-12,17230126	36,34460253	5,77104956	TRUE	-126,37	CONTRACTED	1,81353	-128,184	TRUE
OG0009911	-11,33486499	28,66972998	-7,26244105	26,5248821	2,144847878	TRUE	-11,7954	CONTRACTED	0,163417	-11,9588	TRUE
OG0010085	-13,33297964	32,66595929	-8,086002388	28,17200478	4,493954511	TRUE	-14,2514	CONTRACTED	0,622233	-14,8736	TRUE
OG0010104	-13,56627332	33,13254665	-8,55977838	29,11955676	4,012989886	TRUE	-13,9037	CONTRACTED	0,922809	-14,8265	TRUE
OG0010111	-12,92887332	31,85774664	-8,865363082	29,73072616	2,127020472	TRUE	-11,0191	CONTRACTED	3,78553	-14,8046	TRUE
OG0010130	-15,73883395	37,4776679	-11,62983375	35,2596675	2,218000392	TRUE	-10,4694	CONTRACTED	3,30272	-13,7721	TRUE
OG0010164	-8,975813996	23,95162799	-4,116303336	20,23260667	3,71902132	TRUE	-14,1486	CONTRACTED	-0,894579	-13,254	TRUE
OG0010311	-14,1234134	34,2468268	-9,871303529	31,74260706	2,504219746	TRUE	-67,9466	CONTRACTED	-2,44226	-65,5043	TRUE
OG0010386	-15,79184516	37,58369033	-9,877137626	31,75427525	5,829415072	TRUE	-13,4957	CONTRACTED	-0,548098	-12,9476	TRUE
OG0010401	-12,70370128	31,40740257	-8,090732371	28,18146474	3,225937827	TRUE	-5,28925	CONTRACTED	-0,880163	-4,40909	TRUE
OG0010428	-13,2779396	32,55587921	-6,93705255	25,8741051	6,68177411	TRUE	-20,0451	CONTRACTED	-0,354499	-19,6906	TRUE
OG0010523	-10,07742132	26,15484263	-5,31323666	22,62647332	3,528369312	TRUE	-3,06932	CONTRACTED	-0,614434	-2,45489	TRUE
OG0010676	-14,22910954	34,45821908	-9,825235487	31,65047097	2,80774811	TRUE	-2,75419	CONTRACTED	58,7009	-61,4551	TRUE
OG0010753	-14,3778689	34,75573779	-7,641777719	27,28355544	7,472182356	TRUE	-18,3859	CONTRACTED	0,396615	-18,7825	TRUE
OG0010796	-14,00679485	34,01358969	-9,5239457	31,0478914	2,965698294	TRUE	-27,6699	CONTRACTED	-0,857182	-26,8127	TRUE
OG0010816	-9,287050119	24,57410024	-4,652249496	21,30449899	3,269601247	TRUE	-2,45E+06	CONTRACTED	-871,873	-2,45E+06	TRUE
OG0011073	-13,66509407	33,33018814	-9,615300371	31,23060074	2,099587401	TRUE	-67347,1	CONTRACTED	-53,9662	-67293,1	TRUE
OG0011081	-13,08814283	32,17628566	-6,441869804	24,88373961	7,292546056	TRUE	-1,76126	CONTRACTED	-0,251618	-1,50964	TRUE
OG0011175	-12,06523485	30,13046969	-5,823597426	23,64719485	6,483274841	TRUE	-17,5326	CONTRACTED	-0,881701	-16,6509	TRUE
OG0011198	-14,40352925	34,80705851	-9,830092899	31,6601858	3,146872711	TRUE	-3799,78	CONTRACTED	-109,608	-3690,17	TRUE
OG0011210	-11,6017422	29,20348441	-6,148890857	24,29778171	4,905702695	TRUE	-13,6674	CONTRACTED	-0,956467	-12,7109	TRUE
OG0011220	-10,43413797	26,86827594	-4,602952182	21,20590436	5,662371573	TRUE	-71,4226	CONTRACTED	-0,0278498	-71,3948	TRUE
OG0011240	-11,33201536	28,66403073	-7,272336746	26,54467349	2,119357238	TRUE	-206,508	CONTRACTED	4,1445	-210,653	TRUE
OG0011590	-13,95977235	33,9195447	-8,502073373	29,00414675	4,91539795	TRUE	-9,43025	CONTRACTED	42,0824	-51,5127	TRUE
OG0011742	-11,25110999	28,50221998	-5,586617882	23,17323576	5,328984212	TRUE	-51,1853	CONTRACTED	1,51142	-52,6967	TRUE
OG0012268	-12,23833693	30,47667386	-6,204279026	24,40855805	6,068115808	TRUE	-7,83419	CONTRACTED	-0,390651	-7,44354	TRUE
OG0012271	-12,85025967	31,70051933	-7,358864575	26,71772915	4,982790184	TRUE	-100,478	CONTRACTED	5,0051	-105,483	TRUE
OG0012473	-10,43413797	26,86827594	-4,602952182	21,20590436	5,662371573	TRUE	-71,4226	CONTRACTED	-0,0278498	-71,3948	TRUE
OG0012475	-10,19922009	26,39844017	-5,917231226	23,83446245	2,563977722	TRUE	-12,8185	CONTRACTED	-0,955158	-11,8633	TRUE
OG0012486	-11,56916682	29,13833364	-7,04785982	26,09571964	3,042613996	TRUE	-10,3767	CONTRACTED	-0,828972	-9,54773	TRUE
OG0012495	-11,59596677	29,19193353	-7,166063999	26,332128	2,859805531	TRUE	-11,4339	CONTRACTED	1,09169	-12,5256	TRUE
OG0012510	-9,287050119	24,57410024	-4,652249496	21,30449899	3,269601247	TRUE	-2,45E+06	CONTRACTED	-871,873	-2,45E+06	TRUE
OG0012625	-10,72435413	27,44870826	-6,020759785	24,04151957	3,407188691	TRUE	-1,48E+01	CONTRACTED	-0,931971	-13,8484	TRUE
OG0013306	-10,07742132	26,15484263	-5,31323666	22,62647332	3,528369312	TRUE	-3,06932	CONTRACTED	-0,614434	-2,45489	TRUE
OG0013502	-9,864203004	25,72840601	-5,364112012	22,72822402	3,000181984	TRUE	-66,7678	CONTRACTED	0,941948	-67,7097	TRUE
OG0013552	-9,864203004	25,72840601	-5,364112012	22,72822402	3,000181984	TRUE	-66,7678	CONTRACTED	0,941948	-67,7097	TRUE
OG0013566	-10,53096286	27,06192572	-5,755329557	23,51065911	3,551266611	TRUE	-5,35074	CONTRACTED	-0,853899	-4,49684	TRUE
OG0013660	-10,20261943	26,40523886	-5,640632581	23,28126516	3,123973697	TRUE	-15,381	CONTRACTED	-0,952022	-14,429	TRUE
OG0013689	-9,864203004	25,72840601	-5,364112012	22,72822402	3,000181984	TRUE	-66,7678	CONTRACTED	0,941948	-67,7097	TRUE
OG0014825	-10,36214488	26,72428977	-5,95468108	23,90936216	2,814927611	TRUE	-6,76573	CONTRACTED	5,38726	-12,153	TRUE
OG0000000	-45,44031642	96,88063285	-42,77708202	97,55416403	-0,6735311853	FALSE
OG0000002	-39,72474429	85,44948858	-37,69825487	87,39650973	-1,947021151	FALSE
OG0000004	-30,23013177	66,46026354	-27,71948881	67,43897763	-0,9787140871	FALSE
OG0000005	-24,52511103	55,05022206	-29,17323161	70,34646322	-15,29624116	FALSE
OG0000008	-39,38929423	84,77858847	-39,57312093	91,14624187	-6,3676534	FALSE
OG0000011	-36,29698711	78,59397422	-34,76489274	81,52978548	-2,935811253	FALSE
OG0000013	-31,82475682	69,64951365	-29,64324753	71,28649506	-1,636981413	FALSE
OG0000016	-26,80671464	59,61342929	-27,5272046	67,0544092	-7,440979908	FALSE
OG0000017	-27,2396126	60,47922519	-25,76739244	63,53478488	-3,055559684	FALSE
OG0000019	-30,60661613	67,21323226	-26,63384944	65,26769888	1,945533388	FALSE
OG0000021	-14,71999081	35,43998162	-14,60424843	41,20849686	-5,768515238	FALSE
OG0000022	-25,43419661	56,86839323	-23,44924105	58,89848209	-2,030088866	FALSE
OG0000023	-24,46894331	54,93788662	-22,10542001	56,21084002	-1,272953402	FALSE
OG0000024	-25,07672843	56,15345685	-24,960148	61,92029601	-5,766839154	FALSE
OG0000026	-19,28684585	44,57369169	-19,1078083	50,21561661	-5,641924917	FALSE
OG0000027	-31,65795455	69,3159091	-29,44717331	70,89434661	-1,578437519	FALSE
OG0000028	-32,71439578	71,42879157	-29,03812447	70,07624895	1,352542616	FALSE
OG0000029	-19,92946645	45,8589329	-21,36618444	54,73236888	-8,873435978	FALSE
OG0000030	-12,30444667	30,60889334	-10,44109474	32,88218948	-2,273296143	FALSE
OG0000031	-21,39164889	48,78329778	-20,02177502	52,04355003	-3,260252257	FALSE
OG0000032	-18,84583854	43,69167708	-17,38497607	46,76995214	-3,07827506	FALSE
OG0000033	-10,44621126	26,89242252	-9,724274106	31,44854821	-4,556125691	FALSE
OG0000034	-22,30321706	50,60643412	-22,61926226	57,23852453	-6,632090401	FALSE
OG0000035	-20,54524261	47,09048522	-20,56325888	53,12651776	-6,036032539	FALSE
OG0000036	-18,44739408	42,89478816	-17,50614231	47,01228461	-4,11749645	FALSE
OG0000037	-31,31916391	68,63832783	-30,33123028	72,66246056	-4,024132732	FALSE
OG0000039	-21,1694805	48,338961	-20,03814535	52,0762907	-3,737329695	FALSE
OG0000040	-16,53893429	39,07786858	-15,70869603	43,41739207	-4,33952349	FALSE
OG0000042	-31,76703007	69,53406015	-27,87784121	67,75568242	1,778377731	FALSE
OG0000043	-28,41050617	62,82101234	-28,30403252	68,60806503	-5,787052697	FALSE
OG0000044	-17,28140559	40,56281118	-16,56328981	45,12657963	-4,563768449	FALSE
OG0000045	-29,47420119	64,94840239	-28,49093652	68,98187303	-4,033470644	FALSE
OG0000046	-17,52157929	41,04315858	-17,26742485	46,5348497	-5,491691117	FALSE
OG0000047	-30,37751479	66,75502958	-29,51997507	71,03995015	-4,284920565	FALSE
OG0000048	-20,74330443	47,48660885	-17,48161529	46,96323059	0,5233782655	FALSE
OG0000050	-20,35843905	46,7168781	-21,80461536	55,60923072	-8,892352625	FALSE
OG0000052	-14,12609508	34,25219017	-13,73644056	39,47288113	-5,22069096	FALSE
OG0000053	-27,00050323	60,00100645	-23,20162889	58,40325778	1,597748665	FALSE
OG0000055	-19,43910227	44,87820454	-20,46971042	52,93942084	-8,061216293	FALSE
OG0000056	-21,10036757	48,20073513	-19,58719059	51,17438118	-2,973646046	FALSE
OG0000057	-11,74936171	29,49872342	-7,883732369	27,76746474	1,731258678	FALSE
OG0000058	-17,4462281	40,89245619	-18,20693846	48,41387692	-7,521420729	FALSE
OG0000060	-15,35837314	36,71674629	-14,3523909	40,70478179	-3,988035507	FALSE
OG0000063	-25,73356971	57,46713943	-23,35543682	58,71087364	-1,243734213	FALSE
OG0000064	-21,12900495	48,2580099	-21,44824233	54,89648465	-6,63847475	FALSE
OG0000065	-24,13464068	54,26928136	-20,87064268	53,74128536	0,5279960046	FALSE
OG0000066	-21,19297676	48,38595351	-19,96785981	51,93571962	-3,549766107	FALSE
OG0000068	-14,08593285	34,17186569	-14,67385305	41,3477061	-7,175840408	FALSE
OG0000069	-31,37287224	68,74574447	-32,1126936	76,2253872	-7,47964273	FALSE
OG0000070	-23,21104182	52,42208363	-30,30352789	72,60705578	-20,18497215	FALSE
OG0000071	-23,99040927	53,98081855	-24,01358062	60,02716125	-6,046342702	FALSE
OG0000073	-22,6307754	51,26155081	-25,97064239	63,94128478	-12,67973397	FALSE
OG0000074	-30,55211963	67,10423926	-28,14752319	68,29504638	-1,190807119	FALSE
OG0000075	-18,952479	43,90495801	-17,02603135	46,05206271	-2,1471047	FALSE
OG0000076	-13,54199502	33,08399004	-13,49761023	38,99522045	-5,911230413	FALSE
OG0000078	-32,85814103	71,71628205	-31,41072887	74,82145775	-3,105175696	FALSE
OG0000079	-13,72596074	33,45192147	-13,45162148	38,90324296	-5,451321486	FALSE
OG0000080	-15,72664655	37,4532931	-14,52121495	41,0424299	-3,589136798	FALSE
OG0000081	-25,63935132	57,27870264	-23,11384088	58,22768177	-0,9489791236	FALSE
OG0000082	-18,28089591	42,56179181	-20,20746381	52,41492763	-9,853135816	FALSE
OG0000083	-26,11153342	58,22306684	-24,56429222	61,12858443	-2,905517592	FALSE
OG0000084	-27,10951345	60,2190269	-25,56561982	63,13123963	-2,912212733	FALSE
OG0000085	-17,67060614	41,34121229	-17,63859209	47,27718418	-5,935971894	FALSE
OG0000086	-28,33974012	62,67948023	-25,48636314	62,97272629	-0,2932460561	FALSE
OG0000087	-19,2121139	44,4242278	-23,94052862	59,88105725	-15,45682944	FALSE
OG0000089	-16,26742503	38,53485007	-16,14064867	44,28129735	-5,746447278	FALSE
OG0000091	-19,00369797	44,00739595	-16,10829413	44,21658827	-0,2091923202	FALSE
OG0000092	-20,82048376	47,64096752	-22,34682662	56,69365323	-9,052685712	FALSE
OG0000094	-13,21106965	32,4221393	-9,290445344	30,58089069	1,841248612	FALSE
OG0000095	-20,2994216	46,5988432	-25,31203473	62,62406946	-16,02522625	FALSE
OG0000097	-18,32074077	42,64148153	-15,37426326	42,74852653	-0,1070449946	FALSE
OG0000098	-13,56914851	33,13829703	-13,58578892	39,17157783	-6,033280805	FALSE
OG0000101	-18,26708827	42,53417655	-20,43446704	52,86893408	-10,33475753	FALSE
OG0000103	-22,71438262	51,42876524	-22,64048084	57,28096167	-5,852196435	FALSE
OG0000104	-20,12146747	46,24293495	-20,4631218	52,92624361	-6,683308658	FALSE
OG0000105	-25,44878827	56,89757654	-25,67258887	63,34517775	-6,447601209	FALSE
OG0000106	-15,36558614	36,73117228	-15,13342136	42,26684271	-5,535670434	FALSE
OG0000107	-18,99948534	43,99897069	-18,92225883	49,84451765	-5,845546969	FALSE
OG0000108	-23,60555851	53,21111703	-21,02106674	54,04213348	-0,8310164522	FALSE
OG0000109	-19,04870213	44,09740426	-21,3122075	54,624415	-10,52701074	FALSE
OG0000110	-19,50000112	45,00000225	-17,90219516	47,80439032	-2,804388075	FALSE
OG0000111	-20,7978293	47,59565861	-22,54109275	57,08218551	-9,486526902	FALSE
OG0000112	-25,15884705	56,31769411	-24,74580195	61,4916039	-5,173909797	FALSE
OG0000113	-16,22823935	38,45647871	-12,64980666	37,29961332	1,156865384	FALSE
OG0000114	-19,63019936	45,26039872	-16,60982852	45,21965704	0,04074168252	FALSE
OG0000115	-9,009636798	24,0192736	-9,090038591	30,18007718	-6,160803586	FALSE
OG0000117	-20,08251883	46,16503765	-19,21026969	50,42053938	-4,255501732	FALSE
OG0000118	-41,86783909	89,73567817	-38,63671731	89,27343463	0,4622435455	FALSE
OG0000119	-23,4348905	52,86978101	-22,96254136	57,92508272	-5,055301718	FALSE
OG0000120	-23,53529336	53,07058672	-23,32148622	58,64297244	-5,572385717	FALSE
OG0000121	-19,7655629	45,5311258	-23,30980395	58,6196079	-13,0884821	FALSE
OG0000122	-18,90900766	43,81801533	-16,01017737	44,02035475	-0,2023394211	FALSE
OG0000123	-17,44474676	40,88949352	-17,54535798	47,09071597	-6,201222446	FALSE
OG0000124	-15,50471222	37,00942443	-15,23536946	42,47073891	-5,461314484	FALSE
OG0000125	-17,60231591	41,20463182	-17,91222708	47,82445415	-6,619822334	FALSE
OG0000126	-16,37316995	38,7463399	-15,97431618	43,94863237	-5,202292468	FALSE
OG0000128	-17,99491347	41,98982694	-18,17630802	48,35261604	-6,362789094	FALSE
OG0000130	-11,30545879	28,61091758	-11,68184992	35,36369984	-6,752782265	FALSE
OG0000131	-16,07530533	38,15061067	-15,46892699	42,93785398	-4,787243307	FALSE
OG0000132	-33,80586274	73,61172548	-31,32514155	74,6502831	-1,038557617	FALSE
OG0000133	-18,91222987	43,82445974	-17,03110491	46,06220981	-2,237750076	FALSE
OG0000134	-10,25143015	26,50286029	-9,762133904	31,52426781	-5,021407514	FALSE
OG0000135	-13,98318856	33,96637712	-14,10617644	40,21235288	-6,245975755	FALSE
OG0000136	-14,72206914	35,44413829	-14,47035127	40,94070254	-5,496564257	FALSE
OG0000137	-24,06855898	54,13711795	-20,31995009	52,63990017	1,497217778	FALSE
OG0000138	-11,27872259	28,55744518	-11,0122732	34,02454641	-5,467101223	FALSE
OG0000139	-15,85339979	37,70679958	-15,56638768	43,13277537	-5,425975783	FALSE
OG0000140	-14,91426559	35,82853118	-15,47498752	42,94997504	-7,121443853	FALSE
OG0000141	-19,76199966	45,52399932	-16,95987756	45,91975512	-0,3957557962	FALSE
OG0000142	-33,24408538	72,48817075	-30,83570038	73,67140077	-1,183230013	FALSE
OG0000143	-14,24904994	34,49809988	-14,14844818	40,29689636	-5,798796477	FALSE
OG0000144	-18,40616701	42,81233402	-19,04093726	50,08187451	-7,269540492	FALSE
OG0000145	-31,07172903	68,14345805	-29,70662946	71,41325892	-3,269800866	FALSE
OG0000146	-22,59725277	51,19450554	-19,30271374	50,60542749	0,5890780567	FALSE
OG0000147	-24,58886344	55,17772687	-22,57908076	57,15816151	-1,980434637	FALSE
OG0000148	-16,32530421	38,65060842	-17,14308192	46,28616384	-7,635555417	FALSE
OG0000149	-13,70014473	33,40028945	-12,20630043	36,41260086	-3,012311404	FALSE
OG0000150	-33,32594247	72,65188494	-30,18320038	72,36640076	0,2854841839	FALSE
OG0000151	-13,03658039	32,07316078	-11,76053276	35,52106552	-3,447904737	FALSE
OG0000152	-19,68598088	45,37196175	-18,62343625	49,2468725	-3,874910747	FALSE
OG0000153	-17,64023189	41,28046377	-18,31169893	48,62339786	-7,342934092	FALSE
OG0000154	-23,43987158	52,87974316	-21,25507563	54,51015126	-1,630408093	FALSE
OG0000155	-17,38488534	40,76977069	-17,29909167	46,59818334	-5,828412652	FALSE
OG0000157	-30,31113357	66,62226714	-27,16407947	66,32815893	0,2941082099	FALSE
OG0000158	-19,06488826	44,12977652	-17,7067379	47,41347579	-3,283699268	FALSE
OG0000159	-22,74441094	51,48882189	-20,79529672	53,59059343	-2,101771541	FALSE
OG0000160	-22,46048891	50,92097783	-22,06446368	56,12892736	-5,207949537	FALSE
OG0000162	-14,04843152	34,09686304	-13,37891666	38,75783333	-4,660970289	FALSE
OG0000163	-25,09962835	56,1992567	-21,45068162	54,90136323	1,297893466	FALSE
OG0000164	-10,25551759	26,51103518	-11,38847576	34,77695152	-8,265916337	FALSE
OG0000166	-18,43811519	42,87623038	-17,87997278	47,75994556	-4,88371518	FALSE
OG0000167	-16,4890684	38,9781368	-16,21751539	44,43503078	-5,45689398	FALSE
OG0000168	-17,12005955	40,24011909	-15,07913675	42,1582735	-1,918154403	FALSE
OG0000169	-15,13938425	36,27876851	-17,0810791	46,1621582	-9,883389692	FALSE
OG0000170	-17,937341	41,87468199	-16,22465985	44,44931971	-2,574637714	FALSE
OG0000171	-19,7892045	45,578409	-18,67498012	49,34996025	-3,771551245	FALSE
OG0000173	-16,9898854	39,97977079	-16,80197257	45,60394515	-5,624174355	FALSE
OG0000174	-15,04628737	36,09257475	-13,71763311	39,43526622	-3,342691468	FALSE
OG0000175	-15,91373042	37,82746084	-15,62316765	43,2463353	-5,41887446	FALSE
OG0000176	-14,95632466	35,91264933	-15,46275243	42,92550486	-7,012855532	FALSE
OG0000177	-22,17000924	50,34001848	-21,50085581	55,00171162	-4,661693139	FALSE
OG0000179	-16,77020502	39,54041003	-16,09747725	44,1949545	-4,654544472	FALSE
OG0000180	-16,1710011	38,34200219	-16,89292767	45,78585534	-7,443853145	FALSE
OG0000181	-14,24295376	34,48590752	-13,13606087	38,27212173	-3,786214212	FALSE
OG0000182	-30,53091079	67,06182158	-32,15704588	76,31409176	-9,252270188	FALSE
OG0000184	-16,46565704	38,93131408	-13,94124602	39,88249204	-0,9511779688	FALSE
OG0000185	-25,34932058	56,69864115	-24,39699302	60,79398604	-4,09534489	FALSE
OG0000186	-14,39787943	34,79575887	-12,24588809	36,49177618	-1,696017313	FALSE
OG0000187	-20,72523508	47,45047015	-19,64320567	51,28641133	-3,835941181	FALSE
OG0000188	-19,4638176	44,92763521	-19,40256027	50,80512054	-5,877485337	FALSE
OG0000189	-15,53004511	37,06009023	-15,20557072	42,41114144	-5,351051213	FALSE
OG0000191	-28,68575324	63,37150647	-28,30596633	68,61193265	-5,24042618	FALSE
OG0000192	-13,76130921	33,52261842	-12,40257718	36,80515435	-3,282535928	FALSE
OG0000193	-17,87971397	41,75942795	-21,16254933	54,32509867	-12,56567072	FALSE
OG0000194	-15,60448886	37,20897773	-13,88931514	39,77863027	-2,569652549	FALSE
OG0000195	-14,81143399	35,62286798	-16,52882046	45,05764093	-9,434772943	FALSE
OG0000196	-15,20361781	36,40723561	-13,53326817	39,06653633	-2,659300721	FALSE
OG0000197	-24,58659083	55,17318167	-23,31312264	58,62624527	-3,453063607	FALSE
OG0000199	-26,61274231	59,22548461	-25,36565313	62,73130627	-3,505821655	FALSE
OG0000200	-24,68609905	55,3721981	-24,31973363	60,63946727	-5,26726917	FALSE
OG0000201	-25,04594297	56,09188594	-23,25697107	58,51394215	-2,422056213	FALSE
OG0000202	-16,10820909	38,21641818	-16,15550052	44,31100105	-6,094582874	FALSE
OG0000203	-14,50075647	35,00151293	-12,5747261	37,1494522	-2,147939266	FALSE
OG0000204	-22,35231434	50,70462869	-29,52298848	71,04597696	-20,34134827	FALSE
OG0000205	-12,41502681	30,83005362	-11,93425211	35,86850422	-5,038450603	FALSE
OG0000209	-17,69308213	41,38616425	-15,45741564	42,91483129	-1,528667033	FALSE
OG0000210	-15,27294731	36,54589462	-15,84268093	43,68536186	-7,139467236	FALSE
OG0000211	-18,45315225	42,9063045	-17,87999045	47,7599809	-4,8536764	FALSE
OG0000212	-17,07621913	40,15243826	-20,05959471	52,11918941	-11,96675115	FALSE
OG0000213	-15,61308974	37,22617948	-15,38061558	42,76123116	-5,535051679	FALSE
OG0000215	-16,80650454	39,61300907	-16,70805076	45,41610151	-5,803092442	FALSE
OG0000216	-13,03641636	32,07283271	-12,7920563	37,58411259	-5,511279882	FALSE
OG0000218	-19,90131295	45,80262589	-17,39558158	46,79116315	-0,9885372612	FALSE
OG0000219	-18,80853903	43,61707806	-18,85791958	49,71583917	-6,098761101	FALSE
OG0000220	-10,10447505	26,20895009	-10,1814294	32,36285879	-6,153908704	FALSE
OG0000221	-16,87759989	39,75519979	-15,27419943	42,54839886	-2,793199066	FALSE
OG0000223	-19,7667429	45,5334858	-18,90403912	49,80807824	-4,274592442	FALSE
OG0000225	-19,90562184	45,81124368	-16,45086802	44,90173603	0,9095076514	FALSE
OG0000226	-12,70884534	31,41769067	-12,17794379	36,35588759	-4,938196915	FALSE
OG0000227	-23,98335276	53,96670551	-23,36277784	58,72555569	-4,758850173	FALSE
OG0000228	-28,18872465	62,37744929	-28,60901252	69,21802504	-6,840575742	FALSE
OG0000229	-11,63385844	29,26771688	-8,54289406	29,08578812	0,1819287646	FALSE
OG0000231	-19,56221249	45,12442498	-18,18326032	48,36652063	-3,242095655	FALSE
OG0000232	-3,027505491	12,05501098	-2,834321841	17,66864368	-5,6136327	FALSE
OG0000233	-20,00391104	46,00782208	-18,05059372	48,10118745	-2,09336537	FALSE
OG0000235	-16,73897886	39,47795773	-21,29991084	54,59982167	-15,12186394	FALSE
OG0000238	-12,46453978	30,92907957	-12,90414863	37,80829727	-6,879217699	FALSE
OG0000239	-36,52459297	79,04918595	-37,04095504	86,08191008	-7,032724132	FALSE
OG0000240	-36,66899758	79,33799516	-37,02694079	86,05388158	-6,71588642	FALSE
OG0000241	-17,40460603	40,80921205	-15,66798455	43,3359691	-2,526757042	FALSE
OG0000243	-16,46869339	38,93738679	-16,4609792	44,92195839	-5,984571607	FALSE
OG0000244	-18,69133767	43,38267533	-16,8613519	45,72270379	-2,340028462	FALSE
OG0000245	-25,52284679	57,04569357	-24,39214521	60,78429041	-3,738596841	FALSE
OG0000247	-22,3228496	50,6456992	-22,50419281	57,00838561	-6,36268641	FALSE
OG0000249	-22,61136896	51,22273792	-22,81043057	57,62086115	-6,398123229	FALSE
OG0000250	-15,170524	36,34104801	-18,25920832	48,51841664	-12,17736864	FALSE
OG0000251	-8,689905146	23,37981029	-7,218653559	26,43730712	-3,057496825	FALSE
OG0000252	-18,57825955	43,1565191	-17,00907845	46,01815691	-2,861637809	FALSE
OG0000253	-9,32101414	24,64202828	-8,058083824	28,11616765	-3,474139368	FALSE
OG0000254	-12,32982197	30,65964395	-11,25996845	34,51993691	-3,860292963	FALSE
OG0000255	-24,59949916	55,19899832	-24,16367361	60,32734723	-5,128348907	FALSE
OG0000256	-12,05634379	30,11268759	-11,36597868	34,73195735	-4,619269764	FALSE
OG0000257	-15,13236659	36,26473318	-13,92990444	39,85980888	-3,595075696	FALSE
OG0000258	-21,29894792	48,59789584	-19,07381985	50,14763969	-1,54974385	FALSE
OG0000259	-24,32199058	54,64398115	-22,43825352	56,87650704	-2,232525891	FALSE
OG0000260	-19,9322976	45,86459521	-20,37627814	52,75255629	-6,887961078	FALSE
OG0000262	-26,85523924	59,71047848	-25,35645261	62,71290523	-3,002426745	FALSE
OG0000263	-22,48039805	50,9607961	-21,27094247	54,54188494	-3,581088841	FALSE
OG0000264	-13,8637677	33,72753539	-13,62105158	39,24210316	-5,514567772	FALSE
OG0000265	-23,40755377	52,81510754	-20,41162907	52,82325814	-0,008150604417	FALSE
OG0000266	-15,34914342	36,69828683	-16,14527574	44,29055147	-7,592264641	FALSE
OG0000267	-14,90204776	35,80409552	-15,84470699	43,68941398	-7,885318464	FALSE
OG0000268	-24,33916876	54,67833752	-21,76150364	55,52300729	-0,8446697669	FALSE
OG0000269	-14,29666524	34,59333048	-18,56122361	49,12244721	-14,52911674	FALSE
OG0000270	-13,04769076	32,09538151	-11,54977325	35,0995465	-3,004164989	FALSE
OG0000271	-19,06405328	44,12810656	-17,34330226	46,68660453	-2,558497963	FALSE
OG0000272	-14,18506922	34,37013844	-14,04227268	40,08454537	-5,71440693	FALSE
OG0000273	-18,84290411	43,68580821	-19,04924475	50,0984895	-6,412681286	FALSE
OG0000275	-11,8317697	29,66353939	-12,48789239	36,97578477	-7,31224538	FALSE
OG0000276	-11,79347636	29,58695271	-11,07723072	34,15446144	-4,567508727	FALSE
OG0000277	-16,92263106	39,84526212	-16,75489626	45,50979252	-5,664530401	FALSE
OG0000278	-14,56427782	35,12855565	-14,55921952	41,11843904	-5,989883388	FALSE
OG0000280	-23,31880176	52,63760351	-23,48528058	58,97056116	-6,332957652	FALSE
OG0000281	-9,137358309	24,27471662	-8,864408678	29,72881736	-5,454100739	FALSE
OG0000282	-10,40336118	26,80672236	-10,90788081	33,81576162	-7,009039264	FALSE
OG0000284	-22,89740208	51,79480416	-21,40367567	54,80735135	-3,012547193	FALSE
OG0000286	-19,53531461	45,07062922	-17,04920942	46,09841884	-1,02778962	FALSE
OG0000287	-13,89343903	33,78687806	-13,34500448	38,69000896	-4,903130895	FALSE
OG0000288	-15,26486556	36,52973111	-14,97127406	41,94254812	-5,41281701	FALSE
OG0000289	-10,7825067	27,56501339	-10,38299534	32,76599068	-5,200977284	FALSE
OG0000290	-13,85998283	33,71996567	-14,34152551	40,68305102	-6,963085358	FALSE
OG0000291	-17,53148994	41,06297988	-15,65356167	43,30712333	-2,244143453	FALSE
OG0000292	-18,81234743	43,62469486	-19,22871187	50,45742374	-6,832728885	FALSE
OG0000293	-16,85546581	39,71093162	-14,50354099	41,00708199	-1,296150365	FALSE
OG0000294	-12,84396704	31,68793408	-11,85760879	35,71521758	-4,027283498	FALSE
OG0000295	-21,30226921	48,60453842	-21,46413021	54,92826042	-6,323721994	FALSE
OG0000296	-17,53524558	41,07049115	-16,60105201	45,20210402	-4,131612872	FALSE
OG0000298	-16,94686337	39,89372675	-17,04028803	46,08057607	-6,186849319	FALSE
OG0000299	-9,898351983	25,79670397	-9,784043899	31,5680878	-5,771383831	FALSE
OG0000300	-22,61556754	51,23113508	-20,22258581	52,44517162	-1,214036538	FALSE
OG0000301	-10,96254344	27,92508688	-9,260169243	30,52033849	-2,595251602	FALSE
OG0000302	-23,09500335	52,19000671	-21,91858388	55,83716777	-3,647161059	FALSE
OG0000303	-23,70884606	53,41769213	-20,52611911	53,05223823	0,3654539017	FALSE
OG0000304	-7,461654312	20,92330862	-7,786466394	27,57293279	-6,649624166	FALSE
OG0000305	-10,8288702	27,65774041	-10,46319805	32,92639609	-5,268655686	FALSE
OG0000306	-18,86434312	43,72868624	-16,61893659	45,23787318	-1,509186936	FALSE
OG0000308	-10,59747024	27,19494048	-9,074198267	30,14839653	-2,953456052	FALSE
OG0000309	-13,28423738	32,56847477	-13,4626261	38,9252522	-6,356777436	FALSE
OG0000310	-17,42286966	40,84573933	-18,78652784	49,57305567	-8,727316345	FALSE
OG0000311	-27,17185683	60,34371367	-25,10974327	62,21948653	-1,875772864	FALSE
OG0000312	-13,86749424	33,73498848	-16,52250268	45,04500536	-11,31001688	FALSE
OG0000313	-14,76977113	35,53954227	-14,82948688	41,65897377	-6,1194315	FALSE
OG0000314	-11,39318458	28,78636916	-11,77895388	35,55790776	-6,771538605	FALSE
OG0000315	-19,57832266	45,15664532	-19,81517828	51,63035655	-6,473711232	FALSE
OG0000316	-8,245461298	22,4909226	-9,487935809	30,97587162	-8,484949021	FALSE
OG0000317	-15,08388174	36,16776348	-13,63432745	39,2686549	-3,10089142	FALSE
OG0000319	-9,359697904	24,71939581	-8,952421494	29,90484299	-5,18544718	FALSE
OG0000320	-7,025327576	20,05065515	-7,998262637	27,99652527	-7,945870121	FALSE
OG0000321	-10,89280742	27,78561485	-9,555685533	31,11137107	-3,325756217	FALSE
OG0000322	-14,08189229	34,16378457	-14,67926974	41,35853948	-7,194754913	FALSE
OG0000323	-25,28961051	56,57922103	-23,89645069	59,79290139	-3,21368036	FALSE
OG0000324	-21,87536785	49,7507357	-19,02521662	50,05043323	-0,2996975353	FALSE
OG0000325	-14,08200711	34,16401421	-15,54180976	43,08361952	-8,919605312	FALSE
OG0000326	-26,2575707	58,51514141	-25,71221122	63,42442244	-4,909281029	FALSE
OG0000327	-22,17335952	50,34671904	-22,37541778	56,75083556	-6,404116519	FALSE
OG0000328	-11,5210448	29,04208961	-11,3955715	34,79114299	-5,749053388	FALSE
OG0000329	-15,58442731	37,16885463	-15,78672097	43,57344195	-6,404587322	FALSE
OG0000330	-14,47874782	34,95749563	-13,31971175	38,63942349	-3,681927864	FALSE
OG0000332	-21,28636528	48,57273057	-21,17857076	54,35714152	-5,784410952	FALSE
OG0000333	-14,87699052	35,75398104	-15,25221743	42,50443486	-6,750453816	FALSE
OG0000334	-13,67983223	33,35966446	-13,84444407	39,68888813	-6,329223676	FALSE
OG0000335	-13,35013514	32,70027028	-13,67143809	39,34287619	-6,642605901	FALSE
OG0000336	-10,29172994	26,58345988	-9,866613359	31,73322672	-5,14976684	FALSE
OG0000338	-13,8856098	33,77121961	-12,01595141	36,03190283	-2,260683222	FALSE
OG0000340	-23,31522812	52,63045623	-22,01264711	56,02529421	-3,394837976	FALSE
OG0000341	-5,163452348	16,3269047	-4,605926618	21,21185324	-4,884948539	FALSE
OG0000344	-18,93311444	43,86622888	-18,02954277	48,05908554	-4,192856664	FALSE
OG0000345	-8,91594988	23,83189976	-8,941979986	29,88395997	-6,052060212	FALSE
OG0000347	-17,19439163	40,38878326	-16,7536565	45,50731299	-5,118529732	FALSE
OG0000348	-16,64869522	39,29739043	-20,24582791	52,49165582	-13,19426539	FALSE
OG0000349	-13,7931542	33,58630841	-13,26512403	38,53024806	-4,943939656	FALSE
OG0000351	-16,24932789	38,49865577	-16,30745601	44,61491202	-6,116256253	FALSE
OG0000352	-20,35697367	46,71394735	-19,78021604	51,56043208	-4,846484736	FALSE
OG0000353	-16,20367404	38,40734808	-15,20484571	42,40969143	-4,002343349	FALSE
OG0000354	-15,59147828	37,18295656	-16,87291683	45,74583367	-8,562877109	FALSE
OG0000355	-14,73172236	35,46344471	-13,65273882	39,30547764	-3,842032928	FALSE
OG0000356	-14,66346499	35,32692997	-13,55662927	39,11325854	-3,78632857	FALSE
OG0000357	-21,67161031	49,34322062	-18,5797844	49,15956881	0,1836518079	FALSE
OG0000358	-21,38289162	48,76578325	-19,22192227	50,44384455	-1,678061302	FALSE
OG0000360	-12,99771545	31,9954309	-13,05423692	38,10847384	-6,113042948	FALSE
OG0000362	-13,24324287	32,48648575	-12,58641075	37,1728215	-4,686335751	FALSE
OG0000364	-15,52738696	37,05477393	-15,9035381	43,80707619	-6,752302266	FALSE
OG0000365	-22,34556923	50,69113846	-22,24430258	56,48860516	-5,797466701	FALSE
OG0000366	-9,900359441	25,80071888	-8,99853907	29,99707814	-4,196359257	FALSE
OG0000367	-14,64188812	35,28377623	-17,31627472	46,63254944	-11,34877321	FALSE
OG0000368	-15,17270604	36,34541209	-14,41362504	40,82725009	-4,481837996	FALSE
OG0000369	-23,28553234	52,57106468	-19,80121678	51,60243356	0,9686311149	FALSE
OG0000370	-25,44608016	56,89216033	-22,5611531	57,12230619	-0,230145865	FALSE
OG0000371	-17,72013902	41,44027804	-16,36840909	44,73681819	-3,296540145	FALSE
OG0000372	-8,720271319	23,44054264	-8,330078452	28,6601569	-5,219614267	FALSE
OG0000373	-10,48507018	26,97014035	-9,138808548	30,2776171	-3,307476745	FALSE
OG0000374	-12,36333611	30,72667222	-10,42946651	32,85893302	-2,1322608	FALSE
OG0000375	-17,48998503	40,97997007	-17,7329267	47,4658534	-6,485883337	FALSE
OG0000376	-18,09294668	42,18589335	-17,60953913	47,21907825	-5,033184902	FALSE
OG0000377	-19,49242295	44,98484591	-23,85344516	59,70689032	-14,72204441	FALSE
OG0000378	-10,75820083	27,51640167	-10,30242215	32,60484431	-5,08844264	FALSE
OG0000379	-8,693505674	23,38701135	-8,462015111	28,92403022	-5,537018873	FALSE
OG0000380	-13,94364282	33,88728565	-14,71676176	41,43352351	-7,546237866	FALSE
OG0000381	-9,503888259	25,00777652	-7,251189245	26,50237849	-1,494601972	FALSE
OG0000382	-16,25619767	38,51239534	-17,42075074	46,84150148	-8,329106143	FALSE
OG0000383	-15,76945171	37,53890341	-18,38324954	48,76649907	-11,22759566	FALSE
OG0000384	-23,60160186	53,20320372	-21,86616212	55,73232424	-2,529120526	FALSE
OG0000385	-13,92694508	33,85389016	-14,44010465	40,8802093	-7,02631914	FALSE
OG0000387	-14,1339193	34,26783859	-14,21432264	40,42864528	-6,160806684	FALSE
OG0000388	-13,95230832	33,90461663	-14,14239646	40,28479292	-6,380176288	FALSE
OG0000389	-12,93279614	31,86559228	-12,82891156	37,65782311	-5,792230827	FALSE
OG0000390	-6,531592437	19,06318487	-7,698525389	27,39705078	-8,333865903	FALSE
OG0000391	-16,21262166	38,42524332	-13,96114286	39,92228572	-1,4970424	FALSE
OG0000393	-17,73014107	41,46028215	-19,45827091	50,91654182	-9,456259669	FALSE
OG0000394	-19,63419662	45,26839324	-17,54678616	47,09357232	-1,825179077	FALSE
OG0000396	-16,29840615	38,5968123	-17,42238165	46,8447633	-8,247950996	FALSE
OG0000397	-9,209733498	24,419467	-9,291656769	30,58331354	-6,163846542	FALSE
OG0000398	-25,36390263	56,72780527	-26,08720831	64,17441661	-7,446611345	FALSE
OG0000399	-22,84553618	51,69107237	-22,03736938	56,07473875	-4,383666385	FALSE
OG0000400	-8,208417153	22,41683431	-6,827019421	25,65403884	-3,237204536	FALSE
OG0000401	-20,75238361	47,50476722	-19,46054138	50,92108275	-3,416315534	FALSE
OG0000402	-12,66465297	31,32930593	-13,2587397	38,51747939	-7,188173463	FALSE
OG0000403	-14,33426833	34,66853666	-14,97039278	41,94078556	-7,272248897	FALSE
OG0000404	-29,4543772	64,90875439	-29,74571498	71,49142996	-6,582675564	FALSE
OG0000405	-13,75667719	33,51335438	-13,86012975	39,72025951	-6,206905125	FALSE
OG0000406	-17,94859242	41,89718485	-17,60231074	47,20462148	-5,307436629	FALSE
OG0000407	-18,73646481	43,47292963	-17,27751153	46,55502306	-3,082093435	FALSE
OG0000408	-15,74049199	37,48098398	-21,34567005	54,6913401	-17,21035612	FALSE
OG0000409	-24,16285344	54,32570688	-23,56919149	59,13838298	-4,812676106	FALSE
OG0000410	-26,5566074	59,11321479	-28,04916344	68,09832687	-8,985112079	FALSE
OG0000411	-15,67756465	37,35512931	-11,92098368	35,84196735	1,513161952	FALSE
OG0000412	-12,50040756	31,00081512	-12,45955027	36,91910054	-5,918285419	FALSE
OG0000413	-10,90274799	27,80549598	-8,135453282	28,27090656	-0,4654105789	FALSE
OG0000414	-21,48668592	48,97337185	-18,11029738	48,22059477	0,7527770806	FALSE
OG0000415	-16,46904732	38,93809464	-15,78828369	43,57656738	-4,63847274	FALSE
OG0000416	-14,30826333	34,61652666	-14,27733656	40,55467313	-5,938146469	FALSE
OG0000417	-12,3018629	30,6037258	-10,91352094	33,82704188	-3,223316083	FALSE
OG0000418	-7,514957667	21,02991533	-6,735056959	25,47011392	-4,440198583	FALSE
OG0000419	-16,7562963	39,51259259	-16,14716465	44,2943293	-4,781736709	FALSE
OG0000420	-14,14139051	34,28278101	-14,55582903	41,11165806	-6,828877049	FALSE
OG0000421	-19,11739599	44,23479198	-18,57374963	49,14749926	-4,912707288	FALSE
OG0000422	-17,62292625	41,2458525	-16,42575555	44,8515111	-3,605658601	FALSE
OG0000423	-9,353510428	24,70702086	-9,038183501	30,076367	-5,369346146	FALSE
OG0000424	-17,89462127	41,78924253	-16,54398806	45,08797612	-3,29873359	FALSE
OG0000425	-15,23478691	36,46957381	-12,5301061	37,0602122	-0,5906383819	FALSE
OG0000426	-16,53877883	39,07755766	-16,67278321	45,34556641	-6,268008753	FALSE
OG0000428	-13,04571362	32,09142725	-12,47916692	36,95833384	-4,866906589	FALSE
OG0000429	-20,98873149	47,97746297	-20,61397301	53,22794602	-5,250483049	FALSE
OG0000430	-14,59509001	35,19018001	-14,47559902	40,95119803	-5,761018018	FALSE
OG0000431	-3,027505491	12,05501098	-2,834321841	17,66864368	-5,6136327	FALSE
OG0000432	-21,12394571	48,24789142	-20,33381517	52,66763035	-4,41973893	FALSE
OG0000433	-14,24545799	34,49091597	-13,891744	39,78348799	-5,292572018	FALSE
OG0000434	-13,72698169	33,45396338	-13,69843687	39,39687374	-5,942910367	FALSE
OG0000435	-22,03522201	50,07044402	-20,8355232	53,6710464	-3,600602375	FALSE
OG0000436	-11,73218686	29,46437371	-11,18048094	34,36096188	-4,896588167	FALSE
OG0000437	-12,70354366	31,40708732	-12,68906201	37,37812402	-5,971036704	FALSE
OG0000438	-9,510498386	25,02099677	-9,505823039	31,01164608	-5,990649305	FALSE
OG0000439	-13,89317981	33,78635961	-13,03176278	38,06352556	-4,277165944	FALSE
OG0000440	-24,83086147	55,66172293	-22,51285044	57,02570087	-1,363977942	FALSE
OG0000441	-15,53815503	37,07631007	-12,73862843	37,47725686	-0,4009467914	FALSE
OG0000442	-16,87356079	39,74712159	-17,50570882	47,01141765	-7,264296058	FALSE
OG0000443	-14,09754821	34,19509641	-13,64322178	39,28644356	-5,091347142	FALSE
OG0000444	-17,05400465	40,1080093	-16,02324073	44,04648146	-3,938472163	FALSE
OG0000445	-14,69187375	35,38374751	-15,11744186	42,23488371	-6,851136205	FALSE
OG0000446	-15,64898902	37,29797805	-13,34249377	38,68498754	-1,387009491	FALSE
OG0000447	-16,6157085	39,23141699	-15,45372121	42,90744241	-3,67602542	FALSE
OG0000448	-7,751784454	21,50356891	-9,212514571	30,42502914	-8,921460233	FALSE
OG0000449	-14,89144745	35,7828949	-14,32582818	40,65165636	-4,868761458	FALSE
OG0000450	-18,15952523	42,31905046	-20,26459057	52,52918115	-10,21013069	FALSE
OG0000451	-3,027505491	12,05501098	-2,834321841	17,66864368	-5,6136327	FALSE
OG0000452	-10,70173204	27,40346409	-10,52471139	33,04942278	-5,645958687	FALSE
OG0000453	-17,30214001	40,60428002	-16,49384633	44,98769265	-4,383412632	FALSE
OG0000454	-19,00546874	44,01093748	-17,44264324	46,88528647	-2,874348991	FALSE
OG0000455	-12,09412135	30,18824271	-12,08945131	36,17890263	-5,990659921	FALSE
OG0000456	-22,7927053	51,5854106	-19,58275534	51,16551067	0,419899924	FALSE
OG0000457	-13,04863962	32,09727925	-10,54068258	33,08136515	-0,9840859045	FALSE
OG0000458	-18,67361791	43,34723582	-18,97440922	49,94881845	-6,601582634	FALSE
OG0000459	-8,548074053	23,09614811	-7,21828777	26,43657554	-3,340427434	FALSE
OG0000460	-11,12917521	28,25835041	-10,78580779	33,57161557	-5,313265161	FALSE
OG0000461	-20,60126136	47,20252271	-19,85353828	51,70707657	-4,504553854	FALSE
OG0000462	-15,54932958	37,09865917	-15,54988748	43,09977496	-6,001115798	FALSE
OG0000463	-18,26779965	42,5355993	-16,79458247	45,58916494	-3,053565632	FALSE
OG0000464	-27,09669245	60,1933849	-27,33291092	66,66582184	-6,472436936	FALSE
OG0000465	-20,50555627	47,01111255	-18,86387656	49,72775312	-2,716640572	FALSE
OG0000466	-18,42076384	42,84152769	-15,91999704	43,83999408	-0,9984663975	FALSE
OG0000467	-12,63277113	31,26554226	-13,90160051	39,80320102	-8,537658764	FALSE
OG0000468	-13,46773953	32,93547907	-13,31173963	38,62347926	-5,688000198	FALSE
OG0000470	-3,027505491	12,05501098	-2,834321841	17,66864368	-5,6136327	FALSE
OG0000471	-14,01240263	34,02480525	-14,74093062	41,48186124	-7,457055986	FALSE
OG0000472	-8,861001382	23,72200276	-8,598768222	29,19753644	-5,475533679	FALSE
OG0000473	-15,94843625	37,8968725	-14,16473575	40,3294715	-2,432599	FALSE
OG0000476	-3,027505491	12,05501098	-2,834321841	17,66864368	-5,6136327	FALSE
OG0000477	-18,32717668	42,65435337	-17,44247818	46,88495636	-4,230602996	FALSE
OG0000478	-12,91216644	31,82433287	-12,43370724	36,86741449	-5,043081616	FALSE
OG0000479	-17,66407311	41,32814622	-21,79281527	55,58563055	-14,25748433	FALSE
OG0000480	-17,01804339	40,03608679	-16,45217352	44,90434704	-4,86826025	FALSE
OG0000481	-15,82024984	37,64049967	-15,64373659	43,28747319	-5,646973512	FALSE
OG0000482	-17,04505996	40,09011992	-15,75278513	43,50557027	-3,41545035	FALSE
OG0000483	-18,27753118	42,55506236	-15,47271804	42,94543608	-0,3903737193	FALSE
OG0000484	-13,9019422	33,80388441	-13,16164834	38,32329668	-4,519412278	FALSE
OG0000486	-19,33680506	44,67361012	-19,65350481	51,30700961	-6,633399498	FALSE
OG0000488	-11,97568769	29,95137537	-11,39675205	34,7935041	-4,842128724	FALSE
OG0000489	-11,28451336	28,56902672	-10,4633257	32,9266514	-4,35762468	FALSE
OG0000490	-11,26207378	28,52414755	-10,27737387	32,55474774	-4,030600193	FALSE
OG0000491	-14,11724574	34,23449147	-13,81140285	39,62280569	-5,38831422	FALSE
OG0000492	-12,2864805	30,572961	-12,43798959	36,87597917	-6,303018173	FALSE
OG0000495	-14,04019561	34,08039121	-12,89607418	37,79214836	-3,711757146	FALSE
OG0000496	-20,99665386	47,99330773	-18,3981541	48,79630821	-0,8030004788	FALSE
OG0000497	-18,49951926	42,99903851	-19,10572197	50,21144393	-7,212405419	FALSE
OG0000499	-9,898351983	25,79670397	-10,3236946	32,64738921	-6,850685243	FALSE
OG0000500	-15,95098416	37,90196832	-16,83276025	45,6655205	-7,763552184	FALSE
OG0000501	-16,55372657	39,10745315	-15,29585326	42,59170651	-3,484253364	FALSE
OG0000502	-18,14341572	42,28683144	-18,28326252	48,56652504	-6,279693601	FALSE
OG0000503	-12,64410724	31,28821448	-12,28802998	36,57605996	-5,287845478	FALSE
OG0000504	-11,99810385	29,99620771	-11,60210305	35,2042061	-5,207998389	FALSE
OG0000505	-18,90254117	43,80508234	-18,75215282	49,50430565	-5,699223305	FALSE
OG0000506	-16,21886143	38,43772286	-15,48657405	42,9731481	-4,535425234	FALSE
OG0000507	-13,21030055	32,42060111	-12,66852071	37,33704143	-4,91644032	FALSE
OG0000508	-12,37852149	30,75704298	-11,37802534	34,75605069	-3,999007711	FALSE
OG0000509	-17,80368285	41,6073657	-16,07440658	44,14881316	-2,54144746	FALSE
OG0000510	-17,65408496	41,30816992	-15,27145219	42,54290437	-1,234734453	FALSE
OG0000511	-16,61080194	39,22160388	-18,19635548	48,39271095	-9,171107075	FALSE
OG0000512	-19,29572125	44,5914425	-18,63575942	49,27151884	-4,680076338	FALSE
OG0000513	-14,21816977	34,43633954	-10,9217694	33,8435388	0,5928007427	FALSE
OG0000515	-9,304943391	24,60988678	-8,18177812	28,36355624	-3,753669458	FALSE
OG0000517	-12,94071527	31,88143054	-9,974413679	31,94882736	-0,06739681935	FALSE
OG0000518	-19,47175678	44,94351356	-19,11738002	50,23476003	-5,291246477	FALSE
OG0000519	-20,90412198	47,80824397	-21,24053475	54,48106951	-6,672825542	FALSE
OG0000520	-18,26432986	42,52865972	-15,82485603	43,64971206	-1,121052344	FALSE
OG0000521	-20,52227306	47,04454613	-20,33769233	52,67538466	-5,630838533	FALSE
OG0000522	-6,62727091	19,25454182	-6,304942469	24,60988494	-5,355343118	FALSE
OG0000523	-17,14845859	40,29691718	-18,02294389	48,04588779	-7,748970609	FALSE
OG0000524	-18,8632683	43,7265366	-17,9453145	47,89062901	-4,164092404	FALSE
OG0000526	-17,75538035	41,51076071	-15,15229392	42,30458784	-0,7938271347	FALSE
OG0000527	-15,12804755	36,25609509	-15,18051523	42,36103046	-6,104935369	FALSE
OG0000528	-10,74728857	27,49457714	-10,05593321	32,11186642	-4,617289285	FALSE
OG0000529	-16,27275486	38,54550972	-14,60375917	41,20751835	-2,662008628	FALSE
OG0000530	-14,69292996	35,38585992	-12,99515218	37,99030437	-2,604444453	FALSE
OG0000531	-22,94279964	51,88559928	-23,45450999	58,90901999	-7,02342071	FALSE
OG0000532	-13,38273486	32,76546973	-11,82904567	35,65809133	-2,892621604	FALSE
OG0000533	-18,86577846	43,73155691	-17,87638072	47,75276145	-4,021204533	FALSE
OG0000535	-11,11410088	28,22820176	-8,223911613	28,44782323	-0,2196214638	FALSE
OG0000536	-9,491814947	24,98362989	-9,312727565	30,62545513	-5,641825237	FALSE
OG0000538	-25,18457707	56,36915414	-23,04783084	58,09566168	-1,72650754	FALSE
OG0000539	-21,34566853	48,69133706	-21,08976939	54,17953879	-5,488201729	FALSE
OG0000540	-24,92774473	55,85548946	-21,05148738	54,10297475	1,752514712	FALSE
OG0000542	-13,21764684	32,43529367	-12,48538486	36,97076972	-4,535476046	FALSE
OG0000543	-3,027505491	12,05501098	-2,834321841	17,66864368	-5,6136327	FALSE
OG0000544	-12,58706389	31,17412778	-11,76249643	35,52499287	-4,350865087	FALSE
OG0000545	-19,3943515	44,788703	-19,46616398	50,93232796	-6,143624959	FALSE
OG0000546	-6,576284589	19,15256918	-5,427045073	22,85409015	-3,701520969	FALSE
OG0000547	-15,08344939	36,16689878	-15,27261263	42,54522525	-6,378326478	FALSE
OG0000548	-12,26457166	30,52914333	-11,408072	34,816144	-4,28700067	FALSE
OG0000549	-15,55294209	37,10588418	-15,26233932	42,52467864	-5,418794462	FALSE
OG0000550	-11,20848508	28,41697016	-11,14514019	34,29028037	-5,873310218	FALSE
OG0000551	-12,8201575	31,64031501	-11,56023363	35,12046726	-3,480152253	FALSE
OG0000553	-9,574474518	25,14894904	-9,493852427	30,98770485	-5,838755816	FALSE
OG0000554	-13,9679469	33,9358938	-16,52066077	45,04132155	-11,10542774	FALSE
OG0000555	-12,44760248	30,89520495	-11,59695283	35,19390565	-4,298700698	FALSE
OG0000556	-20,18083621	46,36167242	-20,27353036	52,54706072	-6,185388305	FALSE
OG0000557	-20,13127048	46,26254097	-19,03998175	50,0799635	-3,817422537	FALSE
OG0000558	-15,54777311	37,09554623	-15,33397538	42,66795077	-5,572404541	FALSE
OG0000559	-7,959227056	21,91845411	-7,84450486	27,68900972	-5,770555608	FALSE
OG0000560	-17,32345394	40,64690787	-21,20450382	54,40900763	-13,76209976	FALSE
OG0000561	-21,27791094	48,55582189	-18,80046264	49,60092527	-1,045103386	FALSE
OG0000562	-12,80284779	31,60569558	-11,95957982	35,91915963	-4,313464048	FALSE
OG0000563	-19,29226445	44,5845289	-18,23314451	48,46628901	-3,881760111	FALSE
OG0000564	-16,31327155	38,6265431	-16,32571455	44,65142911	-6,02488601	FALSE
OG0000565	-19,73359183	45,46718366	-19,36359261	50,72718522	-5,260001556	FALSE
OG0000566	-16,05752431	38,11504863	-15,73174686	43,46349371	-5,348445084	FALSE
OG0000567	-11,98695202	29,97390403	-12,14402785	36,2880557	-6,314151668	FALSE
OG0000568	-17,07607994	40,15215988	-20,31746717	52,63493435	-12,48277447	FALSE
OG0000569	-15,85226903	37,70453806	-14,05880099	40,11760198	-2,413063926	FALSE
OG0000570	-15,5670119	37,13402379	-16,10210204	44,20420409	-7,070180298	FALSE
OG0000572	-20,23039508	46,46079015	-19,86083261	51,72166522	-5,260875066	FALSE
OG0000573	-8,044464028	22,08892806	-6,872767182	25,74553436	-3,656606308	FALSE
OG0000574	-11,96788106	29,93576212	-12,15051863	36,30103726	-6,365275149	FALSE
OG0000575	-8,868910421	23,73782084	-8,700922434	29,40184487	-5,664024027	FALSE
OG0000576	-9,64859675	25,2971935	-9,600448779	31,20089756	-5,903704059	FALSE
OG0000577	-15,104763	36,209526	-12,50689638	37,01379276	-0,8042667603	FALSE
OG0000580	-16,32782754	38,65565507	-16,4016798	44,8033596	-6,147704523	FALSE
OG0000581	-10,76026957	27,52053915	-11,81302493	35,62604985	-8,105510702	FALSE
OG0000582	-5,320075533	16,64015107	-5,69645238	23,39290476	-6,752753695	FALSE
OG0000583	-17,42891164	40,85782328	-17,92201187	47,84402374	-6,986200465	FALSE
OG0000584	-13,27337691	32,54675382	-10,14901167	32,29802334	0,2487304858	FALSE
OG0000586	-9,791355145	25,58271029	-10,27466217	32,54932433	-6,966614045	FALSE
OG0000587	-12,5559226	31,1118452	-11,2339972	34,4679944	-3,356149191	FALSE
OG0000588	-16,10740015	38,2148003	-20,33151123	52,66302246	-14,44822216	FALSE
OG0000589	-13,59262285	33,1852457	-12,69278634	37,38557268	-4,200326983	FALSE
OG0000590	-17,8842146	41,76842921	-18,23117235	48,4623447	-6,69391549	FALSE
OG0000591	-17,65629542	41,31259084	-20,98758476	53,97516952	-12,66257869	FALSE
OG0000592	-11,21589206	28,43178412	-10,5936699	33,1873398	-4,755555685	FALSE
OG0000593	-14,34531641	34,69063283	-15,69262837	43,38525674	-8,69462391	FALSE
OG0000594	-4,830447656	15,66089531	-4,351684142	20,70336828	-5,042472972	FALSE
OG0000595	-12,94280896	31,88561792	-13,43750003	38,87500005	-6,98938213	FALSE
OG0000596	-15,8400418	37,6800836	-18,41078649	48,82157297	-11,14148937	FALSE
OG0000597	-12,28181893	30,56363787	-12,42968448	36,85936897	-6,295731098	FALSE
OG0000598	-17,68333441	41,36666881	-13,89879278	39,79758556	1,569083252	FALSE
OG0000599	-11,03835232	28,07670463	-10,6388038	33,27760761	-5,200902976	FALSE
OG0000600	-21,02235953	48,04471907	-17,63876551	47,27753101	0,7671880562	FALSE
OG0000602	-10,2734729	26,5469458	-9,881222647	31,76244529	-5,215499491	FALSE
OG0000603	-17,5150668	41,0301336	-16,70248352	45,40496704	-4,374833446	FALSE
OG0000604	-13,37188177	32,74376354	-13,16623871	38,33247742	-5,588713877	FALSE
OG0000605	-12,88977715	31,7795543	-10,59857303	33,19714606	-1,417591759	FALSE
OG0000606	-20,59534218	47,19068436	-19,2558753	50,5117506	-3,321066241	FALSE
OG0000608	-16,53209505	39,0641901	-15,12810509	42,25621017	-3,192020072	FALSE
OG0000609	-16,19284661	38,38569321	-14,44590143	40,89180286	-2,506109651	FALSE
OG0000610	-21,90194172	49,80388343	-20,26036314	52,52072629	-2,716842854	FALSE
OG0000612	-16,80379899	39,60759798	-15,66265451	43,32530902	-3,717711036	FALSE
OG0000613	-13,76489453	33,52978905	-13,67816981	39,35633963	-5,826550576	FALSE
OG0000614	-17,47368172	40,94736343	-15,58805084	43,17610168	-2,228738245	FALSE
OG0000615	-14,32096833	34,64193666	-13,2420623	38,4841246	-3,842187939	FALSE
OG0000617	-14,74684759	35,49369518	-14,07116023	40,14232045	-4,648625275	FALSE
OG0000618	-18,86714209	43,73428419	-18,15918885	48,3183777	-4,584093508	FALSE
OG0000619	-3,027505491	12,05501098	-2,834321841	17,66864368	-5,6136327	FALSE
OG0000620	-11,51760772	29,03521545	-11,1068608	34,21372161	-5,178506161	FALSE
OG0000621	-12,28103067	30,56206134	-12,17765203	36,35530406	-5,793242719	FALSE
OG0000623	-7,467305059	20,93461012	-8,071397257	28,14279451	-7,208184396	FALSE
OG0000624	-12,55739417	31,11478834	-12,67147521	37,34295041	-6,228162074	FALSE
OG0000625	-19,43570439	44,87140877	-18,96395131	49,92790262	-5,056493852	FALSE
OG0000626	-11,20848508	28,41697016	-11,14514019	34,29028037	-5,873310218	FALSE
OG0000627	-11,29779816	28,59559632	-10,71865921	33,43731841	-4,84172209	FALSE
OG0000628	-7,505076593	21,01015319	-6,923583188	25,84716638	-4,837013189	FALSE
OG0000629	-15,38040594	36,76081188	-19,11500542	50,23001084	-13,46919895	FALSE
OG0000630	-18,67626133	43,35252265	-18,83586148	49,67172296	-6,319200311	FALSE
OG0000631	-14,60729158	35,21458316	-14,10411848	40,20823695	-4,993653795	FALSE
OG0000632	-12,17650721	30,35301442	-12,35577584	36,71155168	-6,358537257	FALSE
OG0000633	-15,66644933	37,33289865	-15,96226347	43,92452694	-6,591628291	FALSE
OG0000634	-9,355406045	24,71081209	-8,860085524	29,72017105	-5,009358957	FALSE
OG0000635	-14,12849334	34,25698668	-13,66050134	39,32100268	-5,064015994	FALSE
OG0000636	-10,53775444	27,07550888	-7,974815928	27,94963186	-0,8741229804	FALSE
OG0000637	-23,63568285	53,27136571	-23,41167204	58,82334407	-5,551978364	FALSE
OG0000638	-16,74315098	39,48630196	-15,9620615	43,92412301	-4,437821048	FALSE
OG0000639	-14,43514637	34,87029273	-11,54229759	35,08459518	-0,2143024477	FALSE
OG0000640	-24,52423868	55,04847737	-22,32658935	56,65317871	-1,604701337	FALSE
OG0000641	-17,55378872	41,10757744	-21,0579979	54,1159958	-13,00841836	FALSE
OG0000643	-13,00038193	32,00076387	-14,60356746	41,20713493	-9,20637106	FALSE
OG0000644	-10,48949661	26,97899321	-10,49301571	32,98603141	-6,007038202	FALSE
OG0000645	-13,84678653	33,69357305	-13,19399587	38,38799174	-4,694418692	FALSE
OG0000646	-10,0673217	26,13464341	-8,283598141	28,56719628	-2,432552875	FALSE
OG0000647	-12,8044997	31,60899939	-11,56133999	35,12267999	-3,513680593	FALSE
OG0000648	-17,61937682	41,23875364	-14,30667836	40,61335671	0,6253969219	FALSE
OG0000649	-8,889513454	23,77902691	-7,356756553	26,71351311	-2,934486198	FALSE
OG0000650	-7,822088463	21,64417693	-7,992389479	27,98477896	-6,340602033	FALSE
OG0000651	-17,12021126	40,24042251	-16,64581597	45,29163195	-5,051209438	FALSE
OG0000652	-15,04449019	36,08898038	-15,9877466	43,97549321	-7,886512831	FALSE
OG0000653	-11,63674062	29,27348125	-10,2267353	32,45347061	-3,179989359	FALSE
OG0000654	-14,62227382	35,24454765	-14,752896	41,50579199	-6,261244345	FALSE
OG0000655	-12,12361912	30,24723823	-10,15154762	32,30309525	-2,055857015	FALSE
OG0000656	-18,52303912	43,04607823	-16,54819858	45,09639716	-2,050318926	FALSE
OG0000657	-16,79303955	39,58607911	-15,78176283	43,56352567	-3,977446559	FALSE
OG0000659	-12,09529947	30,19059894	-11,97817403	35,95634806	-5,765749111	FALSE
OG0000660	-8,65854766	23,31709532	-8,598651403	29,19730281	-5,880207486	FALSE
OG0000661	-14,20668673	34,41337347	-11,13926761	34,27853523	0,1348382417	FALSE
OG0000662	-11,88887673	29,77775346	-10,80338413	33,60676826	-3,829014799	FALSE
OG0000663	-14,85406412	35,70812824	-15,29869293	42,59738587	-6,889257632	FALSE
OG0000664	-10,98647848	27,97295696	-7,549549334	27,09909867	0,8738582881	FALSE
OG0000665	-15,58264148	37,16528296	-12,2354037	36,47080739	0,6944755614	FALSE
OG0000666	-15,39804064	36,79608129	-14,02753025	40,05506051	-3,258979218	FALSE
OG0000667	-10,40336118	26,80672236	-10,00452927	32,00905855	-5,202336193	FALSE
OG0000668	-16,86183933	39,72367865	-16,54693526	45,09387051	-5,370191863	FALSE
OG0000669	-11,58244675	29,16489349	-10,97382613	33,94765226	-4,782758766	FALSE
OG0000670	-17,98218256	41,96436512	-21,6353378	55,2706756	-13,30631048	FALSE
OG0000671	-12,23672878	30,47345757	-9,251703682	30,50340736	-0,02994979644	FALSE
OG0000673	-15,38116028	36,76232055	-16,47667259	44,95334517	-8,191024617	FALSE
OG0000674	-10,01417531	26,02835061	-9,153177089	30,30635418	-4,278003564	FALSE
OG0000675	-18,8774763	43,7549526	-18,18403544	48,36807089	-4,613118291	FALSE
OG0000676	-12,81740426	31,63480853	-9,227176644	30,45435329	1,180455238	FALSE
OG0000677	-13,34980368	32,69960736	-13,59974692	39,19949383	-6,49988647	FALSE
OG0000678	-12,30967627	30,61935253	-12,61923134	37,23846268	-6,619110147	FALSE
OG0000679	-14,43705798	34,87411597	-12,89879184	37,79758368	-2,923467709	FALSE
OG0000680	-7,287535625	20,57507125	-6,885649226	25,77129845	-5,196227201	FALSE
OG0000681	-9,799684458	25,59936892	-8,274135907	28,54827181	-2,948902899	FALSE
OG0000682	-7,178414262	20,35682852	-7,220129012	26,44025802	-6,0834295	FALSE
OG0000684	-9,098346039	24,19669208	-8,577834916	29,15566983	-4,958977753	FALSE
OG0000685	-15,92931446	37,85862893	-15,83469414	43,66938828	-5,810759349	FALSE
OG0000686	-11,21487603	28,42975205	-10,25105176	32,50210351	-4,072351462	FALSE
OG0000687	-15,57585535	37,1517107	-13,84940157	39,69880314	-2,547092438	FALSE
OG0000688	-16,6264366	39,25287321	-21,21399691	54,42799382	-15,17512061	FALSE
OG0000689	-10,47019328	26,94038656	-10,16330784	32,32661568	-5,386229118	FALSE
OG0000690	-15,98905322	37,97810643	-15,29003919	42,58007837	-4,601971939	FALSE
OG0000691	-9,291723854	24,58344771	-8,343005552	28,6860111	-4,102563397	FALSE
OG0000692	-16,59758817	39,19517633	-16,72356872	45,44713744	-6,251961103	FALSE
OG0000693	-17,34913508	40,69827015	-19,49058852	50,98117704	-10,28290689	FALSE
OG0000694	-13,77442809	33,54885618	-13,70886998	39,41773996	-5,86888378	FALSE
OG0000695	-13,91542478	33,83084957	-14,96013035	41,92026071	-8,089411138	FALSE
OG0000696	-12,25610749	30,51221499	-11,37458583	34,74917167	-4,236956683	FALSE
OG0000697	-24,65083384	55,30166767	-24,2004678	60,40093561	-5,099267932	FALSE
OG0000698	-17,85057194	41,70114389	-16,32367443	44,64734886	-2,946204971	FALSE
OG0000699	-8,363698583	22,72739717	-8,588675003	29,17735001	-6,44995284	FALSE
OG0000700	-22,47883473	50,95766945	-21,71044399	55,42088797	-4,463218516	FALSE
OG0000701	-6,62727091	19,25454182	-6,304942469	24,60988494	-5,355343118	FALSE
OG0000702	-11,18595663	28,37191325	-11,08732902	34,17465805	-5,802744798	FALSE
OG0000703	-17,65603374	41,31206748	-17,73112333	47,46224666	-6,150179178	FALSE
OG0000704	-18,59200519	43,18401038	-22,35421299	56,70842599	-13,52441561	FALSE
OG0000705	-18,30059084	42,60118167	-18,70023918	49,40047837	-6,799296691	FALSE
OG0000706	-11,07920461	28,15840921	-10,73997057	33,47994114	-5,321531928	FALSE
OG0000709	-18,02380303	42,04760607	-17,37682828	46,75365657	-4,706050496	FALSE
OG0000710	-13,33346282	32,66692563	-12,48595035	36,97190071	-4,304975073	FALSE
OG0000711	-18,98930919	43,97861837	-18,2105484	48,42109681	-4,442478436	FALSE
OG0000712	-13,37004878	32,74009757	-13,08607912	38,17215824	-5,43206068	FALSE
OG0000713	-18,06911197	42,13822394	-14,86815885	41,7363177	0,4019062349	FALSE
OG0000714	-12,27632151	30,55264302	-11,47861737	34,95723474	-4,404591724	FALSE
OG0000715	-15,39837098	36,79674195	-16,10330444	44,20660887	-7,409866918	FALSE
OG0000716	-17,68396391	41,36792781	-16,65889148	45,31778296	-3,949855142	FALSE
OG0000717	-12,22034258	30,44068516	-11,98792989	35,97585977	-5,535174614	FALSE
OG0000718	-11,60831	29,21662001	-10,96579279	33,93158558	-4,714965571	FALSE
OG0000719	-9,868401119	25,73680224	-9,610005152	31,2200103	-5,483208066	FALSE
OG0000720	-15,389062	36,778124	-15,44297525	42,8859505	-6,107826505	FALSE
OG0000721	-17,33662221	40,67324441	-17,02686607	46,05373213	-5,380487719	FALSE
OG0000722	-17,32336999	40,64673998	-18,32382627	48,64765255	-8,000912568	FALSE
OG0000723	-10,72270864	27,44541727	-9,917408635	31,83481727	-4,389399995	FALSE
OG0000724	-13,93978467	33,87956935	-13,90800082	39,81600163	-5,936432284	FALSE
OG0000726	-7,374498667	20,74899733	-6,960297577	25,92059515	-5,17159782	FALSE
OG0000727	-15,63685602	37,27371204	-13,94890928	39,89781857	-2,624106527	FALSE
OG0000728	-11,30648476	28,61296953	-10,57012156	33,14024313	-4,5272736	FALSE
OG0000730	-14,75635796	35,51271591	-12,22400029	36,44800059	-0,9352846759	FALSE
OG0000731	-15,14847579	36,29695158	-15,29146702	42,58293403	-6,285982454	FALSE
OG0000732	-12,68201038	31,36402076	-13,16959973	38,33919946	-6,9751787	FALSE
OG0000734	-6,045561298	18,0911226	-6,046658289	24,09331658	-6,002193983	FALSE
OG0000735	-15,78467272	37,56934543	-16,5753826	45,15076521	-7,581419772	FALSE
OG0000737	-12,43422256	30,86844513	-10,93858016	33,87716033	-3,008715197	FALSE
OG0000738	-11,48609733	28,97219465	-11,4251257	34,8502514	-5,87805675	FALSE
OG0000739	-8,670362649	23,3407253	-7,635716642	27,27143328	-3,930707986	FALSE
OG0000740	-11,92698098	29,85396196	-13,6619298	39,3238596	-9,469897635	FALSE
OG0000741	-12,00462281	30,00924562	-11,05586282	34,11172563	-4,102480015	FALSE
OG0000742	-13,56965386	33,13930771	-11,22348611	34,44697221	-1,307664499	FALSE
OG0000743	-12,71641671	31,43283342	-12,50973363	37,01946725	-5,586633836	FALSE
OG0000744	-17,92260686	41,84521373	-16,93519595	45,87039189	-4,025178162	FALSE
OG0000745	-9,509854761	25,01970952	-10,14003093	32,28006187	-7,260352343	FALSE
OG0000746	-17,62928549	41,25857097	-14,357795	40,71559	0,542980973	FALSE
OG0000747	-13,00014852	32,00029705	-12,41294453	36,82588906	-4,825592009	FALSE
OG0000748	-16,58555684	39,17111368	-15,64410059	43,28820118	-4,1170875	FALSE
OG0000749	-18,30417371	42,60834743	-17,81872679	47,63745358	-5,029106159	FALSE
OG0000750	-12,18876886	30,37753772	-11,83296795	35,66593589	-5,288398177	FALSE
OG0000751	-13,96018376	33,92036753	-17,82320384	47,64640767	-13,72604014	FALSE
OG0000752	-16,36916241	38,73832481	-15,57709682	43,15419364	-4,415868825	FALSE
OG0000753	-15,51337409	37,02674819	-15,64491617	43,28983233	-6,263084145	FALSE
OG0000754	-11,68424975	29,36849951	-11,0906249	34,1812498	-4,812750297	FALSE
OG0000755	-12,55462244	31,10924489	-12,677343	37,35468599	-6,245441104	FALSE
OG0000757	-22,18591341	50,37182682	-20,14387867	52,28775733	-1,915930508	FALSE
OG0000758	-14,10583186	34,21166373	-11,65566855	35,31133711	-1,099673377	FALSE
OG0000760	-17,01999323	40,03998646	-16,94987532	45,89975063	-5,859764169	FALSE
OG0000761	-12,17976605	30,3595321	-11,63721487	35,27442974	-4,914897645	FALSE
OG0000762	-8,098123237	22,19624647	-7,88342023	27,76684046	-5,570593985	FALSE
OG0000763	-21,68512978	49,37025956	-20,23149231	52,46298461	-3,092725055	FALSE
OG0000764	-15,30876025	36,61752049	-13,48542641	38,97085282	-2,353332324	FALSE
OG0000765	-14,08342782	34,16685563	-13,01877353	38,03754707	-3,870691436	FALSE
OG0000766	-10,43356973	26,86713946	-10,37459958	32,74919916	-5,882059696	FALSE
OG0000767	-10,95525569	27,91051138	-9,239006434	30,47801287	-2,567501492	FALSE
OG0000768	-14,7164396	35,43287919	-14,36332584	40,72665168	-5,293772489	FALSE
OG0000769	-15,33489156	36,66978312	-12,7329059	37,4658118	-0,7960286774	FALSE
OG0000770	-17,17632086	40,35264172	-17,01840142	46,03680284	-5,684161124	FALSE
OG0000771	-14,50744359	35,01488718	-12,65595902	37,31191805	-2,29703087	FALSE
OG0000772	-10,64535777	27,29071555	-8,921879707	29,84375941	-2,553043866	FALSE
OG0000773	-11,75086538	29,50173076	-11,73617485	35,47234971	-5,970618944	FALSE
OG0000774	-16,50268608	39,00537216	-15,45899037	42,91798074	-3,912608582	FALSE
OG0000775	-9,040058022	24,08011604	-9,904279215	31,80855843	-7,728442386	FALSE
OG0000776	-10,70890041	27,41780081	-10,3706975	32,74139501	-5,323594196	FALSE
OG0000777	-12,51291275	31,02582551	-11,16518651	34,33037302	-3,304547513	FALSE
OG0000778	-15,19475654	36,38951309	-15,02597672	42,05195344	-5,662440352	FALSE
OG0000780	-6,039747301	18,0794946	-5,398911568	22,79782314	-4,718328536	FALSE
OG0000781	-10,42895889	26,85791778	-10,5131464	33,0262928	-6,168375023	FALSE
OG0000782	-19,59181309	45,18362618	-20,06137181	52,12274362	-6,939117442	FALSE
OG0000783	-10,34650926	26,69301852	-9,108319812	30,21663962	-3,5236211	FALSE
OG0000784	-21,67041903	49,34083806	-17,72518687	47,45037373	1,890464325	FALSE
OG0000785	-18,55095593	43,10191185	-17,52219181	47,04438362	-3,942471761	FALSE
OG0000786	-12,79029719	31,58059438	-8,918351145	29,83670229	1,743892092	FALSE
OG0000788	-15,1009022	36,20180439	-13,96680154	39,93360309	-3,731798696	FALSE
OG0000789	-17,17040802	40,34081603	-17,01747597	46,03495193	-5,694135897	FALSE
OG0000790	-18,34353442	42,68706884	-16,74524531	45,49049062	-2,80342177	FALSE
OG0000791	-15,27689512	36,55379024	-16,14442691	44,28885382	-7,735063587	FALSE
OG0000793	-7,587017394	21,17403479	-7,018824803	26,03764961	-4,863614818	FALSE
OG0000794	-14,52927705	35,05855411	-15,68857365	43,37714731	-8,318593201	FALSE
OG0000795	-12,82496458	31,64992917	-16,45124365	44,90248731	-13,25255814	FALSE
OG0000796	-15,60691425	37,2138285	-19,17224557	50,34449114	-13,13066263	FALSE
OG0000797	-14,55415968	35,10831937	-13,90947684	39,81895368	-4,710634315	FALSE
OG0000798	-6,44276412	18,88552824	-7,363167355	26,72633471	-7,840806471	FALSE
OG0000799	-14,51291072	35,02582143	-15,07619696	42,15239391	-7,12657248	FALSE
OG0000800	-16,61114484	39,22228969	-15,53415355	43,06830709	-3,846017405	FALSE
OG0000801	-18,46783671	42,93567342	-17,75851214	47,51702428	-4,581350858	FALSE
OG0000802	-17,61589497	41,23178994	-15,13633304	42,27266608	-1,040876135	FALSE
OG0000803	-15,4664351	36,93287021	-14,16732175	40,33464349	-3,401773285	FALSE
OG0000804	-14,64341493	35,28682985	-13,12700868	38,25401735	-2,967187502	FALSE
OG0000805	-11,54702674	29,09405348	-9,968865339	31,93773068	-2,8436772	FALSE
OG0000806	-25,20691258	56,41382516	-25,21008225	62,42016451	-6,00633935	FALSE
OG0000807	-10,87772197	27,75544393	-9,811607974	31,62321595	-3,867772013	FALSE
OG0000808	-16,08018383	38,16036767	-16,10068457	44,20136914	-6,041001469	FALSE
OG0000809	-14,84988959	35,69977917	-14,89718742	41,79437483	-6,094595661	FALSE
OG0000810	-8,033451266	22,06690253	-7,464315943	26,92863189	-4,861729353	FALSE
OG0000811	-14,12127166	34,24254332	-12,50972713	37,01945427	-2,776910951	FALSE
OG0000812	-10,40622645	26,8124529	-9,20430044	30,40860088	-3,596147981	FALSE
OG0000813	-13,04909347	32,09818694	-12,46074643	36,92149286	-4,823305916	FALSE
OG0000814	-12,22390217	30,44780433	-11,37635021	34,75270042	-4,304896089	FALSE
OG0000815	-15,40634455	36,81268909	-15,10686993	42,21373986	-5,401050771	FALSE
OG0000816	-9,749581461	25,49916292	-9,142986941	30,28597388	-4,78681096	FALSE
OG0000817	-17,75929421	41,51858842	-15,2954973	42,5909946	-1,072406179	FALSE
OG0000818	-14,21864615	34,4372923	-14,69827617	41,39655233	-6,959260028	FALSE
OG0000819	-9,847807619	25,69561524	-9,864346178	31,72869236	-6,033077117	FALSE
OG0000820	-14,15218353	34,30436705	-13,31300447	38,62600894	-4,321641886	FALSE
OG0000821	-11,81822324	29,63644648	-11,06204659	34,12409318	-4,487646701	FALSE
OG0000822	-15,87258187	37,74516374	-14,07968432	40,15936864	-2,414204898	FALSE
OG0000823	-22,73678264	51,47356529	-19,3594873	50,71897461	0,754590679	FALSE
OG0000824	-14,60444946	35,20889891	-11,57485759	35,14971517	0,05918373647	FALSE
OG0000825	-8,781591176	23,56318235	-7,127893851	26,2557877	-2,69260535	FALSE
OG0000826	-18,77088103	43,54176205	-17,74863646	47,49727292	-3,955510871	FALSE
OG0000827	-10,48225322	26,96450645	-10,23251264	32,46502527	-5,500518824	FALSE
OG0000828	-12,87052323	31,74104646	-12,03001731	36,06003461	-4,318988156	FALSE
OG0000829	-16,97629576	39,95259152	-18,19650642	48,39301284	-8,440421322	FALSE
OG0000830	-14,3218622	34,6437244	-12,31487778	36,62975555	-1,986031148	FALSE
OG0000831	-17,19652893	40,39305786	-15,64962569	43,29925138	-2,906193518	FALSE
OG0000832	-16,26873916	38,53747833	-14,61866787	41,23733574	-2,699857414	FALSE
OG0000833	-14,97446368	35,94892736	-16,04605545	44,09211089	-8,143183539	FALSE
OG0000835	-13,28860042	32,57720085	-13,2381648	38,4763296	-5,899128753	FALSE
OG0000836	-14,87172298	35,74344595	-12,02734169	36,05468337	-0,3112374205	FALSE
OG0000837	-13,53654355	33,07308709	-13,40431165	38,8086233	-5,735536203	FALSE
OG0000838	-17,89812122	41,79624243	-15,63559146	43,27118293	-1,474940492	FALSE
OG0000839	-6,045561298	18,0911226	-6,046658289	24,09331658	-6,002193983	FALSE
OG0000840	-15,39923079	36,79846157	-13,20847621	38,41695242	-1,61849085	FALSE
OG0000842	-11,18006363	28,36012727	-8,995700072	29,99140014	-1,631272877	FALSE
OG0000843	-9,538159071	25,07631814	-8,435122153	28,87024431	-3,793926164	FALSE
OG0000844	-10,05471394	26,10942788	-9,068248864	30,13649773	-4,027069845	FALSE
OG0000845	-19,06800215	44,13600429	-16,24072207	44,48144413	-0,3454398419	FALSE
OG0000846	-17,48547313	40,97094627	-17,78039977	47,56079954	-6,589853274	FALSE
OG0000847	-13,42977316	32,85954632	-12,86785937	37,73571874	-4,876172428	FALSE
OG0000848	-7,723770374	21,44754075	-8,477743529	28,95548706	-7,507946309	FALSE
OG0000851	-17,87026684	41,74053368	-14,85783198	41,71566397	0,02486971469	FALSE
OG0000852	-17,41739964	40,83479929	-15,1531385	42,30627701	-1,47147772	FALSE
OG0000853	-14,62001308	35,24002616	-17,56103401	47,12206802	-11,88204186	FALSE
OG0000854	-19,47175678	44,94351356	-18,63140425	49,26280851	-4,319294952	FALSE
OG0000855	-13,39757043	32,79514087	-12,81632042	37,63264084	-4,837499974	FALSE
OG0000856	-13,73881127	33,47762255	-15,50493567	43,00987133	-9,532248783	FALSE
OG0000860	-17,08033938	40,16067876	-16,75831226	45,51662452	-5,355945758	FALSE
OG0000861	-5,230648395	16,46129679	-5,141714656	22,28342931	-5,822132522	FALSE
OG0000862	-13,77442809	33,54885618	-13,9564548	39,91290961	-6,36405343	FALSE
OG0000863	-13,54095982	33,08191963	-12,1658066	36,33161319	-3,249693561	FALSE
OG0000864	-14,5908068	35,1816136	-12,50242953	37,00485906	-1,823245459	FALSE
OG0000865	-14,83122471	35,66244941	-14,25140334	40,50280669	-4,840357275	FALSE
OG0000866	-16,57088714	39,14177427	-18,89829353	49,79658707	-10,6548128	FALSE
OG0000867	-9,926015034	25,85203007	-7,445006585	26,89001317	-1,037983102	FALSE
OG0000868	-8,518310968	23,03662194	-7,214990571	26,42998114	-3,393359206	FALSE
OG0000869	-19,51928063	45,03856127	-18,51672538	49,03345075	-3,994889482	FALSE
OG0000870	-15,03167689	36,06335378	-12,42530134	36,85060269	-0,7872489105	FALSE
OG0000871	-13,0503733	32,1007466	-15,97058368	43,94116736	-11,84042077	FALSE
OG0000872	-16,26366807	38,52733613	-15,66524252	43,33048504	-4,803148907	FALSE
OG0000873	-15,71376494	37,42752989	-15,36047116	42,72094231	-5,293412422	FALSE
OG0000874	-13,39097916	32,78195832	-10,73265702	33,46531405	-0,6833557284	FALSE
OG0000876	-11,21735926	28,43471852	-8,998216922	29,99643384	-1,56171533	FALSE
OG0000877	-12,26775679	30,53551358	-12,10892093	36,21784185	-5,682328273	FALSE
OG0000879	-4,830447656	15,66089531	-4,351684142	20,70336828	-5,042472972	FALSE
OG0000880	-8,909320701	23,8186414	-8,682011838	29,36402368	-5,545382273	FALSE
OG0000881	-23,25494123	52,50988246	-23,0762071	58,15241419	-5,642531733	FALSE
OG0000882	-13,4070363	32,8140726	-13,08039479	38,16078959	-5,346716989	FALSE
OG0000883	-20,8986802	47,79736039	-19,77142112	51,54284224	-3,745481851	FALSE
OG0000884	-8,861001382	23,72200276	-8,598768222	29,19753644	-5,475533679	FALSE
OG0000885	-14,48298417	34,96596834	-14,64822449	41,29644898	-6,330480638	FALSE
OG0000886	-12,44222568	30,88445136	-12,72883274	37,45766548	-6,573214114	FALSE
OG0000887	-11,25200061	28,50400122	-11,71822966	35,43645932	-6,932458102	FALSE
OG0000888	-14,34115431	34,68230862	-14,33287383	40,66574765	-5,983439034	FALSE
OG0000889	-13,39757043	32,79514087	-12,81632042	37,63264084	-4,837499974	FALSE
OG0000890	-10,01874272	26,03748544	-9,393665215	30,78733043	-4,749844994	FALSE
OG0000891	-16,24552481	38,49104963	-14,0047501	40,00950021	-1,518450583	FALSE
OG0000892	-17,02207241	40,04414481	-15,05703599	42,11407197	-2,069927162	FALSE
OG0000893	-12,13103056	30,26206112	-11,93402621	35,86805243	-5,605991314	FALSE
OG0000894	-16,08944193	38,17888387	-14,22384546	40,44769092	-2,268807056	FALSE
OG0000895	-9,400711102	24,8014222	-8,282718624	28,56543725	-3,764015043	FALSE
OG0000896	-14,97812699	35,95625397	-13,60957053	39,21914107	-3,262887092	FALSE
OG0000898	-21,84997474	49,69994949	-19,65394703	51,30789406	-1,607944567	FALSE
OG0000899	-8,426285048	22,8525701	-9,032479809	30,06495962	-7,212389521	FALSE
OG0000900	-15,23509401	36,47018803	-13,12643369	38,25286738	-1,782679347	FALSE
OG0000901	-14,54739813	35,09479625	-13,76897678	39,53795356	-4,443157305	FALSE
OG0000902	-16,0274408	38,0548816	-16,49283575	44,9856715	-6,930789901	FALSE
OG0000903	-15,27635482	36,55270964	-14,8702895	41,740579	-5,18786936	FALSE
OG0000904	-16,44364586	38,88729171	-15,23951541	42,47903082	-3,59173911	FALSE
OG0000905	-13,25996122	32,51992244	-15,86731521	43,73463042	-11,21470798	FALSE
OG0000907	-13,46052166	32,92104333	-11,84181069	35,68362139	-2,762578061	FALSE
OG0000908	-17,37729559	40,75459118	-17,66763443	47,33526886	-6,580677682	FALSE
OG0000909	-12,97505178	31,95010355	-12,30123437	36,60246873	-4,652365184	FALSE
OG0000910	-10,86377719	27,72755438	-9,981601424	31,96320285	-4,235648464	FALSE
OG0000911	-20,79914219	47,59828438	-20,17585252	52,35170505	-4,75342067	FALSE
OG0000912	-10,77289671	27,54579342	-11,71517214	35,43034428	-7,884550861	FALSE
OG0000913	-14,25613935	34,5122787	-13,91601436	39,83202872	-5,319750025	FALSE
OG0000914	-11,07198755	28,14397511	-9,237401696	30,47480339	-2,330828285	FALSE
OG0000915	-9,259284854	24,51856971	-6,940932947	25,88186589	-1,363296186	FALSE
OG0000916	-8,434174346	22,86834869	-8,531468007	29,06293601	-6,194587322	FALSE
OG0000917	-20,73739569	47,47479137	-20,71081731	53,42163463	-5,946843254	FALSE
OG0000918	-11,82839324	29,65678647	-13,5118745	39,023749	-9,366962524	FALSE
OG0000919	-14,090109	34,18021799	-12,53185366	37,06370731	-2,883489323	FALSE
OG0000920	-4,830447656	15,66089531	-4,351684142	20,70336828	-5,042472972	FALSE
OG0000921	-15,87149214	37,74298429	-16,26537933	44,53075867	-6,78777438	FALSE
OG0000922	-10,34489151	26,68978302	-9,975246956	31,95049391	-5,260710889	FALSE
OG0000923	-17,55587168	41,11174336	-15,19201209	42,38402418	-1,272280826	FALSE
OG0000924	-10,30320997	26,60641994	-10,14695309	32,29390618	-5,68748624	FALSE
OG0000925	-8,230022008	22,46004402	-7,857165199	27,7143304	-5,254286383	FALSE
OG0000926	-10,00521972	26,01043944	-10,11996911	32,23993822	-6,229498783	FALSE
OG0000927	-15,28925104	36,57850208	-12,45013008	36,90026017	-0,3217580904	FALSE
OG0000928	-13,0194939	32,0389878	-10,27323	32,54645999	-0,5074721898	FALSE
OG0000929	-11,57716325	29,1543265	-11,05728773	34,11457546	-4,960248958	FALSE
OG0000930	-16,93910549	39,87821098	-19,8700464	51,74009281	-11,86188182	FALSE
OG0000931	-11,60289966	29,20579932	-10,59408512	33,18817023	-3,982370915	FALSE
OG0000932	-8,781591176	23,56318235	-7,606113601	27,2122272	-3,649044851	FALSE
OG0000933	-7,080869904	20,16173981	-7,294265752	26,5885315	-6,426791695	FALSE
OG0000934	-17,82178781	41,64357563	-16,37591374	44,75182747	-3,108251848	FALSE
OG0000935	-13,56795851	33,13591703	-12,2074413	36,4148826	-3,278965571	FALSE
OG0000936	-3,027505491	12,05501098	-2,834321841	17,66864368	-5,6136327	FALSE
OG0000937	-10,0783691	26,1567382	-10,20128923	32,40257846	-6,245840264	FALSE
OG0000938	-9,654432407	25,30886481	-9,364314191	30,72862838	-5,419763569	FALSE
OG0000939	-15,96606392	37,93212783	-15,90254716	43,80509432	-5,872966485	FALSE
OG0000940	-12,93746742	31,87493484	-14,69212519	41,38425039	-9,509315541	FALSE
OG0000941	-15,23743749	36,47487499	-17,28013394	46,56026788	-10,08539289	FALSE
OG0000942	-18,18377666	42,36755332	-18,4026969	48,8053938	-6,437840475	FALSE
OG0000943	-15,65512612	37,31025224	-12,95579011	37,91158021	-0,601327974	FALSE
OG0000944	-12,52193754	31,04387508	-12,41760616	36,83521232	-5,791337245	FALSE
OG0000946	-16,02563282	38,05126563	-14,42846177	40,85692354	-2,805657907	FALSE
OG0000947	-9,997300629	25,99460126	-10,07558246	32,15116492	-6,156563664	FALSE
OG0000948	-15,54793856	37,09587712	-13,1329601	38,2659202	-1,170043077	FALSE
OG0000949	-14,95378337	35,90756673	-13,96264132	39,92528265	-4,017715916	FALSE
OG0000950	-10,35123985	26,7024797	-10,45049304	32,90098608	-6,198506379	FALSE
OG0000951	-12,13937843	30,27875686	-10,30695853	32,61391707	-2,335160204	FALSE
OG0000952	-12,99490226	31,98980453	-12,06502207	36,13004414	-4,140239607	FALSE
OG0000953	-19,10378827	44,20757654	-17,85338598	47,70677196	-3,499195417	FALSE
OG0000954	-20,1057652	46,2115304	-19,89366761	51,78733522	-5,575804819	FALSE
OG0000956	-15,59142302	37,18284603	-16,58440154	45,16880308	-7,985957046	FALSE
OG0000957	-4,192564303	14,38512861	-4,472483333	20,94496667	-6,55983806	FALSE
OG0000958	-12,80416362	31,60832724	-12,90448006	37,80896012	-6,200632883	FALSE
OG0000959	-11,5791807	29,15836139	-11,06279928	34,12559856	-4,967237164	FALSE
OG0000960	-5,163452348	16,3269047	-4,605926618	21,21185324	-4,884948539	FALSE
OG0000961	-16,0801709	38,1603418	-15,66918014	43,33836028	-5,178018478	FALSE
OG0000962	-4,830447656	15,66089531	-4,351684142	20,70336828	-5,042472972	FALSE
OG0000964	-13,13797952	32,27595904	-13,79693539	39,59387078	-7,317911741	FALSE
OG0000966	-16,50829157	39,01658315	-14,0699851	40,13997019	-1,123387045	FALSE
OG0000967	-15,88209748	37,76419496	-14,6617018	41,3234036	-3,559208643	FALSE
OG0000968	-10,68566781	27,37133561	-11,39112607	34,78225213	-7,410916519	FALSE
OG0000969	-15,07795764	36,15591527	-14,72820966	41,45641932	-5,300504053	FALSE
OG0000970	-18,78389151	43,56778302	-18,68652101	49,37304202	-5,805259	FALSE
OG0000971	-14,97079694	35,94159387	-13,107706	38,21541201	-2,273818133	FALSE
OG0000972	-21,29094681	48,58189362	-20,40280748	52,80561496	-4,223721331	FALSE
OG0000973	-11,07013583	28,14027165	-11,05411042	34,10822084	-5,967949187	FALSE
OG0000976	-15,17903284	36,35806568	-11,42400409	34,84800819	1,510057497	FALSE
OG0000978	-17,9850636	41,9701272	-15,58090658	43,16181316	-1,191685962	FALSE
OG0000979	-16,73512424	39,47024847	-14,75724892	41,51449785	-2,044249376	FALSE
OG0000981	-13,88133891	33,76267783	-13,29214465	38,5842893	-4,821611471	FALSE
OG0000983	-16,61066439	39,22132877	-14,5153665	41,03073299	-1,80940422	FALSE
OG0000984	-7,572132769	21,14426554	-7,019470765	26,03894153	-4,894675991	FALSE
OG0000985	-10,7376562	27,4753124	-10,37663678	32,75327356	-5,27796116	FALSE
OG0000987	-13,27450488	32,54900975	-12,91678096	37,83356191	-5,284552164	FALSE
OG0000988	-11,50863629	29,01727259	-9,268117904	30,53623581	-1,51896322	FALSE
OG0000989	-14,78693715	35,57387429	-12,35409928	36,70819857	-1,134324271	FALSE
OG0000990	-12,21497859	30,42995719	-11,46504626	34,93009251	-4,500135326	FALSE
OG0000991	-7,514957667	21,02991533	-6,735056959	25,47011392	-4,440198583	FALSE
OG0000992	-11,04419038	28,08838075	-10,90380565	33,80761131	-5,719230554	FALSE
OG0000993	-15,88032529	37,76065058	-15,48680325	42,97360649	-5,212955911	FALSE
OG0000994	-11,80340874	29,60681748	-11,38077722	34,76155444	-5,154736961	FALSE
OG0000995	-10,37956832	26,75913664	-8,805910986	29,61182197	-2,852685327	FALSE
OG0000996	-17,75929421	41,51858842	-17,01350789	46,02701578	-4,508427354	FALSE
OG0000998	-11,94905065	29,8981013	-9,301070971	30,60214194	-0,7040406457	FALSE
OG0000999	-14,7938265	35,587653	-17,4846075	46,96921501	-11,381562	FALSE
OG0001000	-14,60956749	35,21913498	-14,17447108	40,34894216	-5,129807181	FALSE
OG0001001	-7,531958233	21,06391647	-8,146330673	28,29266135	-7,228744879	FALSE
OG0001002	-4,830447656	15,66089531	-4,351684142	20,70336828	-5,042472972	FALSE
OG0001003	-9,803529268	25,60705854	-9,956339772	31,91267954	-6,30562101	FALSE
OG0001004	-10,38284314	26,76568627	-10,69618243	33,39236487	-6,626678593	FALSE
OG0001005	-18,39533324	42,79066649	-18,52632135	49,0526427	-6,261976216	FALSE
OG0001006	-17,73124468	41,46248936	-15,80327439	43,60654878	-2,144059422	FALSE
OG0001007	-13,27366266	32,54732531	-12,68793269	37,37586537	-4,828540061	FALSE
OG0001008	-13,05409266	32,10818532	-10,998232	33,99646399	-1,888278677	FALSE
OG0001009	-12,58392938	31,16785876	-11,13632943	34,27265887	-3,104800106	FALSE
OG0001010	-13,68516964	33,37033928	-13,20222093	38,40444185	-5,034102573	FALSE
OG0001012	-14,46316282	34,92632564	-14,213587	40,42717399	-5,500848354	FALSE
OG0001013	-13,08718617	32,17437234	-12,38415716	36,76831432	-4,593941986	FALSE
OG0001014	-18,59613876	43,19227753	-14,61326036	41,22652071	1,965756816	FALSE
OG0001016	-8,057856839	22,11571368	-8,403129361	28,80625872	-6,690545045	FALSE
OG0001017	-19,49088058	44,98176115	-17,03939287	46,07878575	-1,097024599	FALSE
OG0001018	-15,43196837	36,86393674	-13,54835853	39,09671706	-2,232780322	FALSE
OG0001019	-19,2607133	44,52142659	-17,80607515	47,6121503	-3,090723711	FALSE
OG0001020	-9,597594298	25,1951886	-9,283701721	30,56740344	-5,372214847	FALSE
OG0001021	-19,0916457	44,1832914	-17,09966876	46,19933751	-2,016046114	FALSE
OG0001022	-13,05352553	32,10705105	-11,67004707	35,34009414	-3,233043089	FALSE
OG0001023	-14,06981589	34,13963179	-13,71604152	39,43208304	-5,292451259	FALSE
OG0001024	-7,959227056	21,91845411	-7,84450486	27,68900972	-5,770555608	FALSE
OG0001025	-11,18916805	28,3783361	-10,91675382	33,83350764	-5,455171542	FALSE
OG0001026	-11,89583427	29,79166854	-11,11205583	34,22411165	-4,432443111	FALSE
OG0001027	-13,93736648	33,87473297	-14,5398543	41,07970861	-7,20497564	FALSE
OG0001029	-19,81603914	45,63207829	-19,96960879	51,93921759	-6,3071393	FALSE
OG0001030	-15,86043054	37,72086108	-17,68151868	47,36303736	-9,642176277	FALSE
OG0001031	-16,15452583	38,30905166	-14,14315639	40,28631278	-1,977261126	FALSE
OG0001032	-16,85687751	39,71375502	-17,48589537	46,97179075	-7,258035727	FALSE
OG0001033	-14,14175446	34,28350892	-12,81966644	37,63933289	-3,355823969	FALSE
OG0001034	-18,85181829	43,70363658	-17,24922697	46,49845394	-2,794817358	FALSE
OG0001035	-9,173741259	24,34748252	-7,203528054	26,40705611	-2,05957359	FALSE
OG0001036	-11,27967914	28,55935827	-11,30301577	34,60603153	-6,04667326	FALSE
OG0001037	-12,86669552	31,73339103	-11,95035103	35,90070205	-4,167311019	FALSE
OG0001038	-15,71319861	37,42639721	-16,6683583	45,33671659	-7,910319377	FALSE
OG0001039	-14,02430206	34,04860411	-14,10593964	40,21187927	-6,163275163	FALSE
OG0001040	-14,55980027	35,11960054	-13,98365193	39,96730386	-4,847703321	FALSE
OG0001041	-16,94670118	39,89340236	-16,33011007	44,66022014	-4,766817775	FALSE
OG0001042	-16,57661128	39,15322257	-15,3548997	42,7097994	-3,556576835	FALSE
OG0001043	-15,09195641	36,18391281	-11,64215079	35,28430159	0,8996112252	FALSE
OG0001044	-18,24015773	42,48031546	-18,53447699	49,06895399	-6,588638533	FALSE
OG0001045	-9,981441968	25,96288394	-10,06026143	32,12052286	-6,157638926	FALSE
OG0001046	-14,9995072	35,9990144	-18,00487465	48,00974929	-12,01073489	FALSE
OG0001048	-18,70915697	43,41831394	-15,5915536	43,1831072	0,235206732	FALSE
OG0001049	-13,67588368	33,35176736	-10,51605188	33,03210376	0,3196636038	FALSE
OG0001050	-15,10001182	36,20002364	-12,5324912	37,0649824	-0,8649587593	FALSE
OG0001051	-7,218365659	20,43673132	-6,739053352	25,4781067	-5,041375384	FALSE
OG0001052	-13,7402054	33,48041081	-10,33931769	32,67863538	0,8017754296	FALSE
OG0001053	-11,42285043	28,84570085	-10,59774787	33,19549575	-4,349794897	FALSE
OG0001054	-16,11841771	38,23683542	-12,59434204	37,18868408	1,048151338	FALSE
OG0001055	-20,28332321	46,56664642	-20,07007784	52,14015568	-5,573509263	FALSE
OG0001056	-15,21274555	36,4254911	-14,91443177	41,82886354	-5,403372444	FALSE
OG0001058	-16,29521187	38,59042373	-14,66717522	41,33435044	-2,743926707	FALSE
OG0001059	-7,990046195	21,98009239	-6,706325665	25,41265133	-3,432558939	FALSE
OG0001060	-8,484002623	22,96800525	-8,19477015	28,3895403	-5,421535053	FALSE
OG0001061	-14,97271904	35,94543808	-14,82765979	41,65531957	-5,709881497	FALSE
OG0001062	-19,21344426	44,42688852	-16,29547712	44,59095424	-0,1640657202	FALSE
OG0001063	-11,5745836	29,1491672	-11,01630431	34,03260862	-4,883441418	FALSE
OG0001064	-10,11791642	26,23583284	-7,798046321	27,59609264	-1,360259805	FALSE
OG0001065	-17,54976439	41,09952877	-17,04898843	46,09797686	-4,998448088	FALSE
OG0001066	-15,81600005	37,63200011	-15,39556742	42,79113483	-5,159134722	FALSE
OG0001067	-18,94159509	43,88319018	-17,97427808	47,94855615	-4,065365975	FALSE
OG0001068	-12,00640502	30,01281003	-12,26649476	36,53298951	-6,520179477	FALSE
OG0001069	-14,27599575	34,5519915	-11,51591903	35,03183806	-0,4798465646	FALSE
OG0001070	-19,35253705	44,70507411	-17,8763472	47,75269439	-3,047620285	FALSE
OG0001071	-14,2374827	34,4749654	-14,24083436	40,48166872	-6,006703311	FALSE
OG0001072	-9,728034868	25,45606974	-8,051515435	28,10303087	-2,646961133	FALSE
OG0001073	-19,55261527	45,10523054	-16,83202332	45,66404663	-0,5588160912	FALSE
OG0001074	-7,020840331	20,04168066	-6,868430014	25,73686003	-5,695179365	FALSE
OG0001076	-14,00351598	34,00703195	-14,03037076	40,06074152	-6,053709568	FALSE
OG0001077	-14,55909344	35,11818688	-13,52986258	39,05972515	-3,941538273	FALSE
OG0001078	-14,70863629	35,41727258	-16,60384708	45,20769417	-9,790421585	FALSE
OG0001079	-16,93881469	39,87762938	-14,93839999	41,87679999	-1,999170607	FALSE
OG0001080	-19,52297674	45,04595347	-17,55795872	47,11591745	-2,069963973	FALSE
OG0001081	-7,963837324	21,92767465	-7,689434696	27,37886939	-5,451194744	FALSE
OG0001082	-14,67217712	35,34435424	-14,69159727	41,38319454	-6,038840293	FALSE
OG0001083	-12,36436401	30,72872803	-12,47360893	36,94721785	-6,218489825	FALSE
OG0001084	-10,93716957	27,87433914	-10,75386827	33,50773655	-5,633397414	FALSE
OG0001085	-7,240046797	20,48009359	-6,764360897	25,52872179	-5,048628201	FALSE
OG0001086	-6,576284589	19,15256918	-5,427045073	22,85409015	-3,701520969	FALSE
OG0001087	-9,815889995	25,63177999	-10,09399283	32,18798565	-6,55620566	FALSE
OG0001089	-12,49881879	30,99763758	-10,96035358	33,92070715	-2,923069568	FALSE
OG0001090	-17,71886187	41,43772374	-15,21469261	42,42938522	-0,9916614812	FALSE
OG0001091	-14,3643268	34,7286536	-13,01487231	38,02974461	-3,301091012	FALSE
OG0001092	-21,98932898	49,97865796	-18,7956571	49,5913142	0,387343756	FALSE
OG0001093	-8,020942111	22,04188422	-8,031843389	28,06368678	-6,021802556	FALSE
OG0001094	-14,61540576	35,23081153	-16,23241553	44,46483106	-9,234019536	FALSE
OG0001095	-15,68487849	37,36975698	-14,27707986	40,55415972	-3,184402742	FALSE
OG0001096	-16,47362387	38,94724773	-16,24388998	44,48777996	-5,540532227	FALSE
OG0001097	-5,320075533	16,64015107	-5,69645238	23,39290476	-6,752753695	FALSE
OG0001098	-18,22328949	42,44657898	-15,557018	43,114036	-0,6674570236	FALSE
OG0001099	-12,97405439	31,94810879	-13,5949438	39,1898876	-7,241778818	FALSE
OG0001100	-19,07256142	44,14512284	-16,34092024	44,68184048	-0,5367176408	FALSE
OG0001101	-10,90243964	27,80487927	-9,67733583	31,35467166	-3,549792389	FALSE
OG0001103	-5,14506492	16,29012984	-5,386471022	22,77294204	-6,482812203	FALSE
OG0001104	-19,46512819	44,93025639	-17,28584611	46,57169223	-1,64143584	FALSE
OG0001105	-6,307256611	18,61451322	-6,114683598	24,2293672	-5,614853973	FALSE
OG0001106	-9,82172161	25,64344322	-9,83535472	31,67070944	-6,02726622	FALSE
OG0001107	-13,67594219	33,35188438	-13,53902341	39,07804681	-5,726162435	FALSE
OG0001108	-20,41841515	46,8368303	-20,38946401	52,77892801	-5,942097709	FALSE
OG0001109	-17,48451138	40,96902276	-17,1961109	46,3922218	-5,423199045	FALSE
OG0001110	-12,60785418	31,21570837	-9,894711409	31,78942282	-0,5737144527	FALSE
OG0001111	-13,59372486	33,18744973	-9,894995302	31,7899906	1,397459124	FALSE
OG0001112	-14,06623842	34,13247685	-11,30567963	34,61135926	-0,4788824151	FALSE
OG0001113	-13,68499058	33,36998117	-18,23353769	48,46707538	-15,09709421	FALSE
OG0001114	-19,02290296	44,04580591	-15,03841778	42,07683555	1,968970359	FALSE
OG0001115	-18,39647441	42,79294882	-14,676467	41,35293401	1,440014808	FALSE
OG0001116	-7,277628995	20,55525799	-6,647746339	25,29549268	-4,740234687	FALSE
OG0001117	-13,96985154	33,93970309	-13,49488987	38,98977973	-5,050076646	FALSE
OG0001118	-16,52890263	39,05780526	-14,55670045	41,11340089	-2,055595637	FALSE
OG0001120	-19,60709013	45,21418026	-16,5297518	45,05950359	0,1546766707	FALSE
OG0001121	-13,32724854	32,65449707	-12,59479643	37,18959286	-4,535095791	FALSE
OG0001122	-9,226918386	24,45383677	-7,802581033	27,60516207	-3,151325294	FALSE
OG0001123	-9,312942586	24,62588517	-9,386158891	30,77231778	-6,14643261	FALSE
OG0001124	-14,38530412	34,77060824	-14,84184088	41,68368176	-6,913073525	FALSE
OG0001125	-18,85514635	43,71029269	-18,96098792	49,92197585	-6,211683157	FALSE
OG0001126	-13,17608585	32,35217171	-11,33265008	34,66530017	-2,313128461	FALSE
OG0001127	-15,62309587	37,24619174	-12,10170386	36,20340771	1,042784035	FALSE
OG0001128	-4,830447656	15,66089531	-4,351684142	20,70336828	-5,042472972	FALSE
OG0001129	-16,27982837	38,55965674	-16,3445135	44,689027	-6,12937026	FALSE
OG0001131	-11,73854486	29,47708971	-10,87505861	33,75011721	-4,273027499	FALSE
OG0001132	-8,327566522	22,65513304	-7,622754703	27,24550941	-4,590376361	FALSE
OG0001133	-20,07303198	46,14606397	-17,19830772	46,39661544	-0,250551468	FALSE
OG0001134	-12,41658051	30,83316102	-12,0196618	36,0393236	-5,206162587	FALSE
OG0001135	-14,53424705	35,06849411	-13,93658793	39,87317586	-4,804681753	FALSE
OG0001136	-15,75184215	37,5036843	-14,97695453	41,95390906	-4,450224758	FALSE
OG0001137	-9,763214371	25,52642874	-9,534237561	31,06847512	-5,542046379	FALSE
OG0001138	-17,0722617	40,14452339	-16,85117882	45,70235764	-5,557834247	FALSE
OG0001139	-4,819209833	15,63841967	-4,896738211	21,79347642	-6,155056757	FALSE
OG0001140	-17,66481005	41,32962009	-16,99056464	45,98112928	-4,651509184	FALSE
OG0001141	-9,936681059	25,87336212	-9,735235421	31,47047084	-5,597108724	FALSE
OG0001142	-16,35052795	38,70105589	-14,00105672	40,00211345	-1,301057558	FALSE
OG0001143	-15,45547871	36,91095741	-17,4092891	46,81857821	-9,907620794	FALSE
OG0001144	-13,8928686	33,78573721	-13,87700496	39,75400992	-5,968272713	FALSE
OG0001145	-12,91080255	31,82160509	-10,55362753	33,10725505	-1,285649956	FALSE
OG0001147	-7,539988298	21,0799766	-6,744216236	25,48843247	-4,408455875	FALSE
OG0001148	-18,90418674	43,80837348	-17,60648151	47,21296301	-3,404589538	FALSE
OG0001149	-8,470261326	22,94052265	-8,963831268	29,92766254	-6,987139884	FALSE
OG0001150	-17,18440281	40,36880562	-15,79933916	43,59867832	-3,229872702	FALSE
OG0001151	-10,39623116	26,79246231	-9,870066622	31,74013324	-4,94767093	FALSE
OG0001152	-15,14293184	36,28586368	-13,27999557	38,55999113	-2,274127449	FALSE
OG0001153	-7,572132769	21,14426554	-6,602079065	25,20415813	-4,059892592	FALSE
OG0001154	-14,15065935	34,3013187	-12,11449053	36,22898106	-1,927662364	FALSE
OG0001155	-17,55428205	41,1085641	-13,86756179	39,73512357	1,373440527	FALSE
OG0001156	-8,115014813	22,23002963	-7,083504715	26,16700943	-3,936979805	FALSE
OG0001157	-18,10983259	42,21966518	-15,77198337	43,54396673	-1,324301553	FALSE
OG0001158	-12,30298731	30,60597462	-12,61779789	37,23559578	-6,629621159	FALSE
OG0001159	-17,55710503	41,11421006	-15,52174047	43,04348094	-1,929270887	FALSE
OG0001160	-17,11381241	40,22762481	-14,18229771	40,36459543	-0,1369706187	FALSE
OG0001161	-13,41203496	32,82406992	-13,43901517	38,87803035	-6,053960431	FALSE
OG0001162	-12,15830562	30,31661125	-10,57907055	33,1581411	-2,841529855	FALSE
OG0001163	-13,82633482	33,65266963	-13,34536855	38,69073709	-5,038067459	FALSE
OG0001164	-17,42995561	40,85991122	-15,34919332	42,69838663	-1,838475416	FALSE
OG0001165	-17,35917883	40,71835765	-16,43378496	44,86756991	-4,149212264	FALSE
OG0001166	-9,43351237	24,86702474	-9,13846521	30,27693042	-5,40990568	FALSE
OG0001167	-12,73783422	31,47566844	-12,07950241	36,15900481	-4,683336375	FALSE
OG0001168	-15,42986732	36,85973463	-14,99338493	41,98676987	-5,127035233	FALSE
OG0001169	-4,974197891	15,94839578	-4,850723535	21,70144707	-5,753051287	FALSE
OG0001170	-12,79716537	31,59433073	-13,12798327	38,25596654	-6,661635803	FALSE
OG0001171	-14,47028212	34,94056424	-16,91158462	45,82316923	-10,88260499	FALSE
OG0001172	-18,36697139	42,73394278	-16,21460444	44,42920888	-1,695266099	FALSE
OG0001173	-13,68277949	33,36555898	-13,7299273	39,45985461	-6,094295627	FALSE
OG0001174	-14,28867629	34,57735259	-13,92007899	39,84015797	-5,262805386	FALSE
OG0001175	-15,42903147	36,85806294	-17,63774282	47,27548563	-10,41742269	FALSE
OG0001177	-14,14793183	34,29586366	-15,21428568	42,42857136	-8,132707695	FALSE
OG0001178	-15,17448605	36,3489721	-14,24088299	40,48176598	-4,132793883	FALSE
OG0001179	-12,18567341	30,37134681	-12,07713014	36,15426028	-5,782913469	FALSE
OG0001180	-11,58951463	29,17902925	-10,67779784	33,35559569	-4,176566435	FALSE
OG0001181	-15,46467142	36,92934285	-14,58604798	41,17209596	-4,242753115	FALSE
OG0001182	-16,46401401	38,92802802	-12,5946329	37,1892658	1,73876222	FALSE
OG0001183	-12,8566323	31,71326459	-12,52484939	37,04969878	-5,336434193	FALSE
OG0001184	-14,42935271	34,85870541	-14,34118173	40,68236347	-5,823658057	FALSE
OG0001185	-18,95658172	43,91316343	-18,06429151	48,12858302	-4,215419593	FALSE
OG0001186	-15,87849013	37,75698026	-15,56082035	43,1216407	-5,364660439	FALSE
OG0001187	-17,31925573	40,63851146	-17,01463085	46,02926169	-5,390750229	FALSE
OG0001188	-14,5109458	35,0218916	-13,48729488	38,97458977	-3,952698164	FALSE
OG0001189	-14,11948497	34,23896995	-12,64479435	37,28958871	-3,05061876	FALSE
OG0001190	-13,92099342	33,84198685	-13,19947222	38,39894443	-4,556957584	FALSE
OG0001192	-13,9732523	33,9465046	-12,18855014	36,37710029	-2,430595687	FALSE
OG0001193	-15,70653406	37,41306812	-15,4670201	42,9340402	-5,520972077	FALSE
OG0001194	-7,97138312	21,94276624	-8,156988757	28,31397751	-6,371211273	FALSE
OG0001195	-19,31766876	44,63533753	-17,03116845	46,06233691	-1,426999381	FALSE
OG0001196	-12,78922507	31,57845013	-12,87529946	37,75059892	-6,172148792	FALSE
OG0001197	-8,689905146	23,37981029	-8,724642784	29,44928557	-6,069475277	FALSE
OG0001199	-7,812508576	21,62501715	-7,003383171	26,00676634	-4,38174919	FALSE
OG0001200	-13,77355559	33,54711117	-15,05224035	42,10448069	-8,55736952	FALSE
OG0001201	-7,949009987	21,89801997	-7,56182576	27,12365152	-5,225631548	FALSE
OG0001202	-15,03565838	36,07131676	-14,59780883	41,19561767	-5,124300908	FALSE
OG0001203	-10,83763524	27,67527048	-13,63680496	39,27360991	-11,59833943	FALSE
OG0001204	-8,363698583	22,72739717	-7,713293261	27,42658652	-4,699189356	FALSE
OG0001206	-9,364698986	24,72939797	-8,430444505	28,86088901	-4,131491037	FALSE
OG0001207	-15,46854976	36,93709951	-14,95525265	41,9105053	-4,973405788	FALSE
OG0001208	-12,57674527	31,15349054	-10,2991906	32,59838119	-1,444890648	FALSE
OG0001209	-15,15725117	36,31450233	-14,73355048	41,46710095	-5,152598621	FALSE
OG0001210	-10,90018471	27,80036941	-9,980163512	31,96032702	-4,159957613	FALSE
OG0001211	-8,057856839	22,11571368	-8,403129361	28,80625872	-6,690545045	FALSE
OG0001212	-18,91125799	43,82251598	-16,61718625	45,2343725	-1,411856513	FALSE
OG0001213	-10,73707859	27,47415718	-8,605681912	29,21136382	-1,737206644	FALSE
OG0001214	-17,47619606	40,95239212	-15,78544415	43,57088831	-2,618496184	FALSE
OG0001215	-16,38816068	38,77632137	-14,04675397	40,09350794	-1,317186578	FALSE
OG0001216	-14,43651447	34,87302895	-13,93350409	39,86700818	-4,993979233	FALSE
OG0001217	-11,24988692	28,49977384	-11,19925437	34,39850875	-5,898734912	FALSE
OG0001218	-6,62727091	19,25454182	-6,390530292	24,78106058	-5,526518764	FALSE
OG0001219	-19,18371194	44,36742388	-15,32220688	42,64441376	1,723010119	FALSE
OG0001220	-8,927121324	23,85424265	-8,450964289	28,90192858	-5,047685931	FALSE
OG0001221	-12,50942456	31,01884913	-12,17238445	36,34476889	-5,325919767	FALSE
OG0001222	-13,6050351	33,2100702	-14,55686811	41,11373621	-7,903666008	FALSE
OG0001223	-14,6095442	35,2190884	-14,57014827	41,14029654	-5,921208135	FALSE
OG0001224	-14,91977548	35,83955096	-14,21979051	40,43958102	-4,60003006	FALSE
OG0001225	-20,22210006	46,44420011	-20,39409089	52,78818179	-6,343981674	FALSE
OG0001226	-14,36031659	34,72063317	-13,0304189	38,06083779	-3,340204619	FALSE
OG0001228	-13,15555581	32,31111161	-11,10780299	34,21560598	-1,904494369	FALSE
OG0001229	-10,6559057	27,3118114	-6,77138066	25,54276132	1,769050083	FALSE
OG0001230	-16,44275077	38,88550153	-15,2187163	42,43743259	-3,551931057	FALSE
OG0001231	-17,19623616	40,39247233	-14,69821941	41,39643882	-1,003966498	FALSE
OG0001232	-4,819209833	15,63841967	-4,896738211	21,79347642	-6,155056757	FALSE
OG0001233	-13,08417642	32,16835283	-12,42945502	36,85891004	-4,69055721	FALSE
OG0001234	-15,37369431	36,74738862	-14,39899284	40,79798568	-4,050597054	FALSE
OG0001235	-10,91560129	27,83120258	-10,43846987	32,87693975	-5,045737167	FALSE
OG0001237	-11,78007361	29,56014721	-11,43892081	34,87784163	-5,317694415	FALSE
OG0001238	-16,3463338	38,69266759	-16,39891547	44,79783093	-6,105163337	FALSE
OG0001239	-11,51209104	29,02418207	-8,439388185	28,87877637	0,1454057002	FALSE
OG0001240	-17,67868583	41,35737166	-15,59283985	43,18567969	-1,828308035	FALSE
OG0001241	-17,9945662	41,9891324	-18,18812376	48,37624752	-6,387115117	FALSE
OG0001242	-10,74600327	27,49200654	-8,712358105	29,42471621	-1,932709672	FALSE
OG0001243	-11,27955103	28,55910206	-9,87511286	31,75022572	-3,191123656	FALSE
OG0001244	-7,565705458	21,13141092	-6,166688819	24,33337764	-3,201966722	FALSE
OG0001245	-9,408409066	24,81681813	-9,963926079	31,92785216	-7,111034026	FALSE
OG0001246	-12,17041461	30,34082922	-11,69371684	35,38743368	-5,046604457	FALSE
OG0001247	-14,82970658	35,65941316	-14,19027933	40,38055865	-4,72114549	FALSE
OG0001248	-15,71109904	37,42219808	-17,2928231	46,5856462	-9,163448121	FALSE
OG0001249	-14,57668812	35,15337624	-13,99444162	39,98888323	-4,835506994	FALSE
OG0001250	-12,595345	31,19068999	-11,99670764	35,99341528	-4,802725284	FALSE
OG0001251	-5,14506492	16,29012984	-5,386471022	22,77294204	-6,482812203	FALSE
OG0001253	-15,09877359	36,19754719	-15,15687051	42,31374102	-6,116193829	FALSE
OG0001254	-14,19478723	34,38957447	-14,52554918	41,05109837	-6,6615239	FALSE
OG0001255	-18,62212772	43,24425544	-16,30907822	44,61815644	-1,373901002	FALSE
OG0001256	-10,93835149	27,87670297	-10,8074188	33,6148376	-5,738134629	FALSE
OG0001257	-12,77251258	31,54502516	-12,45214209	36,90428418	-5,359259018	FALSE
OG0001258	-7,949009987	21,89801997	-7,56182576	27,12365152	-5,225631548	FALSE
OG0001259	-13,24468064	32,48936127	-12,93719894	37,87439788	-5,385036604	FALSE
OG0001260	-18,62347783	43,24695566	-18,54195881	49,08391763	-5,836961967	FALSE
OG0001261	-18,29741246	42,59482492	-17,91007417	47,82014835	-5,225323423	FALSE
OG0001262	-16,30725265	38,61450531	-16,72793032	45,45586065	-6,841355338	FALSE
OG0001263	-12,44222568	30,88445136	-12,72883274	37,45766548	-6,573214114	FALSE
OG0001264	-17,70760855	41,41521711	-17,07490929	46,14981858	-4,734601473	FALSE
OG0001265	-17,69381557	41,38763114	-16,77991217	45,55982433	-4,172193186	FALSE
OG0001266	-16,59609184	39,19218369	-16,66908525	45,33817049	-6,145986808	FALSE
OG0001267	-11,43584133	28,87168267	-8,558791804	29,11758361	-0,245900939	FALSE
OG0001268	-10,50828694	27,01657388	-8,841299443	29,68259889	-2,666025	FALSE
OG0001269	-17,60720202	41,21440404	-17,70887186	47,41774373	-6,20333969	FALSE
OG0001270	-15,89266299	37,78532597	-15,00256641	42,00513283	-4,219806854	FALSE
OG0001271	-14,38660688	34,77321377	-17,64944216	47,29888432	-12,52567056	FALSE
OG0001272	-13,70751935	33,4150387	-12,42454065	36,84908129	-3,434042597	FALSE
OG0001273	-6,531592437	19,06318487	-6,309185308	24,61837062	-5,555185741	FALSE
OG0001275	-11,94948667	29,89897334	-11,08443161	34,16886322	-4,269889883	FALSE
OG0001276	-13,84577899	33,69155799	-14,28498056	40,56996111	-6,878403126	FALSE
OG0001277	-15,18187268	36,36374536	-13,12440152	38,24880304	-1,885057682	FALSE
OG0001278	-12,14048296	30,28096592	-13,22532695	38,4506539	-8,169687983	FALSE
OG0001280	-20,47649156	46,95298311	-20,53615698	53,07231397	-6,119330854	FALSE
OG0001281	-3,027505491	12,05501098	-2,834321841	17,66864368	-5,6136327	FALSE
OG0001282	-14,05401806	34,10803612	-13,93691808	39,87383616	-5,765800035	FALSE
OG0001283	-10,34650926	26,69301852	-9,108319812	30,21663962	-3,5236211	FALSE
OG0001284	-11,505097	29,01019401	-10,25168203	32,50336406	-3,493170049	FALSE
OG0001285	-4,819209833	15,63841967	-4,896738211	21,79347642	-6,155056757	FALSE
OG0001286	-11,78529895	29,5705979	-11,49876745	34,9975349	-5,426937002	FALSE
OG0001287	-4,819209833	15,63841967	-4,896738211	21,79347642	-6,155056757	FALSE
OG0001288	-15,88221825	37,7644365	-15,34274868	42,68549736	-4,92106086	FALSE
OG0001289	-17,51422245	41,02844489	-13,93554237	39,87108475	1,157360145	FALSE
OG0001290	-7,529047627	21,05809525	-6,558640566	25,11728113	-4,059185878	FALSE
OG0001292	-18,27174207	42,54348413	-14,45995379	40,91990759	1,623576547	FALSE
OG0001293	-13,26006447	32,52012894	-13,2110682	38,42213639	-5,902007455	FALSE
OG0001294	-9,077333229	24,15466646	-7,917454099	27,8349082	-3,68024174	FALSE
OG0001295	-7,565705458	21,13141092	-6,166688819	24,33337764	-3,201966722	FALSE
OG0001296	-12,96658071	31,93316143	-12,44338412	36,88676823	-4,953606802	FALSE
OG0001297	-17,52396494	41,04792989	-16,65121061	45,30242121	-4,254491326	FALSE
OG0001299	-7,5520751	21,1041502	-4,901640848	21,8032817	-0,699131497	FALSE
OG0001300	-6,580141647	19,16028329	-6,346338365	24,69267673	-5,532393435	FALSE
OG0001301	-12,94471562	31,88943124	-13,29490816	38,58981631	-6,700385069	FALSE
OG0001302	-9,412323485	24,82464697	-9,440255124	30,88051025	-6,055863277	FALSE
OG0001303	-15,20217531	36,40435062	-14,34036683	40,68073366	-4,276383032	FALSE
OG0001304	-6,250053231	18,50010646	-5,753123608	23,50624722	-5,006140754	FALSE
OG0001305	-16,24552481	38,49104963	-15,12242117	42,24484234	-3,753792713	FALSE
OG0001306	-14,09383263	34,18766526	-13,88158126	39,76316252	-5,575497259	FALSE
OG0001307	-5,416345728	16,83269146	-5,428323135	22,85664627	-6,023954814	FALSE
OG0001308	-17,6328074	41,26561481	-20,57382874	53,14765747	-11,88204266	FALSE
OG0001310	-19,07206288	44,14412576	-19,0223581	50,0447162	-5,900590447	FALSE
OG0001311	-14,47801156	34,95602312	-14,12081506	40,24163012	-5,285606998	FALSE
OG0001313	-10,92513246	27,85026491	-10,21427348	32,42854697	-4,578282056	FALSE
OG0001314	-8,853710683	23,70742137	-8,028638705	28,05727741	-4,349856044	FALSE
OG0001315	-13,0605096	32,1210192	-11,42232536	34,84465071	-2,723631514	FALSE
OG0001316	-10,86316198	27,72632396	-9,953442899	31,9068858	-4,180561835	FALSE
OG0001317	-9,578981945	25,15796389	-9,088827542	30,17765508	-5,019691193	FALSE
OG0001318	-8,150376672	22,30075334	-8,105277102	28,2105542	-5,909800861	FALSE
OG0001319	-12,08021935	30,1604387	-12,22633028	36,45266056	-6,292221855	FALSE
OG0001320	-17,95771812	41,91543624	-19,14894626	50,29789251	-8,382456269	FALSE
OG0001321	-7,932663582	21,86532716	-7,36963421	26,73926842	-4,873941257	FALSE
OG0001322	-11,4019463	28,80389261	-11,25751786	34,51503572	-5,711143114	FALSE
OG0001323	-17,55823386	41,11646772	-14,63797867	41,27595734	-0,1594896161	FALSE
OG0001324	-18,23569005	42,4713801	-18,86688787	49,73377573	-7,262395636	FALSE
OG0001325	-13,99349998	33,98699996	-13,49055303	38,98110606	-4,994106101	FALSE
OG0001326	-8,248069554	22,49613911	-7,487399812	26,97479962	-4,478660516	FALSE
OG0001327	-12,80861002	31,61722004	-17,03327904	46,06655807	-14,44933803	FALSE
OG0001328	-11,65996649	29,31993298	-11,1756413	34,35128261	-5,031349628	FALSE
OG0001329	-14,98256189	35,96512378	-13,17997567	38,35995135	-2,394827571	FALSE
OG0001330	-14,12371374	34,24742749	-12,10806194	36,21612389	-1,9686964	FALSE
OG0001331	-8,596410971	23,19282194	-7,586598342	27,17319668	-3,980374741	FALSE
OG0001332	-10,25252207	26,50504414	-9,059135824	30,11827165	-3,613227505	FALSE
OG0001333	-8,363698583	22,72739717	-8,588675003	29,17735001	-6,44995284	FALSE
OG0001334	-13,03054839	32,06109678	-11,49956173	34,99912347	-2,938026684	FALSE
OG0001335	-11,67394512	29,34789025	-10,66328373	33,32656746	-3,97867721	FALSE
OG0001336	-11,47424291	28,94848582	-11,09190452	34,18380905	-5,235323222	FALSE
OG0001337	-13,48242199	32,96484397	-14,17500458	40,35000917	-7,385165192	FALSE
OG0001338	-11,83064168	29,66128336	-9,62657453	31,25314906	-1,591865703	FALSE
OG0001339	-6,85016292	19,70032584	-6,054087341	24,10817468	-4,407848842	FALSE
OG0001340	-13,21889065	32,43778129	-12,56577881	37,13155762	-4,693776329	FALSE
OG0001341	-19,06006816	44,12013633	-16,70581961	45,41163922	-1,29150289	FALSE
OG0001342	-7,57452382	21,14904764	-6,465522707	24,93104541	-3,781997774	FALSE
OG0001344	-11,42583259	28,85166517	-11,22636385	34,4527277	-5,60106253	FALSE
OG0001345	-16,19464398	38,38928796	-13,35908756	38,71817511	-0,3288871517	FALSE
OG0001346	-10,71793373	27,43586746	-10,04916329	32,09832659	-4,662459121	FALSE
OG0001347	-12,36436644	30,72873288	-14,51484591	41,02969181	-10,30095894	FALSE
OG0001348	-13,70198613	33,40397227	-13,48595948	38,97191896	-5,567946693	FALSE
OG0001349	-14,73302471	35,46604943	-13,92110199	39,84220398	-4,376154551	FALSE
OG0001350	-14,52527561	35,05055123	-12,49565229	36,99130457	-1,940753345	FALSE
OG0001351	-11,20969562	28,41939124	-9,70496262	31,40992524	-2,990533999	FALSE
OG0001352	-17,74181978	41,48363956	-14,5827425	41,16548501	0,3181545589	FALSE
OG0001353	-16,27814405	38,55628809	-14,31296162	40,62592325	-2,069635155	FALSE
OG0001354	-6,576284589	19,15256918	-5,427045073	22,85409015	-3,701520969	FALSE
OG0001355	-8,582273712	23,16454742	-8,50637848	29,01275696	-5,848209536	FALSE
OG0001356	-14,62626061	35,25252122	-16,24814587	44,49629174	-9,243770527	FALSE
OG0001357	-11,47934538	28,95869077	-9,864922706	31,72984541	-2,771154646	FALSE
OG0001358	-9,569759513	25,13951903	-9,198728765	30,39745753	-5,257938503	FALSE
OG0001359	-11,02629788	28,05259575	-12,78092846	37,56185692	-9,509261168	FALSE
OG0001360	-12,24471697	30,48943394	-12,16704419	36,33408838	-5,844654435	FALSE
OG0001361	-8,74096554	23,48193108	-7,815841053	27,63168211	-4,149751026	FALSE
OG0001362	-16,49590991	38,99181981	-14,64224014	41,28448028	-2,29266047	FALSE
OG0001363	-18,03912276	42,07824552	-16,85145631	45,70291262	-3,624667095	FALSE
OG0001364	-13,35869923	32,71739846	-13,52368575	39,0473715	-6,329973041	FALSE
OG0001365	-14,4628365	34,92567301	-13,73605169	39,47210337	-4,546430366	FALSE
OG0001366	-13,22362423	32,44724847	-11,93862746	35,87725492	-3,430006452	FALSE
OG0001367	-11,16737397	28,33474795	-10,91764823	33,83529646	-5,500548511	FALSE
OG0001368	-8,59044727	23,18089454	-7,557228027	27,11445605	-3,933561514	FALSE
OG0001369	-12,62865615	31,2573123	-12,51664136	37,03328273	-5,775970431	FALSE
OG0001370	-18,28213005	42,56426011	-15,58552484	43,17104967	-0,6067895673	FALSE
OG0001371	-17,06604428	40,13208855	-16,33943556	44,67887112	-4,546782568	FALSE
OG0001372	-11,80832014	29,61664027	-11,27024024	34,54048047	-4,923840197	FALSE
OG0001373	-14,10640387	34,21280773	-11,54222488	35,08444975	-0,8716420168	FALSE
OG0001374	-10,93212816	27,86425632	-10,85420205	33,70840409	-5,844147769	FALSE
OG0001375	-8,57395851	23,14791702	-4,959393729	21,91878746	1,229129562	FALSE
OG0001376	-17,65456971	41,30913942	-16,53108422	45,06216844	-3,753029014	FALSE
OG0001377	-8,919503786	23,83900757	-8,774218846	29,54843769	-5,70943012	FALSE
OG0001380	-12,84457558	31,68915116	-13,44535372	38,89070743	-7,201556269	FALSE
OG0001381	-13,17934511	32,35869022	-12,96389712	37,92779425	-5,569104032	FALSE
OG0001382	-13,31236772	32,62473544	-15,56800845	43,1360169	-10,51128146	FALSE
OG0001383	-10,93587501	27,87175001	-9,852262175	31,70452435	-3,832774335	FALSE
OG0001384	-4,974197891	15,94839578	-4,803040223	21,60608045	-5,657684663	FALSE
OG0001385	-20,19986478	46,39972955	-18,09254752	48,18509505	-1,785365499	FALSE
OG0001386	-5,230648395	16,46129679	-5,141714656	22,28342931	-5,822132522	FALSE
OG0001387	-14,42767164	34,85534328	-12,46013798	36,92027597	-2,064932684	FALSE
OG0001388	-5,265435332	16,53087066	-5,179580863	22,35916173	-5,828291063	FALSE
OG0001389	-16,65565159	39,31130317	-16,21067913	44,42135827	-5,110055097	FALSE
OG0001390	-14,91751599	35,83503198	-14,64482321	41,28964642	-5,454614441	FALSE
OG0001391	-16,78335658	39,56671316	-17,35337084	46,70674168	-7,14002852	FALSE
OG0001392	-16,02451137	38,04902274	-12,69101734	37,38203469	0,6669880554	FALSE
OG0001393	-12,14006605	30,2801321	-11,88028033	35,76056066	-5,480428559	FALSE
OG0001394	-13,56598972	33,13197945	-13,11575005	38,2315001	-5,099520648	FALSE
OG0001395	-3,862682898	13,7253658	-3,446247433	18,89249487	-5,167129069	FALSE
OG0001396	-20,32250543	46,64501087	-17,38735195	46,77470391	-0,1296930411	FALSE
OG0001397	-14,67120511	35,34241022	-14,04719768	40,09439536	-4,751985139	FALSE
OG0001398	-12,26572775	30,5314555	-11,543812	35,08762399	-4,556168494	FALSE
OG0001399	-15,26106531	36,52213061	-14,28062423	40,56124846	-4,039117849	FALSE
OG0001400	-7,102754703	20,20550941	-6,255893517	24,51178703	-4,306277628	FALSE
OG0001401	-11,89679904	29,79359809	-11,53916883	35,07833767	-5,284739577	FALSE
OG0001402	-12,56520183	31,13040366	-12,66990952	37,33981904	-6,209415385	FALSE
OG0001403	-12,5164233	31,03284659	-10,59749954	33,19499908	-2,162152485	FALSE
OG0001404	-18,51431333	43,02862666	-15,11226001	42,22452002	0,8041066391	FALSE
OG0001405	-13,31977557	32,63955113	-12,23715641	36,47431283	-3,834761694	FALSE
OG0001406	-12,69935321	31,39870642	-13,09743254	38,19486508	-6,796158667	FALSE
OG0001407	-15,93012439	37,86024879	-13,54676313	39,09352625	-1,233277468	FALSE
OG0001408	-16,27749249	38,55498499	-15,26738871	42,53477743	-3,97979244	FALSE
OG0001409	-17,54307103	41,08614207	-17,49115703	46,98231407	-5,896171998	FALSE
OG0001410	-10,2926881	26,58537619	-8,496744555	28,99348911	-2,408112917	FALSE
OG0001411	-16,88423877	39,76847754	-17,1338313	46,26766259	-6,499185052	FALSE
OG0001412	-4,830447656	15,66089531	-4,351684142	20,70336828	-5,042472972	FALSE
OG0001413	-13,57212466	33,14424932	-12,97834611	37,95669221	-4,812442893	FALSE
OG0001414	-3,027505491	12,05501098	-2,834321841	17,66864368	-5,6136327	FALSE
OG0001415	-12,54757818	31,09515637	-12,13124882	36,26249764	-5,167341272	FALSE
OG0001416	-11,84380368	29,68760736	-11,12876285	34,2575257	-4,569918338	FALSE
OG0001417	-15,89266299	37,78532597	-15,00256641	42,00513283	-4,219806854	FALSE
OG0001419	-11,2814503	28,5629006	-9,808741862	31,61748372	-3,054583122	FALSE
OG0001420	-10,99314791	27,98629581	-10,00949348	32,01898697	-4,032691153	FALSE
OG0001421	-4,974197891	15,94839578	-4,850723535	21,70144707	-5,753051287	FALSE
OG0001422	-8,044464028	22,08892806	-8,091216875	28,18243375	-6,093505694	FALSE
OG0001423	-13,74277153	33,48554306	-13,67167315	39,34334631	-5,857803249	FALSE
OG0001424	-15,69155836	37,38311672	-14,84872485	41,6974497	-4,314332984	FALSE
OG0001425	-14,4363384	34,8726768	-17,80354953	47,60709905	-12,73442226	FALSE
OG0001426	-13,09759193	32,19518386	-12,40840305	36,81680609	-4,621622234	FALSE
OG0001427	-14,17315601	34,34631202	-11,88267579	35,76535158	-1,419039558	FALSE
OG0001428	-14,71458557	35,42917114	-11,95724379	35,91448758	-0,4853164394	FALSE
OG0001429	-15,16988107	36,33976215	-13,18830932	38,37661864	-2,036856491	FALSE
OG0001430	-16,25324044	38,50648088	-14,64421206	41,28842411	-2,78194323	FALSE
OG0001431	-9,282281204	24,56456241	-8,734595942	29,46919188	-4,904629475	FALSE
OG0001432	-15,6177737	37,2355474	-13,05046828	38,10093656	-0,8653891568	FALSE
OG0001433	-14,64062541	35,28125082	-11,63378333	35,26756667	0,01368415618	FALSE
OG0001434	-12,19182672	30,38365345	-11,93821712	35,87643424	-5,492780795	FALSE
OG0001436	-8,693505674	23,38701135	-8,462015111	28,92403022	-5,537018873	FALSE
OG0001437	-13,86572137	33,73144274	-13,7415393	39,4830786	-5,751635859	FALSE
OG0001439	-7,529047627	21,05809525	-6,558640566	25,11728113	-4,059185878	FALSE
OG0001440	-14,95072033	35,90144067	-15,71592323	43,43184647	-7,5304058	FALSE
OG0001441	-3,027505491	12,05501098	-2,834321841	17,66864368	-5,6136327	FALSE
OG0001442	-15,01933541	36,03867082	-14,72990024	41,45980049	-5,421129672	FALSE
OG0001443	-15,45792101	36,91584202	-15,13288404	42,26576807	-5,349926056	FALSE
OG0001444	-10,56697393	27,13394786	-10,51364179	33,02728358	-5,893335729	FALSE
OG0001445	-12,39397456	30,78794911	-9,926686456	31,85337291	-1,0654238	FALSE
OG0001446	-12,48881674	30,97763347	-12,9894421	37,97888419	-7,001250719	FALSE
OG0001447	-15,35337275	36,70674551	-16,51285847	45,02571694	-8,318971435	FALSE
OG0001448	-14,98344111	35,96688223	-13,56188854	39,12377709	-3,156894858	FALSE
OG0001449	-10,89500765	27,79001531	-9,029881665	30,05976333	-2,269748022	FALSE
OG0001450	-13,35837647	32,71675295	-12,36662334	36,73324668	-4,016493731	FALSE
OG0001451	-7,97138312	21,94276624	-8,156988757	28,31397751	-6,371211273	FALSE
OG0001452	-10,67569949	27,35139898	-10,25032935	32,5006587	-5,149259718	FALSE
OG0001453	-14,70088356	35,40176712	-15,71597701	43,43195402	-8,0301869	FALSE
OG0001454	-11,82833977	29,65667954	-13,41649011	38,83298022	-9,176300678	FALSE
OG0001455	-16,23481167	38,46962333	-16,15182513	44,30365025	-5,834026922	FALSE
OG0001456	-15,00153157	36,00306313	-14,83807611	41,67615222	-5,673089083	FALSE
OG0001457	-12,19733764	30,39467528	-11,55164748	35,10329496	-4,70861968	FALSE
OG0001458	-9,936633934	25,87326787	-9,685913966	31,37182793	-5,498560064	FALSE
OG0001459	-16,40577957	38,81155914	-14,47971846	40,95943691	-2,147877775	FALSE
OG0001460	-13,66866024	33,33732049	-15,53950223	43,07900446	-9,741683973	FALSE
OG0001461	-12,95892084	31,91784169	-12,34032012	36,68064024	-4,762798553	FALSE
OG0001462	-15,77093968	37,54187936	-16,01018578	44,02037156	-6,478492195	FALSE
OG0001463	-17,9578989	41,9157978	-17,14839784	46,29679567	-4,380997873	FALSE
OG0001465	-12,77174774	31,54349548	-11,92261273	35,84522546	-4,301729978	FALSE
OG0001466	-6,62727091	19,25454182	-6,390530292	24,78106058	-5,526518764	FALSE
OG0001467	-13,56795851	33,13591703	-12,2074413	36,4148826	-3,278965571	FALSE
OG0001468	-14,95945938	35,91891875	-17,19169637	46,38339275	-10,46447399	FALSE
OG0001469	-10,94100858	27,88201716	-9,223180931	30,44636186	-2,5643447	FALSE
OG0001470	-14,69125805	35,38251611	-12,55226444	37,10452888	-1,722012766	FALSE
OG0001471	-14,49585277	34,99170555	-13,8969447	39,7938894	-4,80218385	FALSE
OG0001472	-4,819209833	15,63841967	-4,896738211	21,79347642	-6,155056757	FALSE
OG0001473	-17,25800442	40,51600885	-15,9610614	43,9221228	-3,406113949	FALSE
OG0001474	-7,612709738	21,22541948	-6,728726793	25,45745359	-4,232034111	FALSE
OG0001475	-17,37472028	40,74944057	-17,33586012	46,67172024	-5,922279673	FALSE
OG0001476	-8,248069554	22,49613911	-7,487399812	26,97479962	-4,478660516	FALSE
OG0001477	-14,88253338	35,76506676	-14,93058554	41,86117108	-6,096104321	FALSE
OG0001478	-11,66930693	29,33861386	-11,4168077	34,83361539	-5,495001532	FALSE
OG0001479	-11,38664161	28,77328321	-9,56455636	31,12911272	-2,355829506	FALSE
OG0001480	-13,70239356	33,40478713	-12,0196476	36,0392952	-2,634508068	FALSE
OG0001481	-12,72506642	31,45013283	-10,98277465	33,9655493	-2,515416462	FALSE
OG0001482	-3,027505491	12,05501098	-2,834321841	17,66864368	-5,6136327	FALSE
OG0001483	-14,83521225	35,6704245	-12,47250145	36,94500289	-1,274578389	FALSE
OG0001484	-10,61119035	27,22238071	-10,72200486	33,44400973	-6,221629021	FALSE
OG0001485	-14,23027059	34,46054119	-10,7999665	33,59993301	0,860608182	FALSE
OG0001486	-10,89500765	27,79001531	-9,029881665	30,05976333	-2,269748022	FALSE
OG0001488	-18,01200908	42,02401816	-16,75801352	45,51602705	-3,492008885	FALSE
OG0001489	-14,09410079	34,18820158	-13,97252131	39,94504262	-5,75684104	FALSE
OG0001490	-8,985699286	23,97139857	-7,226063464	26,45212693	-2,480728355	FALSE
OG0001491	-16,4759693	38,95193861	-14,4272515	40,854503	-1,902564388	FALSE
OG0001492	-14,20641156	34,41282313	-14,69989018	41,39978035	-6,986957222	FALSE
OG0001493	-12,92065695	31,8413139	-14,47621588	40,95243176	-9,11111786	FALSE
OG0001494	-17,98147077	41,96294154	-17,1012657	46,2025314	-4,239589868	FALSE
OG0001495	-17,133949	40,26789799	-14,54680216	41,09360432	-0,8257063262	FALSE
OG0001496	-18,95494466	43,90988931	-18,62320767	49,24641533	-5,33652602	FALSE
OG0001497	-14,32380482	34,64760963	-12,81101636	37,62203271	-2,974423082	FALSE
OG0001498	-16,70692335	39,41384671	-14,37672073	40,75344147	-1,339594759	FALSE
OG0001499	-15,18430756	36,36861512	-14,35233772	40,70467543	-4,336060312	FALSE
OG0001500	-16,64501839	39,29003677	-15,93529276	43,87058551	-4,58054874	FALSE
OG0001501	-14,2357371	34,4714742	-13,39738383	38,79476766	-4,323293459	FALSE
OG0001503	-16,63474808	39,26949617	-13,48019535	38,96039069	0,3091054736	FALSE
OG0001504	-11,20454966	28,40909932	-10,21942871	32,43885741	-4,029758091	FALSE
OG0001505	-11,6571409	29,31428181	-11,96996468	35,93992936	-6,625647555	FALSE
OG0001506	-10,82653709	27,65307418	-10,28165916	32,56331832	-4,910244149	FALSE
OG0001507	-6,580141647	19,16028329	-6,346338365	24,69267673	-5,532393435	FALSE
OG0001509	-17,07418736	40,14837472	-14,94187919	41,88375838	-1,735383656	FALSE
OG0001511	-17,6705503	41,34110059	-14,8857805	41,77156099	-0,4304604023	FALSE
OG0001512	-15,59152749	37,18305498	-14,4459107	40,89182141	-3,708766425	FALSE
OG0001513	-12,37776185	30,75552371	-13,73591765	39,47183531	-8,716311598	FALSE
OG0001514	-11,73169323	29,46338645	-10,43954858	32,87909715	-3,415710701	FALSE
OG0001515	-16,98512059	39,97024117	-17,05090528	46,10181056	-6,131569385	FALSE
OG0001516	-12,36659277	30,73318554	-12,51608773	37,03217547	-6,298989922	FALSE
OG0001517	-16,14294732	38,28589464	-19,55967466	51,11934932	-12,83345468	FALSE
OG0001518	-10,15486272	26,30972544	-9,894953069	31,78990614	-5,480180695	FALSE
OG0001519	-13,70864821	33,41729643	-14,39783329	40,79566657	-7,378370148	FALSE
OG0001520	-17,14192165	40,2838433	-13,74302053	39,48604106	0,797802239	FALSE
OG0001521	-15,87023556	37,74047112	-15,9888502	43,97770039	-6,237229271	FALSE
OG0001522	-11,20969562	28,41939124	-9,70496262	31,40992524	-2,990533999	FALSE
OG0001523	-12,92235439	31,84470879	-11,88982717	35,77965435	-3,93494556	FALSE
OG0001524	-12,04528822	30,09057643	-11,61117547	35,22235094	-5,13177451	FALSE
OG0001525	-8,248069554	22,49613911	-7,487399812	26,97479962	-4,478660516	FALSE
OG0001526	-13,87562231	33,75124461	-16,06750335	44,13500671	-10,38376209	FALSE
OG0001527	-14,37687692	34,75375384	-16,78604359	45,57208718	-10,81833334	FALSE
OG0001528	-16,66712237	39,33424474	-14,60879381	41,21758762	-1,883342874	FALSE
OG0001529	-18,09201825	42,1840365	-14,54813617	41,09627235	1,087764151	FALSE
OG0001530	-4,819209833	15,63841967	-4,896738211	21,79347642	-6,155056757	FALSE
OG0001531	-7,36593001	20,73186002	-6,530134506	25,06026901	-4,328408992	FALSE
OG0001532	-14,28758705	34,57517411	-12,1932963	36,3865926	-1,811418496	FALSE
OG0001534	-5,416345728	16,83269146	-5,428323135	22,85664627	-6,023954814	FALSE
OG0001535	-10,07681297	26,15362593	-8,827271183	29,65454237	-3,500916435	FALSE
OG0001536	-10,36564827	26,73129653	-9,731346094	31,46269219	-4,731395657	FALSE
OG0001537	-12,76088381	31,52176762	-12,35369026	36,70738053	-5,18561291	FALSE
OG0001538	-18,52234854	43,04469709	-16,16359412	44,32718825	-1,282491159	FALSE
OG0001539	-5,630558565	17,26111713	-4,650203469	21,30040694	-4,039289808	FALSE
OG0001540	-12,55546838	31,11093675	-12,90658926	37,81317853	-6,702241776	FALSE
OG0001541	-11,94948667	29,89897334	-11,08443161	34,16886322	-4,269889883	FALSE
OG0001542	-14,09724695	34,19449389	-12,75874571	37,51749142	-3,322997528	FALSE
OG0001543	-19,06996561	44,13993122	-17,38268795	46,76537589	-2,625444668	FALSE
OG0001545	-12,51044339	31,02088678	-12,7371735	37,474347	-6,453460219	FALSE
OG0001546	-14,70040545	35,4008109	-14,24711991	40,49423982	-5,093428922	FALSE
OG0001547	-13,17020658	32,34041317	-12,90500895	37,81001789	-5,469604726	FALSE
OG0001548	-17,06025967	40,12051935	-13,74033425	39,48066849	0,6398508561	FALSE
OG0001549	-12,55913277	31,11826553	-8,88136135	29,7627227	1,35554283	FALSE
OG0001550	-17,11329234	40,22658468	-16,38783976	44,77567952	-4,549094843	FALSE
OG0001551	-13,94318259	33,88636519	-13,90742536	39,81485073	-5,928485538	FALSE
OG0001552	-12,69416534	31,38833067	-12,86781793	37,73563586	-6,347305189	FALSE
OG0001553	-11,71867969	29,43735939	-14,20372232	40,40744465	-10,97008526	FALSE
OG0001554	-11,25274658	28,50549315	-11,96122113	35,92244226	-7,416949113	FALSE
OG0001555	-14,87607558	35,75215116	-15,03332471	42,06664942	-6,314498264	FALSE
OG0001556	-18,53246545	43,06493091	-15,86137401	43,72274801	-0,6578171052	FALSE
OG0001557	-12,42443387	30,84886775	-11,93084913	35,86169826	-5,012830516	FALSE
OG0001558	-16,95740571	39,91481142	-15,19914715	42,3982943	-2,483482878	FALSE
OG0001559	-11,8812803	29,76256061	-12,01971004	36,03942007	-6,276859467	FALSE
OG0001560	-10,56995091	27,13990182	-8,88402307	29,76804614	-2,628144317	FALSE
OG0001561	-11,63949208	29,27898416	-10,83291448	33,66582897	-4,386844806	FALSE
OG0001562	-12,96658071	31,93316143	-12,44338412	36,88676823	-4,953606802	FALSE
OG0001563	-12,3063246	30,6126492	-11,05568388	34,11136776	-3,498718566	FALSE
OG0001564	-12,79746955	31,59493909	-14,46631382	40,93262765	-9,337688559	FALSE
OG0001565	-15,66660505	37,3332101	-14,21410455	40,4282091	-3,094999	FALSE
OG0001566	-13,34335852	32,68671704	-14,60191579	41,20383159	-8,517114544	FALSE
OG0001567	-17,95631928	41,91263857	-20,02339322	52,04678644	-10,13414787	FALSE
OG0001569	-15,85286575	37,70573151	-19,40405171	50,80810343	-13,10237192	FALSE
OG0001571	-10,61412029	27,22824057	-11,27268839	34,54537678	-7,317136203	FALSE
OG0001572	-8,27318912	22,54637824	-9,450570996	30,90114199	-8,354763753	FALSE
OG0001573	-10,80557969	27,61115938	-10,15883774	32,31767549	-4,706516101	FALSE
OG0001574	-4,819209833	15,63841967	-4,896738211	21,79347642	-6,155056757	FALSE
OG0001575	-15,81325052	37,62650105	-14,38814204	40,77628408	-3,149783029	FALSE
OG0001576	-12,59726027	31,19452053	-12,56318579	37,12637159	-5,931851059	FALSE
OG0001577	-8,351515919	22,70303184	-8,417099945	28,83419989	-6,131168052	FALSE
OG0001578	-11,50248717	29,00497435	-10,10211763	32,20423525	-3,199260904	FALSE
OG0001579	-14,78798263	35,57596527	-15,09611194	42,19222387	-6,616258603	FALSE
OG0001580	-13,52633177	33,05266354	-14,42391583	40,84783167	-7,795168125	FALSE
OG0001581	-13,59390967	33,18781934	-11,96016948	35,92033896	-2,732519622	FALSE
OG0001582	-13,03326616	32,06653231	-12,68466865	37,3693373	-5,302804986	FALSE
OG0001583	-6,831190984	19,66238197	-6,532240918	25,06448184	-5,40209987	FALSE
OG0001584	-13,65593466	33,31186932	-12,43668049	36,87336097	-3,561491654	FALSE
OG0001585	-13,65413516	33,30827032	-12,41588727	36,83177454	-3,523504216	FALSE
OG0001586	-19,47105156	44,94210313	-18,91920458	49,83840916	-4,896306033	FALSE
OG0001587	-11,92750735	29,85501469	-10,92446522	33,84893044	-3,993915748	FALSE
OG0001588	-17,93955115	41,8791023	-16,02155026	44,04310052	-2,163998214	FALSE
OG0001589	-13,23137692	32,46275384	-12,98997711	37,97995423	-5,517200391	FALSE
OG0001590	-13,63356864	33,26713727	-13,31584192	38,63168383	-5,364546558	FALSE
OG0001591	-10,57225549	27,14451098	-10,73445701	33,46891402	-6,324403036	FALSE
OG0001592	-11,79193528	29,58387056	-11,16663561	34,33327123	-4,749400674	FALSE
OG0001593	-18,61824792	43,23649583	-18,32116995	48,6423399	-5,405844071	FALSE
OG0001594	-16,10913101	38,21826202	-13,74951227	39,49902453	-1,280762519	FALSE
OG0001595	-14,253932	34,50786401	-16,8796686	45,7593372	-11,25147319	FALSE
OG0001596	-16,38158931	38,76317862	-12,67804113	37,35608226	1,407096356	FALSE
OG0001597	-15,224801	36,449602	-15,95010076	43,90020153	-7,450599523	FALSE
OG0001598	-12,14083635	30,28167271	-9,816429587	31,63285917	-1,351186466	FALSE
OG0001599	-3,027505491	12,05501098	-2,834321841	17,66864368	-5,6136327	FALSE
OG0001600	-17,99531801	41,99063601	-14,90041993	41,80083985	0,189796158	FALSE
OG0001601	-4,192564303	14,38512861	-4,472483333	20,94496667	-6,55983806	FALSE
OG0001602	-14,36196872	34,72393745	-15,67453588	43,34907177	-8,625134319	FALSE
OG0001603	-11,53867005	29,07734009	-12,0145494	36,02909879	-6,951758701	FALSE
OG0001604	-9,304943391	24,60988678	-8,18177812	28,36355624	-3,753669458	FALSE
OG0001606	-7,97138312	21,94276624	-8,156988757	28,31397751	-6,371211273	FALSE
OG0001607	-9,420880429	24,84176086	-9,48550416	30,97100832	-6,129247462	FALSE
OG0001608	-14,60654467	35,21308934	-14,41366302	40,82732604	-5,614236698	FALSE
OG0001609	-14,39802245	34,7960449	-13,18266219	38,36532437	-3,569279475	FALSE
OG0001610	-11,05293841	28,10587681	-10,26334147	32,52668295	-4,420806134	FALSE
OG0001611	-10,78852074	27,57704147	-10,25726887	32,51453774	-4,937496273	FALSE
OG0001612	-10,47456456	26,94912911	-10,40698089	32,81396179	-5,864832675	FALSE
OG0001613	-11,08515443	28,17030886	-11,1280081	34,25601621	-6,085707349	FALSE
OG0001614	-13,53856635	33,07713269	-14,0378323	40,07566461	-6,998531918	FALSE
OG0001615	-21,82648142	49,65296284	-18,43365702	48,86731404	0,7856488048	FALSE
OG0001616	-13,1251007	32,25020141	-10,10044655	32,20089309	0,04930831216	FALSE
OG0001619	-7,28430587	20,56861174	-6,057738649	24,1154773	-3,546865558	FALSE
OG0001621	-16,84932418	39,69864835	-15,47392529	42,94785057	-3,249202225	FALSE
OG0001622	-10,71582128	27,43164257	-8,563020443	29,12604089	-1,694398318	FALSE
OG0001623	-9,431082964	24,86216593	-8,814927732	29,62985546	-4,767689536	FALSE
OG0001624	-17,17141361	40,34282722	-15,93391844	43,86783687	-3,525009655	FALSE
OG0001625	-13,68071991	33,36143982	-11,55622904	35,11245809	-1,75101827	FALSE
OG0001626	-5,320075533	16,64015107	-5,69645238	23,39290476	-6,752753695	FALSE
OG0001627	-11,93168986	29,86337972	-11,48547519	34,97095038	-5,107570656	FALSE
OG0001628	-12,22960116	30,45920231	-13,09114018	38,18228037	-7,723078056	FALSE
OG0001630	-15,22747456	36,45494913	-15,23779815	42,47559631	-6,020647179	FALSE
OG0001631	-12,41554461	30,83108922	-12,24157182	36,48314365	-5,652054427	FALSE
OG0001632	-13,48013413	32,96026827	-11,82726626	35,65453251	-2,694264244	FALSE
OG0001633	-13,09759193	32,19518386	-12,40840305	36,81680609	-4,621622234	FALSE
OG0001634	-15,02860613	36,05721226	-14,24001261	40,48002523	-4,422812971	FALSE
OG0001635	-13,9027909	33,8055818	-14,83707262	41,67414523	-7,868563433	FALSE
OG0001636	-13,75808985	33,5161797	-12,60600358	37,21200716	-3,695827461	FALSE
OG0001637	-10,37500111	26,75000222	-10,83104578	33,66209156	-6,912089335	FALSE
OG0001638	-11,30577256	28,61154512	-10,0144461	32,0288922	-3,417347071	FALSE
OG0001639	-7,949009987	21,89801997	-7,56182576	27,12365152	-5,225631548	FALSE
OG0001640	-17,10256939	40,20513877	-16,27775481	44,55550963	-4,350370854	FALSE
OG0001641	-13,66866161	33,33732322	-15,13765385	42,27530769	-8,937984468	FALSE
OG0001642	-13,41944828	32,83889657	-12,87421785	37,7484357	-4,909539132	FALSE
OG0001643	-12,41357313	30,82714626	-14,21890238	40,43780477	-9,610658507	FALSE
OG0001644	-12,81256573	31,62513147	-12,25773072	36,51546144	-4,890329969	FALSE
OG0001645	-9,027648576	24,05529715	-8,254921689	28,50984338	-4,454546226	FALSE
OG0001646	-12,16894963	30,33789927	-12,76791694	37,53583388	-7,197934615	FALSE
OG0001647	-15,59760445	37,19520891	-14,86095812	41,72191625	-4,526707343	FALSE
OG0001648	-12,64618893	31,29237786	-11,18984265	34,3796853	-3,087307431	FALSE
OG0001649	-5,320075533	16,64015107	-5,69645238	23,39290476	-6,752753695	FALSE
OG0001650	-6,347269316	18,69453863	-7,552147085	27,10429417	-8,409755537	FALSE
OG0001651	-17,66354779	41,32709559	-16,14122836	44,28245673	-2,955361141	FALSE
OG0001652	-16,49797647	38,99595294	-12,83713447	37,67426894	1,321683996	FALSE
OG0001653	-6,62727091	19,25454182	-6,304942469	24,60988494	-5,355343118	FALSE
OG0001654	-14,73337873	35,46675745	-16,39811887	44,79623774	-9,329480292	FALSE
OG0001655	-6,618388532	19,23677706	-5,294787212	22,58957442	-3,35279736	FALSE
OG0001656	-10,4253402	26,8506804	-9,999690371	31,99938074	-5,148700338	FALSE
OG0001657	-7,565705458	21,13141092	-6,166688819	24,33337764	-3,201966722	FALSE
OG0001658	-13,07982223	32,15964446	-13,22695442	38,45390884	-6,29426438	FALSE
OG0001659	-14,21998171	34,43996342	-12,6480909	37,29618179	-2,856218371	FALSE
OG0001661	-13,02559042	32,05118083	-14,13483306	40,26966611	-8,218485281	FALSE
OG0001662	-13,3055635	32,611127	-10,70731037	33,41462073	-0,8034937291	FALSE
OG0001663	-11,01435787	28,02871573	-10,29787561	32,59575122	-4,567035487	FALSE
OG0001664	-16,68847865	39,37695731	-17,14770932	46,29541864	-6,918461333	FALSE
OG0001665	-9,808141021	25,61628204	-9,738132534	31,47626507	-5,859983025	FALSE
OG0001666	-11,99226276	29,98452552	-11,00075022	34,00150043	-4,016974913	FALSE
OG0001667	-8,897434143	23,79486829	-8,186838578	28,37367716	-4,57880887	FALSE
OG0001668	-8,033451266	22,06690253	-7,464315943	26,92863189	-4,861729353	FALSE
OG0001669	-10,96827641	27,93655281	-10,738557	33,47711399	-5,540561182	FALSE
OG0001670	-8,850445459	23,70089092	-8,18430024	28,36860048	-4,667709563	FALSE
OG0001671	-18,45360893	42,90721785	-17,34436786	46,68873572	-3,78151787	FALSE
OG0001672	-7,065460884	20,13092177	-7,650769111	27,30153822	-7,170616455	FALSE
OG0001673	-15,7480678	37,49613559	-15,88807564	43,77615128	-6,280015689	FALSE
OG0001674	-14,68408456	35,36816913	-12,5135063	37,0270126	-1,658843467	FALSE
OG0001675	-14,3750172	34,7500344	-14,7754981	41,5509962	-6,800961799	FALSE
OG0001676	-12,78922507	31,57845013	-12,87529946	37,75059892	-6,172148792	FALSE
OG0001677	-12,40689329	30,81378659	-12,43784886	36,87569771	-6,061911125	FALSE
OG0001678	-10,82508057	27,65016114	-10,25576987	32,51153974	-4,861378599	FALSE
OG0001679	-11,60150039	29,20300078	-12,00732368	36,01464737	-6,811646592	FALSE
OG0001680	-11,23016062	28,46032125	-11,51634346	35,03268691	-6,572365664	FALSE
OG0001681	-14,55530599	35,11061198	-13,79353664	39,58707327	-4,476461299	FALSE
OG0001682	-14,97117136	35,94234272	-14,33665923	40,67331845	-4,730975736	FALSE
OG0001683	-16,97252824	39,94505648	-14,8531754	41,70635081	-1,761294323	FALSE
OG0001684	-11,88058288	29,76116575	-10,8286139	33,6572278	-3,896062046	FALSE
OG0001685	-12,84883498	31,69766996	-11,03247527	34,06495054	-2,367280586	FALSE
OG0001686	-13,0061322	32,0122644	-11,61534072	35,23068143	-3,218417035	FALSE
OG0001687	-12,36146346	30,72292691	-12,12242195	36,24484389	-5,521916981	FALSE
OG0001688	-18,04837597	42,09675194	-14,64912283	41,29824566	0,7985062846	FALSE
OG0001689	-31,89663999	69,79327997	-28,74375807	69,48751613	0,3057638375	FALSE
OG0001690	-13,39518903	32,79037806	-10,65385696	33,30771392	-0,5173358664	FALSE
OG0001691	-19,08856206	44,17712411	-15,12626213	42,25252426	1,924599855	FALSE
OG0001693	-12,15457582	30,30915164	-11,09193594	34,18387188	-3,874720244	FALSE
OG0001695	-10,4541446	26,90828921	-10,65548319	33,31096638	-6,402677168	FALSE
OG0001696	-8,940068843	23,88013769	-8,745283385	29,49056677	-5,610429082	FALSE
OG0001697	-7,102754703	20,20550941	-6,255893517	24,51178703	-4,306277628	FALSE
OG0001698	-5,14506492	16,29012984	-5,386471022	22,77294204	-6,482812203	FALSE
OG0001699	-13,45322715	32,9064543	-12,92101703	37,84203406	-4,935579759	FALSE
OG0001700	-12,64857115	31,29714229	-11,26876527	34,53753054	-3,240388247	FALSE
OG0001701	-14,0683394	34,13667881	-11,78984526	35,57969051	-1,443011706	FALSE
OG0001702	-15,08811351	36,17622701	-16,556376	45,112752	-8,936524985	FALSE
OG0001703	-14,41140551	34,82281103	-14,13632156	40,27264311	-5,449832084	FALSE
OG0001704	-14,27968314	34,55936628	-13,81943009	39,63886018	-5,079493895	FALSE
OG0001705	-10,60762211	27,21524423	-11,00955302	34,01910603	-6,803861806	FALSE
OG0001706	-13,98193298	33,96386596	-13,57023225	39,1404645	-5,17659854	FALSE
OG0001707	-10,7138954	27,4277908	-10,25736457	32,51472915	-5,086938347	FALSE
OG0001708	-13,7931542	33,58630841	-13,41236719	38,82473437	-5,238425964	FALSE
OG0001709	-15,19071679	36,38143358	-13,74484184	39,48968368	-3,108250102	FALSE
OG0001710	-9,742414533	25,48482907	-10,28612493	32,57224986	-7,087420796	FALSE
OG0001711	-15,48866515	36,9773303	-14,99329278	41,98658557	-5,009255268	FALSE
OG0001712	-9,393036192	24,78607238	-9,51910749	31,03821498	-6,252142595	FALSE
OG0001713	-14,52110422	35,04220844	-13,14925576	38,29851153	-3,256303093	FALSE
OG0001714	-18,97676306	43,95352613	-18,33713612	48,67427223	-4,720746104	FALSE
OG0001715	-17,18440281	40,36880562	-16,74847137	45,49694274	-5,128137122	FALSE
OG0001716	-11,43506046	28,87012092	-10,07990286	32,15980572	-3,289684804	FALSE
OG0001717	-13,20427061	32,40854121	-11,12755028	34,25510056	-1,84655935	FALSE
OG0001718	-8,044464028	22,08892806	-8,091216875	28,18243375	-6,093505694	FALSE
OG0001719	-16,68390578	39,36781157	-16,69312436	45,38624872	-6,018437151	FALSE
OG0001720	-13,2721325	32,544265	-11,68874429	35,37748857	-2,83322357	FALSE
OG0001721	-12,26456594	30,52913188	-11,69629993	35,39259985	-4,863467972	FALSE
OG0001722	-12,88963568	31,77927136	-12,22294928	36,44589856	-4,666627201	FALSE
OG0001723	-12,31999247	30,63998494	-11,37941359	34,75882717	-4,118842236	FALSE
OG0001724	-10,462139	26,92427799	-8,671558344	29,34311669	-2,418838698	FALSE
OG0001725	-8,248069554	22,49613911	-7,487399812	26,97479962	-4,478660516	FALSE
OG0001726	-11,75784813	29,51569626	-9,921919138	31,84383828	-2,328142013	FALSE
OG0001727	-14,38131329	34,76262658	-13,57345184	39,14690368	-4,384277105	FALSE
OG0001728	-14,26090509	34,52181018	-12,13992624	36,27985249	-1,758042309	FALSE
OG0001729	-11,78007361	29,56014721	-11,43892081	34,87784163	-5,317694415	FALSE
OG0001730	-15,68445207	37,36890413	-15,1147509	42,2295018	-4,860597667	FALSE
OG0001731	-13,07267048	32,14534095	-12,81192419	37,62384839	-5,478507438	FALSE
OG0001732	-12,76678849	31,53357698	-11,6540448	35,3080896	-3,774512618	FALSE
OG0001733	-12,54084162	31,08168324	-11,64196841	35,28393682	-4,202253586	FALSE
OG0001734	-9,420880429	24,84176086	-9,48550416	30,97100832	-6,129247462	FALSE
OG0001735	-11,85942224	29,71884447	-11,20656768	34,41313537	-4,694290895	FALSE
OG0001736	-10,59157482	27,18314964	-10,27374219	32,54748437	-5,364334736	FALSE
OG0001737	-12,31824238	30,63648476	-12,10196564	36,20393129	-5,567446521	FALSE
OG0001738	-10,9370619	27,8741238	-10,07308202	32,14616403	-4,272040233	FALSE
OG0001739	-3,027505491	12,05501098	-2,834321841	17,66864368	-5,6136327	FALSE
OG0001740	-23,04177764	52,08355527	-23,76717149	59,53434298	-7,450787709	FALSE
OG0001741	-10,97020014	27,94040029	-9,331669475	30,66333895	-2,722938665	FALSE
OG0001742	-12,3325047	30,6650094	-11,28522516	34,57045033	-3,905440926	FALSE
OG0001743	-13,7874742	33,5749484	-11,17250211	34,34500421	-0,7700558072	FALSE
OG0001744	-13,72626269	33,45252539	-13,34813461	38,69626922	-5,243743832	FALSE
OG0001745	-11,56798986	29,13597973	-10,8000312	33,6000624	-4,464082669	FALSE
OG0001746	-11,25274658	28,50549315	-11,96122113	35,92244226	-7,416949113	FALSE
OG0001747	-13,04909347	32,09818694	-11,55879795	35,11759589	-3,019408953	FALSE
OG0001748	-11,94948667	29,89897334	-11,08443161	34,16886322	-4,269889883	FALSE
OG0001749	-12,52710692	31,05421384	-12,19719418	36,39438836	-5,340174526	FALSE
OG0001750	-8,208434926	22,41686985	-8,010183185	28,02036637	-5,603496517	FALSE
OG0001751	-10,13427366	26,26854731	-10,24627402	32,49254804	-6,224000731	FALSE
OG0001752	-14,72565092	35,45130183	-13,29733551	38,59467103	-3,143369196	FALSE
OG0001753	-14,70040545	35,4008109	-14,24711991	40,49423982	-5,093428922	FALSE
OG0001754	-10,85679356	27,71358712	-10,49222324	32,98444647	-5,27085935	FALSE
OG0001755	-14,81152761	35,62305523	-13,88045932	39,76091864	-4,137863418	FALSE
OG0001756	-16,25767133	38,51534266	-16,00491856	44,00983713	-5,49449447	FALSE
OG0001757	-9,537028533	25,07405707	-9,443457116	30,88691423	-5,812857167	FALSE
OG0001758	-13,60355156	33,20710311	-16,85849922	45,71699844	-12,50989532	FALSE
OG0001759	-10,69403722	27,38807445	-11,03284096	34,06568192	-6,677607471	FALSE
OG0001760	-13,7680712	33,53614239	-13,61639568	39,23279135	-5,696648964	FALSE
OG0001761	-11,63385844	29,26771688	-11,58626698	35,17253397	-5,904817083	FALSE
OG0001762	-18,49110537	42,98221073	-17,20387781	46,40775561	-3,425544882	FALSE
OG0001763	-7,627915695	21,25583139	-6,822723702	25,6454474	-4,389616013	FALSE
OG0001764	-14,43652617	34,87305235	-13,77309019	39,54618038	-4,673128039	FALSE
OG0001765	-9,16751643	24,33503286	-7,901528214	27,80305643	-3,468023567	FALSE
OG0001766	-8,63048222	23,26096444	-6,992988775	25,98597755	-2,72501311	FALSE
OG0001767	-10,42895889	26,85791778	-9,708897947	31,41779589	-4,559878115	FALSE
OG0001768	-19,5066449	45,0132898	-17,61290954	47,22581908	-2,21252928	FALSE
OG0001770	-11,36204427	28,72408854	-11,10282027	34,20564054	-5,481552	FALSE
OG0001771	-14,74182803	35,48365607	-12,33873291	36,67746583	-1,193809763	FALSE
OG0001772	-7,97138312	21,94276624	-8,156988757	28,31397751	-6,371211273	FALSE
OG0001773	-12,41332163	30,82664325	-11,82159466	35,64318931	-4,816546063	FALSE
OG0001774	-9,420880429	24,84176086	-9,261123032	30,52224606	-5,680485206	FALSE
OG0001775	-14,07121795	34,1424359	-13,50785678	39,01571356	-4,873277652	FALSE
OG0001777	-13,34323292	32,68646584	-13,91230188	39,82460376	-7,13813792	FALSE
OG0001778	-14,07572052	34,15144104	-12,79222465	37,5844493	-3,433008258	FALSE
OG0001779	-5,163452348	16,3269047	-4,605926618	21,21185324	-4,884948539	FALSE
OG0001780	-14,55980027	35,11960054	-13,14248212	38,28496423	-3,165363697	FALSE
OG0001781	-4,192564303	14,38512861	-4,472483333	20,94496667	-6,55983806	FALSE
OG0001782	-11,02075333	28,04150666	-10,21071777	32,42143553	-4,379928874	FALSE
OG0001783	-9,431082964	24,86216593	-9,2744811	30,5489622	-5,686796272	FALSE
OG0001784	-9,816033584	25,63206717	-9,44808302	30,89616604	-5,264098872	FALSE
OG0001785	-11,37749574	28,75499148	-11,60992367	35,21984733	-6,464855849	FALSE
OG0001786	-14,89533291	35,79066582	-12,6442279	37,2884558	-1,497789985	FALSE
OG0001787	-21,87221868	49,74443736	-21,40880655	54,81761309	-5,073175736	FALSE
OG0001788	-11,66018442	29,32036884	-11,57230457	35,14460913	-5,824240293	FALSE
OG0001789	-16,93881218	39,87762436	-15,24317398	42,48634796	-2,608723606	FALSE
OG0001790	-13,75643533	33,51287067	-13,98829767	39,97659535	-6,463724679	FALSE
OG0001791	-10,48845392	26,97690784	-10,12098234	32,24196468	-5,26505684	FALSE
OG0001792	-15,71551906	37,43103813	-13,71730167	39,43460334	-2,003565205	FALSE
OG0001793	-19,10043122	44,20086244	-16,90493776	45,80987552	-1,609013084	FALSE
OG0001794	-16,18425396	38,36850791	-14,55796356	41,11592712	-2,747419203	FALSE
OG0001795	-13,25382922	32,50765845	-14,14727942	40,29455883	-7,786900388	FALSE
OG0001796	-17,57164824	41,14329647	-16,87059073	45,74118145	-4,597884983	FALSE
OG0001797	-14,35067062	34,70134124	-14,04495092	40,08990185	-5,388560605	FALSE
OG0001798	-10,71940268	27,43880535	-10,56239905	33,1247981	-5,685992748	FALSE
OG0001799	-11,53477758	29,06955516	-11,52270314	35,04540628	-5,975851119	FALSE
OG0001800	-12,34240976	30,68481953	-13,47389899	38,94779798	-8,262978451	FALSE
OG0001801	-11,6789997	29,3579994	-11,54787014	35,09574027	-5,737740873	FALSE
OG0001802	-10,70402293	27,40804586	-10,04781279	32,09562559	-4,687579726	FALSE
OG0001803	-10,13326717	26,26653435	-9,954622611	31,90924522	-5,642710872	FALSE
OG0001804	-15,74960337	37,49920673	-13,71687076	39,43374152	-1,934534788	FALSE
OG0001805	-12,08745356	30,17490712	-10,92083162	33,84166323	-3,666756114	FALSE
OG0001806	-12,23887523	30,47775046	-11,80261969	35,60523938	-5,127488919	FALSE
OG0001807	-14,21385451	34,42770902	-16,38449943	44,76899885	-10,34128983	FALSE
OG0001808	-13,97839864	33,95679727	-10,97017879	33,94035758	0,01643969782	FALSE
OG0001809	-14,0794555	34,15891101	-13,93947863	39,87895726	-5,720046255	FALSE
OG0001810	-12,19733764	30,39467528	-11,55164748	35,10329496	-4,70861968	FALSE
OG0001811	-10,38036981	26,76073962	-9,152037352	30,3040747	-3,543335086	FALSE
OG0001812	-9,055581997	24,11116399	-8,925400914	29,85080183	-5,739637833	FALSE
OG0001813	-12,50335389	31,00670777	-11,81515143	35,63030286	-4,623595091	FALSE
OG0001814	-10,68035055	27,3607011	-10,20896789	32,41793578	-5,057234679	FALSE
OG0001815	-12,70776291	31,41552582	-12,76343964	37,52687928	-6,111353453	FALSE
OG0001816	-7,97138312	21,94276624	-8,156988757	28,31397751	-6,371211273	FALSE
OG0001817	-15,61823457	37,23646913	-12,97406942	37,94813884	-0,7116697044	FALSE
OG0001818	-13,15928804	32,31857607	-9,80677057	31,61354114	0,7050349324	FALSE
OG0001820	-13,05751836	32,11503672	-12,89442661	37,78885322	-5,673816504	FALSE
OG0001821	-12,73214432	31,46428865	-12,81814712	37,63629424	-6,172005592	FALSE
OG0001822	-12,43422256	30,86844513	-10,93858016	33,87716033	-3,008715197	FALSE
OG0001823	-9,379102175	24,75820435	-8,612848189	29,22569638	-4,467492027	FALSE
OG0001824	-14,06558759	34,13117517	-13,74215157	39,48430315	-5,353127975	FALSE
OG0001825	-14,67217712	35,34435424	-14,69159727	41,38319454	-6,038840293	FALSE
OG0001826	-13,59173423	33,18346845	-13,84628292	39,69256583	-6,509097378	FALSE
OG0001827	-11,17809945	28,35619889	-10,30103836	32,60207672	-4,245877823	FALSE
OG0001828	-13,36175503	32,72351006	-12,27244977	36,54489955	-3,821389485	FALSE
OG0001829	-15,0774997	36,15499939	-14,50092667	41,00185334	-4,84685395	FALSE
OG0001830	-7,97138312	21,94276624	-8,156988757	28,31397751	-6,371211273	FALSE
OG0001831	-11,06183662	28,12367324	-10,95484042	33,90968083	-5,786007592	FALSE
OG0001832	-11,94948667	29,89897334	-11,08443161	34,16886322	-4,269889883	FALSE
OG0001833	-18,15052963	42,30105925	-18,80535716	49,61071432	-7,309655064	FALSE
OG0001834	-6,116045117	18,23209023	-6,784335475	25,56867095	-7,336580716	FALSE
OG0001835	-12,16638441	30,33276882	-11,51502559	35,03005117	-4,697282353	FALSE
OG0001836	-12,46320603	30,92641206	-11,51075345	35,02150689	-4,095094832	FALSE
OG0001837	-14,48089827	34,96179654	-15,04242972	42,08485944	-7,123062893	FALSE
OG0001838	-13,23137692	32,46275384	-12,98997711	37,97995423	-5,517200391	FALSE
OG0001839	-18,78366502	43,56733004	-17,57641381	47,15282762	-3,585497579	FALSE
OG0001840	-15,43287008	36,86574017	-15,18178644	42,36357288	-5,497832711	FALSE
OG0001841	-8,548074053	23,09614811	-7,21828777	26,43657554	-3,340427434	FALSE
OG0001842	-7,529047627	21,05809525	-6,558640566	25,11728113	-4,059185878	FALSE
OG0001843	-9,160581859	24,32116372	-8,696446598	29,3928932	-5,071729478	FALSE
OG0001844	-7,277628995	20,55525799	-7,119788623	26,23957725	-5,684319256	FALSE
OG0001845	-12,26970221	30,53940442	-10,61924559	33,23849117	-2,699086751	FALSE
OG0001846	-17,29318705	40,58637409	-16,91466542	45,82933084	-5,242956743	FALSE
OG0001847	-10,69017694	27,38035388	-10,62820089	33,25640179	-5,876047909	FALSE
OG0001848	-13,40077609	32,80155218	-13,48703687	38,97407375	-6,172521568	FALSE
OG0001850	-10,97151865	27,94303729	-7,812294894	27,62458979	0,3184475056	FALSE
OG0001851	-13,20504132	32,41008264	-10,48462114	32,96924227	-0,5591596348	FALSE
OG0001852	-12,31999247	30,63998494	-11,37941359	34,75882717	-4,118842236	FALSE
OG0001853	-9,46723664	24,93447328	-9,89758406	31,79516812	-6,860694839	FALSE
OG0001854	-6,651465352	19,3029307	-5,932108322	23,86421664	-4,56128594	FALSE
OG0001855	-11,92982795	29,85965591	-8,410513326	28,82102665	1,038629253	FALSE
OG0001857	-12,86308215	31,7261643	-12,8518082	37,7036164	-5,977452099	FALSE
OG0001858	-8,758596823	23,51719365	-7,436067276	26,87213455	-3,354940906	FALSE
OG0001859	-13,52270286	33,04540572	-11,84833843	35,69667686	-2,651271146	FALSE
OG0001860	-10,79814642	27,59629283	-10,91195905	33,82391811	-6,227625273	FALSE
OG0001862	-13,19948697	32,39897393	-13,13413576	38,26827151	-5,869297578	FALSE
OG0001863	-7,672818859	21,34563772	-5,972587181	23,94517436	-2,599536644	FALSE
OG0001864	-10,82508057	27,65016114	-10,25576987	32,51153974	-4,861378599	FALSE
OG0001865	-11,91641189	29,83282377	-11,79065552	35,58131105	-5,748487279	FALSE
OG0001866	-11,17739128	28,35478255	-10,8888735	33,777747	-5,42296445	FALSE
OG0001868	-8,897434143	23,79486829	-9,337996246	30,67599249	-6,881124205	FALSE
OG0001869	-5,416345728	16,83269146	-5,028881146	22,05776229	-5,225070836	FALSE
OG0001870	-7,97138312	21,94276624	-8,156988757	28,31397751	-6,371211273	FALSE
OG0001871	-3,027505491	12,05501098	-2,834321841	17,66864368	-5,6136327	FALSE
OG0001872	-10,89003989	27,78007977	-9,674665512	31,34933102	-3,56925125	FALSE
OG0001873	-13,89084571	33,78169141	-12,74181076	37,48362152	-3,701930105	FALSE
OG0001874	-13,12538593	32,25077186	-15,08932427	42,17864853	-9,927876667	FALSE
OG0001876	-12,45420466	30,90840931	-12,12505015	36,25010029	-5,341690981	FALSE
OG0001877	-12,3895337	30,77906741	-11,35695045	34,71390091	-3,934833498	FALSE
OG0001879	-8,821521121	23,64304224	-8,956990768	29,91398154	-6,270939295	FALSE
OG0001880	-9,799684458	25,59936892	-8,274135907	28,54827181	-2,948902899	FALSE
OG0001881	-13,95740868	33,91481736	-13,79494235	39,5898847	-5,675067341	FALSE
OG0001882	-13,49365187	32,98730373	-12,32885031	36,65770063	-3,670396895	FALSE
OG0001883	-8,027736265	22,05547253	-6,445095933	24,89019187	-2,834719335	FALSE
OG0001884	-6,580141647	19,16028329	-6,346338365	24,69267673	-5,532393435	FALSE
OG0001885	-15,28925104	36,57850208	-15,25120936	42,50241872	-5,923916643	FALSE
OG0001886	-8,539728599	23,0794572	-7,887478556	27,77495711	-4,695499914	FALSE
OG0001887	-12,61405884	31,22811767	-16,87291068	45,74582137	-14,5177037	FALSE
OG0001888	-14,09635778	34,19271555	-14,23057181	40,46114361	-6,26842806	FALSE
OG0001889	-10,70890041	27,41780081	-10,3706975	32,74139501	-5,323594196	FALSE
OG0001890	-12,04528822	30,09057643	-11,61117547	35,22235094	-5,13177451	FALSE
OG0001891	-8,704980177	23,40996035	-7,189072992	26,37814598	-2,968185629	FALSE
OG0001892	-16,18229907	38,36459814	-12,18601785	36,37203569	1,992562447	FALSE
OG0001893	-11,25274658	28,50549315	-11,96122113	35,92244226	-7,416949113	FALSE
OG0001894	-9,265897974	24,53179595	-8,528276335	29,05655267	-4,524756723	FALSE
OG0001895	-8,467703848	22,9354077	-7,384369714	26,76873943	-3,833331733	FALSE
OG0001896	-10,6162335	27,23246699	-10,12461784	32,24923569	-5,016768695	FALSE
OG0001897	-19,01068705	44,0213741	-18,43788932	48,87577864	-4,854404548	FALSE
OG0001898	-10,3695406	26,73908119	-10,44386938	32,88773876	-6,148657568	FALSE
OG0001899	-15,60030807	37,20061614	-16,1107893	44,22157861	-7,020962469	FALSE
OG0001900	-16,0110493	38,0220986	-12,39339507	36,78679015	1,235308458	FALSE
OG0001901	-13,23137692	32,46275384	-12,98997711	37,97995423	-5,517200391	FALSE
OG0001902	-12,45248654	30,90497308	-12,60198298	37,20396596	-6,298992872	FALSE
OG0001903	-4,478043786	14,95608757	-4,346534821	20,69306964	-5,73698207	FALSE
OG0001904	-13,44444367	32,88888735	-14,62843348	41,25686695	-8,367979604	FALSE
OG0001905	-16,63955618	39,27911235	-14,37291838	40,74583677	-1,466724411	FALSE
OG0001906	-14,44655111	34,89310222	-14,12953629	40,25907258	-5,365970358	FALSE
OG0001907	-11,65907035	29,31814071	-10,69108846	33,38217691	-4,064036202	FALSE
OG0001908	-12,68557625	31,37115249	-10,80222666	33,60445332	-2,233300826	FALSE
OG0001909	-12,46320603	30,92641206	-11,51075345	35,02150689	-4,095094832	FALSE
OG0001910	-11,63603585	29,27207169	-10,92703871	33,85407742	-4,582005721	FALSE
OG0001911	-8,664558856	23,32911771	-8,489002792	28,97800558	-5,648887871	FALSE
OG0001912	-13,49365187	32,98730373	-12,32885031	36,65770063	-3,670396895	FALSE
OG0001913	-12,24471697	30,48943394	-12,01553231	36,03106463	-5,541630684	FALSE
OG0001914	-12,01864199	30,03728398	-12,15858936	36,31717873	-6,279894745	FALSE
OG0001915	-9,232894976	24,46578995	-9,259400924	30,51880185	-6,053011895	FALSE
OG0001916	-15,069419	36,13883801	-12,62383087	37,24766174	-1,108823736	FALSE
OG0001917	-11,14124523	28,28249047	-10,57578267	33,15156533	-4,869074865	FALSE
OG0001918	-14,66026052	35,32052105	-12,74552063	37,49104125	-2,170520206	FALSE
OG0001919	-16,63507118	39,27014236	-15,08252829	42,16505659	-2,89491423	FALSE
OG0001920	-10,96128177	27,92256355	-10,7446761	33,48935219	-5,566788649	FALSE
OG0001921	-9,844744585	25,68948917	-9,808717192	31,61743438	-5,927945214	FALSE
OG0001922	-11,90117007	29,80234014	-11,36659499	34,73318998	-4,930849843	FALSE
OG0001923	-14,27375818	34,54751635	-12,76052027	37,52104055	-2,973524191	FALSE
OG0001924	-10,43514536	26,87029073	-10,11218768	32,22437536	-5,354084628	FALSE
OG0001925	-12,17727966	30,35455931	-11,83182982	35,66365965	-5,309100332	FALSE
OG0001926	-14,46980583	34,93961166	-11,36424744	34,72849488	0,2111167746	FALSE
OG0001927	-15,93639846	37,87279693	-14,16582789	40,33165578	-2,458858852	FALSE
OG0001928	-9,052256831	24,10451366	-8,2255516	28,4511032	-4,346589538	FALSE
OG0001929	-13,36687187	32,73374375	-13,65982578	39,31965156	-6,585907814	FALSE
OG0001930	-12,90038626	31,80077253	-12,63005034	37,26010068	-5,459328151	FALSE
OG0001931	-12,13999576	30,27999152	-12,30033291	36,60066582	-6,320674303	FALSE
OG0001932	-17,19700811	40,39401622	-16,48272704	44,96545407	-4,571437851	FALSE
OG0001933	-13,41736926	32,83473853	-12,24689387	36,49378774	-3,659049208	FALSE
OG0001934	-12,20675732	30,41351464	-11,41840857	34,83681714	-4,423302503	FALSE
OG0001935	-5,655771691	17,31154338	-5,622509984	23,24501997	-5,933476587	FALSE
OG0001936	-12,33917532	30,67835064	-12,95075531	37,90151061	-7,223159975	FALSE
OG0001937	-5,320075533	16,64015107	-5,69645238	23,39290476	-6,752753695	FALSE
OG0001938	-13,48149497	32,96298994	-12,71090178	37,42180356	-4,458813617	FALSE
OG0001939	-13,34152683	32,68305367	-11,87989435	35,7597887	-3,076735033	FALSE
OG0001940	-9,221652821	24,44330564	-8,124574478	28,24914896	-3,805843314	FALSE
OG0001941	-9,765446328	25,53089266	-10,1421971	32,28439421	-6,75350155	FALSE
OG0001942	-13,99750636	33,99501273	-13,00509022	38,01018043	-4,015167705	FALSE
OG0001943	-17,58032695	41,1606539	-17,12858356	46,25716712	-5,096513223	FALSE
OG0001944	-10,94291274	27,88582549	-10,41926488	32,83852977	-4,95270428	FALSE
OG0001945	-8,895797631	23,79159526	-8,854113685	29,70822737	-5,916632109	FALSE
OG0001946	-13,10677442	32,21354884	-13,29202815	38,5840563	-6,370507466	FALSE
OG0001947	-11,47827485	28,95654969	-11,74732746	35,49465492	-6,538105234	FALSE
OG0001949	-10,82694437	27,65388875	-9,787551847	31,57510369	-3,921214947	FALSE
OG0001950	-11,8604863	29,7209726	-11,44438056	34,88876113	-5,16778853	FALSE
OG0001951	-11,47233942	28,94467884	-9,560449232	31,12089846	-2,176219621	FALSE
OG0001952	-13,0381524	32,07630481	-14,75836821	41,51673643	-9,440431618	FALSE
OG0001953	-12,79389228	31,58778456	-11,68510404	35,37020809	-3,782423527	FALSE
OG0001954	-12,37570218	30,75140437	-11,04943737	34,09887473	-3,347470366	FALSE
OG0001955	-12,71661882	31,43323764	-13,28002049	38,56004098	-7,126803343	FALSE
OG0001956	-13,16595596	32,33191193	-13,01779202	38,03558404	-5,703672112	FALSE
OG0001957	-10,83216999	27,66433999	-9,943647828	31,88729566	-4,222955666	FALSE
OG0001959	-10,94291274	27,88582549	-8,736297201	29,4725944	-1,586768916	FALSE
OG0001960	-8,658011084	23,31602217	-7,028789017	26,05757803	-2,741555866	FALSE
OG0001961	-10,74210507	27,48421015	-10,09960137	32,19920275	-4,714992603	FALSE
OG0001963	-13,41361823	32,82723647	-10,79998534	33,59997069	-0,7727342191	FALSE
OG0001964	-16,07563082	38,15126164	-15,76874777	43,53749554	-5,3862339	FALSE
OG0001965	-14,64239618	35,28479237	-14,48029632	40,96059265	-5,675800281	FALSE
OG0001966	-14,30545196	34,61090392	-13,55633125	39,11266251	-4,501758589	FALSE
OG0001967	-9,60578376	25,21156752	-10,21537347	32,43074694	-7,219179422	FALSE
OG0001968	-8,953418381	23,90683676	-8,232768965	28,46553793	-4,558701169	FALSE
OG0001969	-12,37570811	30,75141623	-10,73903004	33,47806008	-2,726643854	FALSE
OG0001970	-9,16751643	24,33503286	-7,901528214	27,80305643	-3,468023567	FALSE
[truncated: 6,996 more rows]
