# Supplementary material for: Parallel and convergent genomic changes underlie independent subterranean colonization across beetles
Source: Nat Commun. 2023 Jun 29;14:3842. doi: 10.1038/s41467-023-39603-1 (PMC10310748; doi:10.1038/s41467-023-39603-1)
Supplement: Supplementary file 13 — Source Data [file 41467_2023_39603_MOESM13_ESM.zip › Source_Data_Figures_github/Source_data_1/Fig1b_BadiRate/SR_all_taxa_results.txt]

Orthogroup	GR likelihood	GR AIC (K=3)	SR likelihood	SR AIC (K=6)	GR-SR	SR better-fitting than GR? = 1394 OGs	net rate in SR (BIRTH-DEATH)	Expanded or Contracted?	net rate in SR background (BIRTH-DEATH)	net rate SR - net rate SR background	More than background?
OG0000010	-157,447773	320,895545	-152,187030	316,374060	4,521485	TRUE	0,144669	EXPANDED	-0,768998	0,913667	TRUE
OG0000208	-90,933454	187,866908	-81,860250	175,720500	12,146408	TRUE	9,85564	EXPANDED	-0,503108	10,3587	TRUE
OG0000272	-83,273527	172,547054	-79,240809	170,481618	2,065436	TRUE	1,01564	EXPANDED	-4,95093	5,96657	TRUE
OG0000296	-69,635180	145,270359	-63,948986	139,897971	5,372388	TRUE	1,00067	EXPANDED	0,0040322	0,996638	TRUE
OG0000330	-76,680611	159,361221	-68,774076	149,548151	9,813070	TRUE	1,94739	EXPANDED	0,323625	1,62376	TRUE
OG0000335	-61,340247	128,680493	-56,478031	124,956061	3,724432	TRUE	0,368124	EXPANDED	-1,00E-07	0,368124	TRUE
OG0000355	-65,838746	137,677492	-56,633958	125,267916	12,409576	TRUE	1,20842	EXPANDED	-0,174459	1,38288	TRUE
OG0000364	-66,336389	138,672778	-61,743878	135,487756	3,185022	TRUE	0,402939	EXPANDED	0,151964	0,250975	TRUE
OG0000394	-69,194590	144,389180	-59,191244	130,382489	14,006691	TRUE	0,949955	EXPANDED	0,155546	0,794409	TRUE
OG0000457	-59,632662	125,265324	-53,397337	118,794673	6,470651	TRUE	0,79712	EXPANDED	0,113082	0,684038	TRUE
OG0000467	-71,119811	148,239622	-63,460475	138,920950	9,318672	TRUE	1,33866	EXPANDED	0,31812	1,02054	TRUE
OG0000500	-64,315270	134,630540	-42,038465	96,076929	38,553611	TRUE	3,20766	EXPANDED	2,00E-07	3,20766	TRUE
OG0000510	-63,640002	133,280005	-54,794889	121,589778	11,690226	TRUE	1,39001	EXPANDED	-0,0704734	1,46048	TRUE
OG0000587	-62,472973	130,945945	-56,128057	124,256114	6,689831	TRUE	0,560141	EXPANDED	0,0806766	0,479464	TRUE
OG0000646	-41,165575	88,331150	-33,914465	79,828929	8,502220	TRUE	0,858463	EXPANDED	0,0475259	0,810937	TRUE
OG0000647	-46,493879	98,987758	-39,915347	91,830694	7,157064	TRUE	0,065675	EXPANDED	0,0360447	0,0296303	TRUE
OG0000655	-56,624081	119,248161	-48,335379	108,670757	10,577404	TRUE	1,50011	EXPANDED	-0,0853455	1,58546	TRUE
OG0000659	-57,156517	120,313035	-53,153370	118,306741	2,006294	TRUE	1,3405	EXPANDED	-0,0747885	1,41529	TRUE
OG0000720	-69,888532	145,777064	-64,748589	141,497179	4,279885	TRUE	1,70997	EXPANDED	0,040409	1,66956	TRUE
OG0000747	-65,676512	137,353025	-60,482335	132,964670	4,388355	TRUE	1,8043	EXPANDED	0,284063	1,52024	TRUE
OG0000817	-69,287694	144,575387	-59,700196	131,400391	13,174996	TRUE	0,186798	EXPANDED	0,359694	-0,172896	FALSE
OG0000842	-29,433110	64,866221	-22,393745	56,787490	8,078730	TRUE	0,834391	EXPANDED	-0,0181458	0,852537	TRUE
OG0000875	-72,886566	151,773132	-66,542638	145,085277	6,687855	TRUE	2,37679	EXPANDED	0,33901	2,03778	TRUE
OG0000894	-61,496153	128,992306	-52,753025	117,506051	11,486256	TRUE	1,39494	EXPANDED	0,177964	1,21698	TRUE
OG0000907	-57,790379	121,580759	-49,912746	111,825492	9,755267	TRUE	1,01419	EXPANDED	0,229089	0,785101	TRUE
OG0000913	-61,154585	128,309171	-56,442809	124,885619	3,423552	TRUE	1,81863	EXPANDED	0,249466	1,56916	TRUE
OG0000914	-45,807400	97,614800	-35,503799	83,007597	14,607203	TRUE	1,69645	EXPANDED	-0,0209993	1,71745	TRUE
OG0000945	-65,712315	137,424630	-52,992817	117,985634	19,438996	TRUE	5,49038	EXPANDED	0,167992	5,32239	TRUE
OG0001015	-66,041900	138,083801	-57,503647	127,007295	11,076506	TRUE	1,07404	EXPANDED	0,163891	0,910149	TRUE
OG0001041	-60,244020	126,488040	-53,477960	118,955920	7,532120	TRUE	0,321734	EXPANDED	0,264234	0,0575	TRUE
OG0001090	-62,120504	130,241008	-55,774827	123,549655	6,691354	TRUE	1,0629	EXPANDED	0,313855	0,749045	TRUE
OG0001115	-63,309493	132,618987	-53,102251	118,204502	14,414485	TRUE	4,76513	EXPANDED	0,242925	4,52221	TRUE
OG0001131	-55,177836	116,355672	-46,248504	104,497008	11,858664	TRUE	0,764464	EXPANDED	0,254614	0,50985	TRUE
OG0001133	-67,718401	141,436802	-61,345954	134,691907	6,744895	TRUE	0,511182	EXPANDED	0,223224	0,287958	TRUE
OG0001138	-62,231334	130,462669	-54,439193	120,878387	9,584282	TRUE	1,27032	EXPANDED	0,186619	1,0837	TRUE
OG0001150	-60,315647	126,631294	-51,897504	115,795008	10,836286	TRUE	0,575401	EXPANDED	0,25708	0,318321	TRUE
OG0001167	-52,659208	111,318415	-47,517632	107,035263	4,283152	TRUE	1,22013	EXPANDED	0,133247	1,08688	TRUE
OG0001195	-62,870932	131,741865	-54,132850	120,265700	11,476165	TRUE	2,68496	EXPANDED	0,182134	2,50283	TRUE
OG0001208	-55,663443	117,326887	-50,962160	113,924321	3,402566	TRUE	0,993619	EXPANDED	-0,128342	1,12196	TRUE
OG0001248	-63,862512	133,725025	-58,093933	128,187866	5,537159	TRUE	1,78177	EXPANDED	0,2803	1,50147	TRUE
OG0001255	-64,003233	134,006467	-54,169921	120,339842	13,666625	TRUE	3,21778	EXPANDED	0,213779	3,004	TRUE
OG0001271	-62,357356	130,714711	-56,767932	125,535864	5,178847	TRUE	1,9299	EXPANDED	-0,052751	1,98265	TRUE
OG0001286	-53,659458	113,318915	-49,112116	110,224233	3,094683	TRUE	0,580536	EXPANDED	0,283687	0,296849	TRUE
OG0001295	-42,079389	90,158778	-37,478358	86,956717	3,202062	TRUE	0,893436	EXPANDED	-0,0790004	0,972436	TRUE
OG0001296	-57,039230	120,078460	-51,576891	115,153781	4,924679	TRUE	1,53324	EXPANDED	0,170455	1,36278	TRUE
OG0001301	-55,726260	117,452520	-51,262503	114,525006	2,927513	TRUE	1,06812	EXPANDED	0,0023968	1,06572	TRUE
OG0001305	-60,996802	127,993605	-56,907833	125,815667	2,177938	TRUE	3,78544	EXPANDED	0,164506	3,62093	TRUE
OG0001306	-57,094698	120,189396	-50,725656	113,451312	6,738084	TRUE	3,57076	EXPANDED	-0,183707	3,75447	TRUE
OG0001315	-55,281582	116,563164	-50,326818	112,653636	3,909528	TRUE	0,91901	EXPANDED	0,118514	0,800496	TRUE
OG0001323	-65,722391	137,444781	-56,458659	124,917318	12,527463	TRUE	2,62033	EXPANDED	0,234537	2,38579	TRUE
OG0001346	-55,379901	116,759803	-49,642271	111,284541	5,475262	TRUE	1,06108	EXPANDED	0,0680918	0,992988	TRUE
OG0001353	-58,744910	123,489820	-52,349305	116,698610	6,791209	TRUE	3,06043	EXPANDED	0,162171	2,89826	TRUE
OG0001356	-60,137352	126,274705	-55,059802	122,119603	4,155101	TRUE	2,42209	EXPANDED	0,237879	2,18421	TRUE
OG0001381	-42,649483	91,298967	-37,225018	86,450035	4,848931	TRUE	1,22096	EXPANDED	0,163933	1,05703	TRUE
OG0001385	-60,904171	127,808343	-56,263036	124,526072	3,282271	TRUE	0,823181	EXPANDED	0,273134	0,550047	TRUE
OG0001396	-62,762609	131,525218	-58,064302	128,128604	3,396614	TRUE	3,20181	EXPANDED	0,202256	2,99955	TRUE
OG0001407	-58,195224	122,390448	-51,811902	115,623804	6,766644	TRUE	2,30787	EXPANDED	0,114747	2,19312	TRUE
OG0001413	-57,230055	120,460109	-50,241637	112,483274	7,976835	TRUE	0,0587025	EXPANDED	0,214364	-0,155662	FALSE
OG0001416	-50,199184	106,398368	-45,764298	103,528597	2,869771	TRUE	1,53145	EXPANDED	0,0240893	1,50736	TRUE
OG0001420	-52,350130	110,700259	-47,621915	107,243830	3,456429	TRUE	0,515667	EXPANDED	-0,0225632	0,53823	TRUE
OG0001429	-58,423891	122,847783	-52,118154	116,236309	6,611474	TRUE	0,675137	EXPANDED	0,22563	0,449507	TRUE
OG0001431	-46,369830	98,739661	-42,172804	96,345609	2,394052	TRUE	1,40067	EXPANDED	-0,0660915	1,46676	TRUE
OG0001434	-50,538703	107,077406	-45,568177	103,136355	3,941051	TRUE	0,767559	EXPANDED	-0,0410647	0,808624	TRUE
OG0001477	-54,471320	114,942640	-50,295047	112,590093	2,352546	TRUE	3,05485	EXPANDED	0,22989	2,82496	TRUE
OG0001480	-58,807751	123,615503	-48,991883	109,983765	13,631738	TRUE	1,63937	EXPANDED	0,211151	1,42822	TRUE
OG0001491	-55,413730	116,827460	-46,318433	104,636866	12,190594	TRUE	0,45211	EXPANDED	-0,120827	0,572937	TRUE
OG0001494	-58,858351	123,716703	-48,032680	108,065360	15,651343	TRUE	0,652024	EXPANDED	0,215998	0,436026	TRUE
OG0001498	-58,730829	123,461657	-52,952127	117,904254	5,557403	TRUE	0,238743	EXPANDED	0,179635	0,059108	TRUE
OG0001511	-55,822666	117,645332	-47,858983	107,717966	9,927366	TRUE	3,59264	EXPANDED	-2,63E-05	3,59267	TRUE
OG0001545	-52,916423	111,832845	-48,109151	108,218302	3,614544	TRUE	2,10481	EXPANDED	0,0001791	2,10463	TRUE
OG0001556	-56,636763	119,273526	-49,985884	111,971768	7,301758	TRUE	0,46905	EXPANDED	0,136562	0,332488	TRUE
OG0001581	-54,425241	114,850482	-46,683399	105,366797	9,483684	TRUE	0,0691752	EXPANDED	0,123405	-0,0542298	FALSE
OG0001589	-58,791403	123,582806	-50,645098	113,290196	10,292610	TRUE	0,40127	EXPANDED	0,27808	0,12319	TRUE
OG0001596	-52,375516	110,751031	-42,405268	96,810536	13,940495	TRUE	0,62457	EXPANDED	0,199068	0,425502	TRUE
OG0001605	-59,284902	124,569804	-44,148083	100,296166	24,273638	TRUE	2,66005	EXPANDED	0,159845	2,50021	TRUE
OG0001614	-54,167205	114,334410	-44,328953	100,657906	13,676504	TRUE	0,827713	EXPANDED	-0,110449	0,938162	TRUE
OG0001621	-55,376272	116,752545	-49,196805	110,393611	6,358934	TRUE	1,57183	EXPANDED	0,172814	1,39902	TRUE
OG0001628	-51,881389	109,762778	-42,981785	97,963570	11,799208	TRUE	0,420427	EXPANDED	0,170126	0,250301	TRUE
OG0001634	-55,088505	116,177010	-50,063022	112,126044	4,050967	TRUE	0,326712	EXPANDED	0,130235	0,196477	TRUE
OG0001641	-54,646409	115,292817	-45,260952	102,521905	12,770912	TRUE	1,56228	EXPANDED	0,0761538	1,48613	TRUE
OG0001647	-55,099588	116,199175	-49,221299	110,442598	5,756577	TRUE	1,34421	EXPANDED	0,167172	1,17704	TRUE
OG0001659	-55,492654	116,985307	-47,827325	107,654650	9,330657	TRUE	2,2669	EXPANDED	0,170973	2,09593	TRUE
OG0001666	-47,823795	101,647590	-42,435562	96,871124	4,776466	TRUE	0,0755694	EXPANDED	0,153877	-0,0783076	FALSE
OG0001674	-57,275787	120,551574	-50,684328	113,368655	7,182918	TRUE	1,25764	EXPANDED	0,207481	1,05016	TRUE
OG0001683	-58,727494	123,454988	-53,937537	119,875074	3,579914	TRUE	2,46868	EXPANDED	0,202768	2,26591	TRUE
OG0001684	-53,291912	112,583824	-49,054392	110,108785	2,475039	TRUE	0,734495	EXPANDED	0,151925	0,58257	TRUE
OG0001685	-55,695618	117,391235	-48,355836	108,711672	8,679563	TRUE	1,40255	EXPANDED	0,028848	1,3737	TRUE
OG0001692	-15,289562	36,579125	-10,958654	33,917309	2,661816	TRUE	15,9005	EXPANDED	-1,50851	17,409	TRUE
OG0001704	-53,033039	112,066077	-45,845989	103,691979	8,374099	TRUE	0,0582987	EXPANDED	0,108215	-0,0499163	FALSE
OG0001708	-49,846376	105,692752	-40,432996	92,865992	12,826761	TRUE	0,511021	EXPANDED	-0,0264433	0,537464	TRUE
OG0001720	-52,293990	110,587979	-43,360699	98,721398	11,866581	TRUE	0,678715	EXPANDED	0,196801	0,481914	TRUE
OG0001722	-56,834102	119,668203	-52,217578	116,435155	3,233048	TRUE	0,70424	EXPANDED	0,0961803	0,60806	TRUE
OG0001727	-53,707841	113,415681	-49,243830	110,487660	2,928021	TRUE	1,2221	EXPANDED	-0,0363134	1,25841	TRUE
OG0001728	-56,468400	118,936801	-42,378819	96,757637	22,179163	TRUE	0,404665	EXPANDED	0,21518	0,189485	TRUE
OG0001733	-49,819768	105,639537	-42,178552	96,357103	9,282434	TRUE	0,444049	EXPANDED	1,00E-07	0,444049	TRUE
OG0001746	-49,439828	104,879656	-42,356243	96,712486	8,167170	TRUE	1,95681	EXPANDED	0,231977	1,72483	TRUE
OG0001758	-56,877370	119,754740	-50,770287	113,540574	6,214166	TRUE	0,971993	EXPANDED	-0,0862113	1,0582	TRUE
OG0001786	-52,535838	111,071676	-42,291684	96,583368	14,488308	TRUE	0,106976	EXPANDED	0	0,106976	TRUE
OG0001791	-39,595109	85,190219	-33,148176	78,296351	6,893868	TRUE	1,97316	EXPANDED	0,025881	1,94728	TRUE
OG0001795	-52,127762	110,255523	-44,497812	100,995624	9,259899	TRUE	2,29918	EXPANDED	0,17235	2,12683	TRUE
OG0001799	-51,684809	109,369617	-47,035418	106,070837	3,298781	TRUE	1,70087	EXPANDED	-0,0447537	1,74562	TRUE
OG0001801	-50,562309	107,124618	-45,424046	102,848093	4,276526	TRUE	1,43965	EXPANDED	0,0567058	1,38294	TRUE
OG0001804	-54,205137	114,410274	-46,136240	104,272481	10,137794	TRUE	0,895093	EXPANDED	0,12995	0,765143	TRUE
OG0001810	-49,541570	105,083141	-42,772132	97,544264	7,538876	TRUE	1,5234	EXPANDED	0,109633	1,41377	TRUE
OG0001819	-55,387256	116,774511	-39,140108	90,280216	26,494295	TRUE	2,18615	EXPANDED	0,0606415	2,12551	TRUE
OG0001824	-53,666366	113,332733	-45,175216	102,350433	10,982300	TRUE	1,59844	EXPANDED	0,209275	1,38917	TRUE
OG0001825	-54,850432	115,700863	-46,738477	105,476954	10,223910	TRUE	0,346728	EXPANDED	0,169	0,177728	TRUE
OG0001848	-55,843323	117,686645	-49,940641	111,881281	5,805364	TRUE	3,68896	EXPANDED	0,281195	3,40776	TRUE
OG0001864	-49,185325	104,370649	-44,380912	100,761824	3,608825	TRUE	0,447981	EXPANDED	0,0081765	0,439805	TRUE
OG0001871	-40,581200	87,162400	-35,567219	83,134437	4,027963	TRUE	0,712392	EXPANDED	-0,183491	0,895883	TRUE
OG0001891	-49,084070	104,168141	-43,531355	99,062709	5,105432	TRUE	1,52857	EXPANDED	0,207205	1,32136	TRUE
OG0001900	-53,686032	113,372063	-44,883079	101,766157	11,605906	TRUE	1,20433	EXPANDED	0,1665	1,03783	TRUE
OG0001906	-52,622214	111,244427	-46,666333	105,332667	5,911760	TRUE	1,15039	EXPANDED	-0,0411838	1,19157	TRUE
OG0001916	-53,814811	113,629621	-46,610562	105,221124	8,408497	TRUE	2,44751	EXPANDED	-0,0303042	2,47781	TRUE
OG0001923	-50,309118	106,618236	-37,647429	87,294858	19,323378	TRUE	1,48062	EXPANDED	0,10049	1,38013	TRUE
OG0001929	-50,932649	107,865298	-46,806797	105,613593	2,251704	TRUE	0,902766	EXPANDED	-0,121871	1,02464	TRUE
OG0001933	-48,984740	103,969480	-42,759815	97,519630	6,449850	TRUE	0,418252	EXPANDED	-0,0336929	0,451945	TRUE
OG0001946	-52,264224	110,528447	-46,238434	104,476868	6,051579	TRUE	0,653646	EXPANDED	0,200536	0,45311	TRUE
OG0001947	-48,248220	102,496440	-39,124940	90,249880	12,246560	TRUE	1,35468	EXPANDED	0,0346363	1,32004	TRUE
OG0001954	-42,782002	91,564003	-35,949948	83,899896	7,664107	TRUE	0,514388	EXPANDED	0	0,514388	TRUE
OG0001955	-46,029992	98,059985	-41,174615	94,349230	3,710754	TRUE	0,722441	EXPANDED	0,0001688	0,722272	TRUE
OG0001965	-55,162468	116,324937	-43,613167	99,226335	17,098602	TRUE	0,667182	EXPANDED	0,0182583	0,648924	TRUE
OG0001975	-51,568823	109,137646	-46,199163	104,398326	4,739321	TRUE	0,234459	EXPANDED	0,195846	0,038613	TRUE
OG0001976	-53,114363	112,228725	-46,099805	104,199610	8,029116	TRUE	0,929639	EXPANDED	0,165996	0,763643	TRUE
OG0001981	-49,066801	104,133603	-44,096487	100,192975	3,940628	TRUE	0,342208	EXPANDED	0,0535709	0,288637	TRUE
OG0001988	-52,639879	111,279758	-38,565215	89,130429	22,149329	TRUE	1,39481	EXPANDED	0,0059962	1,38881	TRUE
OG0001990	-53,722490	113,444980	-43,204602	98,409204	15,035776	TRUE	4,56071	EXPANDED	-0,0272281	4,58794	TRUE
OG0001994	-52,690319	111,380638	-39,133778	90,267555	21,113082	TRUE	1,69437	EXPANDED	0,174098	1,52027	TRUE
OG0002009	-51,308159	108,616318	-47,226256	106,452512	2,163806	TRUE	1,47678	EXPANDED	-0,0046664	1,48145	TRUE
OG0002014	-53,443067	112,886133	-41,102258	94,204516	18,681617	TRUE	1,27836	EXPANDED	-0,215981	1,49434	TRUE
OG0002016	-53,299150	112,598300	-48,929483	109,858966	2,739334	TRUE	0,0340158	EXPANDED	-0,0502916	0,0843074	TRUE
OG0002041	-56,729569	119,459139	-51,094842	114,189684	5,269455	TRUE	2,4365	EXPANDED	0,189911	2,24659	TRUE
OG0002049	-56,039556	118,079112	-50,514093	113,028185	5,050927	TRUE	0,170771	EXPANDED	0,150809	0,019962	TRUE
OG0002050	-53,521972	113,043943	-45,313879	102,627758	10,416185	TRUE	0,065141	EXPANDED	0,14474	-0,079599	FALSE
OG0002054	-45,044682	96,089364	-39,587262	91,174524	4,914840	TRUE	1,32868	EXPANDED	0,11125	1,21743	TRUE
OG0002059	-41,487351	88,974701	-35,950609	83,901218	5,073484	TRUE	5,40E-06	EXPANDED	0,214604	-0,214599	FALSE
OG0002070	-44,859415	95,718830	-35,921734	83,843468	11,875362	TRUE	1,68497	EXPANDED	0,154738	1,53023	TRUE
OG0002077	-53,461324	112,922647	-47,767152	107,534305	5,388342	TRUE	1,51071	EXPANDED	0,138207	1,3725	TRUE
OG0002079	-52,535167	111,070334	-46,537548	105,075097	5,995237	TRUE	1,13069	EXPANDED	0,186648	0,944042	TRUE
OG0002082	-43,800299	93,600598	-38,275932	88,551865	5,048733	TRUE	0,256261	EXPANDED	0,120336	0,135925	TRUE
OG0002085	-52,404073	110,808145	-45,808141	103,616281	7,191864	TRUE	1,02957	EXPANDED	0,193355	0,836215	TRUE
OG0002090	-45,842004	97,684009	-40,518389	93,036779	4,647230	TRUE	0,323576	EXPANDED	0,175991	0,147585	TRUE
OG0002091	-41,252371	88,504741	-34,476760	80,953520	7,551221	TRUE	0,1628	EXPANDED	0,0520758	0,110724	TRUE
OG0002093	-42,657412	91,314823	-36,364790	84,729581	6,585242	TRUE	1,38771	EXPANDED	0,0959773	1,29173	TRUE
OG0002105	-48,710268	103,420535	-33,730925	79,461850	23,958685	TRUE	1,34443	EXPANDED	0,101837	1,24259	TRUE
OG0002113	-56,326255	118,652509	-50,679190	113,358380	5,294129	TRUE	1,10119	EXPANDED	-0,0539982	1,15519	TRUE
OG0002124	-51,285308	108,570616	-40,839017	93,678033	14,892582	TRUE	2,39835	EXPANDED	-0,0298074	2,42816	TRUE
OG0002129	-46,383456	98,766912	-41,327844	94,655688	4,111224	TRUE	2,03067	EXPANDED	0,134083	1,89659	TRUE
OG0002131	-51,300147	108,600293	-44,276404	100,552807	8,047486	TRUE	0,649166	EXPANDED	0,114136	0,53503	TRUE
OG0002135	-52,193216	110,386432	-45,378661	102,757322	7,629110	TRUE	1,70602	EXPANDED	-0,0599929	1,76601	TRUE
OG0002136	-49,185500	104,371000	-42,346973	96,693946	7,677055	TRUE	0,622659	EXPANDED	0,155301	0,467358	TRUE
OG0002137	-53,873873	113,747746	-45,412656	102,825313	10,922434	TRUE	0,472432	EXPANDED	0,140086	0,332346	TRUE
OG0002139	-53,595432	113,190863	-42,842759	97,685517	15,505346	TRUE	2,81598	EXPANDED	0,0278874	2,78809	TRUE
OG0002158	-48,916138	103,832275	-43,286548	98,573096	5,259179	TRUE	2,26451	EXPANDED	0,156353	2,10816	TRUE
OG0002169	-54,346929	114,693859	-44,375578	100,751156	13,942703	TRUE	1,46618	EXPANDED	-0,0005721	1,46675	TRUE
OG0002172	-53,147788	112,295575	-44,095786	100,191571	12,104004	TRUE	2,38027	EXPANDED	-0,0286125	2,40888	TRUE
OG0002181	-54,585054	115,170107	-48,475259	108,950518	6,219589	TRUE	2,16964	EXPANDED	0,166731	2,00291	TRUE
OG0002185	-48,993110	103,986220	-42,625370	97,250740	6,735480	TRUE	1,2711	EXPANDED	0,0843381	1,18676	TRUE
OG0002217	-51,564697	109,129395	-41,020233	94,040467	15,088928	TRUE	2,00003	EXPANDED	0,156192	1,84384	TRUE
OG0002220	-36,372549	78,745098	-30,167317	72,334634	6,410464	TRUE	0,404688	EXPANDED	0,129071	0,275617	TRUE
OG0002226	-51,149786	108,299573	-43,470294	98,940588	9,358984	TRUE	0,972221	EXPANDED	0,158525	0,813696	TRUE
OG0002227	-47,865417	101,730833	-41,396477	94,792954	6,937880	TRUE	0,80834	EXPANDED	0,129505	0,678835	TRUE
OG0002238	-48,755664	103,511328	-42,907061	97,814121	5,697207	TRUE	1,90588	EXPANDED	0,151648	1,75423	TRUE
OG0002241	-49,065301	104,130603	-41,032787	94,065574	10,065029	TRUE	1,12909	EXPANDED	0,104943	1,02415	TRUE
OG0002248	-38,153515	82,307030	-28,640765	69,281529	13,025501	TRUE	2,00895	EXPANDED	0,0597535	1,9492	TRUE
OG0002252	-39,489866	84,979732	-34,435978	80,871955	4,107776	TRUE	0,680046	EXPANDED	-0,112597	0,792643	TRUE
OG0002253	-51,674247	109,348494	-46,631141	105,262282	4,086212	TRUE	0,0855954	EXPANDED	0,121997	-0,0364016	FALSE
OG0002266	-48,532960	103,065921	-37,146224	86,292448	16,773472	TRUE	2,45167	EXPANDED	0,0948461	2,35682	TRUE
OG0002269	-47,282414	100,564828	-37,293078	86,586156	13,978672	TRUE	1,4473	EXPANDED	0,11647	1,33083	TRUE
OG0002274	-27,391868	60,783735	-23,107856	58,215712	2,568023	TRUE	0,321158	EXPANDED	0,0601189	0,261039	TRUE
OG0002278	-47,320880	100,641761	-38,683300	89,366600	11,275160	TRUE	0,312126	EXPANDED	0,130746	0,18138	TRUE
OG0002281	-38,746364	83,492729	-29,706986	71,413971	12,078758	TRUE	0,85484	EXPANDED	0,117765	0,737075	TRUE
OG0002283	-52,641268	111,282535	-32,661988	77,323977	33,958558	TRUE	2,16135	EXPANDED	6,00E-07	2,16135	TRUE
OG0002292	-47,456485	100,912970	-35,521885	83,043770	17,869200	TRUE	1,81756	EXPANDED	3,23E-05	1,81753	TRUE
OG0002295	-52,217507	110,435014	-39,962549	91,925097	18,509917	TRUE	1,09173	EXPANDED	0,125072	0,966658	TRUE
OG0002297	-44,158372	94,316744	-39,553618	91,107236	3,209508	TRUE	1,3453	EXPANDED	-0,0168014	1,3621	TRUE
OG0002318	-50,691685	107,383369	-39,946482	91,892964	15,490405	TRUE	1,45345	EXPANDED	-0,0226185	1,47607	TRUE
OG0002332	-49,989087	105,978175	-44,650283	101,300565	4,677610	TRUE	1,0744	EXPANDED	-0,183376	1,25778	TRUE
OG0002333	-53,441566	112,883132	-43,959986	99,919972	12,963160	TRUE	1,7487	EXPANDED	0,144274	1,60443	TRUE
OG0002339	-39,985967	85,971934	-35,660306	83,320612	2,651322	TRUE	1,55858	EXPANDED	0,0272101	1,53137	TRUE
OG0002341	-51,189176	108,378352	-46,715116	105,430232	2,948120	TRUE	0,586901	EXPANDED	0,0599782	0,526923	TRUE
OG0002356	-46,558483	99,116966	-36,480440	84,960879	14,156087	TRUE	1,49278	EXPANDED	-0,0262681	1,51905	TRUE
OG0002365	-52,981958	111,963916	-47,382860	106,765720	5,198196	TRUE	1,65625	EXPANDED	0,130163	1,52609	TRUE
OG0002403	-49,512397	105,024793	-34,054007	80,108014	24,916779	TRUE	3,75659	EXPANDED	-0,0419438	3,79853	TRUE
OG0002405	-51,482547	108,965093	-43,790246	99,580491	9,384602	TRUE	0,445999	EXPANDED	0,056671	0,389328	TRUE
OG0002412	-46,153525	98,307051	-41,286029	94,572058	3,734993	TRUE	1,30284	EXPANDED	0,0177536	1,28509	TRUE
OG0002414	-47,379714	100,759429	-38,800346	89,600692	11,158737	TRUE	1,16434	EXPANDED	-0,0243745	1,18871	TRUE
OG0002416	-42,020568	90,041137	-29,010809	70,021618	20,019519	TRUE	0,785845	EXPANDED	7,00E-07	0,785844	TRUE
OG0002418	-35,993665	77,987330	-31,088055	74,176109	3,811221	TRUE	1,32631	EXPANDED	0,0304738	1,29584	TRUE
OG0002426	-41,809045	89,618090	-35,949480	83,898961	5,719130	TRUE	0,790733	EXPANDED	0,0959936	0,694739	TRUE
OG0002443	-39,972916	85,945831	-33,799104	79,598208	6,347623	TRUE	0,393678	EXPANDED	0,154624	0,239054	TRUE
OG0002451	-42,619228	91,238457	-36,540233	85,080465	6,157992	TRUE	0,0422885	EXPANDED	0,109239	-0,0669505	FALSE
OG0002452	-42,089626	90,179252	-35,954726	83,909453	6,269799	TRUE	0,319349	EXPANDED	0,151975	0,167374	TRUE
OG0002453	-46,415981	98,831962	-40,348679	92,697358	6,134604	TRUE	0,228645	EXPANDED	0,0516479	0,176997	TRUE
OG0002479	-46,182785	98,365569	-37,378553	86,757106	11,608463	TRUE	0,84143	EXPANDED	-0,0252332	0,866663	TRUE
OG0002483	-48,374459	102,748919	-44,303693	100,607386	2,141533	TRUE	0,73219	EXPANDED	-0,0434742	0,775664	TRUE
OG0002490	-36,319243	78,638487	-30,752954	73,505908	5,132579	TRUE	0,939284	EXPANDED	-1,00E-07	0,939284	TRUE
OG0002500	-45,538346	97,076692	-39,938321	91,876642	5,200050	TRUE	0,306225	EXPANDED	0,129699	0,176526	TRUE
OG0002502	-35,396083	76,792165	-30,822436	73,644872	3,147293	TRUE	1,89464	EXPANDED	0,0239717	1,87067	TRUE
OG0002503	-43,547917	93,095834	-37,565243	87,130486	5,965348	TRUE	0,600255	EXPANDED	-0,134037	0,734292	TRUE
OG0002506	-32,045839	70,091678	-26,901017	65,802034	4,289644	TRUE	1,32786	EXPANDED	0,126218	1,20164	TRUE
OG0002508	-46,451557	98,903114	-37,593340	87,186679	11,716435	TRUE	0,554637	EXPANDED	0,0215861	0,533051	TRUE
OG0002512	-48,904099	103,808198	-33,134347	78,268693	25,539505	TRUE	3,34625	EXPANDED	1,16E-05	3,34624	TRUE
OG0002531	-37,328520	80,657039	-32,447350	76,894700	3,762339	TRUE	1,22695	EXPANDED	0,0547803	1,17217	TRUE
OG0002533	-47,373568	100,747136	-41,840431	95,680862	5,066274	TRUE	1,61154	EXPANDED	0,129659	1,48188	TRUE
OG0002536	-53,523250	113,046499	-46,879422	105,758844	7,287655	TRUE	2,28488	EXPANDED	0,086453	2,19843	TRUE
OG0002539	-49,115582	104,231165	-44,557185	101,114371	3,116794	TRUE	2,07936	EXPANDED	-0,0986663	2,17803	TRUE
OG0002572	-41,620547	89,241094	-37,288695	86,577389	2,663704	TRUE	0,14071	EXPANDED	-0,0252738	0,165984	TRUE
OG0002574	-37,033454	80,066907	-29,861707	71,723414	8,343494	TRUE	0,788493	EXPANDED	-0,0002063	0,788699	TRUE
OG0002579	-39,544084	85,088167	-30,684496	73,368993	11,719174	TRUE	0,230741	EXPANDED	-0,0006599	0,231401	TRUE
OG0002580	-34,110099	74,220199	-25,863200	63,726401	10,493798	TRUE	1,9528	EXPANDED	0,0017049	1,9511	TRUE
OG0002586	-47,590112	101,180223	-32,696879	77,393757	23,786466	TRUE	2,57771	EXPANDED	0,0634326	2,51428	TRUE
OG0002594	-43,090305	92,180611	-35,783187	83,566375	8,614236	TRUE	0,150566	EXPANDED	0,0829952	0,0675708	TRUE
OG0002610	-49,908532	105,817063	-34,665189	81,330379	24,486685	TRUE	1,52139	EXPANDED	-0,0210258	1,54242	TRUE
OG0002611	-47,645422	101,290844	-37,286780	86,573560	14,717283	TRUE	0,90853	EXPANDED	0,0859897	0,82254	TRUE
OG0002616	-41,573082	89,146163	-27,100163	66,200326	22,945837	TRUE	1,58582	EXPANDED	0,0890497	1,49677	TRUE
OG0002620	-51,773926	109,547852	-42,893834	97,787669	11,760183	TRUE	1,46813	EXPANDED	0,100637	1,36749	TRUE
OG0002630	-42,638740	91,277480	-35,694529	83,389057	7,888423	TRUE	0,263168	EXPANDED	0,133474	0,129694	TRUE
OG0002650	-47,412480	100,824960	-39,491369	90,982738	9,842222	TRUE	1,74401	EXPANDED	-0,0530317	1,79704	TRUE
OG0002668	-41,534825	89,069651	-33,928192	79,856385	9,213266	TRUE	0,533716	EXPANDED	0,0945756	0,43914	TRUE
OG0002670	-45,606518	97,213035	-35,611236	83,222473	13,990563	TRUE	1,4153	EXPANDED	0,0868586	1,32844	TRUE
OG0002673	-47,486338	100,972676	-30,294364	72,588728	28,383948	TRUE	2,58088	EXPANDED	0,0758801	2,505	TRUE
OG0002680	-42,933101	91,866203	-36,085411	84,170822	7,695381	TRUE	0,252259	EXPANDED	0,0142539	0,238005	TRUE
OG0002683	-50,272918	106,545835	-43,501540	99,003080	7,542755	TRUE	1,77368	EXPANDED	0,0573572	1,71632	TRUE
OG0002709	-49,336618	104,673236	-30,104464	72,208928	32,464309	TRUE	0,729313	EXPANDED	0	0,729313	TRUE
OG0002710	-40,631794	87,263588	-32,052684	76,105369	11,158219	TRUE	1,89125	EXPANDED	6,30E-06	1,89124	TRUE
OG0002720	-35,130665	76,261330	-30,485927	72,971854	3,289476	TRUE	1,74769	EXPANDED	0,0007942	1,7469	TRUE
OG0002732	-51,091449	108,182899	-46,893101	105,786202	2,396697	TRUE	2,31979	EXPANDED	-0,0589854	2,37878	TRUE
OG0002736	-46,893872	99,787744	-39,926435	91,852870	7,934874	TRUE	1,16431	EXPANDED	-0,0128251	1,17714	TRUE
OG0002740	-52,262883	110,525767	-42,244473	96,488946	14,036821	TRUE	1,0047	EXPANDED	0,105888	0,898812	TRUE
OG0002741	-44,408605	94,817209	-36,369058	84,738116	10,079093	TRUE	0,549476	EXPANDED	0,103882	0,445594	TRUE
OG0002743	-49,185949	104,371897	-41,753013	95,506026	8,865871	TRUE	1,55244	EXPANDED	-0,0539522	1,60639	TRUE
OG0002746	-35,268386	76,536772	-29,155442	70,310885	6,225887	TRUE	1,21388	EXPANDED	-0,0225516	1,23643	TRUE
OG0002761	-36,449914	78,899828	-32,302092	76,604184	2,295644	TRUE	0,193715	EXPANDED	0,147612	0,046103	TRUE
OG0002767	-40,322560	86,645119	-29,020566	70,041132	16,603987	TRUE	0,3327	EXPANDED	0,0013722	0,331328	TRUE
OG0002771	-33,396372	72,792744	-28,058577	68,117153	4,675590	TRUE	0,741327	EXPANDED	0,105539	0,635788	TRUE
OG0002775	-45,443929	96,887857	-38,524542	89,049084	7,838773	TRUE	0,0777304	EXPANDED	-0,0469993	0,12473	TRUE
OG0002782	-46,243731	98,487463	-33,365772	78,731544	19,755918	TRUE	1,88211	EXPANDED	-0,0205662	1,90268	TRUE
OG0002786	-43,696282	93,392564	-32,927660	77,855319	15,537245	TRUE	2,06651	EXPANDED	0,0788358	1,98767	TRUE
OG0002817	-40,498944	86,997889	-34,132914	80,265828	6,732061	TRUE	1,05316	EXPANDED	2,70E-06	1,05316	TRUE
OG0002831	-37,825416	81,650831	-32,986443	77,972886	3,677945	TRUE	0,805259	EXPANDED	0,105836	0,699423	TRUE
OG0002863	-46,234731	98,469462	-22,771934	57,543869	40,925594	TRUE	1,46414	EXPANDED	0,0498721	1,41427	TRUE
OG0002882	-32,974902	71,949803	-27,926856	67,853712	4,096091	TRUE	1,39544	EXPANDED	0,0927488	1,30269	TRUE
OG0002891	-36,698400	79,396801	-29,361792	70,723583	8,673218	TRUE	1,14637	EXPANDED	0,103631	1,04274	TRUE
OG0002896	-35,020193	76,040386	-29,550343	71,100687	4,939699	TRUE	0,974632	EXPANDED	0,0906337	0,883998	TRUE
OG0002899	-48,704487	103,408974	-29,904438	71,808876	31,600098	TRUE	0,260983	EXPANDED	-0,0082451	0,269228	TRUE
OG0002912	-46,723453	99,446905	-38,733115	89,466230	9,980675	TRUE	0,744558	EXPANDED	0	0,744558	TRUE
OG0002915	-40,430847	86,861695	-26,554151	65,108302	21,753393	TRUE	0,236514	EXPANDED	0,0648295	0,171685	TRUE
OG0002926	-31,707929	69,415857	-26,578609	65,157219	4,258639	TRUE	0,93503	EXPANDED	0,0936914	0,841339	TRUE
OG0002935	-43,553241	93,106482	-33,103744	78,207489	14,898993	TRUE	1,70578	EXPANDED	-0,0255482	1,73133	TRUE
OG0002939	-39,995269	85,990538	-32,930323	77,860646	8,129891	TRUE	0,411304	EXPANDED	0,0794229	0,331881	TRUE
OG0002945	-44,709789	95,419579	-38,382003	88,764007	6,655572	TRUE	1,11467	EXPANDED	-0,0451041	1,15977	TRUE
OG0002948	-36,538205	79,076410	-32,450739	76,901477	2,174933	TRUE	0,167991	EXPANDED	0,0457855	0,122205	TRUE
OG0002956	-48,802079	103,604158	-43,023943	98,047886	5,556272	TRUE	2,58189	EXPANDED	-0,0419894	2,62388	TRUE
OG0002960	-42,190630	90,381260	-34,961785	81,923570	8,457690	TRUE	1,71093	EXPANDED	-0,0507599	1,76169	TRUE
OG0002964	-46,921928	99,843855	-42,351045	96,702090	3,141765	TRUE	0,701656	EXPANDED	-0,094689	0,796345	TRUE
OG0002968	-47,149436	100,298871	-28,044422	68,088843	32,210028	TRUE	2,86845	EXPANDED	-0,0031206	2,87157	TRUE
OG0002969	-30,730021	67,460042	-25,665470	63,330940	4,129103	TRUE	0,805278	EXPANDED	0	0,805278	TRUE
OG0002970	-34,037231	74,074461	-29,569339	71,138678	2,935783	TRUE	0,163613	EXPANDED	0,100231	0,063382	TRUE
OG0002975	-38,480432	82,960864	-29,347357	70,694714	12,266149	TRUE	0,0481121	EXPANDED	0,0023521	0,04576	TRUE
OG0002980	-47,524548	101,049097	-35,816631	83,633263	17,415834	TRUE	1,45672	EXPANDED	-0,0424304	1,49915	TRUE
OG0002983	-29,989435	65,978869	-24,867090	61,734181	4,244688	TRUE	0,256167	EXPANDED	0,0851795	0,170987	TRUE
OG0002988	-44,913097	95,826195	-36,715192	85,430385	10,395810	TRUE	1,48858	EXPANDED	-0,0236311	1,51221	TRUE
OG0002994	-44,480991	94,961982	-39,198167	90,396335	4,565648	TRUE	1,84785	EXPANDED	0,0056564	1,84219	TRUE
OG0003013	-34,755906	75,511812	-30,484750	72,969500	2,542312	TRUE	0,0597873	EXPANDED	0,0980992	-0,0383119	FALSE
OG0003017	-39,257666	84,515331	-27,817279	67,634558	16,880774	TRUE	0,76203	EXPANDED	0,113296	0,648734	TRUE
OG0003019	-51,204545	108,409091	-44,416224	100,832448	7,576642	TRUE	1,656	EXPANDED	-0,0846495	1,74065	TRUE
OG0003020	-46,909562	99,819124	-38,383242	88,766483	11,052641	TRUE	1,02558	EXPANDED	-0,0245661	1,05015	TRUE
OG0003025	-47,772906	101,545812	-43,542611	99,085221	2,460591	TRUE	1,09462	EXPANDED	-0,0571924	1,15181	TRUE
OG0003027	-41,782545	89,565089	-31,050305	74,100610	15,464479	TRUE	0,532672	EXPANDED	0,0819495	0,450723	TRUE
OG0003029	-33,421865	72,843730	-27,350362	66,700724	6,143006	TRUE	0,707081	EXPANDED	0,0800482	0,627033	TRUE
OG0003045	-49,801216	105,602432	-40,912970	93,825940	11,776491	TRUE	0,797797	EXPANDED	-0,0232794	0,821076	TRUE
OG0003049	-31,089507	68,179015	-24,182781	60,365561	7,813453	TRUE	1,55314	EXPANDED	0,00272	1,55042	TRUE
OG0003086	-40,569547	87,139093	-28,727961	69,455923	17,683170	TRUE	1,63559	EXPANDED	0,0483576	1,58723	TRUE
OG0003093	-41,175660	88,351321	-34,094604	80,189208	8,162113	TRUE	1,40187	EXPANDED	-0,0467309	1,4486	TRUE
OG0003097	-44,932459	95,864917	-39,503289	91,006578	4,858339	TRUE	1,39909	EXPANDED	0,0797469	1,31934	TRUE
OG0003100	-51,184484	108,368969	-44,355689	100,711377	7,657591	TRUE	0,466575	EXPANDED	-0,0273315	0,493907	TRUE
OG0003102	-42,100372	90,200743	-37,676054	87,352108	2,848635	TRUE	0,397965	EXPANDED	0,0609708	0,336994	TRUE
OG0003103	-50,576236	107,152471	-41,188054	94,376108	12,776364	TRUE	3,15415	EXPANDED	0,0549798	3,09917	TRUE
OG0003111	-34,030464	74,060929	-27,809298	67,618597	6,442332	TRUE	1,60563	EXPANDED	0,0446897	1,56094	TRUE
OG0003114	-49,881540	105,763080	-39,585786	91,171572	14,591508	TRUE	0,702071	EXPANDED	0,0260645	0,676006	TRUE
OG0003120	-48,075928	102,151857	-36,705760	85,411521	16,740336	TRUE	0,288962	EXPANDED	0,0907511	0,198211	TRUE
OG0003128	-28,710765	63,421530	-21,452187	54,904373	8,517157	TRUE	0,299069	EXPANDED	0,0768108	0,222258	TRUE
OG0003131	-29,726004	65,452007	-24,863555	61,727110	3,724898	TRUE	0,8732	EXPANDED	0,0681802	0,80502	TRUE
OG0003133	-44,866200	95,732401	-33,449162	78,898324	16,834077	TRUE	0,601924	EXPANDED	0,0641466	0,537777	TRUE
OG0003137	-42,875941	91,751882	-38,321517	88,643033	3,108849	TRUE	1,15318	EXPANDED	0,0810129	1,07217	TRUE
OG0003141	-46,682514	99,365027	-35,212628	82,425256	16,939771	TRUE	0,464466	EXPANDED	-0,0224013	0,486867	TRUE
OG0003148	-38,949673	83,899345	-32,569150	77,138301	6,761044	TRUE	0,0850982	EXPANDED	-0,0232722	0,10837	TRUE
OG0003151	-46,531638	99,063276	-37,892125	87,784250	11,279026	TRUE	0,44856	EXPANDED	-0,0458997	0,49446	TRUE
OG0003152	-26,650848	59,301696	-20,945511	53,891022	5,410674	TRUE	1,03971	EXPANDED	-0,0001075	1,03982	TRUE
OG0003155	-37,512643	81,025287	-29,206642	70,413285	10,612002	TRUE	1,07543	EXPANDED	0,0627734	1,01266	TRUE
OG0003158	-46,054855	98,109709	-24,676599	61,353197	36,756512	TRUE	2,2494	EXPANDED	0,0318563	2,21754	TRUE
OG0003166	-47,620673	101,241346	-41,591934	95,183868	6,057478	TRUE	0,836516	EXPANDED	-0,0241648	0,860681	TRUE
OG0003173	-35,930986	77,861972	-27,679552	67,359105	10,502867	TRUE	0,693044	EXPANDED	-0,0199585	0,713002	TRUE
OG0003176	-48,821559	103,643118	-44,390387	100,780775	2,862343	TRUE	0,283832	EXPANDED	-0,0373737	0,321206	TRUE
OG0003187	-30,068179	66,136359	-24,113015	60,226030	5,910329	TRUE	0,689656	EXPANDED	0	0,689656	TRUE
OG0003196	-48,893678	103,787356	-38,269116	88,538233	15,249123	TRUE	1,85248	EXPANDED	-0,0157322	1,86821	TRUE
OG0003200	-37,191664	80,383327	-28,593458	69,186916	11,196411	TRUE	1,61117	EXPANDED	-0,0207678	1,63194	TRUE
OG0003212	-46,599667	99,199334	-41,886335	95,772671	3,426663	TRUE	0,680188	EXPANDED	-0,116691	0,796879	TRUE
OG0003214	-50,197699	106,395397	-45,304573	102,609147	3,786251	TRUE	0,752722	EXPANDED	0,102529	0,650193	TRUE
OG0003222	-36,778132	79,556264	-26,734871	65,469741	14,086523	TRUE	0,255024	EXPANDED	0,0786691	0,176355	TRUE
OG0003223	-41,932078	89,864156	-27,926298	67,852596	22,011560	TRUE	1,64723	EXPANDED	0,0094281	1,6378	TRUE
OG0003230	-40,942361	87,884722	-34,937621	81,875242	6,009480	TRUE	0,208267	EXPANDED	0,0496473	0,15862	TRUE
OG0003247	-31,901002	69,802005	-26,130007	64,260014	5,541991	TRUE	1,1905	EXPANDED	0,0597184	1,13078	TRUE
OG0003267	-32,003007	70,006013	-25,729580	63,459161	6,546853	TRUE	0,97343	EXPANDED	-0,0212753	0,994705	TRUE
OG0003270	-32,661910	71,323821	-27,321327	66,642654	4,681167	TRUE	1,47427	EXPANDED	0,059323	1,41495	TRUE
OG0003280	-48,925756	103,851512	-40,466526	92,933052	10,918460	TRUE	0,502921	EXPANDED	0,0728037	0,430117	TRUE
OG0003300	-31,986359	69,972718	-26,359507	64,719014	5,253704	TRUE	0,266037	EXPANDED	-0,0134983	0,279535	TRUE
OG0003301	-27,582704	61,165409	-20,291406	52,582812	8,582597	TRUE	1,45053	EXPANDED	-0,0078849	1,45841	TRUE
OG0003304	-48,521822	103,043644	-43,330958	98,661916	4,381728	TRUE	0,146871	EXPANDED	0,0929154	0,0539556	TRUE
OG0003319	-36,933234	79,866467	-31,222308	74,444616	5,421851	TRUE	0,117893	EXPANDED	-0,022922	0,140815	TRUE
OG0003322	-44,798759	95,597518	-31,573928	75,147856	20,449662	TRUE	1,59932	EXPANDED	0,0729771	1,52634	TRUE
OG0003323	-30,895350	67,790700	-24,772696	61,545392	6,245308	TRUE	1,64048	EXPANDED	0,0628909	1,57759	TRUE
OG0003328	-26,882720	59,765441	-20,693752	53,387504	6,377937	TRUE	1,3411	EXPANDED	0	1,3411	TRUE
OG0003337	-36,982728	79,965457	-31,949892	75,899785	4,065672	TRUE	1,24366	EXPANDED	0,0455853	1,19807	TRUE
OG0003384	-45,090088	96,180175	-39,762097	91,524194	4,655981	TRUE	1,91746	EXPANDED	-0,031028	1,94849	TRUE
OG0003392	-43,095177	92,190355	-34,717145	81,434290	10,756065	TRUE	0,110149	EXPANDED	0,0633794	0,0467696	TRUE
OG0003409	-27,496471	60,992942	-22,905967	57,811934	3,181008	TRUE	0,716669	EXPANDED	0	0,716669	TRUE
OG0003414	-36,951196	79,902392	-30,081240	72,162480	7,739912	TRUE	2,25365	EXPANDED	-0,0208824	2,27453	TRUE
OG0003417	-49,162143	104,324287	-44,515270	101,030540	3,293747	TRUE	1,5769	EXPANDED	-0,0703249	1,64722	TRUE
OG0003418	-37,187130	80,374261	-32,549199	77,098398	3,275863	TRUE	1,19505	EXPANDED	0,0807145	1,11434	TRUE
OG0003435	-34,881907	75,763814	-30,220689	72,441378	3,322436	TRUE	0,216468	EXPANDED	-0,0442557	0,260724	TRUE
OG0003439	-33,611181	73,222363	-27,237799	66,475598	6,746765	TRUE	0,942068	EXPANDED	0,0177566	0,924311	TRUE
OG0003442	-35,820655	77,641310	-31,802464	75,604928	2,036382	TRUE	1,16652	EXPANDED	0,0490788	1,11744	TRUE
OG0003454	-30,634636	67,269272	-18,547888	49,095775	18,173497	TRUE	1,72199	EXPANDED	0,0478264	1,67416	TRUE
OG0003466	-38,469672	82,939345	-27,059615	66,119231	16,820114	TRUE	0,898888	EXPANDED	-0,021571	0,920459	TRUE
OG0003470	-32,981743	71,963486	-26,186933	64,373866	7,589620	TRUE	1,43082	EXPANDED	-0,0206078	1,45143	TRUE
OG0003494	-24,674878	55,349757	-19,792305	51,584610	3,765146	TRUE	0,049613	EXPANDED	0	0,049613	TRUE
OG0003498	-22,742830	51,485660	-16,449409	44,898818	6,586842	TRUE	1,2275	EXPANDED	0,0545298	1,17297	TRUE
OG0003499	-32,183481	70,366962	-25,348825	62,697650	7,669312	TRUE	0,810162	EXPANDED	0,0691577	0,741004	TRUE
OG0003530	-39,625627	85,251253	-27,044338	66,088675	19,162578	TRUE	2,03836	EXPANDED	0,0485742	1,98979	TRUE
OG0003535	-44,113634	94,227267	-38,563232	89,126465	5,100803	TRUE	0,764582	EXPANDED	-0,0728178	0,8374	TRUE
OG0003554	-26,929369	59,858737	-16,399400	44,798799	15,059938	TRUE	2,04967	EXPANDED	0,0197532	2,02992	TRUE
OG0003561	-34,004433	74,008866	-28,725784	69,451568	4,557298	TRUE	0,933586	EXPANDED	-0,0464806	0,980067	TRUE
OG0003579	-42,902935	91,805870	-30,135530	72,271060	19,534811	TRUE	2,20463	EXPANDED	-0,0421299	2,24676	TRUE
OG0003585	-43,897272	93,794545	-32,906051	77,812103	15,982442	TRUE	1,85094	EXPANDED	0,015258	1,83568	TRUE
OG0003591	-23,489683	52,979365	-18,221798	48,443596	4,535769	TRUE	1,50725	EXPANDED	0	1,50725	TRUE
OG0003593	-46,131638	98,263276	-39,373424	90,746849	7,516427	TRUE	0,128548	EXPANDED	-0,0461641	0,174712	TRUE
OG0003600	-22,259286	50,518572	-18,084860	48,169721	2,348851	TRUE	1,33745	EXPANDED	-5,77E-05	1,33751	TRUE
OG0003610	-31,396635	68,793270	-19,762303	51,524606	17,268664	TRUE	1,10862	EXPANDED	-5,80E-05	1,10868	TRUE
OG0003611	-26,426888	58,853776	-21,000483	54,000966	4,852810	TRUE	0,620033	EXPANDED	0	0,620033	TRUE
OG0003614	-40,175416	86,350832	-35,533014	83,066028	3,284804	TRUE	0,250659	EXPANDED	0,0315262	0,219133	TRUE
OG0003629	-27,826361	61,652722	-22,656156	57,312313	4,340409	TRUE	0,395393	EXPANDED	-0,021675	0,417068	TRUE
OG0003635	-41,135840	88,271680	-35,113219	82,226437	6,045243	TRUE	0,583498	EXPANDED	-0,0520994	0,635597	TRUE
OG0003639	-37,718127	81,436255	-31,531450	75,062900	6,373355	TRUE	0,594204	EXPANDED	0,0010191	0,593185	TRUE
OG0003677	-43,359574	92,719149	-36,933478	85,866956	6,852193	TRUE	0,686239	EXPANDED	-0,100839	0,787078	TRUE
OG0003688	-43,541066	93,082133	-20,506194	53,012388	40,069745	TRUE	0,256501	EXPANDED	0,0017662	0,254735	TRUE
OG0003715	-33,643084	73,286169	-27,405830	66,811660	6,474509	TRUE	1,34722	EXPANDED	0,0323224	1,3149	TRUE
OG0003724	-22,258450	50,516899	-18,007361	48,014721	2,502178	TRUE	0,635547	EXPANDED	4,27E-05	0,635504	TRUE
OG0003728	-47,022404	100,044808	-39,587611	91,175222	8,869586	TRUE	0,62022	EXPANDED	-0,0225937	0,642814	TRUE
OG0003807	-42,876971	91,753941	-38,081200	88,162401	3,591540	TRUE	1,44417	EXPANDED	0,009075	1,4351	TRUE
OG0003816	-39,210801	84,421603	-31,788377	75,576753	8,844849	TRUE	0,152501	EXPANDED	0,0737384	0,0787626	TRUE
OG0003821	-40,059102	86,118204	-32,811405	77,622810	8,495394	TRUE	0,699504	EXPANDED	0,0393732	0,660131	TRUE
OG0003835	-31,137557	68,275114	-26,620503	65,241006	3,034107	TRUE	1,24688	EXPANDED	-0,0233891	1,27027	TRUE
OG0003839	-33,450459	72,900917	-29,077751	70,155501	2,745416	TRUE	0,0822845	EXPANDED	-0,0212878	0,103572	TRUE
OG0003840	-34,009340	74,018679	-27,789839	67,579677	6,439002	TRUE	1,10817	EXPANDED	0,029	1,07917	TRUE
OG0003868	-48,460762	102,921524	-42,254730	96,509460	6,412063	TRUE	1,83235	EXPANDED	-0,0452806	1,87763	TRUE
OG0003870	-31,165878	68,331757	-24,305292	60,610583	7,721174	TRUE	1,1647	EXPANDED	0,0241266	1,14057	TRUE
OG0003892	-54,888990	115,777980	-38,134997	88,269994	27,507987	TRUE	4,79932	EXPANDED	0,148232	4,65109	TRUE
OG0003897	-43,180819	92,361639	-33,411477	78,822955	13,538684	TRUE	1,30259	EXPANDED	0,0258542	1,27674	TRUE
OG0003900	-46,579541	99,159083	-40,100917	92,201834	6,957248	TRUE	0,663878	EXPANDED	-0,0271025	0,69098	TRUE
OG0003914	-17,173698	40,347395	-12,901305	37,802609	2,544786	TRUE	1,40171	EXPANDED	0,0223109	1,3794	TRUE
OG0003915	-24,729780	55,459559	-17,201470	46,402940	9,056619	TRUE	1,3852	EXPANDED	-0,0185898	1,40379	TRUE
OG0003936	-40,766960	87,533919	-31,863301	75,726602	11,807317	TRUE	1,90255	EXPANDED	-0,0863447	1,98889	TRUE
OG0003938	-33,449520	72,899039	-27,908859	67,817719	5,081321	TRUE	0,0519835	EXPANDED	0,0445286	0,0074549	TRUE
OG0003974	-31,092539	68,185078	-24,749335	61,498670	6,686408	TRUE	1,11603	EXPANDED	-0,039823	1,15585	TRUE
OG0003977	-25,653601	57,307201	-18,730303	49,460606	7,846595	TRUE	0,480885	EXPANDED	0,012351	0,468534	TRUE
OG0003990	-32,359274	70,718549	-26,251467	64,502935	6,215614	TRUE	0,172728	EXPANDED	-0,0408099	0,213538	TRUE
OG0003999	-40,075266	86,150531	-28,024549	68,049098	18,101433	TRUE	8,00E-07	EXPANDED	0,0451986	-0,0451978	FALSE
OG0004021	-18,008582	42,017164	-13,669007	39,338015	2,679149	TRUE	0,394032	EXPANDED	-5,40E-06	0,394037	TRUE
OG0004028	-19,100334	44,200669	-14,921654	41,843308	2,357360	TRUE	1,10706	EXPANDED	0,000416	1,10664	TRUE
OG0004053	-37,841746	81,683492	-12,548392	37,096784	44,586708	TRUE	0,892994	EXPANDED	0,011841	0,881153	TRUE
OG0004060	-38,109266	82,218532	-30,810311	73,620622	8,597911	TRUE	0,237631	EXPANDED	-0,0208752	0,258506	TRUE
OG0004062	-45,606768	97,213535	-40,494897	92,989793	4,223742	TRUE	0,723309	EXPANDED	-0,0226176	0,745927	TRUE
OG0004071	-27,049820	60,099640	-22,949982	57,899964	2,199676	TRUE	0,657468	EXPANDED	-0,0202634	0,677731	TRUE
OG0004101	-24,609341	55,218682	-20,390779	52,781559	2,437123	TRUE	0,509054	EXPANDED	0,0247269	0,484327	TRUE
OG0004106	-40,252515	86,505030	-29,777379	71,554757	14,950273	TRUE	0,243461	EXPANDED	-0,0360427	0,279504	TRUE
OG0004116	-26,317868	58,635735	-21,481920	54,963840	3,671895	TRUE	0,278324	EXPANDED	0,031829	0,246495	TRUE
OG0004119	-29,913910	65,827820	-24,150546	60,301092	5,526727	TRUE	0,00219	EXPANDED	0,0193813	-0,0171913	FALSE
OG0004162	-44,097543	94,195086	-39,296637	90,593273	3,601812	TRUE	0,0015032	EXPANDED	-0,0454062	0,0469094	TRUE
OG0004167	-34,048212	74,096424	-19,715535	51,431069	22,665355	TRUE	1,63412	EXPANDED	-0,0183317	1,65245	TRUE
OG0004168	-27,628400	61,256801	-19,644565	51,289129	9,967671	TRUE	0,964235	EXPANDED	0,011198	0,953037	TRUE
OG0004170	-39,046172	84,092344	-20,801834	53,603669	30,488675	TRUE	1,69928	EXPANDED	-0,0188366	1,71812	TRUE
OG0004185	-36,301362	78,602723	-20,732171	53,464342	25,138381	TRUE	0,810562	EXPANDED	-0,0201997	0,830762	TRUE
OG0004187	-35,850897	77,701794	-31,023563	74,047126	3,654668	TRUE	0,0409088	EXPANDED	-0,0608828	0,101792	TRUE
OG0004196	-37,430470	80,860939	-27,950589	67,901179	12,959761	TRUE	0,706056	EXPANDED	0,0014579	0,704598	TRUE
OG0004198	-33,318386	72,636771	-26,816640	65,633279	7,003492	TRUE	0,877281	EXPANDED	-0,0438239	0,921105	TRUE
OG0004213	-29,736494	65,472987	-23,957548	59,915095	5,557892	TRUE	2,6406	EXPANDED	0,0210447	2,61956	TRUE
OG0004232	-16,220805	38,441610	-11,386029	34,772058	3,669552	TRUE	0,649501	EXPANDED	0,01796	0,631541	TRUE
OG0004243	-28,332835	62,665670	-24,223853	60,447705	2,217964	TRUE	0,289691	EXPANDED	-0,041205	0,330896	TRUE
OG0004244	-20,110282	46,220564	-12,776760	37,553520	8,667045	TRUE	0,0276177	EXPANDED	0,000187	0,0274307	TRUE
OG0004269	-28,432298	62,864596	-21,966043	55,932086	6,932510	TRUE	0,421979	EXPANDED	-0,016647	0,438626	TRUE
OG0004273	-40,668369	87,336737	-34,787848	81,575696	5,761041	TRUE	0,456771	EXPANDED	0,0335611	0,42321	TRUE
OG0004278	-35,874431	77,748863	-29,690901	71,381802	6,367061	TRUE	0,556446	EXPANDED	-0,0651069	0,621553	TRUE
OG0004300	-38,018395	82,036790	-19,589391	51,178782	30,858008	TRUE	0,0179721	EXPANDED	0	0,0179721	TRUE
OG0004305	-35,668501	77,337002	-22,631781	57,263561	20,073441	TRUE	1,76468	EXPANDED	-0,0373429	1,80202	TRUE
OG0004345	-23,841958	53,683915	-15,392295	42,784590	10,899325	TRUE	1,72292	EXPANDED	-0,0180333	1,74095	TRUE
OG0004348	-23,535344	53,070688	-15,215148	42,430296	10,640392	TRUE	1,53061	EXPANDED	-0,0201627	1,55077	TRUE
OG0004358	-20,983487	47,966975	-16,503285	45,006570	2,960405	TRUE	1,0618	EXPANDED	0,0165506	1,04525	TRUE
OG0004391	-27,297306	60,594611	-21,318222	54,636443	5,958168	TRUE	0,188616	EXPANDED	0,0165073	0,172109	TRUE
OG0004407	-41,239249	88,478497	-34,544951	81,089902	7,388595	TRUE	2,00E-07	EXPANDED	0,0077119	-0,0077117	FALSE
OG0004416	-21,120182	48,240363	-16,638062	45,276124	2,964239	TRUE	0,843945	EXPANDED	-0,0214502	0,865395	TRUE
OG0004420	-39,581250	85,162499	-30,918561	73,837121	11,325378	TRUE	0,547632	EXPANDED	-0,0379169	0,585549	TRUE
OG0004436	-42,801985	91,603971	-35,699622	83,399244	8,204727	TRUE	0,0549424	EXPANDED	-0,0281279	0,0830703	TRUE
OG0004453	-22,767833	51,535665	-17,979085	47,958171	3,577494	TRUE	0,776567	EXPANDED	-0,0189214	0,795488	TRUE
OG0004462	-24,063488	54,126977	-19,607228	51,214455	2,912522	TRUE	1,55234	EXPANDED	-0,0184193	1,57076	TRUE
OG0004465	-41,575284	89,150568	-35,362470	82,724940	6,425628	TRUE	1,21752	EXPANDED	-0,0884153	1,30594	TRUE
OG0004471	-36,683091	79,366183	-14,886635	41,773271	37,592912	TRUE	0,963389	EXPANDED	-1,29E-05	0,963402	TRUE
OG0004474	-39,963720	85,927441	-27,319184	66,638368	19,289073	TRUE	0,159626	EXPANDED	0,0470416	0,112584	TRUE
OG0004479	-29,777392	65,554783	-22,324309	56,648617	8,906166	TRUE	0,289763	EXPANDED	0,0333928	0,25637	TRUE
OG0004481	-36,794196	79,588392	-21,549321	55,098643	24,489749	TRUE	0,175369	EXPANDED	0,0250424	0,150327	TRUE
OG0004487	-16,722082	39,444165	-11,088924	34,177849	5,266316	TRUE	0,753069	EXPANDED	0,016467	0,736602	TRUE
OG0004489	-23,941283	53,882566	-19,223221	50,446442	3,436124	TRUE	0,068539	EXPANDED	-0,0147522	0,0832912	TRUE
OG0004491	-25,433125	56,866250	-21,065844	54,131688	2,734562	TRUE	0,0603929	EXPANDED	-0,0191954	0,0795883	TRUE
OG0004494	-21,210547	48,421095	-16,729648	45,459296	2,961799	TRUE	0,769715	EXPANDED	-0,0187746	0,78849	TRUE
OG0004498	-27,197632	60,395265	-21,857304	55,714607	4,680658	TRUE	0,0401006	EXPANDED	-0,0196789	0,0597795	TRUE
OG0004505	-14,511196	35,022393	-9,256896	30,513793	4,508600	TRUE	0,672263	EXPANDED	0,0245083	0,647755	TRUE
OG0004526	-41,995812	89,991624	-37,075234	86,150467	3,841157	TRUE	4,60E-06	EXPANDED	-0,0867458	0,0867504	TRUE
OG0004533	-37,229277	80,458554	-30,261654	72,523308	7,935246	TRUE	0,752515	EXPANDED	-0,0386408	0,791156	TRUE
OG0004538	-44,113645	94,227290	-37,926710	87,853420	6,373870	TRUE	0,271453	EXPANDED	-0,058641	0,330094	TRUE
OG0004581	-25,354539	56,709078	-17,783835	47,567671	9,141407	TRUE	0,276016	EXPANDED	-0,0183617	0,294378	TRUE
OG0004594	-29,254319	64,508637	-24,541553	61,083106	3,425531	TRUE	0,736046	EXPANDED	-0,0622215	0,798268	TRUE
OG0004598	-37,048139	80,096277	-21,267294	54,534587	25,561690	TRUE	1,79735	EXPANDED	-0,0385327	1,83588	TRUE
OG0004608	-20,175625	46,351250	-15,110729	42,221459	4,129791	TRUE	0,664069	EXPANDED	-0,0179261	0,681995	TRUE
OG0004618	-21,031698	48,063395	-15,191453	42,382905	5,680490	TRUE	1,51596	EXPANDED	-0,0167338	1,53269	TRUE
OG0004627	-25,806506	57,613011	-21,256935	54,513870	3,099141	TRUE	0,578326	EXPANDED	-0,0389031	0,617229	TRUE
OG0004643	-34,202245	74,404490	-21,734982	55,469963	18,934527	TRUE	0,627495	EXPANDED	-0,001519	0,629014	TRUE
OG0004674	-31,615676	69,231353	-27,397762	66,795523	2,435829	TRUE	0,10757	EXPANDED	-0,0374923	0,145062	TRUE
OG0004687	-36,427321	78,854642	-23,567949	59,135898	19,718744	TRUE	1,19246	EXPANDED	-0,0139677	1,20643	TRUE
OG0004692	-19,215940	44,431880	-14,457713	40,915425	3,516454	TRUE	0,184626	EXPANDED	-0,0178718	0,202498	TRUE
OG0004706	-24,699418	55,398836	-20,385918	52,771835	2,627001	TRUE	1,50324	EXPANDED	0,0001687	1,50307	TRUE
OG0004710	-45,895560	97,791119	-39,811689	91,623378	6,167741	TRUE	0,249366	EXPANDED	-0,0511051	0,300471	TRUE
OG0004714	-22,330607	50,661214	-16,865259	45,730518	4,930696	TRUE	0,946967	EXPANDED	-0,000118	0,947085	TRUE
OG0004715	-15,605285	37,210571	-6,837314	25,674627	11,535943	TRUE	0,331358	EXPANDED	0	0,331358	TRUE
OG0004723	-35,663912	77,327824	-20,816423	53,632846	23,694978	TRUE	0,474432	EXPANDED	0,0337297	0,440702	TRUE
OG0004724	-37,523304	81,046609	-22,951321	57,902643	23,143966	TRUE	0,805135	EXPANDED	-0,0174431	0,822578	TRUE
OG0004745	-25,334189	56,668378	-21,025439	54,050878	2,617500	TRUE	2,0916	EXPANDED	-0,0383485	2,12995	TRUE
OG0004755	-39,339644	84,679288	-34,383573	80,767146	3,912143	TRUE	0,724638	EXPANDED	-0,0246903	0,749328	TRUE
OG0004777	-24,590240	55,180480	-20,058099	52,116197	3,064283	TRUE	0,814752	EXPANDED	-0,0393921	0,854144	TRUE
OG0004778	-24,589898	55,179796	-19,696091	51,392182	3,787614	TRUE	0,611486	EXPANDED	0,0079986	0,603487	TRUE
OG0004781	-20,208080	46,416161	-14,593118	41,186237	5,229924	TRUE	0,276581	EXPANDED	-0,0048869	0,281468	TRUE
OG0004803	-25,469333	56,938667	-20,780130	53,560259	3,378407	TRUE	1,25852	EXPANDED	-0,0382166	1,29674	TRUE
OG0004830	-36,074331	78,148662	-21,447911	54,895822	23,252840	TRUE	0,791329	EXPANDED	-0,0196988	0,811028	TRUE
OG0004837	-27,928044	61,856089	-20,492478	52,984957	8,871132	TRUE	0,253426	EXPANDED	-0,0374887	0,290915	TRUE
OG0004859	-24,689238	55,378476	-20,165731	52,331461	3,047015	TRUE	0,840886	EXPANDED	-0,038219	0,879105	TRUE
OG0004869	-22,595980	51,191959	-18,232387	48,464774	2,727186	TRUE	0,406064	EXPANDED	0,0017355	0,404328	TRUE
OG0004882	-27,420631	60,841261	-20,067360	52,134720	8,706541	TRUE	0,34545	EXPANDED	0,0129407	0,332509	TRUE
OG0004886	-29,258765	64,517529	-25,059003	62,118007	2,399523	TRUE	1,69029	EXPANDED	0,0167571	1,67353	TRUE
OG0004904	-46,797503	99,595005	-39,262956	90,525911	9,069094	TRUE	1,69736	EXPANDED	0,171234	1,52613	TRUE
OG0004963	-28,383822	62,767644	-23,578918	59,157836	3,609807	TRUE	0,495665	EXPANDED	0,0341592	0,461506	TRUE
OG0005012	-18,398688	42,797376	-12,103464	36,206928	6,590448	TRUE	1,18948	EXPANDED	-0,0128959	1,20238	TRUE
OG0005024	-26,503349	59,006698	-22,373287	56,746574	2,260124	TRUE	0,998	EXPANDED	-0,0603032	1,0583	TRUE
OG0005045	-17,912322	41,824644	-10,569491	33,138983	8,685661	TRUE	1,267	EXPANDED	-0,0172214	1,28422	TRUE
OG0005084	-31,779661	69,559321	-27,124895	66,249791	3,309531	TRUE	0,784212	EXPANDED	-0,0560124	0,840224	TRUE
OG0005091	-21,708755	49,417510	-17,029924	46,059849	3,357662	TRUE	1,52297	EXPANDED	-0,0359391	1,55891	TRUE
OG0005097	-25,167893	56,335786	-16,977722	45,955443	10,380342	TRUE	0,0933961	EXPANDED	-0,0180102	0,111406	TRUE
OG0005136	-17,821945	41,643890	-10,570707	33,141413	8,502477	TRUE	1,03454	EXPANDED	-0,0196642	1,0542	TRUE
OG0005189	-22,582160	51,164319	-18,080763	48,161526	3,002794	TRUE	1,66971	EXPANDED	-0,0167888	1,6865	TRUE
OG0005195	-27,169479	60,338958	-22,753107	57,506214	2,832744	TRUE	0,844015	EXPANDED	-0,0229324	0,866947	TRUE
OG0005209	-24,221058	54,442115	-16,195137	44,390274	10,051841	TRUE	0,001692	EXPANDED	-0,0183517	0,0200437	TRUE
OG0005232	-25,913190	57,826381	-21,566734	55,133469	2,692912	TRUE	0,193219	EXPANDED	-0,016938	0,210157	TRUE
OG0005237	-22,585503	51,171005	-17,114660	46,229320	4,941685	TRUE	0,720302	EXPANDED	-0,0358278	0,75613	TRUE
OG0005248	-11,353616	28,707233	-5,215554	22,431107	6,276125	TRUE	0,278335	EXPANDED	0	0,278335	TRUE
OG0005251	-31,498387	68,996774	-20,732964	53,465929	15,530846	TRUE	0,922219	EXPANDED	-0,0367666	0,958986	TRUE
OG0005270	-23,509770	53,019540	-18,859079	49,718157	3,301383	TRUE	1,48924	EXPANDED	-0,0361665	1,52541	TRUE
OG0005299	-47,713474	101,426948	-42,028297	96,056594	5,370354	TRUE	2,69664	EXPANDED	0,181039	2,5156	TRUE
OG0005310	-31,066970	68,133940	-23,576712	59,153424	8,980517	TRUE	0,0571802	EXPANDED	-0,0358198	0,093	TRUE
OG0005354	-31,084054	68,168107	-23,401733	58,803467	9,364640	TRUE	0,609619	EXPANDED	-0,0307564	0,640375	TRUE
OG0005377	-24,846082	55,692165	-19,577724	51,155448	4,536717	TRUE	0,288484	EXPANDED	-0,0581383	0,346622	TRUE
OG0005448	-30,263797	66,527595	-22,667966	57,335931	9,191663	TRUE	0,950723	EXPANDED	-0,0799231	1,03065	TRUE
OG0005516	-30,937708	67,875417	-26,609581	65,219162	2,656255	TRUE	0,194701	EXPANDED	-0,0823053	0,277006	TRUE
OG0005529	-41,533407	89,066813	-35,205502	82,411005	6,655809	TRUE	0,459381	EXPANDED	-0,0761965	0,535578	TRUE
OG0005651	-34,849591	75,699181	-30,331701	72,663401	3,035780	TRUE	4,98215	EXPANDED	-20,8632	25,8453	TRUE
OG0005669	-46,522164	99,044329	-41,113829	94,227659	4,816670	TRUE	0,351074	EXPANDED	0,0610811	0,289993	TRUE
OG0005682	-37,601238	81,202476	-28,538602	69,077203	12,125273	TRUE	0,0774979	EXPANDED	-0,0293183	0,106816	TRUE
OG0005795	-22,605271	51,210541	-15,957469	43,914938	7,295603	TRUE	0,589284	EXPANDED	-0,0548057	0,64409	TRUE
OG0005859	-22,866994	51,733989	-16,410953	44,821906	6,912083	TRUE	0,235377	EXPANDED	-0,0554525	0,29083	TRUE
OG0005892	-32,932652	71,865304	-28,112261	68,224523	3,640782	TRUE	0,295656	EXPANDED	-0,0981291	0,393785	TRUE
OG0005918	-42,348034	90,696068	-37,721189	87,442378	3,253689	TRUE	0,375371	EXPANDED	-0,120719	0,49609	TRUE
OG0005999	-27,075394	60,150788	-20,240364	52,480728	7,670060	TRUE	0,0979786	EXPANDED	-0,0534478	0,151426	TRUE
OG0006003	-23,399660	52,799320	-16,881785	45,763571	7,035749	TRUE	0,105453	EXPANDED	-0,0547042	0,160157	TRUE
OG0006028	-31,566252	69,132504	-27,199276	66,398553	2,733951	TRUE	0,244783	EXPANDED	-0,0758386	0,320622	TRUE
OG0006050	-33,378623	72,757246	-26,298055	64,596111	8,161135	TRUE	0,0380479	EXPANDED	-0,0765092	0,114557	TRUE
OG0006082	-38,339862	82,679724	-33,085522	78,171044	4,508681	TRUE	0,0507386	EXPANDED	-0,105533	0,156272	TRUE
OG0006092	-23,160208	52,320415	-16,578913	45,157826	7,162590	TRUE	0,282654	EXPANDED	-0,0677499	0,350404	TRUE
OG0006109	-34,202102	74,404205	-27,293277	66,586554	7,817651	TRUE	0,124746	EXPANDED	-0,076225	0,200971	TRUE
OG0006341	-24,171126	54,342251	-18,687954	49,375908	4,966344	TRUE	0,294239	EXPANDED	-0,0346939	0,328933	TRUE
OG0006482	-40,806027	87,612055	-26,321283	64,642566	22,969489	TRUE	0,286155	EXPANDED	-0,0162471	0,302402	TRUE
OG0006485	-18,286076	42,572152	-14,233609	40,467219	2,104933	TRUE	0,047618	EXPANDED	-0,0176871	0,0653051	TRUE
OG0006499	-41,661598	89,323196	-36,781612	85,563224	3,759973	TRUE	1,53911	EXPANDED	0,0084253	1,53068	TRUE
OG0006500	-28,810525	63,621049	-21,066202	54,132403	9,488646	TRUE	1,05643	EXPANDED	-0,0869726	1,1434	TRUE
OG0006507	-22,067678	50,135357	-16,886426	45,772851	4,362505	TRUE	0,307918	EXPANDED	-0,0533113	0,361229	TRUE
OG0006516	-25,051554	56,103109	-18,462074	48,924148	7,178961	TRUE	0,4888	EXPANDED	-0,0339807	0,522781	TRUE
OG0006616	-26,744246	59,488492	-22,437234	56,874469	2,614023	TRUE	0,516609	EXPANDED	-0,0750829	0,591692	TRUE
OG0006873	-37,821971	81,643942	-32,641898	77,283796	4,360145	TRUE	1,86895	EXPANDED	-0,0643908	1,93334	TRUE
OG0006915	-41,288641	88,577283	-36,628438	85,256876	3,320407	TRUE	0,0522102	EXPANDED	-0,566519	0,618729	TRUE
OG0007014	-38,237721	82,475442	-33,838273	79,676546	2,798896	TRUE	0,0169206	EXPANDED	-0,127196	0,144117	TRUE
OG0007015	-33,602815	73,205630	-27,857111	67,714222	5,491408	TRUE	3,28974	EXPANDED	-0,135425	3,42517	TRUE
OG0007040	-31,968003	69,936006	-26,203106	64,406212	5,529794	TRUE	1,6219	EXPANDED	-0,05983	1,68173	TRUE
OG0007094	-44,873217	95,746433	-38,398635	88,797270	6,949163	TRUE	2,15714	EXPANDED	0,142739	2,0144	TRUE
OG0007131	-30,881754	67,763508	-25,830976	63,661953	4,101556	TRUE	1,88602	EXPANDED	-0,195776	2,0818	TRUE
OG0007151	-38,394946	82,789891	-33,593826	79,187651	3,602240	TRUE	0,513575	EXPANDED	-0,105817	0,619392	TRUE
OG0007164	-45,049355	96,098710	-40,220442	92,440884	3,657827	TRUE	2,00E-07	EXPANDED	-0,15831	0,15831	TRUE
OG0007176	-45,604221	97,208442	-39,240121	90,480242	6,728200	TRUE	0,707178	EXPANDED	-0,053114	0,760292	TRUE
OG0007181	-44,244709	94,489419	-38,434700	88,869400	5,620018	TRUE	2,7832	EXPANDED	-0,0876526	2,87085	TRUE
OG0007186	-24,176871	54,353742	-19,888449	51,776898	2,576845	TRUE	0,160687	EXPANDED	-0,138993	0,29968	TRUE
OG0007221	-42,838004	91,676007	-38,145217	88,290434	3,385573	TRUE	2,65714	EXPANDED	-0,181717	2,83886	TRUE
OG0007230	-41,077784	88,155569	-34,422492	80,844984	7,310585	TRUE	2,41541	EXPANDED	-0,0520549	2,46746	TRUE
OG0007328	-47,115670	100,231340	-35,366789	82,733579	17,497762	TRUE	3,27107	EXPANDED	-0,402061	3,67313	TRUE
OG0007481	-41,017298	88,034596	-32,769408	77,538816	10,495780	TRUE	1,00774	EXPANDED	-0,136141	1,14388	TRUE
OG0007502	-36,626949	79,253898	-28,769296	69,538592	9,715306	TRUE	1,16912	EXPANDED	-0,126218	1,29534	TRUE
OG0007569	-41,758735	89,517470	-37,330437	86,660874	2,856595	TRUE	0,0484698	EXPANDED	-0,196128	0,244598	TRUE
OG0007601	-36,129815	78,259630	-29,548617	71,097233	7,162397	TRUE	1,02107	EXPANDED	-0,0600924	1,08116	TRUE
OG0007648	-38,569187	83,138373	-34,267924	80,535848	2,602525	TRUE	0,100701	EXPANDED	-0,139004	0,239705	TRUE
OG0007704	-39,198249	84,396497	-32,531921	77,063843	7,332654	TRUE	3,12312	EXPANDED	-0,115534	3,23865	TRUE
OG0007822	-37,803343	81,606685	-33,101296	78,202593	3,404092	TRUE	1,86201	EXPANDED	-0,122162	1,98417	TRUE
OG0007836	-29,462365	64,924730	-23,998846	59,997691	4,927039	TRUE	5,71047	EXPANDED	-1,66346	7,37393	TRUE
OG0007843	-34,909019	75,818038	-29,916882	71,833764	3,984273	TRUE	0,142275	EXPANDED	-0,120008	0,262283	TRUE
OG0007881	-31,204381	68,408761	-27,037586	66,075173	2,333589	TRUE	0,0013403	EXPANDED	-0,172776	0,174116	TRUE
OG0007939	-34,358745	74,717490	-27,306456	66,612911	8,104579	TRUE	0,0549558	EXPANDED	-0,0111741	0,0661299	TRUE
OG0007947	-31,434915	68,869829	-23,933882	59,867763	9,002066	TRUE	1,35231	EXPANDED	-0,0461817	1,39849	TRUE
OG0008007	-31,086160	68,172320	-25,227693	62,455386	5,716933	TRUE	0,801469	EXPANDED	-0,292029	1,0935	TRUE
OG0008040	-39,220443	84,440887	-32,004806	76,009613	8,431274	TRUE	1,60936	EXPANDED	-0,313404	1,92276	TRUE
OG0008172	-31,591340	69,182680	-26,593465	65,186930	3,995750	TRUE	0,80884	EXPANDED	-0,262521	1,07136	TRUE
OG0008209	-34,895547	75,791093	-27,061502	66,123004	9,668089	TRUE	1,69778	EXPANDED	-0,142803	1,84058	TRUE
OG0008219	-38,851319	83,702638	-33,260285	78,520569	5,182069	TRUE	0,154388	EXPANDED	-0,350703	0,505091	TRUE
OG0008240	-34,691335	75,382670	-30,379471	72,758942	2,623729	TRUE	1,80712	EXPANDED	-0,273289	2,08041	TRUE
OG0008516	-26,897508	59,795015	-22,820990	57,641980	2,153035	TRUE	2,52001	EXPANDED	-0,249162	2,76917	TRUE
OG0008522	-36,396522	78,793044	-30,198587	72,397174	6,395870	TRUE	1,9158	EXPANDED	-0,111107	2,02691	TRUE
OG0008645	-32,571297	71,142594	-27,750766	67,501533	3,641062	TRUE	2,63659	EXPANDED	-0,655827	3,29242	TRUE
OG0008708	-34,018046	74,036093	-27,938430	67,876860	6,159233	TRUE	1,73809	EXPANDED	-0,14546	1,88355	TRUE
OG0008709	-21,617617	49,235234	-15,738133	43,476265	5,758969	TRUE	1,21179	EXPANDED	-0,137791	1,34958	TRUE
OG0008716	-33,586689	73,173378	-29,165694	70,331388	2,841990	TRUE	3,00766	EXPANDED	-0,20677	3,21443	TRUE
OG0008860	-34,923391	75,846782	-30,778946	73,557893	2,288889	TRUE	2,36E-05	EXPANDED	-22,0959	22,0959	TRUE
OG0009470	-29,552193	65,104386	-24,755330	61,510661	3,593725	TRUE	1,12992	EXPANDED	-0,719384	1,8493	TRUE
OG0009785	-24,714943	55,429886	-20,233798	52,467596	2,962290	TRUE	0,0261886	EXPANDED	-1,19588	1,22207	TRUE
OG0009811	-14,204875	34,409750	-9,757131	31,514262	2,895489	TRUE	1,35685	EXPANDED	5,21682	-3,85997	FALSE
OG0009970	-24,953070	55,906140	-19,902898	51,805796	4,100345	TRUE	0,913937	EXPANDED	-0,335082	1,24902	TRUE
OG0010071	-18,043565	42,087130	-13,567715	39,135431	2,951699	TRUE	1,02273	EXPANDED	-0,428351	1,45108	TRUE
OG0010315	-18,232581	42,465162	-6,059874	24,119748	18,345414	TRUE	10,649	EXPANDED	-24,9041	35,5531	TRUE
OG0010530	-23,258270	52,516540	-18,548224	49,096448	3,420092	TRUE	0,817406	EXPANDED	-0,304658	1,12206	TRUE
OG0010676	-16,060205	38,120410	-11,089171	34,178341	3,942069	TRUE	5,09933	EXPANDED	-5,01474	10,1141	TRUE
OG0010686	-11,823247	29,646494	-7,534562	27,069123	2,577370	TRUE	1,72799	EXPANDED	0,0043474	1,72364	TRUE
OG0011081	-17,966789	41,933578	-13,569322	39,138643	2,794935	TRUE	1,11052	EXPANDED	-1,54313	2,65365	TRUE
OG0011092	-13,169996	32,339992	-8,587667	29,175335	3,164658	TRUE	8,37022	EXPANDED	-4,41306	12,7833	TRUE
OG0012266	-16,912691	39,825382	-12,462744	36,925489	2,899893	TRUE	0,768361	EXPANDED	-1,30223	2,07059	TRUE
OG0012268	-17,042559	40,085118	-12,402153	36,804305	3,280813	TRUE	1,8212	EXPANDED	2,10255	-0,28135	FALSE
OG0012276	-16,499440	38,998879	-12,285825	36,571650	2,427229	TRUE	1,28662	EXPANDED	-1,01915	2,30577	TRUE
OG0013189	-11,091167	28,182334	-6,264373	24,528745	3,653588	TRUE	0,24624	EXPANDED	-2,54527	2,79151	TRUE
OG0013303	-11,435248	28,870495	-6,947220	25,894441	2,976054	TRUE	3,4983	EXPANDED	-11,9705	15,4688	TRUE
OG0013306	-15,266034	36,532068	-9,420598	30,841195	5,690873	TRUE	4,4472	EXPANDED	-2,01779	6,46499	TRUE
OG0013833	-13,101724	32,203447	-8,876831	29,753662	2,449785	TRUE	0,329621	EXPANDED	-1,51351	1,84313	TRUE
OG0014806	-13,039153	32,078306	-6,645384	25,290768	6,787538	TRUE	0,712418	EXPANDED	0,0607491	0,651669	TRUE
OG0014810	-12,978723	31,957445	-8,248068	28,496136	3,461309	TRUE	1,24975	EXPANDED	0,497332	0,752418	TRUE
OG0014920	-10,822194	27,644389	-6,458490	24,916980	2,727408	TRUE	2,61785	EXPANDED	-2,36548	4,98333	TRUE
OG0014921	-10,826157	27,652313	-6,553548	25,107095	2,545218	TRUE	2,6563	EXPANDED	-2,02134	4,67764	TRUE
OG0014923	-10,822194	27,644389	-6,458490	24,916980	2,727408	TRUE	2,61785	EXPANDED	-2,36548	4,98333	TRUE
OG0014928	-11,091167	28,182334	-6,264373	24,528745	3,653588	TRUE	0,24624	EXPANDED	-2,54527	2,79151	TRUE
OG0014930	-11,091167	28,182334	-6,264373	24,528745	3,653588	TRUE	0,24624	EXPANDED	-2,54527	2,79151	TRUE
OG0014933	-11,091167	28,182334	-6,264373	24,528745	3,653588	TRUE	0,24624	EXPANDED	-2,54527	2,79151	TRUE
OG0014969	-13,187077	32,374153	-9,040350	30,080699	2,293454	TRUE	0,926319	EXPANDED	-2,04925	2,97557	TRUE
OG0000048	-103,718675	213,437351	-96,384954	204,769909	8,667442	TRUE	-1,76694	CONTRACTED	0,195589	-1,96253	TRUE
OG0000049	-121,469177	248,938355	-117,358652	246,717304	2,221050	TRUE	-10,8899	CONTRACTED	-0,0833113	-10,8066	TRUE
OG0000058	-116,898911	239,797822	-111,669981	235,339963	4,457860	TRUE	-5,1658	CONTRACTED	-0,526701	-4,6391	TRUE
OG0000072	-103,356168	212,712336	-99,309214	210,618428	2,093907	TRUE	-2,31945	CONTRACTED	-0,428896	-1,89055	TRUE
OG0000089	-83,954550	173,909100	-78,514387	169,028774	4,880325	TRUE	-0,814736	CONTRACTED	-0,0223398	-0,792396	TRUE
OG0000162	-72,373851	150,747701	-68,222807	148,445614	2,302088	TRUE	-3,12101	CONTRACTED	-0,235245	-2,88577	TRUE
OG0000172	-101,300809	208,601619	-96,659675	205,319350	3,282269	TRUE	-1,08E+06	CONTRACTED	-8,27E+06	7189220	FALSE
OG0000178	-84,091972	174,183943	-76,337532	164,675065	9,508878	TRUE	-8,2682	CONTRACTED	-1,3307	-6,9375	TRUE
OG0000184	-76,162870	158,325739	-65,391576	142,783152	15,542587	TRUE	-1,55922	CONTRACTED	-2,00E-06	-1,55922	TRUE
OG0000192	-73,597405	153,194811	-67,217281	146,434561	6,760249	TRUE	-2,10288	CONTRACTED	0,0765543	-2,17943	TRUE
OG0000194	-65,998179	137,996357	-55,498262	122,996525	14,999833	TRUE	-1,41393	CONTRACTED	0,0682275	-1,48216	TRUE
OG0000196	-73,250985	152,501970	-69,207509	150,415017	2,086953	TRUE	-0,177315	CONTRACTED	-0,0980493	-0,0792657	TRUE
OG0000199	-91,364467	188,728935	-86,311334	184,622667	4,106268	TRUE	-7,06343	CONTRACTED	-1,32484	-5,73859	TRUE
OG0000222	-93,423531	192,847062	-89,307497	190,614993	2,232069	TRUE	-7,93287	CONTRACTED	-0,662741	-7,27013	TRUE
OG0000270	-77,348713	160,697425	-73,135427	158,270853	2,426572	TRUE	-1,28466	CONTRACTED	0,20279	-1,48745	TRUE
OG0000317	-66,560834	139,121669	-60,744923	133,489845	5,631823	TRUE	-1,28361	CONTRACTED	-0,0908043	-1,19281	TRUE
OG0000337	-86,041702	178,083405	-82,017243	176,034486	2,048919	TRUE	-8,01071	CONTRACTED	-4,79037	-3,22034	TRUE
OG0000346	-73,201325	152,402651	-65,934335	143,868670	8,533981	TRUE	-4,85068	CONTRACTED	0,200724	-5,0514	TRUE
OG0000392	-84,522991	175,045982	-76,336000	164,672000	10,373982	TRUE	-11,8253	CONTRACTED	-0,882657	-10,9426	TRUE
OG0000433	-71,644820	149,289641	-67,513725	147,027449	2,262191	TRUE	-1,52255	CONTRACTED	0,290269	-1,81282	TRUE
OG0000459	-53,607344	113,214687	-48,549745	109,099490	4,115197	TRUE	-2,83163	CONTRACTED	0,0914933	-2,92312	TRUE
OG0000471	-77,775740	161,551480	-73,736926	159,473852	2,077628	TRUE	-2,25685	CONTRACTED	-0,60487	-1,65198	TRUE
OG0000517	-55,083146	116,166292	-38,917833	89,835666	26,330627	TRUE	-2,39594	CONTRACTED	0,11327	-2,50921	TRUE
OG0000551	-59,962170	125,924340	-53,748895	119,497790	6,426550	TRUE	-1,74714	CONTRACTED	0,0963266	-1,84347	TRUE
OG0000555	-47,636195	101,272390	-39,996062	91,992124	9,280267	TRUE	-1,14253	CONTRACTED	-0,0145096	-1,12802	TRUE
OG0000577	-62,629037	131,258075	-55,970663	123,941326	7,316749	TRUE	-1,86773	CONTRACTED	0,0735245	-1,94125	TRUE
OG0000605	-64,446128	134,892257	-58,203221	128,406441	6,485816	TRUE	-14,4414	CONTRACTED	-0,35122	-14,0902	TRUE
OG0000609	-67,752394	141,504787	-60,653127	133,306253	8,198534	TRUE	-0,163885	CONTRACTED	0,241442	-0,405327	TRUE
OG0000618	-79,357595	164,715189	-75,147781	162,295563	2,419627	TRUE	-6,29328	CONTRACTED	-5,14794	-1,14534	TRUE
OG0000620	-44,128368	94,256735	-33,986146	79,972292	14,284443	TRUE	-0,560515	CONTRACTED	0,0839843	-0,644499	TRUE
OG0000627	-49,600442	105,200885	-40,016456	92,032912	13,167973	TRUE	-0,0542267	CONTRACTED	-5,85E-05	-0,0541682	TRUE
OG0000634	-56,340674	118,681348	-52,332444	116,664889	2,016459	TRUE	-0,0038534	CONTRACTED	-0,115454	0,111601	FALSE
OG0000648	-70,666597	147,333193	-60,886367	133,772733	13,560460	TRUE	-1,77811	CONTRACTED	0,363615	-2,14173	TRUE
OG0000653	-55,039435	116,078870	-42,741350	97,482700	18,596171	TRUE	-1,97934	CONTRACTED	0,0698262	-2,04917	TRUE
OG0000667	-46,123852	98,247704	-41,164187	94,328374	3,919331	TRUE	-0,25896	CONTRACTED	0,0319665	-0,290927	TRUE
OG0000709	-73,199185	152,398369	-69,113302	150,226604	2,171765	TRUE	-5,07796	CONTRACTED	-0,239493	-4,83847	TRUE
OG0000713	-66,819872	139,639744	-57,122383	126,244767	13,394977	TRUE	-1,0686	CONTRACTED	0,340803	-1,4094	TRUE
OG0000723	-37,646143	81,292286	-31,310154	74,620308	6,671979	TRUE	-0,329626	CONTRACTED	-0,0133869	-0,316239	TRUE
OG0000728	-52,129905	110,259810	-47,295289	106,590578	3,669232	TRUE	-1,84262	CONTRACTED	0,0541071	-1,89673	TRUE
OG0000736	-58,915982	123,831963	-48,420564	108,841127	14,990836	TRUE	-2,17184	CONTRACTED	0,0290918	-2,20093	TRUE
OG0000758	-62,108287	130,216574	-57,836155	127,672311	2,544263	TRUE	-0,507186	CONTRACTED	0,0595584	-0,566744	TRUE
OG0000761	-63,061104	132,122207	-57,972106	127,944212	4,177995	TRUE	-2,60601	CONTRACTED	-0,0556889	-2,55032	TRUE
OG0000767	-36,789837	79,579675	-30,855166	73,710331	5,869344	TRUE	-1,60142	CONTRACTED	0,0289594	-1,63038	TRUE
OG0000807	-56,923379	119,846758	-52,185176	116,370353	3,476405	TRUE	-1,45487	CONTRACTED	0,129822	-1,58469	TRUE
OG0000830	-66,726508	139,453016	-62,386923	136,773846	2,679170	TRUE	-3,58945	CONTRACTED	-0,487949	-3,1015	TRUE
OG0000834	-70,600280	147,200561	-66,409102	144,818203	2,382358	TRUE	-745,269	CONTRACTED	-0,837333	-744,432	TRUE
OG0000847	-53,397838	112,795676	-45,208761	102,417522	10,378155	TRUE	-0,439022	CONTRACTED	-0,135814	-0,303208	TRUE
OG0000849	-69,392022	144,784044	-64,163418	140,326837	4,457207	TRUE	-1,38568	CONTRACTED	0,329574	-1,71525	TRUE
OG0000870	-59,841154	125,682308	-54,219440	120,438880	5,243427	TRUE	-0,841745	CONTRACTED	-0,112552	-0,729193	TRUE
OG0000928	-53,414247	112,828494	-45,841047	103,682094	9,146400	TRUE	-2,55503	CONTRACTED	0,0722519	-2,62728	TRUE
OG0000961	-64,096226	134,192452	-58,233343	128,466686	5,725766	TRUE	-0,889439	CONTRACTED	0,288973	-1,17841	TRUE
OG0000966	-67,416740	140,833480	-60,687402	133,374804	7,458676	TRUE	-2,40061	CONTRACTED	0,217409	-2,61802	TRUE
OG0000971	-61,653484	129,306969	-57,558370	127,116741	2,190228	TRUE	-1,27519	CONTRACTED	0,181571	-1,45676	TRUE
OG0000988	-54,352782	114,705563	-45,275244	102,550488	12,155076	TRUE	-1,21365	CONTRACTED	-0,0590346	-1,15462	TRUE
OG0001008	-61,597825	129,195649	-51,183480	114,366960	14,828689	TRUE	-4,15185	CONTRACTED	0,310152	-4,462	TRUE
OG0001110	-53,878821	113,757642	-47,253250	106,506499	7,251143	TRUE	-2,29564	CONTRACTED	-0,0341675	-2,26147	TRUE
OG0001123	-50,218805	106,437610	-45,951262	103,902525	2,535086	TRUE	-2,05461	CONTRACTED	-0,280871	-1,77374	TRUE
OG0001126	-54,150591	114,301182	-45,995883	103,991766	10,309416	TRUE	-1,10776	CONTRACTED	0,0340034	-1,14176	TRUE
OG0001127	-60,089893	126,179786	-52,530916	117,061832	9,117954	TRUE	-4,77039	CONTRACTED	0,223242	-4,99363	TRUE
OG0001154	-57,371677	120,743353	-52,807515	117,615030	3,128323	TRUE	-2,18827	CONTRACTED	0,0982438	-2,28651	TRUE
OG0001182	-62,120947	130,241895	-52,000638	116,001276	14,240619	TRUE	-3,25213	CONTRACTED	0,291066	-3,5432	TRUE
OG0001188	-63,608811	133,217623	-55,466597	122,933194	10,284429	TRUE	-0,10979	CONTRACTED	0,275879	-0,385669	TRUE
OG0001223	-61,455273	128,910545	-50,357856	112,715712	16,194833	TRUE	-0,217568	CONTRACTED	0,255015	-0,472583	TRUE
OG0001228	-62,819038	131,638077	-56,735617	125,471234	6,166842	TRUE	-1,12068	CONTRACTED	0,264253	-1,38493	TRUE
OG0001231	-60,115057	126,230114	-54,468587	120,937173	5,292941	TRUE	-1,84098	CONTRACTED	0,092067	-1,93305	TRUE
OG0001240	-59,846630	125,693260	-45,432255	102,864509	22,828751	TRUE	-2,23609	CONTRACTED	0,209365	-2,44545	TRUE
OG0001284	-52,620116	111,240232	-43,070098	98,140197	13,100035	TRUE	-0,65201	CONTRACTED	-0,0433506	-0,608659	TRUE
OG0001290	-45,664282	97,328564	-41,579063	95,158126	2,170438	TRUE	-2,06773	CONTRACTED	0,0700789	-2,13781	TRUE
OG0001334	-56,804777	119,609555	-49,464847	110,929695	8,679860	TRUE	-0,404822	CONTRACTED	0,23833	-0,643152	TRUE
OG0001345	-59,301812	124,603625	-54,171422	120,342844	4,260780	TRUE	-2,16886	CONTRACTED	0,204224	-2,37308	TRUE
OG0001357	-56,440790	118,881580	-45,813036	103,626073	15,255507	TRUE	-1,98619	CONTRACTED	0,267551	-2,25374	TRUE
OG0001363	-61,445090	128,890179	-55,170112	122,340223	6,549956	TRUE	-1,58018	CONTRACTED	0,235415	-1,81559	TRUE
OG0001387	-50,722828	107,445655	-41,533964	95,067928	12,377727	TRUE	-0,641013	CONTRACTED	0,233342	-0,874355	TRUE
OG0001402	-51,673251	109,346502	-47,670848	107,341696	2,004806	TRUE	-0,399428	CONTRACTED	0,0598503	-0,459278	TRUE
OG0001404	-58,927096	123,854191	-48,531776	109,063553	14,790639	TRUE	-0,352155	CONTRACTED	0,211719	-0,563874	TRUE
OG0001410	-54,006775	114,013550	-47,235838	106,471677	7,541873	TRUE	-2,721	CONTRACTED	0,204732	-2,92573	TRUE
OG0001418	-59,280180	124,560360	-53,784866	119,569732	4,990628	TRUE	-1,36805	CONTRACTED	0,235489	-1,60354	TRUE
OG0001428	-54,718750	115,437499	-45,693516	103,387033	12,050466	TRUE	-1,42533	CONTRACTED	0,143876	-1,56921	TRUE
OG0001435	-63,001370	132,002741	-55,997635	123,995271	8,007470	TRUE	-4,31039	CONTRACTED	0,0447833	-4,35517	TRUE
OG0001459	-55,070255	116,140510	-42,649029	97,298057	18,842453	TRUE	-0,442305	CONTRACTED	0,21088	-0,653185	TRUE
OG0001460	-56,177229	118,354458	-49,017808	110,035616	8,318842	TRUE	-0,888556	CONTRACTED	0,208897	-1,09745	TRUE
OG0001467	-53,533545	113,067090	-44,620358	101,240715	11,826374	TRUE	-0,628061	CONTRACTED	0,198227	-0,826288	TRUE
OG0001479	-55,296042	116,592084	-48,423887	108,847774	7,744310	TRUE	-1,66883	CONTRACTED	0,109103	-1,77793	TRUE
OG0001486	-56,410434	118,820868	-51,669817	115,339635	3,481233	TRUE	-0,818053	CONTRACTED	0,265073	-1,08313	TRUE
OG0001501	-51,182119	108,364238	-43,678016	99,356032	9,008206	TRUE	-0,28255	CONTRACTED	0,201374	-0,483924	TRUE
OG0001523	-55,880723	117,761446	-51,269010	114,538021	3,223425	TRUE	-1,73285	CONTRACTED	0,235497	-1,96835	TRUE
OG0001528	-53,833621	113,667243	-46,361329	104,722658	8,944585	TRUE	-0,11087	CONTRACTED	0,118716	-0,229586	TRUE
OG0001537	-53,100190	112,200380	-48,273952	108,547903	3,652477	TRUE	-0,883117	CONTRACTED	-0,133866	-0,749251	TRUE
OG0001561	-55,694451	117,388901	-50,959830	113,919660	3,469242	TRUE	-0,187105	CONTRACTED	-0,0173856	-0,169719	TRUE
OG0001568	-55,232712	116,465424	-51,047605	114,095209	2,370214	TRUE	-9,17406	CONTRACTED	-0,246562	-8,9275	TRUE
OG0001584	-58,046186	122,092372	-50,755471	113,510941	8,581431	TRUE	-4,01824	CONTRACTED	0,244339	-4,26258	TRUE
OG0001585	-54,505916	115,011833	-50,009068	112,018136	2,993697	TRUE	-0,333051	CONTRACTED	-0,0437235	-0,289327	TRUE
OG0001617	-66,728549	139,457098	-60,365974	132,731948	6,725149	TRUE	-5,16848	CONTRACTED	-0,558077	-4,6104	TRUE
OG0001638	-50,028103	106,056205	-45,758769	103,517539	2,538667	TRUE	-0,319076	CONTRACTED	-0,0474342	-0,271642	TRUE
OG0001640	-56,168084	118,336169	-52,086735	116,173471	2,162698	TRUE	-0,424574	CONTRACTED	0,145758	-0,570332	TRUE
OG0001656	-50,403268	106,806537	-41,465664	94,931328	11,875208	TRUE	-0,766203	CONTRACTED	-0,183626	-0,582577	TRUE
OG0001661	-58,540783	123,081567	-50,974515	113,949030	9,132537	TRUE	-0,32059	CONTRACTED	0,257124	-0,577714	TRUE
OG0001662	-53,515674	113,031348	-47,291559	106,583118	6,448230	TRUE	-1,44261	CONTRACTED	-0,192328	-1,25028	TRUE
OG0001678	-47,379170	100,758340	-41,445017	94,890035	5,868305	TRUE	-0,72778	CONTRACTED	0,181283	-0,909063	TRUE
OG0001690	-58,503904	123,007808	-53,239590	118,479180	4,528628	TRUE	-1,54708	CONTRACTED	0,197466	-1,74455	TRUE
OG0001717	-53,841029	113,682057	-48,732448	109,464897	4,217160	TRUE	-1,94179	CONTRACTED	0,245775	-2,18756	TRUE
OG0001737	-47,811346	101,622693	-38,590158	89,180317	12,442376	TRUE	-0,924482	CONTRACTED	-0,0385862	-0,885896	TRUE
OG0001741	-45,329094	96,658188	-40,920469	93,840939	2,817249	TRUE	-1,35429	CONTRACTED	0,255616	-1,60991	TRUE
OG0001743	-52,419285	110,838570	-39,455405	90,910809	19,927760	TRUE	-0,771419	CONTRACTED	0,137373	-0,908792	TRUE
OG0001744	-50,479023	106,958047	-42,136444	96,272887	10,685160	TRUE	-0,176111	CONTRACTED	0,171685	-0,347796	TRUE
OG0001747	-53,269767	112,539535	-49,016207	110,032414	2,507121	TRUE	-3,21729	CONTRACTED	-0,0085125	-3,20878	TRUE
OG0001770	-55,605765	117,211530	-51,564845	115,129690	2,081840	TRUE	-0,0969082	CONTRACTED	0,148635	-0,245543	TRUE
OG0001773	-51,177774	108,355549	-44,300031	100,600063	7,755486	TRUE	-1,30436	CONTRACTED	0,11842	-1,42278	TRUE
OG0001777	-54,140994	114,281988	-50,091757	112,183513	2,098475	TRUE	-2,12564	CONTRACTED	-0,284104	-1,84154	TRUE
OG0001780	-52,362803	110,725607	-47,946300	107,892599	2,833007	TRUE	-1,10266	CONTRACTED	0,0812913	-1,18395	TRUE
OG0001789	-53,479982	112,959965	-47,707796	107,415591	5,544373	TRUE	-0,423824	CONTRACTED	0,0559111	-0,479735	TRUE
OG0001794	-56,464115	118,928230	-50,164758	112,329515	6,598715	TRUE	-2,60609	CONTRACTED	0,196617	-2,80271	TRUE
OG0001811	-49,931002	105,862004	-44,641725	101,283450	4,578554	TRUE	-0,621189	CONTRACTED	0,0838793	-0,705068	TRUE
OG0001813	-56,848638	119,697276	-50,977232	113,954463	5,742812	TRUE	-1,41683	CONTRACTED	0,204251	-1,62108	TRUE
OG0001822	-52,375901	110,751802	-46,965956	105,931912	4,819890	TRUE	-0,617508	CONTRACTED	0,0961482	-0,713656	TRUE
OG0001827	-51,619628	109,239257	-47,614440	107,228879	2,010378	TRUE	-0,377537	CONTRACTED	0,185033	-0,56257	TRUE
OG0001828	-47,690700	101,381399	-40,602686	93,205372	8,176027	TRUE	-0,517712	CONTRACTED	0,20488	-0,722592	TRUE
OG0001852	-43,543833	93,087665	-39,390577	90,781155	2,306510	TRUE	-1,5209	CONTRACTED	0,197389	-1,71829	TRUE
OG0001862	-52,711605	111,423210	-47,393794	106,787589	4,635621	TRUE	-0,741504	CONTRACTED	0,227624	-0,969128	TRUE
OG0001865	-53,505231	113,010463	-48,248553	108,497106	4,513357	TRUE	-0,968578	CONTRACTED	0,181767	-1,15035	TRUE
OG0001892	-55,847905	117,695809	-48,695260	109,390520	8,305289	TRUE	-2,79849	CONTRACTED	0,169521	-2,96801	TRUE
OG0001896	-46,223768	98,447536	-36,848611	85,697222	12,750314	TRUE	-2,28931	CONTRACTED	-0,149742	-2,13957	TRUE
OG0001909	-50,647609	107,295217	-42,707821	97,415642	9,879576	TRUE	-0,390503	CONTRACTED	0,200162	-0,590665	TRUE
OG0001931	-51,017079	108,034157	-45,280213	102,560426	5,473732	TRUE	-0,173565	CONTRACTED	-1,46E-05	-0,17355	TRUE
OG0001938	-49,404423	104,808846	-43,024830	98,049660	6,759186	TRUE	-1,3569	CONTRACTED	0,159476	-1,51638	TRUE
OG0001952	-53,456933	112,913865	-49,134913	110,269826	2,644039	TRUE	-0,506202	CONTRACTED	0,167429	-0,673631	TRUE
OG0001959	-44,607514	95,215029	-37,175388	86,350776	8,864253	TRUE	-2,13497	CONTRACTED	0,0141816	-2,14915	TRUE
OG0001963	-51,099111	108,198222	-40,616149	93,232297	14,965924	TRUE	-2,95979	CONTRACTED	0,15188	-3,11167	TRUE
OG0001971	-48,478236	102,956472	-41,651381	95,302763	7,653709	TRUE	-0,326164	CONTRACTED	-0,027727	-0,298437	TRUE
OG0001973	-53,298058	112,596115	-48,025955	108,051909	4,544206	TRUE	-1,22771	CONTRACTED	0,190793	-1,4185	TRUE
OG0001974	-50,205009	106,410018	-44,123414	100,246827	6,163191	TRUE	-1,01028	CONTRACTED	0,147882	-1,15816	TRUE
OG0001982	-53,187786	112,375572	-47,759100	107,518200	4,857372	TRUE	-1,80275	CONTRACTED	0,115353	-1,9181	TRUE
OG0001986	-46,320800	98,641601	-40,616725	93,233451	5,408150	TRUE	-0,69875	CONTRACTED	0,191757	-0,890507	TRUE
OG0001997	-51,150189	108,300378	-42,002775	96,005550	12,294828	TRUE	-1,30626	CONTRACTED	-1,51E-05	-1,30624	TRUE
OG0001999	-56,296770	118,593540	-49,217588	110,435176	8,158364	TRUE	-1,98914	CONTRACTED	0,260214	-2,24935	TRUE
OG0002000	-42,835853	91,671707	-35,841403	83,682805	7,988901	TRUE	-1,04573	CONTRACTED	-0,0468049	-0,998925	TRUE
OG0002006	-45,315145	96,630291	-40,932609	93,865218	2,765073	TRUE	-2,57328	CONTRACTED	-0,0472608	-2,52602	TRUE
OG0002024	-48,341425	102,682851	-41,414510	94,829019	7,853831	TRUE	-1,03514	CONTRACTED	0,059803	-1,09494	TRUE
OG0002025	-62,899773	131,799546	-58,826199	129,652398	2,147148	TRUE	-1,85452	CONTRACTED	0,0391053	-1,89363	TRUE
OG0002026	-44,149526	94,299052	-35,578240	83,156480	11,142572	TRUE	-0,132685	CONTRACTED	0,049984	-0,182669	TRUE
OG0002028	-47,129360	100,258720	-41,679448	95,358896	4,899824	TRUE	-3,12975	CONTRACTED	0,0332569	-3,16301	TRUE
OG0002037	-46,498577	98,997154	-38,209115	88,418230	10,578925	TRUE	-1,16661	CONTRACTED	0,175774	-1,34238	TRUE
OG0002080	-53,325209	112,650418	-45,973907	103,947814	8,702604	TRUE	-2,48632	CONTRACTED	0,205553	-2,69187	TRUE
OG0002084	-40,911409	87,822818	-35,536102	83,072204	4,750614	TRUE	-0,532479	CONTRACTED	0,185174	-0,717653	TRUE
OG0002087	-53,769256	113,538511	-37,579007	87,158013	26,380498	TRUE	-0,24866	CONTRACTED	0,129262	-0,377922	TRUE
OG0002098	-52,624940	111,249881	-41,157464	94,314928	16,934952	TRUE	-0,610526	CONTRACTED	0,170434	-0,78096	TRUE
OG0002100	-43,618057	93,236113	-36,999172	85,998345	7,237768	TRUE	-0,204058	CONTRACTED	0	-0,204058	TRUE
OG0002114	-48,413690	102,827381	-41,610912	95,221824	7,605557	TRUE	-0,433804	CONTRACTED	-0,0450425	-0,388762	TRUE
OG0002122	-48,278601	102,557202	-37,865789	87,731577	14,825624	TRUE	-1,47518	CONTRACTED	0,15787	-1,63305	TRUE
OG0002126	-44,720404	95,440808	-34,378403	80,756806	14,684002	TRUE	-0,710867	CONTRACTED	0,0898658	-0,800733	TRUE
OG0002134	-42,321761	90,643521	-31,097013	74,194026	16,449495	TRUE	-2,67417	CONTRACTED	0,0762234	-2,75039	TRUE
OG0002142	-50,668528	107,337056	-44,967459	101,934917	5,402139	TRUE	-0,967956	CONTRACTED	0,113472	-1,08143	TRUE
OG0002144	-34,184110	74,368220	-28,415834	68,831668	5,536553	TRUE	-0,834983	CONTRACTED	0	-0,834983	TRUE
OG0002163	-55,906651	117,813302	-51,189859	114,379717	3,433584	TRUE	-0,405188	CONTRACTED	0,199903	-0,605091	TRUE
OG0002179	-45,079842	96,159684	-39,856377	91,712753	4,446931	TRUE	-0,0829865	CONTRACTED	0,0279764	-0,110963	TRUE
OG0002183	-51,553292	109,106584	-46,300821	104,601643	4,504942	TRUE	-0,720168	CONTRACTED	0,201882	-0,92205	TRUE
OG0002187	-57,299692	120,599385	-47,122121	106,244243	14,355142	TRUE	-2,20906	CONTRACTED	0,175822	-2,38488	TRUE
OG0002214	-40,933222	87,866444	-35,754619	83,509238	4,357206	TRUE	-1,32333	CONTRACTED	0,11159	-1,43492	TRUE
OG0002231	-48,819383	103,638765	-38,174750	88,349500	15,289265	TRUE	-1,10332	CONTRACTED	-0,0264374	-1,07688	TRUE
OG0002240	-35,937880	77,875760	-31,668987	75,337973	2,537786	TRUE	-1,54802	CONTRACTED	0,122524	-1,67054	TRUE
OG0002244	-51,299972	108,599943	-45,428814	102,857629	5,742315	TRUE	-0,20414	CONTRACTED	0,127877	-0,332017	TRUE
OG0002257	-51,545686	109,091371	-42,966240	97,932481	11,158890	TRUE	-0,0355008	CONTRACTED	0,128662	-0,164163	TRUE
OG0002262	-47,429888	100,859775	-33,865203	79,730406	21,129369	TRUE	-0,486002	CONTRACTED	0,103121	-0,589123	TRUE
OG0002267	-50,728783	107,457567	-38,390434	88,780867	18,676700	TRUE	-1,08907	CONTRACTED	0,0116896	-1,10076	TRUE
OG0002268	-48,847904	103,695807	-44,437229	100,874457	2,821350	TRUE	-0,930199	CONTRACTED	0,0046447	-0,934844	TRUE
OG0002271	-52,098215	110,196430	-46,298454	104,596909	5,599522	TRUE	-0,247165	CONTRACTED	0,0914676	-0,338633	TRUE
OG0002275	-48,497143	102,994286	-41,118777	94,237553	8,756732	TRUE	-1,14379	CONTRACTED	2,41E-05	-1,14381	TRUE
OG0002279	-41,208416	88,416832	-32,667408	77,334816	11,082016	TRUE	-0,672295	CONTRACTED	0,0891188	-0,761414	TRUE
OG0002285	-47,275654	100,551308	-42,692896	97,385792	3,165516	TRUE	-0,0574025	CONTRACTED	0,16037	-0,217773	TRUE
OG0002289	-40,866770	87,733540	-33,693751	79,387502	8,346038	TRUE	-1,68341	CONTRACTED	0,0135872	-1,697	TRUE
OG0002291	-51,548328	109,096657	-37,425414	86,850827	22,245830	TRUE	-5,11474	CONTRACTED	0,0782475	-5,19299	TRUE
OG0002293	-52,106655	110,213310	-43,368949	98,737898	11,475412	TRUE	-0,85778	CONTRACTED	0,172063	-1,02984	TRUE
OG0002302	-53,545852	113,091704	-47,453497	106,906994	6,184710	TRUE	-1,58146	CONTRACTED	0,168043	-1,7495	TRUE
OG0002316	-43,544622	93,089243	-37,895773	87,791546	5,297697	TRUE	-0,0578723	CONTRACTED	0,152204	-0,210076	TRUE
OG0002328	-47,932796	101,865592	-43,884010	99,768021	2,097571	TRUE	-2,7407	CONTRACTED	-0,222769	-2,51793	TRUE
OG0002344	-50,183222	106,366444	-43,263891	98,527781	7,838663	TRUE	-0,407952	CONTRACTED	0,133926	-0,541878	TRUE
OG0002349	-50,004931	106,009863	-42,211559	96,423118	9,586745	TRUE	-1,44951	CONTRACTED	0,0404675	-1,48998	TRUE
OG0002351	-49,045504	104,091008	-43,528560	99,057120	5,033888	TRUE	-2,49012	CONTRACTED	0,189526	-2,67965	TRUE
OG0002353	-49,221177	104,442355	-44,993378	101,986756	2,455599	TRUE	-0,394919	CONTRACTED	0,0825975	-0,477517	TRUE
OG0002361	-43,225703	92,451405	-35,908035	83,816071	8,635334	TRUE	-1,9095	CONTRACTED	0,140917	-2,05042	TRUE
OG0002366	-47,240736	100,481472	-40,488376	92,976753	7,504720	TRUE	-0,0861961	CONTRACTED	0,11423	-0,200426	TRUE
OG0002370	-46,916052	99,832104	-41,042401	94,084802	5,747302	TRUE	-1,05233	CONTRACTED	0,0402458	-1,09258	TRUE
OG0002372	-39,368791	84,737583	-35,184691	82,369383	2,368200	TRUE	-0,663486	CONTRACTED	0,173689	-0,837175	TRUE
OG0002376	-40,446565	86,893130	-32,736926	77,473852	9,419278	TRUE	-2,2576	CONTRACTED	0,157221	-2,41482	TRUE
OG0002379	-50,942183	107,884366	-46,566177	105,132355	2,752012	TRUE	-0,88342	CONTRACTED	-0,0679182	-0,815502	TRUE
OG0002380	-47,021512	100,043024	-39,619320	91,238641	8,804384	TRUE	-2,36666	CONTRACTED	-0,0072995	-2,35936	TRUE
OG0002393	-49,246525	104,493049	-43,932342	99,864683	4,628366	TRUE	-0,358923	CONTRACTED	-0,24281	-0,116113	TRUE
OG0002395	-35,467139	76,934277	-30,431283	72,862565	4,071712	TRUE	-1,30974	CONTRACTED	0,149953	-1,45969	TRUE
OG0002400	-42,432127	90,864255	-38,304199	88,608397	2,255858	TRUE	-1,30102	CONTRACTED	0,102358	-1,40338	TRUE
OG0002404	-45,564676	97,129352	-40,245367	92,490734	4,638618	TRUE	-1,30342	CONTRACTED	-0,0363248	-1,2671	TRUE
OG0002406	-50,862806	107,725611	-44,726849	101,453698	6,271913	TRUE	-0,549262	CONTRACTED	-1,00E-07	-0,549262	TRUE
OG0002421	-41,687749	89,375498	-37,395077	86,790155	2,585343	TRUE	-0,778145	CONTRACTED	0,153321	-0,931466	TRUE
OG0002427	-54,284738	114,569476	-46,444808	104,889616	9,679860	TRUE	-1,5705	CONTRACTED	0,178205	-1,7487	TRUE
OG0002428	-39,575031	85,150063	-34,295666	80,591331	4,558732	TRUE	-1,56847	CONTRACTED	0,156929	-1,7254	TRUE
OG0002430	-45,135901	96,271802	-40,209307	92,418614	3,853188	TRUE	-1,49157	CONTRACTED	0,0553284	-1,5469	TRUE
OG0002454	-48,425617	102,851233	-40,142143	92,284286	10,566947	TRUE	-0,816022	CONTRACTED	0,0594069	-0,875429	TRUE
OG0002457	-44,372647	94,745294	-38,276530	88,553061	6,192233	TRUE	-0,547644	CONTRACTED	0,171997	-0,719641	TRUE
OG0002466	-34,385870	74,771740	-29,860228	71,720456	3,051284	TRUE	-0,401404	CONTRACTED	0,0291907	-0,430595	TRUE
OG0002469	-41,353798	88,707596	-37,167669	86,335339	2,372257	TRUE	-0,0691787	CONTRACTED	-0,175482	0,106303	FALSE
OG0002472	-43,068388	92,136776	-36,117779	84,235558	7,901217	TRUE	-0,773526	CONTRACTED	0,0844082	-0,857934	TRUE
OG0002473	-48,801201	103,602401	-38,935431	89,870862	13,731539	TRUE	-0,72134	CONTRACTED	0,122242	-0,843582	TRUE
OG0002476	-49,139447	104,278894	-42,580014	97,160028	7,118866	TRUE	-1,79984	CONTRACTED	0,0023783	-1,80222	TRUE
OG0002480	-43,848263	93,696526	-34,713910	81,427820	12,268706	TRUE	-0,47212	CONTRACTED	0,0806111	-0,552731	TRUE
OG0002481	-48,675692	103,351385	-42,128360	96,256719	7,094666	TRUE	-0,842281	CONTRACTED	0,113852	-0,956133	TRUE
OG0002488	-44,644931	95,289862	-38,171056	88,342111	6,947751	TRUE	-2,28584	CONTRACTED	-0,0209942	-2,26485	TRUE
OG0002492	-47,494493	100,988985	-42,035521	96,071042	4,917943	TRUE	-1,39334	CONTRACTED	-0,0339575	-1,35938	TRUE
OG0002493	-34,103696	74,207393	-26,711389	65,422777	8,784616	TRUE	-0,412914	CONTRACTED	0,0037505	-0,416664	TRUE
OG0002496	-50,364368	106,728737	-43,487577	98,975154	7,753583	TRUE	-0,243771	CONTRACTED	-0,0284279	-0,215343	TRUE
OG0002498	-54,101629	114,203258	-49,800195	111,600390	2,602868	TRUE	-0,35406	CONTRACTED	0,108786	-0,462846	TRUE
OG0002505	-44,591121	95,182243	-33,502471	79,004942	16,177301	TRUE	-0,711198	CONTRACTED	0	-0,711198	TRUE
OG0002510	-38,689738	83,379477	-34,682289	81,364578	2,014899	TRUE	-0,668011	CONTRACTED	0,156602	-0,824613	TRUE
OG0002511	-39,767798	85,535597	-28,639304	69,278607	16,256990	TRUE	-1,23103	CONTRACTED	-0,02377	-1,20726	TRUE
OG0002526	-44,582525	95,165051	-39,558084	91,116168	4,048883	TRUE	-0,0946015	CONTRACTED	-0,0330644	-0,0615371	TRUE
OG0002534	-51,659967	109,319934	-47,288660	106,577320	2,742614	TRUE	-1,52747	CONTRACTED	0,0939218	-1,62139	TRUE
OG0002540	-50,923251	107,846503	-38,215474	88,430948	19,415555	TRUE	-2,95275	CONTRACTED	0,123214	-3,07596	TRUE
OG0002544	-47,815717	101,631433	-35,472263	82,944527	18,686907	TRUE	-0,381942	CONTRACTED	0,127585	-0,509527	TRUE
OG0002545	-46,595537	99,191075	-39,308128	90,616257	8,574818	TRUE	-0,146293	CONTRACTED	0,0763629	-0,222656	TRUE
OG0002548	-44,075087	94,150174	-29,654682	71,309363	22,840810	TRUE	-0,9685	CONTRACTED	0,110858	-1,07936	TRUE
OG0002549	-42,566729	91,133457	-28,802539	69,605078	21,528380	TRUE	-2,85203	CONTRACTED	0,11941	-2,97144	TRUE
OG0002552	-39,880501	85,761003	-34,821415	81,642830	4,118173	TRUE	-0,614033	CONTRACTED	0,0269269	-0,64096	TRUE
OG0002562	-43,128771	92,257542	-38,157274	88,314549	3,942993	TRUE	-1,01593	CONTRACTED	-2,75E-05	-1,0159	TRUE
OG0002565	-49,573665	105,147329	-42,693088	97,386176	7,761154	TRUE	-0,953585	CONTRACTED	0,125538	-1,07912	TRUE
OG0002566	-59,713588	125,427176	-54,578665	121,157330	4,269846	TRUE	-4,1662	CONTRACTED	-0,59359	-3,57261	TRUE
OG0002591	-47,149722	100,299443	-41,955874	95,911749	4,387695	TRUE	-1,70526	CONTRACTED	0,0678434	-1,7731	TRUE
OG0002592	-35,160807	76,321613	-29,516508	71,033016	5,288597	TRUE	-1,27894	CONTRACTED	0,0850195	-1,36396	TRUE
OG0002607	-35,549071	77,098142	-31,459955	74,919911	2,178232	TRUE	-1,26501	CONTRACTED	1,66E-05	-1,26503	TRUE
OG0002628	-54,308210	114,616420	-48,716091	109,432182	5,184238	TRUE	-2,57718	CONTRACTED	0,0509087	-2,62809	TRUE
OG0002629	-44,547356	95,094712	-31,664601	75,329203	19,765509	TRUE	-0,694056	CONTRACTED	0,0307832	-0,724839	TRUE
OG0002646	-36,590123	79,180245	-27,516084	67,032167	12,148078	TRUE	-1,732	CONTRACTED	0,0347547	-1,76675	TRUE
OG0002658	-33,720838	73,441676	-29,224164	70,448328	2,993348	TRUE	-1,55212	CONTRACTED	-1,70E-06	-1,55212	TRUE
OG0002661	-42,331056	90,662112	-34,841733	81,683466	8,978646	TRUE	-0,681097	CONTRACTED	0,113902	-0,794999	TRUE
OG0002663	-43,633229	93,266457	-36,366689	84,733378	8,533080	TRUE	-1,71892	CONTRACTED	-0,0063099	-1,71261	TRUE
OG0002669	-38,726613	83,453226	-33,254966	78,509932	4,943294	TRUE	-2,17643	CONTRACTED	-0,033015	-2,14342	TRUE
OG0002682	-43,265203	92,530406	-36,883830	85,767661	6,762745	TRUE	-1,87407	CONTRACTED	0,0789912	-1,95306	TRUE
OG0002692	-52,100778	110,201557	-41,614795	95,229591	14,971966	TRUE	-0,159905	CONTRACTED	0,133004	-0,292909	TRUE
OG0002693	-48,382550	102,765101	-43,462656	98,925312	3,839788	TRUE	-0,167571	CONTRACTED	0,108885	-0,276456	TRUE
OG0002694	-48,136879	102,273758	-39,332978	90,665957	11,607801	TRUE	-0,995323	CONTRACTED	0,1405	-1,13582	TRUE
OG0002697	-41,934091	89,868181	-37,837805	87,675610	2,192571	TRUE	-1,65649	CONTRACTED	0,0455555	-1,70205	TRUE
OG0002704	-47,360642	100,721284	-37,560996	87,121992	13,599292	TRUE	-0,748266	CONTRACTED	0,106988	-0,855254	TRUE
OG0002719	-34,482930	74,965860	-30,404834	72,809668	2,156192	TRUE	-1,04613	CONTRACTED	0,0973399	-1,14347	TRUE
OG0002726	-48,962005	103,924011	-43,084964	98,169927	5,754083	TRUE	-1,55624	CONTRACTED	0,126396	-1,68264	TRUE
OG0002728	-46,562211	99,124423	-39,799381	91,598761	7,525662	TRUE	-1,44237	CONTRACTED	-0,220421	-1,22195	TRUE
OG0002735	-48,436876	102,873751	-40,274920	92,549840	10,323911	TRUE	-1,22346	CONTRACTED	0,156206	-1,37967	TRUE
OG0002756	-41,540206	89,080411	-35,980866	83,961732	5,118679	TRUE	-1,31822	CONTRACTED	0,118048	-1,43627	TRUE
OG0002770	-38,700273	83,400546	-33,577079	79,154158	4,246388	TRUE	-0,350674	CONTRACTED	0,0747746	-0,425449	TRUE
OG0002772	-45,597158	97,194317	-38,468539	88,937077	8,257240	TRUE	-0,822182	CONTRACTED	-0,032959	-0,789223	TRUE
OG0002773	-45,772024	97,544049	-36,663254	85,326507	12,217541	TRUE	-0,699394	CONTRACTED	0,0820259	-0,78142	TRUE
OG0002780	-50,923787	107,847574	-44,184654	100,369307	7,478267	TRUE	-3,05687	CONTRACTED	0,105694	-3,16256	TRUE
OG0002792	-49,415278	104,830556	-41,955693	95,911386	8,919170	TRUE	-0,0382979	CONTRACTED	0,111409	-0,149707	TRUE
OG0002800	-45,628329	97,256658	-39,242408	90,484816	6,771842	TRUE	-0,797137	CONTRACTED	-0,0001512	-0,796986	TRUE
OG0002810	-46,982553	99,965106	-41,697783	95,395566	4,569540	TRUE	-1,3461	CONTRACTED	0,176461	-1,52256	TRUE
OG0002836	-40,510096	87,020192	-32,273996	76,547991	10,472201	TRUE	-0,420488	CONTRACTED	0,139086	-0,559574	TRUE
OG0002838	-42,600275	91,200551	-29,795787	71,591575	19,608976	TRUE	-1,59834	CONTRACTED	-3,00E-07	-1,59834	TRUE
OG0002846	-38,710571	83,421143	-33,038772	78,077544	5,343599	TRUE	-0,034657	CONTRACTED	0,0238819	-0,0585389	TRUE
OG0002848	-62,675976	131,351952	-58,303281	128,606562	2,745390	TRUE	-25,8543	CONTRACTED	-3,1517	-22,7026	TRUE
OG0002849	-56,970771	119,941542	-52,438858	116,877715	3,063827	TRUE	-25,1858	CONTRACTED	-0,729619	-24,4562	TRUE
OG0002861	-48,151692	102,303384	-42,736033	97,472066	4,831319	TRUE	-0,282147	CONTRACTED	0,123629	-0,405776	TRUE
OG0002869	-48,928120	103,856239	-39,630534	91,261067	12,595172	TRUE	-0,66949	CONTRACTED	0,0144168	-0,683907	TRUE
OG0002873	-43,759337	93,518674	-29,753062	71,506124	22,012550	TRUE	-0,455058	CONTRACTED	0,110262	-0,56532	TRUE
OG0002886	-45,232510	96,465020	-35,786231	83,572461	12,892559	TRUE	-2,46174	CONTRACTED	0,116606	-2,57835	TRUE
OG0002888	-49,407216	104,814432	-36,873665	85,747331	19,067101	TRUE	-1,63345	CONTRACTED	0,0931011	-1,72655	TRUE
OG0002890	-42,269572	90,539144	-31,994181	75,988362	14,550782	TRUE	-3,19182	CONTRACTED	0,135386	-3,32721	TRUE
OG0002898	-40,048230	86,096460	-34,646196	81,292391	4,804068	TRUE	-1,67236	CONTRACTED	0,0925272	-1,76489	TRUE
OG0002905	-54,872739	115,745479	-50,714762	113,429524	2,315954	TRUE	-2,92471	CONTRACTED	0,0718248	-2,99653	TRUE
OG0002908	-48,719731	103,439462	-42,512428	97,024856	6,414606	TRUE	-0,0221544	CONTRACTED	0,0025026	-0,024657	TRUE
OG0002914	-35,582016	77,164033	-25,262076	62,524152	14,639881	TRUE	-1,14795	CONTRACTED	0,0472317	-1,19518	TRUE
OG0002924	-52,588016	111,176031	-46,514004	105,028008	6,148023	TRUE	-0,254418	CONTRACTED	-0,0377378	-0,21668	TRUE
OG0002930	-47,131900	100,263800	-41,585270	95,170540	5,093261	TRUE	-2,14441	CONTRACTED	-0,0435621	-2,10085	TRUE
OG0002938	-43,022995	92,045991	-31,047053	74,094106	17,951885	TRUE	-0,742427	CONTRACTED	1,00E-07	-0,742427	TRUE
OG0002943	-43,807891	93,615781	-39,210140	90,420280	3,195501	TRUE	-0,0202618	CONTRACTED	0,112801	-0,133063	TRUE
OG0002944	-40,144320	86,288641	-33,077890	78,155780	8,132860	TRUE	-0,931571	CONTRACTED	-0,0461588	-0,885412	TRUE
OG0002959	-50,465134	106,930268	-45,861742	103,723484	3,206784	TRUE	-0,761176	CONTRACTED	-0,27402	-0,487156	TRUE
OG0002967	-45,357581	96,715162	-40,948653	93,897305	2,817857	TRUE	-0,271348	CONTRACTED	0,0927605	-0,364108	TRUE
OG0002971	-49,990718	105,981435	-44,965626	101,931252	4,050183	TRUE	-2,06822	CONTRACTED	0,0690493	-2,13727	TRUE
OG0002976	-45,176649	96,353297	-40,381277	92,762554	3,590743	TRUE	-0,522315	CONTRACTED	0,102257	-0,624572	TRUE
OG0002977	-44,299416	94,598833	-38,407631	88,815262	5,783571	TRUE	-0,462598	CONTRACTED	0,105427	-0,568025	TRUE
OG0002990	-51,545127	109,090254	-44,980223	101,960447	7,129808	TRUE	-0,75409	CONTRACTED	0,145192	-0,899282	TRUE
OG0002991	-40,477274	86,954548	-33,183904	78,367807	8,586741	TRUE	-0,518823	CONTRACTED	0,124836	-0,643659	TRUE
OG0002992	-35,852173	77,704347	-31,590711	75,181422	2,522925	TRUE	-1,90777	CONTRACTED	0,0850027	-1,99277	TRUE
OG0002998	-45,600053	97,200106	-37,950528	87,901057	9,299050	TRUE	-1,17358	CONTRACTED	0,128136	-1,30172	TRUE
OG0003007	-44,625506	95,251011	-39,755109	91,510219	3,740793	TRUE	-0,274121	CONTRACTED	-0,0670235	-0,207097	TRUE
OG0003009	-49,241747	104,483493	-39,474180	90,948359	13,535134	TRUE	-0,449481	CONTRACTED	0,0900712	-0,539552	TRUE
OG0003031	-49,205108	104,410217	-37,352327	86,704654	17,705563	TRUE	-3,63533	CONTRACTED	0,086086	-3,72142	TRUE
OG0003038	-47,926785	101,853569	-39,231131	90,462262	11,391307	TRUE	-1,00767	CONTRACTED	0,042739	-1,05041	TRUE
OG0003041	-42,640735	91,281470	-26,892486	65,784972	25,496498	TRUE	-0,565307	CONTRACTED	0,0683471	-0,633654	TRUE
OG0003057	-50,381591	106,763182	-42,027500	96,054999	10,708183	TRUE	-0,82852	CONTRACTED	0,0721298	-0,90065	TRUE
OG0003060	-45,388511	96,777022	-40,695602	93,391203	3,385818	TRUE	-0,977538	CONTRACTED	0,130361	-1,1079	TRUE
OG0003065	-39,930419	85,860838	-35,437087	82,874175	2,986663	TRUE	-0,824961	CONTRACTED	0,0317686	-0,85673	TRUE
OG0003070	-40,342649	86,685297	-35,894958	83,789915	2,895382	TRUE	-0,756129	CONTRACTED	0,0923733	-0,848502	TRUE
OG0003085	-46,594652	99,189305	-39,024130	90,048259	9,141045	TRUE	-0,469985	CONTRACTED	0,0747876	-0,544773	TRUE
OG0003089	-33,636489	73,272977	-26,435902	64,871805	8,401173	TRUE	-0,433595	CONTRACTED	0,079873	-0,513468	TRUE
OG0003105	-41,962989	89,925979	-31,432243	74,864487	15,061492	TRUE	-1,62206	CONTRACTED	0,0848986	-1,70696	TRUE
OG0003112	-41,397741	88,795482	-29,052502	70,105005	18,690477	TRUE	-1,75416	CONTRACTED	0,0915387	-1,8457	TRUE
OG0003113	-35,871034	77,742069	-29,895232	71,790464	5,951605	TRUE	-2,2653	CONTRACTED	-0,0012545	-2,26405	TRUE
OG0003116	-40,406582	86,813164	-31,968039	75,936078	10,877086	TRUE	-1,35015	CONTRACTED	-0,151385	-1,19876	TRUE
OG0003119	-40,967953	87,935906	-29,004152	70,008304	17,927602	TRUE	-0,773701	CONTRACTED	0,0834434	-0,857144	TRUE
OG0003125	-45,778033	97,556066	-40,958204	93,916409	3,639657	TRUE	-1,2644	CONTRACTED	0,0494687	-1,31387	TRUE
OG0003127	-35,661295	77,322590	-31,390331	74,780663	2,541927	TRUE	-0,480295	CONTRACTED	0,0655533	-0,545848	TRUE
OG0003132	-47,548206	101,096412	-40,629469	93,258937	7,837474	TRUE	-0,790833	CONTRACTED	0,0410565	-0,83189	TRUE
OG0003144	-35,173595	76,347190	-30,744874	73,489749	2,857442	TRUE	-0,664827	CONTRACTED	0,110799	-0,775626	TRUE
OG0003147	-45,190195	96,380391	-38,711117	89,422234	6,958157	TRUE	-0,442798	CONTRACTED	0,0770968	-0,519895	TRUE
OG0003160	-37,744215	81,488429	-32,733985	77,467969	4,020460	TRUE	-1,58167	CONTRACTED	0,09333	-1,675	TRUE
OG0003171	-37,597849	81,195698	-31,653596	75,307192	5,888506	TRUE	-1,37039	CONTRACTED	0,0085912	-1,37898	TRUE
OG0003180	-39,467085	84,934170	-35,396477	82,792954	2,141215	TRUE	-1,68561	CONTRACTED	0,0862096	-1,77182	TRUE
OG0003188	-40,204289	86,408578	-26,156455	64,312911	22,095668	TRUE	-1,24543	CONTRACTED	0,0822395	-1,32767	TRUE
OG0003197	-49,202784	104,405568	-41,563051	95,126102	9,279466	TRUE	-0,541986	CONTRACTED	0,0688257	-0,610812	TRUE
OG0003198	-41,944861	89,889723	-35,269438	82,538875	7,350847	TRUE	-1,14502	CONTRACTED	0,059213	-1,20423	TRUE
OG0003219	-45,947935	97,895871	-41,046072	94,092143	3,803727	TRUE	-0,48994	CONTRACTED	-0,052775	-0,437165	TRUE
OG0003225	-48,345601	102,691203	-43,968436	99,936871	2,754331	TRUE	-1,32159	CONTRACTED	-0,0623955	-1,25919	TRUE
OG0003226	-35,163137	76,326274	-27,819174	67,638348	8,687927	TRUE	-1,01936	CONTRACTED	0,0694276	-1,08879	TRUE
OG0003239	-36,701466	79,402931	-31,380281	74,760562	4,642369	TRUE	-0,349937	CONTRACTED	0	-0,349937	TRUE
OG0003245	-35,081582	76,163164	-30,108836	72,217672	3,945493	TRUE	-0,739956	CONTRACTED	0,080137	-0,820093	TRUE
OG0003249	-33,285432	72,570863	-29,004827	70,009655	2,561209	TRUE	-1,36448	CONTRACTED	0,130763	-1,49524	TRUE
OG0003254	-37,613822	81,227644	-28,384996	68,769992	12,457652	TRUE	-1,34808	CONTRACTED	0,103769	-1,45185	TRUE
OG0003257	-42,014895	90,029790	-35,812321	83,624643	6,405147	TRUE	-1,17893	CONTRACTED	-0,0015972	-1,17733	TRUE
OG0003258	-30,410990	66,821980	-24,384116	60,768233	6,053747	TRUE	-1,56618	CONTRACTED	0,0651224	-1,6313	TRUE
OG0003260	-35,652590	77,305180	-30,316230	72,632461	4,672719	TRUE	-0,127597	CONTRACTED	0,0756259	-0,203223	TRUE
OG0003261	-39,271578	84,543156	-33,897844	79,795688	4,747468	TRUE	-0,0846421	CONTRACTED	0,09051	-0,175152	TRUE
OG0003262	-45,573108	97,146216	-36,973425	85,946851	11,199365	TRUE	-2,56362	CONTRACTED	0,125499	-2,68912	TRUE
OG0003265	-48,629232	103,258464	-43,889041	99,778082	3,480382	TRUE	-0,254775	CONTRACTED	-0,076339	-0,178436	TRUE
OG0003266	-39,121598	84,243195	-31,073987	74,147973	10,095222	TRUE	-0,419078	CONTRACTED	-0,0221058	-0,396972	TRUE
OG0003279	-49,247173	104,494347	-42,956612	97,913224	6,581123	TRUE	-0,388632	CONTRACTED	-0,0151849	-0,373447	TRUE
OG0003282	-41,432634	88,865267	-31,808926	75,617853	13,247414	TRUE	-0,179523	CONTRACTED	0,0928784	-0,272401	TRUE
OG0003283	-39,294354	84,588708	-31,606317	75,212634	9,376073	TRUE	-0,122774	CONTRACTED	0	-0,122774	TRUE
OG0003287	-26,873764	59,747529	-22,561286	57,122573	2,624956	TRUE	-1,72482	CONTRACTED	0,086167	-1,81099	TRUE
OG0003294	-34,893074	75,786148	-29,010747	70,021494	5,764654	TRUE	-0,298586	CONTRACTED	0,0337102	-0,332296	TRUE
OG0003296	-38,610510	83,221020	-34,574010	81,148020	2,072999	TRUE	-0,35428	CONTRACTED	-0,0136834	-0,340597	TRUE
OG0003299	-30,899450	67,798901	-26,014398	64,028795	3,770105	TRUE	-1,06385	CONTRACTED	0,0219356	-1,08579	TRUE
OG0003302	-52,137345	110,274689	-48,048949	108,097898	2,176792	TRUE	-2,90328	CONTRACTED	0,0769211	-2,9802	TRUE
OG0003303	-28,224056	62,448113	-23,451123	58,902246	3,545867	TRUE	-0,575654	CONTRACTED	0	-0,575654	TRUE
OG0003313	-40,226997	86,453995	-24,260478	60,520956	25,933039	TRUE	-0,672373	CONTRACTED	0,0778434	-0,750216	TRUE
OG0003329	-35,023327	76,046654	-29,558047	71,116094	4,930560	TRUE	-2,35626	CONTRACTED	0,0381661	-2,39443	TRUE
OG0003342	-25,754576	57,509152	-20,089025	52,178051	5,331101	TRUE	-0,135002	CONTRACTED	0,0634152	-0,198417	TRUE
OG0003351	-46,920021	99,840041	-41,139251	94,278501	5,561540	TRUE	-0,028739	CONTRACTED	-0,0732168	0,0444778	FALSE
OG0003352	-36,056854	78,113708	-30,492795	72,985590	5,128118	TRUE	-0,817107	CONTRACTED	-0,0263888	-0,790718	TRUE
OG0003382	-38,709051	83,418102	-33,437947	78,875893	4,542209	TRUE	-0,0322121	CONTRACTED	0	-0,0322121	TRUE
OG0003386	-42,215035	90,430071	-37,962604	87,925207	2,504863	TRUE	-0,100551	CONTRACTED	-0,0633072	-0,0372438	TRUE
OG0003391	-40,161872	86,323744	-33,003644	78,007288	8,316456	TRUE	-1,18773	CONTRACTED	0,0120281	-1,19976	TRUE
OG0003394	-30,063705	66,127411	-24,784518	61,569036	4,558375	TRUE	-1,37625	CONTRACTED	-0,0010139	-1,37524	TRUE
OG0003400	-43,754389	93,508778	-38,461527	88,923054	4,585723	TRUE	-1,17068	CONTRACTED	-0,0178616	-1,15282	TRUE
OG0003406	-45,586550	97,173100	-40,539678	93,079355	4,093745	TRUE	-1,54079	CONTRACTED	-0,0526318	-1,48816	TRUE
OG0003415	-41,583797	89,167594	-37,214321	86,428643	2,738951	TRUE	-1,0105	CONTRACTED	0,0614665	-1,07197	TRUE
OG0003424	-39,889529	85,779059	-34,386467	80,772933	5,006125	TRUE	-1,08733	CONTRACTED	0,0675859	-1,15492	TRUE
OG0003430	-34,215115	74,430229	-29,822599	71,645198	2,785031	TRUE	-1,72487	CONTRACTED	0,0002066	-1,72508	TRUE
OG0003433	-49,306795	104,613589	-44,957972	101,915944	2,697645	TRUE	-1,21611	CONTRACTED	-0,108922	-1,10719	TRUE
OG0003447	-41,487381	88,974761	-32,264112	76,528224	12,446537	TRUE	-0,38428	CONTRACTED	0,0435922	-0,427872	TRUE
OG0003451	-34,918426	75,836852	-24,393377	60,786754	15,050097	TRUE	-0,471101	CONTRACTED	0,07536	-0,546461	TRUE
OG0003456	-39,462360	84,924720	-33,437678	78,875356	6,049364	TRUE	-0,818067	CONTRACTED	-0,0534633	-0,764604	TRUE
OG0003457	-43,780953	93,561907	-35,413301	82,826601	10,735305	TRUE	-1,52363	CONTRACTED	0,0297942	-1,55342	TRUE
OG0003460	-44,499525	94,999050	-36,463985	84,927970	10,071080	TRUE	-0,321534	CONTRACTED	0,1165	-0,438034	TRUE
OG0003463	-45,398417	96,796833	-35,287646	82,575291	14,221542	TRUE	-1,98414	CONTRACTED	0,0012624	-1,9854	TRUE
OG0003465	-44,576962	95,153925	-36,502156	85,004313	10,149612	TRUE	-0,795393	CONTRACTED	0,0976098	-0,893003	TRUE
OG0003488	-42,940605	91,881210	-28,217913	68,435825	23,445385	TRUE	-0,71837	CONTRACTED	0,0151413	-0,733511	TRUE
OG0003490	-40,079550	86,159100	-25,290523	62,581046	23,578054	TRUE	-0,234941	CONTRACTED	1,30E-06	-0,234942	TRUE
OG0003502	-32,787384	71,574768	-25,224355	62,448710	9,126059	TRUE	-0,293414	CONTRACTED	-0,0202898	-0,273124	TRUE
OG0003510	-30,439527	66,879054	-23,299695	58,599390	8,279664	TRUE	-0,206378	CONTRACTED	0,0115407	-0,217919	TRUE
OG0003512	-31,383686	68,767372	-22,041343	56,082686	12,684686	TRUE	-0,928352	CONTRACTED	0,0531368	-0,981489	TRUE
OG0003523	-32,254407	70,508814	-27,051802	66,103605	4,405210	TRUE	-0,980203	CONTRACTED	0,093965	-1,07417	TRUE
OG0003524	-50,065944	106,131888	-33,975859	79,951717	26,180170	TRUE	-2,4667	CONTRACTED	-0,0011063	-2,46559	TRUE
OG0003527	-37,865644	81,731288	-31,741210	75,482420	6,248869	TRUE	-0,200384	CONTRACTED	0,0763128	-0,276697	TRUE
OG0003533	-33,992020	73,984040	-26,447611	64,895223	9,088818	TRUE	-0,0624048	CONTRACTED	0,0795233	-0,141928	TRUE
OG0003536	-46,725584	99,451167	-41,992289	95,984579	3,466588	TRUE	-0,81711	CONTRACTED	0,0464405	-0,86355	TRUE
OG0003540	-22,564574	51,129149	-16,135056	44,270112	6,859037	TRUE	-0,725961	CONTRACTED	1,00E-07	-0,725961	TRUE
OG0003555	-40,740240	87,480480	-31,228280	74,456560	13,023920	TRUE	-0,233412	CONTRACTED	0,0562538	-0,289666	TRUE
OG0003557	-41,625881	89,251761	-34,183146	80,366291	8,885470	TRUE	-1,44956	CONTRACTED	-0,0251799	-1,42438	TRUE
OG0003564	-39,381489	84,762979	-34,323858	80,647716	4,115263	TRUE	-0,376764	CONTRACTED	-0,0209476	-0,355816	TRUE
OG0003578	-33,445427	72,890853	-25,390601	62,781202	10,109651	TRUE	-0,158794	CONTRACTED	0,0426088	-0,201403	TRUE
OG0003580	-33,374711	72,749421	-27,980433	67,960866	4,788556	TRUE	-1,07778	CONTRACTED	0,0965637	-1,17434	TRUE
OG0003595	-37,205494	80,410989	-28,460869	68,921739	11,489250	TRUE	-2,59076	CONTRACTED	0,0400249	-2,63078	TRUE
OG0003605	-31,393688	68,787377	-26,976327	65,952655	2,834722	TRUE	-0,879949	CONTRACTED	0,0646488	-0,944598	TRUE
OG0003615	-42,550727	91,101453	-37,042041	86,084082	5,017372	TRUE	-1,33351	CONTRACTED	-0,0267089	-1,3068	TRUE
OG0003616	-34,299830	74,599660	-27,932556	67,865112	6,734548	TRUE	-0,19204	CONTRACTED	0,0649904	-0,25703	TRUE
OG0003619	-47,639258	101,278517	-40,660129	93,320258	7,958259	TRUE	-0,569623	CONTRACTED	0,0627898	-0,632413	TRUE
OG0003626	-48,109974	102,219949	-42,719843	97,439686	4,780263	TRUE	-0,742994	CONTRACTED	0,107719	-0,850713	TRUE
OG0003632	-41,541197	89,082394	-32,744954	77,489908	11,592486	TRUE	-1,58585	CONTRACTED	0,0835106	-1,66936	TRUE
OG0003638	-45,497993	96,995985	-33,819296	79,638591	17,357394	TRUE	-0,538172	CONTRACTED	0,0477808	-0,585953	TRUE
OG0003643	-46,694804	99,389608	-40,340040	92,680080	6,709528	TRUE	-0,310854	CONTRACTED	0,0048232	-0,315677	TRUE
OG0003648	-49,793690	105,587381	-44,188625	100,377249	5,210132	TRUE	-0,0828753	CONTRACTED	0,0175502	-0,100426	TRUE
OG0003661	-40,837629	87,675258	-34,775826	81,551652	6,123606	TRUE	-0,859734	CONTRACTED	-0,0406445	-0,81909	TRUE
OG0003672	-27,159394	60,318787	-22,083111	56,166222	4,152565	TRUE	-0,341224	CONTRACTED	0,0772726	-0,418497	TRUE
OG0003679	-37,797331	81,594661	-32,187373	76,374746	5,219916	TRUE	-2,05668	CONTRACTED	0,101637	-2,15832	TRUE
OG0003681	-41,215397	88,430794	-32,215901	76,431802	11,998992	TRUE	-1,08514	CONTRACTED	-0,0220681	-1,06307	TRUE
OG0003695	-31,861547	69,723093	-22,732443	57,464886	12,258207	TRUE	-0,229242	CONTRACTED	0,0155515	-0,244793	TRUE
OG0003703	-41,221362	88,442724	-33,676351	79,352703	9,090021	TRUE	-0,543351	CONTRACTED	-0,0388745	-0,504476	TRUE
OG0003705	-52,322578	110,645156	-45,750715	103,501430	7,143726	TRUE	-58,2609	CONTRACTED	-52,2141	-6,0468	TRUE
OG0003711	-31,039546	68,079091	-23,504377	59,008754	9,070337	TRUE	-0,749972	CONTRACTED	0,0758224	-0,825794	TRUE
OG0003714	-42,995996	91,991993	-35,939560	83,879120	8,112873	TRUE	-0,195916	CONTRACTED	-0,0414802	-0,154436	TRUE
OG0003720	-40,176239	86,352478	-27,073339	66,146678	20,205801	TRUE	-0,730569	CONTRACTED	0,0884483	-0,819017	TRUE
OG0003732	-42,190932	90,381865	-34,029320	80,058639	10,323226	TRUE	-0,948174	CONTRACTED	-0,0220215	-0,926152	TRUE
OG0003744	-45,543816	97,087633	-39,117786	90,235573	6,852060	TRUE	-1,19214	CONTRACTED	0,106397	-1,29854	TRUE
OG0003746	-28,293709	62,587418	-23,694562	59,389123	3,198295	TRUE	-1,01778	CONTRACTED	-0,0210324	-0,996748	TRUE
OG0003761	-32,428693	70,857386	-26,775115	65,550230	5,307155	TRUE	-0,297004	CONTRACTED	-0,0209452	-0,276059	TRUE
OG0003764	-35,438638	76,877277	-30,345125	72,690250	4,187026	TRUE	-1,64586	CONTRACTED	0,0761744	-1,72203	TRUE
OG0003769	-48,426873	102,853747	-43,001497	98,002993	4,850754	TRUE	-1,23051	CONTRACTED	0,0477492	-1,27826	TRUE
OG0003774	-44,924108	95,848216	-34,830974	81,661949	14,186267	TRUE	-0,959135	CONTRACTED	0,004295	-0,96343	TRUE
OG0003775	-39,296522	84,593045	-34,993596	81,987192	2,605852	TRUE	-1,1348	CONTRACTED	-0,0238287	-1,11097	TRUE
OG0003779	-39,952952	85,905905	-31,289950	74,579900	11,326005	TRUE	-0,683061	CONTRACTED	-5,00E-06	-0,683056	TRUE
OG0003781	-41,326328	88,652656	-36,049390	84,098780	4,553876	TRUE	-0,590696	CONTRACTED	-0,0425733	-0,548123	TRUE
OG0003783	-40,568155	87,136310	-36,397900	84,795800	2,340511	TRUE	-1,22752	CONTRACTED	-0,0421949	-1,18533	TRUE
OG0003794	-28,690255	63,380511	-20,942029	53,884058	9,496452	TRUE	-0,545871	CONTRACTED	0	-0,545871	TRUE
OG0003802	-40,246306	86,492613	-33,252968	78,505936	7,986677	TRUE	-0,289846	CONTRACTED	0,0867635	-0,376609	TRUE
OG0003815	-25,190255	56,380510	-21,027854	54,055709	2,324801	TRUE	-2,11172	CONTRACTED	0,0293294	-2,14105	TRUE
OG0003819	-42,843214	91,686429	-33,008957	78,017914	13,668515	TRUE	-0,381045	CONTRACTED	0,0945616	-0,475607	TRUE
OG0003823	-33,556369	73,112738	-25,500760	63,001519	10,111219	TRUE	-1,41351	CONTRACTED	-0,0197382	-1,39377	TRUE
OG0003829	-43,502323	93,004646	-39,045699	90,091399	2,913247	TRUE	-3,68659	CONTRACTED	-0,068278	-3,61831	TRUE
OG0003834	-43,030290	92,060579	-37,430654	86,861308	5,199271	TRUE	-0,755216	CONTRACTED	0,0916097	-0,846826	TRUE
OG0003857	-39,294604	84,589208	-33,326643	78,653286	5,935922	TRUE	-1,0174	CONTRACTED	0,0639955	-1,0814	TRUE
OG0003862	-32,701788	71,403576	-25,302935	62,605870	8,797706	TRUE	-0,530388	CONTRACTED	-0,0245661	-0,505822	TRUE
OG0003864	-34,722724	75,445448	-29,805001	71,610003	3,835446	TRUE	-1,78608	CONTRACTED	0,0676817	-1,85376	TRUE
OG0003873	-32,737584	71,475167	-27,825256	67,650512	3,824655	TRUE	-1,51961	CONTRACTED	0,0217473	-1,54136	TRUE
OG0003879	-23,675140	53,350281	-18,196678	48,393357	4,956924	TRUE	-0,8024	CONTRACTED	0,0476257	-0,850026	TRUE
OG0003880	-34,192012	74,384023	-28,398956	68,797913	5,586110	TRUE	-0,0525568	CONTRACTED	-0,021631	-0,0309258	TRUE
OG0003887	-28,434537	62,869073	-22,764917	57,529834	5,339240	TRUE	-2,15241	CONTRACTED	0,0460518	-2,19846	TRUE
OG0003889	-26,390650	58,781300	-21,248726	54,497452	4,283847	TRUE	-1,04143	CONTRACTED	0,0765538	-1,11798	TRUE
OG0003891	-43,096530	92,193060	-33,675408	79,350815	12,842245	TRUE	-0,15716	CONTRACTED	0,0636231	-0,220783	TRUE
OG0003911	-43,242402	92,484804	-35,038431	82,076863	10,407942	TRUE	-0,681025	CONTRACTED	-0,0404944	-0,640531	TRUE
OG0003913	-29,987094	65,974189	-25,841899	63,683798	2,290390	TRUE	-0,751913	CONTRACTED	0,0487638	-0,800677	TRUE
OG0003925	-34,173925	74,347850	-29,618687	71,237374	3,110476	TRUE	-1,02573	CONTRACTED	0,0946228	-1,12035	TRUE
OG0003929	-25,850219	57,700438	-20,487403	52,974805	4,725633	TRUE	-0,673469	CONTRACTED	0	-0,673469	TRUE
OG0003935	-28,060691	62,121382	-23,410773	58,821547	3,299835	TRUE	-0,621351	CONTRACTED	-0,0403868	-0,580964	TRUE
OG0003940	-40,497831	86,995663	-34,682332	81,364663	5,631000	TRUE	-1,92094	CONTRACTED	-0,0046142	-1,91633	TRUE
OG0003959	-48,868028	103,736056	-44,406991	100,813982	2,922074	TRUE	-0,421432	CONTRACTED	0,0780389	-0,499471	TRUE
OG0003979	-32,551537	71,103074	-27,203820	66,407640	4,695434	TRUE	-0,338545	CONTRACTED	0,0217252	-0,36027	TRUE
OG0003988	-39,249494	84,498989	-29,144844	70,289687	14,209302	TRUE	-0,169772	CONTRACTED	-0,0439046	-0,125867	TRUE
OG0003997	-24,280273	54,560546	-18,941464	49,882928	4,677618	TRUE	-0,776418	CONTRACTED	-4,87E-05	-0,776369	TRUE
OG0004003	-39,959098	85,918196	-32,177755	76,355510	9,562686	TRUE	-1,07846	CONTRACTED	-0,0538194	-1,02464	TRUE
OG0004008	-47,052564	100,105127	-42,133572	96,267145	3,837983	TRUE	-0,691251	CONTRACTED	-0,071911	-0,61934	TRUE
OG0004010	-44,144478	94,288955	-35,264057	82,528114	11,760841	TRUE	-0,870671	CONTRACTED	0,0612961	-0,931967	TRUE
OG0004014	-39,551241	85,102483	-34,291585	80,583170	4,519313	TRUE	-0,43644	CONTRACTED	0,032249	-0,468689	TRUE
OG0004015	-48,051953	102,103906	-43,606531	99,213062	2,890844	TRUE	-1,01377	CONTRACTED	-0,0798966	-0,933873	TRUE
OG0004031	-41,699113	89,398227	-30,991012	73,982024	15,416203	TRUE	-0,428187	CONTRACTED	0,0773065	-0,505494	TRUE
OG0004037	-48,216658	102,433316	-42,130054	96,260108	6,173208	TRUE	-0,680495	CONTRACTED	0,0899382	-0,770433	TRUE
OG0004041	-32,293102	70,586205	-17,855756	47,711513	22,874692	TRUE	-0,153198	CONTRACTED	-0,0173583	-0,13584	TRUE
OG0004043	-36,774097	79,548194	-32,684507	77,369013	2,179180	TRUE	-0,78057	CONTRACTED	0,0657539	-0,846324	TRUE
OG0004051	-24,618742	55,237483	-19,040592	50,081183	5,156300	TRUE	-0,435712	CONTRACTED	0,0612499	-0,496962	TRUE
OG0004052	-23,096067	52,192134	-17,744153	47,488306	4,703828	TRUE	-0,897013	CONTRACTED	0	-0,897013	TRUE
OG0004066	-37,591794	81,183589	-33,038057	78,076115	3,107474	TRUE	-1,3954	CONTRACTED	0,0186247	-1,41402	TRUE
OG0004067	-35,897009	77,794018	-30,746428	73,492856	4,301162	TRUE	-0,0818317	CONTRACTED	-0,0451512	-0,0366805	TRUE
OG0004070	-46,938667	99,877335	-39,763909	91,527818	8,349517	TRUE	-0,914901	CONTRACTED	0,0783808	-0,993282	TRUE
OG0004078	-36,388481	78,776963	-22,775932	57,551865	21,225098	TRUE	-1,48698	CONTRACTED	-0,0205795	-1,4664	TRUE
OG0004080	-37,867315	81,734630	-30,957723	73,915445	7,819184	TRUE	-1,31998	CONTRACTED	0,06072	-1,3807	TRUE
OG0004082	-42,776870	91,553741	-36,220557	84,441115	7,112626	TRUE	-0,306216	CONTRACTED	-0,0062138	-0,300002	TRUE
OG0004087	-39,302177	84,604353	-30,886235	73,772469	10,831884	TRUE	-1,71108	CONTRACTED	0,0267856	-1,73787	TRUE
OG0004097	-47,330360	100,660721	-41,884084	95,768167	4,892553	TRUE	-0,0256476	CONTRACTED	-0,0754933	0,0498457	FALSE
OG0004098	-37,990775	81,981549	-32,388177	76,776354	5,205195	TRUE	-0,0409611	CONTRACTED	-0,0447626	0,0038015	FALSE
OG0004118	-43,565417	93,130834	-34,640805	81,281609	11,849224	TRUE	-0,1679	CONTRACTED	0,0973924	-0,265292	TRUE
OG0004124	-35,733215	77,466429	-29,818482	71,636963	5,829466	TRUE	-0,76872	CONTRACTED	-0,0219142	-0,746806	TRUE
OG0004128	-36,960664	79,921328	-26,461415	64,922830	14,998498	TRUE	-0,026743	CONTRACTED	0,0001176	-0,0268606	TRUE
OG0004133	-37,515654	81,031307	-26,528641	65,057283	15,974024	TRUE	-1,42085	CONTRACTED	-0,0207513	-1,4001	TRUE
OG0004136	-41,854077	89,708155	-37,239987	86,479974	3,228181	TRUE	-0,494281	CONTRACTED	0,0070349	-0,501316	TRUE
OG0004148	-47,105182	100,210363	-41,903467	95,806933	4,403430	TRUE	-1,50724	CONTRACTED	0,0861441	-1,59338	TRUE
OG0004151	-42,417964	90,835928	-32,001104	76,002209	14,833719	TRUE	-3,13175	CONTRACTED	0,0476504	-3,1794	TRUE
OG0004165	-27,733739	61,467478	-22,199273	56,398546	5,068931	TRUE	-2,26554	CONTRACTED	-0,0216234	-2,24392	TRUE
OG0004181	-25,634289	57,268578	-18,013082	48,026164	9,242414	TRUE	-0,207186	CONTRACTED	2,00E-07	-0,207186	TRUE
OG0004184	-36,622565	79,245130	-31,555023	75,110045	4,135085	TRUE	-0,905712	CONTRACTED	-0,0465369	-0,859175	TRUE
OG0004190	-38,152212	82,304425	-33,212806	78,425612	3,878813	TRUE	-1,35391	CONTRACTED	0,0670235	-1,42093	TRUE
OG0004191	-25,063313	56,126627	-19,746744	51,493489	4,633138	TRUE	-0,617291	CONTRACTED	2,61E-05	-0,617317	TRUE
OG0004206	-42,466250	90,932499	-22,243463	56,486927	34,445573	TRUE	-0,163837	CONTRACTED	0	-0,163837	TRUE
OG0004211	-33,308707	72,617415	-29,108199	70,216397	2,401018	TRUE	-1,26858	CONTRACTED	0,0826058	-1,35119	TRUE
OG0004212	-32,464086	70,928172	-27,055539	66,111079	4,817093	TRUE	-1,11832	CONTRACTED	0,0132262	-1,13155	TRUE
OG0004227	-30,348508	66,697015	-26,304887	64,609773	2,087242	TRUE	-0,94319	CONTRACTED	0,0490735	-0,992263	TRUE
OG0004240	-42,529790	91,059581	-37,686298	87,372596	3,686985	TRUE	-0,141603	CONTRACTED	-0,0298396	-0,111763	TRUE
OG0004254	-41,114814	88,229627	-28,968659	69,937318	18,292310	TRUE	-1,24429	CONTRACTED	-0,027557	-1,21673	TRUE
OG0004255	-27,953586	61,907172	-21,649406	55,298811	6,608361	TRUE	-0,951273	CONTRACTED	0	-0,951273	TRUE
OG0004258	-35,251200	76,502400	-31,183478	74,366957	2,135443	TRUE	-1,32149	CONTRACTED	-0,0573285	-1,26416	TRUE
OG0004285	-32,507421	71,014842	-23,850117	59,700235	11,314608	TRUE	-1,37658	CONTRACTED	-0,0196904	-1,35689	TRUE
OG0004287	-40,720015	87,440031	-35,040558	82,081116	5,358915	TRUE	-0,165064	CONTRACTED	-0,0241436	-0,14092	TRUE
OG0004289	-28,790028	63,580056	-22,729864	57,459728	6,120329	TRUE	-0,901216	CONTRACTED	0,0527572	-0,953973	TRUE
OG0004313	-26,967089	59,934177	-21,072950	54,145901	5,788277	TRUE	-0,270202	CONTRACTED	-0,0197253	-0,250477	TRUE
OG0004319	-36,346655	78,693309	-31,203558	74,407117	4,286193	TRUE	-1,95843	CONTRACTED	0,0729465	-2,03138	TRUE
OG0004330	-38,251881	82,503762	-33,998996	79,997992	2,505770	TRUE	-0,863911	CONTRACTED	0,0505788	-0,91449	TRUE
OG0004341	-26,328330	58,656660	-17,238718	46,477437	12,179223	TRUE	-0,302164	CONTRACTED	0,0325613	-0,334725	TRUE
OG0004344	-27,482558	60,965117	-23,426506	58,853012	2,112105	TRUE	-1,27212	CONTRACTED	-0,021949	-1,25017	TRUE
OG0004352	-40,875003	87,750006	-35,022279	82,044558	5,705448	TRUE	-1,19842	CONTRACTED	-0,0027958	-1,19562	TRUE
OG0004370	-35,322724	76,645447	-30,939480	73,878960	2,766487	TRUE	-1,66472	CONTRACTED	0,0725751	-1,7373	TRUE
OG0004378	-44,337728	94,675457	-35,500622	83,001244	11,674213	TRUE	-0,933542	CONTRACTED	-0,0457415	-0,8878	TRUE
OG0004384	-28,834155	63,668311	-21,580671	55,161343	8,506968	TRUE	-1,00E-07	CONTRACTED	-0,0195973	0,0195972	FALSE
OG0004392	-44,682050	95,364100	-40,071165	92,142331	3,221769	TRUE	-0,627379	CONTRACTED	-0,0783187	-0,54906	TRUE
OG0004394	-42,864519	91,729037	-27,280783	66,561565	25,167472	TRUE	-1,87712	CONTRACTED	0,0619853	-1,93911	TRUE
OG0004395	-29,594173	65,188346	-22,906904	57,813807	7,374539	TRUE	-3,64475	CONTRACTED	0,0889601	-3,73371	TRUE
OG0004405	-36,620038	79,240075	-27,413687	66,827375	12,412701	TRUE	-0,897646	CONTRACTED	-0,015387	-0,882259	TRUE
OG0004408	-37,218746	80,437491	-29,848393	71,696786	8,740705	TRUE	-1,68924	CONTRACTED	-0,0732691	-1,61597	TRUE
OG0004412	-31,964670	69,929341	-24,942368	61,884735	8,044606	TRUE	-0,54955	CONTRACTED	0,0540338	-0,603584	TRUE
OG0004413	-40,336393	86,672786	-33,059437	78,118875	8,553911	TRUE	-1,4703	CONTRACTED	0,0672743	-1,53757	TRUE
OG0004422	-26,823955	59,647911	-19,107384	50,214768	9,433143	TRUE	-0,845537	CONTRACTED	0,0370188	-0,882556	TRUE
OG0004431	-32,279928	70,559857	-26,940664	65,881328	4,678529	TRUE	-1,40341	CONTRACTED	-0,0209441	-1,38247	TRUE
OG0004435	-36,282995	78,565989	-26,085141	64,170283	14,395706	TRUE	-0,546593	CONTRACTED	-0,0424726	-0,50412	TRUE
OG0004441	-40,461739	86,923479	-33,198761	78,397523	8,525956	TRUE	-0,83201	CONTRACTED	0,0619052	-0,893915	TRUE
OG0004456	-34,453566	74,907133	-27,030983	66,061966	8,845166	TRUE	-1,85641	CONTRACTED	-0,0201428	-1,83627	TRUE
OG0004461	-39,920279	85,840558	-31,539266	75,078533	10,762026	TRUE	-0,527359	CONTRACTED	0,0458753	-0,573234	TRUE
OG0004464	-32,852361	71,704722	-25,351946	62,703891	9,000830	TRUE	-0,490332	CONTRACTED	-0,020485	-0,469847	TRUE
OG0004466	-37,227607	80,455213	-31,292950	74,585900	5,869313	TRUE	-0,475189	CONTRACTED	0,0621717	-0,537361	TRUE
OG0004468	-36,841995	79,683990	-32,402320	76,804640	2,879350	TRUE	-1,74556	CONTRACTED	-0,0874308	-1,65813	TRUE
OG0004482	-34,085033	74,170065	-29,059754	70,119507	4,050558	TRUE	-1,54618	CONTRACTED	-0,0403765	-1,5058	TRUE
OG0004486	-27,198653	60,397307	-19,266601	50,533202	9,864104	TRUE	-0,740474	CONTRACTED	0,0480249	-0,788499	TRUE
OG0004493	-42,927572	91,855144	-35,319031	82,638062	9,217082	TRUE	-1,87609	CONTRACTED	0,0390895	-1,91518	TRUE
OG0004502	-37,948081	81,896161	-24,218992	60,437984	21,458178	TRUE	-0,492227	CONTRACTED	0,0787718	-0,570999	TRUE
OG0004508	-43,438438	92,876875	-38,223339	88,446678	4,430197	TRUE	-0,829345	CONTRACTED	-0,0374577	-0,791887	TRUE
OG0004571	-35,703852	77,407704	-29,469464	70,938929	6,468775	TRUE	-2,51624	CONTRACTED	0,0143636	-2,5306	TRUE
OG0004576	-29,296889	64,593778	-23,963498	59,926995	4,666782	TRUE	-1,04001	CONTRACTED	0,027212	-1,06722	TRUE
OG0004591	-30,447301	66,894602	-24,672507	61,345013	5,549589	TRUE	-2,19779	CONTRACTED	-0,0207838	-2,17701	TRUE
OG0004597	-42,712187	91,424374	-31,948069	75,896137	15,528236	TRUE	-1,56354	CONTRACTED	-0,008865	-1,55468	TRUE
OG0004613	-32,146749	70,293498	-26,274611	64,549221	5,744277	TRUE	-0,16203	CONTRACTED	-0,039673	-0,122357	TRUE
OG0004620	-37,970048	81,940097	-23,153987	58,307975	23,632122	TRUE	-1,05847	CONTRACTED	-0,0174841	-1,04099	TRUE
OG0004622	-30,363459	66,726917	-25,831699	63,663399	3,063518	TRUE	-1,02819	CONTRACTED	-0,0201948	-1,008	TRUE
OG0004629	-36,476381	78,952762	-24,428911	60,857822	18,094940	TRUE	-1,47965	CONTRACTED	-0,0395	-1,44015	TRUE
OG0004633	-24,769308	55,538616	-20,654807	53,309613	2,229002	TRUE	-0,729296	CONTRACTED	-0,0198293	-0,709467	TRUE
OG0004635	-34,665681	75,331362	-29,089629	70,179259	5,152103	TRUE	-0,489549	CONTRACTED	0,0055615	-0,495111	TRUE
OG0004640	-35,841319	77,682638	-25,438461	62,876923	14,805716	TRUE	-0,780026	CONTRACTED	-0,0422939	-0,737732	TRUE
OG0004641	-24,540076	55,080153	-20,289964	52,579928	2,500225	TRUE	-0,513824	CONTRACTED	0,0328761	-0,5467	TRUE
OG0004665	-43,407935	92,815870	-39,223916	90,447831	2,368039	TRUE	-1,51347	CONTRACTED	-0,122985	-1,39049	TRUE
OG0004666	-26,552401	59,104803	-19,946038	51,892076	7,212727	TRUE	-0,557909	CONTRACTED	0,0637969	-0,621706	TRUE
OG0004699	-24,197109	54,394217	-20,058036	52,116071	2,278146	TRUE	-0,695626	CONTRACTED	-0,0197555	-0,67587	TRUE
OG0004701	-34,689257	75,378515	-23,047185	58,094370	17,284145	TRUE	-0,510892	CONTRACTED	0,0491165	-0,560009	TRUE
OG0004703	-26,806162	59,612324	-21,226086	54,452172	5,160152	TRUE	-1,39573	CONTRACTED	0,0667746	-1,4625	TRUE
OG0004713	-36,198052	78,396104	-29,865869	71,731739	6,664365	TRUE	-1,36518	CONTRACTED	0,0051576	-1,37034	TRUE
OG0004721	-20,207030	46,414060	-13,923092	39,846183	6,567877	TRUE	-0,80896	CONTRACTED	0	-0,80896	TRUE
OG0004725	-44,015909	94,031817	-38,797987	89,595975	4,435842	TRUE	-0,390264	CONTRACTED	-0,0488081	-0,341456	TRUE
OG0004727	-40,486983	86,973967	-35,333603	82,667205	4,306762	TRUE	-0,302089	CONTRACTED	0,0140563	-0,316145	TRUE
OG0004732	-40,834476	87,668953	-30,227974	72,455947	15,213005	TRUE	-0,951344	CONTRACTED	-0,0451767	-0,906167	TRUE
OG0004738	-22,213183	50,426367	-16,498028	44,996056	5,430311	TRUE	-0,811246	CONTRACTED	0	-0,811246	TRUE
OG0004747	-29,423123	64,846246	-25,299387	62,598774	2,247472	TRUE	-1,04509	CONTRACTED	0,0331279	-1,07822	TRUE
OG0004760	-31,725036	69,450071	-22,028681	56,057362	13,392710	TRUE	-1,34729	CONTRACTED	0,0479835	-1,39527	TRUE
OG0004762	-27,092512	60,185024	-21,076521	54,153043	6,031981	TRUE	-0,750465	CONTRACTED	-0,0189826	-0,731482	TRUE
OG0004793	-37,250346	80,500692	-32,328322	76,656644	3,844049	TRUE	-0,867163	CONTRACTED	0,0625845	-0,929748	TRUE
OG0004796	-50,739620	107,479239	-45,160547	102,321094	5,158146	TRUE	-0,343004	CONTRACTED	0,0430384	-0,386042	TRUE
OG0004817	-28,221056	62,442112	-18,817632	49,635263	12,806849	TRUE	-0,537194	CONTRACTED	0,0451486	-0,582343	TRUE
OG0004824	-28,571779	63,143558	-21,220233	54,440466	8,703092	TRUE	-0,0143413	CONTRACTED	-0,0189174	0,0045761	FALSE
OG0004829	-43,202343	92,404686	-34,236693	80,473386	11,931300	TRUE	-3,10182	CONTRACTED	-0,0448065	-3,05701	TRUE
OG0004851	-21,094841	48,189683	-14,456996	40,913992	7,275691	TRUE	-0,507307	CONTRACTED	0,0056956	-0,513003	TRUE
OG0004870	-24,951533	55,903066	-15,229931	42,459862	13,443204	TRUE	-0,894971	CONTRACTED	0,0181464	-0,913117	TRUE
OG0004871	-37,563391	81,126783	-31,741242	75,482485	5,644298	TRUE	-1,38458	CONTRACTED	0,0237762	-1,40836	TRUE
OG0004875	-34,486887	74,973774	-24,487287	60,974574	13,999200	TRUE	-1,98605	CONTRACTED	-0,0192446	-1,96681	TRUE
OG0004877	-34,284034	74,568067	-29,144519	70,289038	4,279029	TRUE	-1,0348	CONTRACTED	0,0633341	-1,09813	TRUE
OG0004881	-26,663949	59,327898	-22,462680	56,925359	2,402538	TRUE	-0,23302	CONTRACTED	-0,0192164	-0,213804	TRUE
OG0004897	-44,395079	94,790159	-40,301131	92,602263	2,187896	TRUE	-0,699629	CONTRACTED	-0,0821491	-0,61748	TRUE
OG0004902	-43,433030	92,866060	-38,774582	89,549164	3,316896	TRUE	-0,521038	CONTRACTED	-0,0991848	-0,421853	TRUE
OG0004913	-45,191918	96,383836	-40,121414	92,242828	4,141008	TRUE	-1,19016	CONTRACTED	-0,0717655	-1,11839	TRUE
OG0004918	-33,413598	72,827196	-23,308589	58,617178	14,210018	TRUE	-1,5233	CONTRACTED	-0,0162712	-1,50703	TRUE
OG0004926	-29,950781	65,901562	-23,468772	58,937543	6,964018	TRUE	-0,383209	CONTRACTED	-0,0383094	-0,3449	TRUE
OG0004928	-39,326025	84,652051	-34,287418	80,574836	4,077214	TRUE	-0,0880211	CONTRACTED	0,0057548	-0,0937759	TRUE
OG0004941	-26,972314	59,944628	-21,996817	55,993635	3,950994	TRUE	-1,27962	CONTRACTED	-0,0192249	-1,2604	TRUE
OG0004948	-18,705773	43,411546	-10,689763	33,379526	10,032020	TRUE	-0,355878	CONTRACTED	8,30E-06	-0,355886	TRUE
OG0004952	-38,013347	82,026693	-33,524242	79,048484	2,978210	TRUE	-0,185181	CONTRACTED	-0,0876324	-0,0975486	TRUE
OG0004973	-35,068393	76,136785	-26,460467	64,920933	11,215852	TRUE	-0,648171	CONTRACTED	-0,0173362	-0,630835	TRUE
OG0004976	-24,017314	54,034628	-17,227021	46,454042	7,580586	TRUE	-0,867882	CONTRACTED	0,0575333	-0,925415	TRUE
OG0004994	-36,136596	78,273192	-29,662844	71,325689	6,947504	TRUE	-0,25588	CONTRACTED	-0,0370797	-0,2188	TRUE
OG0005004	-43,960130	93,920259	-37,982794	87,965588	5,954671	TRUE	-0,781189	CONTRACTED	-0,0930844	-0,688105	TRUE
OG0005010	-22,366388	50,732776	-14,674886	41,349773	9,383003	TRUE	-0,775941	CONTRACTED	2,00E-06	-0,775943	TRUE
OG0005011	-17,468089	40,936177	-10,907875	33,815750	7,120427	TRUE	-0,749974	CONTRACTED	0,0163773	-0,766351	TRUE
OG0005029	-10,352484	26,704967	-6,262002	24,524005	2,180962	TRUE	-1,45474	CONTRACTED	0	-1,45474	TRUE
OG0005030	-41,074338	88,148676	-33,129322	78,258644	9,890031	TRUE	-0,74801	CONTRACTED	0,048539	-0,796549	TRUE
OG0005047	-44,595884	95,191768	-37,765210	87,530419	7,661349	TRUE	-2,311	CONTRACTED	-0,0739764	-2,23702	TRUE
OG0005074	-31,868960	69,737921	-27,697355	67,394709	2,343211	TRUE	-0,592784	CONTRACTED	-0,0408492	-0,551935	TRUE
OG0005096	-37,778672	81,557344	-23,845387	59,690774	21,866571	TRUE	-0,599442	CONTRACTED	-0,0200534	-0,579389	TRUE
OG0005108	-27,803638	61,607277	-23,197352	58,394704	3,212573	TRUE	-1,45053	CONTRACTED	-0,0188364	-1,43169	TRUE
OG0005110	-17,421030	40,842060	-10,813990	33,627981	7,214079	TRUE	-0,639502	CONTRACTED	1,03E-05	-0,639512	TRUE
OG0005115	-21,358076	48,716152	-16,296424	44,592849	4,123303	TRUE	-0,718533	CONTRACTED	-0,0183966	-0,700136	TRUE
OG0005141	-25,164331	56,328663	-20,864943	53,729886	2,598777	TRUE	-0,557898	CONTRACTED	-0,019481	-0,538417	TRUE
OG0005154	-29,516482	65,032964	-22,919593	57,839186	7,193778	TRUE	-1,52233	CONTRACTED	-0,012874	-1,50946	TRUE
OG0005173	-38,377764	82,755528	-33,246163	78,492326	4,263202	TRUE	-1,00557	CONTRACTED	-0,0653413	-0,940229	TRUE
OG0005211	-20,270488	46,540975	-13,925469	39,850938	6,690038	TRUE	-0,79508	CONTRACTED	-2,90E-05	-0,795051	TRUE
OG0005230	-31,331591	68,663182	-27,265396	66,530793	2,132390	TRUE	-0,827772	CONTRACTED	-0,0403283	-0,787444	TRUE
OG0005241	-33,169501	72,339002	-27,283383	66,566767	5,772235	TRUE	-1,30888	CONTRACTED	-0,0418986	-1,26698	TRUE
OG0005261	-27,458539	60,917077	-19,871899	51,743797	9,173280	TRUE	-1,85728	CONTRACTED	-0,0059783	-1,8513	TRUE
OG0005264	-26,329159	58,658318	-19,668301	51,336602	7,321716	TRUE	-0,697562	CONTRACTED	2,20E-06	-0,697564	TRUE
OG0005274	-26,703780	59,407560	-18,366026	48,732052	10,675508	TRUE	-0,134563	CONTRACTED	-0,0180256	-0,116537	TRUE
OG0005284	-34,950860	75,901721	-30,365547	72,731094	3,170627	TRUE	-2,2869	CONTRACTED	-0,046545	-2,24036	TRUE
OG0005286	-38,467928	82,935857	-31,386381	74,772763	8,163094	TRUE	-0,963088	CONTRACTED	-0,0643536	-0,898734	TRUE
OG0005313	-20,791272	47,582545	-15,349308	42,698617	4,883928	TRUE	-0,421344	CONTRACTED	-0,0144292	-0,406915	TRUE
OG0005317	-35,925445	77,850890	-31,478380	74,956759	2,894131	TRUE	-0,11058	CONTRACTED	-0,0862601	-0,0243199	TRUE
OG0005322	-48,565543	103,131087	-43,891263	99,782527	3,348560	TRUE	-0,335057	CONTRACTED	-0,123275	-0,211782	TRUE
OG0005325	-23,943892	53,887784	-13,740062	39,480123	14,407661	TRUE	-0,238057	CONTRACTED	0,0161794	-0,254236	TRUE
OG0005336	-24,655576	55,311151	-17,627789	47,255579	8,055572	TRUE	-0,959801	CONTRACTED	0,0343893	-0,99419	TRUE
OG0005339	-44,521150	95,042301	-39,597910	91,195820	3,846480	TRUE	-1,29644	CONTRACTED	-0,051002	-1,24544	TRUE
OG0005348	-39,121661	84,243322	-35,061218	82,122436	2,120886	TRUE	-1,38632	CONTRACTED	-0,0255572	-1,36076	TRUE
OG0005360	-22,035368	50,070735	-17,201564	46,403128	3,667608	TRUE	-1,12905	CONTRACTED	-0,0193235	-1,10973	TRUE
OG0005365	-38,374422	82,748844	-27,054697	66,109395	16,639450	TRUE	-1,05446	CONTRACTED	-0,040685	-1,01377	TRUE
OG0005408	-13,230533	32,461066	-9,140342	30,280684	2,180382	TRUE	-0,806134	CONTRACTED	6,34E-05	-0,806197	TRUE
OG0005410	-44,763228	95,526456	-40,528272	93,056543	2,469913	TRUE	-0,665736	CONTRACTED	-0,0874284	-0,578308	TRUE
OG0005419	-29,386923	64,773846	-25,009745	62,019489	2,754357	TRUE	-1,88292	CONTRACTED	0,0330529	-1,91597	TRUE
OG0005433	-13,145539	32,291078	-9,042705	30,085410	2,205669	TRUE	-0,848906	CONTRACTED	8,69E-05	-0,848993	TRUE
OG0005461	-45,931417	97,862835	-41,226081	94,452162	3,410673	TRUE	-2,67133	CONTRACTED	0,0410242	-2,71235	TRUE
OG0005462	-43,074436	92,148872	-37,935182	87,870363	4,278509	TRUE	-0,28535	CONTRACTED	-0,0690271	-0,216323	TRUE
OG0005465	-24,059051	54,118103	-18,634112	49,268224	4,849878	TRUE	-1,58664	CONTRACTED	-0,0183752	-1,56826	TRUE
OG0005466	-27,043408	60,086816	-20,682363	53,364726	6,722090	TRUE	-0,683169	CONTRACTED	-0,0181904	-0,664979	TRUE
OG0005470	-35,804391	77,608783	-28,446518	68,893036	8,715747	TRUE	-0,303559	CONTRACTED	-0,0420817	-0,261477	TRUE
OG0005476	-19,532592	45,065184	-14,642866	41,285731	3,779453	TRUE	-0,682283	CONTRACTED	-0,0181746	-0,664108	TRUE
OG0005477	-29,408567	64,817134	-24,052733	60,105466	4,711668	TRUE	-1,04364	CONTRACTED	-0,020308	-1,02333	TRUE
OG0005494	-38,377544	82,755088	-27,410690	66,821380	15,933708	TRUE	-0,973073	CONTRACTED	-0,0409189	-0,932154	TRUE
OG0005498	-44,411368	94,822735	-38,824568	89,649136	5,173600	TRUE	-1,10586	CONTRACTED	-0,0697755	-1,03608	TRUE
OG0005515	-27,361408	60,722816	-22,790750	57,581500	3,141316	TRUE	-0,838314	CONTRACTED	-0,0381075	-0,800207	TRUE
OG0005518	-45,195552	96,391104	-40,927986	93,855972	2,535132	TRUE	-0,479851	CONTRACTED	-0,0129865	-0,466865	TRUE
OG0005527	-21,300626	48,601252	-14,309917	40,619835	7,981417	TRUE	-1,08155	CONTRACTED	0	-1,08155	TRUE
OG0005532	-29,747486	65,494972	-23,771898	59,543796	5,951176	TRUE	-1,11994	CONTRACTED	-0,0198632	-1,10008	TRUE
OG0005538	-16,122361	38,244722	-7,984973	27,969945	10,274777	TRUE	-0,739378	CONTRACTED	0,0001109	-0,739489	TRUE
OG0005543	-25,911232	57,822465	-20,653188	53,306375	4,516089	TRUE	-1,99948	CONTRACTED	0,0367046	-2,03618	TRUE
OG0005545	-31,247873	68,495745	-25,372546	62,745093	5,750652	TRUE	-0,356141	CONTRACTED	-0,0593242	-0,296817	TRUE
OG0005559	-14,843950	35,687900	-6,474868	24,949735	10,738165	TRUE	-0,333641	CONTRACTED	0	-0,333641	TRUE
OG0005571	-21,068276	48,136551	-16,050879	44,101759	4,034793	TRUE	-0,239495	CONTRACTED	-0,0180834	-0,221412	TRUE
OG0005597	-44,522304	95,044609	-36,749443	85,498886	9,545723	TRUE	-0,527006	CONTRACTED	0,0502884	-0,577294	TRUE
OG0005606	-26,216201	58,432402	-21,594399	55,188797	3,243605	TRUE	-0,629249	CONTRACTED	-0,019764	-0,609485	TRUE
OG0005629	-32,301444	70,602888	-23,046533	58,093067	12,509821	TRUE	-0,731789	CONTRACTED	0,0478322	-0,779621	TRUE
OG0005648	-37,982754	81,965508	-31,668649	75,337298	6,628210	TRUE	-0,976942	CONTRACTED	-0,0400224	-0,93692	TRUE
OG0005656	-38,785375	83,570751	-34,418867	80,837734	2,733016	TRUE	-0,481904	CONTRACTED	-0,0606222	-0,421282	TRUE
OG0005659	-42,596231	91,192462	-36,784341	85,568682	5,623780	TRUE	-0,18343	CONTRACTED	-0,0255326	-0,157897	TRUE
OG0005671	-39,876280	85,752560	-30,939364	73,878729	11,873832	TRUE	-1,0666	CONTRACTED	-0,0649239	-1,00168	TRUE
OG0005683	-26,528110	59,056220	-21,982477	55,964954	3,091266	TRUE	-0,669662	CONTRACTED	-0,036008	-0,633654	TRUE
OG0005690	-16,279124	38,558247	-9,981897	31,963793	6,594454	TRUE	-0,652637	CONTRACTED	-0,0174901	-0,635147	TRUE
OG0005706	-36,728628	79,457256	-22,753842	57,507685	21,949571	TRUE	-1,52105	CONTRACTED	0,0154407	-1,53649	TRUE
OG0005711	-29,105111	64,210222	-22,362674	56,725348	7,484874	TRUE	-1,53389	CONTRACTED	-0,0381651	-1,49572	TRUE
OG0005717	-18,579606	43,159212	-11,169912	34,339825	8,819387	TRUE	-1,47684	CONTRACTED	0	-1,47684	TRUE
OG0005723	-28,830261	63,660523	-22,135494	56,270988	7,389535	TRUE	-1,27365	CONTRACTED	-0,0387897	-1,23486	TRUE
OG0005728	-17,395582	40,791163	-11,106701	34,213402	6,577761	TRUE	-0,833054	CONTRACTED	-0,017327	-0,815727	TRUE
OG0005752	-24,005623	54,011247	-18,706439	49,412879	4,598368	TRUE	-1,10963	CONTRACTED	0,0156782	-1,12531	TRUE
OG0005762	-18,685749	43,371497	-12,183868	36,367735	7,003762	TRUE	-0,768305	CONTRACTED	-0,0174639	-0,750841	TRUE
OG0005766	-28,365345	62,730690	-23,214149	58,428298	4,302392	TRUE	-0,184656	CONTRACTED	0	-0,184656	TRUE
OG0005768	-43,606915	93,213831	-38,229927	88,459854	4,753976	TRUE	-1,19743	CONTRACTED	-0,0078882	-1,18954	TRUE
OG0005778	-32,710704	71,421408	-28,573899	69,147799	2,273610	TRUE	-1,14504	CONTRACTED	-0,0012933	-1,14375	TRUE
OG0005781	-37,471076	80,942152	-30,219201	72,438403	8,503750	TRUE	-1,79429	CONTRACTED	-0,0402289	-1,75406	TRUE
OG0005784	-25,885952	57,771904	-20,905613	53,811226	3,960678	TRUE	-0,417883	CONTRACTED	-0,0194111	-0,398472	TRUE
OG0005786	-40,423458	86,846915	-31,048716	74,097433	12,749483	TRUE	-2,03112	CONTRACTED	0,0314466	-2,06257	TRUE
OG0005799	-32,058276	70,116552	-27,724826	67,449652	2,666900	TRUE	-1,23835	CONTRACTED	-0,0417064	-1,19664	TRUE
OG0005801	-29,559392	65,118783	-25,254420	62,508841	2,609942	TRUE	-2,36392	CONTRACTED	0,0097136	-2,37363	TRUE
OG0005802	-21,942878	49,885756	-17,458464	46,916929	2,968827	TRUE	-0,893907	CONTRACTED	-0,0374446	-0,856462	TRUE
OG0005819	-25,182571	56,365141	-20,300979	52,601959	3,763183	TRUE	-1,18302	CONTRACTED	0,0177782	-1,2008	TRUE
OG0005847	-17,538295	41,076589	-11,132466	34,264932	6,811657	TRUE	-1,1812	CONTRACTED	-0,0166936	-1,16451	TRUE
OG0005852	-31,820975	69,641949	-26,121299	64,242598	5,399351	TRUE	-2,50228	CONTRACTED	-0,0453958	-2,45688	TRUE
OG0005879	-29,491054	64,982108	-24,784654	61,569308	3,412800	TRUE	-1,17966	CONTRACTED	-0,0403101	-1,13935	TRUE
OG0005882	-41,938617	89,877235	-37,509111	87,018222	2,859012	TRUE	-0,177753	CONTRACTED	-0,0220348	-0,155718	TRUE
OG0005885	-40,993214	87,986428	-29,418275	70,836550	17,149878	TRUE	-4,07784	CONTRACTED	-0,0367317	-4,04111	TRUE
OG0005887	-39,752345	85,504691	-33,472325	78,944649	6,560042	TRUE	-1,35528	CONTRACTED	-0,0018514	-1,35343	TRUE
OG0005898	-44,248253	94,496505	-39,158117	90,316235	4,180271	TRUE	-1,55775	CONTRACTED	-0,0952032	-1,46255	TRUE
OG0005956	-25,412142	56,824283	-20,450558	52,901115	3,923168	TRUE	-1,21656	CONTRACTED	-0,0189782	-1,19758	TRUE
OG0005983	-28,134252	62,268504	-23,918157	59,836314	2,432190	TRUE	-1,05134	CONTRACTED	0,0173144	-1,06865	TRUE
OG0006022	-44,194767	94,389534	-37,275377	86,550753	7,838781	TRUE	-2,91103	CONTRACTED	0,116437	-3,02747	TRUE
OG0006023	-34,247841	74,495682	-20,980017	53,960034	20,535648	TRUE	-1,83243	CONTRACTED	-0,0278995	-1,80453	TRUE
OG0006049	-28,429512	62,859024	-23,769631	59,539262	3,319763	TRUE	-0,853388	CONTRACTED	-0,056206	-0,797182	TRUE
OG0006084	-20,991973	47,983946	-16,037349	44,074698	3,909248	TRUE	-0,932721	CONTRACTED	-0,011575	-0,921146	TRUE
OG0006088	-24,873348	55,746695	-20,017966	52,035933	3,710762	TRUE	-0,265515	CONTRACTED	-0,0132751	-0,25224	TRUE
OG0006095	-30,126829	66,253659	-24,907385	61,814769	4,438890	TRUE	-1,53512	CONTRACTED	-0,0189675	-1,51615	TRUE
OG0006096	-40,003398	86,006796	-35,214214	82,428427	3,578369	TRUE	-0,0973634	CONTRACTED	-0,0858835	-0,0114799	TRUE
OG0006103	-43,300085	92,600170	-38,598990	89,197980	3,402190	TRUE	-1,65844	CONTRACTED	-0,118242	-1,5402	TRUE
OG0006118	-27,652995	61,305990	-23,561126	59,122252	2,183738	TRUE	-0,797819	CONTRACTED	-0,057209	-0,74061	TRUE
OG0006124	-20,790384	47,580768	-15,319889	42,639778	4,940990	TRUE	-2,22484	CONTRACTED	-0,0180253	-2,20681	TRUE
OG0006128	-24,901005	55,802010	-20,891201	53,782402	2,019608	TRUE	-0,527544	CONTRACTED	-0,0577795	-0,469765	TRUE
OG0006136	-36,054376	78,108753	-31,911297	75,822593	2,286159	TRUE	-0,55193	CONTRACTED	-0,0535394	-0,498391	TRUE
OG0006145	-14,446588	34,893177	-7,550382	27,100765	7,792412	TRUE	-1,04854	CONTRACTED	0	-1,04854	TRUE
OG0006154	-43,903940	93,807880	-33,383258	78,766516	15,041364	TRUE	-1,28619	CONTRACTED	0,0041883	-1,29038	TRUE
OG0006172	-20,040174	46,080349	-14,607839	41,215678	4,864671	TRUE	-2,28622	CONTRACTED	-0,0177937	-2,26843	TRUE
OG0006200	-21,577864	49,155729	-15,932151	43,864302	5,291427	TRUE	-1,31272	CONTRACTED	-0,0003178	-1,3124	TRUE
OG0006203	-22,138916	50,277831	-16,175824	44,351648	5,926183	TRUE	-1,50214	CONTRACTED	0,0004153	-1,50256	TRUE
OG0006253	-26,578816	59,157633	-22,318470	56,636939	2,520693	TRUE	-1,12962	CONTRACTED	-0,037434	-1,09219	TRUE
OG0006263	-26,910697	59,821393	-20,384633	52,769266	7,052128	TRUE	-0,406407	CONTRACTED	-0,0731804	-0,333227	TRUE
OG0006268	-20,790384	47,580768	-15,319889	42,639778	4,940990	TRUE	-2,22484	CONTRACTED	-0,0180253	-2,20681	TRUE
OG0006277	-24,522670	55,045341	-20,083811	52,167622	2,877719	TRUE	-1,22704	CONTRACTED	-0,0394365	-1,1876	TRUE
OG0006278	-39,991653	85,983306	-34,108999	80,217997	5,765309	TRUE	-1,8711	CONTRACTED	-0,0201271	-1,85097	TRUE
OG0006297	-33,059975	72,119950	-28,460523	68,921046	3,198904	TRUE	-1,98014	CONTRACTED	-0,0306643	-1,94948	TRUE
OG0006298	-27,988163	61,976326	-20,224272	52,448544	9,527783	TRUE	-1,19145	CONTRACTED	-0,0181077	-1,17334	TRUE
OG0006312	-25,088760	56,177519	-21,058495	54,116990	2,060529	TRUE	-0,50165	CONTRACTED	-0,057028	-0,444622	TRUE
OG0006321	-41,647695	89,295390	-37,518700	87,037400	2,257990	TRUE	-0,31328	CONTRACTED	-0,133521	-0,179759	TRUE
OG0006345	-36,947569	79,895138	-30,701265	73,402530	6,492608	TRUE	-0,756978	CONTRACTED	-0,0224837	-0,734494	TRUE
OG0006351	-30,878495	67,756990	-26,686031	65,372062	2,384928	TRUE	-1,11326	CONTRACTED	-0,037544	-1,07572	TRUE
OG0006364	-19,212026	44,424053	-12,977070	37,954140	6,469913	TRUE	-0,674677	CONTRACTED	-1,00E-07	-0,674677	TRUE
OG0006369	-41,729384	89,458767	-36,567108	85,134216	4,324551	TRUE	-1,28128	CONTRACTED	-0,0797226	-1,20156	TRUE
OG0006375	-34,240434	74,480867	-30,153466	72,306933	2,173935	TRUE	-1,34913	CONTRACTED	-0,0168066	-1,33232	TRUE
OG0006380	-37,759233	81,518466	-31,898002	75,796004	5,722461	TRUE	-1,82335	CONTRACTED	-0,0340671	-1,78928	TRUE
OG0006387	-40,136677	86,273355	-33,852826	79,705651	6,567703	TRUE	-1,94427	CONTRACTED	-0,0543042	-1,88997	TRUE
OG0006396	-28,422644	62,845289	-21,280242	54,560483	8,284806	TRUE	-0,602202	CONTRACTED	-0,0377735	-0,564428	TRUE
OG0006400	-27,717796	61,435592	-23,202510	58,405020	3,030572	TRUE	-2,37636	CONTRACTED	-0,0380894	-2,33827	TRUE
OG0006403	-44,540820	95,081641	-39,977204	91,954409	3,127232	TRUE	-1,89412	CONTRACTED	-0,0203587	-1,87376	TRUE
OG0006416	-35,115962	76,231924	-30,793120	73,586240	2,645684	TRUE	-1,59003	CONTRACTED	-0,0306828	-1,55935	TRUE
OG0006417	-26,775842	59,551684	-22,748289	57,496577	2,055106	TRUE	-0,0286662	CONTRACTED	-0,0340168	0,0053506	FALSE
OG0006423	-40,308426	86,616851	-35,644563	83,289127	3,327725	TRUE	-2,4773	CONTRACTED	-0,23677	-2,24053	TRUE
OG0006425	-28,038373	62,076746	-23,966204	59,932408	2,144338	TRUE	-1,87899	CONTRACTED	-0,018428	-1,86056	TRUE
OG0006429	-21,985209	49,970417	-16,578087	45,156174	4,814243	TRUE	-0,155827	CONTRACTED	-0,0401187	-0,115708	TRUE
OG0006430	-39,530558	85,061115	-31,726897	75,453794	9,607321	TRUE	-1,62939	CONTRACTED	-0,0909039	-1,53849	TRUE
OG0006444	-25,265594	56,531188	-20,857018	53,714037	2,817152	TRUE	-2,69856	CONTRACTED	-0,035708	-2,66285	TRUE
OG0006450	-39,239962	84,479923	-20,613369	53,226737	31,253186	TRUE	-1,35394	CONTRACTED	-0,0100629	-1,34388	TRUE
OG0006477	-25,199095	56,398190	-21,198738	54,397475	2,000714	TRUE	-2,58303	CONTRACTED	-0,0600188	-2,52301	TRUE
OG0006483	-25,756220	57,512439	-21,610259	55,220519	2,291921	TRUE	-2,07265	CONTRACTED	-0,0393286	-2,03332	TRUE
OG0006498	-16,232431	38,464862	-11,321686	34,643372	3,821491	TRUE	-0,663447	CONTRACTED	-0,0176277	-0,645819	TRUE
OG0006503	-43,672172	93,344343	-37,199515	86,399029	6,945314	TRUE	-0,804853	CONTRACTED	-0,140845	-0,664008	TRUE
OG0006510	-21,844489	49,688977	-17,036656	46,073311	3,615666	TRUE	-1,96164	CONTRACTED	-0,0028529	-1,95879	TRUE
OG0006517	-16,875072	39,750144	-11,092237	34,184474	5,565670	TRUE	-2,27903	CONTRACTED	-0,0136272	-2,2654	TRUE
OG0006528	-43,328674	92,657348	-38,791638	89,583276	3,074072	TRUE	-0,331742	CONTRACTED	-0,0657565	-0,265985	TRUE
OG0006535	-48,027890	102,055780	-41,505085	95,010170	7,045610	TRUE	-0,49072	CONTRACTED	-0,123679	-0,367041	TRUE
OG0006544	-34,323041	74,646082	-22,786877	57,573754	17,072328	TRUE	-0,171378	CONTRACTED	-0,018366	-0,153012	TRUE
OG0006551	-33,577061	73,154121	-29,068783	70,137567	3,016555	TRUE	-1,49945	CONTRACTED	-0,0875798	-1,41187	TRUE
OG0006565	-33,664700	73,329400	-27,065545	66,131090	7,198310	TRUE	-2,69344	CONTRACTED	0,0026006	-2,69604	TRUE
OG0006568	-39,302564	84,605128	-32,700912	77,401823	7,203305	TRUE	-1,66973	CONTRACTED	-0,11549	-1,55424	TRUE
OG0006572	-22,831469	51,662938	-18,370497	48,740993	2,921945	TRUE	-1,29767	CONTRACTED	-0,0366149	-1,26106	TRUE
OG0006581	-23,453063	52,906126	-19,095523	50,191045	2,715081	TRUE	-0,550908	CONTRACTED	-0,0368555	-0,514052	TRUE
OG0006587	-49,708384	105,416768	-43,256533	98,513065	6,903703	TRUE	-13,3175	CONTRACTED	-0,0919091	-13,2256	TRUE
OG0006589	-38,567516	83,135032	-30,989761	73,979521	9,155511	TRUE	-4,51415	CONTRACTED	-0,0707504	-4,4434	TRUE
OG0006604	-44,840957	95,681914	-40,608055	93,216110	2,465805	TRUE	-3,03812	CONTRACTED	-0,169838	-2,86828	TRUE
OG0006618	-41,516395	89,032790	-32,104696	76,209391	12,823399	TRUE	-0,45232	CONTRACTED	-0,0436797	-0,40864	TRUE
OG0006623	-33,333891	72,667782	-24,823782	61,647564	11,020217	TRUE	-1,17102	CONTRACTED	-0,0180769	-1,15294	TRUE
OG0006625	-32,393072	70,786143	-24,004184	60,008367	10,777776	TRUE	-1,51111	CONTRACTED	-0,0359273	-1,47518	TRUE
OG0006634	-43,086539	92,173078	-32,932251	77,864503	14,308575	TRUE	-0,478021	CONTRACTED	-0,0594114	-0,41861	TRUE
OG0006638	-31,257874	68,515747	-26,237392	64,474784	4,040963	TRUE	-2,41902	CONTRACTED	-0,0498839	-2,36914	TRUE
OG0006640	-18,874155	43,748309	-14,823531	41,647062	2,101247	TRUE	-0,916796	CONTRACTED	-0,0329877	-0,883808	TRUE
OG0006671	-33,548002	73,096004	-29,321412	70,642825	2,453179	TRUE	-1,15298	CONTRACTED	-0,077505	-1,07547	TRUE
OG0006695	-24,013021	54,026042	-18,686762	49,373523	4,652519	TRUE	-1,41588	CONTRACTED	-0,0337584	-1,38212	TRUE
OG0006698	-33,355377	72,710754	-26,003116	64,006233	8,704521	TRUE	-2,01858	CONTRACTED	-0,0582633	-1,96032	TRUE
OG0006711	-35,284333	76,568667	-25,813263	63,626527	12,942140	TRUE	-0,450176	CONTRACTED	-0,0354165	-0,41476	TRUE
OG0006731	-27,096949	60,193898	-21,801582	55,603164	4,590734	TRUE	-2,94788	CONTRACTED	-0,0365336	-2,91135	TRUE
OG0006749	-29,792026	65,584052	-25,764860	63,529720	2,054332	TRUE	-2,30285	CONTRACTED	-0,0698726	-2,23298	TRUE
OG0006768	-34,506588	75,013177	-28,853532	69,707063	5,306114	TRUE	-1,94039	CONTRACTED	-0,0536409	-1,88675	TRUE
OG0006779	-36,884285	79,768570	-31,522293	75,044587	4,723983	TRUE	-1,57634	CONTRACTED	-0,0747877	-1,50155	TRUE
OG0006781	-46,704659	99,409318	-41,280039	94,560078	4,849240	TRUE	-0,410806	CONTRACTED	-0,547164	0,136358	FALSE
OG0006788	-31,869106	69,738212	-27,461731	66,923462	2,814750	TRUE	-2,0136	CONTRACTED	-0,0429329	-1,97067	TRUE
OG0006794	-35,459218	76,918436	-30,829770	73,659539	3,258897	TRUE	-1,21192	CONTRACTED	-0,0749424	-1,13698	TRUE
OG0006804	-29,920829	65,841658	-22,835137	57,670274	8,171384	TRUE	-2,4907	CONTRACTED	-0,0565054	-2,43419	TRUE
OG0006859	-35,900404	77,800809	-27,457496	66,914992	10,885817	TRUE	-4,60853	CONTRACTED	-0,0186385	-4,58989	TRUE
OG0006896	-37,108876	80,217751	-30,469493	72,938985	7,278766	TRUE	-0,707227	CONTRACTED	-0,0992828	-0,607944	TRUE
OG0006923	-24,476465	54,952929	-19,660669	51,321337	3,631592	TRUE	-0,30541	CONTRACTED	-0,0955566	-0,209853	TRUE
OG0006932	-26,491584	58,983168	-21,184327	54,368654	4,614514	TRUE	-1,38064	CONTRACTED	-0,0046408	-1,376	TRUE
OG0006947	-28,993970	63,987940	-23,885395	59,770791	4,217149	TRUE	-0,272341	CONTRACTED	-0,0321414	-0,2402	TRUE
OG0006952	-27,489808	60,979617	-20,543740	53,087480	7,892137	TRUE	-2,15563	CONTRACTED	-0,0307786	-2,12485	TRUE
OG0006957	-23,758136	53,516271	-19,693013	51,386027	2,130244	TRUE	-1,23645	CONTRACTED	-0,0524251	-1,18402	TRUE
OG0006961	-22,439126	50,878251	-17,945620	47,891240	2,987012	TRUE	-0,209578	CONTRACTED	-0,0976349	-0,111943	TRUE
OG0006967	-32,099981	70,199963	-25,115411	62,230821	7,969142	TRUE	-1,24076	CONTRACTED	-0,0228825	-1,21788	TRUE
OG0006975	-36,691130	79,382259	-31,307035	74,614070	4,768189	TRUE	-2,1475	CONTRACTED	0,0800571	-2,22756	TRUE
OG0006976	-49,972143	105,944286	-44,508396	101,016793	4,927493	TRUE	-12,7578	CONTRACTED	-0,62915	-12,1287	TRUE
OG0006978	-40,226579	86,453157	-32,722977	77,445954	9,007203	TRUE	-1,18091	CONTRACTED	-0,13071	-1,0502	TRUE
OG0006999	-40,969305	87,938610	-36,027261	84,054521	3,884088	TRUE	-1,50421	CONTRACTED	-0,0901598	-1,41405	TRUE
OG0007021	-33,019062	72,038124	-26,717201	65,434402	6,603721	TRUE	-2,69296	CONTRACTED	-0,0803585	-2,6126	TRUE
OG0007025	-37,599958	81,199915	-29,646092	71,292185	9,907731	TRUE	-1,53714	CONTRACTED	-0,134537	-1,4026	TRUE
OG0007031	-26,172255	58,344511	-18,417526	48,835052	9,509458	TRUE	-1,82827	CONTRACTED	-0,0500581	-1,77821	TRUE
OG0007034	-29,326578	64,653155	-21,110157	54,220314	10,432841	TRUE	-2,40268	CONTRACTED	-0,0221884	-2,38049	TRUE
OG0007044	-29,696982	65,393964	-22,770602	57,541205	7,852760	TRUE	-3,04306	CONTRACTED	-0,0777626	-2,9653	TRUE
OG0007046	-34,396645	74,793291	-29,723572	71,447144	3,346146	TRUE	-2,30858	CONTRACTED	0,0007249	-2,3093	TRUE
OG0007052	-25,008843	56,017685	-18,219773	48,439547	7,578139	TRUE	-0,553088	CONTRACTED	-0,0546334	-0,498455	TRUE
OG0007074	-34,015387	74,030775	-27,376102	66,752204	7,278571	TRUE	-0,0711379	CONTRACTED	-0,0907454	0,0196075	FALSE
OG0007081	-38,429820	82,859640	-24,853235	61,706470	21,153170	TRUE	-2,0283	CONTRACTED	-0,0594229	-1,96888	TRUE
OG0007089	-32,561272	71,122543	-28,467197	68,934395	2,188149	TRUE	-1,23148	CONTRACTED	-0,0524321	-1,17905	TRUE
OG0007091	-32,217127	70,434255	-19,786775	51,573549	18,860706	TRUE	-0,588929	CONTRACTED	-0,0544794	-0,53445	TRUE
OG0007092	-40,627738	87,255476	-29,147212	70,294423	16,961053	TRUE	-1,10153	CONTRACTED	-0,0514947	-1,05004	TRUE
OG0007101	-36,273129	78,546258	-26,021440	64,042880	14,503378	TRUE	-1,96689	CONTRACTED	-0,0753884	-1,8915	TRUE
OG0007126	-39,519522	85,039044	-34,729662	81,459323	3,579721	TRUE	-2,06404	CONTRACTED	-0,0936125	-1,97043	TRUE
OG0007138	-32,844028	71,688057	-24,331118	60,662237	11,025820	TRUE	-0,886866	CONTRACTED	-0,0557242	-0,831142	TRUE
OG0007139	-38,327858	82,655715	-34,290960	80,581920	2,073795	TRUE	-1,16963	CONTRACTED	-0,138114	-1,03152	TRUE
OG0007152	-27,659523	61,319046	-21,445037	54,890073	6,428973	TRUE	-3,48241	CONTRACTED	-0,10079	-3,38162	TRUE
OG0007156	-28,586158	63,172316	-23,075058	58,150116	5,022200	TRUE	-1,62343	CONTRACTED	-0,0668991	-1,55653	TRUE
OG0007170	-39,280807	84,561613	-33,883949	79,767897	4,793716	TRUE	-1,53623	CONTRACTED	-0,198525	-1,3377	TRUE
OG0007178	-35,496382	76,992763	-27,990373	67,980745	9,012018	TRUE	-0,80091	CONTRACTED	-0,124171	-0,676739	TRUE
OG0007279	-38,958662	83,917323	-31,968767	75,937534	7,979790	TRUE	-1,89572	CONTRACTED	-0,0765819	-1,81914	TRUE
OG0007280	-33,131447	72,262894	-26,916037	65,832075	6,430819	TRUE	-1,3145	CONTRACTED	-0,1402	-1,1743	TRUE
OG0007299	-32,224743	70,449486	-27,929688	67,859375	2,590110	TRUE	-3,36965	CONTRACTED	-0,127714	-3,24194	TRUE
OG0007310	-36,128916	78,257832	-28,707423	69,414845	8,842986	TRUE	-0,866698	CONTRACTED	-0,038471	-0,828227	TRUE
OG0007325	-37,518422	81,036845	-30,760930	73,521861	7,514984	TRUE	-0,195366	CONTRACTED	-0,196091	0,000725	FALSE
OG0007337	-41,559034	89,118069	-35,813499	83,626997	5,491071	TRUE	-0,772032	CONTRACTED	0,0505142	-0,822546	TRUE
OG0007373	-40,977294	87,954589	-33,818265	79,636529	8,318060	TRUE	-4,01139	CONTRACTED	-0,0891111	-3,92228	TRUE
OG0007385	-41,150452	88,300903	-36,951866	85,903732	2,397171	TRUE	-0,306336	CONTRACTED	-0,189714	-0,116622	TRUE
OG0007390	-34,183029	74,366058	-28,896074	69,792149	4,573909	TRUE	-3,19052	CONTRACTED	-0,147354	-3,04317	TRUE
OG0007392	-40,782360	87,564720	-32,835288	77,670576	9,894144	TRUE	-0,0245712	CONTRACTED	-0,191171	0,1666	FALSE
OG0007396	-32,157863	70,315726	-28,033353	68,066706	2,249020	TRUE	-0,569766	CONTRACTED	-0,0436163	-0,52615	TRUE
OG0007405	-42,275911	90,551822	-37,268618	86,537236	4,014586	TRUE	-0,33067	CONTRACTED	0	-0,33067	TRUE
OG0007411	-39,521700	85,043400	-35,264478	82,528957	2,514443	TRUE	-11,2855	CONTRACTED	-0,121918	-11,1636	TRUE
OG0007418	-36,027048	78,054096	-31,216581	74,433162	3,620935	TRUE	-2,5212	CONTRACTED	-0,13857	-2,38263	TRUE
OG0007429	-38,212489	82,424977	-32,504428	77,008857	5,416120	TRUE	-3,88721	CONTRACTED	-0,2181	-3,66911	TRUE
OG0007431	-36,098280	78,196559	-31,583863	75,167725	3,028834	TRUE	-2,43507	CONTRACTED	-0,0067336	-2,42834	TRUE
OG0007487	-35,527707	77,055413	-30,405513	72,811026	4,244387	TRUE	-2,48557	CONTRACTED	-0,161311	-2,32426	TRUE
OG0007510	-34,938379	75,876758	-25,751813	63,503627	12,373131	TRUE	-2,11762	CONTRACTED	-0,030961	-2,08666	TRUE
OG0007511	-39,463460	84,926920	-34,427759	80,855518	4,071402	TRUE	-5,04067	CONTRACTED	0,0571749	-5,09784	TRUE
OG0007562	-28,519555	63,039109	-23,538761	59,077523	3,961586	TRUE	-0,769022	CONTRACTED	-0,122766	-0,646256	TRUE
OG0007565	-32,136850	70,273700	-27,042860	66,085720	4,187980	TRUE	-0,0180652	CONTRACTED	-0,121192	0,103127	FALSE
OG0007572	-38,615406	83,230813	-33,839534	79,679068	3,551745	TRUE	-0,223309	CONTRACTED	-0,249895	0,026586	FALSE
OG0007620	-40,467257	86,934514	-34,394147	80,788295	6,146219	TRUE	-0,865369	CONTRACTED	-0,177203	-0,688166	TRUE
OG0007731	-32,600566	71,201132	-27,388333	66,776667	4,424465	TRUE	-1,58424	CONTRACTED	-0,15663	-1,42761	TRUE
OG0007762	-34,496620	74,993239	-28,445749	68,891498	6,101741	TRUE	-0,894978	CONTRACTED	0,0149099	-0,909888	TRUE
OG0007841	-39,728228	85,456456	-34,074998	80,149997	5,306459	TRUE	-2,1513	CONTRACTED	0,0047718	-2,15607	TRUE
OG0007932	-34,323213	74,646426	-28,993171	69,986341	4,660084	TRUE	-1,28784	CONTRACTED	-0,0712384	-1,2166	TRUE
OG0007936	-20,457191	46,914381	-14,221005	40,442010	6,472371	TRUE	-0,16325	CONTRACTED	-0,0403671	-0,122883	TRUE
OG0007943	-44,347210	94,694420	-36,261765	84,523531	10,170889	TRUE	-39,5813	CONTRACTED	-0,812423	-38,7689	TRUE
OG0008032	-26,089646	58,179292	-22,027678	56,055355	2,123936	TRUE	-0,430553	CONTRACTED	-0,063283	-0,36727	TRUE
OG0008045	-31,919008	69,838017	-27,906357	67,812715	2,025302	TRUE	-3,33647	CONTRACTED	-0,0287156	-3,30775	TRUE
OG0008225	-38,420565	82,841131	-34,060424	80,120849	2,720282	TRUE	-12,2459	CONTRACTED	-0,654041	-11,5919	TRUE
OG0008311	-27,705743	61,411485	-22,455669	56,911337	4,500148	TRUE	-1,7417	CONTRACTED	-0,0056021	-1,7361	TRUE
OG0008413	-26,634494	59,268987	-22,265731	56,531463	2,737525	TRUE	-1,85538	CONTRACTED	-0,104268	-1,75111	TRUE
OG0008507	-34,338749	74,677497	-23,110882	58,221763	16,455734	TRUE	-8,47376	CONTRACTED	-0,0878974	-8,38586	TRUE
OG0008539	-35,993659	77,987319	-29,988101	71,976202	6,011117	TRUE	-4,16732	CONTRACTED	-0,172958	-3,99436	TRUE
OG0008558	-30,389980	66,779960	-24,917222	61,834444	4,945516	TRUE	-0,224231	CONTRACTED	0,715954	-0,940185	TRUE
OG0008607	-30,548309	67,096619	-25,722402	63,444803	3,651816	TRUE	-6,48067	CONTRACTED	-0,350373	-6,1303	TRUE
OG0008628	-34,315566	74,631132	-29,712617	71,425234	3,205898	TRUE	-2,59157	CONTRACTED	-0,346107	-2,24546	TRUE
OG0008658	-35,039784	76,079569	-30,726299	73,452598	2,626971	TRUE	0	CONTRACTED	-4,07194	4,07194	FALSE
OG0008838	-24,081379	54,162757	-18,118789	48,237579	5,925178	TRUE	-4,29588	CONTRACTED	0,136129	-4,43201	TRUE
OG0008883	-32,275944	70,551887	-28,260183	68,520365	2,031522	TRUE	-0,349005	CONTRACTED	-1,02162	0,672615	FALSE
OG0008963	-29,910081	65,820161	-21,132112	54,264225	11,555937	TRUE	-3,79269	CONTRACTED	-0,133103	-3,65959	TRUE
OG0008966	-31,948907	69,897815	-21,964976	55,929952	13,967863	TRUE	-10,4642	CONTRACTED	-0,0881698	-10,376	TRUE
OG0008982	-30,554115	67,108230	-21,113219	54,226438	12,881792	TRUE	-1,75574	CONTRACTED	0	-1,75574	TRUE
OG0009114	-22,943369	51,886738	-18,008952	48,017905	3,868834	TRUE	-3,75601	CONTRACTED	-0,252699	-3,50331	TRUE
OG0009115	-30,181376	66,362751	-26,154978	64,309957	2,052794	TRUE	-23,8733	CONTRACTED	-0,774536	-23,0988	TRUE
OG0009132	-26,872275	59,744550	-20,292296	52,584591	7,159958	TRUE	-1,04114	CONTRACTED	-0,0667745	-0,974365	TRUE
OG0009140	-32,104165	70,208330	-28,042504	68,085008	2,123322	TRUE	-8,22991	CONTRACTED	-9,83601	1,6061	FALSE
OG0009160	-28,950804	63,901609	-23,845965	59,691931	4,209678	TRUE	-0,0055423	CONTRACTED	-0,236522	0,23098	FALSE
OG0009274	-17,865482	41,730964	-12,674862	37,349725	4,381239	TRUE	-3,36152	CONTRACTED	-0,0808531	-3,28067	TRUE
OG0009303	-23,946663	53,893326	-17,183124	46,366249	7,527077	TRUE	-1,32762	CONTRACTED	-0,13373	-1,19389	TRUE
OG0009311	-25,725516	57,451031	-18,435295	48,870591	8,580441	TRUE	-2,12181	CONTRACTED	-0,0878993	-2,03391	TRUE
OG0009312	-28,907894	63,815787	-13,131027	38,262055	25,553733	TRUE	-8,07363	CONTRACTED	-0,061919	-8,01171	TRUE
OG0009471	-17,771851	41,543701	-13,670654	39,341308	2,202393	TRUE	-0,816979	CONTRACTED	0,0576052	-0,874584	TRUE
OG0009554	-29,150355	64,300710	-24,181239	60,362478	3,938232	TRUE	-2,88052	CONTRACTED	-0,156266	-2,72425	TRUE
OG0009601	-28,461725	62,923451	-23,217855	58,435710	4,487740	TRUE	-20,4572	CONTRACTED	-231,448	210,991	FALSE
OG0009617	-18,032546	42,065093	-11,674022	35,348044	6,717049	TRUE	-3446,11	CONTRACTED	-66,0602	-3380,05	TRUE
OG0009710	-21,433683	48,867367	-15,376637	42,753273	6,114094	TRUE	-2,42296	CONTRACTED	-0,191718	-2,23124	TRUE
OG0009903	-25,710583	57,421165	-18,992149	49,984297	7,436868	TRUE	-4,73738	CONTRACTED	-0,174704	-4,56268	TRUE
OG0009989	-23,885410	53,770820	-17,244844	46,489687	7,281133	TRUE	-3,00185	CONTRACTED	-0,200172	-2,80168	TRUE
OG0010085	-24,863809	55,727618	-19,469919	50,939839	4,787779	TRUE	-15,7662	CONTRACTED	-60,4576	44,6914	FALSE
OG0010164	-24,341748	54,683495	-19,444219	50,888437	3,795058	TRUE	-13,05	CONTRACTED	-0,824387	-12,2256	TRUE
OG0010213	-19,554057	45,108113	-15,107220	42,214439	2,893674	TRUE	-0,53734	CONTRACTED	-0,212705	-0,324635	TRUE
OG0010288	-21,981571	49,963142	-15,392625	42,785251	7,177891	TRUE	-37,4315	CONTRACTED	-21,6025	-15,829	TRUE
OG0010428	-22,283108	50,566215	-18,109957	48,219915	2,346301	TRUE	-20,331	CONTRACTED	-0,935057	-19,3959	TRUE
OG0010444	-21,042045	48,084090	-15,769045	43,538091	4,545999	TRUE	-1,82434	CONTRACTED	-0,533914	-1,29043	TRUE
OG0010519	-22,567756	51,135513	-17,110560	46,221120	4,914393	TRUE	-0,870263	CONTRACTED	-0,237069	-0,633194	TRUE
OG0010896	-21,019143	48,038285	-16,437239	44,874478	3,163808	TRUE	-2,07744	CONTRACTED	-0,284876	-1,79256	TRUE
OG0011210	-15,569208	37,138416	-11,376256	34,752512	2,385904	TRUE	-7,76057	CONTRACTED	0,296881	-8,05745	TRUE
OG0011463	-19,260503	44,521007	-14,755201	41,510402	3,010605	TRUE	-0,165221	CONTRACTED	0,651918	-0,817139	TRUE
OG0012146	-16,801421	39,602843	-12,093054	36,186109	3,416734	TRUE	-80,7386	CONTRACTED	-238,568	157,829	FALSE
OG0012271	-14,635690	35,271381	-8,277179	28,554358	6,717022	TRUE	-151,508	CONTRACTED	-2654,14	2502,63	FALSE
OG0012277	-16,885316	39,770632	-11,999325	35,998650	3,771982	TRUE	-3,15523	CONTRACTED	-0,289163	-2,86607	TRUE
OG0012347	-14,280487	34,560974	-10,210870	32,421740	2,139234	TRUE	-0,736559	CONTRACTED	-3,0364	2,29984	FALSE
OG0012557	-15,636219	37,272438	-11,507028	35,014056	2,258382	TRUE	-11,2941	CONTRACTED	-406,811	395,517	FALSE
OG0013297	-13,736223	33,472447	-7,668589	27,337179	6,135268	TRUE	-3,69E+07	CONTRACTED	-2,71E+08	233827600	FALSE
OG0013314	-15,638471	37,276942	-11,053855	34,107710	3,169232	TRUE	-0,537083	CONTRACTED	-1,21759	0,680507	FALSE
OG0013319	-14,995989	35,991978	-10,347334	32,694669	3,297310	TRUE	-0,0078163	CONTRACTED	-1,7201	1,71228	FALSE
OG0013321	-14,995989	35,991978	-10,347334	32,694669	3,297310	TRUE	-0,0078163	CONTRACTED	-1,7201	1,71228	FALSE
OG0013355	-15,707632	37,415263	-11,116649	34,233298	3,181966	TRUE	-0,00647	CONTRACTED	-1,49189	1,48542	FALSE
OG0014803	-13,044309	32,088617	-7,392241	26,784482	5,304135	TRUE	-0,749493	CONTRACTED	0,0031804	-0,752673	TRUE
OG0014816	-13,108862	32,217725	-6,547573	25,095146	7,122579	TRUE	-0,43348	CONTRACTED	-5,87392	5,44044	FALSE
OG0014820	-13,197081	32,394161	-6,521226	25,042452	7,351709	TRUE	-6,70979	CONTRACTED	-1,11422	-5,59557	TRUE
OG0014832	-13,197081	32,394161	-6,521226	25,042452	7,351709	TRUE	-6,70979	CONTRACTED	-1,11422	-5,59557	TRUE
OG0014877	-13,046644	32,093288	-6,441700	24,883400	7,209887	TRUE	-69,9218	CONTRACTED	-210,002	140,08	FALSE
OG0000003	-157,369782	320,739563	-160,382759	332,765518	-12,025955	FALSE
OG0000004	-143,161542	292,323084	-140,625028	293,250056	-0,926972	FALSE
OG0000005	-145,869558	297,739116	-150,793564	313,587128	-15,848013	FALSE
OG0000007	-147,039055	300,078109	-145,488381	302,976763	-2,898654	FALSE
OG0000008	-158,962759	323,925518	-162,775747	337,551494	-13,625975	FALSE
OG0000009	-144,183554	294,367109	-148,517692	309,035385	-14,668276	FALSE
OG0000012	-154,360803	314,721605	-156,821954	325,643907	-10,922302	FALSE
OG0000013	-140,315319	286,630638	-152,716401	317,432802	-30,802165	FALSE
OG0000014	-147,995745	301,991489	-146,737975	305,475949	-3,484460	FALSE
OG0000015	-92,622148	191,244296	-103,200789	218,401579	-27,157283	FALSE
OG0000016	-128,163581	262,327162	-128,940612	269,881224	-7,554061	FALSE
OG0000017	-127,764531	261,529063	-124,913258	261,826516	-0,297453	FALSE
OG0000018	-150,375863	306,751726	-160,565442	333,130885	-26,379159	FALSE
OG0000019	-136,662040	279,324080	-133,949353	279,898707	-0,574627	FALSE
OG0000020	-132,820987	271,641975	-130,241317	272,482633	-0,840658	FALSE
OG0000021	-113,712729	233,425458	-112,588718	237,177436	-3,751979	FALSE
OG0000022	-138,298837	282,597674	-137,301823	286,603646	-4,005973	FALSE
OG0000023	-108,140616	222,281231	-109,438617	230,877233	-8,596002	FALSE
OG0000024	-136,487492	278,974984	-135,968290	283,936581	-4,961597	FALSE
OG0000026	-106,443012	218,886024	-106,318568	224,637136	-5,751112	FALSE
OG0000027	-115,609639	237,219279	-120,084422	252,168844	-14,949565	FALSE
OG0000028	-126,209145	258,418291	-138,262977	288,525955	-30,107664	FALSE
OG0000029	-112,064868	230,129736	-112,558491	237,116983	-6,987246	FALSE
OG0000030	-109,230465	224,460930	-108,011358	228,022716	-3,561786	FALSE
OG0000031	-116,748250	239,496499	-118,828695	249,657390	-10,160891	FALSE
OG0000032	-120,690809	247,381618	-120,166775	252,333550	-4,951933	FALSE
OG0000033	-102,096077	210,192155	-99,310660	210,621320	-0,429165	FALSE
OG0000034	-120,058258	246,116516	-120,196005	252,392009	-6,275493	FALSE
OG0000035	-92,972892	191,945784	-97,439843	206,879686	-14,933902	FALSE
OG0000036	-104,358933	214,717866	-105,898314	223,796629	-9,078763	FALSE
OG0000037	-125,263745	256,527490	-127,255409	266,510818	-9,983329	FALSE
OG0000038	-88,585361	183,170722	-87,902140	187,804280	-4,633558	FALSE
OG0000039	-101,304567	208,609133	-100,503726	213,007452	-4,398318	FALSE
OG0000040	-111,184849	228,369699	-109,061633	230,123267	-1,753568	FALSE
OG0000041	-102,896140	211,792280	-103,853032	219,706065	-7,913785	FALSE
OG0000042	-120,381293	246,762586	-128,238324	268,476647	-21,714061	FALSE
OG0000043	-129,505662	265,011323	-137,206694	286,413388	-21,402064	FALSE
OG0000045	-117,491793	240,983587	-123,616613	259,233227	-18,249640	FALSE
OG0000046	-106,974457	219,948914	-106,423961	224,847922	-4,899008	FALSE
OG0000047	-116,450904	238,901807	-117,253698	246,507396	-7,605589	FALSE
OG0000050	-121,070533	248,141067	-120,185170	252,370340	-4,229273	FALSE
OG0000051	-126,748805	259,497610	-126,258742	264,517483	-5,019873	FALSE
OG0000052	-116,144744	238,289488	-115,341341	242,682681	-4,393193	FALSE
OG0000053	-115,872865	237,745730	-114,285424	240,570849	-2,825118	FALSE
OG0000054	-125,098261	256,196522	-125,259835	262,519671	-6,323149	FALSE
OG0000055	-114,354635	234,709270	-114,626418	241,252835	-6,543565	FALSE
OG0000056	-118,465132	242,930264	-118,582869	249,165738	-6,235474	FALSE
OG0000057	-110,726378	227,452757	-108,449585	228,899169	-1,446413	FALSE
OG0000059	-113,899899	233,799797	-111,562279	235,124558	-1,324761	FALSE
OG0000060	-110,047496	226,094992	-110,008341	232,016681	-5,921689	FALSE
OG0000062	-120,210378	246,420756	-122,660649	257,321299	-10,900543	FALSE
OG0000063	-123,333722	252,667444	-128,657993	269,315986	-16,648541	FALSE
OG0000064	-107,273285	220,546571	-109,313490	230,626980	-10,080409	FALSE
OG0000065	-95,204416	196,408831	-96,514660	205,029319	-8,620488	FALSE
OG0000066	-107,728558	221,457116	-106,331015	224,662029	-3,204913	FALSE
OG0000067	-106,220641	218,441281	-105,850697	223,701394	-5,260113	FALSE
OG0000068	-110,822341	227,644682	-110,091629	232,183259	-4,538577	FALSE
OG0000069	-108,249768	222,499535	-112,455643	236,911286	-14,411750	FALSE
OG0000070	-101,443436	208,886872	-111,506829	235,013658	-26,126786	FALSE
OG0000071	-100,548754	207,097508	-101,826636	215,653271	-8,555763	FALSE
OG0000073	-113,551991	233,103983	-112,840194	237,680388	-4,576405	FALSE
OG0000074	-123,145819	252,291638	-122,857259	257,714518	-5,422879	FALSE
OG0000075	-102,227412	210,454824	-111,834633	235,669265	-25,214441	FALSE
OG0000076	-121,410546	248,821091	-118,704970	249,409940	-0,588848	FALSE
OG0000077	-119,261066	244,522132	-119,099373	250,198746	-5,676615	FALSE
OG0000078	-123,101523	252,203046	-122,480765	256,961530	-4,758484	FALSE
OG0000079	-98,184036	202,368073	-99,327782	210,655564	-8,287491	FALSE
OG0000080	-94,082194	194,164389	-93,305375	198,610749	-4,446361	FALSE
OG0000081	-119,924027	245,848055	-148,289933	308,579867	-62,731812	FALSE
OG0000082	-109,657964	225,315927	-114,597188	241,194377	-15,878449	FALSE
OG0000083	-110,331518	226,663036	-120,091299	252,182598	-25,519562	FALSE
OG0000084	-114,374013	234,748026	-114,302849	240,605699	-5,857673	FALSE
OG0000085	-85,219967	176,439933	-83,933594	179,867188	-3,427255	FALSE
OG0000086	-111,172663	228,345326	-109,640981	231,281962	-2,936636	FALSE
OG0000087	-92,423047	190,846095	-94,819428	201,638857	-10,792762	FALSE
OG0000088	-110,461124	226,922248	-109,723534	231,447068	-4,524820	FALSE
OG0000090	-101,370128	208,740256	-100,168760	212,337520	-3,597264	FALSE
OG0000091	-98,998523	203,997045	-111,003834	234,007668	-30,010623	FALSE
OG0000092	-115,629314	237,258627	-124,896434	261,792868	-24,534241	FALSE
OG0000093	-89,679968	185,359935	-87,428203	186,856406	-1,496470	FALSE
OG0000094	-101,374928	208,749856	-100,682506	213,365012	-4,615156	FALSE
OG0000095	-102,110277	210,220554	-101,657927	215,315854	-5,095300	FALSE
OG0000096	-109,439516	224,879032	-107,563475	227,126949	-2,247917	FALSE
OG0000097	-110,687259	227,374519	-110,701023	233,402047	-6,027528	FALSE
OG0000098	-97,048057	200,096115	-99,720192	211,440383	-11,344268	FALSE
OG0000099	-68,563299	143,126597	-69,088203	150,176406	-7,049809	FALSE
OG0000100	-117,220476	240,440952	-114,499786	240,999573	-0,558621	FALSE
OG0000101	-102,778932	211,557864	-100,714854	213,429709	-1,871845	FALSE
OG0000102	-101,380214	208,760429	-133,005150	278,010300	-69,249871	FALSE
OG0000103	-116,878127	239,756253	-115,547041	243,094082	-3,337828	FALSE
OG0000104	-106,870167	219,740333	-106,310542	224,621083	-4,880750	FALSE
OG0000105	-109,001504	224,003008	-107,296793	226,593587	-2,590579	FALSE
OG0000106	-90,312104	186,624209	-88,365229	188,730459	-2,106250	FALSE
OG0000107	-91,147594	188,295188	-91,899134	195,798269	-7,503081	FALSE
OG0000108	-105,920852	217,841704	-104,669849	221,339698	-3,497994	FALSE
OG0000109	-98,846178	203,692356	-98,268376	208,536753	-4,844397	FALSE
OG0000110	-112,021495	230,042989	-109,874988	231,749976	-1,706986	FALSE
OG0000111	-115,530328	237,060656	-126,868481	265,736962	-28,676306	FALSE
OG0000112	-108,365463	222,730926	-108,679565	229,359130	-6,628204	FALSE
OG0000113	-103,489766	212,979531	-103,053096	218,106192	-5,126661	FALSE
OG0000114	-102,267815	210,535630	-103,635288	219,270576	-8,734946	FALSE
OG0000115	-92,138463	190,276927	-91,685666	195,371333	-5,094406	FALSE
OG0000116	-102,606951	211,213903	-102,306596	216,613193	-5,399290	FALSE
OG0000117	-95,574341	197,148683	-92,134673	196,269345	0,879338	FALSE
OG0000118	-108,557312	223,114623	-106,419282	224,838565	-1,723942	FALSE
OG0000119	-94,573081	195,146163	-94,024082	200,048164	-4,902001	FALSE
OG0000120	-89,433703	184,867405	-88,758701	189,517401	-4,649996	FALSE
OG0000121	-106,687193	219,374386	-106,003995	224,007990	-4,633604	FALSE
OG0000122	-109,616231	225,232462	-109,243159	230,486319	-5,253857	FALSE
OG0000123	-92,948095	191,896189	-93,391613	198,783225	-6,887036	FALSE
OG0000124	-102,742605	211,485209	-110,369642	232,739284	-21,254075	FALSE
OG0000125	-105,050152	216,100304	-105,000952	222,001905	-5,901601	FALSE
OG0000126	-108,028386	222,056772	-107,691558	227,383116	-5,326344	FALSE
OG0000127	-103,313594	212,627189	-101,971985	215,943970	-3,316782	FALSE
OG0000128	-113,089007	232,178015	-132,556654	277,113308	-44,935293	FALSE
OG0000129	-87,316433	180,632866	-87,863705	187,727410	-7,094544	FALSE
OG0000130	-99,020229	204,040458	-99,414412	210,828824	-6,788366	FALSE
OG0000131	-85,144645	176,289291	-87,893327	187,786654	-11,497363	FALSE
OG0000132	-111,316859	228,633718	-110,368226	232,736452	-4,102734	FALSE
OG0000133	-108,107385	222,214769	-109,752965	231,505929	-9,291160	FALSE
OG0000134	-85,709501	177,419002	-84,327359	180,654719	-3,235716	FALSE
OG0000135	-106,880708	219,761415	-106,562414	225,124828	-5,363412	FALSE
OG0000136	-88,372054	182,744108	-86,089399	184,178798	-1,434690	FALSE
OG0000137	-108,669151	223,338303	-108,464924	228,929848	-5,591545	FALSE
OG0000138	-99,504510	205,009020	-98,234548	208,469095	-3,460075	FALSE
OG0000139	-91,922353	189,844705	-89,934056	191,868112	-2,023407	FALSE
OG0000140	-84,667073	175,334147	-84,983279	181,966558	-6,632412	FALSE
OG0000141	-108,522302	223,044603	-112,533360	237,066720	-14,022116	FALSE
OG0000142	-105,486686	216,973371	-105,267563	222,535126	-5,561755	FALSE
OG0000143	-92,042724	190,085447	-91,847442	195,694883	-5,609436	FALSE
OG0000144	-82,710434	171,420869	-82,917235	177,834469	-6,413601	FALSE
OG0000145	-45,346083	96,692166	-48,637893	109,275786	-12,583620	FALSE
OG0000146	-108,114115	222,228230	-124,219684	260,439368	-38,211137	FALSE
OG0000147	-95,734104	197,468208	-94,489080	200,978159	-3,509951	FALSE
OG0000148	-91,170225	188,340450	-90,890936	193,781873	-5,441423	FALSE
OG0000149	-80,510784	167,021568	-78,901922	169,803844	-2,782276	FALSE
OG0000150	-113,132979	232,265959	-147,732876	307,465753	-75,199794	FALSE
OG0000151	-87,889684	181,779368	-86,428251	184,856502	-3,077134	FALSE
OG0000152	-85,435365	176,870730	-84,865552	181,731104	-4,860374	FALSE
OG0000153	-90,861567	187,723134	-90,609259	193,218518	-5,495384	FALSE
OG0000154	-106,358247	218,716495	-108,858793	229,717587	-11,001092	FALSE
OG0000155	-107,241667	220,483335	-110,011828	232,023655	-11,540321	FALSE
OG0000156	-102,238861	210,477721	-105,518697	223,037395	-12,559674	FALSE
OG0000157	-97,195737	200,391474	-97,535001	207,070002	-6,678528	FALSE
OG0000158	-80,884247	167,768494	-81,265289	174,530578	-6,762084	FALSE
OG0000159	-97,075585	200,151169	-96,586889	205,173778	-5,022609	FALSE
OG0000160	-92,577939	191,155877	-91,731230	195,462461	-4,306583	FALSE
OG0000161	-76,893447	159,786895	-76,140225	164,280450	-4,493555	FALSE
OG0000163	-89,132597	184,265193	-93,614797	199,229593	-14,964400	FALSE
OG0000164	-69,615462	145,230924	-69,336298	150,672596	-5,441672	FALSE
OG0000165	-97,231943	200,463887	-98,618994	209,237987	-8,774100	FALSE
OG0000166	-79,329243	164,658486	-80,786147	173,572295	-8,913808	FALSE
OG0000167	-89,043697	184,087394	-93,848713	199,697426	-15,610031	FALSE
OG0000168	-95,274069	196,548138	-97,968534	207,937067	-11,388929	FALSE
OG0000169	-106,858227	219,716455	-124,302967	260,605933	-40,889478	FALSE
OG0000170	-84,341681	174,683361	-89,744502	191,489003	-16,805642	FALSE
OG0000171	-94,251643	194,503287	-92,378632	196,757264	-2,253977	FALSE
OG0000173	-77,519406	161,038811	-77,776091	167,552181	-6,513370	FALSE
OG0000174	-80,702535	167,405070	-79,700237	171,400475	-3,995405	FALSE
OG0000175	-96,117250	198,234500	-94,586753	201,173505	-2,939005	FALSE
OG0000176	-93,079954	192,159907	-92,672837	197,345674	-5,185766	FALSE
OG0000177	-84,747121	175,494241	-84,636764	181,273528	-5,779287	FALSE
OG0000179	-81,680254	169,360509	-83,241968	178,483935	-9,123426	FALSE
OG0000180	-74,151028	154,302057	-71,482312	154,964623	-0,662566	FALSE
OG0000181	-80,175288	166,350577	-76,719689	165,439378	0,911199	FALSE
OG0000182	-106,407261	218,814523	-106,161587	224,323174	-5,508651	FALSE
OG0000183	-99,513565	205,027129	-104,893757	221,787513	-16,760384	FALSE
OG0000185	-101,880393	209,760786	-100,899143	213,798286	-4,037500	FALSE
OG0000186	-95,133056	196,266112	-92,699723	197,399446	-1,133334	FALSE
OG0000187	-93,290628	192,581255	-92,976676	197,953353	-5,372098	FALSE
OG0000188	-86,848235	179,696469	-85,525561	183,051123	-3,354654	FALSE
OG0000189	-91,690501	189,381002	-91,255261	194,510522	-5,129519	FALSE
OG0000191	-96,519945	199,039890	-96,840989	205,681979	-6,642089	FALSE
OG0000193	-95,637927	197,275855	-95,064101	202,128201	-4,852347	FALSE
OG0000195	-85,872929	177,745858	-85,003055	182,006109	-4,260252	FALSE
OG0000197	-87,047125	180,094250	-83,396597	178,793195	1,301056	FALSE
OG0000198	-92,470402	190,940803	-98,852955	209,705911	-18,765108	FALSE
OG0000200	-91,297197	188,594394	-90,934388	193,868777	-5,274383	FALSE
OG0000201	-95,666042	197,332083	-99,831392	211,662784	-14,330701	FALSE
OG0000202	-80,665769	167,331538	-80,430839	172,861678	-5,530139	FALSE
OG0000203	-86,119415	178,238830	-83,251084	178,502168	-0,263338	FALSE
OG0000204	-99,173084	204,346169	-95,409491	202,818983	1,527186	FALSE
OG0000205	-83,143377	172,286754	-81,732077	175,464155	-3,177401	FALSE
OG0000206	-55,539847	117,079693	-51,965197	115,930395	1,149299	FALSE
OG0000207	-87,975453	181,950907	-87,483971	186,967941	-5,017034	FALSE
OG0000209	-78,393433	162,786867	-75,650012	163,300025	-0,513158	FALSE
OG0000210	-82,363247	170,726495	-81,370568	174,741137	-4,014642	FALSE
OG0000211	-84,328515	174,657030	-84,970344	181,940687	-7,283657	FALSE
OG0000212	-86,242508	178,485016	-86,286986	184,573972	-6,088955	FALSE
OG0000213	-92,949717	191,899435	-89,743965	191,487930	0,411505	FALSE
OG0000214	-89,318777	184,637553	-95,625846	203,251693	-18,614139	FALSE
OG0000215	-87,262452	180,524905	-86,108287	184,216575	-3,691670	FALSE
OG0000216	-81,766570	169,533140	-81,392369	174,784738	-5,251599	FALSE
OG0000217	-82,568119	171,136238	-81,716926	175,433852	-4,297615	FALSE
OG0000218	-95,998108	197,996215	-93,303486	198,606971	-0,610756	FALSE
OG0000219	-76,171844	158,343688	-76,210582	164,421164	-6,077476	FALSE
OG0000220	-66,116101	138,232202	-66,057847	144,115695	-5,883492	FALSE
OG0000221	-86,002598	178,005195	-83,896278	179,792555	-1,787360	FALSE
OG0000223	-84,677843	175,355686	-83,732656	179,465312	-4,109626	FALSE
OG0000224	-96,560744	199,121488	-95,429283	202,858566	-3,737077	FALSE
OG0000225	-81,434769	168,869539	-83,814596	179,629193	-10,759654	FALSE
OG0000226	-68,912523	143,825047	-66,074890	144,149781	-0,324734	FALSE
OG0000227	-93,083686	192,167371	-92,079406	196,158812	-3,991441	FALSE
OG0000228	-97,767668	201,535335	-116,058756	244,117511	-42,582176	FALSE
OG0000229	-97,569639	201,139278	-96,445031	204,890062	-3,750784	FALSE
OG0000230	-81,012564	168,025127	-80,410949	172,821899	-4,796771	FALSE
OG0000231	-86,667422	179,334844	-85,897605	183,795211	-4,460367	FALSE
OG0000232	-72,649797	151,299594	-72,599417	157,198834	-5,899240	FALSE
OG0000233	-89,391322	184,782644	-88,783511	189,567023	-4,784379	FALSE
OG0000234	-94,082500	194,165000	-92,078225	196,156451	-1,991450	FALSE
OG0000235	-75,736390	157,472779	-78,546274	169,092548	-11,619768	FALSE
OG0000236	-86,806909	179,613819	-82,999499	177,998998	1,614820	FALSE
OG0000237	-91,664834	189,329668	-90,113917	192,227834	-2,898165	FALSE
OG0000238	-81,836099	169,672198	-81,178662	174,357324	-4,685126	FALSE
OG0000239	-97,082642	200,165284	-93,734543	199,469086	0,696198	FALSE
OG0000240	-87,176749	180,353497	-87,821408	187,642816	-7,289319	FALSE
OG0000241	-76,918404	159,836807	-76,990957	165,981914	-6,145107	FALSE
OG0000242	-84,097069	174,194137	-89,148732	190,297463	-16,103326	FALSE
OG0000243	-87,629719	181,259438	-88,819176	189,638352	-8,378914	FALSE
OG0000244	-84,754007	175,508014	-84,181589	180,363177	-4,855163	FALSE
OG0000245	-89,732193	185,464385	-89,251431	190,502862	-5,038477	FALSE
OG0000246	-30,545184	67,090368	-30,809906	73,619812	-6,529444	FALSE
OG0000247	-91,814486	189,628972	-90,135194	192,270388	-2,641417	FALSE
OG0000248	-70,722865	147,445730	-71,027814	154,055627	-6,609898	FALSE
OG0000249	-93,495512	192,991024	-91,593547	195,187093	-2,196069	FALSE
OG0000250	-81,385952	168,771903	-82,556585	177,113169	-8,341266	FALSE
OG0000251	-75,371848	156,743697	-72,619750	157,239500	-0,495803	FALSE
OG0000252	-81,152155	168,304311	-80,871530	173,743060	-5,438750	FALSE
OG0000253	-86,863162	179,726324	-86,523397	185,046794	-5,320470	FALSE
OG0000254	-52,209088	110,418177	-52,149970	116,299941	-5,881764	FALSE
OG0000255	-89,551839	185,103678	-86,939475	185,878950	-0,775272	FALSE
OG0000256	-93,720728	193,441457	-92,285930	196,571861	-3,130404	FALSE
OG0000257	-78,920012	163,840025	-77,671118	167,342235	-3,502211	FALSE
OG0000258	-76,177746	158,355493	-76,776270	165,552539	-7,197046	FALSE
OG0000259	-83,353843	172,707687	-81,564401	175,128802	-2,421115	FALSE
OG0000260	-81,843217	169,686434	-82,204008	176,408015	-6,721581	FALSE
OG0000261	-57,415991	120,831982	-57,557278	127,114557	-6,282575	FALSE
OG0000262	-94,750862	195,501724	-93,694773	199,389546	-3,887822	FALSE
OG0000263	-83,200616	172,401232	-82,371458	176,742915	-4,341683	FALSE
OG0000264	-70,712539	147,425078	-72,501558	157,003116	-9,578038	FALSE
OG0000265	-83,278729	172,557458	-81,763437	175,526875	-2,969416	FALSE
OG0000266	-63,432052	132,864103	-62,275603	136,551205	-3,687102	FALSE
OG0000267	-75,610333	157,220665	-80,327054	172,654109	-15,433444	FALSE
OG0000268	-87,764121	181,528242	-87,283334	186,566668	-5,038426	FALSE
OG0000269	-90,126516	186,253033	-88,715424	189,430847	-3,177814	FALSE
OG0000271	-86,585329	179,170657	-84,866847	181,733693	-2,563036	FALSE
OG0000273	-74,450069	154,900138	-73,771114	159,542228	-4,642089	FALSE
OG0000274	-77,963335	161,926670	-74,558977	161,117954	0,808717	FALSE
OG0000275	-55,905503	117,811006	-56,846108	125,692215	-7,881210	FALSE
OG0000276	-63,872415	133,744829	-60,346773	132,693546	1,051283	FALSE
OG0000277	-80,649032	167,298063	-80,105223	172,210446	-4,912383	FALSE
OG0000278	-74,222484	154,444969	-75,045195	162,090391	-7,645422	FALSE
OG0000279	-95,426571	196,853142	-94,838479	201,676958	-4,823816	FALSE
OG0000280	-83,406367	172,812735	-82,996783	177,993566	-5,180831	FALSE
OG0000281	-76,058405	158,116810	-75,716858	163,433716	-5,316906	FALSE
OG0000282	-75,654791	157,309581	-75,504863	163,009726	-5,700145	FALSE
OG0000283	-85,368783	176,737565	-85,332025	182,664050	-5,926485	FALSE
OG0000284	-74,863221	155,726443	-74,806249	161,612497	-5,886055	FALSE
OG0000285	-93,103083	192,206166	-92,810245	197,620490	-5,414324	FALSE
OG0000286	-77,424770	160,849539	-79,988172	171,976344	-11,126804	FALSE
OG0000287	-79,589471	165,178942	-79,912238	171,824475	-6,645533	FALSE
OG0000288	-69,574353	145,148706	-66,815288	145,630575	-0,481869	FALSE
OG0000289	-60,044406	126,088811	-59,944048	131,888096	-5,799285	FALSE
OG0000290	-82,216817	170,433633	-80,853798	173,707596	-3,273963	FALSE
OG0000291	-73,843961	153,687922	-75,207271	162,414541	-8,726620	FALSE
OG0000292	-79,574988	165,149975	-79,340514	170,681028	-5,531053	FALSE
OG0000293	-69,014552	144,029104	-67,106367	146,212733	-2,183629	FALSE
OG0000294	-75,116028	156,232056	-74,119172	160,238344	-4,006288	FALSE
OG0000295	-83,781884	173,563769	-81,272991	174,545982	-0,982213	FALSE
OG0000297	-72,357992	150,715984	-72,047429	156,094858	-5,378873	FALSE
OG0000298	-75,357217	156,714433	-74,657221	161,314441	-4,600008	FALSE
OG0000299	-87,628397	181,256794	-86,556920	185,113841	-3,857046	FALSE
OG0000300	-89,809326	185,618652	-87,631218	187,262435	-1,643783	FALSE
OG0000301	-72,475058	150,950116	-71,081337	154,162675	-3,212559	FALSE
OG0000302	-90,901169	187,802337	-97,865856	207,731713	-19,929375	FALSE
OG0000303	-75,382116	156,764231	-77,654148	167,308296	-10,544064	FALSE
OG0000304	-41,805323	89,610646	-39,305841	90,611683	-1,001036	FALSE
OG0000305	-70,321738	146,643477	-69,916328	151,832656	-5,189179	FALSE
OG0000306	-79,925122	165,850243	-78,185424	168,370848	-2,520605	FALSE
OG0000307	-75,704162	157,408325	-74,867389	161,734778	-4,326453	FALSE
OG0000308	-70,383251	146,766503	-69,205655	150,411311	-3,644808	FALSE
OG0000309	-67,500559	141,001118	-67,278011	146,556022	-5,554904	FALSE
OG0000310	-73,741627	153,483255	-72,515814	157,031628	-3,548373	FALSE
OG0000311	-88,417685	182,835369	-87,848565	187,697129	-4,861760	FALSE
OG0000312	-83,046164	172,092329	-81,178956	174,357912	-2,265583	FALSE
OG0000313	-64,890056	135,780112	-61,732404	135,464809	0,315303	FALSE
OG0000314	-78,637313	163,274626	-76,203439	164,406879	-1,132253	FALSE
OG0000315	-72,622296	151,244593	-73,563258	159,126515	-7,881923	FALSE
OG0000316	-56,148969	118,297938	-56,421003	124,842007	-6,544069	FALSE
OG0000318	-81,760054	169,520109	-84,443472	180,886944	-11,366835	FALSE
OG0000319	-42,202399	90,404797	-39,131968	90,263936	0,140861	FALSE
OG0000320	-41,384267	88,768534	-41,973089	95,946179	-7,177645	FALSE
OG0000321	-81,559132	169,118264	-82,644886	177,289772	-8,171508	FALSE
OG0000322	-92,343214	190,686428	-91,221212	194,442424	-3,755996	FALSE
OG0000323	-83,159117	172,318233	-82,775089	177,550178	-5,231945	FALSE
OG0000324	-89,538435	185,076870	-89,287971	190,575941	-5,499072	FALSE
OG0000325	-81,252913	168,505826	-81,453993	174,907986	-6,402160	FALSE
OG0000326	-79,532385	165,064770	-78,173677	168,347354	-3,282583	FALSE
OG0000327	-77,035039	160,070079	-76,708923	165,417847	-5,347768	FALSE
OG0000328	-59,410404	124,820807	-59,241345	130,482691	-5,661883	FALSE
OG0000329	-78,879742	163,759485	-77,840794	167,681588	-3,922103	FALSE
OG0000331	-37,540240	81,080480	-36,861847	85,723693	-4,643214	FALSE
OG0000332	-75,736100	157,472199	-83,135927	178,271854	-20,799655	FALSE
OG0000333	-87,034919	180,069837	-84,584989	181,169978	-1,100140	FALSE
OG0000334	-70,148628	146,297256	-69,165469	150,330939	-4,033683	FALSE
OG0000336	-80,194817	166,389635	-79,714332	171,428664	-5,039029	FALSE
OG0000338	-71,043621	148,087243	-69,409919	150,819838	-2,732595	FALSE
OG0000339	-91,589074	189,178148	-98,866915	209,733831	-20,555683	FALSE
OG0000340	-76,382589	158,765178	-76,201792	164,403584	-5,638406	FALSE
OG0000341	-59,170856	124,341711	-57,914515	127,829029	-3,487318	FALSE
OG0000342	-86,568579	179,137158	-83,777612	179,555224	-0,418066	FALSE
OG0000343	-84,913652	175,827304	-84,626034	181,252068	-5,424764	FALSE
OG0000344	-83,056166	172,112331	-82,255678	176,511355	-4,399024	FALSE
OG0000345	-59,378790	124,757579	-59,661717	131,323434	-6,565855	FALSE
OG0000347	-76,743614	159,487228	-77,337564	166,675129	-7,187901	FALSE
OG0000348	-77,623729	161,247458	-77,070915	166,141829	-4,894371	FALSE
OG0000349	-68,002331	142,004661	-68,017230	148,034460	-6,029799	FALSE
OG0000350	-66,658445	139,316891	-66,758628	145,517256	-6,200365	FALSE
OG0000351	-71,185658	148,371317	-69,752200	151,504400	-3,133084	FALSE
OG0000352	-82,408910	170,817821	-81,995420	175,990841	-5,173020	FALSE
OG0000353	-89,579526	185,159053	-91,471178	194,942356	-9,783303	FALSE
OG0000354	-87,560075	181,120151	-86,262297	184,524593	-3,404443	FALSE
OG0000356	-68,924984	143,849967	-68,878759	149,757519	-5,907552	FALSE
OG0000357	-86,322472	178,644945	-85,000258	182,000516	-3,355571	FALSE
OG0000358	-70,958091	147,916182	-70,259472	152,518944	-4,602762	FALSE
OG0000359	-42,576688	91,153376	-48,847128	109,694255	-18,540879	FALSE
OG0000360	-82,736136	171,472272	-82,457844	176,915687	-5,443415	FALSE
OG0000361	-88,084432	182,168864	-85,800252	183,600503	-1,431639	FALSE
OG0000362	-72,990667	151,981334	-73,307006	158,614013	-6,632679	FALSE
OG0000363	-69,681800	145,363599	-71,020092	154,040184	-8,676584	FALSE
OG0000365	-78,531440	163,062880	-91,426718	194,853436	-31,790555	FALSE
OG0000366	-65,817937	137,635874	-65,500180	143,000361	-5,364486	FALSE
OG0000367	-75,424450	156,848900	-74,721662	161,443325	-4,594425	FALSE
OG0000368	-75,955755	157,911509	-74,976486	161,952973	-4,041463	FALSE
OG0000369	-83,523465	173,046930	-83,055310	178,110620	-5,063690	FALSE
OG0000370	-89,258227	184,516454	-89,599143	191,198286	-6,681832	FALSE
OG0000371	-73,573116	153,146231	-73,803352	159,606704	-6,460473	FALSE
OG0000372	-89,719192	185,438383	-87,007041	186,014082	-0,575699	FALSE
OG0000373	-82,428483	170,856966	-80,420776	172,841552	-1,984586	FALSE
OG0000374	-65,921584	137,843167	-64,516600	141,033200	-3,190033	FALSE
OG0000375	-68,983252	143,966504	-65,724132	143,448264	0,518240	FALSE
OG0000376	-75,773483	157,546967	-73,697872	159,395744	-1,848777	FALSE
OG0000377	-85,225710	176,451421	-85,217769	182,435538	-5,984117	FALSE
OG0000378	-54,984617	115,969233	-54,020487	120,040975	-4,071742	FALSE
OG0000379	-65,052913	136,105827	-64,882830	141,765661	-5,659834	FALSE
OG0000380	-73,139922	152,279844	-74,733917	161,467834	-9,187989	FALSE
OG0000381	-86,237743	178,475486	-83,967981	179,935962	-1,460476	FALSE
OG0000382	-82,885586	171,771173	-85,322163	182,644325	-10,873152	FALSE
OG0000383	-79,946085	165,892170	-79,077213	170,154425	-4,262255	FALSE
OG0000384	-85,143188	176,286376	-83,065960	178,131920	-1,845544	FALSE
OG0000385	-64,738966	135,477931	-64,521134	141,042269	-5,564338	FALSE
OG0000386	-81,886443	169,772886	-79,195041	170,390081	-0,617195	FALSE
OG0000387	-61,005815	128,011630	-58,481654	128,963309	-0,951679	FALSE
OG0000388	-70,849816	147,699631	-71,750980	155,501959	-7,802328	FALSE
OG0000389	-68,369192	142,738384	-68,964765	149,929531	-7,191147	FALSE
OG0000390	-46,696053	99,392106	-45,636059	103,272118	-3,880011	FALSE
OG0000391	-73,176230	152,352460	-69,836065	151,672131	0,680329	FALSE
OG0000393	-78,930296	163,860591	-78,437137	168,874273	-5,013682	FALSE
OG0000395	-85,377414	176,754827	-82,857683	177,715365	-0,960538	FALSE
OG0000396	-75,009266	156,018531	-75,105666	162,211332	-6,192800	FALSE
OG0000397	-55,351932	116,703864	-53,484553	118,969106	-2,265242	FALSE
OG0000398	-85,843973	177,687945	-92,600751	197,201501	-19,513556	FALSE
OG0000399	-88,056916	182,113831	-87,121698	186,243396	-4,129564	FALSE
OG0000400	-71,354781	148,709562	-71,971702	155,943403	-7,233841	FALSE
OG0000401	-77,053255	160,106509	-77,049008	166,098015	-5,991506	FALSE
OG0000402	-61,008364	128,016728	-59,600871	131,201743	-3,185015	FALSE
OG0000403	-72,438270	150,876541	-73,583028	159,166057	-8,289516	FALSE
OG0000404	-86,895700	179,791401	-89,327616	190,655233	-10,863832	FALSE
OG0000405	-66,375814	138,751627	-67,000502	146,001005	-7,249378	FALSE
OG0000406	-76,499533	158,999066	-75,073227	162,146455	-3,147388	FALSE
OG0000407	-69,993372	145,986743	-70,989852	153,979704	-7,992961	FALSE
OG0000408	-69,471698	144,943395	-74,793108	161,586217	-16,642821	FALSE
OG0000409	-77,977373	161,954747	-77,649326	167,298652	-5,343905	FALSE
OG0000410	-80,346437	166,692875	-81,348084	174,696168	-8,003293	FALSE
OG0000411	-76,672246	159,344492	-75,158786	162,317573	-2,973080	FALSE
OG0000412	-66,504076	139,008152	-66,457584	144,915169	-5,907017	FALSE
OG0000413	-86,694634	179,389268	-90,236969	192,473938	-13,084670	FALSE
OG0000414	-81,442970	168,885940	-84,300031	180,600062	-11,714122	FALSE
OG0000415	-76,179589	158,359178	-75,529953	163,059906	-4,700728	FALSE
OG0000416	-81,902734	169,805468	-81,448492	174,896985	-5,091516	FALSE
OG0000417	-81,507323	169,014645	-80,293910	172,587820	-3,573175	FALSE
OG0000418	-61,210047	128,420094	-60,056478	132,112956	-3,692863	FALSE
OG0000419	-75,379435	156,758871	-75,245352	162,490704	-5,731833	FALSE
OG0000420	-75,565139	157,130278	-77,571052	167,142103	-10,011825	FALSE
OG0000421	-78,218181	162,436363	-78,908330	169,816659	-7,380297	FALSE
OG0000422	-80,627994	167,255988	-83,268574	178,537148	-11,281160	FALSE
OG0000423	-77,450534	160,901068	-76,828486	165,656971	-4,755903	FALSE
OG0000424	-75,296865	156,593731	-73,177532	158,355063	-1,761333	FALSE
OG0000425	-79,347078	164,694155	-77,156929	166,313858	-1,619703	FALSE
OG0000426	-69,679652	145,359303	-70,348995	152,697990	-7,338687	FALSE
OG0000428	-80,252893	166,505787	-79,728003	171,456006	-4,950219	FALSE
OG0000429	-77,559672	161,119343	-76,060147	164,120294	-3,000951	FALSE
OG0000430	-68,092857	142,185714	-65,073505	142,147011	0,038704	FALSE
OG0000431	-63,683674	133,367348	-63,421212	138,842423	-5,475075	FALSE
OG0000432	-78,925823	163,851646	-76,819403	165,638806	-1,787160	FALSE
OG0000434	-65,187310	136,374620	-65,335387	142,670774	-6,296154	FALSE
OG0000435	-80,193867	166,387734	-80,269884	172,539768	-6,152034	FALSE
OG0000436	-72,046037	150,092075	-71,524476	155,048953	-4,956878	FALSE
OG0000437	-62,824703	131,649406	-59,645580	131,291160	0,358246	FALSE
OG0000438	-65,880194	137,760388	-66,088028	144,176055	-6,415667	FALSE
OG0000439	-64,966507	135,933015	-67,662681	147,325362	-11,392348	FALSE
OG0000440	-79,727653	165,455306	-77,297912	166,595823	-1,140517	FALSE
OG0000441	-68,955306	143,910613	-68,091346	148,182693	-4,272080	FALSE
OG0000442	-83,130189	172,260378	-82,949100	177,898200	-5,637822	FALSE
OG0000443	-64,194972	134,389943	-62,873229	137,746457	-3,356514	FALSE
OG0000444	-69,650858	145,301717	-78,531961	169,063922	-23,762206	FALSE
OG0000445	-78,355872	162,711743	-77,407580	166,815160	-4,103417	FALSE
OG0000446	-83,110922	172,221843	-82,571264	177,142527	-4,920684	FALSE
OG0000447	-83,723880	173,447759	-83,134708	178,269416	-4,821656	FALSE
OG0000448	-59,249231	124,498463	-58,962361	129,924723	-5,426260	FALSE
OG0000449	-72,396350	150,792699	-72,291860	156,583720	-5,791021	FALSE
OG0000450	-79,091592	164,183183	-88,126548	188,253096	-24,069912	FALSE
OG0000451	-72,037900	150,075799	-71,337307	154,674613	-4,598814	FALSE
OG0000452	-53,923935	113,847871	-53,749291	119,498582	-5,650711	FALSE
OG0000453	-73,061836	152,123672	-72,921702	157,843405	-5,719733	FALSE
OG0000454	-74,620408	155,240817	-74,568204	161,136407	-5,895590	FALSE
OG0000455	-60,513414	127,026829	-59,790201	131,580403	-4,553574	FALSE
OG0000456	-86,748413	179,496827	-85,918991	183,837983	-4,341156	FALSE
OG0000458	-76,298342	158,596684	-80,721774	173,443548	-14,846864	FALSE
OG0000460	-73,366935	152,733870	-73,035046	158,070092	-5,336222	FALSE
OG0000461	-76,326863	158,653727	-75,582858	163,165717	-4,511990	FALSE
OG0000462	-66,621028	139,242055	-67,166029	146,332059	-7,090004	FALSE
OG0000463	-67,099140	140,198280	-66,017094	144,034188	-3,835908	FALSE
OG0000464	-80,537593	167,075186	-79,408699	170,817398	-3,742212	FALSE
OG0000465	-78,719749	163,439499	-78,763754	169,527507	-6,088009	FALSE
OG0000466	-78,644507	163,289013	-77,656347	167,312694	-4,023681	FALSE
OG0000468	-68,948822	143,897645	-67,927695	147,855391	-3,957746	FALSE
OG0000469	-74,302357	154,604714	-74,182806	160,365611	-5,760897	FALSE
OG0000470	-66,357628	138,715257	-66,490148	144,980296	-6,265039	FALSE
OG0000472	-57,568672	121,137344	-56,737531	125,475061	-4,337717	FALSE
OG0000473	-73,643452	153,286903	-73,321677	158,643354	-5,356450	FALSE
OG0000474	-74,485634	154,971268	-70,816574	153,633148	1,338120	FALSE
OG0000475	-71,871563	149,743127	-71,417136	154,834272	-5,091145	FALSE
OG0000476	-43,535708	93,071415	-45,147457	102,294915	-9,223499	FALSE
OG0000477	-78,713882	163,427764	-76,855628	165,711256	-2,283492	FALSE
OG0000478	-61,880956	129,761912	-61,299205	134,598410	-4,836498	FALSE
OG0000479	-79,517617	165,035234	-79,264704	170,529408	-5,494175	FALSE
OG0000480	-74,750990	155,501979	-73,964767	159,929533	-4,427554	FALSE
OG0000481	-65,774774	137,549547	-65,615393	143,230786	-5,681238	FALSE
OG0000482	-68,763102	143,526204	-68,079764	148,159527	-4,633323	FALSE
OG0000483	-75,118298	156,236595	-78,614326	169,228652	-12,992057	FALSE
OG0000484	-70,960956	147,921913	-71,170431	154,340862	-6,418949	FALSE
OG0000485	-45,927867	97,855734	-44,791256	101,582513	-3,726779	FALSE
OG0000486	-80,021140	166,042281	-80,007115	172,014230	-5,971950	FALSE
OG0000487	-58,888187	123,776373	-59,314929	130,629858	-6,853484	FALSE
OG0000488	-73,008019	152,016038	-72,453484	156,906967	-4,890929	FALSE
OG0000489	-76,585588	159,171176	-76,438408	164,876817	-5,705641	FALSE
OG0000490	-70,439582	146,879164	-68,941400	149,882800	-3,003636	FALSE
OG0000491	-66,232889	138,465779	-64,835276	141,670553	-3,204774	FALSE
OG0000492	-54,694539	115,389078	-55,360203	122,720405	-7,331327	FALSE
OG0000493	-77,150516	160,301031	-75,531867	163,063734	-2,762703	FALSE
OG0000494	-83,776892	173,553785	-82,064575	176,129149	-2,575364	FALSE
OG0000495	-70,117185	146,234370	-69,861993	151,723986	-5,489616	FALSE
OG0000496	-80,269534	166,539067	-80,206970	172,413940	-5,874873	FALSE
OG0000497	-78,200733	162,401466	-77,679493	167,358987	-4,957521	FALSE
OG0000498	-62,790689	131,581377	-62,632563	137,265126	-5,683749	FALSE
OG0000499	-68,140848	142,281696	-67,624277	147,248554	-4,966858	FALSE
OG0000501	-74,500039	155,000078	-72,038413	156,076827	-1,076749	FALSE
OG0000502	-77,508426	161,016853	-77,312746	166,625492	-5,608639	FALSE
OG0000503	-74,450064	154,900127	-74,077924	160,155849	-5,255722	FALSE
OG0000504	-80,625199	167,250398	-79,498996	170,997992	-3,747593	FALSE
OG0000505	-79,419048	164,838097	-79,467820	170,935641	-6,097544	FALSE
OG0000506	-70,479647	146,959295	-68,172462	148,344924	-1,385630	FALSE
OG0000507	-75,921264	157,842528	-75,337960	162,675920	-4,833392	FALSE
OG0000508	-70,990645	147,981291	-69,929369	151,858739	-3,877448	FALSE
OG0000509	-77,066416	160,132831	-75,669169	163,338338	-3,205507	FALSE
OG0000511	-73,617605	153,235210	-72,013816	156,027632	-2,792422	FALSE
OG0000512	-83,643909	173,287818	-81,565313	175,130627	-1,842809	FALSE
OG0000513	-67,465045	140,930090	-64,444353	140,888707	0,041383	FALSE
OG0000514	-78,384315	162,768630	-76,008110	164,016219	-1,247590	FALSE
OG0000515	-75,639800	157,279601	-73,641856	159,283712	-2,004112	FALSE
OG0000516	-79,085446	164,170891	-75,151984	162,303968	1,866923	FALSE
OG0000518	-72,507289	151,014579	-72,864377	157,728754	-6,714175	FALSE
OG0000519	-76,822450	159,644900	-76,284883	164,569765	-4,924866	FALSE
OG0000520	-74,679398	155,358797	-74,369161	160,738321	-5,379524	FALSE
OG0000521	-76,773155	159,546311	-76,346583	164,693167	-5,146856	FALSE
OG0000522	-44,519513	95,039025	-43,308247	98,616495	-3,577469	FALSE
OG0000523	-80,159554	166,319107	-79,355957	170,711914	-4,392807	FALSE
OG0000524	-77,901515	161,803029	-77,441477	166,882954	-5,079924	FALSE
OG0000525	-65,699059	137,398118	-65,372495	142,744991	-5,346873	FALSE
OG0000526	-74,638059	155,276118	-73,893548	159,787097	-4,510979	FALSE
OG0000527	-58,349783	122,699566	-55,560449	123,120899	-0,421332	FALSE
OG0000528	-49,677568	105,355137	-46,518419	105,036838	0,318299	FALSE
OG0000529	-67,752406	141,504813	-65,510117	143,020234	-1,515422	FALSE
OG0000530	-80,992104	167,984209	-81,327634	174,655267	-6,671059	FALSE
OG0000531	-73,136576	152,273152	-71,552478	155,104957	-2,831805	FALSE
OG0000532	-83,078674	172,157349	-81,022201	174,044401	-1,887053	FALSE
OG0000533	-71,637470	149,274941	-71,202441	154,404883	-5,129942	FALSE
OG0000534	-71,330401	148,660801	-70,444856	152,889712	-4,228911	FALSE
OG0000535	-83,980532	173,961063	-83,537099	179,074198	-5,113135	FALSE
OG0000536	-57,930087	121,860174	-57,087015	126,174030	-4,313856	FALSE
OG0000537	-73,977570	153,955139	-73,583249	159,166497	-5,211358	FALSE
OG0000538	-82,441218	170,882436	-83,223739	178,447478	-7,565042	FALSE
OG0000539	-68,685791	143,371583	-68,816832	149,633664	-6,262081	FALSE
OG0000540	-77,753802	161,507603	-77,426348	166,852696	-5,345093	FALSE
OG0000541	-84,228958	174,457917	-83,045101	178,090203	-3,632286	FALSE
OG0000542	-66,793330	139,586661	-67,559797	147,119594	-7,532933	FALSE
OG0000543	-52,715313	111,430627	-53,967340	119,934680	-8,504053	FALSE
OG0000544	-75,393045	156,786091	-74,758131	161,516262	-4,730171	FALSE
OG0000545	-81,006607	168,013214	-80,604844	173,209689	-5,196475	FALSE
OG0000546	-70,951080	147,902159	-70,181541	152,363083	-4,460923	FALSE
OG0000547	-73,303011	152,606022	-72,637447	157,274893	-4,668871	FALSE
OG0000548	-57,863807	121,727614	-55,434268	122,868535	-1,140921	FALSE
OG0000549	-78,749127	163,498254	-76,808330	165,616660	-2,118406	FALSE
OG0000550	-62,481204	130,962408	-63,482912	138,965824	-8,003416	FALSE
OG0000552	-78,983639	163,967277	-77,946006	167,892012	-3,924734	FALSE
OG0000553	-50,948838	107,897676	-50,811352	113,622705	-5,725029	FALSE
OG0000554	-77,333610	160,667220	-76,337122	164,674243	-4,007023	FALSE
OG0000556	-72,543660	151,087321	-73,456950	158,913899	-7,826578	FALSE
OG0000557	-71,325594	148,651187	-68,046135	148,092270	0,558918	FALSE
OG0000558	-76,956063	159,912125	-75,630316	163,260631	-3,348506	FALSE
OG0000559	-43,978568	93,957136	-43,746097	99,492194	-5,535058	FALSE
OG0000560	-73,860660	153,721321	-73,966565	159,933129	-6,211808	FALSE
OG0000561	-67,625227	141,250454	-67,625159	147,250319	-5,999865	FALSE
OG0000562	-60,585085	127,170171	-59,903937	131,807875	-4,637704	FALSE
OG0000563	-78,641269	163,282537	-76,294818	164,589636	-1,307099	FALSE
OG0000564	-74,107573	154,215146	-73,644232	159,288463	-5,073318	FALSE
OG0000565	-73,999516	153,999032	-73,514812	159,029624	-5,030592	FALSE
OG0000566	-66,588501	139,177003	-66,793595	145,587189	-6,410186	FALSE
OG0000567	-68,052144	142,104288	-67,927123	147,854246	-5,749958	FALSE
OG0000568	-78,840623	163,681245	-78,597174	169,194348	-5,513103	FALSE
OG0000569	-63,874171	133,748341	-67,619223	147,238447	-13,490106	FALSE
OG0000570	-69,612557	145,225113	-69,322164	150,644329	-5,419215	FALSE
OG0000571	-66,454423	138,908847	-65,178380	142,356760	-3,447913	FALSE
OG0000572	-73,079713	152,159426	-71,709847	155,419693	-3,260268	FALSE
OG0000573	-69,558190	145,116379	-69,864063	151,728126	-6,611746	FALSE
OG0000574	-64,980893	135,961787	-63,802313	139,604626	-3,642839	FALSE
OG0000575	-70,553290	147,106581	-68,338017	148,676035	-1,569454	FALSE
OG0000576	-62,527955	131,055911	-62,883231	137,766462	-6,710551	FALSE
OG0000578	-79,504634	165,009267	-78,828867	169,657734	-4,648467	FALSE
OG0000579	-11,195894	28,391788	-11,645392	35,290783	-6,898995	FALSE
OG0000580	-69,554376	145,108751	-69,106636	150,213272	-5,104521	FALSE
OG0000581	-60,192050	126,384100	-58,871901	129,743802	-3,359702	FALSE
OG0000582	-51,234879	108,469758	-52,332260	116,664521	-8,194763	FALSE
OG0000583	-79,031335	164,062671	-78,543781	169,087563	-5,024892	FALSE
OG0000584	-82,020986	170,041972	-80,432301	172,864603	-2,822631	FALSE
OG0000585	-82,763626	171,527253	-80,025270	172,050539	-0,523287	FALSE
OG0000586	-62,628464	131,256929	-62,596722	137,193444	-5,936515	FALSE
OG0000588	-72,826942	151,653884	-71,957324	155,914647	-4,260763	FALSE
OG0000589	-70,746428	147,492857	-68,876287	149,752574	-2,259717	FALSE
OG0000590	-77,781554	161,563107	-77,574182	167,148363	-5,585256	FALSE
OG0000591	-75,658897	157,317793	-75,625689	163,251377	-5,933584	FALSE
OG0000592	-60,535201	127,070402	-57,296087	126,592174	0,478228	FALSE
OG0000593	-75,772759	157,545518	-75,725814	163,451628	-5,906110	FALSE
OG0000594	-49,664836	105,329672	-50,211791	112,423582	-7,093909	FALSE
OG0000595	-69,392555	144,785109	-69,635072	151,270145	-6,485036	FALSE
OG0000596	-74,731008	155,462016	-74,297206	160,594412	-5,132396	FALSE
OG0000597	-48,588140	103,176279	-46,940173	105,880346	-2,704067	FALSE
OG0000598	-71,134014	148,268028	-70,141926	152,283852	-4,015824	FALSE
OG0000599	-52,639204	111,278408	-52,788546	117,577093	-6,298685	FALSE
OG0000600	-73,688349	153,376698	-73,308870	158,617741	-5,241042	FALSE
OG0000601	-65,489883	136,979766	-65,161799	142,323598	-5,343832	FALSE
OG0000602	-63,662834	133,325668	-63,566208	139,132415	-5,806747	FALSE
OG0000603	-82,988309	171,976617	-82,392333	176,784666	-4,808049	FALSE
OG0000604	-59,505173	125,010347	-57,733504	127,467008	-2,456661	FALSE
OG0000606	-74,280229	154,560458	-71,472894	154,945788	-0,385330	FALSE
OG0000607	-82,884467	171,768934	-79,700056	171,400112	0,368822	FALSE
OG0000608	-52,249300	110,498599	-58,499275	128,998549	-18,499950	FALSE
OG0000610	-77,284198	160,568395	-76,475783	164,951565	-4,383170	FALSE
OG0000611	-71,806867	149,613735	-74,046227	160,092455	-10,478720	FALSE
OG0000612	-73,244876	152,489752	-72,709897	157,419794	-4,930042	FALSE
OG0000613	-74,202339	154,404678	-73,876927	159,753854	-5,349176	FALSE
OG0000614	-72,619256	151,238512	-69,939175	151,878349	-0,639837	FALSE
OG0000615	-76,253991	158,507982	-75,378418	162,756836	-4,248854	FALSE
OG0000616	-60,596682	127,193364	-58,894297	129,788594	-2,595231	FALSE
OG0000617	-65,353007	136,706015	-64,666497	141,332995	-4,626980	FALSE
OG0000619	-62,871657	131,743315	-61,541630	135,083259	-3,339944	FALSE
OG0000621	-70,917840	147,835681	-71,332527	154,665054	-6,829373	FALSE
OG0000622	-81,344788	168,689576	-80,743688	173,487377	-4,797801	FALSE
OG0000623	-38,916432	83,832864	-37,264550	86,529100	-2,696236	FALSE
OG0000624	-64,155228	134,310455	-63,595395	139,190791	-4,880335	FALSE
OG0000625	-71,990871	149,981743	-71,157649	154,315298	-4,333555	FALSE
OG0000626	-60,167069	126,334138	-60,082411	132,164822	-5,830684	FALSE
OG0000628	-49,467810	104,935620	-47,843053	107,686106	-2,750486	FALSE
OG0000629	-70,073048	146,146096	-77,756531	167,513062	-21,366965	FALSE
OG0000630	-67,839367	141,678734	-66,293852	144,587705	-2,908971	FALSE
OG0000631	-68,125747	142,251495	-67,394819	146,789637	-4,538143	FALSE
OG0000632	-52,234385	110,468771	-49,679413	111,358826	-0,890055	FALSE
OG0000633	-70,235502	146,471004	-69,069859	150,139717	-3,668713	FALSE
OG0000635	-72,280085	150,560170	-69,717538	151,435077	-0,874906	FALSE
OG0000636	-67,632033	141,264067	-65,161010	142,322020	-1,057954	FALSE
OG0000637	-73,341218	152,682436	-72,416893	156,833785	-4,151349	FALSE
OG0000638	-72,706638	151,413276	-72,868184	157,736368	-6,323092	FALSE
OG0000639	-78,826117	163,652234	-77,300896	166,601793	-2,949559	FALSE
OG0000640	-77,423677	160,847355	-75,763112	163,526224	-2,678869	FALSE
OG0000641	-82,192296	170,384591	-82,941773	177,883547	-7,498955	FALSE
OG0000642	-45,768711	97,537423	-44,819927	101,639853	-4,102430	FALSE
OG0000643	-73,407001	152,814003	-73,022692	158,045384	-5,231381	FALSE
OG0000644	-46,304864	98,609728	-43,756068	99,512136	-0,902407	FALSE
OG0000645	-51,379015	108,758029	-48,171270	108,342540	0,415490	FALSE
OG0000649	-74,517362	155,034724	-73,057755	158,115510	-3,080786	FALSE
OG0000650	-68,154100	142,308199	-67,512035	147,024071	-4,715871	FALSE
OG0000651	-70,954157	147,908313	-73,652347	159,304695	-11,396382	FALSE
OG0000652	-73,481162	152,962324	-73,241363	158,482725	-5,520401	FALSE
OG0000654	-62,601344	131,202688	-62,641136	137,282271	-6,079584	FALSE
OG0000656	-76,670910	159,341819	-75,178364	162,356728	-3,014908	FALSE
OG0000657	-77,767105	161,534210	-77,026849	166,053699	-4,519488	FALSE
OG0000658	-69,287621	144,575243	-67,479836	146,959673	-2,384430	FALSE
OG0000660	-53,934108	113,868216	-51,340633	114,681265	-0,813049	FALSE
OG0000661	-79,143669	164,287337	-76,455317	164,910634	-0,623297	FALSE
OG0000662	-61,798734	129,597467	-59,658247	131,316495	-1,719027	FALSE
OG0000663	-67,569562	141,139124	-66,428344	144,856689	-3,717565	FALSE
OG0000664	-71,498300	148,996599	-68,837734	149,675469	-0,678869	FALSE
OG0000665	-69,519452	145,038905	-70,183602	152,367205	-7,328300	FALSE
OG0000666	-72,973349	151,946697	-75,855704	163,711408	-11,764711	FALSE
[truncated: 12,989 more rows]
