# Supplementary material for: Parallel and convergent genomic changes underlie independent subterranean colonization across beetles
Source: Nat Commun. 2023 Jun 29;14:3842. doi: 10.1038/s41467-023-39603-1 (PMC10310748; doi:10.1038/s41467-023-39603-1)
Supplement: Supplementary file 13 — Source Data [file 41467_2023_39603_MOESM13_ESM.zip › Source_Data_Figures_github/Source_data_1/Fig1b_BadiRate/Summary_BadiRate_results.txt]

OGs	Subterranan rates (SR)	Aquatic rates (AR)	Terrestrial rates (TR)
Total computed	14988	8995	10222
Total comparable	14978	8993	10217
Total significant	1394	225	13
Total contracted	833	178	13
Total expanded	571	47	0
Contracted more than the background	801	173	9
Contracted less than the background	32	5	4
Expanded more than the background	556	42	0
Expanded less than the background	15	5	0
