# Supplementary material for: Parallel and convergent genomic changes underlie independent subterranean colonization across beetles
Source: Nat Commun. 2023 Jun 29;14:3842. doi: 10.1038/s41467-023-39603-1 (PMC10310748; doi:10.1038/s41467-023-39603-1)
Supplement: Supplementary file 13 — Source Data [file 41467_2023_39603_MOESM13_ESM.zip › Source_Data_Figures_github/Source_data_2/Fig2a_Gain_Loss_Reconstruction_BadiRate/Duplications_Orthofinder.tsv]

Orthogroup	Species Tree Node	Gene Tree Node	Support	Type	Genes 1	Genes 2
OG0000000	N0	n0	0.8536585365853658	Non-Terminal	ABIS2_longiso_ABIS2_DN17949_c4_g1_i1.p1, BRUG1_longiso_BRUG1_DN30210_c0_g1_i1.p1, PNIG1_longiso_PNIG1_DN66399_c0_g1_i1.p1, CNIP1_longiso_CNIP1_DN3138_c0_g1_i1.p1, NVES1_longiso_NVES1_DN0_c0_g1729_i1.p1, BSLA1_longiso_BSLA1_DN106_c10_g1_i1.p1, CNIP1_longiso_CNIP1_DN10381_c1_g3_i1.p1, PMAC3_longiso_PMAC3_DN12644_c0_g1_i1.p1, PNIG1_longiso_PNIG1_DN38760_c0_g1_i1.p1, PMAC3_longiso_PMAC3_DN15795_c0_g1…	BRUG1_longiso_BRUG1_DN2328_c0_g1_i1.p1, CLAE1_longiso_CLAE1_DN30545_c0_g1_i1.p1, CNIP1_longiso_CNIP1_DN6902_c0_g2_i1.p1, APLA1_longiso_APLA1_DN0_c0_g12603_i1.p1, BRUG1_longiso_BRUG1_DN9678_c2_g2_i1.p1, BZAR1_longiso_BZAR1_DN9740_c0_g1_i1.p1, CFRI1_longiso_CFRI1_DN5226_c0_g1_i1.p1, SLON1_longiso_SLON1_DN5680_c0_g1_i1.p1, CJAP1_longiso_CJAP1_DN13944_c6_g1_i1.p1, CJAP1_longiso_CJAP1_DN12579_c1_g1_i1…
OG0000000	N0	n1	0.6341463414634146	Non-Terminal	ABIS2_longiso_ABIS2_DN17949_c4_g1_i1.p1, BRUG1_longiso_BRUG1_DN30210_c0_g1_i1.p1, PNIG1_longiso_PNIG1_DN66399_c0_g1_i1.p1, CNIP1_longiso_CNIP1_DN3138_c0_g1_i1.p1, NVES1_longiso_NVES1_DN0_c0_g1729_i1.p1, BSLA1_longiso_BSLA1_DN106_c10_g1_i1.p1, CNIP1_longiso_CNIP1_DN10381_c1_g3_i1.p1, PMAC3_longiso_PMAC3_DN12644_c0_g1_i1.p1, PNIG1_longiso_PNIG1_DN38760_c0_g1_i1.p1, PMAC3_longiso_PMAC3_DN15795_c0_g1…	PMAC3_longiso_PMAC3_DN11369_c0_g3_i2.p1, CJAP1_longiso_CJAP1_DN4861_c0_g1_i1.p1, CJAP1_longiso_CJAP1_DN7713_c0_g1_i1.p1, CJAP1_longiso_CJAP1_DN20697_c0_g1_i1.p1, CJAP1_longiso_CJAP1_DN8741_c0_g2_i4.p1, CJAP1_longiso_CJAP1_DN6316_c0_g2_i1.p1, CJAP1_longiso_CJAP1_DN3505_c1_g1_i4.p1, CJAP1_longiso_CJAP1_DN3505_c0_g2_i1.p1, CJAP1_longiso_CJAP1_DN6387_c0_g1_i1.p1, CJAP1_longiso_CJAP1_DN5288_c0_g4_i1.p…
OG0000000	N0	n2	0.6585365853658537	Non-Terminal	ABIS2_longiso_ABIS2_DN17949_c4_g1_i1.p1, BRUG1_longiso_BRUG1_DN30210_c0_g1_i1.p1, PNIG1_longiso_PNIG1_DN66399_c0_g1_i1.p1, CNIP1_longiso_CNIP1_DN3138_c0_g1_i1.p1, NVES1_longiso_NVES1_DN0_c0_g1729_i1.p1, BSLA1_longiso_BSLA1_DN106_c10_g1_i1.p1, CNIP1_longiso_CNIP1_DN10381_c1_g3_i1.p1, PMAC3_longiso_PMAC3_DN12644_c0_g1_i1.p1, PNIG1_longiso_PNIG1_DN38760_c0_g1_i1.p1, PMAC3_longiso_PMAC3_DN15795_c0_g1…	PURG1_longiso_PURG1_DN1689_c2_g2_i1.p1, PURG1_longiso_PURG1_DN5973_c0_g1_i2.p1, CFRI1_longiso_CFRI1_DN5970_c1_g1_i1.p1, OSCH1_longiso_OSCH1_DN8198_c3_g1_i1.p1, NGUT3_longiso_NGUT3_DN9269_c0_g2_i1.p1, CJAP1_longiso_CJAP1_DN13168_c0_g2_i1.p2, CJAP1_longiso_CJAP1_DN13080_c1_g2_i1.p2, CJAP1_longiso_CJAP1_DN7950_c0_g4_i3.p3, CJAP1_longiso_CJAP1_DN4509_c0_g2_i1.p1, CJAP1_longiso_CJAP1_DN7054_c0_g3_i2.p…
OG0000000	N0	n3	0.12195121951219512	Non-Terminal	ABIS2_longiso_ABIS2_DN17949_c4_g1_i1.p1, BRUG1_longiso_BRUG1_DN30210_c0_g1_i1.p1, PNIG1_longiso_PNIG1_DN66399_c0_g1_i1.p1, CNIP1_longiso_CNIP1_DN3138_c0_g1_i1.p1, NVES1_longiso_NVES1_DN0_c0_g1729_i1.p1, BSLA1_longiso_BSLA1_DN106_c10_g1_i1.p1, CNIP1_longiso_CNIP1_DN10381_c1_g3_i1.p1, PMAC3_longiso_PMAC3_DN12644_c0_g1_i1.p1, PNIG1_longiso_PNIG1_DN38760_c0_g1_i1.p1, PMAC3_longiso_PMAC3_DN15795_c0_g1…	OSCH1_longiso_OSCH1_DN6211_c0_g1_i1.p1, BSLA1_longiso_BSLA1_DN6148_c0_g1_i5.p1, BSLA1_longiso_BSLA1_DN6580_c1_g1_i1.p1, CJAP1_longiso_CJAP1_DN13816_c1_g1_i1.p1, CJAP1_longiso_CJAP1_DN8299_c0_g1_i1.p1, GMAR2_longiso_GMAR2_DN1854_c3_g1_i1.p1, BRUG1_longiso_BRUG1_DN11627_c0_g1_i1.p1, CJAP1_longiso_CJAP1_DN6416_c1_g2_i1.p1, CJAP1_longiso_CJAP1_DN4039_c0_g2_i1.p1, CJAP1_longiso_CJAP1_DN7181_c2_g1_i1.p…
OG0000000	N0	n4	0.43902439024390244	Non-Terminal	ABIS2_longiso_ABIS2_DN17949_c4_g1_i1.p1, BRUG1_longiso_BRUG1_DN30210_c0_g1_i1.p1, PNIG1_longiso_PNIG1_DN66399_c0_g1_i1.p1, CNIP1_longiso_CNIP1_DN3138_c0_g1_i1.p1, NVES1_longiso_NVES1_DN0_c0_g1729_i1.p1, BSLA1_longiso_BSLA1_DN106_c10_g1_i1.p1, CNIP1_longiso_CNIP1_DN10381_c1_g3_i1.p1, PMAC3_longiso_PMAC3_DN12644_c0_g1_i1.p1, PNIG1_longiso_PNIG1_DN38760_c0_g1_i1.p1, PMAC3_longiso_PMAC3_DN15795_c0_g1…	GMAR2_longiso_GMAR2_DN4132_c2_g1_i1.p1, LPAL1_longiso_LPAL1_DN14335_c0_g3_i2.p1, PURG1_longiso_PURG1_DN3763_c1_g1_i11.p1, TFER2_longiso_TFER2_DN4688_c2_g2_i1.p1, PNIG1_longiso_PNIG1_DN14415_c14_g1_i1.p1, LPAL1_longiso_LPAL1_DN23132_c1_g1_i1.p1, CJAP1_longiso_CJAP1_DN16186_c0_g1_i1.p1, CFRI1_longiso_CFRI1_DN25454_c0_g1_i1.p1, CJAP1_longiso_CJAP1_DN11197_c0_g1_i1.p1, CJAP1_longiso_CJAP1_DN3592_c2_g…
OG0000000	N0	n7	0.04878048780487805	Non-Terminal	PNIG1_longiso_PNIG1_DN66399_c0_g1_i1.p1, CNIP1_longiso_CNIP1_DN3138_c0_g1_i1.p1, NVES1_longiso_NVES1_DN0_c0_g1729_i1.p1	BSLA1_longiso_BSLA1_DN106_c10_g1_i1.p1, CNIP1_longiso_CNIP1_DN10381_c1_g3_i1.p1, PMAC3_longiso_PMAC3_DN12644_c0_g1_i1.p1, PNIG1_longiso_PNIG1_DN38760_c0_g1_i1.p1, PMAC3_longiso_PMAC3_DN15795_c0_g1_i1.p1, BOVA2_longiso_BOVA2_DN4115_c1_g1_i1.p1, TFER2_longiso_TFER2_DN6163_c0_g1_i1.p1, NGUT3_longiso_NGUT3_DN28360_c1_g1_i1.p1, CLAE1_longiso_CLAE1_DN78708_c0_g1_i1.p1, PNIG1_longiso_PNIG1_DN50085_c0_g1…
OG0000000	N0	n10	0.07317073170731707	Non-Terminal	BSLA1_longiso_BSLA1_DN106_c10_g1_i1.p1, CNIP1_longiso_CNIP1_DN10381_c1_g3_i1.p1, PMAC3_longiso_PMAC3_DN12644_c0_g1_i1.p1, PNIG1_longiso_PNIG1_DN38760_c0_g1_i1.p1	PMAC3_longiso_PMAC3_DN15795_c0_g1_i1.p1, BOVA2_longiso_BOVA2_DN4115_c1_g1_i1.p1, TFER2_longiso_TFER2_DN6163_c0_g1_i1.p1, NGUT3_longiso_NGUT3_DN28360_c1_g1_i1.p1, CLAE1_longiso_CLAE1_DN78708_c0_g1_i1.p1, PNIG1_longiso_PNIG1_DN50085_c0_g1_i1.p1, AINS1_longiso_AINS1_DN22742_c0_g1_i1.p1, CFRI1_longiso_CFRI1_DN29395_c0_g1_i1.p1, BSLA1_longiso_BSLA1_DN106_c4_g1_i2.p1, BSLA1_longiso_BSLA1_DN2705_c1_g1_i…
OG0000000	N2	n14	0.10256410256410256	Non-Terminal	PMAC3_longiso_PMAC3_DN15795_c0_g1_i1.p1, BOVA2_longiso_BOVA2_DN4115_c1_g1_i1.p1, TFER2_longiso_TFER2_DN6163_c0_g1_i1.p1, NGUT3_longiso_NGUT3_DN28360_c1_g1_i1.p1, CLAE1_longiso_CLAE1_DN78708_c0_g1_i1.p1, PNIG1_longiso_PNIG1_DN50085_c0_g1_i1.p1, AINS1_longiso_AINS1_DN22742_c0_g1_i1.p1, CFRI1_longiso_CFRI1_DN29395_c0_g1_i1.p1, BSLA1_longiso_BSLA1_DN106_c4_g1_i2.p1, BSLA1_longiso_BSLA1_DN2705_c1_g1_i…	LHIN1_longiso_LHIN1_DN27340_c0_g1_i1.p1, MDEB1_longiso_MDEB1_DN14216_c0_g1_i1.p1, BOVA2_longiso_BOVA2_DN4655_c3_g1_i1.p1, LPAL1_longiso_LPAL1_DN6364_c1_g1_i1.p1, GMAR2_longiso_GMAR2_DN31105_c0_g1_i1.p1, HRED1_longiso_HRED1_DN28023_c0_g1_i1.p1, PPYR3_longiso_PPYR3_DN0_c0_g5719_i1.p1, AGLA1_longiso_AGLA1_DN0_c0_g7220_i1.p1, CNIG1_longiso_CNIG1_DN7412_c0_g1_i3.p1, APLA1_longiso_APLA1_DN0_c0_g9965_i1…
OG0000000	N2	n20	0.05128205128205128	Non-Terminal	PNIG1_longiso_PNIG1_DN50085_c0_g1_i1.p1, AINS1_longiso_AINS1_DN22742_c0_g1_i1.p1, CFRI1_longiso_CFRI1_DN29395_c0_g1_i1.p1, BSLA1_longiso_BSLA1_DN106_c4_g1_i2.p1	BSLA1_longiso_BSLA1_DN2705_c1_g1_i1.p1, PNIG1_longiso_PNIG1_DN67610_c0_g1_i1.p1, PNIG1_longiso_PNIG1_DN12083_c0_g2_i1.p1, PNIG1_longiso_PNIG1_DN13353_c3_g1_i1.p1, PNIG1_longiso_PNIG1_DN4547_c0_g5_i1.p1, PNIG1_longiso_PNIG1_DN9821_c0_g5_i1.p1, PNIG1_longiso_PNIG1_DN8993_c2_g1_i1.p1
OG0000000	PNIG1_longiso	n25	1.0	Terminal	PNIG1_longiso_PNIG1_DN67610_c0_g1_i1.p1	PNIG1_longiso_PNIG1_DN12083_c0_g2_i1.p1, PNIG1_longiso_PNIG1_DN13353_c3_g1_i1.p1, PNIG1_longiso_PNIG1_DN4547_c0_g5_i1.p1, PNIG1_longiso_PNIG1_DN9821_c0_g5_i1.p1, PNIG1_longiso_PNIG1_DN8993_c2_g1_i1.p1
OG0000000	PNIG1_longiso	n26	1.0	Terminal	PNIG1_longiso_PNIG1_DN12083_c0_g2_i1.p1	PNIG1_longiso_PNIG1_DN13353_c3_g1_i1.p1, PNIG1_longiso_PNIG1_DN4547_c0_g5_i1.p1, PNIG1_longiso_PNIG1_DN9821_c0_g5_i1.p1, PNIG1_longiso_PNIG1_DN8993_c2_g1_i1.p1
OG0000000	PNIG1_longiso	n27	1.0	Terminal	PNIG1_longiso_PNIG1_DN13353_c3_g1_i1.p1, PNIG1_longiso_PNIG1_DN4547_c0_g5_i1.p1, PNIG1_longiso_PNIG1_DN9821_c0_g5_i1.p1	PNIG1_longiso_PNIG1_DN8993_c2_g1_i1.p1
OG0000000	PNIG1_longiso	n28	1.0	Terminal	PNIG1_longiso_PNIG1_DN13353_c3_g1_i1.p1, PNIG1_longiso_PNIG1_DN4547_c0_g5_i1.p1	PNIG1_longiso_PNIG1_DN9821_c0_g5_i1.p1
OG0000000	PNIG1_longiso	n29	1.0	Terminal	PNIG1_longiso_PNIG1_DN13353_c3_g1_i1.p1	PNIG1_longiso_PNIG1_DN4547_c0_g5_i1.p1
OG0000000	N2	n31	0.02564102564102564	Non-Terminal	MDEB1_longiso_MDEB1_DN14216_c0_g1_i1.p1	BOVA2_longiso_BOVA2_DN4655_c3_g1_i1.p1, LPAL1_longiso_LPAL1_DN6364_c1_g1_i1.p1, GMAR2_longiso_GMAR2_DN31105_c0_g1_i1.p1, HRED1_longiso_HRED1_DN28023_c0_g1_i1.p1, PPYR3_longiso_PPYR3_DN0_c0_g5719_i1.p1, AGLA1_longiso_AGLA1_DN0_c0_g7220_i1.p1, CNIG1_longiso_CNIG1_DN7412_c0_g1_i3.p1, APLA1_longiso_APLA1_DN0_c0_g9965_i1.p1, LNIG1_longiso_LNIG1_DN5377_c0_g1_i1.p1, MDEB1_longiso_MDEB1_DN44518_c0_g1_i1.…
OG0000000	N2	n33	0.02564102564102564	Non-Terminal	LPAL1_longiso_LPAL1_DN6364_c1_g1_i1.p1	GMAR2_longiso_GMAR2_DN31105_c0_g1_i1.p1, HRED1_longiso_HRED1_DN28023_c0_g1_i1.p1, PPYR3_longiso_PPYR3_DN0_c0_g5719_i1.p1, AGLA1_longiso_AGLA1_DN0_c0_g7220_i1.p1, CNIG1_longiso_CNIG1_DN7412_c0_g1_i3.p1, APLA1_longiso_APLA1_DN0_c0_g9965_i1.p1, LNIG1_longiso_LNIG1_DN5377_c0_g1_i1.p1, MDEB1_longiso_MDEB1_DN44518_c0_g1_i1.p1, PMAC3_longiso_PMAC3_DN5869_c0_g3_i1.p1, PNIG1_longiso_PNIG1_DN7708_c0_g1_i1.…
OG0000000	N0	n47	0.04878048780487805	Non-Terminal	GMAR2_longiso_GMAR2_DN4132_c2_g1_i1.p1, LPAL1_longiso_LPAL1_DN14335_c0_g3_i2.p1	PURG1_longiso_PURG1_DN3763_c1_g1_i11.p1, TFER2_longiso_TFER2_DN4688_c2_g2_i1.p1, PNIG1_longiso_PNIG1_DN14415_c14_g1_i1.p1, LPAL1_longiso_LPAL1_DN23132_c1_g1_i1.p1, CJAP1_longiso_CJAP1_DN16186_c0_g1_i1.p1, CFRI1_longiso_CFRI1_DN25454_c0_g1_i1.p1, CJAP1_longiso_CJAP1_DN11197_c0_g1_i1.p1, CJAP1_longiso_CJAP1_DN3592_c2_g2_i1.p1, NGUT3_longiso_NGUT3_DN9328_c0_g8_i1.p1, CLAE1_longiso_CLAE1_DN6298_c0_g1…
OG0000000	N0	n50	0.3170731707317073	Non-Terminal	TFER2_longiso_TFER2_DN4688_c2_g2_i1.p1, PNIG1_longiso_PNIG1_DN14415_c14_g1_i1.p1, LPAL1_longiso_LPAL1_DN23132_c1_g1_i1.p1, CJAP1_longiso_CJAP1_DN16186_c0_g1_i1.p1, CFRI1_longiso_CFRI1_DN25454_c0_g1_i1.p1, CJAP1_longiso_CJAP1_DN11197_c0_g1_i1.p1, CJAP1_longiso_CJAP1_DN3592_c2_g2_i1.p1, NGUT3_longiso_NGUT3_DN9328_c0_g8_i1.p1, CLAE1_longiso_CLAE1_DN6298_c0_g1_i2.p1, CJAP1_longiso_CJAP1_DN16463_c1_g1…	CNIP1_longiso_CNIP1_DN4076_c0_g1_i1.p1, CJAP1_longiso_CJAP1_DN8286_c1_g2_i2.p1, GMAR2_longiso_GMAR2_DN7501_c0_g1_i2.p1, GMAR2_longiso_GMAR2_DN23776_c0_g1_i1.p1, CJAP1_longiso_CJAP1_DN14325_c0_g2_i1.p1, GMAR2_longiso_GMAR2_DN1854_c1_g4_i1.p1, CNIP1_longiso_CNIP1_DN1889_c1_g1_i13.p1, GMAR2_longiso_GMAR2_DN9668_c0_g1_i1.p1, NGUT3_longiso_NGUT3_DN53123_c0_g1_i1.p1, AANG1_longiso_AANG1_DN8510_c0_g1_i1…
OG0000000	N0	n52	0.04878048780487805	Non-Terminal	TFER2_longiso_TFER2_DN4688_c2_g2_i1.p1, PNIG1_longiso_PNIG1_DN14415_c14_g1_i1.p1	LPAL1_longiso_LPAL1_DN23132_c1_g1_i1.p1, CJAP1_longiso_CJAP1_DN16186_c0_g1_i1.p1, CFRI1_longiso_CFRI1_DN25454_c0_g1_i1.p1, CJAP1_longiso_CJAP1_DN11197_c0_g1_i1.p1, CJAP1_longiso_CJAP1_DN3592_c2_g2_i1.p1, NGUT3_longiso_NGUT3_DN9328_c0_g8_i1.p1, CLAE1_longiso_CLAE1_DN6298_c0_g1_i2.p1, CJAP1_longiso_CJAP1_DN16463_c1_g1_i1.p1, CJAP1_longiso_CJAP1_DN4644_c0_g1_i1.p1, CNIP1_longiso_CNIP1_DN15045_c2_g1_…
OG0000000	N0	n54	0.07317073170731707	Non-Terminal	LPAL1_longiso_LPAL1_DN23132_c1_g1_i1.p1, CJAP1_longiso_CJAP1_DN16186_c0_g1_i1.p1, CFRI1_longiso_CFRI1_DN25454_c0_g1_i1.p1, CJAP1_longiso_CJAP1_DN11197_c0_g1_i1.p1, CJAP1_longiso_CJAP1_DN3592_c2_g2_i1.p1	NGUT3_longiso_NGUT3_DN9328_c0_g8_i1.p1, CLAE1_longiso_CLAE1_DN6298_c0_g1_i2.p1, CJAP1_longiso_CJAP1_DN16463_c1_g1_i1.p1, CJAP1_longiso_CJAP1_DN4644_c0_g1_i1.p1, CNIP1_longiso_CNIP1_DN15045_c2_g1_i1.p1, BZAR1_longiso_BZAR1_DN723_c1_g1_i6.p2, CNIP1_longiso_CNIP1_DN5086_c4_g1_i1.p1, CJAP1_longiso_CJAP1_DN17034_c0_g1_i1.p1, APLA1_longiso_APLA1_DN0_c0_g2427_i4.p1, ABIS2_longiso_ABIS2_DN82396_c0_g1_i1.…
OG0000000	N8	n55	0.09090909090909091	Non-Terminal	LPAL1_longiso_LPAL1_DN23132_c1_g1_i1.p1, CJAP1_longiso_CJAP1_DN16186_c0_g1_i1.p1, CFRI1_longiso_CFRI1_DN25454_c0_g1_i1.p1, CJAP1_longiso_CJAP1_DN11197_c0_g1_i1.p1	CJAP1_longiso_CJAP1_DN3592_c2_g2_i1.p1
OG0000000	N8	n56	0.09090909090909091	Non-Terminal	LPAL1_longiso_LPAL1_DN23132_c1_g1_i1.p1, CJAP1_longiso_CJAP1_DN16186_c0_g1_i1.p1	CFRI1_longiso_CFRI1_DN25454_c0_g1_i1.p1, CJAP1_longiso_CJAP1_DN11197_c0_g1_i1.p1
OG0000000	N0	n59	0.2682926829268293	Non-Terminal	NGUT3_longiso_NGUT3_DN9328_c0_g8_i1.p1, CLAE1_longiso_CLAE1_DN6298_c0_g1_i2.p1, CJAP1_longiso_CJAP1_DN16463_c1_g1_i1.p1, CJAP1_longiso_CJAP1_DN4644_c0_g1_i1.p1, CNIP1_longiso_CNIP1_DN15045_c2_g1_i1.p1, BZAR1_longiso_BZAR1_DN723_c1_g1_i6.p2, CNIP1_longiso_CNIP1_DN5086_c4_g1_i1.p1, CJAP1_longiso_CJAP1_DN17034_c0_g1_i1.p1, APLA1_longiso_APLA1_DN0_c0_g2427_i4.p1, ABIS2_longiso_ABIS2_DN82396_c0_g1_i1.…	TFER2_longiso_TFER2_DN3339_c5_g1_i2.p1, GMAR2_longiso_GMAR2_DN11160_c1_g1_i1.p1, PNIG1_longiso_PNIG1_DN30436_c0_g1_i1.p1, CJAP1_longiso_CJAP1_DN5212_c3_g2_i1.p1, CJAP1_longiso_CJAP1_DN5212_c3_g1_i1.p1, BSLA1_longiso_BSLA1_DN1403_c1_g3_i1.p1, CNIP1_longiso_CNIP1_DN6132_c2_g2_i1.p1, CNIP1_longiso_CNIP1_DN11085_c0_g1_i1.p1, CJAP1_longiso_CJAP1_DN4672_c5_g1_i1.p1, MDEB1_longiso_MDEB1_DN52060_c0_g1_i1…
OG0000000	N0	n60	0.04878048780487805	Non-Terminal	NGUT3_longiso_NGUT3_DN9328_c0_g8_i1.p1, CLAE1_longiso_CLAE1_DN6298_c0_g1_i2.p1, CJAP1_longiso_CJAP1_DN16463_c1_g1_i1.p1, CJAP1_longiso_CJAP1_DN4644_c0_g1_i1.p1, CNIP1_longiso_CNIP1_DN15045_c2_g1_i1.p1, BZAR1_longiso_BZAR1_DN723_c1_g1_i6.p2, CNIP1_longiso_CNIP1_DN5086_c4_g1_i1.p1, CJAP1_longiso_CJAP1_DN17034_c0_g1_i1.p1, APLA1_longiso_APLA1_DN0_c0_g2427_i4.p1, ABIS2_longiso_ABIS2_DN82396_c0_g1_i1.…	CNIP1_longiso_CNIP1_DN6261_c1_g2_i1.p1, GMAR2_longiso_GMAR2_DN5242_c0_g2_i1.p1
OG0000000	N0	n61	0.07317073170731707	Non-Terminal	NGUT3_longiso_NGUT3_DN9328_c0_g8_i1.p1, CLAE1_longiso_CLAE1_DN6298_c0_g1_i2.p1, CJAP1_longiso_CJAP1_DN16463_c1_g1_i1.p1, CJAP1_longiso_CJAP1_DN4644_c0_g1_i1.p1, CNIP1_longiso_CNIP1_DN15045_c2_g1_i1.p1, BZAR1_longiso_BZAR1_DN723_c1_g1_i6.p2, CNIP1_longiso_CNIP1_DN5086_c4_g1_i1.p1, CJAP1_longiso_CJAP1_DN17034_c0_g1_i1.p1, APLA1_longiso_APLA1_DN0_c0_g2427_i4.p1, ABIS2_longiso_ABIS2_DN82396_c0_g1_i1.…	BZAR1_longiso_BZAR1_DN7549_c0_g1_i1.p2, CJAP1_longiso_CJAP1_DN28502_c0_g1_i1.p1, CJAP1_longiso_CJAP1_DN10215_c0_g1_i1.p1, GMAR2_longiso_GMAR2_DN1854_c2_g1_i1.p1
OG0000000	N0	n62	0.0975609756097561	Non-Terminal	NGUT3_longiso_NGUT3_DN9328_c0_g8_i1.p1, CLAE1_longiso_CLAE1_DN6298_c0_g1_i2.p1, CJAP1_longiso_CJAP1_DN16463_c1_g1_i1.p1, CJAP1_longiso_CJAP1_DN4644_c0_g1_i1.p1, CNIP1_longiso_CNIP1_DN15045_c2_g1_i1.p1, BZAR1_longiso_BZAR1_DN723_c1_g1_i6.p2, CNIP1_longiso_CNIP1_DN5086_c4_g1_i1.p1, CJAP1_longiso_CJAP1_DN17034_c0_g1_i1.p1, APLA1_longiso_APLA1_DN0_c0_g2427_i4.p1, ABIS2_longiso_ABIS2_DN82396_c0_g1_i1.…	BSLA1_longiso_BSLA1_DN3329_c0_g1_i1.p1, BOVA2_longiso_BOVA2_DN12347_c0_g4_i1.p1, CJAP1_longiso_CJAP1_DN4395_c0_g2_i1.p1, OSCH1_longiso_OSCH1_DN5452_c1_g1_i3.p1, HMEG1_longiso_HMEG1_DN16783_c1_g1_i3.p1, HMEG1_longiso_HMEG1_DN24509_c0_g1_i1.p1, HMEG1_longiso_HMEG1_DN18402_c0_g1_i1.p1, CFRI1_longiso_CFRI1_DN28186_c0_g1_i1.p1, CJAP1_longiso_CJAP1_DN5212_c5_g1_i1.p1, LHIN1_longiso_LHIN1_DN81487_c0_g1_…
OG0000000	N0	n64	0.04878048780487805	Non-Terminal	CLAE1_longiso_CLAE1_DN6298_c0_g1_i2.p1, CJAP1_longiso_CJAP1_DN16463_c1_g1_i1.p1, CJAP1_longiso_CJAP1_DN4644_c0_g1_i1.p1, CNIP1_longiso_CNIP1_DN15045_c2_g1_i1.p1, BZAR1_longiso_BZAR1_DN723_c1_g1_i6.p2, CNIP1_longiso_CNIP1_DN5086_c4_g1_i1.p1, CJAP1_longiso_CJAP1_DN17034_c0_g1_i1.p1, APLA1_longiso_APLA1_DN0_c0_g2427_i4.p1, ABIS2_longiso_ABIS2_DN82396_c0_g1_i1.p1, GMAR2_longiso_GMAR2_DN2633_c0_g1_i10…	CJAP1_longiso_CJAP1_DN11772_c0_g1_i1.p1, BTRI1_longiso_BTRI1_DN15910_c0_g1_i1.p1, PNIG1_longiso_PNIG1_DN36212_c0_g1_i1.p1, CJAP1_longiso_CJAP1_DN56026_c0_g1_i1.p1, GMAR2_longiso_GMAR2_DN5322_c1_g1_i2.p1, CJAP1_longiso_CJAP1_DN13360_c0_g1_i1.p1
OG0000000	N0	n65	0.04878048780487805	Non-Terminal	CLAE1_longiso_CLAE1_DN6298_c0_g1_i2.p1, CJAP1_longiso_CJAP1_DN16463_c1_g1_i1.p1, CJAP1_longiso_CJAP1_DN4644_c0_g1_i1.p1, CNIP1_longiso_CNIP1_DN15045_c2_g1_i1.p1, BZAR1_longiso_BZAR1_DN723_c1_g1_i6.p2, CNIP1_longiso_CNIP1_DN5086_c4_g1_i1.p1, CJAP1_longiso_CJAP1_DN17034_c0_g1_i1.p1	APLA1_longiso_APLA1_DN0_c0_g2427_i4.p1, ABIS2_longiso_ABIS2_DN82396_c0_g1_i1.p1, GMAR2_longiso_GMAR2_DN2633_c0_g1_i10.p1, TFER2_longiso_TFER2_DN7917_c0_g1_i1.p2, HMEG1_longiso_HMEG1_DN25098_c0_g1_i1.p1, CNIP1_longiso_CNIP1_DN4113_c0_g1_i1.p1, CJAP1_longiso_CJAP1_DN9177_c1_g1_i1.p1, CJAP1_longiso_CJAP1_DN13944_c2_g1_i1.p1, CJAP1_longiso_CJAP1_DN7818_c2_g1_i1.p1, GMAR2_longiso_GMAR2_DN5056_c0_g1_i2…
OG0000000	N0	n66	0.04878048780487805	Non-Terminal	CLAE1_longiso_CLAE1_DN6298_c0_g1_i2.p1, CJAP1_longiso_CJAP1_DN16463_c1_g1_i1.p1, CJAP1_longiso_CJAP1_DN4644_c0_g1_i1.p1, CNIP1_longiso_CNIP1_DN15045_c2_g1_i1.p1, BZAR1_longiso_BZAR1_DN723_c1_g1_i6.p2	CNIP1_longiso_CNIP1_DN5086_c4_g1_i1.p1, CJAP1_longiso_CJAP1_DN17034_c0_g1_i1.p1
OG0000000	N0	n67	0.024390243902439025	Non-Terminal	CLAE1_longiso_CLAE1_DN6298_c0_g1_i2.p1, CJAP1_longiso_CJAP1_DN16463_c1_g1_i1.p1	CJAP1_longiso_CJAP1_DN4644_c0_g1_i1.p1, CNIP1_longiso_CNIP1_DN15045_c2_g1_i1.p1, BZAR1_longiso_BZAR1_DN723_c1_g1_i6.p2
OG0000000	N0	n72	0.04878048780487805	Non-Terminal	APLA1_longiso_APLA1_DN0_c0_g2427_i4.p1, ABIS2_longiso_ABIS2_DN82396_c0_g1_i1.p1, GMAR2_longiso_GMAR2_DN2633_c0_g1_i10.p1, TFER2_longiso_TFER2_DN7917_c0_g1_i1.p2	HMEG1_longiso_HMEG1_DN25098_c0_g1_i1.p1, CNIP1_longiso_CNIP1_DN4113_c0_g1_i1.p1, CJAP1_longiso_CJAP1_DN9177_c1_g1_i1.p1, CJAP1_longiso_CJAP1_DN13944_c2_g1_i1.p1, CJAP1_longiso_CJAP1_DN7818_c2_g1_i1.p1, GMAR2_longiso_GMAR2_DN5056_c0_g1_i2.p1, CNIP1_longiso_CNIP1_DN15492_c0_g1_i1.p1, CJAP1_longiso_CJAP1_DN8390_c1_g1_i1.p1, CNIP1_longiso_CNIP1_DN5475_c3_g2_i1.p1, HRED1_longiso_HRED1_DN15168_c0_g1_i1…
OG0000000	N0	n76	0.024390243902439025	Non-Terminal	HMEG1_longiso_HMEG1_DN25098_c0_g1_i1.p1, CNIP1_longiso_CNIP1_DN4113_c0_g1_i1.p1, CJAP1_longiso_CJAP1_DN9177_c1_g1_i1.p1, CJAP1_longiso_CJAP1_DN13944_c2_g1_i1.p1, CJAP1_longiso_CJAP1_DN7818_c2_g1_i1.p1, GMAR2_longiso_GMAR2_DN5056_c0_g1_i2.p1, CNIP1_longiso_CNIP1_DN15492_c0_g1_i1.p1, CJAP1_longiso_CJAP1_DN8390_c1_g1_i1.p1, CNIP1_longiso_CNIP1_DN5475_c3_g2_i1.p1, HRED1_longiso_HRED1_DN15168_c0_g1_i1…	CJAP1_longiso_CJAP1_DN6340_c3_g2_i1.p1, APLA1_longiso_APLA1_DN0_c0_g11051_i1.p1
OG0000000	N0	n79	0.024390243902439025	Non-Terminal	CNIP1_longiso_CNIP1_DN4113_c0_g1_i1.p1, CJAP1_longiso_CJAP1_DN9177_c1_g1_i1.p1, CJAP1_longiso_CJAP1_DN13944_c2_g1_i1.p1, CJAP1_longiso_CJAP1_DN7818_c2_g1_i1.p1, GMAR2_longiso_GMAR2_DN5056_c0_g1_i2.p1, CNIP1_longiso_CNIP1_DN15492_c0_g1_i1.p1, CJAP1_longiso_CJAP1_DN8390_c1_g1_i1.p1	CNIP1_longiso_CNIP1_DN5475_c3_g2_i1.p1
OG0000000	N0	n80	0.024390243902439025	Non-Terminal	CNIP1_longiso_CNIP1_DN4113_c0_g1_i1.p1, CJAP1_longiso_CJAP1_DN9177_c1_g1_i1.p1, CJAP1_longiso_CJAP1_DN13944_c2_g1_i1.p1, CJAP1_longiso_CJAP1_DN7818_c2_g1_i1.p1, GMAR2_longiso_GMAR2_DN5056_c0_g1_i2.p1, CNIP1_longiso_CNIP1_DN15492_c0_g1_i1.p1	CJAP1_longiso_CJAP1_DN8390_c1_g1_i1.p1
OG0000000	N0	n81	0.04878048780487805	Non-Terminal	CNIP1_longiso_CNIP1_DN4113_c0_g1_i1.p1, CJAP1_longiso_CJAP1_DN9177_c1_g1_i1.p1, CJAP1_longiso_CJAP1_DN13944_c2_g1_i1.p1	CJAP1_longiso_CJAP1_DN7818_c2_g1_i1.p1, GMAR2_longiso_GMAR2_DN5056_c0_g1_i2.p1, CNIP1_longiso_CNIP1_DN15492_c0_g1_i1.p1
OG0000000	CJAP1_longiso	n83	1.0	Terminal	CJAP1_longiso_CJAP1_DN9177_c1_g1_i1.p1	CJAP1_longiso_CJAP1_DN13944_c2_g1_i1.p1
OG0000000	N2	n87	0.02564102564102564	Non-Terminal	CJAP1_longiso_CJAP1_DN11772_c0_g1_i1.p1, BTRI1_longiso_BTRI1_DN15910_c0_g1_i1.p1, PNIG1_longiso_PNIG1_DN36212_c0_g1_i1.p1, CJAP1_longiso_CJAP1_DN56026_c0_g1_i1.p1, GMAR2_longiso_GMAR2_DN5322_c1_g1_i2.p1	CJAP1_longiso_CJAP1_DN13360_c0_g1_i1.p1
OG0000000	N2	n88	0.02564102564102564	Non-Terminal	CJAP1_longiso_CJAP1_DN11772_c0_g1_i1.p1, BTRI1_longiso_BTRI1_DN15910_c0_g1_i1.p1	PNIG1_longiso_PNIG1_DN36212_c0_g1_i1.p1, CJAP1_longiso_CJAP1_DN56026_c0_g1_i1.p1, GMAR2_longiso_GMAR2_DN5322_c1_g1_i2.p1
OG0000000	N2	n93	0.05128205128205128	Non-Terminal	BSLA1_longiso_BSLA1_DN3329_c0_g1_i1.p1, BOVA2_longiso_BOVA2_DN12347_c0_g4_i1.p1, CJAP1_longiso_CJAP1_DN4395_c0_g2_i1.p1, OSCH1_longiso_OSCH1_DN5452_c1_g1_i3.p1, HMEG1_longiso_HMEG1_DN16783_c1_g1_i3.p1, HMEG1_longiso_HMEG1_DN24509_c0_g1_i1.p1, HMEG1_longiso_HMEG1_DN18402_c0_g1_i1.p1	CFRI1_longiso_CFRI1_DN28186_c0_g1_i1.p1, CJAP1_longiso_CJAP1_DN5212_c5_g1_i1.p1, LHIN1_longiso_LHIN1_DN81487_c0_g1_i1.p1, CJAP1_longiso_CJAP1_DN22551_c1_g1_i1.p1, HMEG1_longiso_HMEG1_DN51341_c0_g1_i1.p1, PNIG1_longiso_PNIG1_DN9778_c0_g2_i1.p1
OG0000000	HMEG1_longiso	n98	1.0	Terminal	HMEG1_longiso_HMEG1_DN16783_c1_g1_i3.p1, HMEG1_longiso_HMEG1_DN24509_c0_g1_i1.p1	HMEG1_longiso_HMEG1_DN18402_c0_g1_i1.p1
OG0000000	HMEG1_longiso	n99	1.0	Terminal	HMEG1_longiso_HMEG1_DN16783_c1_g1_i3.p1	HMEG1_longiso_HMEG1_DN24509_c0_g1_i1.p1
OG0000000	N14	n102	0.1111111111111111	Non-Terminal	CJAP1_longiso_CJAP1_DN5212_c5_g1_i1.p1, LHIN1_longiso_LHIN1_DN81487_c0_g1_i1.p1	CJAP1_longiso_CJAP1_DN22551_c1_g1_i1.p1
OG0000000	CJAP1_longiso	n108	1.0	Terminal	CJAP1_longiso_CJAP1_DN28502_c0_g1_i1.p1	CJAP1_longiso_CJAP1_DN10215_c0_g1_i1.p1
OG0000000	N0	n111	0.07317073170731707	Non-Terminal	TFER2_longiso_TFER2_DN3339_c5_g1_i2.p1, GMAR2_longiso_GMAR2_DN11160_c1_g1_i1.p1, PNIG1_longiso_PNIG1_DN30436_c0_g1_i1.p1, CJAP1_longiso_CJAP1_DN5212_c3_g2_i1.p1, CJAP1_longiso_CJAP1_DN5212_c3_g1_i1.p1, BSLA1_longiso_BSLA1_DN1403_c1_g3_i1.p1	CNIP1_longiso_CNIP1_DN6132_c2_g2_i1.p1, CNIP1_longiso_CNIP1_DN11085_c0_g1_i1.p1, CJAP1_longiso_CJAP1_DN4672_c5_g1_i1.p1, MDEB1_longiso_MDEB1_DN52060_c0_g1_i1.p1, AANG1_longiso_AANG1_DN4907_c2_g1_i1.p1, PBRE1_longiso_PBRE1_DN10032_c0_g2_i1.p1, BZAR1_longiso_BZAR1_DN34628_c0_g1_i1.p1, BZAR1_longiso_BZAR1_DN2986_c2_g2_i1.p1, LHIN1_longiso_LHIN1_DN7731_c0_g1_i1.p1, ABIS2_longiso_ABIS2_DN133048_c0_g1_…
OG0000000	CJAP1_longiso	n116	1.0	Terminal	CJAP1_longiso_CJAP1_DN5212_c3_g2_i1.p1	CJAP1_longiso_CJAP1_DN5212_c3_g1_i1.p1
OG0000000	N0	n117	0.024390243902439025	Non-Terminal	CNIP1_longiso_CNIP1_DN6132_c2_g2_i1.p1	CNIP1_longiso_CNIP1_DN11085_c0_g1_i1.p1, CJAP1_longiso_CJAP1_DN4672_c5_g1_i1.p1, MDEB1_longiso_MDEB1_DN52060_c0_g1_i1.p1, AANG1_longiso_AANG1_DN4907_c2_g1_i1.p1, PBRE1_longiso_PBRE1_DN10032_c0_g2_i1.p1, BZAR1_longiso_BZAR1_DN34628_c0_g1_i1.p1, BZAR1_longiso_BZAR1_DN2986_c2_g2_i1.p1, LHIN1_longiso_LHIN1_DN7731_c0_g1_i1.p1, ABIS2_longiso_ABIS2_DN133048_c0_g1_i1.p1, LHIN1_longiso_LHIN1_DN59453_c0_g1…
OG0000000	N0	n118	0.0975609756097561	Non-Terminal	CNIP1_longiso_CNIP1_DN11085_c0_g1_i1.p1, CJAP1_longiso_CJAP1_DN4672_c5_g1_i1.p1, MDEB1_longiso_MDEB1_DN52060_c0_g1_i1.p1, AANG1_longiso_AANG1_DN4907_c2_g1_i1.p1, PBRE1_longiso_PBRE1_DN10032_c0_g2_i1.p1, BZAR1_longiso_BZAR1_DN34628_c0_g1_i1.p1, BZAR1_longiso_BZAR1_DN2986_c2_g2_i1.p1, LHIN1_longiso_LHIN1_DN7731_c0_g1_i1.p1, ABIS2_longiso_ABIS2_DN133048_c0_g1_i1.p1	LHIN1_longiso_LHIN1_DN59453_c0_g1_i1.p1, OSCH1_longiso_OSCH1_DN10243_c0_g1_i1.p1, BSLA1_longiso_BSLA1_DN5114_c0_g1_i1.p1, CJAP1_longiso_CJAP1_DN3520_c0_g1_i2.p1, SLON1_longiso_SLON1_DN3450_c0_g1_i9.p1, SLON1_longiso_SLON1_DN4012_c0_g2_i3.p1, AANG1_longiso_AANG1_DN144_c8_g1_i1.p1, PBRE1_longiso_PBRE1_DN4962_c1_g2_i1.p1, PBRE1_longiso_PBRE1_DN4740_c1_g1_i1.p1, OSCH1_longiso_OSCH1_DN2768_c5_g1_i1.p1…
OG0000000	BZAR1_longiso	n125	1.0	Terminal	BZAR1_longiso_BZAR1_DN34628_c0_g1_i1.p1	BZAR1_longiso_BZAR1_DN2986_c2_g2_i1.p1
OG0000000	N2	n128	0.02564102564102564	Non-Terminal	OSCH1_longiso_OSCH1_DN10243_c0_g1_i1.p1, BSLA1_longiso_BSLA1_DN5114_c0_g1_i1.p1, CJAP1_longiso_CJAP1_DN3520_c0_g1_i2.p1, SLON1_longiso_SLON1_DN3450_c0_g1_i9.p1, SLON1_longiso_SLON1_DN4012_c0_g2_i3.p1, AANG1_longiso_AANG1_DN144_c8_g1_i1.p1, PBRE1_longiso_PBRE1_DN4962_c1_g2_i1.p1, PBRE1_longiso_PBRE1_DN4740_c1_g1_i1.p1	OSCH1_longiso_OSCH1_DN2768_c5_g1_i1.p1, GMAR2_longiso_GMAR2_DN9942_c0_g1_i1.p2
OG0000000	SLON1_longiso	n133	1.0	Terminal	SLON1_longiso_SLON1_DN3450_c0_g1_i9.p1	SLON1_longiso_SLON1_DN4012_c0_g2_i3.p1
OG0000000	PBRE1_longiso	n135	1.0	Terminal	PBRE1_longiso_PBRE1_DN4962_c1_g2_i1.p1	PBRE1_longiso_PBRE1_DN4740_c1_g1_i1.p1
OG0000000	N0	n137	0.04878048780487805	Non-Terminal	CNIP1_longiso_CNIP1_DN4076_c0_g1_i1.p1, CJAP1_longiso_CJAP1_DN8286_c1_g2_i2.p1, GMAR2_longiso_GMAR2_DN7501_c0_g1_i2.p1, GMAR2_longiso_GMAR2_DN23776_c0_g1_i1.p1, CJAP1_longiso_CJAP1_DN14325_c0_g2_i1.p1, GMAR2_longiso_GMAR2_DN1854_c1_g4_i1.p1, CNIP1_longiso_CNIP1_DN1889_c1_g1_i13.p1, GMAR2_longiso_GMAR2_DN9668_c0_g1_i1.p1	NGUT3_longiso_NGUT3_DN53123_c0_g1_i1.p1, AANG1_longiso_AANG1_DN8510_c0_g1_i1.p1, CJAP1_longiso_CJAP1_DN17759_c0_g2_i1.p1, CJAP1_longiso_CJAP1_DN9668_c1_g2_i1.p1, CJAP1_longiso_CJAP1_DN10081_c0_g1_i1.p1, CJAP1_longiso_CJAP1_DN20688_c0_g1_i1.p1, CJAP1_longiso_CJAP1_DN20266_c2_g1_i1.p1, CJAP1_longiso_CJAP1_DN4861_c0_g4_i2.p1, CJAP1_longiso_CJAP1_DN20697_c0_g2_i1.p1, PNIG1_longiso_PNIG1_DN17013_c0_g1…
OG0000000	N0	n138	0.04878048780487805	Non-Terminal	CNIP1_longiso_CNIP1_DN4076_c0_g1_i1.p1, CJAP1_longiso_CJAP1_DN8286_c1_g2_i2.p1, GMAR2_longiso_GMAR2_DN7501_c0_g1_i2.p1, GMAR2_longiso_GMAR2_DN23776_c0_g1_i1.p1, CJAP1_longiso_CJAP1_DN14325_c0_g2_i1.p1, GMAR2_longiso_GMAR2_DN1854_c1_g4_i1.p1	CNIP1_longiso_CNIP1_DN1889_c1_g1_i13.p1, GMAR2_longiso_GMAR2_DN9668_c0_g1_i1.p1
OG0000000	N5	n140	0.16666666666666666	Non-Terminal	CJAP1_longiso_CJAP1_DN8286_c1_g2_i2.p1, GMAR2_longiso_GMAR2_DN7501_c0_g1_i2.p1, GMAR2_longiso_GMAR2_DN23776_c0_g1_i1.p1	CJAP1_longiso_CJAP1_DN14325_c0_g2_i1.p1, GMAR2_longiso_GMAR2_DN1854_c1_g4_i1.p1
OG0000000	GMAR2_longiso	n142	1.0	Terminal	GMAR2_longiso_GMAR2_DN7501_c0_g1_i2.p1	GMAR2_longiso_GMAR2_DN23776_c0_g1_i1.p1
OG0000000	N0	n145	0.07317073170731707	Non-Terminal	NGUT3_longiso_NGUT3_DN53123_c0_g1_i1.p1, AANG1_longiso_AANG1_DN8510_c0_g1_i1.p1, CJAP1_longiso_CJAP1_DN17759_c0_g2_i1.p1, CJAP1_longiso_CJAP1_DN9668_c1_g2_i1.p1, CJAP1_longiso_CJAP1_DN10081_c0_g1_i1.p1, CJAP1_longiso_CJAP1_DN20688_c0_g1_i1.p1, CJAP1_longiso_CJAP1_DN20266_c2_g1_i1.p1, CJAP1_longiso_CJAP1_DN4861_c0_g4_i2.p1, CJAP1_longiso_CJAP1_DN20697_c0_g2_i1.p1, PNIG1_longiso_PNIG1_DN17013_c0_g1…	NGUT3_longiso_NGUT3_DN691_c0_g4_i2.p1, NGUT3_longiso_NGUT3_DN9548_c1_g2_i2.p1, NGUT3_longiso_NGUT3_DN9950_c0_g2_i1.p1, NGUT3_longiso_NGUT3_DN18070_c1_g1_i1.p1, BSLA1_longiso_BSLA1_DN5136_c0_g1_i1.p1, CLAE1_longiso_CLAE1_DN6212_c0_g2_i1.p1, NGUT3_longiso_NGUT3_DN13095_c1_g1_i1.p1, NGUT3_longiso_NGUT3_DN28330_c0_g1_i2.p1, LPAL1_longiso_LPAL1_DN18164_c1_g1_i1.p1, NGUT3_longiso_NGUT3_DN10182_c0_g4_i1…
OG0000000	N11	n148	0.1	Non-Terminal	CJAP1_longiso_CJAP1_DN17759_c0_g2_i1.p1, CJAP1_longiso_CJAP1_DN9668_c1_g2_i1.p1	CJAP1_longiso_CJAP1_DN10081_c0_g1_i1.p1, CJAP1_longiso_CJAP1_DN20688_c0_g1_i1.p1, CJAP1_longiso_CJAP1_DN20266_c2_g1_i1.p1, CJAP1_longiso_CJAP1_DN4861_c0_g4_i2.p1, CJAP1_longiso_CJAP1_DN20697_c0_g2_i1.p1, PNIG1_longiso_PNIG1_DN17013_c0_g1_i1.p1, CJAP1_longiso_CJAP1_DN9220_c5_g1_i2.p1, CJAP1_longiso_CJAP1_DN7689_c1_g1_i3.p1, CJAP1_longiso_CJAP1_DN10974_c3_g2_i3.p1, CJAP1_longiso_CJAP1_DN5263_c1_g4_…
OG0000000	CJAP1_longiso	n149	1.0	Terminal	CJAP1_longiso_CJAP1_DN17759_c0_g2_i1.p1	CJAP1_longiso_CJAP1_DN9668_c1_g2_i1.p1
OG0000000	N11	n150	0.1	Non-Terminal	CJAP1_longiso_CJAP1_DN10081_c0_g1_i1.p1, CJAP1_longiso_CJAP1_DN20688_c0_g1_i1.p1	CJAP1_longiso_CJAP1_DN20266_c2_g1_i1.p1, CJAP1_longiso_CJAP1_DN4861_c0_g4_i2.p1, CJAP1_longiso_CJAP1_DN20697_c0_g2_i1.p1, PNIG1_longiso_PNIG1_DN17013_c0_g1_i1.p1, CJAP1_longiso_CJAP1_DN9220_c5_g1_i2.p1, CJAP1_longiso_CJAP1_DN7689_c1_g1_i3.p1, CJAP1_longiso_CJAP1_DN10974_c3_g2_i3.p1, CJAP1_longiso_CJAP1_DN5263_c1_g4_i1.p1, CJAP1_longiso_CJAP1_DN5029_c4_g1_i1.p1, CJAP1_longiso_CJAP1_DN10974_c1_g1_i…
OG0000000	CJAP1_longiso	n151	1.0	Terminal	CJAP1_longiso_CJAP1_DN10081_c0_g1_i1.p1	CJAP1_longiso_CJAP1_DN20688_c0_g1_i1.p1
OG0000000	N11	n152	0.2	Non-Terminal	CJAP1_longiso_CJAP1_DN20266_c2_g1_i1.p1, CJAP1_longiso_CJAP1_DN4861_c0_g4_i2.p1, CJAP1_longiso_CJAP1_DN20697_c0_g2_i1.p1, PNIG1_longiso_PNIG1_DN17013_c0_g1_i1.p1	CJAP1_longiso_CJAP1_DN9220_c5_g1_i2.p1, CJAP1_longiso_CJAP1_DN7689_c1_g1_i3.p1, CJAP1_longiso_CJAP1_DN10974_c3_g2_i3.p1, CJAP1_longiso_CJAP1_DN5263_c1_g4_i1.p1, CJAP1_longiso_CJAP1_DN5029_c4_g1_i1.p1, CJAP1_longiso_CJAP1_DN10974_c1_g1_i2.p1, CJAP1_longiso_CJAP1_DN10974_c3_g3_i3.p1, CJAP1_longiso_CJAP1_DN4026_c3_g1_i1.p1, CJAP1_longiso_CJAP1_DN16940_c0_g1_i1.p1, CJAP1_longiso_CJAP1_DN9220_c5_g2_i1…
OG0000000	CJAP1_longiso	n154	1.0	Terminal	CJAP1_longiso_CJAP1_DN20266_c2_g1_i1.p1, CJAP1_longiso_CJAP1_DN4861_c0_g4_i2.p1	CJAP1_longiso_CJAP1_DN20697_c0_g2_i1.p1
OG0000000	CJAP1_longiso	n155	1.0	Terminal	CJAP1_longiso_CJAP1_DN20266_c2_g1_i1.p1	CJAP1_longiso_CJAP1_DN4861_c0_g4_i2.p1
OG0000000	CJAP1_longiso	n157	1.0	Terminal	CJAP1_longiso_CJAP1_DN9220_c5_g1_i2.p1, CJAP1_longiso_CJAP1_DN7689_c1_g1_i3.p1, CJAP1_longiso_CJAP1_DN10974_c3_g2_i3.p1, CJAP1_longiso_CJAP1_DN5263_c1_g4_i1.p1, CJAP1_longiso_CJAP1_DN5029_c4_g1_i1.p1, CJAP1_longiso_CJAP1_DN10974_c1_g1_i2.p1, CJAP1_longiso_CJAP1_DN10974_c3_g3_i3.p1, CJAP1_longiso_CJAP1_DN4026_c3_g1_i1.p1, CJAP1_longiso_CJAP1_DN16940_c0_g1_i1.p1, CJAP1_longiso_CJAP1_DN9220_c5_g2_i1…	CJAP1_longiso_CJAP1_DN5323_c0_g1_i1.p1, CJAP1_longiso_CJAP1_DN15980_c1_g1_i3.p1, CJAP1_longiso_CJAP1_DN5029_c12_g1_i1.p1, CJAP1_longiso_CJAP1_DN8371_c1_g5_i1.p1, CJAP1_longiso_CJAP1_DN16603_c0_g1_i1.p1, CJAP1_longiso_CJAP1_DN13200_c3_g1_i2.p1, CJAP1_longiso_CJAP1_DN14064_c9_g1_i1.p1, CJAP1_longiso_CJAP1_DN5323_c0_g4_i1.p1, CJAP1_longiso_CJAP1_DN4026_c2_g2_i1.p1, CJAP1_longiso_CJAP1_DN8069_c0_g2_i…
OG0000000	CJAP1_longiso	n158	1.0	Terminal	CJAP1_longiso_CJAP1_DN9220_c5_g1_i2.p1, CJAP1_longiso_CJAP1_DN7689_c1_g1_i3.p1, CJAP1_longiso_CJAP1_DN10974_c3_g2_i3.p1, CJAP1_longiso_CJAP1_DN5263_c1_g4_i1.p1, CJAP1_longiso_CJAP1_DN5029_c4_g1_i1.p1, CJAP1_longiso_CJAP1_DN10974_c1_g1_i2.p1, CJAP1_longiso_CJAP1_DN10974_c3_g3_i3.p1, CJAP1_longiso_CJAP1_DN4026_c3_g1_i1.p1, CJAP1_longiso_CJAP1_DN16940_c0_g1_i1.p1, CJAP1_longiso_CJAP1_DN9220_c5_g2_i1…	CJAP1_longiso_CJAP1_DN13506_c0_g1_i1.p1, CJAP1_longiso_CJAP1_DN4026_c2_g3_i2.p1, CJAP1_longiso_CJAP1_DN7080_c1_g7_i1.p1, CJAP1_longiso_CJAP1_DN10946_c4_g1_i1.p1, CJAP1_longiso_CJAP1_DN5381_c3_g3_i8.p1, CJAP1_longiso_CJAP1_DN4861_c0_g2_i3.p1, CJAP1_longiso_CJAP1_DN18352_c0_g1_i2.p1, CJAP1_longiso_CJAP1_DN14945_c0_g1_i1.p1, CJAP1_longiso_CJAP1_DN13474_c1_g2_i2.p1, CJAP1_longiso_CJAP1_DN6882_c0_g1_i…
OG0000000	CJAP1_longiso	n159	1.0	Terminal	CJAP1_longiso_CJAP1_DN9220_c5_g1_i2.p1, CJAP1_longiso_CJAP1_DN7689_c1_g1_i3.p1, CJAP1_longiso_CJAP1_DN10974_c3_g2_i3.p1, CJAP1_longiso_CJAP1_DN5263_c1_g4_i1.p1, CJAP1_longiso_CJAP1_DN5029_c4_g1_i1.p1, CJAP1_longiso_CJAP1_DN10974_c1_g1_i2.p1, CJAP1_longiso_CJAP1_DN10974_c3_g3_i3.p1, CJAP1_longiso_CJAP1_DN4026_c3_g1_i1.p1, CJAP1_longiso_CJAP1_DN16940_c0_g1_i1.p1, CJAP1_longiso_CJAP1_DN9220_c5_g2_i1…	CJAP1_longiso_CJAP1_DN8371_c1_g2_i3.p1, CJAP1_longiso_CJAP1_DN3874_c0_g11_i1.p1, CJAP1_longiso_CJAP1_DN3874_c0_g6_i1.p1, CJAP1_longiso_CJAP1_DN9220_c0_g3_i1.p1, CJAP1_longiso_CJAP1_DN10946_c2_g1_i6.p1
OG0000000	CJAP1_longiso	n160	1.0	Terminal	CJAP1_longiso_CJAP1_DN9220_c5_g1_i2.p1, CJAP1_longiso_CJAP1_DN7689_c1_g1_i3.p1, CJAP1_longiso_CJAP1_DN10974_c3_g2_i3.p1, CJAP1_longiso_CJAP1_DN5263_c1_g4_i1.p1, CJAP1_longiso_CJAP1_DN5029_c4_g1_i1.p1, CJAP1_longiso_CJAP1_DN10974_c1_g1_i2.p1, CJAP1_longiso_CJAP1_DN10974_c3_g3_i3.p1, CJAP1_longiso_CJAP1_DN4026_c3_g1_i1.p1, CJAP1_longiso_CJAP1_DN16940_c0_g1_i1.p1, CJAP1_longiso_CJAP1_DN9220_c5_g2_i1…	CJAP1_longiso_CJAP1_DN6387_c4_g1_i1.p1, CJAP1_longiso_CJAP1_DN9220_c8_g1_i1.p1, CJAP1_longiso_CJAP1_DN11633_c1_g1_i2.p1
OG0000000	CJAP1_longiso	n161	1.0	Terminal	CJAP1_longiso_CJAP1_DN9220_c5_g1_i2.p1, CJAP1_longiso_CJAP1_DN7689_c1_g1_i3.p1, CJAP1_longiso_CJAP1_DN10974_c3_g2_i3.p1, CJAP1_longiso_CJAP1_DN5263_c1_g4_i1.p1, CJAP1_longiso_CJAP1_DN5029_c4_g1_i1.p1, CJAP1_longiso_CJAP1_DN10974_c1_g1_i2.p1, CJAP1_longiso_CJAP1_DN10974_c3_g3_i3.p1, CJAP1_longiso_CJAP1_DN4026_c3_g1_i1.p1, CJAP1_longiso_CJAP1_DN16940_c0_g1_i1.p1, CJAP1_longiso_CJAP1_DN9220_c5_g2_i1…	CJAP1_longiso_CJAP1_DN13506_c2_g1_i2.p1, CJAP1_longiso_CJAP1_DN8458_c1_g1_i1.p1
OG0000000	CJAP1_longiso	n162	1.0	Terminal	CJAP1_longiso_CJAP1_DN9220_c5_g1_i2.p1, CJAP1_longiso_CJAP1_DN7689_c1_g1_i3.p1, CJAP1_longiso_CJAP1_DN10974_c3_g2_i3.p1, CJAP1_longiso_CJAP1_DN5263_c1_g4_i1.p1, CJAP1_longiso_CJAP1_DN5029_c4_g1_i1.p1, CJAP1_longiso_CJAP1_DN10974_c1_g1_i2.p1, CJAP1_longiso_CJAP1_DN10974_c3_g3_i3.p1, CJAP1_longiso_CJAP1_DN4026_c3_g1_i1.p1, CJAP1_longiso_CJAP1_DN16940_c0_g1_i1.p1, CJAP1_longiso_CJAP1_DN9220_c5_g2_i1…	CJAP1_longiso_CJAP1_DN4026_c2_g1_i1.p1, CJAP1_longiso_CJAP1_DN8461_c0_g2_i1.p1, CJAP1_longiso_CJAP1_DN14961_c0_g2_i1.p1
OG0000000	CJAP1_longiso	n163	1.0	Terminal	CJAP1_longiso_CJAP1_DN9220_c5_g1_i2.p1, CJAP1_longiso_CJAP1_DN7689_c1_g1_i3.p1, CJAP1_longiso_CJAP1_DN10974_c3_g2_i3.p1, CJAP1_longiso_CJAP1_DN5263_c1_g4_i1.p1, CJAP1_longiso_CJAP1_DN5029_c4_g1_i1.p1, CJAP1_longiso_CJAP1_DN10974_c1_g1_i2.p1, CJAP1_longiso_CJAP1_DN10974_c3_g3_i3.p1, CJAP1_longiso_CJAP1_DN4026_c3_g1_i1.p1, CJAP1_longiso_CJAP1_DN16940_c0_g1_i1.p1, CJAP1_longiso_CJAP1_DN9220_c5_g2_i1…	CJAP1_longiso_CJAP1_DN8371_c1_g4_i1.p1
OG0000000	CJAP1_longiso	n164	1.0	Terminal	CJAP1_longiso_CJAP1_DN9220_c5_g1_i2.p1, CJAP1_longiso_CJAP1_DN7689_c1_g1_i3.p1, CJAP1_longiso_CJAP1_DN10974_c3_g2_i3.p1, CJAP1_longiso_CJAP1_DN5263_c1_g4_i1.p1, CJAP1_longiso_CJAP1_DN5029_c4_g1_i1.p1, CJAP1_longiso_CJAP1_DN10974_c1_g1_i2.p1, CJAP1_longiso_CJAP1_DN10974_c3_g3_i3.p1, CJAP1_longiso_CJAP1_DN4026_c3_g1_i1.p1, CJAP1_longiso_CJAP1_DN16940_c0_g1_i1.p1, CJAP1_longiso_CJAP1_DN9220_c5_g2_i1…	CJAP1_longiso_CJAP1_DN14075_c3_g1_i2.p1, CJAP1_longiso_CJAP1_DN4973_c3_g1_i1.p1, CJAP1_longiso_CJAP1_DN10200_c1_g1_i1.p1, CJAP1_longiso_CJAP1_DN8069_c0_g1_i2.p1, CJAP1_longiso_CJAP1_DN8741_c0_g3_i2.p1, CJAP1_longiso_CJAP1_DN5323_c1_g1_i1.p1, CJAP1_longiso_CJAP1_DN7080_c1_g2_i1.p1, CJAP1_longiso_CJAP1_DN4861_c0_g6_i1.p1, CJAP1_longiso_CJAP1_DN23413_c0_g1_i1.p1
OG0000000	CJAP1_longiso	n165	1.0	Terminal	CJAP1_longiso_CJAP1_DN9220_c5_g1_i2.p1, CJAP1_longiso_CJAP1_DN7689_c1_g1_i3.p1, CJAP1_longiso_CJAP1_DN10974_c3_g2_i3.p1, CJAP1_longiso_CJAP1_DN5263_c1_g4_i1.p1, CJAP1_longiso_CJAP1_DN5029_c4_g1_i1.p1, CJAP1_longiso_CJAP1_DN10974_c1_g1_i2.p1, CJAP1_longiso_CJAP1_DN10974_c3_g3_i3.p1, CJAP1_longiso_CJAP1_DN4026_c3_g1_i1.p1, CJAP1_longiso_CJAP1_DN16940_c0_g1_i1.p1, CJAP1_longiso_CJAP1_DN9220_c5_g2_i1…	CJAP1_longiso_CJAP1_DN9668_c7_g1_i1.p1, CJAP1_longiso_CJAP1_DN11633_c2_g4_i1.p1, CJAP1_longiso_CJAP1_DN3874_c10_g1_i1.p1
OG0000000	CJAP1_longiso	n166	1.0	Terminal	CJAP1_longiso_CJAP1_DN9220_c5_g1_i2.p1, CJAP1_longiso_CJAP1_DN7689_c1_g1_i3.p1, CJAP1_longiso_CJAP1_DN10974_c3_g2_i3.p1, CJAP1_longiso_CJAP1_DN5263_c1_g4_i1.p1, CJAP1_longiso_CJAP1_DN5029_c4_g1_i1.p1, CJAP1_longiso_CJAP1_DN10974_c1_g1_i2.p1, CJAP1_longiso_CJAP1_DN10974_c3_g3_i3.p1, CJAP1_longiso_CJAP1_DN4026_c3_g1_i1.p1, CJAP1_longiso_CJAP1_DN16940_c0_g1_i1.p1, CJAP1_longiso_CJAP1_DN9220_c5_g2_i1…	CJAP1_longiso_CJAP1_DN9220_c0_g2_i1.p1, CJAP1_longiso_CJAP1_DN6308_c0_g5_i1.p1, CJAP1_longiso_CJAP1_DN6398_c0_g1_i5.p1, CJAP1_longiso_CJAP1_DN3874_c1_g2_i1.p1, CJAP1_longiso_CJAP1_DN13040_c2_g1_i2.p1, CJAP1_longiso_CJAP1_DN5000_c1_g1_i1.p1
OG0000000	CJAP1_longiso	n167	1.0	Terminal	CJAP1_longiso_CJAP1_DN9220_c5_g1_i2.p1, CJAP1_longiso_CJAP1_DN7689_c1_g1_i3.p1, CJAP1_longiso_CJAP1_DN10974_c3_g2_i3.p1, CJAP1_longiso_CJAP1_DN5263_c1_g4_i1.p1, CJAP1_longiso_CJAP1_DN5029_c4_g1_i1.p1, CJAP1_longiso_CJAP1_DN10974_c1_g1_i2.p1, CJAP1_longiso_CJAP1_DN10974_c3_g3_i3.p1, CJAP1_longiso_CJAP1_DN4026_c3_g1_i1.p1, CJAP1_longiso_CJAP1_DN16940_c0_g1_i1.p1, CJAP1_longiso_CJAP1_DN9220_c5_g2_i1…	CJAP1_longiso_CJAP1_DN14064_c0_g1_i2.p1
OG0000000	CJAP1_longiso	n168	1.0	Terminal	CJAP1_longiso_CJAP1_DN9220_c5_g1_i2.p1, CJAP1_longiso_CJAP1_DN7689_c1_g1_i3.p1, CJAP1_longiso_CJAP1_DN10974_c3_g2_i3.p1, CJAP1_longiso_CJAP1_DN5263_c1_g4_i1.p1, CJAP1_longiso_CJAP1_DN5029_c4_g1_i1.p1, CJAP1_longiso_CJAP1_DN10974_c1_g1_i2.p1, CJAP1_longiso_CJAP1_DN10974_c3_g3_i3.p1, CJAP1_longiso_CJAP1_DN4026_c3_g1_i1.p1, CJAP1_longiso_CJAP1_DN16940_c0_g1_i1.p1, CJAP1_longiso_CJAP1_DN9220_c5_g2_i1…	CJAP1_longiso_CJAP1_DN8612_c0_g7_i1.p1
OG0000000	CJAP1_longiso	n169	1.0	Terminal	CJAP1_longiso_CJAP1_DN9220_c5_g1_i2.p1, CJAP1_longiso_CJAP1_DN7689_c1_g1_i3.p1, CJAP1_longiso_CJAP1_DN10974_c3_g2_i3.p1, CJAP1_longiso_CJAP1_DN5263_c1_g4_i1.p1, CJAP1_longiso_CJAP1_DN5029_c4_g1_i1.p1, CJAP1_longiso_CJAP1_DN10974_c1_g1_i2.p1, CJAP1_longiso_CJAP1_DN10974_c3_g3_i3.p1, CJAP1_longiso_CJAP1_DN4026_c3_g1_i1.p1, CJAP1_longiso_CJAP1_DN16940_c0_g1_i1.p1, CJAP1_longiso_CJAP1_DN9220_c5_g2_i1…	CJAP1_longiso_CJAP1_DN19642_c0_g3_i1.p1, CJAP1_longiso_CJAP1_DN6001_c4_g1_i2.p1, CJAP1_longiso_CJAP1_DN20808_c0_g1_i1.p1
OG0000000	CJAP1_longiso	n170	1.0	Terminal	CJAP1_longiso_CJAP1_DN9220_c5_g1_i2.p1, CJAP1_longiso_CJAP1_DN7689_c1_g1_i3.p1, CJAP1_longiso_CJAP1_DN10974_c3_g2_i3.p1, CJAP1_longiso_CJAP1_DN5263_c1_g4_i1.p1, CJAP1_longiso_CJAP1_DN5029_c4_g1_i1.p1, CJAP1_longiso_CJAP1_DN10974_c1_g1_i2.p1, CJAP1_longiso_CJAP1_DN10974_c3_g3_i3.p1, CJAP1_longiso_CJAP1_DN4026_c3_g1_i1.p1, CJAP1_longiso_CJAP1_DN16940_c0_g1_i1.p1, CJAP1_longiso_CJAP1_DN9220_c5_g2_i1…	CJAP1_longiso_CJAP1_DN4026_c3_g2_i1.p1
OG0000000	CJAP1_longiso	n171	1.0	Terminal	CJAP1_longiso_CJAP1_DN9220_c5_g1_i2.p1, CJAP1_longiso_CJAP1_DN7689_c1_g1_i3.p1, CJAP1_longiso_CJAP1_DN10974_c3_g2_i3.p1, CJAP1_longiso_CJAP1_DN5263_c1_g4_i1.p1, CJAP1_longiso_CJAP1_DN5029_c4_g1_i1.p1, CJAP1_longiso_CJAP1_DN10974_c1_g1_i2.p1, CJAP1_longiso_CJAP1_DN10974_c3_g3_i3.p1	CJAP1_longiso_CJAP1_DN4026_c3_g1_i1.p1, CJAP1_longiso_CJAP1_DN16940_c0_g1_i1.p1, CJAP1_longiso_CJAP1_DN9220_c5_g2_i1.p1, CJAP1_longiso_CJAP1_DN19642_c0_g9_i1.p1, CJAP1_longiso_CJAP1_DN8390_c0_g1_i3.p1, CJAP1_longiso_CJAP1_DN7080_c1_g3_i2.p1, CJAP1_longiso_CJAP1_DN15581_c0_g1_i1.p1, CJAP1_longiso_CJAP1_DN5664_c0_g3_i1.p1
OG0000000	CJAP1_longiso	n172	1.0	Terminal	CJAP1_longiso_CJAP1_DN9220_c5_g1_i2.p1, CJAP1_longiso_CJAP1_DN7689_c1_g1_i3.p1, CJAP1_longiso_CJAP1_DN10974_c3_g2_i3.p1, CJAP1_longiso_CJAP1_DN5263_c1_g4_i1.p1, CJAP1_longiso_CJAP1_DN5029_c4_g1_i1.p1	CJAP1_longiso_CJAP1_DN10974_c1_g1_i2.p1, CJAP1_longiso_CJAP1_DN10974_c3_g3_i3.p1
OG0000000	CJAP1_longiso	n173	1.0	Terminal	CJAP1_longiso_CJAP1_DN9220_c5_g1_i2.p1, CJAP1_longiso_CJAP1_DN7689_c1_g1_i3.p1, CJAP1_longiso_CJAP1_DN10974_c3_g2_i3.p1, CJAP1_longiso_CJAP1_DN5263_c1_g4_i1.p1	CJAP1_longiso_CJAP1_DN5029_c4_g1_i1.p1
OG0000000	CJAP1_longiso	n174	1.0	Terminal	CJAP1_longiso_CJAP1_DN9220_c5_g1_i2.p1, CJAP1_longiso_CJAP1_DN7689_c1_g1_i3.p1, CJAP1_longiso_CJAP1_DN10974_c3_g2_i3.p1	CJAP1_longiso_CJAP1_DN5263_c1_g4_i1.p1
OG0000000	CJAP1_longiso	n175	1.0	Terminal	CJAP1_longiso_CJAP1_DN9220_c5_g1_i2.p1, CJAP1_longiso_CJAP1_DN7689_c1_g1_i3.p1	CJAP1_longiso_CJAP1_DN10974_c3_g2_i3.p1
OG0000000	CJAP1_longiso	n176	1.0	Terminal	CJAP1_longiso_CJAP1_DN9220_c5_g1_i2.p1	CJAP1_longiso_CJAP1_DN7689_c1_g1_i3.p1
OG0000000	CJAP1_longiso	n177	1.0	Terminal	CJAP1_longiso_CJAP1_DN10974_c1_g1_i2.p1	CJAP1_longiso_CJAP1_DN10974_c3_g3_i3.p1
OG0000000	CJAP1_longiso	n178	1.0	Terminal	CJAP1_longiso_CJAP1_DN4026_c3_g1_i1.p1, CJAP1_longiso_CJAP1_DN16940_c0_g1_i1.p1, CJAP1_longiso_CJAP1_DN9220_c5_g2_i1.p1, CJAP1_longiso_CJAP1_DN19642_c0_g9_i1.p1, CJAP1_longiso_CJAP1_DN8390_c0_g1_i3.p1	CJAP1_longiso_CJAP1_DN7080_c1_g3_i2.p1, CJAP1_longiso_CJAP1_DN15581_c0_g1_i1.p1, CJAP1_longiso_CJAP1_DN5664_c0_g3_i1.p1
OG0000000	CJAP1_longiso	n179	1.0	Terminal	CJAP1_longiso_CJAP1_DN4026_c3_g1_i1.p1, CJAP1_longiso_CJAP1_DN16940_c0_g1_i1.p1, CJAP1_longiso_CJAP1_DN9220_c5_g2_i1.p1, CJAP1_longiso_CJAP1_DN19642_c0_g9_i1.p1	CJAP1_longiso_CJAP1_DN8390_c0_g1_i3.p1
OG0000000	CJAP1_longiso	n180	1.0	Terminal	CJAP1_longiso_CJAP1_DN4026_c3_g1_i1.p1, CJAP1_longiso_CJAP1_DN16940_c0_g1_i1.p1, CJAP1_longiso_CJAP1_DN9220_c5_g2_i1.p1	CJAP1_longiso_CJAP1_DN19642_c0_g9_i1.p1
OG0000000	CJAP1_longiso	n181	1.0	Terminal	CJAP1_longiso_CJAP1_DN4026_c3_g1_i1.p1, CJAP1_longiso_CJAP1_DN16940_c0_g1_i1.p1	CJAP1_longiso_CJAP1_DN9220_c5_g2_i1.p1
OG0000000	CJAP1_longiso	n182	1.0	Terminal	CJAP1_longiso_CJAP1_DN4026_c3_g1_i1.p1	CJAP1_longiso_CJAP1_DN16940_c0_g1_i1.p1
OG0000000	CJAP1_longiso	n183	1.0	Terminal	CJAP1_longiso_CJAP1_DN7080_c1_g3_i2.p1	CJAP1_longiso_CJAP1_DN15581_c0_g1_i1.p1, CJAP1_longiso_CJAP1_DN5664_c0_g3_i1.p1
OG0000000	CJAP1_longiso	n184	1.0	Terminal	CJAP1_longiso_CJAP1_DN15581_c0_g1_i1.p1	CJAP1_longiso_CJAP1_DN5664_c0_g3_i1.p1
OG0000000	CJAP1_longiso	n185	1.0	Terminal	CJAP1_longiso_CJAP1_DN19642_c0_g3_i1.p1, CJAP1_longiso_CJAP1_DN6001_c4_g1_i2.p1	CJAP1_longiso_CJAP1_DN20808_c0_g1_i1.p1
OG0000000	CJAP1_longiso	n186	1.0	Terminal	CJAP1_longiso_CJAP1_DN19642_c0_g3_i1.p1	CJAP1_longiso_CJAP1_DN6001_c4_g1_i2.p1
OG0000000	CJAP1_longiso	n187	1.0	Terminal	CJAP1_longiso_CJAP1_DN9220_c0_g2_i1.p1, CJAP1_longiso_CJAP1_DN6308_c0_g5_i1.p1, CJAP1_longiso_CJAP1_DN6398_c0_g1_i5.p1, CJAP1_longiso_CJAP1_DN3874_c1_g2_i1.p1, CJAP1_longiso_CJAP1_DN13040_c2_g1_i2.p1	CJAP1_longiso_CJAP1_DN5000_c1_g1_i1.p1
OG0000000	CJAP1_longiso	n188	1.0	Terminal	CJAP1_longiso_CJAP1_DN9220_c0_g2_i1.p1, CJAP1_longiso_CJAP1_DN6308_c0_g5_i1.p1, CJAP1_longiso_CJAP1_DN6398_c0_g1_i5.p1, CJAP1_longiso_CJAP1_DN3874_c1_g2_i1.p1	CJAP1_longiso_CJAP1_DN13040_c2_g1_i2.p1
OG0000000	CJAP1_longiso	n189	1.0	Terminal	CJAP1_longiso_CJAP1_DN9220_c0_g2_i1.p1, CJAP1_longiso_CJAP1_DN6308_c0_g5_i1.p1, CJAP1_longiso_CJAP1_DN6398_c0_g1_i5.p1	CJAP1_longiso_CJAP1_DN3874_c1_g2_i1.p1
OG0000000	CJAP1_longiso	n190	1.0	Terminal	CJAP1_longiso_CJAP1_DN9220_c0_g2_i1.p1, CJAP1_longiso_CJAP1_DN6308_c0_g5_i1.p1	CJAP1_longiso_CJAP1_DN6398_c0_g1_i5.p1
OG0000000	CJAP1_longiso	n191	1.0	Terminal	CJAP1_longiso_CJAP1_DN9220_c0_g2_i1.p1	CJAP1_longiso_CJAP1_DN6308_c0_g5_i1.p1
OG0000000	CJAP1_longiso	n192	1.0	Terminal	CJAP1_longiso_CJAP1_DN9668_c7_g1_i1.p1	CJAP1_longiso_CJAP1_DN11633_c2_g4_i1.p1, CJAP1_longiso_CJAP1_DN3874_c10_g1_i1.p1
OG0000000	CJAP1_longiso	n193	1.0	Terminal	CJAP1_longiso_CJAP1_DN11633_c2_g4_i1.p1	CJAP1_longiso_CJAP1_DN3874_c10_g1_i1.p1
OG0000000	CJAP1_longiso	n194	1.0	Terminal	CJAP1_longiso_CJAP1_DN14075_c3_g1_i2.p1, CJAP1_longiso_CJAP1_DN4973_c3_g1_i1.p1, CJAP1_longiso_CJAP1_DN10200_c1_g1_i1.p1, CJAP1_longiso_CJAP1_DN8069_c0_g1_i2.p1, CJAP1_longiso_CJAP1_DN8741_c0_g3_i2.p1, CJAP1_longiso_CJAP1_DN5323_c1_g1_i1.p1	CJAP1_longiso_CJAP1_DN7080_c1_g2_i1.p1, CJAP1_longiso_CJAP1_DN4861_c0_g6_i1.p1, CJAP1_longiso_CJAP1_DN23413_c0_g1_i1.p1
OG0000000	CJAP1_longiso	n195	1.0	Terminal	CJAP1_longiso_CJAP1_DN14075_c3_g1_i2.p1, CJAP1_longiso_CJAP1_DN4973_c3_g1_i1.p1, CJAP1_longiso_CJAP1_DN10200_c1_g1_i1.p1, CJAP1_longiso_CJAP1_DN8069_c0_g1_i2.p1	CJAP1_longiso_CJAP1_DN8741_c0_g3_i2.p1, CJAP1_longiso_CJAP1_DN5323_c1_g1_i1.p1
OG0000000	CJAP1_longiso	n196	1.0	Terminal	CJAP1_longiso_CJAP1_DN14075_c3_g1_i2.p1	CJAP1_longiso_CJAP1_DN4973_c3_g1_i1.p1, CJAP1_longiso_CJAP1_DN10200_c1_g1_i1.p1, CJAP1_longiso_CJAP1_DN8069_c0_g1_i2.p1
OG0000000	CJAP1_longiso	n197	1.0	Terminal	CJAP1_longiso_CJAP1_DN4973_c3_g1_i1.p1, CJAP1_longiso_CJAP1_DN10200_c1_g1_i1.p1	CJAP1_longiso_CJAP1_DN8069_c0_g1_i2.p1
OG0000000	CJAP1_longiso	n198	1.0	Terminal	CJAP1_longiso_CJAP1_DN4973_c3_g1_i1.p1	CJAP1_longiso_CJAP1_DN10200_c1_g1_i1.p1
OG0000000	CJAP1_longiso	n199	1.0	Terminal	CJAP1_longiso_CJAP1_DN8741_c0_g3_i2.p1	CJAP1_longiso_CJAP1_DN5323_c1_g1_i1.p1
OG0000000	CJAP1_longiso	n200	1.0	Terminal	CJAP1_longiso_CJAP1_DN7080_c1_g2_i1.p1, CJAP1_longiso_CJAP1_DN4861_c0_g6_i1.p1	CJAP1_longiso_CJAP1_DN23413_c0_g1_i1.p1
OG0000000	CJAP1_longiso	n201	1.0	Terminal	CJAP1_longiso_CJAP1_DN7080_c1_g2_i1.p1	CJAP1_longiso_CJAP1_DN4861_c0_g6_i1.p1
OG0000000	CJAP1_longiso	n202	1.0	Terminal	CJAP1_longiso_CJAP1_DN4026_c2_g1_i1.p1, CJAP1_longiso_CJAP1_DN8461_c0_g2_i1.p1	CJAP1_longiso_CJAP1_DN14961_c0_g2_i1.p1
OG0000000	CJAP1_longiso	n203	1.0	Terminal	CJAP1_longiso_CJAP1_DN4026_c2_g1_i1.p1	CJAP1_longiso_CJAP1_DN8461_c0_g2_i1.p1
OG0000000	CJAP1_longiso	n204	1.0	Terminal	CJAP1_longiso_CJAP1_DN13506_c2_g1_i2.p1	CJAP1_longiso_CJAP1_DN8458_c1_g1_i1.p1
OG0000000	CJAP1_longiso	n205	1.0	Terminal	CJAP1_longiso_CJAP1_DN6387_c4_g1_i1.p1, CJAP1_longiso_CJAP1_DN9220_c8_g1_i1.p1	CJAP1_longiso_CJAP1_DN11633_c1_g1_i2.p1
OG0000000	CJAP1_longiso	n206	1.0	Terminal	CJAP1_longiso_CJAP1_DN6387_c4_g1_i1.p1	CJAP1_longiso_CJAP1_DN9220_c8_g1_i1.p1
OG0000000	CJAP1_longiso	n207	1.0	Terminal	CJAP1_longiso_CJAP1_DN8371_c1_g2_i3.p1, CJAP1_longiso_CJAP1_DN3874_c0_g11_i1.p1, CJAP1_longiso_CJAP1_DN3874_c0_g6_i1.p1, CJAP1_longiso_CJAP1_DN9220_c0_g3_i1.p1	CJAP1_longiso_CJAP1_DN10946_c2_g1_i6.p1
OG0000000	CJAP1_longiso	n208	1.0	Terminal	CJAP1_longiso_CJAP1_DN8371_c1_g2_i3.p1	CJAP1_longiso_CJAP1_DN3874_c0_g11_i1.p1, CJAP1_longiso_CJAP1_DN3874_c0_g6_i1.p1, CJAP1_longiso_CJAP1_DN9220_c0_g3_i1.p1
OG0000000	CJAP1_longiso	n209	1.0	Terminal	CJAP1_longiso_CJAP1_DN3874_c0_g11_i1.p1, CJAP1_longiso_CJAP1_DN3874_c0_g6_i1.p1	CJAP1_longiso_CJAP1_DN9220_c0_g3_i1.p1
OG0000000	CJAP1_longiso	n210	1.0	Terminal	CJAP1_longiso_CJAP1_DN3874_c0_g11_i1.p1	CJAP1_longiso_CJAP1_DN3874_c0_g6_i1.p1
OG0000000	CJAP1_longiso	n211	1.0	Terminal	CJAP1_longiso_CJAP1_DN13506_c0_g1_i1.p1, CJAP1_longiso_CJAP1_DN4026_c2_g3_i2.p1, CJAP1_longiso_CJAP1_DN7080_c1_g7_i1.p1, CJAP1_longiso_CJAP1_DN10946_c4_g1_i1.p1, CJAP1_longiso_CJAP1_DN5381_c3_g3_i8.p1, CJAP1_longiso_CJAP1_DN4861_c0_g2_i3.p1, CJAP1_longiso_CJAP1_DN18352_c0_g1_i2.p1, CJAP1_longiso_CJAP1_DN14945_c0_g1_i1.p1, CJAP1_longiso_CJAP1_DN13474_c1_g2_i2.p1, CJAP1_longiso_CJAP1_DN6882_c0_g1_i…	CJAP1_longiso_CJAP1_DN8612_c0_g3_i1.p1, CJAP1_longiso_CJAP1_DN12984_c1_g1_i3.p1, CJAP1_longiso_CJAP1_DN4039_c1_g1_i1.p1, CJAP1_longiso_CJAP1_DN13185_c0_g5_i1.p1, CJAP1_longiso_CJAP1_DN14075_c0_g2_i1.p1, CJAP1_longiso_CJAP1_DN8741_c3_g1_i1.p1, CJAP1_longiso_CJAP1_DN5029_c10_g1_i2.p1, CJAP1_longiso_CJAP1_DN6340_c4_g1_i1.p1, CJAP1_longiso_CJAP1_DN3689_c0_g1_i5.p1, CJAP1_longiso_CJAP1_DN6406_c1_g1_i2…
OG0000000	CJAP1_longiso	n212	1.0	Terminal	CJAP1_longiso_CJAP1_DN13506_c0_g1_i1.p1, CJAP1_longiso_CJAP1_DN4026_c2_g3_i2.p1, CJAP1_longiso_CJAP1_DN7080_c1_g7_i1.p1, CJAP1_longiso_CJAP1_DN10946_c4_g1_i1.p1, CJAP1_longiso_CJAP1_DN5381_c3_g3_i8.p1, CJAP1_longiso_CJAP1_DN4861_c0_g2_i3.p1, CJAP1_longiso_CJAP1_DN18352_c0_g1_i2.p1, CJAP1_longiso_CJAP1_DN14945_c0_g1_i1.p1, CJAP1_longiso_CJAP1_DN13474_c1_g2_i2.p1, CJAP1_longiso_CJAP1_DN6882_c0_g1_i…	CJAP1_longiso_CJAP1_DN8286_c1_g3_i2.p1, CJAP1_longiso_CJAP1_DN12307_c0_g1_i1.p1, CJAP1_longiso_CJAP1_DN13548_c0_g1_i2.p1, CJAP1_longiso_CJAP1_DN5381_c0_g3_i2.p1, CJAP1_longiso_CJAP1_DN5263_c1_g1_i1.p1, CJAP1_longiso_CJAP1_DN8458_c3_g1_i1.p1, CJAP1_longiso_CJAP1_DN19132_c1_g1_i5.p1, CJAP1_longiso_CJAP1_DN19642_c4_g1_i1.p1
OG0000000	CJAP1_longiso	n213	1.0	Terminal	CJAP1_longiso_CJAP1_DN13506_c0_g1_i1.p1, CJAP1_longiso_CJAP1_DN4026_c2_g3_i2.p1, CJAP1_longiso_CJAP1_DN7080_c1_g7_i1.p1, CJAP1_longiso_CJAP1_DN10946_c4_g1_i1.p1, CJAP1_longiso_CJAP1_DN5381_c3_g3_i8.p1, CJAP1_longiso_CJAP1_DN4861_c0_g2_i3.p1, CJAP1_longiso_CJAP1_DN18352_c0_g1_i2.p1, CJAP1_longiso_CJAP1_DN14945_c0_g1_i1.p1, CJAP1_longiso_CJAP1_DN13474_c1_g2_i2.p1, CJAP1_longiso_CJAP1_DN6882_c0_g1_i…	CJAP1_longiso_CJAP1_DN8612_c0_g5_i1.p1, CJAP1_longiso_CJAP1_DN9220_c1_g1_i1.p1, CJAP1_longiso_CJAP1_DN5381_c1_g1_i4.p1
OG0000000	CJAP1_longiso	n214	1.0	Terminal	CJAP1_longiso_CJAP1_DN13506_c0_g1_i1.p1, CJAP1_longiso_CJAP1_DN4026_c2_g3_i2.p1, CJAP1_longiso_CJAP1_DN7080_c1_g7_i1.p1	CJAP1_longiso_CJAP1_DN10946_c4_g1_i1.p1, CJAP1_longiso_CJAP1_DN5381_c3_g3_i8.p1, CJAP1_longiso_CJAP1_DN4861_c0_g2_i3.p1, CJAP1_longiso_CJAP1_DN18352_c0_g1_i2.p1, CJAP1_longiso_CJAP1_DN14945_c0_g1_i1.p1, CJAP1_longiso_CJAP1_DN13474_c1_g2_i2.p1, CJAP1_longiso_CJAP1_DN6882_c0_g1_i1.p1, CJAP1_longiso_CJAP1_DN12984_c4_g1_i1.p1
OG0000000	CJAP1_longiso	n215	1.0	Terminal	CJAP1_longiso_CJAP1_DN13506_c0_g1_i1.p1	CJAP1_longiso_CJAP1_DN4026_c2_g3_i2.p1, CJAP1_longiso_CJAP1_DN7080_c1_g7_i1.p1
OG0000000	CJAP1_longiso	n216	1.0	Terminal	CJAP1_longiso_CJAP1_DN4026_c2_g3_i2.p1	CJAP1_longiso_CJAP1_DN7080_c1_g7_i1.p1
OG0000000	CJAP1_longiso	n217	1.0	Terminal	CJAP1_longiso_CJAP1_DN10946_c4_g1_i1.p1, CJAP1_longiso_CJAP1_DN5381_c3_g3_i8.p1, CJAP1_longiso_CJAP1_DN4861_c0_g2_i3.p1, CJAP1_longiso_CJAP1_DN18352_c0_g1_i2.p1, CJAP1_longiso_CJAP1_DN14945_c0_g1_i1.p1, CJAP1_longiso_CJAP1_DN13474_c1_g2_i2.p1, CJAP1_longiso_CJAP1_DN6882_c0_g1_i1.p1	CJAP1_longiso_CJAP1_DN12984_c4_g1_i1.p1
OG0000000	CJAP1_longiso	n218	1.0	Terminal	CJAP1_longiso_CJAP1_DN10946_c4_g1_i1.p1, CJAP1_longiso_CJAP1_DN5381_c3_g3_i8.p1, CJAP1_longiso_CJAP1_DN4861_c0_g2_i3.p1, CJAP1_longiso_CJAP1_DN18352_c0_g1_i2.p1, CJAP1_longiso_CJAP1_DN14945_c0_g1_i1.p1, CJAP1_longiso_CJAP1_DN13474_c1_g2_i2.p1	CJAP1_longiso_CJAP1_DN6882_c0_g1_i1.p1
OG0000000	CJAP1_longiso	n219	1.0	Terminal	CJAP1_longiso_CJAP1_DN10946_c4_g1_i1.p1, CJAP1_longiso_CJAP1_DN5381_c3_g3_i8.p1, CJAP1_longiso_CJAP1_DN4861_c0_g2_i3.p1, CJAP1_longiso_CJAP1_DN18352_c0_g1_i2.p1, CJAP1_longiso_CJAP1_DN14945_c0_g1_i1.p1	CJAP1_longiso_CJAP1_DN13474_c1_g2_i2.p1
OG0000000	CJAP1_longiso	n220	1.0	Terminal	CJAP1_longiso_CJAP1_DN10946_c4_g1_i1.p1, CJAP1_longiso_CJAP1_DN5381_c3_g3_i8.p1, CJAP1_longiso_CJAP1_DN4861_c0_g2_i3.p1	CJAP1_longiso_CJAP1_DN18352_c0_g1_i2.p1, CJAP1_longiso_CJAP1_DN14945_c0_g1_i1.p1
OG0000000	CJAP1_longiso	n221	1.0	Terminal	CJAP1_longiso_CJAP1_DN10946_c4_g1_i1.p1, CJAP1_longiso_CJAP1_DN5381_c3_g3_i8.p1	CJAP1_longiso_CJAP1_DN4861_c0_g2_i3.p1
OG0000000	CJAP1_longiso	n222	1.0	Terminal	CJAP1_longiso_CJAP1_DN10946_c4_g1_i1.p1	CJAP1_longiso_CJAP1_DN5381_c3_g3_i8.p1
OG0000000	CJAP1_longiso	n223	1.0	Terminal	CJAP1_longiso_CJAP1_DN18352_c0_g1_i2.p1	CJAP1_longiso_CJAP1_DN14945_c0_g1_i1.p1
OG0000000	CJAP1_longiso	n224	1.0	Terminal	CJAP1_longiso_CJAP1_DN8612_c0_g5_i1.p1, CJAP1_longiso_CJAP1_DN9220_c1_g1_i1.p1	CJAP1_longiso_CJAP1_DN5381_c1_g1_i4.p1
OG0000000	CJAP1_longiso	n225	1.0	Terminal	CJAP1_longiso_CJAP1_DN8612_c0_g5_i1.p1	CJAP1_longiso_CJAP1_DN9220_c1_g1_i1.p1
OG0000000	CJAP1_longiso	n226	1.0	Terminal	CJAP1_longiso_CJAP1_DN8286_c1_g3_i2.p1, CJAP1_longiso_CJAP1_DN12307_c0_g1_i1.p1, CJAP1_longiso_CJAP1_DN13548_c0_g1_i2.p1, CJAP1_longiso_CJAP1_DN5381_c0_g3_i2.p1, CJAP1_longiso_CJAP1_DN5263_c1_g1_i1.p1	CJAP1_longiso_CJAP1_DN8458_c3_g1_i1.p1, CJAP1_longiso_CJAP1_DN19132_c1_g1_i5.p1, CJAP1_longiso_CJAP1_DN19642_c4_g1_i1.p1
OG0000000	CJAP1_longiso	n227	1.0	Terminal	CJAP1_longiso_CJAP1_DN8286_c1_g3_i2.p1, CJAP1_longiso_CJAP1_DN12307_c0_g1_i1.p1, CJAP1_longiso_CJAP1_DN13548_c0_g1_i2.p1	CJAP1_longiso_CJAP1_DN5381_c0_g3_i2.p1, CJAP1_longiso_CJAP1_DN5263_c1_g1_i1.p1
OG0000000	CJAP1_longiso	n228	1.0	Terminal	CJAP1_longiso_CJAP1_DN8286_c1_g3_i2.p1, CJAP1_longiso_CJAP1_DN12307_c0_g1_i1.p1	CJAP1_longiso_CJAP1_DN13548_c0_g1_i2.p1
OG0000000	CJAP1_longiso	n229	1.0	Terminal	CJAP1_longiso_CJAP1_DN8286_c1_g3_i2.p1	CJAP1_longiso_CJAP1_DN12307_c0_g1_i1.p1
OG0000000	CJAP1_longiso	n230	1.0	Terminal	CJAP1_longiso_CJAP1_DN5381_c0_g3_i2.p1	CJAP1_longiso_CJAP1_DN5263_c1_g1_i1.p1
OG0000000	CJAP1_longiso	n231	1.0	Terminal	CJAP1_longiso_CJAP1_DN8458_c3_g1_i1.p1, CJAP1_longiso_CJAP1_DN19132_c1_g1_i5.p1	CJAP1_longiso_CJAP1_DN19642_c4_g1_i1.p1
OG0000000	CJAP1_longiso	n232	1.0	Terminal	CJAP1_longiso_CJAP1_DN8458_c3_g1_i1.p1	CJAP1_longiso_CJAP1_DN19132_c1_g1_i5.p1
OG0000000	CJAP1_longiso	n233	1.0	Terminal	CJAP1_longiso_CJAP1_DN8612_c0_g3_i1.p1, CJAP1_longiso_CJAP1_DN12984_c1_g1_i3.p1, CJAP1_longiso_CJAP1_DN4039_c1_g1_i1.p1, CJAP1_longiso_CJAP1_DN13185_c0_g5_i1.p1, CJAP1_longiso_CJAP1_DN14075_c0_g2_i1.p1, CJAP1_longiso_CJAP1_DN8741_c3_g1_i1.p1, CJAP1_longiso_CJAP1_DN5029_c10_g1_i2.p1, CJAP1_longiso_CJAP1_DN6340_c4_g1_i1.p1, CJAP1_longiso_CJAP1_DN3689_c0_g1_i5.p1, CJAP1_longiso_CJAP1_DN6406_c1_g1_i2…	CJAP1_longiso_CJAP1_DN6406_c2_g1_i1.p1, CJAP1_longiso_CJAP1_DN23867_c5_g4_i1.p1, CJAP1_longiso_CJAP1_DN13185_c4_g1_i1.p1
OG0000000	CJAP1_longiso	n234	1.0	Terminal	CJAP1_longiso_CJAP1_DN8612_c0_g3_i1.p1, CJAP1_longiso_CJAP1_DN12984_c1_g1_i3.p1, CJAP1_longiso_CJAP1_DN4039_c1_g1_i1.p1, CJAP1_longiso_CJAP1_DN13185_c0_g5_i1.p1, CJAP1_longiso_CJAP1_DN14075_c0_g2_i1.p1, CJAP1_longiso_CJAP1_DN8741_c3_g1_i1.p1, CJAP1_longiso_CJAP1_DN5029_c10_g1_i2.p1, CJAP1_longiso_CJAP1_DN6340_c4_g1_i1.p1	CJAP1_longiso_CJAP1_DN3689_c0_g1_i5.p1, CJAP1_longiso_CJAP1_DN6406_c1_g1_i2.p1, CJAP1_longiso_CJAP1_DN13185_c0_g1_i6.p1, CJAP1_longiso_CJAP1_DN6406_c0_g2_i2.p1, CJAP1_longiso_CJAP1_DN7080_c0_g1_i2.p1
OG0000000	CJAP1_longiso	n235	1.0	Terminal	CJAP1_longiso_CJAP1_DN8612_c0_g3_i1.p1, CJAP1_longiso_CJAP1_DN12984_c1_g1_i3.p1, CJAP1_longiso_CJAP1_DN4039_c1_g1_i1.p1, CJAP1_longiso_CJAP1_DN13185_c0_g5_i1.p1, CJAP1_longiso_CJAP1_DN14075_c0_g2_i1.p1, CJAP1_longiso_CJAP1_DN8741_c3_g1_i1.p1	CJAP1_longiso_CJAP1_DN5029_c10_g1_i2.p1, CJAP1_longiso_CJAP1_DN6340_c4_g1_i1.p1
OG0000000	CJAP1_longiso	n236	1.0	Terminal	CJAP1_longiso_CJAP1_DN8612_c0_g3_i1.p1, CJAP1_longiso_CJAP1_DN12984_c1_g1_i3.p1, CJAP1_longiso_CJAP1_DN4039_c1_g1_i1.p1, CJAP1_longiso_CJAP1_DN13185_c0_g5_i1.p1, CJAP1_longiso_CJAP1_DN14075_c0_g2_i1.p1	CJAP1_longiso_CJAP1_DN8741_c3_g1_i1.p1
OG0000000	CJAP1_longiso	n237	1.0	Terminal	CJAP1_longiso_CJAP1_DN8612_c0_g3_i1.p1, CJAP1_longiso_CJAP1_DN12984_c1_g1_i3.p1, CJAP1_longiso_CJAP1_DN4039_c1_g1_i1.p1	CJAP1_longiso_CJAP1_DN13185_c0_g5_i1.p1, CJAP1_longiso_CJAP1_DN14075_c0_g2_i1.p1
OG0000000	CJAP1_longiso	n238	1.0	Terminal	CJAP1_longiso_CJAP1_DN8612_c0_g3_i1.p1, CJAP1_longiso_CJAP1_DN12984_c1_g1_i3.p1	CJAP1_longiso_CJAP1_DN4039_c1_g1_i1.p1
OG0000000	CJAP1_longiso	n239	1.0	Terminal	CJAP1_longiso_CJAP1_DN8612_c0_g3_i1.p1	CJAP1_longiso_CJAP1_DN12984_c1_g1_i3.p1
OG0000000	CJAP1_longiso	n240	1.0	Terminal	CJAP1_longiso_CJAP1_DN13185_c0_g5_i1.p1	CJAP1_longiso_CJAP1_DN14075_c0_g2_i1.p1
OG0000000	CJAP1_longiso	n241	1.0	Terminal	CJAP1_longiso_CJAP1_DN5029_c10_g1_i2.p1	CJAP1_longiso_CJAP1_DN6340_c4_g1_i1.p1
OG0000000	CJAP1_longiso	n242	1.0	Terminal	CJAP1_longiso_CJAP1_DN3689_c0_g1_i5.p1, CJAP1_longiso_CJAP1_DN6406_c1_g1_i2.p1, CJAP1_longiso_CJAP1_DN13185_c0_g1_i6.p1, CJAP1_longiso_CJAP1_DN6406_c0_g2_i2.p1	CJAP1_longiso_CJAP1_DN7080_c0_g1_i2.p1
OG0000000	CJAP1_longiso	n243	1.0	Terminal	CJAP1_longiso_CJAP1_DN3689_c0_g1_i5.p1, CJAP1_longiso_CJAP1_DN6406_c1_g1_i2.p1	CJAP1_longiso_CJAP1_DN13185_c0_g1_i6.p1, CJAP1_longiso_CJAP1_DN6406_c0_g2_i2.p1
OG0000000	CJAP1_longiso	n244	1.0	Terminal	CJAP1_longiso_CJAP1_DN3689_c0_g1_i5.p1	CJAP1_longiso_CJAP1_DN6406_c1_g1_i2.p1
OG0000000	CJAP1_longiso	n245	1.0	Terminal	CJAP1_longiso_CJAP1_DN13185_c0_g1_i6.p1	CJAP1_longiso_CJAP1_DN6406_c0_g2_i2.p1
OG0000000	CJAP1_longiso	n246	1.0	Terminal	CJAP1_longiso_CJAP1_DN6406_c2_g1_i1.p1, CJAP1_longiso_CJAP1_DN23867_c5_g4_i1.p1	CJAP1_longiso_CJAP1_DN13185_c4_g1_i1.p1
OG0000000	CJAP1_longiso	n247	1.0	Terminal	CJAP1_longiso_CJAP1_DN6406_c2_g1_i1.p1	CJAP1_longiso_CJAP1_DN23867_c5_g4_i1.p1
OG0000000	CJAP1_longiso	n248	1.0	Terminal	CJAP1_longiso_CJAP1_DN5323_c0_g1_i1.p1, CJAP1_longiso_CJAP1_DN15980_c1_g1_i3.p1, CJAP1_longiso_CJAP1_DN5029_c12_g1_i1.p1, CJAP1_longiso_CJAP1_DN8371_c1_g5_i1.p1, CJAP1_longiso_CJAP1_DN16603_c0_g1_i1.p1, CJAP1_longiso_CJAP1_DN13200_c3_g1_i2.p1, CJAP1_longiso_CJAP1_DN14064_c9_g1_i1.p1, CJAP1_longiso_CJAP1_DN5323_c0_g4_i1.p1, CJAP1_longiso_CJAP1_DN4026_c2_g2_i1.p1	CJAP1_longiso_CJAP1_DN8069_c0_g2_i1.p1, CJAP1_longiso_CJAP1_DN8843_c0_g1_i1.p1, CJAP1_longiso_CJAP1_DN4861_c3_g1_i1.p1, CJAP1_longiso_CJAP1_DN8371_c1_g6_i1.p1, CJAP1_longiso_CJAP1_DN8612_c0_g6_i1.p1, CJAP1_longiso_CJAP1_DN16252_c0_g1_i1.p1
OG0000000	CJAP1_longiso	n249	1.0	Terminal	CJAP1_longiso_CJAP1_DN5323_c0_g1_i1.p1, CJAP1_longiso_CJAP1_DN15980_c1_g1_i3.p1, CJAP1_longiso_CJAP1_DN5029_c12_g1_i1.p1, CJAP1_longiso_CJAP1_DN8371_c1_g5_i1.p1, CJAP1_longiso_CJAP1_DN16603_c0_g1_i1.p1, CJAP1_longiso_CJAP1_DN13200_c3_g1_i2.p1, CJAP1_longiso_CJAP1_DN14064_c9_g1_i1.p1	CJAP1_longiso_CJAP1_DN5323_c0_g4_i1.p1, CJAP1_longiso_CJAP1_DN4026_c2_g2_i1.p1
OG0000000	CJAP1_longiso	n250	1.0	Terminal	CJAP1_longiso_CJAP1_DN5323_c0_g1_i1.p1, CJAP1_longiso_CJAP1_DN15980_c1_g1_i3.p1	CJAP1_longiso_CJAP1_DN5029_c12_g1_i1.p1, CJAP1_longiso_CJAP1_DN8371_c1_g5_i1.p1, CJAP1_longiso_CJAP1_DN16603_c0_g1_i1.p1, CJAP1_longiso_CJAP1_DN13200_c3_g1_i2.p1, CJAP1_longiso_CJAP1_DN14064_c9_g1_i1.p1
OG0000000	CJAP1_longiso	n251	1.0	Terminal	CJAP1_longiso_CJAP1_DN5323_c0_g1_i1.p1	CJAP1_longiso_CJAP1_DN15980_c1_g1_i3.p1
OG0000000	CJAP1_longiso	n252	1.0	Terminal	CJAP1_longiso_CJAP1_DN5029_c12_g1_i1.p1, CJAP1_longiso_CJAP1_DN8371_c1_g5_i1.p1, CJAP1_longiso_CJAP1_DN16603_c0_g1_i1.p1	CJAP1_longiso_CJAP1_DN13200_c3_g1_i2.p1, CJAP1_longiso_CJAP1_DN14064_c9_g1_i1.p1
OG0000000	CJAP1_longiso	n253	1.0	Terminal	CJAP1_longiso_CJAP1_DN5029_c12_g1_i1.p1, CJAP1_longiso_CJAP1_DN8371_c1_g5_i1.p1	CJAP1_longiso_CJAP1_DN16603_c0_g1_i1.p1
OG0000000	CJAP1_longiso	n254	1.0	Terminal	CJAP1_longiso_CJAP1_DN5029_c12_g1_i1.p1	CJAP1_longiso_CJAP1_DN8371_c1_g5_i1.p1
OG0000000	CJAP1_longiso	n255	1.0	Terminal	CJAP1_longiso_CJAP1_DN13200_c3_g1_i2.p1	CJAP1_longiso_CJAP1_DN14064_c9_g1_i1.p1
OG0000000	CJAP1_longiso	n256	1.0	Terminal	CJAP1_longiso_CJAP1_DN5323_c0_g4_i1.p1	CJAP1_longiso_CJAP1_DN4026_c2_g2_i1.p1
OG0000000	CJAP1_longiso	n257	1.0	Terminal	CJAP1_longiso_CJAP1_DN8069_c0_g2_i1.p1, CJAP1_longiso_CJAP1_DN8843_c0_g1_i1.p1, CJAP1_longiso_CJAP1_DN4861_c3_g1_i1.p1, CJAP1_longiso_CJAP1_DN8371_c1_g6_i1.p1, CJAP1_longiso_CJAP1_DN8612_c0_g6_i1.p1	CJAP1_longiso_CJAP1_DN16252_c0_g1_i1.p1
OG0000000	CJAP1_longiso	n258	1.0	Terminal	CJAP1_longiso_CJAP1_DN8069_c0_g2_i1.p1, CJAP1_longiso_CJAP1_DN8843_c0_g1_i1.p1, CJAP1_longiso_CJAP1_DN4861_c3_g1_i1.p1, CJAP1_longiso_CJAP1_DN8371_c1_g6_i1.p1	CJAP1_longiso_CJAP1_DN8612_c0_g6_i1.p1
OG0000000	CJAP1_longiso	n259	1.0	Terminal	CJAP1_longiso_CJAP1_DN8069_c0_g2_i1.p1, CJAP1_longiso_CJAP1_DN8843_c0_g1_i1.p1	CJAP1_longiso_CJAP1_DN4861_c3_g1_i1.p1, CJAP1_longiso_CJAP1_DN8371_c1_g6_i1.p1
OG0000000	CJAP1_longiso	n260	1.0	Terminal	CJAP1_longiso_CJAP1_DN8069_c0_g2_i1.p1	CJAP1_longiso_CJAP1_DN8843_c0_g1_i1.p1
OG0000000	CJAP1_longiso	n261	1.0	Terminal	CJAP1_longiso_CJAP1_DN4861_c3_g1_i1.p1	CJAP1_longiso_CJAP1_DN8371_c1_g6_i1.p1
OG0000000	N0	n263	0.12195121951219512	Non-Terminal	NGUT3_longiso_NGUT3_DN691_c0_g4_i2.p1, NGUT3_longiso_NGUT3_DN9548_c1_g2_i2.p1, NGUT3_longiso_NGUT3_DN9950_c0_g2_i1.p1, NGUT3_longiso_NGUT3_DN18070_c1_g1_i1.p1, BSLA1_longiso_BSLA1_DN5136_c0_g1_i1.p1, CLAE1_longiso_CLAE1_DN6212_c0_g2_i1.p1, NGUT3_longiso_NGUT3_DN13095_c1_g1_i1.p1, NGUT3_longiso_NGUT3_DN28330_c0_g1_i2.p1, LPAL1_longiso_LPAL1_DN18164_c1_g1_i1.p1, NGUT3_longiso_NGUT3_DN10182_c0_g4_i1…	PNIG1_longiso_PNIG1_DN9781_c0_g1_i5.p1, CNIP1_longiso_CNIP1_DN8127_c0_g1_i7.p1, ABIS2_longiso_ABIS2_DN30128_c0_g1_i1.p1, MDEB1_longiso_MDEB1_DN33754_c0_g1_i1.p1, LHOC1_longiso_LHOC1_DN21695_c0_g1_i1.p1, CNIP1_longiso_CNIP1_DN8127_c1_g2_i1.p1, LCUE1_longiso_LCUE1_DN8461_c0_g3_i1.p1, CJAP1_longiso_CJAP1_DN14064_c1_g1_i1.p1, CNIP1_longiso_CNIP1_DN4040_c0_g1_i10.p1, NGUT3_longiso_NGUT3_DN74499_c0_g1_…
OG0000000	N0	n264	0.024390243902439025	Non-Terminal	NGUT3_longiso_NGUT3_DN691_c0_g4_i2.p1, NGUT3_longiso_NGUT3_DN9548_c1_g2_i2.p1, NGUT3_longiso_NGUT3_DN9950_c0_g2_i1.p1, NGUT3_longiso_NGUT3_DN18070_c1_g1_i1.p1, BSLA1_longiso_BSLA1_DN5136_c0_g1_i1.p1, CLAE1_longiso_CLAE1_DN6212_c0_g2_i1.p1, NGUT3_longiso_NGUT3_DN13095_c1_g1_i1.p1, NGUT3_longiso_NGUT3_DN28330_c0_g1_i2.p1, LPAL1_longiso_LPAL1_DN18164_c1_g1_i1.p1, NGUT3_longiso_NGUT3_DN10182_c0_g4_i1…	NGUT3_longiso_NGUT3_DN108713_c0_g1_i1.p1, CJAP1_longiso_CJAP1_DN5000_c3_g1_i1.p1, CJAP1_longiso_CJAP1_DN8199_c1_g4_i1.p1, CJAP1_longiso_CJAP1_DN5664_c3_g2_i1.p1, CJAP1_longiso_CJAP1_DN16940_c1_g1_i2.p1, CJAP1_longiso_CJAP1_DN8371_c0_g3_i1.p1, CJAP1_longiso_CJAP1_DN8069_c2_g1_i2.p1, CJAP1_longiso_CJAP1_DN21429_c0_g1_i1.p1, CJAP1_longiso_CJAP1_DN11019_c1_g1_i4.p1, CJAP1_longiso_CJAP1_DN8069_c2_g2_i…
OG0000000	N2	n265	0.02564102564102564	Non-Terminal	NGUT3_longiso_NGUT3_DN691_c0_g4_i2.p1, NGUT3_longiso_NGUT3_DN9548_c1_g2_i2.p1, NGUT3_longiso_NGUT3_DN9950_c0_g2_i1.p1, NGUT3_longiso_NGUT3_DN18070_c1_g1_i1.p1, BSLA1_longiso_BSLA1_DN5136_c0_g1_i1.p1	CLAE1_longiso_CLAE1_DN6212_c0_g2_i1.p1, NGUT3_longiso_NGUT3_DN13095_c1_g1_i1.p1, NGUT3_longiso_NGUT3_DN28330_c0_g1_i2.p1, LPAL1_longiso_LPAL1_DN18164_c1_g1_i1.p1, NGUT3_longiso_NGUT3_DN10182_c0_g4_i1.p1, NGUT3_longiso_NGUT3_DN30492_c0_g4_i3.p1, NGUT3_longiso_NGUT3_DN15099_c0_g4_i2.p1, NGUT3_longiso_NGUT3_DN10747_c1_g6_i1.p1, PNIG1_longiso_PNIG1_DN28982_c0_g1_i1.p1, LPAL1_longiso_LPAL1_DN17626_c0_…
OG0000000	NGUT3_longiso	n267	1.0	Terminal	NGUT3_longiso_NGUT3_DN691_c0_g4_i2.p1, NGUT3_longiso_NGUT3_DN9548_c1_g2_i2.p1, NGUT3_longiso_NGUT3_DN9950_c0_g2_i1.p1	NGUT3_longiso_NGUT3_DN18070_c1_g1_i1.p1
OG0000000	NGUT3_longiso	n268	1.0	Terminal	NGUT3_longiso_NGUT3_DN691_c0_g4_i2.p1, NGUT3_longiso_NGUT3_DN9548_c1_g2_i2.p1	NGUT3_longiso_NGUT3_DN9950_c0_g2_i1.p1
OG0000000	NGUT3_longiso	n269	1.0	Terminal	NGUT3_longiso_NGUT3_DN691_c0_g4_i2.p1	NGUT3_longiso_NGUT3_DN9548_c1_g2_i2.p1
OG0000000	N17	n271	0.125	Non-Terminal	NGUT3_longiso_NGUT3_DN13095_c1_g1_i1.p1, NGUT3_longiso_NGUT3_DN28330_c0_g1_i2.p1, LPAL1_longiso_LPAL1_DN18164_c1_g1_i1.p1, NGUT3_longiso_NGUT3_DN10182_c0_g4_i1.p1, NGUT3_longiso_NGUT3_DN30492_c0_g4_i3.p1, NGUT3_longiso_NGUT3_DN15099_c0_g4_i2.p1, NGUT3_longiso_NGUT3_DN10747_c1_g6_i1.p1, PNIG1_longiso_PNIG1_DN28982_c0_g1_i1.p1, LPAL1_longiso_LPAL1_DN17626_c0_g4_i1.p1	NGUT3_longiso_NGUT3_DN9050_c1_g8_i1.p1
OG0000000	N17	n272	0.25	Non-Terminal	NGUT3_longiso_NGUT3_DN13095_c1_g1_i1.p1, NGUT3_longiso_NGUT3_DN28330_c0_g1_i2.p1, LPAL1_longiso_LPAL1_DN18164_c1_g1_i1.p1	NGUT3_longiso_NGUT3_DN10182_c0_g4_i1.p1, NGUT3_longiso_NGUT3_DN30492_c0_g4_i3.p1, NGUT3_longiso_NGUT3_DN15099_c0_g4_i2.p1, NGUT3_longiso_NGUT3_DN10747_c1_g6_i1.p1, PNIG1_longiso_PNIG1_DN28982_c0_g1_i1.p1, LPAL1_longiso_LPAL1_DN17626_c0_g4_i1.p1
OG0000000	NGUT3_longiso	n274	1.0	Terminal	NGUT3_longiso_NGUT3_DN13095_c1_g1_i1.p1	NGUT3_longiso_NGUT3_DN28330_c0_g1_i2.p1
OG0000000	NGUT3_longiso	n276	1.0	Terminal	NGUT3_longiso_NGUT3_DN10182_c0_g4_i1.p1, NGUT3_longiso_NGUT3_DN30492_c0_g4_i3.p1, NGUT3_longiso_NGUT3_DN15099_c0_g4_i2.p1	NGUT3_longiso_NGUT3_DN10747_c1_g6_i1.p1
OG0000000	NGUT3_longiso	n277	1.0	Terminal	NGUT3_longiso_NGUT3_DN10182_c0_g4_i1.p1, NGUT3_longiso_NGUT3_DN30492_c0_g4_i3.p1	NGUT3_longiso_NGUT3_DN15099_c0_g4_i2.p1
OG0000000	NGUT3_longiso	n278	1.0	Terminal	NGUT3_longiso_NGUT3_DN10182_c0_g4_i1.p1	NGUT3_longiso_NGUT3_DN30492_c0_g4_i3.p1
OG0000000	CJAP1_longiso	n282	1.0	Terminal	CJAP1_longiso_CJAP1_DN5000_c3_g1_i1.p1, CJAP1_longiso_CJAP1_DN8199_c1_g4_i1.p1, CJAP1_longiso_CJAP1_DN5664_c3_g2_i1.p1, CJAP1_longiso_CJAP1_DN16940_c1_g1_i2.p1, CJAP1_longiso_CJAP1_DN8371_c0_g3_i1.p1, CJAP1_longiso_CJAP1_DN8069_c2_g1_i2.p1, CJAP1_longiso_CJAP1_DN21429_c0_g1_i1.p1, CJAP1_longiso_CJAP1_DN11019_c1_g1_i4.p1, CJAP1_longiso_CJAP1_DN8069_c2_g2_i1.p1, CJAP1_longiso_CJAP1_DN5664_c3_g4_i2.…	CJAP1_longiso_CJAP1_DN11633_c2_g1_i2.p1
OG0000000	CJAP1_longiso	n283	1.0	Terminal	CJAP1_longiso_CJAP1_DN5000_c3_g1_i1.p1, CJAP1_longiso_CJAP1_DN8199_c1_g4_i1.p1, CJAP1_longiso_CJAP1_DN5664_c3_g2_i1.p1, CJAP1_longiso_CJAP1_DN16940_c1_g1_i2.p1, CJAP1_longiso_CJAP1_DN8371_c0_g3_i1.p1, CJAP1_longiso_CJAP1_DN8069_c2_g1_i2.p1, CJAP1_longiso_CJAP1_DN21429_c0_g1_i1.p1, CJAP1_longiso_CJAP1_DN11019_c1_g1_i4.p1	CJAP1_longiso_CJAP1_DN8069_c2_g2_i1.p1, CJAP1_longiso_CJAP1_DN5664_c3_g4_i2.p1, CJAP1_longiso_CJAP1_DN8199_c1_g1_i3.p2
OG0000000	CJAP1_longiso	n284	1.0	Terminal	CJAP1_longiso_CJAP1_DN5000_c3_g1_i1.p1, CJAP1_longiso_CJAP1_DN8199_c1_g4_i1.p1, CJAP1_longiso_CJAP1_DN5664_c3_g2_i1.p1, CJAP1_longiso_CJAP1_DN16940_c1_g1_i2.p1, CJAP1_longiso_CJAP1_DN8371_c0_g3_i1.p1, CJAP1_longiso_CJAP1_DN8069_c2_g1_i2.p1, CJAP1_longiso_CJAP1_DN21429_c0_g1_i1.p1	CJAP1_longiso_CJAP1_DN11019_c1_g1_i4.p1
OG0000000	CJAP1_longiso	n285	1.0	Terminal	CJAP1_longiso_CJAP1_DN5000_c3_g1_i1.p1	CJAP1_longiso_CJAP1_DN8199_c1_g4_i1.p1, CJAP1_longiso_CJAP1_DN5664_c3_g2_i1.p1, CJAP1_longiso_CJAP1_DN16940_c1_g1_i2.p1, CJAP1_longiso_CJAP1_DN8371_c0_g3_i1.p1, CJAP1_longiso_CJAP1_DN8069_c2_g1_i2.p1, CJAP1_longiso_CJAP1_DN21429_c0_g1_i1.p1
OG0000000	CJAP1_longiso	n286	1.0	Terminal	CJAP1_longiso_CJAP1_DN8199_c1_g4_i1.p1, CJAP1_longiso_CJAP1_DN5664_c3_g2_i1.p1	CJAP1_longiso_CJAP1_DN16940_c1_g1_i2.p1, CJAP1_longiso_CJAP1_DN8371_c0_g3_i1.p1, CJAP1_longiso_CJAP1_DN8069_c2_g1_i2.p1, CJAP1_longiso_CJAP1_DN21429_c0_g1_i1.p1
OG0000000	CJAP1_longiso	n287	1.0	Terminal	CJAP1_longiso_CJAP1_DN8199_c1_g4_i1.p1	CJAP1_longiso_CJAP1_DN5664_c3_g2_i1.p1
OG0000000	CJAP1_longiso	n288	1.0	Terminal	CJAP1_longiso_CJAP1_DN16940_c1_g1_i2.p1	CJAP1_longiso_CJAP1_DN8371_c0_g3_i1.p1, CJAP1_longiso_CJAP1_DN8069_c2_g1_i2.p1, CJAP1_longiso_CJAP1_DN21429_c0_g1_i1.p1
OG0000000	CJAP1_longiso	n289	1.0	Terminal	CJAP1_longiso_CJAP1_DN8371_c0_g3_i1.p1	CJAP1_longiso_CJAP1_DN8069_c2_g1_i2.p1, CJAP1_longiso_CJAP1_DN21429_c0_g1_i1.p1
OG0000000	CJAP1_longiso	n290	1.0	Terminal	CJAP1_longiso_CJAP1_DN8069_c2_g1_i2.p1	CJAP1_longiso_CJAP1_DN21429_c0_g1_i1.p1
OG0000000	CJAP1_longiso	n291	1.0	Terminal	CJAP1_longiso_CJAP1_DN8069_c2_g2_i1.p1	CJAP1_longiso_CJAP1_DN5664_c3_g4_i2.p1, CJAP1_longiso_CJAP1_DN8199_c1_g1_i3.p2
OG0000000	CJAP1_longiso	n292	1.0	Terminal	CJAP1_longiso_CJAP1_DN5664_c3_g4_i2.p1	CJAP1_longiso_CJAP1_DN8199_c1_g1_i3.p2
OG0000000	N0	n293	0.12195121951219512	Non-Terminal	PNIG1_longiso_PNIG1_DN9781_c0_g1_i5.p1, CNIP1_longiso_CNIP1_DN8127_c0_g1_i7.p1, ABIS2_longiso_ABIS2_DN30128_c0_g1_i1.p1, MDEB1_longiso_MDEB1_DN33754_c0_g1_i1.p1, LHOC1_longiso_LHOC1_DN21695_c0_g1_i1.p1, CNIP1_longiso_CNIP1_DN8127_c1_g2_i1.p1, LCUE1_longiso_LCUE1_DN8461_c0_g3_i1.p1, CJAP1_longiso_CJAP1_DN14064_c1_g1_i1.p1, CNIP1_longiso_CNIP1_DN4040_c0_g1_i10.p1, NGUT3_longiso_NGUT3_DN74499_c0_g1_…	LPAL1_longiso_LPAL1_DN67918_c0_g1_i1.p1, CNIP1_longiso_CNIP1_DN10381_c1_g1_i1.p1, CNIP1_longiso_CNIP1_DN15492_c1_g1_i1.p1, CNIP1_longiso_CNIP1_DN4355_c0_g1_i9.p1, CNIP1_longiso_CNIP1_DN36936_c0_g1_i1.p1, CNIP1_longiso_CNIP1_DN1880_c2_g1_i1.p1, NGUT3_longiso_NGUT3_DN25262_c1_g2_i1.p1, NGUT3_longiso_NGUT3_DN124120_c0_g1_i1.p1, NGUT3_longiso_NGUT3_DN32626_c0_g1_i1.p1, NGUT3_longiso_NGUT3_DN5622_c0_g…
OG0000000	N0	n296	0.024390243902439025	Non-Terminal	CNIP1_longiso_CNIP1_DN8127_c0_g1_i7.p1, ABIS2_longiso_ABIS2_DN30128_c0_g1_i1.p1, MDEB1_longiso_MDEB1_DN33754_c0_g1_i1.p1, LHOC1_longiso_LHOC1_DN21695_c0_g1_i1.p1, CNIP1_longiso_CNIP1_DN8127_c1_g2_i1.p1, LCUE1_longiso_LCUE1_DN8461_c0_g3_i1.p1	CJAP1_longiso_CJAP1_DN14064_c1_g1_i1.p1, CNIP1_longiso_CNIP1_DN4040_c0_g1_i10.p1
OG0000000	N0	n297	0.024390243902439025	Non-Terminal	CNIP1_longiso_CNIP1_DN8127_c0_g1_i7.p1, ABIS2_longiso_ABIS2_DN30128_c0_g1_i1.p1	MDEB1_longiso_MDEB1_DN33754_c0_g1_i1.p1, LHOC1_longiso_LHOC1_DN21695_c0_g1_i1.p1, CNIP1_longiso_CNIP1_DN8127_c1_g2_i1.p1, LCUE1_longiso_LCUE1_DN8461_c0_g3_i1.p1
OG0000000	N0	n303	0.024390243902439025	Non-Terminal	LPAL1_longiso_LPAL1_DN67918_c0_g1_i1.p1	CNIP1_longiso_CNIP1_DN10381_c1_g1_i1.p1, CNIP1_longiso_CNIP1_DN15492_c1_g1_i1.p1, CNIP1_longiso_CNIP1_DN4355_c0_g1_i9.p1, CNIP1_longiso_CNIP1_DN36936_c0_g1_i1.p1, CNIP1_longiso_CNIP1_DN1880_c2_g1_i1.p1, NGUT3_longiso_NGUT3_DN25262_c1_g2_i1.p1, NGUT3_longiso_NGUT3_DN124120_c0_g1_i1.p1, NGUT3_longiso_NGUT3_DN32626_c0_g1_i1.p1, NGUT3_longiso_NGUT3_DN5622_c0_g5_i2.p1, NGUT3_longiso_NGUT3_DN47337_c1_g…
OG0000000	N0	n304	0.024390243902439025	Non-Terminal	CNIP1_longiso_CNIP1_DN10381_c1_g1_i1.p1, CNIP1_longiso_CNIP1_DN15492_c1_g1_i1.p1, CNIP1_longiso_CNIP1_DN4355_c0_g1_i9.p1, CNIP1_longiso_CNIP1_DN36936_c0_g1_i1.p1	CNIP1_longiso_CNIP1_DN1880_c2_g1_i1.p1, NGUT3_longiso_NGUT3_DN25262_c1_g2_i1.p1, NGUT3_longiso_NGUT3_DN124120_c0_g1_i1.p1, NGUT3_longiso_NGUT3_DN32626_c0_g1_i1.p1, NGUT3_longiso_NGUT3_DN5622_c0_g5_i2.p1, NGUT3_longiso_NGUT3_DN47337_c1_g1_i1.p1, ABIS2_longiso_ABIS2_DN42345_c1_g1_i1.p1, ABIS2_longiso_ABIS2_DN35221_c5_g1_i1.p1, NGUT3_longiso_NGUT3_DN55827_c0_g1_i1.p1, NGUT3_longiso_NGUT3_DN7945_c0_g…
OG0000000	CNIP1_longiso	n305	1.0	Terminal	CNIP1_longiso_CNIP1_DN10381_c1_g1_i1.p1, CNIP1_longiso_CNIP1_DN15492_c1_g1_i1.p1	CNIP1_longiso_CNIP1_DN4355_c0_g1_i9.p1, CNIP1_longiso_CNIP1_DN36936_c0_g1_i1.p1
OG0000000	CNIP1_longiso	n306	1.0	Terminal	CNIP1_longiso_CNIP1_DN10381_c1_g1_i1.p1	CNIP1_longiso_CNIP1_DN15492_c1_g1_i1.p1
OG0000000	CNIP1_longiso	n307	1.0	Terminal	CNIP1_longiso_CNIP1_DN4355_c0_g1_i9.p1	CNIP1_longiso_CNIP1_DN36936_c0_g1_i1.p1
OG0000000	N0	n308	0.024390243902439025	Non-Terminal	CNIP1_longiso_CNIP1_DN1880_c2_g1_i1.p1, NGUT3_longiso_NGUT3_DN25262_c1_g2_i1.p1, NGUT3_longiso_NGUT3_DN124120_c0_g1_i1.p1, NGUT3_longiso_NGUT3_DN32626_c0_g1_i1.p1, NGUT3_longiso_NGUT3_DN5622_c0_g5_i2.p1, NGUT3_longiso_NGUT3_DN47337_c1_g1_i1.p1, ABIS2_longiso_ABIS2_DN42345_c1_g1_i1.p1, ABIS2_longiso_ABIS2_DN35221_c5_g1_i1.p1, NGUT3_longiso_NGUT3_DN55827_c0_g1_i1.p1, NGUT3_longiso_NGUT3_DN7945_c0_g…	CJAP1_longiso_CJAP1_DN4039_c2_g4_i1.p1, CJAP1_longiso_CJAP1_DN4395_c1_g2_i1.p1, CNIP1_longiso_CNIP1_DN15492_c0_g2_i5.p1, CJAP1_longiso_CJAP1_DN5212_c1_g5_i1.p1, CNIP1_longiso_CNIP1_DN22553_c0_g1_i3.p1, CNIP1_longiso_CNIP1_DN3782_c3_g1_i1.p1
OG0000000	N0	n309	0.0975609756097561	Non-Terminal	CNIP1_longiso_CNIP1_DN1880_c2_g1_i1.p1, NGUT3_longiso_NGUT3_DN25262_c1_g2_i1.p1, NGUT3_longiso_NGUT3_DN124120_c0_g1_i1.p1, NGUT3_longiso_NGUT3_DN32626_c0_g1_i1.p1, NGUT3_longiso_NGUT3_DN5622_c0_g5_i2.p1, NGUT3_longiso_NGUT3_DN47337_c1_g1_i1.p1, ABIS2_longiso_ABIS2_DN42345_c1_g1_i1.p1, ABIS2_longiso_ABIS2_DN35221_c5_g1_i1.p1, NGUT3_longiso_NGUT3_DN55827_c0_g1_i1.p1, NGUT3_longiso_NGUT3_DN7945_c0_g…	NGUT3_longiso_NGUT3_DN3960_c1_g3_i1.p1, ABIS2_longiso_ABIS2_DN129545_c0_g1_i1.p1, LPAL1_longiso_LPAL1_DN13223_c0_g1_i2.p1, CNIP1_longiso_CNIP1_DN9588_c0_g1_i1.p1
OG0000000	N0	n310	0.04878048780487805	Non-Terminal	CNIP1_longiso_CNIP1_DN1880_c2_g1_i1.p1, NGUT3_longiso_NGUT3_DN25262_c1_g2_i1.p1, NGUT3_longiso_NGUT3_DN124120_c0_g1_i1.p1, NGUT3_longiso_NGUT3_DN32626_c0_g1_i1.p1, NGUT3_longiso_NGUT3_DN5622_c0_g5_i2.p1	NGUT3_longiso_NGUT3_DN47337_c1_g1_i1.p1, ABIS2_longiso_ABIS2_DN42345_c1_g1_i1.p1, ABIS2_longiso_ABIS2_DN35221_c5_g1_i1.p1, NGUT3_longiso_NGUT3_DN55827_c0_g1_i1.p1, NGUT3_longiso_NGUT3_DN7945_c0_g2_i1.p1, NGUT3_longiso_NGUT3_DN10411_c1_g1_i1.p1, LCUE1_longiso_LCUE1_DN5554_c0_g1_i1.p1, CNIP1_longiso_CNIP1_DN5819_c0_g1_i1.p1, LPAL1_longiso_LPAL1_DN7112_c1_g2_i1.p1, LHIN1_longiso_LHIN1_DN73517_c0_g1_…
OG0000000	NGUT3_longiso	n312	1.0	Terminal	NGUT3_longiso_NGUT3_DN25262_c1_g2_i1.p1	NGUT3_longiso_NGUT3_DN124120_c0_g1_i1.p1, NGUT3_longiso_NGUT3_DN32626_c0_g1_i1.p1, NGUT3_longiso_NGUT3_DN5622_c0_g5_i2.p1
OG0000000	NGUT3_longiso	n313	1.0	Terminal	NGUT3_longiso_NGUT3_DN124120_c0_g1_i1.p1	NGUT3_longiso_NGUT3_DN32626_c0_g1_i1.p1, NGUT3_longiso_NGUT3_DN5622_c0_g5_i2.p1
OG0000000	NGUT3_longiso	n314	1.0	Terminal	NGUT3_longiso_NGUT3_DN32626_c0_g1_i1.p1	NGUT3_longiso_NGUT3_DN5622_c0_g5_i2.p1
OG0000000	N20	n316	0.3333333333333333	Non-Terminal	NGUT3_longiso_NGUT3_DN47337_c1_g1_i1.p1, ABIS2_longiso_ABIS2_DN42345_c1_g1_i1.p1	ABIS2_longiso_ABIS2_DN35221_c5_g1_i1.p1, NGUT3_longiso_NGUT3_DN55827_c0_g1_i1.p1, NGUT3_longiso_NGUT3_DN7945_c0_g2_i1.p1, NGUT3_longiso_NGUT3_DN10411_c1_g1_i1.p1, LCUE1_longiso_LCUE1_DN5554_c0_g1_i1.p1
OG0000000	NGUT3_longiso	n320	1.0	Terminal	NGUT3_longiso_NGUT3_DN55827_c0_g1_i1.p1, NGUT3_longiso_NGUT3_DN7945_c0_g2_i1.p1	NGUT3_longiso_NGUT3_DN10411_c1_g1_i1.p1
OG0000000	NGUT3_longiso	n321	1.0	Terminal	NGUT3_longiso_NGUT3_DN55827_c0_g1_i1.p1	NGUT3_longiso_NGUT3_DN7945_c0_g2_i1.p1
OG0000000	N0	n327	0.04878048780487805	Non-Terminal	CJAP1_longiso_CJAP1_DN4039_c2_g4_i1.p1, CJAP1_longiso_CJAP1_DN4395_c1_g2_i1.p1, CNIP1_longiso_CNIP1_DN15492_c0_g2_i5.p1	CJAP1_longiso_CJAP1_DN5212_c1_g5_i1.p1, CNIP1_longiso_CNIP1_DN22553_c0_g1_i3.p1, CNIP1_longiso_CNIP1_DN3782_c3_g1_i1.p1
OG0000000	CJAP1_longiso	n329	1.0	Terminal	CJAP1_longiso_CJAP1_DN4039_c2_g4_i1.p1	CJAP1_longiso_CJAP1_DN4395_c1_g2_i1.p1
OG0000000	CNIP1_longiso	n331	1.0	Terminal	CNIP1_longiso_CNIP1_DN22553_c0_g1_i3.p1	CNIP1_longiso_CNIP1_DN3782_c3_g1_i1.p1
OG0000000	BSLA1_longiso	n334	1.0	Terminal	BSLA1_longiso_BSLA1_DN6148_c0_g1_i5.p1	BSLA1_longiso_BSLA1_DN6580_c1_g1_i1.p1
OG0000000	N2	n335	0.05128205128205128	Non-Terminal	CJAP1_longiso_CJAP1_DN13816_c1_g1_i1.p1, CJAP1_longiso_CJAP1_DN8299_c0_g1_i1.p1, GMAR2_longiso_GMAR2_DN1854_c3_g1_i1.p1	BRUG1_longiso_BRUG1_DN11627_c0_g1_i1.p1, CJAP1_longiso_CJAP1_DN6416_c1_g2_i1.p1, CJAP1_longiso_CJAP1_DN4039_c0_g2_i1.p1, CJAP1_longiso_CJAP1_DN7181_c2_g1_i1.p1, CJAP1_longiso_CJAP1_DN8832_c0_g3_i1.p1, CJAP1_longiso_CJAP1_DN5632_c0_g4_i1.p1, CJAP1_longiso_CJAP1_DN6735_c1_g1_i1.p1, CJAP1_longiso_CJAP1_DN6558_c1_g1_i1.p1, GMAR2_longiso_GMAR2_DN2907_c7_g1_i1.p1, CJAP1_longiso_CJAP1_DN6340_c9_g1_i1.p1…
OG0000000	CJAP1_longiso	n337	1.0	Terminal	CJAP1_longiso_CJAP1_DN13816_c1_g1_i1.p1	CJAP1_longiso_CJAP1_DN8299_c0_g1_i1.p1
OG0000000	N2	n338	0.05128205128205128	Non-Terminal	BRUG1_longiso_BRUG1_DN11627_c0_g1_i1.p1, CJAP1_longiso_CJAP1_DN6416_c1_g2_i1.p1, CJAP1_longiso_CJAP1_DN4039_c0_g2_i1.p1	CJAP1_longiso_CJAP1_DN7181_c2_g1_i1.p1, CJAP1_longiso_CJAP1_DN8832_c0_g3_i1.p1, CJAP1_longiso_CJAP1_DN5632_c0_g4_i1.p1, CJAP1_longiso_CJAP1_DN6735_c1_g1_i1.p1, CJAP1_longiso_CJAP1_DN6558_c1_g1_i1.p1, GMAR2_longiso_GMAR2_DN2907_c7_g1_i1.p1, CJAP1_longiso_CJAP1_DN6340_c9_g1_i1.p1, BRUG1_longiso_BRUG1_DN8662_c1_g1_i1.p1, CJAP1_longiso_CJAP1_DN9303_c1_g4_i2.p1, CJAP1_longiso_CJAP1_DN5381_c0_g1_i2.p1,…
OG0000000	CJAP1_longiso	n340	1.0	Terminal	CJAP1_longiso_CJAP1_DN6416_c1_g2_i1.p1	CJAP1_longiso_CJAP1_DN4039_c0_g2_i1.p1
OG0000000	N2	n341	0.02564102564102564	Non-Terminal	CJAP1_longiso_CJAP1_DN7181_c2_g1_i1.p1, CJAP1_longiso_CJAP1_DN8832_c0_g3_i1.p1, CJAP1_longiso_CJAP1_DN5632_c0_g4_i1.p1, CJAP1_longiso_CJAP1_DN6735_c1_g1_i1.p1, CJAP1_longiso_CJAP1_DN6558_c1_g1_i1.p1	GMAR2_longiso_GMAR2_DN2907_c7_g1_i1.p1, CJAP1_longiso_CJAP1_DN6340_c9_g1_i1.p1, BRUG1_longiso_BRUG1_DN8662_c1_g1_i1.p1, CJAP1_longiso_CJAP1_DN9303_c1_g4_i2.p1, CJAP1_longiso_CJAP1_DN5381_c0_g1_i2.p1, CJAP1_longiso_CJAP1_DN5263_c0_g3_i1.p1
OG0000000	CJAP1_longiso	n342	1.0	Terminal	CJAP1_longiso_CJAP1_DN7181_c2_g1_i1.p1, CJAP1_longiso_CJAP1_DN8832_c0_g3_i1.p1	CJAP1_longiso_CJAP1_DN5632_c0_g4_i1.p1, CJAP1_longiso_CJAP1_DN6735_c1_g1_i1.p1, CJAP1_longiso_CJAP1_DN6558_c1_g1_i1.p1
OG0000000	CJAP1_longiso	n343	1.0	Terminal	CJAP1_longiso_CJAP1_DN7181_c2_g1_i1.p1	CJAP1_longiso_CJAP1_DN8832_c0_g3_i1.p1
OG0000000	CJAP1_longiso	n344	1.0	Terminal	CJAP1_longiso_CJAP1_DN5632_c0_g4_i1.p1, CJAP1_longiso_CJAP1_DN6735_c1_g1_i1.p1	CJAP1_longiso_CJAP1_DN6558_c1_g1_i1.p1
OG0000000	CJAP1_longiso	n345	1.0	Terminal	CJAP1_longiso_CJAP1_DN5632_c0_g4_i1.p1	CJAP1_longiso_CJAP1_DN6735_c1_g1_i1.p1
OG0000000	N2	n346	0.02564102564102564	Non-Terminal	GMAR2_longiso_GMAR2_DN2907_c7_g1_i1.p1, CJAP1_longiso_CJAP1_DN6340_c9_g1_i1.p1	BRUG1_longiso_BRUG1_DN8662_c1_g1_i1.p1, CJAP1_longiso_CJAP1_DN9303_c1_g4_i2.p1, CJAP1_longiso_CJAP1_DN5381_c0_g1_i2.p1, CJAP1_longiso_CJAP1_DN5263_c0_g3_i1.p1
OG0000000	CJAP1_longiso	n349	1.0	Terminal	CJAP1_longiso_CJAP1_DN9303_c1_g4_i2.p1	CJAP1_longiso_CJAP1_DN5381_c0_g1_i2.p1, CJAP1_longiso_CJAP1_DN5263_c0_g3_i1.p1
OG0000000	CJAP1_longiso	n350	1.0	Terminal	CJAP1_longiso_CJAP1_DN5381_c0_g1_i2.p1	CJAP1_longiso_CJAP1_DN5263_c0_g3_i1.p1
OG0000000	N0	n351	0.04878048780487805	Non-Terminal	PURG1_longiso_PURG1_DN1689_c2_g2_i1.p1, PURG1_longiso_PURG1_DN5973_c0_g1_i2.p1, CFRI1_longiso_CFRI1_DN5970_c1_g1_i1.p1, OSCH1_longiso_OSCH1_DN8198_c3_g1_i1.p1, NGUT3_longiso_NGUT3_DN9269_c0_g2_i1.p1, CJAP1_longiso_CJAP1_DN13168_c0_g2_i1.p2, CJAP1_longiso_CJAP1_DN13080_c1_g2_i1.p2, CJAP1_longiso_CJAP1_DN7950_c0_g4_i3.p3, CJAP1_longiso_CJAP1_DN4509_c0_g2_i1.p1, CJAP1_longiso_CJAP1_DN7054_c0_g3_i2.p…	CNIP1_longiso_CNIP1_DN9860_c1_g1_i2.p1, CJAP1_longiso_CJAP1_DN25944_c0_g1_i1.p1, CJAP1_longiso_CJAP1_DN9198_c0_g2_i1.p1, CJAP1_longiso_CJAP1_DN10134_c1_g2_i1.p1, CJAP1_longiso_CJAP1_DN27634_c0_g1_i1.p1, CJAP1_longiso_CJAP1_DN12442_c0_g2_i2.p1
OG0000000	N0	n352	0.0975609756097561	Non-Terminal	PURG1_longiso_PURG1_DN1689_c2_g2_i1.p1, PURG1_longiso_PURG1_DN5973_c0_g1_i2.p1, CFRI1_longiso_CFRI1_DN5970_c1_g1_i1.p1, OSCH1_longiso_OSCH1_DN8198_c3_g1_i1.p1, NGUT3_longiso_NGUT3_DN9269_c0_g2_i1.p1, CJAP1_longiso_CJAP1_DN13168_c0_g2_i1.p2, CJAP1_longiso_CJAP1_DN13080_c1_g2_i1.p2, CJAP1_longiso_CJAP1_DN7950_c0_g4_i3.p3, CJAP1_longiso_CJAP1_DN4509_c0_g2_i1.p1, CJAP1_longiso_CJAP1_DN7054_c0_g3_i2.p…	CNIP1_longiso_CNIP1_DN3795_c1_g3_i1.p1, CNIP1_longiso_CNIP1_DN23575_c0_g1_i1.p1, PNIG1_longiso_PNIG1_DN7590_c5_g1_i1.p1, PNIG1_longiso_PNIG1_DN63382_c0_g1_i1.p1, PNIG1_longiso_PNIG1_DN16985_c0_g1_i2.p1, PMAC3_longiso_PMAC3_DN44179_c0_g1_i1.p1, CJAP1_longiso_CJAP1_DN14064_c6_g1_i1.p1, CJAP1_longiso_CJAP1_DN10771_c3_g1_i1.p1, CJAP1_longiso_CJAP1_DN7313_c0_g2_i1.p1
OG0000000	N0	n353	0.2682926829268293	Non-Terminal	PURG1_longiso_PURG1_DN1689_c2_g2_i1.p1, PURG1_longiso_PURG1_DN5973_c0_g1_i2.p1, CFRI1_longiso_CFRI1_DN5970_c1_g1_i1.p1, OSCH1_longiso_OSCH1_DN8198_c3_g1_i1.p1, NGUT3_longiso_NGUT3_DN9269_c0_g2_i1.p1, CJAP1_longiso_CJAP1_DN13168_c0_g2_i1.p2, CJAP1_longiso_CJAP1_DN13080_c1_g2_i1.p2, CJAP1_longiso_CJAP1_DN7950_c0_g4_i3.p3, CJAP1_longiso_CJAP1_DN4509_c0_g2_i1.p1, CJAP1_longiso_CJAP1_DN7054_c0_g3_i2.p…	CNIP1_longiso_CNIP1_DN1963_c12_g2_i1.p1, PNIG1_longiso_PNIG1_DN24934_c0_g1_i1.p1, CNIP1_longiso_CNIP1_DN1963_c5_g1_i1.p1, CJAP1_longiso_CJAP1_DN9151_c0_g1_i2.p1, CNIP1_longiso_CNIP1_DN4265_c2_g1_i1.p1, CNIP1_longiso_CNIP1_DN11983_c0_g1_i1.p1, NGUT3_longiso_NGUT3_DN36960_c0_g1_i1.p1, CFRI1_longiso_CFRI1_DN2855_c1_g3_i1.p1, PNIG1_longiso_PNIG1_DN13384_c2_g2_i2.p1, LCUE1_longiso_LCUE1_DN72015_c0_g1_…
OG0000000	N0	n354	0.3170731707317073	Non-Terminal	PURG1_longiso_PURG1_DN1689_c2_g2_i1.p1, PURG1_longiso_PURG1_DN5973_c0_g1_i2.p1, CFRI1_longiso_CFRI1_DN5970_c1_g1_i1.p1, OSCH1_longiso_OSCH1_DN8198_c3_g1_i1.p1, NGUT3_longiso_NGUT3_DN9269_c0_g2_i1.p1, CJAP1_longiso_CJAP1_DN13168_c0_g2_i1.p2, CJAP1_longiso_CJAP1_DN13080_c1_g2_i1.p2, CJAP1_longiso_CJAP1_DN7950_c0_g4_i3.p3, CJAP1_longiso_CJAP1_DN4509_c0_g2_i1.p1, CJAP1_longiso_CJAP1_DN7054_c0_g3_i2.p…	LCUE1_longiso_LCUE1_DN23376_c0_g1_i3.p1, CNIP1_longiso_CNIP1_DN28505_c0_g1_i1.p1, PNIG1_longiso_PNIG1_DN10155_c0_g2_i1.p1, LPAL1_longiso_LPAL1_DN11272_c0_g1_i6.p1, PMAC3_longiso_PMAC3_DN5867_c0_g2_i3.p1, PNIG1_longiso_PNIG1_DN51596_c0_g1_i1.p1, BZAR1_longiso_BZAR1_DN4396_c0_g1_i1.p1, BTRI1_longiso_BTRI1_DN9176_c0_g3_i1.p1, PMAC3_longiso_PMAC3_DN12013_c8_g1_i1.p1, CJAP1_longiso_CJAP1_DN11355_c0_g1…
OG0000000	N0	n355	0.4878048780487805	Non-Terminal	PURG1_longiso_PURG1_DN1689_c2_g2_i1.p1, PURG1_longiso_PURG1_DN5973_c0_g1_i2.p1, CFRI1_longiso_CFRI1_DN5970_c1_g1_i1.p1, OSCH1_longiso_OSCH1_DN8198_c3_g1_i1.p1, NGUT3_longiso_NGUT3_DN9269_c0_g2_i1.p1, CJAP1_longiso_CJAP1_DN13168_c0_g2_i1.p2, CJAP1_longiso_CJAP1_DN13080_c1_g2_i1.p2, CJAP1_longiso_CJAP1_DN7950_c0_g4_i3.p3, CJAP1_longiso_CJAP1_DN4509_c0_g2_i1.p1, CJAP1_longiso_CJAP1_DN7054_c0_g3_i2.p…	CJAP1_longiso_CJAP1_DN3592_c1_g1_i1.p1, CJAP1_longiso_CJAP1_DN23405_c0_g1_i1.p1, CJAP1_longiso_CJAP1_DN12908_c0_g1_i1.p1, CJAP1_longiso_CJAP1_DN7000_c0_g2_i4.p1, CJAP1_longiso_CJAP1_DN3789_c1_g2_i1.p1, CJAP1_longiso_CJAP1_DN43154_c0_g1_i1.p1, CJAP1_longiso_CJAP1_DN5664_c3_g3_i3.p1, OTAU1_longiso_OTAU1_DN0_c0_g11721_i1.p1, PNIG1_longiso_PNIG1_DN7943_c3_g1_i1.p1, PMAC3_longiso_PMAC3_DN19260_c2_g1_i…
OG0000000	PURG1_longiso	n357	1.0	Terminal	PURG1_longiso_PURG1_DN1689_c2_g2_i1.p1	PURG1_longiso_PURG1_DN5973_c0_g1_i2.p1
OG0000000	N0	n359	0.17073170731707318	Non-Terminal	OSCH1_longiso_OSCH1_DN8198_c3_g1_i1.p1, NGUT3_longiso_NGUT3_DN9269_c0_g2_i1.p1, CJAP1_longiso_CJAP1_DN13168_c0_g2_i1.p2, CJAP1_longiso_CJAP1_DN13080_c1_g2_i1.p2, CJAP1_longiso_CJAP1_DN7950_c0_g4_i3.p3, CJAP1_longiso_CJAP1_DN4509_c0_g2_i1.p1, CJAP1_longiso_CJAP1_DN7054_c0_g3_i2.p1, AINS1_longiso_AINS1_DN523_c3_g1_i4.p1, CJAP1_longiso_CJAP1_DN12139_c0_g2_i1.p1, CJAP1_longiso_CJAP1_DN13432_c5_g1_i1.…	TFER2_longiso_TFER2_DN1068_c6_g1_i1.p1, OSCH1_longiso_OSCH1_DN5516_c0_g2_i1.p1, BZAR1_longiso_BZAR1_DN6846_c0_g2_i1.p1, BRUG1_longiso_BRUG1_DN6174_c0_g1_i1.p1, PNIG1_longiso_PNIG1_DN40315_c0_g1_i1.p1, CJAP1_longiso_CJAP1_DN30752_c0_g1_i1.p1, CJAP1_longiso_CJAP1_DN20616_c0_g1_i1.p1, CJAP1_longiso_CJAP1_DN4395_c0_g1_i5.p1, PCAN1_longiso_PCAN1_DN6970_c0_g1_i1.p1, PCAN1_longiso_PCAN1_DN2426_c0_g8_i1.…
OG0000000	N0	n360	0.024390243902439025	Non-Terminal	OSCH1_longiso_OSCH1_DN8198_c3_g1_i1.p1, NGUT3_longiso_NGUT3_DN9269_c0_g2_i1.p1, CJAP1_longiso_CJAP1_DN13168_c0_g2_i1.p2, CJAP1_longiso_CJAP1_DN13080_c1_g2_i1.p2, CJAP1_longiso_CJAP1_DN7950_c0_g4_i3.p3, CJAP1_longiso_CJAP1_DN4509_c0_g2_i1.p1, CJAP1_longiso_CJAP1_DN7054_c0_g3_i2.p1, AINS1_longiso_AINS1_DN523_c3_g1_i4.p1, CJAP1_longiso_CJAP1_DN12139_c0_g2_i1.p1, CJAP1_longiso_CJAP1_DN13432_c5_g1_i1.…	CJAP1_longiso_CJAP1_DN5029_c0_g1_i1.p1, CJAP1_longiso_CJAP1_DN4973_c8_g1_i2.p1
OG0000000	N0	n361	0.07317073170731707	Non-Terminal	OSCH1_longiso_OSCH1_DN8198_c3_g1_i1.p1, NGUT3_longiso_NGUT3_DN9269_c0_g2_i1.p1, CJAP1_longiso_CJAP1_DN13168_c0_g2_i1.p2, CJAP1_longiso_CJAP1_DN13080_c1_g2_i1.p2, CJAP1_longiso_CJAP1_DN7950_c0_g4_i3.p3, CJAP1_longiso_CJAP1_DN4509_c0_g2_i1.p1, CJAP1_longiso_CJAP1_DN7054_c0_g3_i2.p1, AINS1_longiso_AINS1_DN523_c3_g1_i4.p1, CJAP1_longiso_CJAP1_DN12139_c0_g2_i1.p1, CJAP1_longiso_CJAP1_DN13432_c5_g1_i1.…	LCUE1_longiso_LCUE1_DN1655_c0_g4_i1.p1, CNIP1_longiso_CNIP1_DN13202_c0_g1_i1.p1, CJAP1_longiso_CJAP1_DN16907_c0_g1_i1.p1, CJAP1_longiso_CJAP1_DN4026_c6_g1_i1.p1, CJAP1_longiso_CJAP1_DN16042_c0_g4_i1.p1, CJAP1_longiso_CJAP1_DN9784_c0_g1_i3.p1, CJAP1_longiso_CJAP1_DN6707_c0_g3_i1.p1, CJAP1_longiso_CJAP1_DN6308_c1_g1_i1.p1, CNIP1_longiso_CNIP1_DN6622_c0_g2_i1.p1, CNIP1_longiso_CNIP1_DN15492_c2_g1_i1…
OG0000000	N0	n363	0.07317073170731707	Non-Terminal	NGUT3_longiso_NGUT3_DN9269_c0_g2_i1.p1, CJAP1_longiso_CJAP1_DN13168_c0_g2_i1.p2, CJAP1_longiso_CJAP1_DN13080_c1_g2_i1.p2, CJAP1_longiso_CJAP1_DN7950_c0_g4_i3.p3, CJAP1_longiso_CJAP1_DN4509_c0_g2_i1.p1, CJAP1_longiso_CJAP1_DN7054_c0_g3_i2.p1, AINS1_longiso_AINS1_DN523_c3_g1_i4.p1, CJAP1_longiso_CJAP1_DN12139_c0_g2_i1.p1, CJAP1_longiso_CJAP1_DN13432_c5_g1_i1.p1, CJAP1_longiso_CJAP1_DN13040_c0_g1_i7…	CNIP1_longiso_CNIP1_DN8199_c0_g2_i1.p1, CNIP1_longiso_CNIP1_DN5950_c1_g3_i1.p1, CNIP1_longiso_CNIP1_DN1963_c0_g1_i12.p1, AINS1_longiso_AINS1_DN1797_c1_g3_i1.p1, PMAC3_longiso_PMAC3_DN19646_c0_g1_i1.p1, PMAC3_longiso_PMAC3_DN5883_c1_g2_i5.p1, PMAC3_longiso_PMAC3_DN15613_c0_g3_i2.p1
OG0000000	N0	n364	0.04878048780487805	Non-Terminal	NGUT3_longiso_NGUT3_DN9269_c0_g2_i1.p1, CJAP1_longiso_CJAP1_DN13168_c0_g2_i1.p2, CJAP1_longiso_CJAP1_DN13080_c1_g2_i1.p2, CJAP1_longiso_CJAP1_DN7950_c0_g4_i3.p3, CJAP1_longiso_CJAP1_DN4509_c0_g2_i1.p1, CJAP1_longiso_CJAP1_DN7054_c0_g3_i2.p1, AINS1_longiso_AINS1_DN523_c3_g1_i4.p1, CJAP1_longiso_CJAP1_DN12139_c0_g2_i1.p1, CJAP1_longiso_CJAP1_DN13432_c5_g1_i1.p1, CJAP1_longiso_CJAP1_DN13040_c0_g1_i7…	PCAN1_longiso_PCAN1_DN5968_c1_g1_i1.p1, CJAP1_longiso_CJAP1_DN6406_c3_g1_i1.p1, CNIP1_longiso_CNIP1_DN2669_c1_g1_i19.p1, CNIP1_longiso_CNIP1_DN17483_c0_g1_i1.p1, CNIP1_longiso_CNIP1_DN6807_c0_g2_i1.p1, CLAE1_longiso_CLAE1_DN17137_c0_g1_i2.p1, CJAP1_longiso_CJAP1_DN8654_c0_g1_i2.p1, CJAP1_longiso_CJAP1_DN6427_c0_g4_i3.p1, CJAP1_longiso_CJAP1_DN5029_c1_g3_i1.p1, CJAP1_longiso_CJAP1_DN20894_c0_g1_i1…
OG0000000	N0	n365	0.04878048780487805	Non-Terminal	NGUT3_longiso_NGUT3_DN9269_c0_g2_i1.p1, CJAP1_longiso_CJAP1_DN13168_c0_g2_i1.p2, CJAP1_longiso_CJAP1_DN13080_c1_g2_i1.p2, CJAP1_longiso_CJAP1_DN7950_c0_g4_i3.p3, CJAP1_longiso_CJAP1_DN4509_c0_g2_i1.p1, CJAP1_longiso_CJAP1_DN7054_c0_g3_i2.p1, AINS1_longiso_AINS1_DN523_c3_g1_i4.p1, CJAP1_longiso_CJAP1_DN12139_c0_g2_i1.p1, CJAP1_longiso_CJAP1_DN13432_c5_g1_i1.p1, CJAP1_longiso_CJAP1_DN13040_c0_g1_i7…	SLON1_longiso_SLON1_DN21913_c0_g1_i1.p1, CNIP1_longiso_CNIP1_DN915_c2_g2_i2.p1, AINS1_longiso_AINS1_DN523_c1_g1_i5.p1, AINS1_longiso_AINS1_DN3949_c0_g1_i2.p1, AINS1_longiso_AINS1_DN2452_c0_g1_i11.p1, BTRI1_longiso_BTRI1_DN9549_c0_g2_i1.p1, PMAC3_longiso_PMAC3_DN3297_c2_g1_i1.p1, CNIP1_longiso_CNIP1_DN6475_c2_g1_i1.p1
OG0000000	N0	n366	0.024390243902439025	Non-Terminal	NGUT3_longiso_NGUT3_DN9269_c0_g2_i1.p1, CJAP1_longiso_CJAP1_DN13168_c0_g2_i1.p2, CJAP1_longiso_CJAP1_DN13080_c1_g2_i1.p2, CJAP1_longiso_CJAP1_DN7950_c0_g4_i3.p3, CJAP1_longiso_CJAP1_DN4509_c0_g2_i1.p1, CJAP1_longiso_CJAP1_DN7054_c0_g3_i2.p1, AINS1_longiso_AINS1_DN523_c3_g1_i4.p1, CJAP1_longiso_CJAP1_DN12139_c0_g2_i1.p1, CJAP1_longiso_CJAP1_DN13432_c5_g1_i1.p1, CJAP1_longiso_CJAP1_DN13040_c0_g1_i7…	CNIP1_longiso_CNIP1_DN10480_c0_g1_i1.p1, CNIP1_longiso_CNIP1_DN10381_c2_g3_i1.p1, CNIP1_longiso_CNIP1_DN7020_c1_g2_i1.p1, BOVA2_longiso_BOVA2_DN33912_c0_g1_i1.p1, BRUG1_longiso_BRUG1_DN23511_c0_g1_i1.p1, BRUG1_longiso_BRUG1_DN26516_c0_g1_i1.p1, BOVA2_longiso_BOVA2_DN2993_c1_g1_i1.p1, CJAP1_longiso_CJAP1_DN8797_c1_g1_i1.p1, CJAP1_longiso_CJAP1_DN10124_c0_g1_i1.p1, CJAP1_longiso_CJAP1_DN9104_c0_g3_…
OG0000000	N11	n367	0.1	Non-Terminal	NGUT3_longiso_NGUT3_DN9269_c0_g2_i1.p1, CJAP1_longiso_CJAP1_DN13168_c0_g2_i1.p2, CJAP1_longiso_CJAP1_DN13080_c1_g2_i1.p2, CJAP1_longiso_CJAP1_DN7950_c0_g4_i3.p3, CJAP1_longiso_CJAP1_DN4509_c0_g2_i1.p1, CJAP1_longiso_CJAP1_DN7054_c0_g3_i2.p1	AINS1_longiso_AINS1_DN523_c3_g1_i4.p1, CJAP1_longiso_CJAP1_DN12139_c0_g2_i1.p1, CJAP1_longiso_CJAP1_DN13432_c5_g1_i1.p1, CJAP1_longiso_CJAP1_DN13040_c0_g1_i7.p1, CJAP1_longiso_CJAP1_DN4672_c2_g1_i1.p1
OG0000000	CJAP1_longiso	n369	1.0	Terminal	CJAP1_longiso_CJAP1_DN13168_c0_g2_i1.p2, CJAP1_longiso_CJAP1_DN13080_c1_g2_i1.p2, CJAP1_longiso_CJAP1_DN7950_c0_g4_i3.p3, CJAP1_longiso_CJAP1_DN4509_c0_g2_i1.p1	CJAP1_longiso_CJAP1_DN7054_c0_g3_i2.p1
OG0000000	CJAP1_longiso	n370	1.0	Terminal	CJAP1_longiso_CJAP1_DN13168_c0_g2_i1.p2, CJAP1_longiso_CJAP1_DN13080_c1_g2_i1.p2, CJAP1_longiso_CJAP1_DN7950_c0_g4_i3.p3	CJAP1_longiso_CJAP1_DN4509_c0_g2_i1.p1
OG0000000	CJAP1_longiso	n371	1.0	Terminal	CJAP1_longiso_CJAP1_DN13168_c0_g2_i1.p2, CJAP1_longiso_CJAP1_DN13080_c1_g2_i1.p2	CJAP1_longiso_CJAP1_DN7950_c0_g4_i3.p3
OG0000000	CJAP1_longiso	n372	1.0	Terminal	CJAP1_longiso_CJAP1_DN13168_c0_g2_i1.p2	CJAP1_longiso_CJAP1_DN13080_c1_g2_i1.p2
OG0000000	CJAP1_longiso	n374	1.0	Terminal	CJAP1_longiso_CJAP1_DN12139_c0_g2_i1.p1, CJAP1_longiso_CJAP1_DN13432_c5_g1_i1.p1, CJAP1_longiso_CJAP1_DN13040_c0_g1_i7.p1	CJAP1_longiso_CJAP1_DN4672_c2_g1_i1.p1
OG0000000	CJAP1_longiso	n375	1.0	Terminal	CJAP1_longiso_CJAP1_DN12139_c0_g2_i1.p1, CJAP1_longiso_CJAP1_DN13432_c5_g1_i1.p1	CJAP1_longiso_CJAP1_DN13040_c0_g1_i7.p1
OG0000000	CJAP1_longiso	n376	1.0	Terminal	CJAP1_longiso_CJAP1_DN12139_c0_g2_i1.p1	CJAP1_longiso_CJAP1_DN13432_c5_g1_i1.p1
OG0000000	N0	n377	0.04878048780487805	Non-Terminal	CNIP1_longiso_CNIP1_DN10480_c0_g1_i1.p1, CNIP1_longiso_CNIP1_DN10381_c2_g3_i1.p1, CNIP1_longiso_CNIP1_DN7020_c1_g2_i1.p1, BOVA2_longiso_BOVA2_DN33912_c0_g1_i1.p1, BRUG1_longiso_BRUG1_DN23511_c0_g1_i1.p1, BRUG1_longiso_BRUG1_DN26516_c0_g1_i1.p1, BOVA2_longiso_BOVA2_DN2993_c1_g1_i1.p1, CJAP1_longiso_CJAP1_DN8797_c1_g1_i1.p1, CJAP1_longiso_CJAP1_DN10124_c0_g1_i1.p1	CJAP1_longiso_CJAP1_DN9104_c0_g3_i1.p1, CNIP1_longiso_CNIP1_DN4127_c1_g1_i1.p1, CNIP1_longiso_CNIP1_DN14045_c1_g2_i1.p1, CNIP1_longiso_CNIP1_DN1963_c4_g6_i1.p1, CNIP1_longiso_CNIP1_DN12133_c0_g1_i1.p1, CNIP1_longiso_CNIP1_DN29929_c0_g1_i1.p1, CNIP1_longiso_CNIP1_DN1645_c3_g3_i1.p1
OG0000000	CNIP1_longiso	n379	1.0	Terminal	CNIP1_longiso_CNIP1_DN10480_c0_g1_i1.p1, CNIP1_longiso_CNIP1_DN10381_c2_g3_i1.p1	CNIP1_longiso_CNIP1_DN7020_c1_g2_i1.p1
OG0000000	CNIP1_longiso	n380	1.0	Terminal	CNIP1_longiso_CNIP1_DN10480_c0_g1_i1.p1	CNIP1_longiso_CNIP1_DN10381_c2_g3_i1.p1
OG0000000	N35	n382	1.0	Non-Terminal	BOVA2_longiso_BOVA2_DN33912_c0_g1_i1.p1, BRUG1_longiso_BRUG1_DN23511_c0_g1_i1.p1	BRUG1_longiso_BRUG1_DN26516_c0_g1_i1.p1, BOVA2_longiso_BOVA2_DN2993_c1_g1_i1.p1
OG0000000	CJAP1_longiso	n385	1.0	Terminal	CJAP1_longiso_CJAP1_DN8797_c1_g1_i1.p1	CJAP1_longiso_CJAP1_DN10124_c0_g1_i1.p1
OG0000000	CNIP1_longiso	n387	1.0	Terminal	CNIP1_longiso_CNIP1_DN4127_c1_g1_i1.p1, CNIP1_longiso_CNIP1_DN14045_c1_g2_i1.p1	CNIP1_longiso_CNIP1_DN1963_c4_g6_i1.p1, CNIP1_longiso_CNIP1_DN12133_c0_g1_i1.p1, CNIP1_longiso_CNIP1_DN29929_c0_g1_i1.p1, CNIP1_longiso_CNIP1_DN1645_c3_g3_i1.p1
OG0000000	CNIP1_longiso	n388	1.0	Terminal	CNIP1_longiso_CNIP1_DN4127_c1_g1_i1.p1	CNIP1_longiso_CNIP1_DN14045_c1_g2_i1.p1
OG0000000	CNIP1_longiso	n389	1.0	Terminal	CNIP1_longiso_CNIP1_DN1963_c4_g6_i1.p1	CNIP1_longiso_CNIP1_DN12133_c0_g1_i1.p1, CNIP1_longiso_CNIP1_DN29929_c0_g1_i1.p1, CNIP1_longiso_CNIP1_DN1645_c3_g3_i1.p1
OG0000000	CNIP1_longiso	n390	1.0	Terminal	CNIP1_longiso_CNIP1_DN12133_c0_g1_i1.p1, CNIP1_longiso_CNIP1_DN29929_c0_g1_i1.p1	CNIP1_longiso_CNIP1_DN1645_c3_g3_i1.p1
OG0000000	CNIP1_longiso	n391	1.0	Terminal	CNIP1_longiso_CNIP1_DN12133_c0_g1_i1.p1	CNIP1_longiso_CNIP1_DN29929_c0_g1_i1.p1
OG0000000	N0	n392	0.024390243902439025	Non-Terminal	SLON1_longiso_SLON1_DN21913_c0_g1_i1.p1, CNIP1_longiso_CNIP1_DN915_c2_g2_i2.p1, AINS1_longiso_AINS1_DN523_c1_g1_i5.p1, AINS1_longiso_AINS1_DN3949_c0_g1_i2.p1, AINS1_longiso_AINS1_DN2452_c0_g1_i11.p1	BTRI1_longiso_BTRI1_DN9549_c0_g2_i1.p1, PMAC3_longiso_PMAC3_DN3297_c2_g1_i1.p1, CNIP1_longiso_CNIP1_DN6475_c2_g1_i1.p1
OG0000000	AINS1_longiso	n395	1.0	Terminal	AINS1_longiso_AINS1_DN523_c1_g1_i5.p1, AINS1_longiso_AINS1_DN3949_c0_g1_i2.p1	AINS1_longiso_AINS1_DN2452_c0_g1_i11.p1
OG0000000	AINS1_longiso	n396	1.0	Terminal	AINS1_longiso_AINS1_DN523_c1_g1_i5.p1	AINS1_longiso_AINS1_DN3949_c0_g1_i2.p1
OG0000000	N0	n399	0.024390243902439025	Non-Terminal	PCAN1_longiso_PCAN1_DN5968_c1_g1_i1.p1, CJAP1_longiso_CJAP1_DN6406_c3_g1_i1.p1, CNIP1_longiso_CNIP1_DN2669_c1_g1_i19.p1, CNIP1_longiso_CNIP1_DN17483_c0_g1_i1.p1, CNIP1_longiso_CNIP1_DN6807_c0_g2_i1.p1	CLAE1_longiso_CLAE1_DN17137_c0_g1_i2.p1, CJAP1_longiso_CJAP1_DN8654_c0_g1_i2.p1, CJAP1_longiso_CJAP1_DN6427_c0_g4_i3.p1, CJAP1_longiso_CJAP1_DN5029_c1_g3_i1.p1, CJAP1_longiso_CJAP1_DN20894_c0_g1_i1.p1, CJAP1_longiso_CJAP1_DN4039_c2_g2_i4.p2
OG0000000	CNIP1_longiso	n402	1.0	Terminal	CNIP1_longiso_CNIP1_DN2669_c1_g1_i19.p1	CNIP1_longiso_CNIP1_DN17483_c0_g1_i1.p1, CNIP1_longiso_CNIP1_DN6807_c0_g2_i1.p1
OG0000000	CNIP1_longiso	n403	1.0	Terminal	CNIP1_longiso_CNIP1_DN17483_c0_g1_i1.p1	CNIP1_longiso_CNIP1_DN6807_c0_g2_i1.p1
OG0000000	CJAP1_longiso	n405	1.0	Terminal	CJAP1_longiso_CJAP1_DN8654_c0_g1_i2.p1, CJAP1_longiso_CJAP1_DN6427_c0_g4_i3.p1, CJAP1_longiso_CJAP1_DN5029_c1_g3_i1.p1, CJAP1_longiso_CJAP1_DN20894_c0_g1_i1.p1	CJAP1_longiso_CJAP1_DN4039_c2_g2_i4.p2
OG0000000	CJAP1_longiso	n406	1.0	Terminal	CJAP1_longiso_CJAP1_DN8654_c0_g1_i2.p1, CJAP1_longiso_CJAP1_DN6427_c0_g4_i3.p1, CJAP1_longiso_CJAP1_DN5029_c1_g3_i1.p1	CJAP1_longiso_CJAP1_DN20894_c0_g1_i1.p1
OG0000000	CJAP1_longiso	n407	1.0	Terminal	CJAP1_longiso_CJAP1_DN8654_c0_g1_i2.p1	CJAP1_longiso_CJAP1_DN6427_c0_g4_i3.p1, CJAP1_longiso_CJAP1_DN5029_c1_g3_i1.p1
OG0000000	CJAP1_longiso	n408	1.0	Terminal	CJAP1_longiso_CJAP1_DN6427_c0_g4_i3.p1	CJAP1_longiso_CJAP1_DN5029_c1_g3_i1.p1
OG0000000	CNIP1_longiso	n410	1.0	Terminal	CNIP1_longiso_CNIP1_DN8199_c0_g2_i1.p1, CNIP1_longiso_CNIP1_DN5950_c1_g3_i1.p1	CNIP1_longiso_CNIP1_DN1963_c0_g1_i12.p1
OG0000000	CNIP1_longiso	n411	1.0	Terminal	CNIP1_longiso_CNIP1_DN8199_c0_g2_i1.p1	CNIP1_longiso_CNIP1_DN5950_c1_g3_i1.p1
OG0000000	PMAC3_longiso	n413	1.0	Terminal	PMAC3_longiso_PMAC3_DN19646_c0_g1_i1.p1	PMAC3_longiso_PMAC3_DN5883_c1_g2_i5.p1, PMAC3_longiso_PMAC3_DN15613_c0_g3_i2.p1
OG0000000	PMAC3_longiso	n414	1.0	Terminal	PMAC3_longiso_PMAC3_DN5883_c1_g2_i5.p1	PMAC3_longiso_PMAC3_DN15613_c0_g3_i2.p1
OG0000000	N0	n416	0.04878048780487805	Non-Terminal	CNIP1_longiso_CNIP1_DN13202_c0_g1_i1.p1, CJAP1_longiso_CJAP1_DN16907_c0_g1_i1.p1, CJAP1_longiso_CJAP1_DN4026_c6_g1_i1.p1, CJAP1_longiso_CJAP1_DN16042_c0_g4_i1.p1	CJAP1_longiso_CJAP1_DN9784_c0_g1_i3.p1, CJAP1_longiso_CJAP1_DN6707_c0_g3_i1.p1, CJAP1_longiso_CJAP1_DN6308_c1_g1_i1.p1, CNIP1_longiso_CNIP1_DN6622_c0_g2_i1.p1, CNIP1_longiso_CNIP1_DN15492_c2_g1_i1.p1, NGUT3_longiso_NGUT3_DN39371_c1_g1_i1.p1
OG0000000	CJAP1_longiso	n418	1.0	Terminal	CJAP1_longiso_CJAP1_DN16907_c0_g1_i1.p1	CJAP1_longiso_CJAP1_DN4026_c6_g1_i1.p1, CJAP1_longiso_CJAP1_DN16042_c0_g4_i1.p1
OG0000000	CJAP1_longiso	n419	1.0	Terminal	CJAP1_longiso_CJAP1_DN4026_c6_g1_i1.p1	CJAP1_longiso_CJAP1_DN16042_c0_g4_i1.p1
OG0000000	CJAP1_longiso	n421	1.0	Terminal	CJAP1_longiso_CJAP1_DN9784_c0_g1_i3.p1, CJAP1_longiso_CJAP1_DN6707_c0_g3_i1.p1	CJAP1_longiso_CJAP1_DN6308_c1_g1_i1.p1
OG0000000	CJAP1_longiso	n422	1.0	Terminal	CJAP1_longiso_CJAP1_DN9784_c0_g1_i3.p1	CJAP1_longiso_CJAP1_DN6707_c0_g3_i1.p1
OG0000000	N0	n423	0.024390243902439025	Non-Terminal	CNIP1_longiso_CNIP1_DN6622_c0_g2_i1.p1	CNIP1_longiso_CNIP1_DN15492_c2_g1_i1.p1, NGUT3_longiso_NGUT3_DN39371_c1_g1_i1.p1
OG0000000	CJAP1_longiso	n425	1.0	Terminal	CJAP1_longiso_CJAP1_DN5029_c0_g1_i1.p1	CJAP1_longiso_CJAP1_DN4973_c8_g1_i2.p1
OG0000000	N2	n426	0.15384615384615385	Non-Terminal	TFER2_longiso_TFER2_DN1068_c6_g1_i1.p1, OSCH1_longiso_OSCH1_DN5516_c0_g2_i1.p1, BZAR1_longiso_BZAR1_DN6846_c0_g2_i1.p1, BRUG1_longiso_BRUG1_DN6174_c0_g1_i1.p1, PNIG1_longiso_PNIG1_DN40315_c0_g1_i1.p1, CJAP1_longiso_CJAP1_DN30752_c0_g1_i1.p1, CJAP1_longiso_CJAP1_DN20616_c0_g1_i1.p1, CJAP1_longiso_CJAP1_DN4395_c0_g1_i5.p1, PCAN1_longiso_PCAN1_DN6970_c0_g1_i1.p1	PCAN1_longiso_PCAN1_DN2426_c0_g8_i1.p1, SLON1_longiso_SLON1_DN1950_c3_g1_i1.p1, OSCH1_longiso_OSCH1_DN3728_c0_g3_i1.p1, OSCH1_longiso_OSCH1_DN5003_c1_g2_i1.p1, BSLA1_longiso_BSLA1_DN3389_c2_g1_i1.p1, BSLA1_longiso_BSLA1_DN6119_c0_g2_i5.p1, CJAP1_longiso_CJAP1_DN13005_c0_g2_i1.p1, OSCH1_longiso_OSCH1_DN2342_c0_g1_i8.p1, OSCH1_longiso_OSCH1_DN2309_c2_g2_i4.p1, OSCH1_longiso_OSCH1_DN5423_c0_g1_i1.p1…
OG0000000	CJAP1_longiso	n433	1.0	Terminal	CJAP1_longiso_CJAP1_DN30752_c0_g1_i1.p1	CJAP1_longiso_CJAP1_DN20616_c0_g1_i1.p1, CJAP1_longiso_CJAP1_DN4395_c0_g1_i5.p1
OG0000000	CJAP1_longiso	n434	1.0	Terminal	CJAP1_longiso_CJAP1_DN20616_c0_g1_i1.p1	CJAP1_longiso_CJAP1_DN4395_c0_g1_i5.p1
OG0000000	N2	n435	0.1794871794871795	Non-Terminal	PCAN1_longiso_PCAN1_DN2426_c0_g8_i1.p1, SLON1_longiso_SLON1_DN1950_c3_g1_i1.p1, OSCH1_longiso_OSCH1_DN3728_c0_g3_i1.p1, OSCH1_longiso_OSCH1_DN5003_c1_g2_i1.p1, BSLA1_longiso_BSLA1_DN3389_c2_g1_i1.p1, BSLA1_longiso_BSLA1_DN6119_c0_g2_i5.p1, CJAP1_longiso_CJAP1_DN13005_c0_g2_i1.p1, OSCH1_longiso_OSCH1_DN2342_c0_g1_i8.p1, OSCH1_longiso_OSCH1_DN2309_c2_g2_i4.p1, OSCH1_longiso_OSCH1_DN5423_c0_g1_i1.p1…	CJAP1_longiso_CJAP1_DN5029_c1_g1_i10.p1, CJAP1_longiso_CJAP1_DN16945_c0_g1_i1.p1, CJAP1_longiso_CJAP1_DN7708_c0_g1_i3.p1, TFER2_longiso_TFER2_DN5972_c0_g1_i1.p2, AANG1_longiso_AANG1_DN144_c0_g1_i16.p1, CJAP1_longiso_CJAP1_DN6001_c2_g1_i1.p1, CJAP1_longiso_CJAP1_DN21608_c0_g1_i2.p1, PBRE1_longiso_PBRE1_DN13420_c1_g1_i1.p1, AANG1_longiso_AANG1_DN1052_c1_g2_i1.p1, BOVA2_longiso_BOVA2_DN8386_c1_g1_i1…
OG0000000	N2	n436	0.07692307692307693	Non-Terminal	PCAN1_longiso_PCAN1_DN2426_c0_g8_i1.p1, SLON1_longiso_SLON1_DN1950_c3_g1_i1.p1, OSCH1_longiso_OSCH1_DN3728_c0_g3_i1.p1, OSCH1_longiso_OSCH1_DN5003_c1_g2_i1.p1, BSLA1_longiso_BSLA1_DN3389_c2_g1_i1.p1, BSLA1_longiso_BSLA1_DN6119_c0_g2_i5.p1, CJAP1_longiso_CJAP1_DN13005_c0_g2_i1.p1	OSCH1_longiso_OSCH1_DN2342_c0_g1_i8.p1, OSCH1_longiso_OSCH1_DN2309_c2_g2_i4.p1, OSCH1_longiso_OSCH1_DN5423_c0_g1_i1.p1, PCAN1_longiso_PCAN1_DN9475_c0_g2_i1.p1, BOVA2_longiso_BOVA2_DN1212_c0_g1_i2.p1, BZAR1_longiso_BZAR1_DN8442_c1_g1_i1.p2, CJAP1_longiso_CJAP1_DN44245_c0_g1_i1.p1
OG0000000	N29	n440	0.2	Non-Terminal	OSCH1_longiso_OSCH1_DN3728_c0_g3_i1.p1	OSCH1_longiso_OSCH1_DN5003_c1_g2_i1.p1, BSLA1_longiso_BSLA1_DN3389_c2_g1_i1.p1, BSLA1_longiso_BSLA1_DN6119_c0_g2_i5.p1
OG0000000	BSLA1_longiso	n442	1.0	Terminal	BSLA1_longiso_BSLA1_DN3389_c2_g1_i1.p1	BSLA1_longiso_BSLA1_DN6119_c0_g2_i5.p1
OG0000000	N2	n443	0.02564102564102564	Non-Terminal	OSCH1_longiso_OSCH1_DN2342_c0_g1_i8.p1, OSCH1_longiso_OSCH1_DN2309_c2_g2_i4.p1	OSCH1_longiso_OSCH1_DN5423_c0_g1_i1.p1, PCAN1_longiso_PCAN1_DN9475_c0_g2_i1.p1, BOVA2_longiso_BOVA2_DN1212_c0_g1_i2.p1, BZAR1_longiso_BZAR1_DN8442_c1_g1_i1.p2, CJAP1_longiso_CJAP1_DN44245_c0_g1_i1.p1
OG0000000	OSCH1_longiso	n444	1.0	Terminal	OSCH1_longiso_OSCH1_DN2342_c0_g1_i8.p1	OSCH1_longiso_OSCH1_DN2309_c2_g2_i4.p1
OG0000000	N2	n449	0.05128205128205128	Non-Terminal	CJAP1_longiso_CJAP1_DN5029_c1_g1_i10.p1, CJAP1_longiso_CJAP1_DN16945_c0_g1_i1.p1, CJAP1_longiso_CJAP1_DN7708_c0_g1_i3.p1, TFER2_longiso_TFER2_DN5972_c0_g1_i1.p2	AANG1_longiso_AANG1_DN144_c0_g1_i16.p1, CJAP1_longiso_CJAP1_DN6001_c2_g1_i1.p1, CJAP1_longiso_CJAP1_DN21608_c0_g1_i2.p1, PBRE1_longiso_PBRE1_DN13420_c1_g1_i1.p1, AANG1_longiso_AANG1_DN1052_c1_g2_i1.p1, BOVA2_longiso_BOVA2_DN8386_c1_g1_i1.p1, BZAR1_longiso_BZAR1_DN1066_c7_g1_i1.p1, OSCH1_longiso_OSCH1_DN5452_c1_g2_i1.p1, OSCH1_longiso_OSCH1_DN37962_c0_g1_i1.p1, PCAN1_longiso_PCAN1_DN7817_c5_g1_i1.…
OG0000000	CJAP1_longiso	n451	1.0	Terminal	CJAP1_longiso_CJAP1_DN5029_c1_g1_i10.p1, CJAP1_longiso_CJAP1_DN16945_c0_g1_i1.p1	CJAP1_longiso_CJAP1_DN7708_c0_g1_i3.p1
OG0000000	CJAP1_longiso	n452	1.0	Terminal	CJAP1_longiso_CJAP1_DN5029_c1_g1_i10.p1	CJAP1_longiso_CJAP1_DN16945_c0_g1_i1.p1
OG0000000	N2	n453	0.02564102564102564	Non-Terminal	AANG1_longiso_AANG1_DN144_c0_g1_i16.p1	CJAP1_longiso_CJAP1_DN6001_c2_g1_i1.p1, CJAP1_longiso_CJAP1_DN21608_c0_g1_i2.p1, PBRE1_longiso_PBRE1_DN13420_c1_g1_i1.p1, AANG1_longiso_AANG1_DN1052_c1_g2_i1.p1, BOVA2_longiso_BOVA2_DN8386_c1_g1_i1.p1, BZAR1_longiso_BZAR1_DN1066_c7_g1_i1.p1, OSCH1_longiso_OSCH1_DN5452_c1_g2_i1.p1, OSCH1_longiso_OSCH1_DN37962_c0_g1_i1.p1, PCAN1_longiso_PCAN1_DN7817_c5_g1_i1.p1, BOVA2_longiso_BOVA2_DN7562_c4_g1_i1.…
OG0000000	N2	n454	0.05128205128205128	Non-Terminal	CJAP1_longiso_CJAP1_DN6001_c2_g1_i1.p1, CJAP1_longiso_CJAP1_DN21608_c0_g1_i2.p1, PBRE1_longiso_PBRE1_DN13420_c1_g1_i1.p1, AANG1_longiso_AANG1_DN1052_c1_g2_i1.p1, BOVA2_longiso_BOVA2_DN8386_c1_g1_i1.p1, BZAR1_longiso_BZAR1_DN1066_c7_g1_i1.p1, OSCH1_longiso_OSCH1_DN5452_c1_g2_i1.p1, OSCH1_longiso_OSCH1_DN37962_c0_g1_i1.p1, PCAN1_longiso_PCAN1_DN7817_c5_g1_i1.p1, BOVA2_longiso_BOVA2_DN7562_c4_g1_i1.…	BRUG1_longiso_BRUG1_DN8500_c5_g1_i2.p1, AANG1_longiso_AANG1_DN1194_c1_g1_i2.p1, AANG1_longiso_AANG1_DN6064_c0_g1_i1.p1, HMEG1_longiso_HMEG1_DN14806_c0_g2_i8.p1, GMAR2_longiso_GMAR2_DN26308_c0_g1_i1.p1
OG0000000	N2	n455	0.20512820512820512	Non-Terminal	CJAP1_longiso_CJAP1_DN6001_c2_g1_i1.p1, CJAP1_longiso_CJAP1_DN21608_c0_g1_i2.p1, PBRE1_longiso_PBRE1_DN13420_c1_g1_i1.p1, AANG1_longiso_AANG1_DN1052_c1_g2_i1.p1, BOVA2_longiso_BOVA2_DN8386_c1_g1_i1.p1, BZAR1_longiso_BZAR1_DN1066_c7_g1_i1.p1, OSCH1_longiso_OSCH1_DN5452_c1_g2_i1.p1, OSCH1_longiso_OSCH1_DN37962_c0_g1_i1.p1, PCAN1_longiso_PCAN1_DN7817_c5_g1_i1.p1, BOVA2_longiso_BOVA2_DN7562_c4_g1_i1.…	CJAP1_longiso_CJAP1_DN54681_c0_g1_i1.p1, BRUG1_longiso_BRUG1_DN23534_c0_g1_i1.p2, BTRI1_longiso_BTRI1_DN373_c2_g4_i1.p1, SLON1_longiso_SLON1_DN6207_c2_g1_i1.p1, PCAN1_longiso_PCAN1_DN3604_c1_g4_i1.p1, SLON1_longiso_SLON1_DN31807_c0_g1_i1.p1, BOVA2_longiso_BOVA2_DN10507_c0_g1_i1.p1, BOVA2_longiso_BOVA2_DN7562_c0_g5_i1.p1, BSLA1_longiso_BSLA1_DN11087_c0_g1_i4.p1, BSLA1_longiso_BSLA1_DN10541_c0_g3_i…
OG0000000	CJAP1_longiso	n458	1.0	Terminal	CJAP1_longiso_CJAP1_DN6001_c2_g1_i1.p1	CJAP1_longiso_CJAP1_DN21608_c0_g1_i2.p1
OG0000000	N26	n460	0.3076923076923077	Non-Terminal	BOVA2_longiso_BOVA2_DN8386_c1_g1_i1.p1, BZAR1_longiso_BZAR1_DN1066_c7_g1_i1.p1, OSCH1_longiso_OSCH1_DN5452_c1_g2_i1.p1, OSCH1_longiso_OSCH1_DN37962_c0_g1_i1.p1, PCAN1_longiso_PCAN1_DN7817_c5_g1_i1.p1	BOVA2_longiso_BOVA2_DN7562_c4_g1_i1.p1, BOVA2_longiso_BOVA2_DN2603_c0_g1_i2.p2, BOVA2_longiso_BOVA2_DN9086_c0_g4_i1.p1, SLON1_longiso_SLON1_DN6650_c0_g1_i3.p2, BOVA2_longiso_BOVA2_DN1212_c3_g1_i2.p1, BOVA2_longiso_BOVA2_DN9303_c0_g1_i7.p1, SLON1_longiso_SLON1_DN130522_c0_g1_i1.p1, BOVA2_longiso_BOVA2_DN6726_c0_g3_i1.p1, BRUG1_longiso_BRUG1_DN11121_c0_g1_i1.p1, PCAN1_longiso_PCAN1_DN7429_c1_g2_i2.…
OG0000000	N26	n463	0.07692307692307693	Non-Terminal	BZAR1_longiso_BZAR1_DN1066_c7_g1_i1.p1, OSCH1_longiso_OSCH1_DN5452_c1_g2_i1.p1	OSCH1_longiso_OSCH1_DN37962_c0_g1_i1.p1
OG0000000	N26	n465	0.3076923076923077	Non-Terminal	BOVA2_longiso_BOVA2_DN7562_c4_g1_i1.p1, BOVA2_longiso_BOVA2_DN2603_c0_g1_i2.p2, BOVA2_longiso_BOVA2_DN9086_c0_g4_i1.p1, SLON1_longiso_SLON1_DN6650_c0_g1_i3.p2, BOVA2_longiso_BOVA2_DN1212_c3_g1_i2.p1, BOVA2_longiso_BOVA2_DN9303_c0_g1_i7.p1, SLON1_longiso_SLON1_DN130522_c0_g1_i1.p1, BOVA2_longiso_BOVA2_DN6726_c0_g3_i1.p1, BRUG1_longiso_BRUG1_DN11121_c0_g1_i1.p1, PCAN1_longiso_PCAN1_DN7429_c1_g2_i2.…	TFER2_longiso_TFER2_DN13628_c0_g1_i3.p1, BZAR1_longiso_BZAR1_DN8216_c3_g2_i2.p1, BSLA1_longiso_BSLA1_DN10088_c0_g2_i1.p1, SLON1_longiso_SLON1_DN648_c15_g2_i1.p1, OSCH1_longiso_OSCH1_DN6602_c0_g1_i2.p1, SLON1_longiso_SLON1_DN4948_c1_g1_i1.p1, BZAR1_longiso_BZAR1_DN4627_c5_g1_i1.p1, BSLA1_longiso_BSLA1_DN2727_c2_g1_i1.p1, BZAR1_longiso_BZAR1_DN4956_c0_g1_i1.p1, BRUG1_longiso_BRUG1_DN2740_c0_g5_i1.p…
OG0000000	N31	n467	0.2	Non-Terminal	BOVA2_longiso_BOVA2_DN7562_c4_g1_i1.p1, BOVA2_longiso_BOVA2_DN2603_c0_g1_i2.p2, BOVA2_longiso_BOVA2_DN9086_c0_g4_i1.p1	SLON1_longiso_SLON1_DN6650_c0_g1_i3.p2, BOVA2_longiso_BOVA2_DN1212_c3_g1_i2.p1, BOVA2_longiso_BOVA2_DN9303_c0_g1_i7.p1, SLON1_longiso_SLON1_DN130522_c0_g1_i1.p1, BOVA2_longiso_BOVA2_DN6726_c0_g3_i1.p1, BRUG1_longiso_BRUG1_DN11121_c0_g1_i1.p1
OG0000000	BOVA2_longiso	n468	1.0	Terminal	BOVA2_longiso_BOVA2_DN7562_c4_g1_i1.p1	BOVA2_longiso_BOVA2_DN2603_c0_g1_i2.p2, BOVA2_longiso_BOVA2_DN9086_c0_g4_i1.p1
OG0000000	BOVA2_longiso	n469	1.0	Terminal	BOVA2_longiso_BOVA2_DN2603_c0_g1_i2.p2	BOVA2_longiso_BOVA2_DN9086_c0_g4_i1.p1
OG0000000	N31	n470	0.2	Non-Terminal	SLON1_longiso_SLON1_DN6650_c0_g1_i3.p2	BOVA2_longiso_BOVA2_DN1212_c3_g1_i2.p1, BOVA2_longiso_BOVA2_DN9303_c0_g1_i7.p1, SLON1_longiso_SLON1_DN130522_c0_g1_i1.p1, BOVA2_longiso_BOVA2_DN6726_c0_g3_i1.p1, BRUG1_longiso_BRUG1_DN11121_c0_g1_i1.p1
OG0000000	N31	n471	0.2	Non-Terminal	BOVA2_longiso_BOVA2_DN1212_c3_g1_i2.p1, BOVA2_longiso_BOVA2_DN9303_c0_g1_i7.p1, SLON1_longiso_SLON1_DN130522_c0_g1_i1.p1	BOVA2_longiso_BOVA2_DN6726_c0_g3_i1.p1, BRUG1_longiso_BRUG1_DN11121_c0_g1_i1.p1
OG0000000	BOVA2_longiso	n473	1.0	Terminal	BOVA2_longiso_BOVA2_DN1212_c3_g1_i2.p1	BOVA2_longiso_BOVA2_DN9303_c0_g1_i7.p1
OG0000000	N26	n475	0.3076923076923077	Non-Terminal	TFER2_longiso_TFER2_DN13628_c0_g1_i3.p1, BZAR1_longiso_BZAR1_DN8216_c3_g2_i2.p1, BSLA1_longiso_BSLA1_DN10088_c0_g2_i1.p1, SLON1_longiso_SLON1_DN648_c15_g2_i1.p1, OSCH1_longiso_OSCH1_DN6602_c0_g1_i2.p1, SLON1_longiso_SLON1_DN4948_c1_g1_i1.p1, BZAR1_longiso_BZAR1_DN4627_c5_g1_i1.p1, BSLA1_longiso_BSLA1_DN2727_c2_g1_i1.p1, BZAR1_longiso_BZAR1_DN4956_c0_g1_i1.p1, BRUG1_longiso_BRUG1_DN2740_c0_g5_i1.p…	BOVA2_longiso_BOVA2_DN10378_c0_g1_i1.p1, PCAN1_longiso_PCAN1_DN20395_c1_g1_i1.p1, PCAN1_longiso_PCAN1_DN29282_c0_g1_i1.p1, TFER2_longiso_TFER2_DN5870_c3_g1_i1.p1, PCAN1_longiso_PCAN1_DN2426_c0_g2_i4.p1, BRUG1_longiso_BRUG1_DN14869_c0_g1_i1.p1
OG0000000	N26	n476	0.23076923076923078	Non-Terminal	TFER2_longiso_TFER2_DN13628_c0_g1_i3.p1, BZAR1_longiso_BZAR1_DN8216_c3_g2_i2.p1, BSLA1_longiso_BSLA1_DN10088_c0_g2_i1.p1, SLON1_longiso_SLON1_DN648_c15_g2_i1.p1, OSCH1_longiso_OSCH1_DN6602_c0_g1_i2.p1, SLON1_longiso_SLON1_DN4948_c1_g1_i1.p1, BZAR1_longiso_BZAR1_DN4627_c5_g1_i1.p1, BSLA1_longiso_BSLA1_DN2727_c2_g1_i1.p1, BZAR1_longiso_BZAR1_DN4956_c0_g1_i1.p1, BRUG1_longiso_BRUG1_DN2740_c0_g5_i1.p…	BOVA2_longiso_BOVA2_DN6250_c2_g1_i1.p1, BOVA2_longiso_BOVA2_DN458_c1_g3_i1.p1, SLON1_longiso_SLON1_DN7201_c1_g1_i1.p1, PCAN1_longiso_PCAN1_DN9475_c0_g3_i1.p1, OSCH1_longiso_OSCH1_DN1923_c0_g2_i2.p1
OG0000000	N26	n477	0.15384615384615385	Non-Terminal	TFER2_longiso_TFER2_DN13628_c0_g1_i3.p1, BZAR1_longiso_BZAR1_DN8216_c3_g2_i2.p1, BSLA1_longiso_BSLA1_DN10088_c0_g2_i1.p1, SLON1_longiso_SLON1_DN648_c15_g2_i1.p1, OSCH1_longiso_OSCH1_DN6602_c0_g1_i2.p1, SLON1_longiso_SLON1_DN4948_c1_g1_i1.p1, BZAR1_longiso_BZAR1_DN4627_c5_g1_i1.p1, BSLA1_longiso_BSLA1_DN2727_c2_g1_i1.p1, BZAR1_longiso_BZAR1_DN4956_c0_g1_i1.p1, BRUG1_longiso_BRUG1_DN2740_c0_g5_i1.p…	BZAR1_longiso_BZAR1_DN1207_c1_g1_i1.p1, BOVA2_longiso_BOVA2_DN13550_c0_g1_i1.p1
OG0000000	N26	n478	0.3076923076923077	Non-Terminal	TFER2_longiso_TFER2_DN13628_c0_g1_i3.p1, BZAR1_longiso_BZAR1_DN8216_c3_g2_i2.p1, BSLA1_longiso_BSLA1_DN10088_c0_g2_i1.p1, SLON1_longiso_SLON1_DN648_c15_g2_i1.p1, OSCH1_longiso_OSCH1_DN6602_c0_g1_i2.p1	SLON1_longiso_SLON1_DN4948_c1_g1_i1.p1, BZAR1_longiso_BZAR1_DN4627_c5_g1_i1.p1, BSLA1_longiso_BSLA1_DN2727_c2_g1_i1.p1, BZAR1_longiso_BZAR1_DN4956_c0_g1_i1.p1, BRUG1_longiso_BRUG1_DN2740_c0_g5_i1.p1, BOVA2_longiso_BOVA2_DN17006_c1_g1_i1.p1, SLON1_longiso_SLON1_DN17818_c0_g1_i1.p1, SLON1_longiso_SLON1_DN7338_c0_g1_i1.p1, TFER2_longiso_TFER2_DN5573_c0_g1_i1.p1
OG0000000	N26	n483	0.15384615384615385	Non-Terminal	SLON1_longiso_SLON1_DN4948_c1_g1_i1.p1, BZAR1_longiso_BZAR1_DN4627_c5_g1_i1.p1, BSLA1_longiso_BSLA1_DN2727_c2_g1_i1.p1	BZAR1_longiso_BZAR1_DN4956_c0_g1_i1.p1, BRUG1_longiso_BRUG1_DN2740_c0_g5_i1.p1, BOVA2_longiso_BOVA2_DN17006_c1_g1_i1.p1, SLON1_longiso_SLON1_DN17818_c0_g1_i1.p1, SLON1_longiso_SLON1_DN7338_c0_g1_i1.p1, TFER2_longiso_TFER2_DN5573_c0_g1_i1.p1
OG0000000	N38	n489	0.5	Non-Terminal	SLON1_longiso_SLON1_DN17818_c0_g1_i1.p1	SLON1_longiso_SLON1_DN7338_c0_g1_i1.p1, TFER2_longiso_TFER2_DN5573_c0_g1_i1.p1
OG0000000	BOVA2_longiso	n493	1.0	Terminal	BOVA2_longiso_BOVA2_DN6250_c2_g1_i1.p1	BOVA2_longiso_BOVA2_DN458_c1_g3_i1.p1
OG0000000	N34	n498	0.3333333333333333	Non-Terminal	PCAN1_longiso_PCAN1_DN20395_c1_g1_i1.p1, PCAN1_longiso_PCAN1_DN29282_c0_g1_i1.p1	TFER2_longiso_TFER2_DN5870_c3_g1_i1.p1, PCAN1_longiso_PCAN1_DN2426_c0_g2_i4.p1
OG0000000	PCAN1_longiso	n499	1.0	Terminal	PCAN1_longiso_PCAN1_DN20395_c1_g1_i1.p1	PCAN1_longiso_PCAN1_DN29282_c0_g1_i1.p1
OG0000000	N26	n502	0.23076923076923078	Non-Terminal	BRUG1_longiso_BRUG1_DN23534_c0_g1_i1.p2, BTRI1_longiso_BTRI1_DN373_c2_g4_i1.p1, SLON1_longiso_SLON1_DN6207_c2_g1_i1.p1	PCAN1_longiso_PCAN1_DN3604_c1_g4_i1.p1, SLON1_longiso_SLON1_DN31807_c0_g1_i1.p1, BOVA2_longiso_BOVA2_DN10507_c0_g1_i1.p1, BOVA2_longiso_BOVA2_DN7562_c0_g5_i1.p1, BSLA1_longiso_BSLA1_DN11087_c0_g1_i4.p1, BSLA1_longiso_BSLA1_DN10541_c0_g3_i1.p1, BOVA2_longiso_BOVA2_DN4378_c0_g1_i4.p1, BOVA2_longiso_BOVA2_DN9395_c0_g3_i2.p1, BOVA2_longiso_BOVA2_DN2476_c7_g1_i2.p1, BSLA1_longiso_BSLA1_DN7970_c0_g1_i1…
OG0000000	N26	n506	0.23076923076923078	Non-Terminal	PCAN1_longiso_PCAN1_DN3604_c1_g4_i1.p1, SLON1_longiso_SLON1_DN31807_c0_g1_i1.p1, BOVA2_longiso_BOVA2_DN10507_c0_g1_i1.p1, BOVA2_longiso_BOVA2_DN7562_c0_g5_i1.p1, BSLA1_longiso_BSLA1_DN11087_c0_g1_i4.p1, BSLA1_longiso_BSLA1_DN10541_c0_g3_i1.p1, BOVA2_longiso_BOVA2_DN4378_c0_g1_i4.p1, BOVA2_longiso_BOVA2_DN9395_c0_g3_i2.p1, BOVA2_longiso_BOVA2_DN2476_c7_g1_i2.p1, BSLA1_longiso_BSLA1_DN7970_c0_g1_i1…	BZAR1_longiso_BZAR1_DN6774_c1_g1_i1.p1, BZAR1_longiso_BZAR1_DN8442_c0_g1_i1.p1, BOVA2_longiso_BOVA2_DN10990_c0_g1_i1.p1, PCAN1_longiso_PCAN1_DN3604_c3_g1_i1.p1, PCAN1_longiso_PCAN1_DN25504_c0_g1_i1.p2, PCAN1_longiso_PCAN1_DN8902_c0_g3_i1.p1
OG0000000	N26	n507	0.15384615384615385	Non-Terminal	PCAN1_longiso_PCAN1_DN3604_c1_g4_i1.p1, SLON1_longiso_SLON1_DN31807_c0_g1_i1.p1, BOVA2_longiso_BOVA2_DN10507_c0_g1_i1.p1, BOVA2_longiso_BOVA2_DN7562_c0_g5_i1.p1, BSLA1_longiso_BSLA1_DN11087_c0_g1_i4.p1, BSLA1_longiso_BSLA1_DN10541_c0_g3_i1.p1, BOVA2_longiso_BOVA2_DN4378_c0_g1_i4.p1, BOVA2_longiso_BOVA2_DN9395_c0_g3_i2.p1, BOVA2_longiso_BOVA2_DN2476_c7_g1_i2.p1, BSLA1_longiso_BSLA1_DN7970_c0_g1_i1…	BOVA2_longiso_BOVA2_DN7259_c0_g1_i1.p2, BRUG1_longiso_BRUG1_DN50363_c0_g1_i1.p1, BRUG1_longiso_BRUG1_DN28508_c0_g1_i1.p2
OG0000000	N26	n508	0.23076923076923078	Non-Terminal	PCAN1_longiso_PCAN1_DN3604_c1_g4_i1.p1, SLON1_longiso_SLON1_DN31807_c0_g1_i1.p1, BOVA2_longiso_BOVA2_DN10507_c0_g1_i1.p1, BOVA2_longiso_BOVA2_DN7562_c0_g5_i1.p1, BSLA1_longiso_BSLA1_DN11087_c0_g1_i4.p1	BSLA1_longiso_BSLA1_DN10541_c0_g3_i1.p1, BOVA2_longiso_BOVA2_DN4378_c0_g1_i4.p1, BOVA2_longiso_BOVA2_DN9395_c0_g3_i2.p1, BOVA2_longiso_BOVA2_DN2476_c7_g1_i2.p1, BSLA1_longiso_BSLA1_DN7970_c0_g1_i1.p1, BZAR1_longiso_BZAR1_DN6888_c0_g1_i1.p1, BSLA1_longiso_BSLA1_DN4623_c0_g1_i10.p1, PCAN1_longiso_PCAN1_DN5158_c1_g1_i4.p1, BSLA1_longiso_BSLA1_DN3494_c0_g2_i1.p2, BRUG1_longiso_BRUG1_DN26616_c1_g1_i1.…
OG0000000	BOVA2_longiso	n512	1.0	Terminal	BOVA2_longiso_BOVA2_DN10507_c0_g1_i1.p1	BOVA2_longiso_BOVA2_DN7562_c0_g5_i1.p1
OG0000000	N26	n513	0.07692307692307693	Non-Terminal	BSLA1_longiso_BSLA1_DN10541_c0_g3_i1.p1, BOVA2_longiso_BOVA2_DN4378_c0_g1_i4.p1, BOVA2_longiso_BOVA2_DN9395_c0_g3_i2.p1, BOVA2_longiso_BOVA2_DN2476_c7_g1_i2.p1, BSLA1_longiso_BSLA1_DN7970_c0_g1_i1.p1, BZAR1_longiso_BZAR1_DN6888_c0_g1_i1.p1, BSLA1_longiso_BSLA1_DN4623_c0_g1_i10.p1, PCAN1_longiso_PCAN1_DN5158_c1_g1_i4.p1, BSLA1_longiso_BSLA1_DN3494_c0_g2_i1.p2, BRUG1_longiso_BRUG1_DN26616_c1_g1_i1.…	BSLA1_longiso_BSLA1_DN10141_c1_g1_i1.p1
OG0000000	N26	n514	0.07692307692307693	Non-Terminal	BSLA1_longiso_BSLA1_DN10541_c0_g3_i1.p1, BOVA2_longiso_BOVA2_DN4378_c0_g1_i4.p1, BOVA2_longiso_BOVA2_DN9395_c0_g3_i2.p1, BOVA2_longiso_BOVA2_DN2476_c7_g1_i2.p1, BSLA1_longiso_BSLA1_DN7970_c0_g1_i1.p1, BZAR1_longiso_BZAR1_DN6888_c0_g1_i1.p1	BSLA1_longiso_BSLA1_DN4623_c0_g1_i10.p1, PCAN1_longiso_PCAN1_DN5158_c1_g1_i4.p1, BSLA1_longiso_BSLA1_DN3494_c0_g2_i1.p2, BRUG1_longiso_BRUG1_DN26616_c1_g1_i1.p1
OG0000000	N26	n515	0.15384615384615385	Non-Terminal	BSLA1_longiso_BSLA1_DN10541_c0_g3_i1.p1, BOVA2_longiso_BOVA2_DN4378_c0_g1_i4.p1	BOVA2_longiso_BOVA2_DN9395_c0_g3_i2.p1, BOVA2_longiso_BOVA2_DN2476_c7_g1_i2.p1, BSLA1_longiso_BSLA1_DN7970_c0_g1_i1.p1, BZAR1_longiso_BZAR1_DN6888_c0_g1_i1.p1
OG0000000	BOVA2_longiso	n518	1.0	Terminal	BOVA2_longiso_BOVA2_DN9395_c0_g3_i2.p1	BOVA2_longiso_BOVA2_DN2476_c7_g1_i2.p1
OG0000000	N26	n520	0.07692307692307693	Non-Terminal	BSLA1_longiso_BSLA1_DN4623_c0_g1_i10.p1, PCAN1_longiso_PCAN1_DN5158_c1_g1_i4.p1	BSLA1_longiso_BSLA1_DN3494_c0_g2_i1.p2, BRUG1_longiso_BRUG1_DN26616_c1_g1_i1.p1
OG0000000	BRUG1_longiso	n524	1.0	Terminal	BRUG1_longiso_BRUG1_DN50363_c0_g1_i1.p1	BRUG1_longiso_BRUG1_DN28508_c0_g1_i1.p2
OG0000000	BZAR1_longiso	n527	1.0	Terminal	BZAR1_longiso_BZAR1_DN6774_c1_g1_i1.p1	BZAR1_longiso_BZAR1_DN8442_c0_g1_i1.p1
OG0000000	PCAN1_longiso	n528	1.0	Terminal	PCAN1_longiso_PCAN1_DN3604_c3_g1_i1.p1	PCAN1_longiso_PCAN1_DN25504_c0_g1_i1.p2, PCAN1_longiso_PCAN1_DN8902_c0_g3_i1.p1
OG0000000	PCAN1_longiso	n529	1.0	Terminal	PCAN1_longiso_PCAN1_DN25504_c0_g1_i1.p2	PCAN1_longiso_PCAN1_DN8902_c0_g3_i1.p1
OG0000000	AANG1_longiso	n533	1.0	Terminal	AANG1_longiso_AANG1_DN1194_c1_g1_i2.p1	AANG1_longiso_AANG1_DN6064_c0_g1_i1.p1
OG0000000	N0	n535	0.024390243902439025	Non-Terminal	CJAP1_longiso_CJAP1_DN3592_c1_g1_i1.p1, CJAP1_longiso_CJAP1_DN23405_c0_g1_i1.p1, CJAP1_longiso_CJAP1_DN12908_c0_g1_i1.p1, CJAP1_longiso_CJAP1_DN7000_c0_g2_i4.p1, CJAP1_longiso_CJAP1_DN3789_c1_g2_i1.p1, CJAP1_longiso_CJAP1_DN43154_c0_g1_i1.p1, CJAP1_longiso_CJAP1_DN5664_c3_g3_i3.p1	OTAU1_longiso_OTAU1_DN0_c0_g11721_i1.p1, PNIG1_longiso_PNIG1_DN7943_c3_g1_i1.p1, PMAC3_longiso_PMAC3_DN19260_c2_g1_i1.p1, PMAC3_longiso_PMAC3_DN11698_c1_g1_i1.p1, SLON1_longiso_SLON1_DN21427_c2_g1_i2.p1, PCAN1_longiso_PCAN1_DN9475_c2_g1_i1.p1, BRUG1_longiso_BRUG1_DN3481_c0_g2_i1.p1, BSLA1_longiso_BSLA1_DN106_c1_g3_i1.p1, BSLA1_longiso_BSLA1_DN106_c1_g1_i1.p1, BSLA1_longiso_BSLA1_DN10754_c0_g1_i1.…
OG0000000	CJAP1_longiso	n536	1.0	Terminal	CJAP1_longiso_CJAP1_DN3592_c1_g1_i1.p1, CJAP1_longiso_CJAP1_DN23405_c0_g1_i1.p1, CJAP1_longiso_CJAP1_DN12908_c0_g1_i1.p1, CJAP1_longiso_CJAP1_DN7000_c0_g2_i4.p1	CJAP1_longiso_CJAP1_DN3789_c1_g2_i1.p1, CJAP1_longiso_CJAP1_DN43154_c0_g1_i1.p1, CJAP1_longiso_CJAP1_DN5664_c3_g3_i3.p1
OG0000000	CJAP1_longiso	n537	1.0	Terminal	CJAP1_longiso_CJAP1_DN3592_c1_g1_i1.p1, CJAP1_longiso_CJAP1_DN23405_c0_g1_i1.p1	CJAP1_longiso_CJAP1_DN12908_c0_g1_i1.p1, CJAP1_longiso_CJAP1_DN7000_c0_g2_i4.p1
OG0000000	CJAP1_longiso	n538	1.0	Terminal	CJAP1_longiso_CJAP1_DN3592_c1_g1_i1.p1	CJAP1_longiso_CJAP1_DN23405_c0_g1_i1.p1
OG0000000	CJAP1_longiso	n539	1.0	Terminal	CJAP1_longiso_CJAP1_DN12908_c0_g1_i1.p1	CJAP1_longiso_CJAP1_DN7000_c0_g2_i4.p1
OG0000000	CJAP1_longiso	n540	1.0	Terminal	CJAP1_longiso_CJAP1_DN3789_c1_g2_i1.p1	CJAP1_longiso_CJAP1_DN43154_c0_g1_i1.p1, CJAP1_longiso_CJAP1_DN5664_c3_g3_i3.p1
OG0000000	CJAP1_longiso	n541	1.0	Terminal	CJAP1_longiso_CJAP1_DN43154_c0_g1_i1.p1	CJAP1_longiso_CJAP1_DN5664_c3_g3_i3.p1
OG0000000	N0	n542	0.04878048780487805	Non-Terminal	OTAU1_longiso_OTAU1_DN0_c0_g11721_i1.p1, PNIG1_longiso_PNIG1_DN7943_c3_g1_i1.p1, PMAC3_longiso_PMAC3_DN19260_c2_g1_i1.p1, PMAC3_longiso_PMAC3_DN11698_c1_g1_i1.p1, SLON1_longiso_SLON1_DN21427_c2_g1_i2.p1, PCAN1_longiso_PCAN1_DN9475_c2_g1_i1.p1, BRUG1_longiso_BRUG1_DN3481_c0_g2_i1.p1, BSLA1_longiso_BSLA1_DN106_c1_g3_i1.p1, BSLA1_longiso_BSLA1_DN106_c1_g1_i1.p1, BSLA1_longiso_BSLA1_DN10754_c0_g1_i1.…	CNIP1_longiso_CNIP1_DN19132_c0_g1_i1.p1, CJAP1_longiso_CJAP1_DN22047_c1_g2_i1.p1, CJAP1_longiso_CJAP1_DN4039_c2_g5_i1.p1, CJAP1_longiso_CJAP1_DN52686_c0_g1_i1.p1, CJAP1_longiso_CJAP1_DN16940_c0_g2_i1.p1, CJAP1_longiso_CJAP1_DN13200_c5_g1_i1.p1, CJAP1_longiso_CJAP1_DN13707_c1_g3_i1.p1, CJAP1_longiso_CJAP1_DN8371_c3_g1_i1.p1, CJAP1_longiso_CJAP1_DN11946_c1_g4_i1.p1, CJAP1_longiso_CJAP1_DN9023_c0_g2…
OG0000000	N0	n543	0.14634146341463414	Non-Terminal	OTAU1_longiso_OTAU1_DN0_c0_g11721_i1.p1, PNIG1_longiso_PNIG1_DN7943_c3_g1_i1.p1, PMAC3_longiso_PMAC3_DN19260_c2_g1_i1.p1, PMAC3_longiso_PMAC3_DN11698_c1_g1_i1.p1, SLON1_longiso_SLON1_DN21427_c2_g1_i2.p1, PCAN1_longiso_PCAN1_DN9475_c2_g1_i1.p1, BRUG1_longiso_BRUG1_DN3481_c0_g2_i1.p1, BSLA1_longiso_BSLA1_DN106_c1_g3_i1.p1, BSLA1_longiso_BSLA1_DN106_c1_g1_i1.p1, BSLA1_longiso_BSLA1_DN10754_c0_g1_i1.…	BZAR1_longiso_BZAR1_DN8969_c0_g1_i1.p1, CJAP1_longiso_CJAP1_DN11176_c0_g1_i1.p1, BRUG1_longiso_BRUG1_DN9043_c0_g1_i1.p1, TFER2_longiso_TFER2_DN25504_c0_g1_i1.p1, SLON1_longiso_SLON1_DN19893_c0_g1_i1.p1, BOVA2_longiso_BOVA2_DN4590_c0_g3_i1.p1, SLON1_longiso_SLON1_DN5680_c4_g1_i1.p1, BRUG1_longiso_BRUG1_DN5974_c4_g1_i1.p1, BRUG1_longiso_BRUG1_DN3511_c2_g1_i1.p1
OG0000000	N0	n544	0.24390243902439024	Non-Terminal	OTAU1_longiso_OTAU1_DN0_c0_g11721_i1.p1, PNIG1_longiso_PNIG1_DN7943_c3_g1_i1.p1, PMAC3_longiso_PMAC3_DN19260_c2_g1_i1.p1, PMAC3_longiso_PMAC3_DN11698_c1_g1_i1.p1, SLON1_longiso_SLON1_DN21427_c2_g1_i2.p1, PCAN1_longiso_PCAN1_DN9475_c2_g1_i1.p1, BRUG1_longiso_BRUG1_DN3481_c0_g2_i1.p1, BSLA1_longiso_BSLA1_DN106_c1_g3_i1.p1, BSLA1_longiso_BSLA1_DN106_c1_g1_i1.p1, BSLA1_longiso_BSLA1_DN10754_c0_g1_i1.…	BRUG1_longiso_BRUG1_DN29763_c3_g1_i1.p1, BOVA2_longiso_BOVA2_DN3260_c0_g1_i14.p1, SLON1_longiso_SLON1_DN21427_c0_g1_i1.p1, TFER2_longiso_TFER2_DN6286_c0_g5_i2.p1, CNIP1_longiso_CNIP1_DN5651_c4_g1_i1.p1, SLON1_longiso_SLON1_DN21427_c1_g1_i2.p1, BRUG1_longiso_BRUG1_DN2328_c1_g2_i4.p1, GMAR2_longiso_GMAR2_DN16245_c0_g1_i1.p1, LPAL1_longiso_LPAL1_DN71636_c0_g1_i1.p1, CJAP1_longiso_CJAP1_DN56269_c0_g1…
OG0000000	N0	n546	0.3170731707317073	Non-Terminal	PNIG1_longiso_PNIG1_DN7943_c3_g1_i1.p1, PMAC3_longiso_PMAC3_DN19260_c2_g1_i1.p1, PMAC3_longiso_PMAC3_DN11698_c1_g1_i1.p1, SLON1_longiso_SLON1_DN21427_c2_g1_i2.p1, PCAN1_longiso_PCAN1_DN9475_c2_g1_i1.p1, BRUG1_longiso_BRUG1_DN3481_c0_g2_i1.p1, BSLA1_longiso_BSLA1_DN106_c1_g3_i1.p1, BSLA1_longiso_BSLA1_DN106_c1_g1_i1.p1, BSLA1_longiso_BSLA1_DN10754_c0_g1_i1.p2, BSLA1_longiso_BSLA1_DN106_c2_g3_i1.p1…	CNIP1_longiso_CNIP1_DN20331_c2_g1_i1.p1, CNIP1_longiso_CNIP1_DN9991_c0_g1_i1.p1, CNIP1_longiso_CNIP1_DN3507_c1_g1_i1.p1, CNIP1_longiso_CNIP1_DN15479_c0_g1_i1.p1, CNIP1_longiso_CNIP1_DN28593_c0_g1_i1.p1, CNIP1_longiso_CNIP1_DN5599_c0_g1_i1.p1, CNIP1_longiso_CNIP1_DN274_c5_g1_i1.p1, AINS1_longiso_AINS1_DN6115_c0_g2_i3.p1, PPYR3_longiso_PPYR3_DN0_c0_g5938_i1.p1, AINS1_longiso_AINS1_DN3575_c1_g1_i1.p…
OG0000000	N0	n547	0.14634146341463414	Non-Terminal	PNIG1_longiso_PNIG1_DN7943_c3_g1_i1.p1, PMAC3_longiso_PMAC3_DN19260_c2_g1_i1.p1, PMAC3_longiso_PMAC3_DN11698_c1_g1_i1.p1, SLON1_longiso_SLON1_DN21427_c2_g1_i2.p1, PCAN1_longiso_PCAN1_DN9475_c2_g1_i1.p1, BRUG1_longiso_BRUG1_DN3481_c0_g2_i1.p1, BSLA1_longiso_BSLA1_DN106_c1_g3_i1.p1, BSLA1_longiso_BSLA1_DN106_c1_g1_i1.p1, BSLA1_longiso_BSLA1_DN10754_c0_g1_i1.p2, BSLA1_longiso_BSLA1_DN106_c2_g3_i1.p1…	GMAR2_longiso_GMAR2_DN2907_c1_g3_i2.p2, PCAN1_longiso_PCAN1_DN7817_c6_g4_i2.p1, PCAN1_longiso_PCAN1_DN7817_c6_g3_i1.p1, CJAP1_longiso_CJAP1_DN14325_c0_g3_i1.p1, CJAP1_longiso_CJAP1_DN6340_c3_g1_i1.p1, BRUG1_longiso_BRUG1_DN7929_c0_g4_i1.p1, BOVA2_longiso_BOVA2_DN2661_c0_g1_i3.p1, BOVA2_longiso_BOVA2_DN4725_c2_g1_i1.p1, HMEG1_longiso_HMEG1_DN14783_c0_g2_i3.p1, HMEG1_longiso_HMEG1_DN54865_c0_g1_i1.…
OG0000000	N0	n548	0.1951219512195122	Non-Terminal	PNIG1_longiso_PNIG1_DN7943_c3_g1_i1.p1, PMAC3_longiso_PMAC3_DN19260_c2_g1_i1.p1, PMAC3_longiso_PMAC3_DN11698_c1_g1_i1.p1, SLON1_longiso_SLON1_DN21427_c2_g1_i2.p1, PCAN1_longiso_PCAN1_DN9475_c2_g1_i1.p1, BRUG1_longiso_BRUG1_DN3481_c0_g2_i1.p1, BSLA1_longiso_BSLA1_DN106_c1_g3_i1.p1, BSLA1_longiso_BSLA1_DN106_c1_g1_i1.p1, BSLA1_longiso_BSLA1_DN10754_c0_g1_i1.p2, BSLA1_longiso_BSLA1_DN106_c2_g3_i1.p1…	BTRI1_longiso_BTRI1_DN8004_c0_g1_i1.p1, BRUG1_longiso_BRUG1_DN3446_c3_g1_i1.p1, AANG1_longiso_AANG1_DN10442_c0_g1_i1.p2, BOVA2_longiso_BOVA2_DN4362_c0_g1_i1.p1, BZAR1_longiso_BZAR1_DN6565_c2_g1_i1.p1, SLON1_longiso_SLON1_DN648_c10_g1_i2.p1, OSCH1_longiso_OSCH1_DN4867_c0_g2_i1.p1, OSCH1_longiso_OSCH1_DN8198_c1_g1_i1.p1, OSCH1_longiso_OSCH1_DN7319_c0_g4_i1.p1, OSCH1_longiso_OSCH1_DN5785_c0_g1_i1.p1…
OG0000000	N0	n549	0.04878048780487805	Non-Terminal	PNIG1_longiso_PNIG1_DN7943_c3_g1_i1.p1, PMAC3_longiso_PMAC3_DN19260_c2_g1_i1.p1, PMAC3_longiso_PMAC3_DN11698_c1_g1_i1.p1, SLON1_longiso_SLON1_DN21427_c2_g1_i2.p1, PCAN1_longiso_PCAN1_DN9475_c2_g1_i1.p1, BRUG1_longiso_BRUG1_DN3481_c0_g2_i1.p1, BSLA1_longiso_BSLA1_DN106_c1_g3_i1.p1, BSLA1_longiso_BSLA1_DN106_c1_g1_i1.p1, BSLA1_longiso_BSLA1_DN10754_c0_g1_i1.p2, BSLA1_longiso_BSLA1_DN106_c2_g3_i1.p1…	CJAP1_longiso_CJAP1_DN23197_c1_g1_i1.p1, SLON1_longiso_SLON1_DN8978_c0_g1_i1.p1
OG0000000	N0	n550	0.21951219512195122	Non-Terminal	PNIG1_longiso_PNIG1_DN7943_c3_g1_i1.p1, PMAC3_longiso_PMAC3_DN19260_c2_g1_i1.p1, PMAC3_longiso_PMAC3_DN11698_c1_g1_i1.p1, SLON1_longiso_SLON1_DN21427_c2_g1_i2.p1, PCAN1_longiso_PCAN1_DN9475_c2_g1_i1.p1, BRUG1_longiso_BRUG1_DN3481_c0_g2_i1.p1, BSLA1_longiso_BSLA1_DN106_c1_g3_i1.p1, BSLA1_longiso_BSLA1_DN106_c1_g1_i1.p1, BSLA1_longiso_BSLA1_DN10754_c0_g1_i1.p2, BSLA1_longiso_BSLA1_DN106_c2_g3_i1.p1…	NGUT3_longiso_NGUT3_DN97444_c0_g1_i1.p1, BSLA1_longiso_BSLA1_DN6828_c0_g1_i3.p1, SLON1_longiso_SLON1_DN3450_c4_g1_i1.p1, CJAP1_longiso_CJAP1_DN6227_c0_g3_i1.p1, CNIP1_longiso_CNIP1_DN14045_c0_g2_i2.p1, BOVA2_longiso_BOVA2_DN6406_c0_g2_i1.p1, AINS1_longiso_AINS1_DN1555_c0_g3_i3.p1, CLAE1_longiso_CLAE1_DN8353_c0_g2_i1.p1, BRUG1_longiso_BRUG1_DN13360_c4_g1_i1.p1, BRUG1_longiso_BRUG1_DN59008_c0_g1_i1…
OG0000000	PMAC3_longiso	n554	1.0	Terminal	PMAC3_longiso_PMAC3_DN19260_c2_g1_i1.p1	PMAC3_longiso_PMAC3_DN11698_c1_g1_i1.p1
OG0000000	N2	n555	0.02564102564102564	Non-Terminal	SLON1_longiso_SLON1_DN21427_c2_g1_i2.p1, PCAN1_longiso_PCAN1_DN9475_c2_g1_i1.p1, BRUG1_longiso_BRUG1_DN3481_c0_g2_i1.p1, BSLA1_longiso_BSLA1_DN106_c1_g3_i1.p1, BSLA1_longiso_BSLA1_DN106_c1_g1_i1.p1, BSLA1_longiso_BSLA1_DN10754_c0_g1_i1.p2, BSLA1_longiso_BSLA1_DN106_c2_g3_i1.p1, BOVA2_longiso_BOVA2_DN2661_c1_g5_i1.p1, BOVA2_longiso_BOVA2_DN12515_c0_g1_i2.p1, BSLA1_longiso_BSLA1_DN5134_c0_g1_i15.p1	CJAP1_longiso_CJAP1_DN12053_c0_g2_i1.p1, AGLA1_longiso_AGLA1_DN0_c0_g7444_i1.p1, PCAN1_longiso_PCAN1_DN55713_c0_g1_i1.p1, OSCH1_longiso_OSCH1_DN5978_c1_g1_i1.p1
OG0000000	N26	n559	0.07692307692307693	Non-Terminal	BSLA1_longiso_BSLA1_DN106_c1_g3_i1.p1, BSLA1_longiso_BSLA1_DN106_c1_g1_i1.p1, BSLA1_longiso_BSLA1_DN10754_c0_g1_i1.p2	BSLA1_longiso_BSLA1_DN106_c2_g3_i1.p1, BOVA2_longiso_BOVA2_DN2661_c1_g5_i1.p1, BOVA2_longiso_BOVA2_DN12515_c0_g1_i2.p1, BSLA1_longiso_BSLA1_DN5134_c0_g1_i15.p1
OG0000000	BSLA1_longiso	n560	1.0	Terminal	BSLA1_longiso_BSLA1_DN106_c1_g3_i1.p1, BSLA1_longiso_BSLA1_DN106_c1_g1_i1.p1	BSLA1_longiso_BSLA1_DN10754_c0_g1_i1.p2
OG0000000	BSLA1_longiso	n561	1.0	Terminal	BSLA1_longiso_BSLA1_DN106_c1_g3_i1.p1	BSLA1_longiso_BSLA1_DN106_c1_g1_i1.p1
OG0000000	N26	n562	0.15384615384615385	Non-Terminal	BSLA1_longiso_BSLA1_DN106_c2_g3_i1.p1, BOVA2_longiso_BOVA2_DN2661_c1_g5_i1.p1	BOVA2_longiso_BOVA2_DN12515_c0_g1_i2.p1, BSLA1_longiso_BSLA1_DN5134_c0_g1_i15.p1
OG0000000	N0	n569	0.17073170731707318	Non-Terminal	BSLA1_longiso_BSLA1_DN6828_c0_g1_i3.p1, SLON1_longiso_SLON1_DN3450_c4_g1_i1.p1, CJAP1_longiso_CJAP1_DN6227_c0_g3_i1.p1, CNIP1_longiso_CNIP1_DN14045_c0_g2_i2.p1, BOVA2_longiso_BOVA2_DN6406_c0_g2_i1.p1, AINS1_longiso_AINS1_DN1555_c0_g3_i3.p1, CLAE1_longiso_CLAE1_DN8353_c0_g2_i1.p1, BRUG1_longiso_BRUG1_DN13360_c4_g1_i1.p1, BRUG1_longiso_BRUG1_DN59008_c0_g1_i1.p1, BZAR1_longiso_BZAR1_DN5159_c0_g1_i1.…	PCAN1_longiso_PCAN1_DN3073_c3_g1_i1.p1, OSCH1_longiso_OSCH1_DN8122_c0_g1_i1.p1, SLON1_longiso_SLON1_DN9515_c0_g2_i2.p1, OSCH1_longiso_OSCH1_DN7517_c0_g1_i1.p1, SLON1_longiso_SLON1_DN7399_c6_g3_i1.p1, TFER2_longiso_TFER2_DN2615_c0_g3_i1.p1, BSLA1_longiso_BSLA1_DN4996_c0_g1_i2.p2, BZAR1_longiso_BZAR1_DN49_c3_g2_i1.p2, SLON1_longiso_SLON1_DN7564_c4_g1_i1.p1, PCAN1_longiso_PCAN1_DN20375_c0_g1_i1.p1, …
OG0000000	N0	n570	0.0975609756097561	Non-Terminal	BSLA1_longiso_BSLA1_DN6828_c0_g1_i3.p1, SLON1_longiso_SLON1_DN3450_c4_g1_i1.p1, CJAP1_longiso_CJAP1_DN6227_c0_g3_i1.p1, CNIP1_longiso_CNIP1_DN14045_c0_g2_i2.p1, BOVA2_longiso_BOVA2_DN6406_c0_g2_i1.p1, AINS1_longiso_AINS1_DN1555_c0_g3_i3.p1, CLAE1_longiso_CLAE1_DN8353_c0_g2_i1.p1	BRUG1_longiso_BRUG1_DN13360_c4_g1_i1.p1, BRUG1_longiso_BRUG1_DN59008_c0_g1_i1.p1, BZAR1_longiso_BZAR1_DN5159_c0_g1_i1.p1, PCAN1_longiso_PCAN1_DN7012_c1_g1_i12.p1, PCAN1_longiso_PCAN1_DN17892_c1_g1_i2.p1, PMAC3_longiso_PMAC3_DN6673_c0_g2_i1.p2, BOVA2_longiso_BOVA2_DN4593_c0_g2_i1.p1, PCAN1_longiso_PCAN1_DN3733_c1_g1_i3.p1, TFER2_longiso_TFER2_DN8515_c3_g1_i1.p1, BRUG1_longiso_BRUG1_DN15585_c1_g1_i…
OG0000000	N0	n577	0.14634146341463414	Non-Terminal	BRUG1_longiso_BRUG1_DN13360_c4_g1_i1.p1, BRUG1_longiso_BRUG1_DN59008_c0_g1_i1.p1, BZAR1_longiso_BZAR1_DN5159_c0_g1_i1.p1, PCAN1_longiso_PCAN1_DN7012_c1_g1_i12.p1, PCAN1_longiso_PCAN1_DN17892_c1_g1_i2.p1, PMAC3_longiso_PMAC3_DN6673_c0_g2_i1.p2, BOVA2_longiso_BOVA2_DN4593_c0_g2_i1.p1, PCAN1_longiso_PCAN1_DN3733_c1_g1_i3.p1, TFER2_longiso_TFER2_DN8515_c3_g1_i1.p1, BRUG1_longiso_BRUG1_DN15585_c1_g1_i…	PNIG1_longiso_PNIG1_DN10036_c0_g1_i1.p1, CJAP1_longiso_CJAP1_DN45822_c0_g1_i1.p1, BOVA2_longiso_BOVA2_DN6250_c5_g1_i1.p1, BOVA2_longiso_BOVA2_DN8260_c0_g1_i6.p1, BRUG1_longiso_BRUG1_DN10276_c1_g1_i2.p1, SLON1_longiso_SLON1_DN3384_c0_g2_i3.p1, CNIP1_longiso_CNIP1_DN6532_c0_g2_i1.p1, BOVA2_longiso_BOVA2_DN3260_c1_g2_i6.p1, BTRI1_longiso_BTRI1_DN3765_c1_g1_i1.p1, TFER2_longiso_TFER2_DN6067_c1_g1_i2.…
OG0000000	N2	n578	0.10256410256410256	Non-Terminal	BRUG1_longiso_BRUG1_DN13360_c4_g1_i1.p1, BRUG1_longiso_BRUG1_DN59008_c0_g1_i1.p1, BZAR1_longiso_BZAR1_DN5159_c0_g1_i1.p1, PCAN1_longiso_PCAN1_DN7012_c1_g1_i12.p1, PCAN1_longiso_PCAN1_DN17892_c1_g1_i2.p1, PMAC3_longiso_PMAC3_DN6673_c0_g2_i1.p2, BOVA2_longiso_BOVA2_DN4593_c0_g2_i1.p1	PCAN1_longiso_PCAN1_DN3733_c1_g1_i3.p1, TFER2_longiso_TFER2_DN8515_c3_g1_i1.p1, BRUG1_longiso_BRUG1_DN15585_c1_g1_i1.p1, BTRI1_longiso_BTRI1_DN6361_c1_g1_i1.p1, BZAR1_longiso_BZAR1_DN4800_c2_g1_i1.p1, BOVA2_longiso_BOVA2_DN6406_c0_g1_i5.p1, BOVA2_longiso_BOVA2_DN10543_c0_g1_i1.p1
OG0000000	N2	n579	0.02564102564102564	Non-Terminal	BRUG1_longiso_BRUG1_DN13360_c4_g1_i1.p1	BRUG1_longiso_BRUG1_DN59008_c0_g1_i1.p1, BZAR1_longiso_BZAR1_DN5159_c0_g1_i1.p1, PCAN1_longiso_PCAN1_DN7012_c1_g1_i12.p1, PCAN1_longiso_PCAN1_DN17892_c1_g1_i2.p1, PMAC3_longiso_PMAC3_DN6673_c0_g2_i1.p2, BOVA2_longiso_BOVA2_DN4593_c0_g2_i1.p1
OG0000000	PCAN1_longiso	n583	1.0	Terminal	PCAN1_longiso_PCAN1_DN7012_c1_g1_i12.p1	PCAN1_longiso_PCAN1_DN17892_c1_g1_i2.p1
OG0000000	BOVA2_longiso	n590	1.0	Terminal	BOVA2_longiso_BOVA2_DN6406_c0_g1_i5.p1	BOVA2_longiso_BOVA2_DN10543_c0_g1_i1.p1
OG0000000	N0	n591	0.04878048780487805	Non-Terminal	PNIG1_longiso_PNIG1_DN10036_c0_g1_i1.p1, CJAP1_longiso_CJAP1_DN45822_c0_g1_i1.p1, BOVA2_longiso_BOVA2_DN6250_c5_g1_i1.p1, BOVA2_longiso_BOVA2_DN8260_c0_g1_i6.p1	BRUG1_longiso_BRUG1_DN10276_c1_g1_i2.p1, SLON1_longiso_SLON1_DN3384_c0_g2_i3.p1, CNIP1_longiso_CNIP1_DN6532_c0_g2_i1.p1, BOVA2_longiso_BOVA2_DN3260_c1_g2_i6.p1, BTRI1_longiso_BTRI1_DN3765_c1_g1_i1.p1, TFER2_longiso_TFER2_DN6067_c1_g1_i2.p1, BRUG1_longiso_BRUG1_DN13474_c0_g2_i1.p1, PCAN1_longiso_PCAN1_DN7429_c2_g1_i1.p2, SLON1_longiso_SLON1_DN2841_c0_g4_i2.p1, BZAR1_longiso_BZAR1_DN2815_c0_g2_i1.p…
OG0000000	BOVA2_longiso	n594	1.0	Terminal	BOVA2_longiso_BOVA2_DN6250_c5_g1_i1.p1	BOVA2_longiso_BOVA2_DN8260_c0_g1_i6.p1
OG0000000	N0	n595	0.17073170731707318	Non-Terminal	BRUG1_longiso_BRUG1_DN10276_c1_g1_i2.p1, SLON1_longiso_SLON1_DN3384_c0_g2_i3.p1, CNIP1_longiso_CNIP1_DN6532_c0_g2_i1.p1, BOVA2_longiso_BOVA2_DN3260_c1_g2_i6.p1, BTRI1_longiso_BTRI1_DN3765_c1_g1_i1.p1, TFER2_longiso_TFER2_DN6067_c1_g1_i2.p1, BRUG1_longiso_BRUG1_DN13474_c0_g2_i1.p1, PCAN1_longiso_PCAN1_DN7429_c2_g1_i1.p2, SLON1_longiso_SLON1_DN2841_c0_g4_i2.p1, BZAR1_longiso_BZAR1_DN2815_c0_g2_i1.p…	OSCH1_longiso_OSCH1_DN8933_c1_g3_i1.p1, BRUG1_longiso_BRUG1_DN23608_c3_g1_i1.p1, CJAP1_longiso_CJAP1_DN20266_c4_g1_i1.p1, CJAP1_longiso_CJAP1_DN11975_c1_g3_i4.p1, PCAN1_longiso_PCAN1_DN8476_c0_g1_i1.p1, OSCH1_longiso_OSCH1_DN5932_c4_g2_i1.p1, ABIS2_longiso_ABIS2_DN107634_c0_g1_i1.p1, SLON1_longiso_SLON1_DN648_c10_g2_i2.p1, BOVA2_longiso_BOVA2_DN5060_c0_g1_i8.p1, SLON1_longiso_SLON1_DN48028_c0_g1_…
OG0000000	N0	n596	0.07317073170731707	Non-Terminal	BRUG1_longiso_BRUG1_DN10276_c1_g1_i2.p1, SLON1_longiso_SLON1_DN3384_c0_g2_i3.p1, CNIP1_longiso_CNIP1_DN6532_c0_g2_i1.p1, BOVA2_longiso_BOVA2_DN3260_c1_g2_i6.p1	BTRI1_longiso_BTRI1_DN3765_c1_g1_i1.p1, TFER2_longiso_TFER2_DN6067_c1_g1_i2.p1, BRUG1_longiso_BRUG1_DN13474_c0_g2_i1.p1, PCAN1_longiso_PCAN1_DN7429_c2_g1_i1.p2, SLON1_longiso_SLON1_DN2841_c0_g4_i2.p1, BZAR1_longiso_BZAR1_DN2815_c0_g2_i1.p2, SLON1_longiso_SLON1_DN3229_c0_g5_i1.p1, PCAN1_longiso_PCAN1_DN5458_c2_g1_i1.p1, SLON1_longiso_SLON1_DN4147_c2_g1_i2.p1, TFER2_longiso_TFER2_DN8054_c0_g1_i1.p1…
OG0000000	N28	n602	0.25	Non-Terminal	TFER2_longiso_TFER2_DN6067_c1_g1_i2.p1, BRUG1_longiso_BRUG1_DN13474_c0_g2_i1.p1, PCAN1_longiso_PCAN1_DN7429_c2_g1_i1.p2, SLON1_longiso_SLON1_DN2841_c0_g4_i2.p1, BZAR1_longiso_BZAR1_DN2815_c0_g2_i1.p2, SLON1_longiso_SLON1_DN3229_c0_g5_i1.p1, PCAN1_longiso_PCAN1_DN5458_c2_g1_i1.p1	SLON1_longiso_SLON1_DN4147_c2_g1_i2.p1, TFER2_longiso_TFER2_DN8054_c0_g1_i1.p1
OG0000000	N28	n605	0.25	Non-Terminal	PCAN1_longiso_PCAN1_DN7429_c2_g1_i1.p2, SLON1_longiso_SLON1_DN2841_c0_g4_i2.p1	BZAR1_longiso_BZAR1_DN2815_c0_g2_i1.p2, SLON1_longiso_SLON1_DN3229_c0_g5_i1.p1, PCAN1_longiso_PCAN1_DN5458_c2_g1_i1.p1
OG0000000	N2	n610	0.07692307692307693	Non-Terminal	OSCH1_longiso_OSCH1_DN8933_c1_g3_i1.p1, BRUG1_longiso_BRUG1_DN23608_c3_g1_i1.p1, CJAP1_longiso_CJAP1_DN20266_c4_g1_i1.p1	CJAP1_longiso_CJAP1_DN11975_c1_g3_i4.p1, PCAN1_longiso_PCAN1_DN8476_c0_g1_i1.p1, OSCH1_longiso_OSCH1_DN5932_c4_g2_i1.p1, ABIS2_longiso_ABIS2_DN107634_c0_g1_i1.p1, SLON1_longiso_SLON1_DN648_c10_g2_i2.p1, BOVA2_longiso_BOVA2_DN5060_c0_g1_i8.p1, SLON1_longiso_SLON1_DN48028_c0_g1_i1.p1, BOVA2_longiso_BOVA2_DN6637_c1_g1_i1.p2, SLON1_longiso_SLON1_DN7861_c4_g1_i1.p2, SLON1_longiso_SLON1_DN648_c15_g1_i1…
OG0000000	N2	n614	0.05128205128205128	Non-Terminal	PCAN1_longiso_PCAN1_DN8476_c0_g1_i1.p1, OSCH1_longiso_OSCH1_DN5932_c4_g2_i1.p1, ABIS2_longiso_ABIS2_DN107634_c0_g1_i1.p1, SLON1_longiso_SLON1_DN648_c10_g2_i2.p1, BOVA2_longiso_BOVA2_DN5060_c0_g1_i8.p1, SLON1_longiso_SLON1_DN48028_c0_g1_i1.p1, BOVA2_longiso_BOVA2_DN6637_c1_g1_i1.p2, SLON1_longiso_SLON1_DN7861_c4_g1_i1.p2, SLON1_longiso_SLON1_DN648_c15_g1_i1.p1, SLON1_longiso_SLON1_DN7861_c3_g1_i2.…	PCAN1_longiso_PCAN1_DN4053_c0_g1_i1.p1, SLON1_longiso_SLON1_DN14231_c0_g1_i2.p1
OG0000000	N2	n615	0.23076923076923078	Non-Terminal	PCAN1_longiso_PCAN1_DN8476_c0_g1_i1.p1, OSCH1_longiso_OSCH1_DN5932_c4_g2_i1.p1, ABIS2_longiso_ABIS2_DN107634_c0_g1_i1.p1, SLON1_longiso_SLON1_DN648_c10_g2_i2.p1, BOVA2_longiso_BOVA2_DN5060_c0_g1_i8.p1, SLON1_longiso_SLON1_DN48028_c0_g1_i1.p1, BOVA2_longiso_BOVA2_DN6637_c1_g1_i1.p2, SLON1_longiso_SLON1_DN7861_c4_g1_i1.p2, SLON1_longiso_SLON1_DN648_c15_g1_i1.p1, SLON1_longiso_SLON1_DN7861_c3_g1_i2.…	PURG1_longiso_PURG1_DN1566_c0_g5_i1.p1, BZAR1_longiso_BZAR1_DN1267_c2_g2_i1.p1, PCAN1_longiso_PCAN1_DN22340_c1_g1_i1.p1, BRUG1_longiso_BRUG1_DN13338_c0_g1_i1.p1, SLON1_longiso_SLON1_DN6310_c3_g1_i1.p1, TFER2_longiso_TFER2_DN3121_c1_g1_i1.p1, AANG1_longiso_AANG1_DN3191_c0_g1_i2.p1, SLON1_longiso_SLON1_DN4394_c1_g2_i4.p1, SLON1_longiso_SLON1_DN12647_c1_g1_i1.p1, BZAR1_longiso_BZAR1_DN6493_c0_g2_i5.…
OG0000000	N2	n616	0.1282051282051282	Non-Terminal	PCAN1_longiso_PCAN1_DN8476_c0_g1_i1.p1, OSCH1_longiso_OSCH1_DN5932_c4_g2_i1.p1, ABIS2_longiso_ABIS2_DN107634_c0_g1_i1.p1, SLON1_longiso_SLON1_DN648_c10_g2_i2.p1, BOVA2_longiso_BOVA2_DN5060_c0_g1_i8.p1, SLON1_longiso_SLON1_DN48028_c0_g1_i1.p1, BOVA2_longiso_BOVA2_DN6637_c1_g1_i1.p2, SLON1_longiso_SLON1_DN7861_c4_g1_i1.p2, SLON1_longiso_SLON1_DN648_c15_g1_i1.p1, SLON1_longiso_SLON1_DN7861_c3_g1_i2.…	BTRI1_longiso_BTRI1_DN9297_c0_g1_i1.p1, PCAN1_longiso_PCAN1_DN10402_c1_g2_i1.p1, SLON1_longiso_SLON1_DN26477_c0_g2_i1.p1, SLON1_longiso_SLON1_DN45602_c1_g1_i2.p1, SLON1_longiso_SLON1_DN2325_c1_g1_i2.p1, PCAN1_longiso_PCAN1_DN4053_c0_g3_i1.p1, BOVA2_longiso_BOVA2_DN4655_c1_g1_i2.p1, PURG1_longiso_PURG1_DN8085_c0_g1_i1.p1, SLON1_longiso_SLON1_DN7238_c0_g4_i1.p1, OSCH1_longiso_OSCH1_DN8933_c2_g2_i1.…
OG0000000	N2	n617	0.1794871794871795	Non-Terminal	PCAN1_longiso_PCAN1_DN8476_c0_g1_i1.p1, OSCH1_longiso_OSCH1_DN5932_c4_g2_i1.p1, ABIS2_longiso_ABIS2_DN107634_c0_g1_i1.p1, SLON1_longiso_SLON1_DN648_c10_g2_i2.p1, BOVA2_longiso_BOVA2_DN5060_c0_g1_i8.p1, SLON1_longiso_SLON1_DN48028_c0_g1_i1.p1, BOVA2_longiso_BOVA2_DN6637_c1_g1_i1.p2, SLON1_longiso_SLON1_DN7861_c4_g1_i1.p2, SLON1_longiso_SLON1_DN648_c15_g1_i1.p1, SLON1_longiso_SLON1_DN7861_c3_g1_i2.…	BRUG1_longiso_BRUG1_DN13197_c2_g1_i1.p2, BRUG1_longiso_BRUG1_DN3481_c0_g4_i1.p1, BZAR1_longiso_BZAR1_DN6081_c0_g1_i3.p1, BOVA2_longiso_BOVA2_DN5372_c3_g2_i2.p1, PCAN1_longiso_PCAN1_DN63969_c0_g1_i1.p1, LHOC1_longiso_LHOC1_DN399_c3_g3_i1.p1, BZAR1_longiso_BZAR1_DN7339_c2_g1_i1.p1, BTRI1_longiso_BTRI1_DN3445_c0_g5_i1.p1, OSCH1_longiso_OSCH1_DN3430_c2_g1_i1.p1, TFER2_longiso_TFER2_DN6286_c0_g6_i1.p1
OG0000000	N2	n618	0.1282051282051282	Non-Terminal	PCAN1_longiso_PCAN1_DN8476_c0_g1_i1.p1, OSCH1_longiso_OSCH1_DN5932_c4_g2_i1.p1, ABIS2_longiso_ABIS2_DN107634_c0_g1_i1.p1, SLON1_longiso_SLON1_DN648_c10_g2_i2.p1, BOVA2_longiso_BOVA2_DN5060_c0_g1_i8.p1, SLON1_longiso_SLON1_DN48028_c0_g1_i1.p1, BOVA2_longiso_BOVA2_DN6637_c1_g1_i1.p2, SLON1_longiso_SLON1_DN7861_c4_g1_i1.p2, SLON1_longiso_SLON1_DN648_c15_g1_i1.p1, SLON1_longiso_SLON1_DN7861_c3_g1_i2.…	BZAR1_longiso_BZAR1_DN6834_c0_g2_i1.p1, SLON1_longiso_SLON1_DN41912_c0_g1_i1.p1, TFER2_longiso_TFER2_DN6325_c0_g4_i1.p1, PCAN1_longiso_PCAN1_DN29007_c1_g4_i1.p1, OSCH1_longiso_OSCH1_DN6432_c0_g1_i1.p2, AANG1_longiso_AANG1_DN2781_c2_g1_i1.p1, OSCH1_longiso_OSCH1_DN6106_c1_g1_i1.p1, BOVA2_longiso_BOVA2_DN9249_c0_g1_i1.p1, OSCH1_longiso_OSCH1_DN3649_c0_g1_i3.p1, SLON1_longiso_SLON1_DN1783_c15_g1_i1.…
OG0000000	N2	n619	0.1282051282051282	Non-Terminal	PCAN1_longiso_PCAN1_DN8476_c0_g1_i1.p1, OSCH1_longiso_OSCH1_DN5932_c4_g2_i1.p1, ABIS2_longiso_ABIS2_DN107634_c0_g1_i1.p1, SLON1_longiso_SLON1_DN648_c10_g2_i2.p1, BOVA2_longiso_BOVA2_DN5060_c0_g1_i8.p1, SLON1_longiso_SLON1_DN48028_c0_g1_i1.p1, BOVA2_longiso_BOVA2_DN6637_c1_g1_i1.p2, SLON1_longiso_SLON1_DN7861_c4_g1_i1.p2, SLON1_longiso_SLON1_DN648_c15_g1_i1.p1, SLON1_longiso_SLON1_DN7861_c3_g1_i2.…	BRUG1_longiso_BRUG1_DN2740_c0_g2_i1.p1, PCAN1_longiso_PCAN1_DN5968_c1_g2_i1.p1, BZAR1_longiso_BZAR1_DN2986_c6_g1_i1.p1, OSCH1_longiso_OSCH1_DN6744_c0_g1_i1.p1, BZAR1_longiso_BZAR1_DN4984_c0_g2_i1.p1, SLON1_longiso_SLON1_DN8145_c4_g1_i1.p1, BTRI1_longiso_BTRI1_DN373_c3_g1_i1.p1
OG0000000	N2	n623	0.02564102564102564	Non-Terminal	ABIS2_longiso_ABIS2_DN107634_c0_g1_i1.p1, SLON1_longiso_SLON1_DN648_c10_g2_i2.p1	BOVA2_longiso_BOVA2_DN5060_c0_g1_i8.p1, SLON1_longiso_SLON1_DN48028_c0_g1_i1.p1, BOVA2_longiso_BOVA2_DN6637_c1_g1_i1.p2, SLON1_longiso_SLON1_DN7861_c4_g1_i1.p2, SLON1_longiso_SLON1_DN648_c15_g1_i1.p1, SLON1_longiso_SLON1_DN7861_c3_g1_i2.p1
OG0000000	N31	n625	0.4	Non-Terminal	BOVA2_longiso_BOVA2_DN5060_c0_g1_i8.p1, SLON1_longiso_SLON1_DN48028_c0_g1_i1.p1	BOVA2_longiso_BOVA2_DN6637_c1_g1_i1.p2, SLON1_longiso_SLON1_DN7861_c4_g1_i1.p2, SLON1_longiso_SLON1_DN648_c15_g1_i1.p1, SLON1_longiso_SLON1_DN7861_c3_g1_i2.p1
OG0000000	SLON1_longiso	n628	1.0	Terminal	SLON1_longiso_SLON1_DN7861_c4_g1_i1.p2, SLON1_longiso_SLON1_DN648_c15_g1_i1.p1	SLON1_longiso_SLON1_DN7861_c3_g1_i2.p1
OG0000000	SLON1_longiso	n629	1.0	Terminal	SLON1_longiso_SLON1_DN7861_c4_g1_i1.p2	SLON1_longiso_SLON1_DN648_c15_g1_i1.p1
OG0000000	N26	n634	0.07692307692307693	Non-Terminal	BZAR1_longiso_BZAR1_DN2986_c6_g1_i1.p1	OSCH1_longiso_OSCH1_DN6744_c0_g1_i1.p1, BZAR1_longiso_BZAR1_DN4984_c0_g2_i1.p1
OG0000000	N26	n638	0.15384615384615385	Non-Terminal	SLON1_longiso_SLON1_DN41912_c0_g1_i1.p1, TFER2_longiso_TFER2_DN6325_c0_g4_i1.p1, PCAN1_longiso_PCAN1_DN29007_c1_g4_i1.p1, OSCH1_longiso_OSCH1_DN6432_c0_g1_i1.p2	AANG1_longiso_AANG1_DN2781_c2_g1_i1.p1, OSCH1_longiso_OSCH1_DN6106_c1_g1_i1.p1, BOVA2_longiso_BOVA2_DN9249_c0_g1_i1.p1, OSCH1_longiso_OSCH1_DN3649_c0_g1_i3.p1, SLON1_longiso_SLON1_DN1783_c15_g1_i1.p1
OG0000000	N26	n643	0.07692307692307693	Non-Terminal	AANG1_longiso_AANG1_DN2781_c2_g1_i1.p1, OSCH1_longiso_OSCH1_DN6106_c1_g1_i1.p1	BOVA2_longiso_BOVA2_DN9249_c0_g1_i1.p1, OSCH1_longiso_OSCH1_DN3649_c0_g1_i3.p1
OG0000000	BRUG1_longiso	n648	1.0	Terminal	BRUG1_longiso_BRUG1_DN13197_c2_g1_i1.p2	BRUG1_longiso_BRUG1_DN3481_c0_g4_i1.p1
OG0000000	N26	n649	0.07692307692307693	Non-Terminal	BZAR1_longiso_BZAR1_DN6081_c0_g1_i3.p1, BOVA2_longiso_BOVA2_DN5372_c3_g2_i2.p1, PCAN1_longiso_PCAN1_DN63969_c0_g1_i1.p1, LHOC1_longiso_LHOC1_DN399_c3_g3_i1.p1	BZAR1_longiso_BZAR1_DN7339_c2_g1_i1.p1, BTRI1_longiso_BTRI1_DN3445_c0_g5_i1.p1
OG0000000	N26	n656	0.15384615384615385	Non-Terminal	PCAN1_longiso_PCAN1_DN10402_c1_g2_i1.p1, SLON1_longiso_SLON1_DN26477_c0_g2_i1.p1, SLON1_longiso_SLON1_DN45602_c1_g1_i2.p1, SLON1_longiso_SLON1_DN2325_c1_g1_i2.p1, PCAN1_longiso_PCAN1_DN4053_c0_g3_i1.p1, BOVA2_longiso_BOVA2_DN4655_c1_g1_i2.p1, PURG1_longiso_PURG1_DN8085_c0_g1_i1.p1, SLON1_longiso_SLON1_DN7238_c0_g4_i1.p1, OSCH1_longiso_OSCH1_DN8933_c2_g2_i1.p1	SLON1_longiso_SLON1_DN14028_c0_g2_i1.p1, PCAN1_longiso_PCAN1_DN8548_c3_g1_i1.p1, PCAN1_longiso_PCAN1_DN4073_c3_g1_i1.p1, SLON1_longiso_SLON1_DN51979_c1_g1_i1.p1, SLON1_longiso_SLON1_DN2325_c4_g1_i1.p1, PCAN1_longiso_PCAN1_DN8902_c0_g2_i1.p1
OG0000000	N26	n657	0.07692307692307693	Non-Terminal	PCAN1_longiso_PCAN1_DN10402_c1_g2_i1.p1, SLON1_longiso_SLON1_DN26477_c0_g2_i1.p1, SLON1_longiso_SLON1_DN45602_c1_g1_i2.p1, SLON1_longiso_SLON1_DN2325_c1_g1_i2.p1, PCAN1_longiso_PCAN1_DN4053_c0_g3_i1.p1, BOVA2_longiso_BOVA2_DN4655_c1_g1_i2.p1, PURG1_longiso_PURG1_DN8085_c0_g1_i1.p1	SLON1_longiso_SLON1_DN7238_c0_g4_i1.p1, OSCH1_longiso_OSCH1_DN8933_c2_g2_i1.p1
OG0000000	N31	n659	0.4	Non-Terminal	PCAN1_longiso_PCAN1_DN10402_c1_g2_i1.p1, SLON1_longiso_SLON1_DN26477_c0_g2_i1.p1, SLON1_longiso_SLON1_DN45602_c1_g1_i2.p1	SLON1_longiso_SLON1_DN2325_c1_g1_i2.p1, PCAN1_longiso_PCAN1_DN4053_c0_g3_i1.p1, BOVA2_longiso_BOVA2_DN4655_c1_g1_i2.p1
OG0000000	SLON1_longiso	n661	1.0	Terminal	SLON1_longiso_SLON1_DN26477_c0_g2_i1.p1	SLON1_longiso_SLON1_DN45602_c1_g1_i2.p1
OG0000000	N34	n665	0.3333333333333333	Non-Terminal	SLON1_longiso_SLON1_DN14028_c0_g2_i1.p1, PCAN1_longiso_PCAN1_DN8548_c3_g1_i1.p1, PCAN1_longiso_PCAN1_DN4073_c3_g1_i1.p1, SLON1_longiso_SLON1_DN51979_c1_g1_i1.p1, SLON1_longiso_SLON1_DN2325_c4_g1_i1.p1	PCAN1_longiso_PCAN1_DN8902_c0_g2_i1.p1
OG0000000	N34	n666	0.6666666666666666	Non-Terminal	SLON1_longiso_SLON1_DN14028_c0_g2_i1.p1, PCAN1_longiso_PCAN1_DN8548_c3_g1_i1.p1	PCAN1_longiso_PCAN1_DN4073_c3_g1_i1.p1, SLON1_longiso_SLON1_DN51979_c1_g1_i1.p1, SLON1_longiso_SLON1_DN2325_c4_g1_i1.p1
OG0000000	SLON1_longiso	n669	1.0	Terminal	SLON1_longiso_SLON1_DN51979_c1_g1_i1.p1	SLON1_longiso_SLON1_DN2325_c4_g1_i1.p1
OG0000000	N26	n671	0.3076923076923077	Non-Terminal	BZAR1_longiso_BZAR1_DN1267_c2_g2_i1.p1, PCAN1_longiso_PCAN1_DN22340_c1_g1_i1.p1, BRUG1_longiso_BRUG1_DN13338_c0_g1_i1.p1, SLON1_longiso_SLON1_DN6310_c3_g1_i1.p1, TFER2_longiso_TFER2_DN3121_c1_g1_i1.p1, AANG1_longiso_AANG1_DN3191_c0_g1_i2.p1, SLON1_longiso_SLON1_DN4394_c1_g2_i4.p1, SLON1_longiso_SLON1_DN12647_c1_g1_i1.p1, BZAR1_longiso_BZAR1_DN6493_c0_g2_i5.p1, BZAR1_longiso_BZAR1_DN4563_c5_g1_i1.…	SLON1_longiso_SLON1_DN10193_c0_g1_i1.p1, SLON1_longiso_SLON1_DN1663_c0_g3_i4.p1, BOVA2_longiso_BOVA2_DN3555_c0_g1_i4.p1, TFER2_longiso_TFER2_DN4357_c0_g2_i1.p1, PCAN1_longiso_PCAN1_DN9437_c0_g1_i1.p1, TFER2_longiso_TFER2_DN4215_c4_g1_i1.p1, SLON1_longiso_SLON1_DN17314_c5_g1_i2.p1
OG0000000	N26	n672	0.3076923076923077	Non-Terminal	BZAR1_longiso_BZAR1_DN1267_c2_g2_i1.p1, PCAN1_longiso_PCAN1_DN22340_c1_g1_i1.p1, BRUG1_longiso_BRUG1_DN13338_c0_g1_i1.p1, SLON1_longiso_SLON1_DN6310_c3_g1_i1.p1, TFER2_longiso_TFER2_DN3121_c1_g1_i1.p1, AANG1_longiso_AANG1_DN3191_c0_g1_i2.p1, SLON1_longiso_SLON1_DN4394_c1_g2_i4.p1, SLON1_longiso_SLON1_DN12647_c1_g1_i1.p1, BZAR1_longiso_BZAR1_DN6493_c0_g2_i5.p1, BZAR1_longiso_BZAR1_DN4563_c5_g1_i1.…	BRUG1_longiso_BRUG1_DN10501_c0_g3_i1.p1, BOVA2_longiso_BOVA2_DN7775_c2_g2_i6.p1, BOVA2_longiso_BOVA2_DN7775_c2_g3_i1.p1, BOVA2_longiso_BOVA2_DN7562_c0_g2_i4.p1, BOVA2_longiso_BOVA2_DN9086_c0_g1_i1.p1, TFER2_longiso_TFER2_DN38431_c0_g1_i1.p1, SLON1_longiso_SLON1_DN1182_c3_g4_i1.p1, OSCH1_longiso_OSCH1_DN5932_c0_g3_i1.p1
OG0000000	N26	n673	0.15384615384615385	Non-Terminal	BZAR1_longiso_BZAR1_DN1267_c2_g2_i1.p1, PCAN1_longiso_PCAN1_DN22340_c1_g1_i1.p1, BRUG1_longiso_BRUG1_DN13338_c0_g1_i1.p1, SLON1_longiso_SLON1_DN6310_c3_g1_i1.p1, TFER2_longiso_TFER2_DN3121_c1_g1_i1.p1, AANG1_longiso_AANG1_DN3191_c0_g1_i2.p1	SLON1_longiso_SLON1_DN4394_c1_g2_i4.p1, SLON1_longiso_SLON1_DN12647_c1_g1_i1.p1, BZAR1_longiso_BZAR1_DN6493_c0_g2_i5.p1, BZAR1_longiso_BZAR1_DN4563_c5_g1_i1.p2, OSCH1_longiso_OSCH1_DN7349_c1_g2_i1.p1, SLON1_longiso_SLON1_DN50004_c3_g1_i1.p1
OG0000000	N26	n679	0.07692307692307693	Non-Terminal	SLON1_longiso_SLON1_DN4394_c1_g2_i4.p1	SLON1_longiso_SLON1_DN12647_c1_g1_i1.p1, BZAR1_longiso_BZAR1_DN6493_c0_g2_i5.p1, BZAR1_longiso_BZAR1_DN4563_c5_g1_i1.p2, OSCH1_longiso_OSCH1_DN7349_c1_g2_i1.p1, SLON1_longiso_SLON1_DN50004_c3_g1_i1.p1
OG0000000	N26	n680	0.07692307692307693	Non-Terminal	SLON1_longiso_SLON1_DN12647_c1_g1_i1.p1, BZAR1_longiso_BZAR1_DN6493_c0_g2_i5.p1, BZAR1_longiso_BZAR1_DN4563_c5_g1_i1.p2, OSCH1_longiso_OSCH1_DN7349_c1_g2_i1.p1	SLON1_longiso_SLON1_DN50004_c3_g1_i1.p1
OG0000000	BZAR1_longiso	n683	1.0	Terminal	BZAR1_longiso_BZAR1_DN6493_c0_g2_i5.p1	BZAR1_longiso_BZAR1_DN4563_c5_g1_i1.p2
OG0000000	BOVA2_longiso	n687	1.0	Terminal	BOVA2_longiso_BOVA2_DN7775_c2_g2_i6.p1, BOVA2_longiso_BOVA2_DN7775_c2_g3_i1.p1, BOVA2_longiso_BOVA2_DN7562_c0_g2_i4.p1	BOVA2_longiso_BOVA2_DN9086_c0_g1_i1.p1
OG0000000	BOVA2_longiso	n688	1.0	Terminal	BOVA2_longiso_BOVA2_DN7775_c2_g2_i6.p1	BOVA2_longiso_BOVA2_DN7775_c2_g3_i1.p1, BOVA2_longiso_BOVA2_DN7562_c0_g2_i4.p1
OG0000000	BOVA2_longiso	n689	1.0	Terminal	BOVA2_longiso_BOVA2_DN7775_c2_g3_i1.p1	BOVA2_longiso_BOVA2_DN7562_c0_g2_i4.p1
OG0000000	N31	n691	0.4	Non-Terminal	SLON1_longiso_SLON1_DN10193_c0_g1_i1.p1, SLON1_longiso_SLON1_DN1663_c0_g3_i4.p1, BOVA2_longiso_BOVA2_DN3555_c0_g1_i4.p1, TFER2_longiso_TFER2_DN4357_c0_g2_i1.p1	PCAN1_longiso_PCAN1_DN9437_c0_g1_i1.p1, TFER2_longiso_TFER2_DN4215_c4_g1_i1.p1, SLON1_longiso_SLON1_DN17314_c5_g1_i2.p1
OG0000000	SLON1_longiso	n694	1.0	Terminal	SLON1_longiso_SLON1_DN10193_c0_g1_i1.p1	SLON1_longiso_SLON1_DN1663_c0_g3_i4.p1
OG0000000	N26	n698	0.23076923076923078	Non-Terminal	PCAN1_longiso_PCAN1_DN3073_c3_g1_i1.p1, OSCH1_longiso_OSCH1_DN8122_c0_g1_i1.p1, SLON1_longiso_SLON1_DN9515_c0_g2_i2.p1, OSCH1_longiso_OSCH1_DN7517_c0_g1_i1.p1, SLON1_longiso_SLON1_DN7399_c6_g3_i1.p1	TFER2_longiso_TFER2_DN2615_c0_g3_i1.p1, BSLA1_longiso_BSLA1_DN4996_c0_g1_i2.p2, BZAR1_longiso_BZAR1_DN49_c3_g2_i1.p2, SLON1_longiso_SLON1_DN7564_c4_g1_i1.p1, PCAN1_longiso_PCAN1_DN20375_c0_g1_i1.p1, BRUG1_longiso_BRUG1_DN7758_c4_g1_i1.p1, SLON1_longiso_SLON1_DN3389_c2_g2_i1.p1, SLON1_longiso_SLON1_DN3389_c1_g2_i2.p1, OSCH1_longiso_OSCH1_DN3649_c0_g3_i2.p1
OG0000000	N26	n700	0.15384615384615385	Non-Terminal	OSCH1_longiso_OSCH1_DN8122_c0_g1_i1.p1, SLON1_longiso_SLON1_DN9515_c0_g2_i2.p1	OSCH1_longiso_OSCH1_DN7517_c0_g1_i1.p1, SLON1_longiso_SLON1_DN7399_c6_g3_i1.p1
OG0000000	N26	n704	0.07692307692307693	Non-Terminal	TFER2_longiso_TFER2_DN2615_c0_g3_i1.p1, BSLA1_longiso_BSLA1_DN4996_c0_g1_i2.p2, BZAR1_longiso_BZAR1_DN49_c3_g2_i1.p2, SLON1_longiso_SLON1_DN7564_c4_g1_i1.p1, PCAN1_longiso_PCAN1_DN20375_c0_g1_i1.p1	BRUG1_longiso_BRUG1_DN7758_c4_g1_i1.p1, SLON1_longiso_SLON1_DN3389_c2_g2_i1.p1, SLON1_longiso_SLON1_DN3389_c1_g2_i2.p1
OG0000000	SLON1_longiso	n710	1.0	Terminal	SLON1_longiso_SLON1_DN3389_c2_g2_i1.p1	SLON1_longiso_SLON1_DN3389_c1_g2_i2.p1
OG0000000	OSCH1_longiso	n719	1.0	Terminal	OSCH1_longiso_OSCH1_DN4867_c0_g2_i1.p1, OSCH1_longiso_OSCH1_DN8198_c1_g1_i1.p1, OSCH1_longiso_OSCH1_DN7319_c0_g4_i1.p1	OSCH1_longiso_OSCH1_DN5785_c0_g1_i1.p1
OG0000000	OSCH1_longiso	n720	1.0	Terminal	OSCH1_longiso_OSCH1_DN4867_c0_g2_i1.p1	OSCH1_longiso_OSCH1_DN8198_c1_g1_i1.p1, OSCH1_longiso_OSCH1_DN7319_c0_g4_i1.p1
OG0000000	OSCH1_longiso	n721	1.0	Terminal	OSCH1_longiso_OSCH1_DN8198_c1_g1_i1.p1	OSCH1_longiso_OSCH1_DN7319_c0_g4_i1.p1
OG0000000	PCAN1_longiso	n725	1.0	Terminal	PCAN1_longiso_PCAN1_DN7817_c6_g4_i2.p1	PCAN1_longiso_PCAN1_DN7817_c6_g3_i1.p1
OG0000000	CJAP1_longiso	n726	1.0	Terminal	CJAP1_longiso_CJAP1_DN14325_c0_g3_i1.p1	CJAP1_longiso_CJAP1_DN6340_c3_g1_i1.p1
OG0000000	N16	n727	0.11764705882352941	Non-Terminal	BRUG1_longiso_BRUG1_DN7929_c0_g4_i1.p1, BOVA2_longiso_BOVA2_DN2661_c0_g1_i3.p1, BOVA2_longiso_BOVA2_DN4725_c2_g1_i1.p1, HMEG1_longiso_HMEG1_DN14783_c0_g2_i3.p1, HMEG1_longiso_HMEG1_DN54865_c0_g1_i1.p1, HMEG1_longiso_HMEG1_DN23651_c0_g1_i1.p1, HMEG1_longiso_HMEG1_DN28175_c0_g1_i1.p1	HMEG1_longiso_HMEG1_DN47272_c0_g1_i1.p1, BTRI1_longiso_BTRI1_DN22762_c0_g1_i1.p1, BZAR1_longiso_BZAR1_DN33344_c0_g1_i1.p1, BOVA2_longiso_BOVA2_DN9908_c0_g1_i4.p1, BOVA2_longiso_BOVA2_DN5803_c3_g2_i1.p1
OG0000000	BOVA2_longiso	n730	1.0	Terminal	BOVA2_longiso_BOVA2_DN2661_c0_g1_i3.p1	BOVA2_longiso_BOVA2_DN4725_c2_g1_i1.p1
OG0000000	HMEG1_longiso	n731	1.0	Terminal	HMEG1_longiso_HMEG1_DN14783_c0_g2_i3.p1, HMEG1_longiso_HMEG1_DN54865_c0_g1_i1.p1	HMEG1_longiso_HMEG1_DN23651_c0_g1_i1.p1, HMEG1_longiso_HMEG1_DN28175_c0_g1_i1.p1
OG0000000	HMEG1_longiso	n732	1.0	Terminal	HMEG1_longiso_HMEG1_DN14783_c0_g2_i3.p1	HMEG1_longiso_HMEG1_DN54865_c0_g1_i1.p1
OG0000000	HMEG1_longiso	n733	1.0	Terminal	HMEG1_longiso_HMEG1_DN23651_c0_g1_i1.p1	HMEG1_longiso_HMEG1_DN28175_c0_g1_i1.p1
OG0000000	BOVA2_longiso	n737	1.0	Terminal	BOVA2_longiso_BOVA2_DN9908_c0_g1_i4.p1	BOVA2_longiso_BOVA2_DN5803_c3_g2_i1.p1
OG0000000	N0	n738	0.024390243902439025	Non-Terminal	CNIP1_longiso_CNIP1_DN20331_c2_g1_i1.p1, CNIP1_longiso_CNIP1_DN9991_c0_g1_i1.p1, CNIP1_longiso_CNIP1_DN3507_c1_g1_i1.p1, CNIP1_longiso_CNIP1_DN15479_c0_g1_i1.p1, CNIP1_longiso_CNIP1_DN28593_c0_g1_i1.p1	CNIP1_longiso_CNIP1_DN5599_c0_g1_i1.p1, CNIP1_longiso_CNIP1_DN274_c5_g1_i1.p1, AINS1_longiso_AINS1_DN6115_c0_g2_i3.p1, PPYR3_longiso_PPYR3_DN0_c0_g5938_i1.p1, AINS1_longiso_AINS1_DN3575_c1_g1_i1.p1, BSLA1_longiso_BSLA1_DN1539_c2_g1_i1.p1, SLON1_longiso_SLON1_DN12134_c4_g1_i1.p1, TFER2_longiso_TFER2_DN8170_c0_g2_i1.p1, CJAP1_longiso_CJAP1_DN12553_c0_g1_i1.p1, CJAP1_longiso_CJAP1_DN29260_c0_g1_i1.p…
OG0000000	CNIP1_longiso	n739	1.0	Terminal	CNIP1_longiso_CNIP1_DN20331_c2_g1_i1.p1, CNIP1_longiso_CNIP1_DN9991_c0_g1_i1.p1, CNIP1_longiso_CNIP1_DN3507_c1_g1_i1.p1	CNIP1_longiso_CNIP1_DN15479_c0_g1_i1.p1, CNIP1_longiso_CNIP1_DN28593_c0_g1_i1.p1
OG0000000	CNIP1_longiso	n740	1.0	Terminal	CNIP1_longiso_CNIP1_DN20331_c2_g1_i1.p1	CNIP1_longiso_CNIP1_DN9991_c0_g1_i1.p1, CNIP1_longiso_CNIP1_DN3507_c1_g1_i1.p1
OG0000000	CNIP1_longiso	n741	1.0	Terminal	CNIP1_longiso_CNIP1_DN9991_c0_g1_i1.p1	CNIP1_longiso_CNIP1_DN3507_c1_g1_i1.p1
OG0000000	CNIP1_longiso	n742	1.0	Terminal	CNIP1_longiso_CNIP1_DN15479_c0_g1_i1.p1	CNIP1_longiso_CNIP1_DN28593_c0_g1_i1.p1
OG0000000	N0	n743	0.0975609756097561	Non-Terminal	CNIP1_longiso_CNIP1_DN5599_c0_g1_i1.p1, CNIP1_longiso_CNIP1_DN274_c5_g1_i1.p1, AINS1_longiso_AINS1_DN6115_c0_g2_i3.p1, PPYR3_longiso_PPYR3_DN0_c0_g5938_i1.p1, AINS1_longiso_AINS1_DN3575_c1_g1_i1.p1, BSLA1_longiso_BSLA1_DN1539_c2_g1_i1.p1, SLON1_longiso_SLON1_DN12134_c4_g1_i1.p1, TFER2_longiso_TFER2_DN8170_c0_g2_i1.p1, CJAP1_longiso_CJAP1_DN12553_c0_g1_i1.p1, CJAP1_longiso_CJAP1_DN29260_c0_g1_i1.p…	HMEG1_longiso_HMEG1_DN8055_c2_g1_i1.p1, HMEG1_longiso_HMEG1_DN66838_c0_g1_i1.p1, NGUT3_longiso_NGUT3_DN9366_c1_g9_i1.p1, LPAL1_longiso_LPAL1_DN12864_c1_g1_i1.p1, CNIP1_longiso_CNIP1_DN1963_c8_g1_i1.p1, NGUT3_longiso_NGUT3_DN17216_c0_g6_i1.p1, NGUT3_longiso_NGUT3_DN12571_c8_g1_i2.p1, NGUT3_longiso_NGUT3_DN14349_c0_g1_i1.p1, NGUT3_longiso_NGUT3_DN13078_c0_g2_i4.p1, NGUT3_longiso_NGUT3_DN23699_c3_g1…
OG0000000	N0	n744	0.024390243902439025	Non-Terminal	CNIP1_longiso_CNIP1_DN5599_c0_g1_i1.p1, CNIP1_longiso_CNIP1_DN274_c5_g1_i1.p1, AINS1_longiso_AINS1_DN6115_c0_g2_i3.p1, PPYR3_longiso_PPYR3_DN0_c0_g5938_i1.p1, AINS1_longiso_AINS1_DN3575_c1_g1_i1.p1, BSLA1_longiso_BSLA1_DN1539_c2_g1_i1.p1, SLON1_longiso_SLON1_DN12134_c4_g1_i1.p1, TFER2_longiso_TFER2_DN8170_c0_g2_i1.p1, CJAP1_longiso_CJAP1_DN12553_c0_g1_i1.p1, CJAP1_longiso_CJAP1_DN29260_c0_g1_i1.p…	AINS1_longiso_AINS1_DN2956_c0_g1_i1.p1, AINS1_longiso_AINS1_DN6428_c1_g2_i2.p2
OG0000000	CNIP1_longiso	n748	1.0	Terminal	CNIP1_longiso_CNIP1_DN5599_c0_g1_i1.p1	CNIP1_longiso_CNIP1_DN274_c5_g1_i1.p1
OG0000000	N2	n749	0.02564102564102564	Non-Terminal	AINS1_longiso_AINS1_DN6115_c0_g2_i3.p1, PPYR3_longiso_PPYR3_DN0_c0_g5938_i1.p1	AINS1_longiso_AINS1_DN3575_c1_g1_i1.p1, BSLA1_longiso_BSLA1_DN1539_c2_g1_i1.p1
OG0000000	CJAP1_longiso	n753	1.0	Terminal	CJAP1_longiso_CJAP1_DN12553_c0_g1_i1.p1, CJAP1_longiso_CJAP1_DN29260_c0_g1_i1.p1	CJAP1_longiso_CJAP1_DN4509_c0_g1_i1.p1
OG0000000	CJAP1_longiso	n754	1.0	Terminal	CJAP1_longiso_CJAP1_DN12553_c0_g1_i1.p1	CJAP1_longiso_CJAP1_DN29260_c0_g1_i1.p1
OG0000000	AINS1_longiso	n755	1.0	Terminal	AINS1_longiso_AINS1_DN2956_c0_g1_i1.p1	AINS1_longiso_AINS1_DN6428_c1_g2_i2.p2
OG0000000	N0	n756	0.07317073170731707	Non-Terminal	HMEG1_longiso_HMEG1_DN8055_c2_g1_i1.p1, HMEG1_longiso_HMEG1_DN66838_c0_g1_i1.p1, NGUT3_longiso_NGUT3_DN9366_c1_g9_i1.p1, LPAL1_longiso_LPAL1_DN12864_c1_g1_i1.p1, CNIP1_longiso_CNIP1_DN1963_c8_g1_i1.p1, NGUT3_longiso_NGUT3_DN17216_c0_g6_i1.p1, NGUT3_longiso_NGUT3_DN12571_c8_g1_i2.p1, NGUT3_longiso_NGUT3_DN14349_c0_g1_i1.p1, NGUT3_longiso_NGUT3_DN13078_c0_g2_i4.p1, NGUT3_longiso_NGUT3_DN23699_c3_g1…	CJAP1_longiso_CJAP1_DN12681_c0_g2_i1.p1, GMAR2_longiso_GMAR2_DN4279_c0_g2_i1.p2, CJAP1_longiso_CJAP1_DN18391_c0_g1_i1.p1, BZAR1_longiso_BZAR1_DN24445_c0_g1_i1.p2, HMEG1_longiso_HMEG1_DN10230_c1_g2_i1.p1, CNIP1_longiso_CNIP1_DN6261_c3_g4_i1.p1, NGUT3_longiso_NGUT3_DN6442_c0_g1_i1.p1, AINS1_longiso_AINS1_DN1797_c1_g1_i8.p1, HMEG1_longiso_HMEG1_DN44074_c0_g1_i1.p1, GMAR2_longiso_GMAR2_DN2907_c1_g1_i…
OG0000000	N0	n757	0.07317073170731707	Non-Terminal	HMEG1_longiso_HMEG1_DN8055_c2_g1_i1.p1, HMEG1_longiso_HMEG1_DN66838_c0_g1_i1.p1, NGUT3_longiso_NGUT3_DN9366_c1_g9_i1.p1, LPAL1_longiso_LPAL1_DN12864_c1_g1_i1.p1, CNIP1_longiso_CNIP1_DN1963_c8_g1_i1.p1, NGUT3_longiso_NGUT3_DN17216_c0_g6_i1.p1, NGUT3_longiso_NGUT3_DN12571_c8_g1_i2.p1, NGUT3_longiso_NGUT3_DN14349_c0_g1_i1.p1, NGUT3_longiso_NGUT3_DN13078_c0_g2_i4.p1, NGUT3_longiso_NGUT3_DN23699_c3_g1…	ABIS2_longiso_ABIS2_DN14314_c1_g1_i2.p1, LPAL1_longiso_LPAL1_DN9200_c0_g3_i1.p1, LPAL1_longiso_LPAL1_DN17626_c0_g1_i1.p1, NGUT3_longiso_NGUT3_DN130230_c0_g1_i1.p1, NGUT3_longiso_NGUT3_DN34889_c0_g1_i1.p1, LPAL1_longiso_LPAL1_DN49739_c0_g1_i1.p1
OG0000000	HMEG1_longiso	n760	1.0	Terminal	HMEG1_longiso_HMEG1_DN8055_c2_g1_i1.p1	HMEG1_longiso_HMEG1_DN66838_c0_g1_i1.p1
OG0000000	N0	n761	0.04878048780487805	Non-Terminal	NGUT3_longiso_NGUT3_DN9366_c1_g9_i1.p1, LPAL1_longiso_LPAL1_DN12864_c1_g1_i1.p1, CNIP1_longiso_CNIP1_DN1963_c8_g1_i1.p1, NGUT3_longiso_NGUT3_DN17216_c0_g6_i1.p1, NGUT3_longiso_NGUT3_DN12571_c8_g1_i2.p1, NGUT3_longiso_NGUT3_DN14349_c0_g1_i1.p1, NGUT3_longiso_NGUT3_DN13078_c0_g2_i4.p1, NGUT3_longiso_NGUT3_DN23699_c3_g1_i1.p1, NGUT3_longiso_NGUT3_DN10275_c4_g1_i1.p1, NGUT3_longiso_NGUT3_DN18386_c1_g…	LPAL1_longiso_LPAL1_DN18253_c0_g1_i1.p1, NGUT3_longiso_NGUT3_DN10665_c6_g1_i1.p1, NGUT3_longiso_NGUT3_DN9381_c0_g7_i1.p1, NGUT3_longiso_NGUT3_DN23399_c0_g5_i1.p1, NGUT3_longiso_NGUT3_DN25241_c1_g1_i1.p1, NGUT3_longiso_NGUT3_DN16580_c1_g2_i1.p1, NGUT3_longiso_NGUT3_DN18470_c0_g1_i1.p1, NGUT3_longiso_NGUT3_DN7560_c0_g2_i1.p1, NGUT3_longiso_NGUT3_DN9366_c0_g2_i1.p1, NGUT3_longiso_NGUT3_DN4324_c1_g2_…
OG0000000	N0	n762	0.024390243902439025	Non-Terminal	NGUT3_longiso_NGUT3_DN9366_c1_g9_i1.p1, LPAL1_longiso_LPAL1_DN12864_c1_g1_i1.p1, CNIP1_longiso_CNIP1_DN1963_c8_g1_i1.p1, NGUT3_longiso_NGUT3_DN17216_c0_g6_i1.p1, NGUT3_longiso_NGUT3_DN12571_c8_g1_i2.p1	NGUT3_longiso_NGUT3_DN14349_c0_g1_i1.p1, NGUT3_longiso_NGUT3_DN13078_c0_g2_i4.p1, NGUT3_longiso_NGUT3_DN23699_c3_g1_i1.p1, NGUT3_longiso_NGUT3_DN10275_c4_g1_i1.p1, NGUT3_longiso_NGUT3_DN18386_c1_g1_i1.p1
OG0000000	N0	n763	0.024390243902439025	Non-Terminal	NGUT3_longiso_NGUT3_DN9366_c1_g9_i1.p1, LPAL1_longiso_LPAL1_DN12864_c1_g1_i1.p1	CNIP1_longiso_CNIP1_DN1963_c8_g1_i1.p1, NGUT3_longiso_NGUT3_DN17216_c0_g6_i1.p1, NGUT3_longiso_NGUT3_DN12571_c8_g1_i2.p1
OG0000000	NGUT3_longiso	n766	1.0	Terminal	NGUT3_longiso_NGUT3_DN17216_c0_g6_i1.p1	NGUT3_longiso_NGUT3_DN12571_c8_g1_i2.p1
OG0000000	NGUT3_longiso	n767	1.0	Terminal	NGUT3_longiso_NGUT3_DN14349_c0_g1_i1.p1, NGUT3_longiso_NGUT3_DN13078_c0_g2_i4.p1, NGUT3_longiso_NGUT3_DN23699_c3_g1_i1.p1	NGUT3_longiso_NGUT3_DN10275_c4_g1_i1.p1, NGUT3_longiso_NGUT3_DN18386_c1_g1_i1.p1
OG0000000	NGUT3_longiso	n768	1.0	Terminal	NGUT3_longiso_NGUT3_DN14349_c0_g1_i1.p1, NGUT3_longiso_NGUT3_DN13078_c0_g2_i4.p1	NGUT3_longiso_NGUT3_DN23699_c3_g1_i1.p1
OG0000000	NGUT3_longiso	n769	1.0	Terminal	NGUT3_longiso_NGUT3_DN14349_c0_g1_i1.p1	NGUT3_longiso_NGUT3_DN13078_c0_g2_i4.p1
OG0000000	NGUT3_longiso	n770	1.0	Terminal	NGUT3_longiso_NGUT3_DN10275_c4_g1_i1.p1	NGUT3_longiso_NGUT3_DN18386_c1_g1_i1.p1
OG0000000	NGUT3_longiso	n772	1.0	Terminal	NGUT3_longiso_NGUT3_DN10665_c6_g1_i1.p1, NGUT3_longiso_NGUT3_DN9381_c0_g7_i1.p1, NGUT3_longiso_NGUT3_DN23399_c0_g5_i1.p1, NGUT3_longiso_NGUT3_DN25241_c1_g1_i1.p1, NGUT3_longiso_NGUT3_DN16580_c1_g2_i1.p1, NGUT3_longiso_NGUT3_DN18470_c0_g1_i1.p1	NGUT3_longiso_NGUT3_DN7560_c0_g2_i1.p1, NGUT3_longiso_NGUT3_DN9366_c0_g2_i1.p1, NGUT3_longiso_NGUT3_DN4324_c1_g2_i2.p1
OG0000000	NGUT3_longiso	n773	1.0	Terminal	NGUT3_longiso_NGUT3_DN10665_c6_g1_i1.p1, NGUT3_longiso_NGUT3_DN9381_c0_g7_i1.p1, NGUT3_longiso_NGUT3_DN23399_c0_g5_i1.p1, NGUT3_longiso_NGUT3_DN25241_c1_g1_i1.p1, NGUT3_longiso_NGUT3_DN16580_c1_g2_i1.p1	NGUT3_longiso_NGUT3_DN18470_c0_g1_i1.p1
OG0000000	NGUT3_longiso	n774	1.0	Terminal	NGUT3_longiso_NGUT3_DN10665_c6_g1_i1.p1, NGUT3_longiso_NGUT3_DN9381_c0_g7_i1.p1, NGUT3_longiso_NGUT3_DN23399_c0_g5_i1.p1	NGUT3_longiso_NGUT3_DN25241_c1_g1_i1.p1, NGUT3_longiso_NGUT3_DN16580_c1_g2_i1.p1
OG0000000	NGUT3_longiso	n775	1.0	Terminal	NGUT3_longiso_NGUT3_DN10665_c6_g1_i1.p1, NGUT3_longiso_NGUT3_DN9381_c0_g7_i1.p1	NGUT3_longiso_NGUT3_DN23399_c0_g5_i1.p1
OG0000000	NGUT3_longiso	n776	1.0	Terminal	NGUT3_longiso_NGUT3_DN10665_c6_g1_i1.p1	NGUT3_longiso_NGUT3_DN9381_c0_g7_i1.p1
OG0000000	NGUT3_longiso	n777	1.0	Terminal	NGUT3_longiso_NGUT3_DN25241_c1_g1_i1.p1	NGUT3_longiso_NGUT3_DN16580_c1_g2_i1.p1
OG0000000	NGUT3_longiso	n778	1.0	Terminal	NGUT3_longiso_NGUT3_DN7560_c0_g2_i1.p1, NGUT3_longiso_NGUT3_DN9366_c0_g2_i1.p1	NGUT3_longiso_NGUT3_DN4324_c1_g2_i2.p1
OG0000000	NGUT3_longiso	n779	1.0	Terminal	NGUT3_longiso_NGUT3_DN7560_c0_g2_i1.p1	NGUT3_longiso_NGUT3_DN9366_c0_g2_i1.p1
OG0000000	N20	n780	0.3333333333333333	Non-Terminal	ABIS2_longiso_ABIS2_DN14314_c1_g1_i2.p1, LPAL1_longiso_LPAL1_DN9200_c0_g3_i1.p1, LPAL1_longiso_LPAL1_DN17626_c0_g1_i1.p1, NGUT3_longiso_NGUT3_DN130230_c0_g1_i1.p1	NGUT3_longiso_NGUT3_DN34889_c0_g1_i1.p1, LPAL1_longiso_LPAL1_DN49739_c0_g1_i1.p1
OG0000000	LPAL1_longiso	n783	1.0	Terminal	LPAL1_longiso_LPAL1_DN9200_c0_g3_i1.p1	LPAL1_longiso_LPAL1_DN17626_c0_g1_i1.p1
OG0000000	N0	n785	0.07317073170731707	Non-Terminal	CJAP1_longiso_CJAP1_DN12681_c0_g2_i1.p1, GMAR2_longiso_GMAR2_DN4279_c0_g2_i1.p2, CJAP1_longiso_CJAP1_DN18391_c0_g1_i1.p1, BZAR1_longiso_BZAR1_DN24445_c0_g1_i1.p2, HMEG1_longiso_HMEG1_DN10230_c1_g2_i1.p1	CNIP1_longiso_CNIP1_DN6261_c3_g4_i1.p1, NGUT3_longiso_NGUT3_DN6442_c0_g1_i1.p1, AINS1_longiso_AINS1_DN1797_c1_g1_i8.p1, HMEG1_longiso_HMEG1_DN44074_c0_g1_i1.p1, GMAR2_longiso_GMAR2_DN2907_c1_g1_i1.p2, GMAR2_longiso_GMAR2_DN18637_c0_g1_i1.p2, TFER2_longiso_TFER2_DN3339_c3_g1_i1.p1, BOVA2_longiso_BOVA2_DN1686_c0_g3_i1.p2, CNIP1_longiso_CNIP1_DN2761_c6_g1_i1.p1, CNIP1_longiso_CNIP1_DN1963_c9_g1_i1.p…
OG0000000	N2	n786	0.02564102564102564	Non-Terminal	CJAP1_longiso_CJAP1_DN12681_c0_g2_i1.p1	GMAR2_longiso_GMAR2_DN4279_c0_g2_i1.p2, CJAP1_longiso_CJAP1_DN18391_c0_g1_i1.p1, BZAR1_longiso_BZAR1_DN24445_c0_g1_i1.p2, HMEG1_longiso_HMEG1_DN10230_c1_g2_i1.p1
OG0000000	N0	n790	0.024390243902439025	Non-Terminal	CNIP1_longiso_CNIP1_DN6261_c3_g4_i1.p1, NGUT3_longiso_NGUT3_DN6442_c0_g1_i1.p1, AINS1_longiso_AINS1_DN1797_c1_g1_i8.p1, HMEG1_longiso_HMEG1_DN44074_c0_g1_i1.p1, GMAR2_longiso_GMAR2_DN2907_c1_g1_i1.p2, GMAR2_longiso_GMAR2_DN18637_c0_g1_i1.p2, TFER2_longiso_TFER2_DN3339_c3_g1_i1.p1, BOVA2_longiso_BOVA2_DN1686_c0_g3_i1.p2, CNIP1_longiso_CNIP1_DN2761_c6_g1_i1.p1, CNIP1_longiso_CNIP1_DN1963_c9_g1_i1.p…	CJAP1_longiso_CJAP1_DN5203_c3_g1_i1.p1, CNIP1_longiso_CNIP1_DN4170_c0_g4_i1.p1, CNIP1_longiso_CNIP1_DN5213_c1_g2_i1.p1, CJAP1_longiso_CJAP1_DN16063_c0_g1_i1.p1, CNIP1_longiso_CNIP1_DN4001_c6_g1_i1.p1, CNIP1_longiso_CNIP1_DN15045_c3_g1_i1.p1, CNIP1_longiso_CNIP1_DN15045_c1_g1_i1.p1, CNIP1_longiso_CNIP1_DN4355_c1_g2_i1.p1, CNIP1_longiso_CNIP1_DN1963_c4_g2_i10.p1
OG0000000	N0	n791	0.024390243902439025	Non-Terminal	CNIP1_longiso_CNIP1_DN6261_c3_g4_i1.p1, NGUT3_longiso_NGUT3_DN6442_c0_g1_i1.p1, AINS1_longiso_AINS1_DN1797_c1_g1_i8.p1, HMEG1_longiso_HMEG1_DN44074_c0_g1_i1.p1, GMAR2_longiso_GMAR2_DN2907_c1_g1_i1.p2, GMAR2_longiso_GMAR2_DN18637_c0_g1_i1.p2	TFER2_longiso_TFER2_DN3339_c3_g1_i1.p1, BOVA2_longiso_BOVA2_DN1686_c0_g3_i1.p2, CNIP1_longiso_CNIP1_DN2761_c6_g1_i1.p1, CNIP1_longiso_CNIP1_DN1963_c9_g1_i1.p1, CNIP1_longiso_CNIP1_DN11085_c1_g1_i1.p1, CNIP1_longiso_CNIP1_DN34137_c0_g1_i1.p1, CNIP1_longiso_CNIP1_DN14045_c1_g1_i1.p1
OG0000000	GMAR2_longiso	n796	1.0	Terminal	GMAR2_longiso_GMAR2_DN2907_c1_g1_i1.p2	GMAR2_longiso_GMAR2_DN18637_c0_g1_i1.p2
OG0000000	CNIP1_longiso	n799	1.0	Terminal	CNIP1_longiso_CNIP1_DN2761_c6_g1_i1.p1	CNIP1_longiso_CNIP1_DN1963_c9_g1_i1.p1, CNIP1_longiso_CNIP1_DN11085_c1_g1_i1.p1, CNIP1_longiso_CNIP1_DN34137_c0_g1_i1.p1, CNIP1_longiso_CNIP1_DN14045_c1_g1_i1.p1
OG0000000	CNIP1_longiso	n800	1.0	Terminal	CNIP1_longiso_CNIP1_DN1963_c9_g1_i1.p1, CNIP1_longiso_CNIP1_DN11085_c1_g1_i1.p1	CNIP1_longiso_CNIP1_DN34137_c0_g1_i1.p1, CNIP1_longiso_CNIP1_DN14045_c1_g1_i1.p1
OG0000000	CNIP1_longiso	n801	1.0	Terminal	CNIP1_longiso_CNIP1_DN1963_c9_g1_i1.p1	CNIP1_longiso_CNIP1_DN11085_c1_g1_i1.p1
OG0000000	CNIP1_longiso	n802	1.0	Terminal	CNIP1_longiso_CNIP1_DN34137_c0_g1_i1.p1	CNIP1_longiso_CNIP1_DN14045_c1_g1_i1.p1
OG0000000	N0	n803	0.04878048780487805	Non-Terminal	CJAP1_longiso_CJAP1_DN5203_c3_g1_i1.p1, CNIP1_longiso_CNIP1_DN4170_c0_g4_i1.p1, CNIP1_longiso_CNIP1_DN5213_c1_g2_i1.p1	CJAP1_longiso_CJAP1_DN16063_c0_g1_i1.p1, CNIP1_longiso_CNIP1_DN4001_c6_g1_i1.p1, CNIP1_longiso_CNIP1_DN15045_c3_g1_i1.p1, CNIP1_longiso_CNIP1_DN15045_c1_g1_i1.p1, CNIP1_longiso_CNIP1_DN4355_c1_g2_i1.p1, CNIP1_longiso_CNIP1_DN1963_c4_g2_i10.p1
OG0000000	CNIP1_longiso	n805	1.0	Terminal	CNIP1_longiso_CNIP1_DN4170_c0_g4_i1.p1	CNIP1_longiso_CNIP1_DN5213_c1_g2_i1.p1
OG0000000	CNIP1_longiso	n807	1.0	Terminal	CNIP1_longiso_CNIP1_DN4001_c6_g1_i1.p1	CNIP1_longiso_CNIP1_DN15045_c3_g1_i1.p1, CNIP1_longiso_CNIP1_DN15045_c1_g1_i1.p1, CNIP1_longiso_CNIP1_DN4355_c1_g2_i1.p1, CNIP1_longiso_CNIP1_DN1963_c4_g2_i10.p1
OG0000000	CNIP1_longiso	n808	1.0	Terminal	CNIP1_longiso_CNIP1_DN15045_c3_g1_i1.p1, CNIP1_longiso_CNIP1_DN15045_c1_g1_i1.p1	CNIP1_longiso_CNIP1_DN4355_c1_g2_i1.p1, CNIP1_longiso_CNIP1_DN1963_c4_g2_i10.p1
OG0000000	CNIP1_longiso	n809	1.0	Terminal	CNIP1_longiso_CNIP1_DN15045_c3_g1_i1.p1	CNIP1_longiso_CNIP1_DN15045_c1_g1_i1.p1
OG0000000	CNIP1_longiso	n810	1.0	Terminal	CNIP1_longiso_CNIP1_DN4355_c1_g2_i1.p1	CNIP1_longiso_CNIP1_DN1963_c4_g2_i10.p1
OG0000000	N0	n811	0.024390243902439025	Non-Terminal	BRUG1_longiso_BRUG1_DN29763_c3_g1_i1.p1	BOVA2_longiso_BOVA2_DN3260_c0_g1_i14.p1, SLON1_longiso_SLON1_DN21427_c0_g1_i1.p1, TFER2_longiso_TFER2_DN6286_c0_g5_i2.p1, CNIP1_longiso_CNIP1_DN5651_c4_g1_i1.p1, SLON1_longiso_SLON1_DN21427_c1_g1_i2.p1, BRUG1_longiso_BRUG1_DN2328_c1_g2_i4.p1, GMAR2_longiso_GMAR2_DN16245_c0_g1_i1.p1, LPAL1_longiso_LPAL1_DN71636_c0_g1_i1.p1, CJAP1_longiso_CJAP1_DN56269_c0_g1_i1.p1, NGUT3_longiso_NGUT3_DN110684_c0_g…
OG0000000	N0	n814	0.024390243902439025	Non-Terminal	SLON1_longiso_SLON1_DN21427_c0_g1_i1.p1, TFER2_longiso_TFER2_DN6286_c0_g5_i2.p1	CNIP1_longiso_CNIP1_DN5651_c4_g1_i1.p1, SLON1_longiso_SLON1_DN21427_c1_g1_i2.p1, BRUG1_longiso_BRUG1_DN2328_c1_g2_i4.p1, GMAR2_longiso_GMAR2_DN16245_c0_g1_i1.p1
OG0000000	N2	n823	0.05128205128205128	Non-Terminal	CJAP1_longiso_CJAP1_DN11176_c0_g1_i1.p1, BRUG1_longiso_BRUG1_DN9043_c0_g1_i1.p1, TFER2_longiso_TFER2_DN25504_c0_g1_i1.p1, SLON1_longiso_SLON1_DN19893_c0_g1_i1.p1, BOVA2_longiso_BOVA2_DN4590_c0_g3_i1.p1	SLON1_longiso_SLON1_DN5680_c4_g1_i1.p1, BRUG1_longiso_BRUG1_DN5974_c4_g1_i1.p1, BRUG1_longiso_BRUG1_DN3511_c2_g1_i1.p1
OG0000000	BRUG1_longiso	n829	1.0	Terminal	BRUG1_longiso_BRUG1_DN5974_c4_g1_i1.p1	BRUG1_longiso_BRUG1_DN3511_c2_g1_i1.p1
OG0000000	N0	n830	0.024390243902439025	Non-Terminal	CNIP1_longiso_CNIP1_DN19132_c0_g1_i1.p1, CJAP1_longiso_CJAP1_DN22047_c1_g2_i1.p1, CJAP1_longiso_CJAP1_DN4039_c2_g5_i1.p1, CJAP1_longiso_CJAP1_DN52686_c0_g1_i1.p1, CJAP1_longiso_CJAP1_DN16940_c0_g2_i1.p1, CJAP1_longiso_CJAP1_DN13200_c5_g1_i1.p1, CJAP1_longiso_CJAP1_DN13707_c1_g3_i1.p1, CJAP1_longiso_CJAP1_DN8371_c3_g1_i1.p1, CJAP1_longiso_CJAP1_DN11946_c1_g4_i1.p1, CJAP1_longiso_CJAP1_DN9023_c0_g2…	CJAP1_longiso_CJAP1_DN8711_c0_g1_i3.p1, CJAP1_longiso_CJAP1_DN11523_c0_g4_i1.p1, CJAP1_longiso_CJAP1_DN9476_c3_g1_i1.p1, CJAP1_longiso_CJAP1_DN10521_c0_g2_i4.p2
OG0000000	N0	n831	0.04878048780487805	Non-Terminal	CNIP1_longiso_CNIP1_DN19132_c0_g1_i1.p1, CJAP1_longiso_CJAP1_DN22047_c1_g2_i1.p1, CJAP1_longiso_CJAP1_DN4039_c2_g5_i1.p1, CJAP1_longiso_CJAP1_DN52686_c0_g1_i1.p1, CJAP1_longiso_CJAP1_DN16940_c0_g2_i1.p1, CJAP1_longiso_CJAP1_DN13200_c5_g1_i1.p1, CJAP1_longiso_CJAP1_DN13707_c1_g3_i1.p1, CJAP1_longiso_CJAP1_DN8371_c3_g1_i1.p1, CJAP1_longiso_CJAP1_DN11946_c1_g4_i1.p1, CJAP1_longiso_CJAP1_DN9023_c0_g2…	CJAP1_longiso_CJAP1_DN10806_c0_g1_i1.p1, CJAP1_longiso_CJAP1_DN7364_c0_g3_i2.p1, CNIP1_longiso_CNIP1_DN10721_c1_g1_i1.p1
OG0000000	CJAP1_longiso	n833	1.0	Terminal	CJAP1_longiso_CJAP1_DN22047_c1_g2_i1.p1, CJAP1_longiso_CJAP1_DN4039_c2_g5_i1.p1, CJAP1_longiso_CJAP1_DN52686_c0_g1_i1.p1	CJAP1_longiso_CJAP1_DN16940_c0_g2_i1.p1, CJAP1_longiso_CJAP1_DN13200_c5_g1_i1.p1, CJAP1_longiso_CJAP1_DN13707_c1_g3_i1.p1, CJAP1_longiso_CJAP1_DN8371_c3_g1_i1.p1, CJAP1_longiso_CJAP1_DN11946_c1_g4_i1.p1, CJAP1_longiso_CJAP1_DN9023_c0_g2_i1.p1, CJAP1_longiso_CJAP1_DN4973_c1_g1_i1.p1, CJAP1_longiso_CJAP1_DN11946_c1_g2_i2.p1, CJAP1_longiso_CJAP1_DN24256_c0_g1_i1.p1, CJAP1_longiso_CJAP1_DN37783_c0_g1…
OG0000000	CJAP1_longiso	n834	1.0	Terminal	CJAP1_longiso_CJAP1_DN22047_c1_g2_i1.p1, CJAP1_longiso_CJAP1_DN4039_c2_g5_i1.p1	CJAP1_longiso_CJAP1_DN52686_c0_g1_i1.p1
OG0000000	CJAP1_longiso	n835	1.0	Terminal	CJAP1_longiso_CJAP1_DN22047_c1_g2_i1.p1	CJAP1_longiso_CJAP1_DN4039_c2_g5_i1.p1
OG0000000	CJAP1_longiso	n836	1.0	Terminal	CJAP1_longiso_CJAP1_DN16940_c0_g2_i1.p1, CJAP1_longiso_CJAP1_DN13200_c5_g1_i1.p1, CJAP1_longiso_CJAP1_DN13707_c1_g3_i1.p1, CJAP1_longiso_CJAP1_DN8371_c3_g1_i1.p1, CJAP1_longiso_CJAP1_DN11946_c1_g4_i1.p1, CJAP1_longiso_CJAP1_DN9023_c0_g2_i1.p1, CJAP1_longiso_CJAP1_DN4973_c1_g1_i1.p1, CJAP1_longiso_CJAP1_DN11946_c1_g2_i2.p1	CJAP1_longiso_CJAP1_DN24256_c0_g1_i1.p1, CJAP1_longiso_CJAP1_DN37783_c0_g1_i1.p1, CJAP1_longiso_CJAP1_DN22325_c1_g2_i1.p1, CJAP1_longiso_CJAP1_DN5203_c0_g1_i6.p1
OG0000000	CJAP1_longiso	n837	1.0	Terminal	CJAP1_longiso_CJAP1_DN16940_c0_g2_i1.p1, CJAP1_longiso_CJAP1_DN13200_c5_g1_i1.p1, CJAP1_longiso_CJAP1_DN13707_c1_g3_i1.p1, CJAP1_longiso_CJAP1_DN8371_c3_g1_i1.p1, CJAP1_longiso_CJAP1_DN11946_c1_g4_i1.p1, CJAP1_longiso_CJAP1_DN9023_c0_g2_i1.p1, CJAP1_longiso_CJAP1_DN4973_c1_g1_i1.p1	CJAP1_longiso_CJAP1_DN11946_c1_g2_i2.p1
OG0000000	CJAP1_longiso	n838	1.0	Terminal	CJAP1_longiso_CJAP1_DN16940_c0_g2_i1.p1, CJAP1_longiso_CJAP1_DN13200_c5_g1_i1.p1, CJAP1_longiso_CJAP1_DN13707_c1_g3_i1.p1, CJAP1_longiso_CJAP1_DN8371_c3_g1_i1.p1, CJAP1_longiso_CJAP1_DN11946_c1_g4_i1.p1	CJAP1_longiso_CJAP1_DN9023_c0_g2_i1.p1, CJAP1_longiso_CJAP1_DN4973_c1_g1_i1.p1
OG0000000	CJAP1_longiso	n839	1.0	Terminal	CJAP1_longiso_CJAP1_DN16940_c0_g2_i1.p1, CJAP1_longiso_CJAP1_DN13200_c5_g1_i1.p1, CJAP1_longiso_CJAP1_DN13707_c1_g3_i1.p1, CJAP1_longiso_CJAP1_DN8371_c3_g1_i1.p1	CJAP1_longiso_CJAP1_DN11946_c1_g4_i1.p1
OG0000000	CJAP1_longiso	n840	1.0	Terminal	CJAP1_longiso_CJAP1_DN16940_c0_g2_i1.p1, CJAP1_longiso_CJAP1_DN13200_c5_g1_i1.p1, CJAP1_longiso_CJAP1_DN13707_c1_g3_i1.p1	CJAP1_longiso_CJAP1_DN8371_c3_g1_i1.p1
OG0000000	CJAP1_longiso	n841	1.0	Terminal	CJAP1_longiso_CJAP1_DN16940_c0_g2_i1.p1, CJAP1_longiso_CJAP1_DN13200_c5_g1_i1.p1	CJAP1_longiso_CJAP1_DN13707_c1_g3_i1.p1
OG0000000	CJAP1_longiso	n842	1.0	Terminal	CJAP1_longiso_CJAP1_DN16940_c0_g2_i1.p1	CJAP1_longiso_CJAP1_DN13200_c5_g1_i1.p1
OG0000000	CJAP1_longiso	n843	1.0	Terminal	CJAP1_longiso_CJAP1_DN9023_c0_g2_i1.p1	CJAP1_longiso_CJAP1_DN4973_c1_g1_i1.p1
OG0000000	CJAP1_longiso	n844	1.0	Terminal	CJAP1_longiso_CJAP1_DN24256_c0_g1_i1.p1, CJAP1_longiso_CJAP1_DN37783_c0_g1_i1.p1	CJAP1_longiso_CJAP1_DN22325_c1_g2_i1.p1, CJAP1_longiso_CJAP1_DN5203_c0_g1_i6.p1
OG0000000	CJAP1_longiso	n845	1.0	Terminal	CJAP1_longiso_CJAP1_DN24256_c0_g1_i1.p1	CJAP1_longiso_CJAP1_DN37783_c0_g1_i1.p1
OG0000000	CJAP1_longiso	n846	1.0	Terminal	CJAP1_longiso_CJAP1_DN22325_c1_g2_i1.p1	CJAP1_longiso_CJAP1_DN5203_c0_g1_i6.p1
OG0000000	CJAP1_longiso	n848	1.0	Terminal	CJAP1_longiso_CJAP1_DN10806_c0_g1_i1.p1	CJAP1_longiso_CJAP1_DN7364_c0_g3_i2.p1
OG0000000	CJAP1_longiso	n849	1.0	Terminal	CJAP1_longiso_CJAP1_DN8711_c0_g1_i3.p1, CJAP1_longiso_CJAP1_DN11523_c0_g4_i1.p1, CJAP1_longiso_CJAP1_DN9476_c3_g1_i1.p1	CJAP1_longiso_CJAP1_DN10521_c0_g2_i4.p2
OG0000000	CJAP1_longiso	n850	1.0	Terminal	CJAP1_longiso_CJAP1_DN8711_c0_g1_i3.p1, CJAP1_longiso_CJAP1_DN11523_c0_g4_i1.p1	CJAP1_longiso_CJAP1_DN9476_c3_g1_i1.p1
OG0000000	CJAP1_longiso	n851	1.0	Terminal	CJAP1_longiso_CJAP1_DN8711_c0_g1_i3.p1	CJAP1_longiso_CJAP1_DN11523_c0_g4_i1.p1
OG0000000	N0	n852	0.024390243902439025	Non-Terminal	LCUE1_longiso_LCUE1_DN23376_c0_g1_i3.p1, CNIP1_longiso_CNIP1_DN28505_c0_g1_i1.p1, PNIG1_longiso_PNIG1_DN10155_c0_g2_i1.p1, LPAL1_longiso_LPAL1_DN11272_c0_g1_i6.p1, PMAC3_longiso_PMAC3_DN5867_c0_g2_i3.p1, PNIG1_longiso_PNIG1_DN51596_c0_g1_i1.p1, BZAR1_longiso_BZAR1_DN4396_c0_g1_i1.p1, BTRI1_longiso_BTRI1_DN9176_c0_g3_i1.p1, PMAC3_longiso_PMAC3_DN12013_c8_g1_i1.p1, CJAP1_longiso_CJAP1_DN11355_c0_g1…	PMAC3_longiso_PMAC3_DN15613_c0_g2_i1.p1
OG0000000	N0	n853	0.04878048780487805	Non-Terminal	LCUE1_longiso_LCUE1_DN23376_c0_g1_i3.p1, CNIP1_longiso_CNIP1_DN28505_c0_g1_i1.p1, PNIG1_longiso_PNIG1_DN10155_c0_g2_i1.p1, LPAL1_longiso_LPAL1_DN11272_c0_g1_i6.p1, PMAC3_longiso_PMAC3_DN5867_c0_g2_i3.p1, PNIG1_longiso_PNIG1_DN51596_c0_g1_i1.p1, BZAR1_longiso_BZAR1_DN4396_c0_g1_i1.p1, BTRI1_longiso_BTRI1_DN9176_c0_g3_i1.p1, PMAC3_longiso_PMAC3_DN12013_c8_g1_i1.p1, CJAP1_longiso_CJAP1_DN11355_c0_g1…	PMAC3_longiso_PMAC3_DN3446_c2_g2_i1.p1, PMAC3_longiso_PMAC3_DN3332_c4_g1_i1.p1, CJAP1_longiso_CJAP1_DN5288_c0_g2_i1.p1, CJAP1_longiso_CJAP1_DN6786_c0_g1_i1.p1
OG0000000	N0	n854	0.07317073170731707	Non-Terminal	LCUE1_longiso_LCUE1_DN23376_c0_g1_i3.p1, CNIP1_longiso_CNIP1_DN28505_c0_g1_i1.p1, PNIG1_longiso_PNIG1_DN10155_c0_g2_i1.p1, LPAL1_longiso_LPAL1_DN11272_c0_g1_i6.p1, PMAC3_longiso_PMAC3_DN5867_c0_g2_i3.p1	PNIG1_longiso_PNIG1_DN51596_c0_g1_i1.p1, BZAR1_longiso_BZAR1_DN4396_c0_g1_i1.p1, BTRI1_longiso_BTRI1_DN9176_c0_g3_i1.p1, PMAC3_longiso_PMAC3_DN12013_c8_g1_i1.p1, CJAP1_longiso_CJAP1_DN11355_c0_g1_i1.p1, PNIG1_longiso_PNIG1_DN3649_c0_g2_i5.p1, CJAP1_longiso_CJAP1_DN8654_c2_g1_i1.p1, PMAC3_longiso_PMAC3_DN497_c12_g1_i10.p1, PMAC3_longiso_PMAC3_DN13545_c1_g1_i2.p1, PMAC3_longiso_PMAC3_DN13694_c1_g1_…
OG0000000	N0	n859	0.024390243902439025	Non-Terminal	PNIG1_longiso_PNIG1_DN51596_c0_g1_i1.p1	BZAR1_longiso_BZAR1_DN4396_c0_g1_i1.p1, BTRI1_longiso_BTRI1_DN9176_c0_g3_i1.p1, PMAC3_longiso_PMAC3_DN12013_c8_g1_i1.p1, CJAP1_longiso_CJAP1_DN11355_c0_g1_i1.p1, PNIG1_longiso_PNIG1_DN3649_c0_g2_i5.p1, CJAP1_longiso_CJAP1_DN8654_c2_g1_i1.p1, PMAC3_longiso_PMAC3_DN497_c12_g1_i10.p1, PMAC3_longiso_PMAC3_DN13545_c1_g1_i2.p1, PMAC3_longiso_PMAC3_DN13694_c1_g1_i1.p1, GMAR2_longiso_GMAR2_DN4136_c0_g4_i…
OG0000000	N0	n863	0.024390243902439025	Non-Terminal	PMAC3_longiso_PMAC3_DN12013_c8_g1_i1.p1, CJAP1_longiso_CJAP1_DN11355_c0_g1_i1.p1, PNIG1_longiso_PNIG1_DN3649_c0_g2_i5.p1, CJAP1_longiso_CJAP1_DN8654_c2_g1_i1.p1, PMAC3_longiso_PMAC3_DN497_c12_g1_i10.p1, PMAC3_longiso_PMAC3_DN13545_c1_g1_i2.p1, PMAC3_longiso_PMAC3_DN13694_c1_g1_i1.p1, GMAR2_longiso_GMAR2_DN4136_c0_g4_i1.p1, CNIP1_longiso_CNIP1_DN14670_c0_g1_i1.p1, CJAP1_longiso_CJAP1_DN8654_c5_g1_…	SLON1_longiso_SLON1_DN8559_c1_g1_i1.p1
OG0000000	N0	n864	0.04878048780487805	Non-Terminal	PMAC3_longiso_PMAC3_DN12013_c8_g1_i1.p1, CJAP1_longiso_CJAP1_DN11355_c0_g1_i1.p1	PNIG1_longiso_PNIG1_DN3649_c0_g2_i5.p1, CJAP1_longiso_CJAP1_DN8654_c2_g1_i1.p1, PMAC3_longiso_PMAC3_DN497_c12_g1_i10.p1, PMAC3_longiso_PMAC3_DN13545_c1_g1_i2.p1, PMAC3_longiso_PMAC3_DN13694_c1_g1_i1.p1, GMAR2_longiso_GMAR2_DN4136_c0_g4_i1.p1, CNIP1_longiso_CNIP1_DN14670_c0_g1_i1.p1, CJAP1_longiso_CJAP1_DN8654_c5_g1_i1.p1, PNIG1_longiso_PNIG1_DN13353_c0_g4_i1.p1, PMAC3_longiso_PMAC3_DN11369_c2_g2_…
OG0000000	N0	n866	0.024390243902439025	Non-Terminal	PNIG1_longiso_PNIG1_DN3649_c0_g2_i5.p1, CJAP1_longiso_CJAP1_DN8654_c2_g1_i1.p1, PMAC3_longiso_PMAC3_DN497_c12_g1_i10.p1, PMAC3_longiso_PMAC3_DN13545_c1_g1_i2.p1, PMAC3_longiso_PMAC3_DN13694_c1_g1_i1.p1, GMAR2_longiso_GMAR2_DN4136_c0_g4_i1.p1, CNIP1_longiso_CNIP1_DN14670_c0_g1_i1.p1, CJAP1_longiso_CJAP1_DN8654_c5_g1_i1.p1, PNIG1_longiso_PNIG1_DN13353_c0_g4_i1.p1, PMAC3_longiso_PMAC3_DN11369_c2_g2_…	PMAC3_longiso_PMAC3_DN4071_c1_g4_i1.p2, PMAC3_longiso_PMAC3_DN5306_c0_g4_i1.p2, PMAC3_longiso_PMAC3_DN7271_c0_g4_i1.p1, PMAC3_longiso_PMAC3_DN54515_c0_g1_i1.p1, PMAC3_longiso_PMAC3_DN12241_c0_g1_i1.p1, PMAC3_longiso_PMAC3_DN15147_c0_g1_i2.p1, PMAC3_longiso_PMAC3_DN17631_c0_g1_i1.p1, PMAC3_longiso_PMAC3_DN54347_c0_g1_i1.p1, PMAC3_longiso_PMAC3_DN7271_c0_g6_i1.p1, PMAC3_longiso_PMAC3_DN15333_c0_g3_…
OG0000000	N0	n867	0.07317073170731707	Non-Terminal	PNIG1_longiso_PNIG1_DN3649_c0_g2_i5.p1, CJAP1_longiso_CJAP1_DN8654_c2_g1_i1.p1, PMAC3_longiso_PMAC3_DN497_c12_g1_i10.p1, PMAC3_longiso_PMAC3_DN13545_c1_g1_i2.p1, PMAC3_longiso_PMAC3_DN13694_c1_g1_i1.p1, GMAR2_longiso_GMAR2_DN4136_c0_g4_i1.p1, CNIP1_longiso_CNIP1_DN14670_c0_g1_i1.p1, CJAP1_longiso_CJAP1_DN8654_c5_g1_i1.p1, PNIG1_longiso_PNIG1_DN13353_c0_g4_i1.p1, PMAC3_longiso_PMAC3_DN11369_c2_g2_…	PMAC3_longiso_PMAC3_DN6562_c1_g3_i1.p1, PNIG1_longiso_PNIG1_DN20329_c0_g1_i4.p1, PNIG1_longiso_PNIG1_DN22158_c1_g1_i1.p1, CJAP1_longiso_CJAP1_DN11523_c2_g1_i2.p1, CJAP1_longiso_CJAP1_DN21191_c1_g1_i1.p1
OG0000000	N0	n868	0.04878048780487805	Non-Terminal	PNIG1_longiso_PNIG1_DN3649_c0_g2_i5.p1, CJAP1_longiso_CJAP1_DN8654_c2_g1_i1.p1, PMAC3_longiso_PMAC3_DN497_c12_g1_i10.p1, PMAC3_longiso_PMAC3_DN13545_c1_g1_i2.p1, PMAC3_longiso_PMAC3_DN13694_c1_g1_i1.p1, GMAR2_longiso_GMAR2_DN4136_c0_g4_i1.p1, CNIP1_longiso_CNIP1_DN14670_c0_g1_i1.p1, CJAP1_longiso_CJAP1_DN8654_c5_g1_i1.p1, PNIG1_longiso_PNIG1_DN13353_c0_g4_i1.p1, PMAC3_longiso_PMAC3_DN11369_c2_g2_…	OTAU1_longiso_OTAU1_DN0_c0_g2436_i1.p1, PMAC3_longiso_PMAC3_DN12933_c3_g1_i1.p2, PMAC3_longiso_PMAC3_DN9242_c2_g2_i2.p1, PMAC3_longiso_PMAC3_DN538_c6_g1_i1.p1, SLON1_longiso_SLON1_DN4734_c0_g2_i3.p1, PMAC3_longiso_PMAC3_DN12013_c1_g1_i3.p1, AINS1_longiso_AINS1_DN6383_c0_g1_i1.p1, PMAC3_longiso_PMAC3_DN1692_c3_g1_i1.p1, PMAC3_longiso_PMAC3_DN7439_c6_g1_i1.p1, PMAC3_longiso_PMAC3_DN12025_c0_g2_i1.p…
OG0000000	N0	n869	0.07317073170731707	Non-Terminal	PNIG1_longiso_PNIG1_DN3649_c0_g2_i5.p1, CJAP1_longiso_CJAP1_DN8654_c2_g1_i1.p1, PMAC3_longiso_PMAC3_DN497_c12_g1_i10.p1, PMAC3_longiso_PMAC3_DN13545_c1_g1_i2.p1, PMAC3_longiso_PMAC3_DN13694_c1_g1_i1.p1, GMAR2_longiso_GMAR2_DN4136_c0_g4_i1.p1, CNIP1_longiso_CNIP1_DN14670_c0_g1_i1.p1	CJAP1_longiso_CJAP1_DN8654_c5_g1_i1.p1, PNIG1_longiso_PNIG1_DN13353_c0_g4_i1.p1, PMAC3_longiso_PMAC3_DN11369_c2_g2_i4.p1
OG0000000	PMAC3_longiso	n873	1.0	Terminal	PMAC3_longiso_PMAC3_DN497_c12_g1_i10.p1, PMAC3_longiso_PMAC3_DN13545_c1_g1_i2.p1	PMAC3_longiso_PMAC3_DN13694_c1_g1_i1.p1
OG0000000	PMAC3_longiso	n874	1.0	Terminal	PMAC3_longiso_PMAC3_DN497_c12_g1_i10.p1	PMAC3_longiso_PMAC3_DN13545_c1_g1_i2.p1
OG0000000	N2	n880	0.02564102564102564	Non-Terminal	PMAC3_longiso_PMAC3_DN12933_c3_g1_i1.p2, PMAC3_longiso_PMAC3_DN9242_c2_g2_i2.p1, PMAC3_longiso_PMAC3_DN538_c6_g1_i1.p1	SLON1_longiso_SLON1_DN4734_c0_g2_i3.p1, PMAC3_longiso_PMAC3_DN12013_c1_g1_i3.p1, AINS1_longiso_AINS1_DN6383_c0_g1_i1.p1, PMAC3_longiso_PMAC3_DN1692_c3_g1_i1.p1, PMAC3_longiso_PMAC3_DN7439_c6_g1_i1.p1, PMAC3_longiso_PMAC3_DN12025_c0_g2_i1.p1, PMAC3_longiso_PMAC3_DN10626_c6_g1_i1.p1
OG0000000	PMAC3_longiso	n881	1.0	Terminal	PMAC3_longiso_PMAC3_DN12933_c3_g1_i1.p2, PMAC3_longiso_PMAC3_DN9242_c2_g2_i2.p1	PMAC3_longiso_PMAC3_DN538_c6_g1_i1.p1
OG0000000	PMAC3_longiso	n882	1.0	Terminal	PMAC3_longiso_PMAC3_DN12933_c3_g1_i1.p2	PMAC3_longiso_PMAC3_DN9242_c2_g2_i2.p1
OG0000000	N2	n883	0.02564102564102564	Non-Terminal	SLON1_longiso_SLON1_DN4734_c0_g2_i3.p1, PMAC3_longiso_PMAC3_DN12013_c1_g1_i3.p1, AINS1_longiso_AINS1_DN6383_c0_g1_i1.p1, PMAC3_longiso_PMAC3_DN1692_c3_g1_i1.p1, PMAC3_longiso_PMAC3_DN7439_c6_g1_i1.p1, PMAC3_longiso_PMAC3_DN12025_c0_g2_i1.p1	PMAC3_longiso_PMAC3_DN10626_c6_g1_i1.p1
OG0000000	N2	n884	0.02564102564102564	Non-Terminal	SLON1_longiso_SLON1_DN4734_c0_g2_i3.p1, PMAC3_longiso_PMAC3_DN12013_c1_g1_i3.p1	AINS1_longiso_AINS1_DN6383_c0_g1_i1.p1, PMAC3_longiso_PMAC3_DN1692_c3_g1_i1.p1, PMAC3_longiso_PMAC3_DN7439_c6_g1_i1.p1, PMAC3_longiso_PMAC3_DN12025_c0_g2_i1.p1
OG0000000	PMAC3_longiso	n887	1.0	Terminal	PMAC3_longiso_PMAC3_DN1692_c3_g1_i1.p1, PMAC3_longiso_PMAC3_DN7439_c6_g1_i1.p1	PMAC3_longiso_PMAC3_DN12025_c0_g2_i1.p1
OG0000000	PMAC3_longiso	n888	1.0	Terminal	PMAC3_longiso_PMAC3_DN1692_c3_g1_i1.p1	PMAC3_longiso_PMAC3_DN7439_c6_g1_i1.p1
OG0000000	PNIG1_longiso	n891	1.0	Terminal	PNIG1_longiso_PNIG1_DN20329_c0_g1_i4.p1	PNIG1_longiso_PNIG1_DN22158_c1_g1_i1.p1
OG0000000	CJAP1_longiso	n892	1.0	Terminal	CJAP1_longiso_CJAP1_DN11523_c2_g1_i2.p1	CJAP1_longiso_CJAP1_DN21191_c1_g1_i1.p1
OG0000000	PMAC3_longiso	n893	1.0	Terminal	PMAC3_longiso_PMAC3_DN4071_c1_g4_i1.p2, PMAC3_longiso_PMAC3_DN5306_c0_g4_i1.p2, PMAC3_longiso_PMAC3_DN7271_c0_g4_i1.p1, PMAC3_longiso_PMAC3_DN54515_c0_g1_i1.p1, PMAC3_longiso_PMAC3_DN12241_c0_g1_i1.p1, PMAC3_longiso_PMAC3_DN15147_c0_g1_i2.p1, PMAC3_longiso_PMAC3_DN17631_c0_g1_i1.p1	PMAC3_longiso_PMAC3_DN54347_c0_g1_i1.p1, PMAC3_longiso_PMAC3_DN7271_c0_g6_i1.p1, PMAC3_longiso_PMAC3_DN15333_c0_g3_i3.p1
OG0000000	PMAC3_longiso	n894	1.0	Terminal	PMAC3_longiso_PMAC3_DN4071_c1_g4_i1.p2, PMAC3_longiso_PMAC3_DN5306_c0_g4_i1.p2	PMAC3_longiso_PMAC3_DN7271_c0_g4_i1.p1, PMAC3_longiso_PMAC3_DN54515_c0_g1_i1.p1, PMAC3_longiso_PMAC3_DN12241_c0_g1_i1.p1, PMAC3_longiso_PMAC3_DN15147_c0_g1_i2.p1, PMAC3_longiso_PMAC3_DN17631_c0_g1_i1.p1
OG0000000	PMAC3_longiso	n895	1.0	Terminal	PMAC3_longiso_PMAC3_DN4071_c1_g4_i1.p2	PMAC3_longiso_PMAC3_DN5306_c0_g4_i1.p2
OG0000000	PMAC3_longiso	n896	1.0	Terminal	PMAC3_longiso_PMAC3_DN7271_c0_g4_i1.p1	PMAC3_longiso_PMAC3_DN54515_c0_g1_i1.p1, PMAC3_longiso_PMAC3_DN12241_c0_g1_i1.p1, PMAC3_longiso_PMAC3_DN15147_c0_g1_i2.p1, PMAC3_longiso_PMAC3_DN17631_c0_g1_i1.p1
OG0000000	PMAC3_longiso	n897	1.0	Terminal	PMAC3_longiso_PMAC3_DN54515_c0_g1_i1.p1, PMAC3_longiso_PMAC3_DN12241_c0_g1_i1.p1, PMAC3_longiso_PMAC3_DN15147_c0_g1_i2.p1	PMAC3_longiso_PMAC3_DN17631_c0_g1_i1.p1
OG0000000	PMAC3_longiso	n898	1.0	Terminal	PMAC3_longiso_PMAC3_DN54515_c0_g1_i1.p1, PMAC3_longiso_PMAC3_DN12241_c0_g1_i1.p1	PMAC3_longiso_PMAC3_DN15147_c0_g1_i2.p1
OG0000000	PMAC3_longiso	n899	1.0	Terminal	PMAC3_longiso_PMAC3_DN54515_c0_g1_i1.p1	PMAC3_longiso_PMAC3_DN12241_c0_g1_i1.p1
OG0000000	PMAC3_longiso	n900	1.0	Terminal	PMAC3_longiso_PMAC3_DN54347_c0_g1_i1.p1, PMAC3_longiso_PMAC3_DN7271_c0_g6_i1.p1	PMAC3_longiso_PMAC3_DN15333_c0_g3_i3.p1
OG0000000	PMAC3_longiso	n901	1.0	Terminal	PMAC3_longiso_PMAC3_DN54347_c0_g1_i1.p1	PMAC3_longiso_PMAC3_DN7271_c0_g6_i1.p1
OG0000000	PMAC3_longiso	n903	1.0	Terminal	PMAC3_longiso_PMAC3_DN3446_c2_g2_i1.p1	PMAC3_longiso_PMAC3_DN3332_c4_g1_i1.p1
OG0000000	CJAP1_longiso	n904	1.0	Terminal	CJAP1_longiso_CJAP1_DN5288_c0_g2_i1.p1	CJAP1_longiso_CJAP1_DN6786_c0_g1_i1.p1
OG0000000	N0	n905	0.04878048780487805	Non-Terminal	CNIP1_longiso_CNIP1_DN1963_c12_g2_i1.p1, PNIG1_longiso_PNIG1_DN24934_c0_g1_i1.p1	CNIP1_longiso_CNIP1_DN1963_c5_g1_i1.p1, CJAP1_longiso_CJAP1_DN9151_c0_g1_i2.p1, CNIP1_longiso_CNIP1_DN4265_c2_g1_i1.p1, CNIP1_longiso_CNIP1_DN11983_c0_g1_i1.p1, NGUT3_longiso_NGUT3_DN36960_c0_g1_i1.p1, CFRI1_longiso_CFRI1_DN2855_c1_g3_i1.p1, PNIG1_longiso_PNIG1_DN13384_c2_g2_i2.p1, LCUE1_longiso_LCUE1_DN72015_c0_g1_i1.p1, CLAE1_longiso_CLAE1_DN6195_c0_g4_i3.p1, ABIS2_longiso_ABIS2_DN127661_c0_g1_…
OG0000000	N0	n908	0.024390243902439025	Non-Terminal	CNIP1_longiso_CNIP1_DN1963_c5_g1_i1.p1, CJAP1_longiso_CJAP1_DN9151_c0_g1_i2.p1	CNIP1_longiso_CNIP1_DN4265_c2_g1_i1.p1, CNIP1_longiso_CNIP1_DN11983_c0_g1_i1.p1, NGUT3_longiso_NGUT3_DN36960_c0_g1_i1.p1
OG0000000	CNIP1_longiso	n911	1.0	Terminal	CNIP1_longiso_CNIP1_DN4265_c2_g1_i1.p1	CNIP1_longiso_CNIP1_DN11983_c0_g1_i1.p1
OG0000000	HMEG1_longiso	n918	1.0	Terminal	HMEG1_longiso_HMEG1_DN11122_c0_g1_i1.p1	HMEG1_longiso_HMEG1_DN11122_c0_g4_i1.p1
OG0000000	CNIP1_longiso	n921	1.0	Terminal	CNIP1_longiso_CNIP1_DN3795_c1_g3_i1.p1	CNIP1_longiso_CNIP1_DN23575_c0_g1_i1.p1
OG0000000	PNIG1_longiso	n923	1.0	Terminal	PNIG1_longiso_PNIG1_DN7590_c5_g1_i1.p1, PNIG1_longiso_PNIG1_DN63382_c0_g1_i1.p1	PNIG1_longiso_PNIG1_DN16985_c0_g1_i2.p1
OG0000000	PNIG1_longiso	n924	1.0	Terminal	PNIG1_longiso_PNIG1_DN7590_c5_g1_i1.p1	PNIG1_longiso_PNIG1_DN63382_c0_g1_i1.p1
OG0000000	CJAP1_longiso	n926	1.0	Terminal	CJAP1_longiso_CJAP1_DN14064_c6_g1_i1.p1	CJAP1_longiso_CJAP1_DN10771_c3_g1_i1.p1, CJAP1_longiso_CJAP1_DN7313_c0_g2_i1.p1
OG0000000	CJAP1_longiso	n927	1.0	Terminal	CJAP1_longiso_CJAP1_DN10771_c3_g1_i1.p1	CJAP1_longiso_CJAP1_DN7313_c0_g2_i1.p1
OG0000000	CJAP1_longiso	n929	1.0	Terminal	CJAP1_longiso_CJAP1_DN25944_c0_g1_i1.p1, CJAP1_longiso_CJAP1_DN9198_c0_g2_i1.p1, CJAP1_longiso_CJAP1_DN10134_c1_g2_i1.p1, CJAP1_longiso_CJAP1_DN27634_c0_g1_i1.p1	CJAP1_longiso_CJAP1_DN12442_c0_g2_i2.p1
OG0000000	CJAP1_longiso	n930	1.0	Terminal	CJAP1_longiso_CJAP1_DN25944_c0_g1_i1.p1, CJAP1_longiso_CJAP1_DN9198_c0_g2_i1.p1, CJAP1_longiso_CJAP1_DN10134_c1_g2_i1.p1	CJAP1_longiso_CJAP1_DN27634_c0_g1_i1.p1
OG0000000	CJAP1_longiso	n931	1.0	Terminal	CJAP1_longiso_CJAP1_DN25944_c0_g1_i1.p1	CJAP1_longiso_CJAP1_DN9198_c0_g2_i1.p1, CJAP1_longiso_CJAP1_DN10134_c1_g2_i1.p1
OG0000000	CJAP1_longiso	n932	1.0	Terminal	CJAP1_longiso_CJAP1_DN9198_c0_g2_i1.p1	CJAP1_longiso_CJAP1_DN10134_c1_g2_i1.p1
OG0000000	N0	n933	0.04878048780487805	Non-Terminal	PMAC3_longiso_PMAC3_DN11369_c0_g3_i2.p1, CJAP1_longiso_CJAP1_DN4861_c0_g1_i1.p1, CJAP1_longiso_CJAP1_DN7713_c0_g1_i1.p1, CJAP1_longiso_CJAP1_DN20697_c0_g1_i1.p1, CJAP1_longiso_CJAP1_DN8741_c0_g2_i4.p1, CJAP1_longiso_CJAP1_DN6316_c0_g2_i1.p1, CJAP1_longiso_CJAP1_DN3505_c1_g1_i4.p1, CJAP1_longiso_CJAP1_DN3505_c0_g2_i1.p1, CJAP1_longiso_CJAP1_DN6387_c0_g1_i1.p1, CJAP1_longiso_CJAP1_DN5288_c0_g4_i1.p…	GMAR2_longiso_GMAR2_DN6634_c0_g1_i1.p1, CJAP1_longiso_CJAP1_DN45466_c0_g1_i1.p1
OG0000000	N0	n934	0.21951219512195122	Non-Terminal	PMAC3_longiso_PMAC3_DN11369_c0_g3_i2.p1, CJAP1_longiso_CJAP1_DN4861_c0_g1_i1.p1, CJAP1_longiso_CJAP1_DN7713_c0_g1_i1.p1, CJAP1_longiso_CJAP1_DN20697_c0_g1_i1.p1, CJAP1_longiso_CJAP1_DN8741_c0_g2_i4.p1, CJAP1_longiso_CJAP1_DN6316_c0_g2_i1.p1, CJAP1_longiso_CJAP1_DN3505_c1_g1_i4.p1, CJAP1_longiso_CJAP1_DN3505_c0_g2_i1.p1, CJAP1_longiso_CJAP1_DN6387_c0_g1_i1.p1, CJAP1_longiso_CJAP1_DN5288_c0_g4_i1.p…	SLON1_longiso_SLON1_DN8611_c3_g1_i1.p1, NGUT3_longiso_NGUT3_DN15738_c0_g7_i2.p1, TFER2_longiso_TFER2_DN8100_c0_g1_i1.p1, BZAR1_longiso_BZAR1_DN1207_c0_g1_i2.p1, GMAR2_longiso_GMAR2_DN37102_c0_g1_i1.p1, CJAP1_longiso_CJAP1_DN5029_c13_g1_i1.p1, GMAR2_longiso_GMAR2_DN5643_c1_g2_i1.p1, GMAR2_longiso_GMAR2_DN5643_c1_g1_i1.p1, GMAR2_longiso_GMAR2_DN24437_c0_g1_i1.p1, GMAR2_longiso_GMAR2_DN18061_c0_g1_i…
OG0000000	N2	n936	0.07692307692307693	Non-Terminal	PMAC3_longiso_PMAC3_DN11369_c0_g3_i2.p1, CJAP1_longiso_CJAP1_DN4861_c0_g1_i1.p1, CJAP1_longiso_CJAP1_DN7713_c0_g1_i1.p1, CJAP1_longiso_CJAP1_DN20697_c0_g1_i1.p1, CJAP1_longiso_CJAP1_DN8741_c0_g2_i4.p1, CJAP1_longiso_CJAP1_DN6316_c0_g2_i1.p1, CJAP1_longiso_CJAP1_DN3505_c1_g1_i4.p1, CJAP1_longiso_CJAP1_DN3505_c0_g2_i1.p1, CJAP1_longiso_CJAP1_DN6387_c0_g1_i1.p1, CJAP1_longiso_CJAP1_DN5288_c0_g4_i1.p…	LHIN1_longiso_LHIN1_DN22985_c0_g1_i1.p1, PNIG1_longiso_PNIG1_DN15918_c5_g1_i1.p1, PNIG1_longiso_PNIG1_DN7677_c8_g1_i1.p1, PNIG1_longiso_PNIG1_DN49990_c0_g1_i1.p1, PMAC3_longiso_PMAC3_DN3151_c0_g9_i1.p1
OG0000000	N2	n937	0.05128205128205128	Non-Terminal	PMAC3_longiso_PMAC3_DN11369_c0_g3_i2.p1, CJAP1_longiso_CJAP1_DN4861_c0_g1_i1.p1, CJAP1_longiso_CJAP1_DN7713_c0_g1_i1.p1, CJAP1_longiso_CJAP1_DN20697_c0_g1_i1.p1, CJAP1_longiso_CJAP1_DN8741_c0_g2_i4.p1, CJAP1_longiso_CJAP1_DN6316_c0_g2_i1.p1, CJAP1_longiso_CJAP1_DN3505_c1_g1_i4.p1, CJAP1_longiso_CJAP1_DN3505_c0_g2_i1.p1, CJAP1_longiso_CJAP1_DN6387_c0_g1_i1.p1, CJAP1_longiso_CJAP1_DN5288_c0_g4_i1.p…	GMAR2_longiso_GMAR2_DN5643_c0_g2_i5.p1, PNIG1_longiso_PNIG1_DN52195_c0_g1_i1.p1
OG0000000	N2	n938	0.05128205128205128	Non-Terminal	PMAC3_longiso_PMAC3_DN11369_c0_g3_i2.p1, CJAP1_longiso_CJAP1_DN4861_c0_g1_i1.p1, CJAP1_longiso_CJAP1_DN7713_c0_g1_i1.p1, CJAP1_longiso_CJAP1_DN20697_c0_g1_i1.p1, CJAP1_longiso_CJAP1_DN8741_c0_g2_i4.p1, CJAP1_longiso_CJAP1_DN6316_c0_g2_i1.p1, CJAP1_longiso_CJAP1_DN3505_c1_g1_i4.p1, CJAP1_longiso_CJAP1_DN3505_c0_g2_i1.p1, CJAP1_longiso_CJAP1_DN6387_c0_g1_i1.p1, CJAP1_longiso_CJAP1_DN5288_c0_g4_i1.p…	GMAR2_longiso_GMAR2_DN4132_c2_g3_i2.p1, GMAR2_longiso_GMAR2_DN13884_c0_g1_i2.p1, GMAR2_longiso_GMAR2_DN9543_c0_g1_i1.p1, CJAP1_longiso_CJAP1_DN6707_c0_g1_i1.p1, CJAP1_longiso_CJAP1_DN43835_c0_g1_i1.p1, CJAP1_longiso_CJAP1_DN3834_c0_g2_i1.p1, CJAP1_longiso_CJAP1_DN6001_c0_g1_i1.p1, CJAP1_longiso_CJAP1_DN9198_c1_g1_i1.p1, CJAP1_longiso_CJAP1_DN12648_c0_g2_i2.p1, CJAP1_longiso_CJAP1_DN6387_c3_g1_i1.…
OG0000000	CJAP1_longiso	n942	1.0	Terminal	CJAP1_longiso_CJAP1_DN4861_c0_g1_i1.p1, CJAP1_longiso_CJAP1_DN7713_c0_g1_i1.p1, CJAP1_longiso_CJAP1_DN20697_c0_g1_i1.p1, CJAP1_longiso_CJAP1_DN8741_c0_g2_i4.p1, CJAP1_longiso_CJAP1_DN6316_c0_g2_i1.p1	CJAP1_longiso_CJAP1_DN3505_c1_g1_i4.p1, CJAP1_longiso_CJAP1_DN3505_c0_g2_i1.p1, CJAP1_longiso_CJAP1_DN6387_c0_g1_i1.p1, CJAP1_longiso_CJAP1_DN5288_c0_g4_i1.p1, CJAP1_longiso_CJAP1_DN7297_c0_g4_i1.p1, CJAP1_longiso_CJAP1_DN5029_c9_g1_i1.p1, CJAP1_longiso_CJAP1_DN5434_c0_g1_i2.p1
OG0000000	CJAP1_longiso	n943	1.0	Terminal	CJAP1_longiso_CJAP1_DN4861_c0_g1_i1.p1	CJAP1_longiso_CJAP1_DN7713_c0_g1_i1.p1, CJAP1_longiso_CJAP1_DN20697_c0_g1_i1.p1, CJAP1_longiso_CJAP1_DN8741_c0_g2_i4.p1, CJAP1_longiso_CJAP1_DN6316_c0_g2_i1.p1
OG0000000	CJAP1_longiso	n944	1.0	Terminal	CJAP1_longiso_CJAP1_DN7713_c0_g1_i1.p1, CJAP1_longiso_CJAP1_DN20697_c0_g1_i1.p1	CJAP1_longiso_CJAP1_DN8741_c0_g2_i4.p1, CJAP1_longiso_CJAP1_DN6316_c0_g2_i1.p1
OG0000000	CJAP1_longiso	n945	1.0	Terminal	CJAP1_longiso_CJAP1_DN7713_c0_g1_i1.p1	CJAP1_longiso_CJAP1_DN20697_c0_g1_i1.p1
OG0000000	CJAP1_longiso	n946	1.0	Terminal	CJAP1_longiso_CJAP1_DN8741_c0_g2_i4.p1	CJAP1_longiso_CJAP1_DN6316_c0_g2_i1.p1
OG0000000	CJAP1_longiso	n947	1.0	Terminal	CJAP1_longiso_CJAP1_DN3505_c1_g1_i4.p1, CJAP1_longiso_CJAP1_DN3505_c0_g2_i1.p1, CJAP1_longiso_CJAP1_DN6387_c0_g1_i1.p1, CJAP1_longiso_CJAP1_DN5288_c0_g4_i1.p1	CJAP1_longiso_CJAP1_DN7297_c0_g4_i1.p1, CJAP1_longiso_CJAP1_DN5029_c9_g1_i1.p1, CJAP1_longiso_CJAP1_DN5434_c0_g1_i2.p1
OG0000000	CJAP1_longiso	n948	1.0	Terminal	CJAP1_longiso_CJAP1_DN3505_c1_g1_i4.p1, CJAP1_longiso_CJAP1_DN3505_c0_g2_i1.p1	CJAP1_longiso_CJAP1_DN6387_c0_g1_i1.p1, CJAP1_longiso_CJAP1_DN5288_c0_g4_i1.p1
OG0000000	CJAP1_longiso	n949	1.0	Terminal	CJAP1_longiso_CJAP1_DN3505_c1_g1_i4.p1	CJAP1_longiso_CJAP1_DN3505_c0_g2_i1.p1
OG0000000	CJAP1_longiso	n950	1.0	Terminal	CJAP1_longiso_CJAP1_DN6387_c0_g1_i1.p1	CJAP1_longiso_CJAP1_DN5288_c0_g4_i1.p1
OG0000000	CJAP1_longiso	n951	1.0	Terminal	CJAP1_longiso_CJAP1_DN7297_c0_g4_i1.p1, CJAP1_longiso_CJAP1_DN5029_c9_g1_i1.p1	CJAP1_longiso_CJAP1_DN5434_c0_g1_i2.p1
OG0000000	CJAP1_longiso	n952	1.0	Terminal	CJAP1_longiso_CJAP1_DN7297_c0_g4_i1.p1	CJAP1_longiso_CJAP1_DN5029_c9_g1_i1.p1
OG0000000	GMAR2_longiso	n954	1.0	Terminal	GMAR2_longiso_GMAR2_DN4132_c2_g3_i2.p1	GMAR2_longiso_GMAR2_DN13884_c0_g1_i2.p1, GMAR2_longiso_GMAR2_DN9543_c0_g1_i1.p1
OG0000000	GMAR2_longiso	n955	1.0	Terminal	GMAR2_longiso_GMAR2_DN13884_c0_g1_i2.p1	GMAR2_longiso_GMAR2_DN9543_c0_g1_i1.p1
OG0000000	CJAP1_longiso	n960	1.0	Terminal	CJAP1_longiso_CJAP1_DN6707_c0_g1_i1.p1, CJAP1_longiso_CJAP1_DN43835_c0_g1_i1.p1, CJAP1_longiso_CJAP1_DN3834_c0_g2_i1.p1, CJAP1_longiso_CJAP1_DN6001_c0_g1_i1.p1, CJAP1_longiso_CJAP1_DN9198_c1_g1_i1.p1, CJAP1_longiso_CJAP1_DN12648_c0_g2_i2.p1, CJAP1_longiso_CJAP1_DN6387_c3_g1_i1.p1, CJAP1_longiso_CJAP1_DN6727_c1_g1_i1.p1, CJAP1_longiso_CJAP1_DN11610_c0_g1_i2.p1, CJAP1_longiso_CJAP1_DN11523_c3_g1_i1…	CJAP1_longiso_CJAP1_DN6387_c3_g2_i1.p1
OG0000000	CJAP1_longiso	n961	1.0	Terminal	CJAP1_longiso_CJAP1_DN6707_c0_g1_i1.p1, CJAP1_longiso_CJAP1_DN43835_c0_g1_i1.p1, CJAP1_longiso_CJAP1_DN3834_c0_g2_i1.p1, CJAP1_longiso_CJAP1_DN6001_c0_g1_i1.p1, CJAP1_longiso_CJAP1_DN9198_c1_g1_i1.p1, CJAP1_longiso_CJAP1_DN12648_c0_g2_i2.p1, CJAP1_longiso_CJAP1_DN6387_c3_g1_i1.p1, CJAP1_longiso_CJAP1_DN6727_c1_g1_i1.p1	CJAP1_longiso_CJAP1_DN11610_c0_g1_i2.p1, CJAP1_longiso_CJAP1_DN11523_c3_g1_i1.p1, CJAP1_longiso_CJAP1_DN11523_c0_g5_i1.p1, CJAP1_longiso_CJAP1_DN11523_c1_g2_i2.p1
OG0000000	CJAP1_longiso	n962	1.0	Terminal	CJAP1_longiso_CJAP1_DN6707_c0_g1_i1.p1, CJAP1_longiso_CJAP1_DN43835_c0_g1_i1.p1, CJAP1_longiso_CJAP1_DN3834_c0_g2_i1.p1, CJAP1_longiso_CJAP1_DN6001_c0_g1_i1.p1	CJAP1_longiso_CJAP1_DN9198_c1_g1_i1.p1, CJAP1_longiso_CJAP1_DN12648_c0_g2_i2.p1, CJAP1_longiso_CJAP1_DN6387_c3_g1_i1.p1, CJAP1_longiso_CJAP1_DN6727_c1_g1_i1.p1
OG0000000	CJAP1_longiso	n963	1.0	Terminal	CJAP1_longiso_CJAP1_DN6707_c0_g1_i1.p1, CJAP1_longiso_CJAP1_DN43835_c0_g1_i1.p1, CJAP1_longiso_CJAP1_DN3834_c0_g2_i1.p1	CJAP1_longiso_CJAP1_DN6001_c0_g1_i1.p1
OG0000000	CJAP1_longiso	n964	1.0	Terminal	CJAP1_longiso_CJAP1_DN6707_c0_g1_i1.p1, CJAP1_longiso_CJAP1_DN43835_c0_g1_i1.p1	CJAP1_longiso_CJAP1_DN3834_c0_g2_i1.p1
OG0000000	CJAP1_longiso	n965	1.0	Terminal	CJAP1_longiso_CJAP1_DN6707_c0_g1_i1.p1	CJAP1_longiso_CJAP1_DN43835_c0_g1_i1.p1
OG0000000	CJAP1_longiso	n966	1.0	Terminal	CJAP1_longiso_CJAP1_DN9198_c1_g1_i1.p1, CJAP1_longiso_CJAP1_DN12648_c0_g2_i2.p1	CJAP1_longiso_CJAP1_DN6387_c3_g1_i1.p1, CJAP1_longiso_CJAP1_DN6727_c1_g1_i1.p1
OG0000000	CJAP1_longiso	n967	1.0	Terminal	CJAP1_longiso_CJAP1_DN9198_c1_g1_i1.p1	CJAP1_longiso_CJAP1_DN12648_c0_g2_i2.p1
OG0000000	CJAP1_longiso	n968	1.0	Terminal	CJAP1_longiso_CJAP1_DN6387_c3_g1_i1.p1	CJAP1_longiso_CJAP1_DN6727_c1_g1_i1.p1
OG0000000	CJAP1_longiso	n969	1.0	Terminal	CJAP1_longiso_CJAP1_DN11610_c0_g1_i2.p1	CJAP1_longiso_CJAP1_DN11523_c3_g1_i1.p1, CJAP1_longiso_CJAP1_DN11523_c0_g5_i1.p1, CJAP1_longiso_CJAP1_DN11523_c1_g2_i2.p1
OG0000000	CJAP1_longiso	n970	1.0	Terminal	CJAP1_longiso_CJAP1_DN11523_c3_g1_i1.p1	CJAP1_longiso_CJAP1_DN11523_c0_g5_i1.p1, CJAP1_longiso_CJAP1_DN11523_c1_g2_i2.p1
OG0000000	CJAP1_longiso	n971	1.0	Terminal	CJAP1_longiso_CJAP1_DN11523_c0_g5_i1.p1	CJAP1_longiso_CJAP1_DN11523_c1_g2_i2.p1
OG0000000	PNIG1_longiso	n975	1.0	Terminal	PNIG1_longiso_PNIG1_DN15918_c5_g1_i1.p1, PNIG1_longiso_PNIG1_DN7677_c8_g1_i1.p1	PNIG1_longiso_PNIG1_DN49990_c0_g1_i1.p1
OG0000000	PNIG1_longiso	n976	1.0	Terminal	PNIG1_longiso_PNIG1_DN15918_c5_g1_i1.p1	PNIG1_longiso_PNIG1_DN7677_c8_g1_i1.p1
OG0000000	N0	n978	0.24390243902439024	Non-Terminal	NGUT3_longiso_NGUT3_DN15738_c0_g7_i2.p1, TFER2_longiso_TFER2_DN8100_c0_g1_i1.p1, BZAR1_longiso_BZAR1_DN1207_c0_g1_i2.p1, GMAR2_longiso_GMAR2_DN37102_c0_g1_i1.p1, CJAP1_longiso_CJAP1_DN5029_c13_g1_i1.p1, GMAR2_longiso_GMAR2_DN5643_c1_g2_i1.p1, GMAR2_longiso_GMAR2_DN5643_c1_g1_i1.p1, GMAR2_longiso_GMAR2_DN24437_c0_g1_i1.p1, GMAR2_longiso_GMAR2_DN18061_c0_g1_i1.p1, GMAR2_longiso_GMAR2_DN24230_c0_g1_…	CNIP1_longiso_CNIP1_DN26104_c0_g1_i1.p1, HMEG1_longiso_HMEG1_DN4868_c0_g3_i1.p1, HMEG1_longiso_HMEG1_DN7431_c1_g2_i1.p1, HMEG1_longiso_HMEG1_DN10038_c1_g4_i1.p1, HMEG1_longiso_HMEG1_DN14267_c0_g1_i1.p1, HMEG1_longiso_HMEG1_DN4868_c3_g1_i2.p1, HMEG1_longiso_HMEG1_DN9170_c2_g1_i1.p1, HMEG1_longiso_HMEG1_DN14257_c0_g1_i1.p1, HMEG1_longiso_HMEG1_DN7431_c1_g1_i2.p1, HMEG1_longiso_HMEG1_DN9283_c0_g2_i1…
OG0000000	N0	n980	0.04878048780487805	Non-Terminal	TFER2_longiso_TFER2_DN8100_c0_g1_i1.p1, BZAR1_longiso_BZAR1_DN1207_c0_g1_i2.p1, GMAR2_longiso_GMAR2_DN37102_c0_g1_i1.p1, CJAP1_longiso_CJAP1_DN5029_c13_g1_i1.p1, GMAR2_longiso_GMAR2_DN5643_c1_g2_i1.p1, GMAR2_longiso_GMAR2_DN5643_c1_g1_i1.p1, GMAR2_longiso_GMAR2_DN24437_c0_g1_i1.p1, GMAR2_longiso_GMAR2_DN18061_c0_g1_i1.p1, GMAR2_longiso_GMAR2_DN24230_c0_g1_i1.p1, GMAR2_longiso_GMAR2_DN5322_c5_g4_i…	GMAR2_longiso_GMAR2_DN8905_c0_g1_i3.p1, CJAP1_longiso_CJAP1_DN30036_c0_g1_i1.p1, CJAP1_longiso_CJAP1_DN3505_c2_g1_i1.p1, CJAP1_longiso_CJAP1_DN4026_c4_g1_i3.p1, CJAP1_longiso_CJAP1_DN49637_c0_g1_i1.p1, CJAP1_longiso_CJAP1_DN27321_c0_g1_i1.p1, GMAR2_longiso_GMAR2_DN4550_c2_g1_i1.p1, GMAR2_longiso_GMAR2_DN4714_c1_g3_i1.p1, GMAR2_longiso_GMAR2_DN5643_c3_g1_i1.p1, GMAR2_longiso_GMAR2_DN7357_c1_g1_i1.…
OG0000000	N0	n981	0.024390243902439025	Non-Terminal	TFER2_longiso_TFER2_DN8100_c0_g1_i1.p1, BZAR1_longiso_BZAR1_DN1207_c0_g1_i2.p1, GMAR2_longiso_GMAR2_DN37102_c0_g1_i1.p1, CJAP1_longiso_CJAP1_DN5029_c13_g1_i1.p1, GMAR2_longiso_GMAR2_DN5643_c1_g2_i1.p1, GMAR2_longiso_GMAR2_DN5643_c1_g1_i1.p1, GMAR2_longiso_GMAR2_DN24437_c0_g1_i1.p1, GMAR2_longiso_GMAR2_DN18061_c0_g1_i1.p1, GMAR2_longiso_GMAR2_DN24230_c0_g1_i1.p1, GMAR2_longiso_GMAR2_DN5322_c5_g4_i…	HRED1_longiso_HRED1_DN20783_c0_g1_i1.p1, GMAR2_longiso_GMAR2_DN5957_c1_g2_i2.p1, GMAR2_longiso_GMAR2_DN7564_c0_g2_i1.p1
OG0000000	N0	n983	0.04878048780487805	Non-Terminal	BZAR1_longiso_BZAR1_DN1207_c0_g1_i2.p1, GMAR2_longiso_GMAR2_DN37102_c0_g1_i1.p1, CJAP1_longiso_CJAP1_DN5029_c13_g1_i1.p1, GMAR2_longiso_GMAR2_DN5643_c1_g2_i1.p1, GMAR2_longiso_GMAR2_DN5643_c1_g1_i1.p1, GMAR2_longiso_GMAR2_DN24437_c0_g1_i1.p1, GMAR2_longiso_GMAR2_DN18061_c0_g1_i1.p1, GMAR2_longiso_GMAR2_DN24230_c0_g1_i1.p1, GMAR2_longiso_GMAR2_DN5322_c5_g4_i1.p1, GMAR2_longiso_GMAR2_DN5693_c0_g1_i…	CJAP1_longiso_CJAP1_DN15870_c0_g1_i8.p2, GMAR2_longiso_GMAR2_DN10345_c0_g2_i1.p1, GMAR2_longiso_GMAR2_DN1854_c0_g6_i1.p1, BSLA1_longiso_BSLA1_DN4806_c0_g2_i1.p1, CNIP1_longiso_CNIP1_DN15252_c0_g1_i1.p1, GMAR2_longiso_GMAR2_DN2633_c1_g1_i1.p1
OG0000000	N2	n984	0.10256410256410256	Non-Terminal	BZAR1_longiso_BZAR1_DN1207_c0_g1_i2.p1, GMAR2_longiso_GMAR2_DN37102_c0_g1_i1.p1, CJAP1_longiso_CJAP1_DN5029_c13_g1_i1.p1, GMAR2_longiso_GMAR2_DN5643_c1_g2_i1.p1, GMAR2_longiso_GMAR2_DN5643_c1_g1_i1.p1, GMAR2_longiso_GMAR2_DN24437_c0_g1_i1.p1, GMAR2_longiso_GMAR2_DN18061_c0_g1_i1.p1, GMAR2_longiso_GMAR2_DN24230_c0_g1_i1.p1, GMAR2_longiso_GMAR2_DN5322_c5_g4_i1.p1, GMAR2_longiso_GMAR2_DN5693_c0_g1_i…	PNIG1_longiso_PNIG1_DN66073_c0_g1_i1.p1, GMAR2_longiso_GMAR2_DN9215_c6_g1_i1.p1, LPAL1_longiso_LPAL1_DN23670_c0_g1_i1.p1, LNIG1_longiso_LNIG1_DN19097_c0_g1_i1.p1, CJAP1_longiso_CJAP1_DN26386_c0_g1_i1.p1, CJAP1_longiso_CJAP1_DN14239_c0_g1_i1.p1, PMAC3_longiso_PMAC3_DN3014_c0_g2_i1.p1, CFUL1_longiso_CFUL1_DN17991_c0_g1_i1.p1, PURG1_longiso_PURG1_DN38570_c0_g1_i1.p1
OG0000000	N2	n985	0.02564102564102564	Non-Terminal	BZAR1_longiso_BZAR1_DN1207_c0_g1_i2.p1, GMAR2_longiso_GMAR2_DN37102_c0_g1_i1.p1, CJAP1_longiso_CJAP1_DN5029_c13_g1_i1.p1, GMAR2_longiso_GMAR2_DN5643_c1_g2_i1.p1, GMAR2_longiso_GMAR2_DN5643_c1_g1_i1.p1, GMAR2_longiso_GMAR2_DN24437_c0_g1_i1.p1, GMAR2_longiso_GMAR2_DN18061_c0_g1_i1.p1, GMAR2_longiso_GMAR2_DN24230_c0_g1_i1.p1, GMAR2_longiso_GMAR2_DN5322_c5_g4_i1.p1, GMAR2_longiso_GMAR2_DN5693_c0_g1_i…	GMAR2_longiso_GMAR2_DN9215_c2_g1_i1.p1, GMAR2_longiso_GMAR2_DN8808_c0_g1_i1.p1, GMAR2_longiso_GMAR2_DN5322_c5_g3_i5.p1, GMAR2_longiso_GMAR2_DN7207_c1_g2_i5.p1, GMAR2_longiso_GMAR2_DN9974_c0_g1_i1.p1, GMAR2_longiso_GMAR2_DN5700_c1_g1_i1.p1, GMAR2_longiso_GMAR2_DN37828_c0_g1_i1.p1, GMAR2_longiso_GMAR2_DN3839_c1_g3_i1.p1, GMAR2_longiso_GMAR2_DN4629_c1_g1_i5.p1, GMAR2_longiso_GMAR2_DN33369_c0_g1_i1.p…
OG0000000	N2	n986	0.05128205128205128	Non-Terminal	BZAR1_longiso_BZAR1_DN1207_c0_g1_i2.p1, GMAR2_longiso_GMAR2_DN37102_c0_g1_i1.p1, CJAP1_longiso_CJAP1_DN5029_c13_g1_i1.p1, GMAR2_longiso_GMAR2_DN5643_c1_g2_i1.p1, GMAR2_longiso_GMAR2_DN5643_c1_g1_i1.p1, GMAR2_longiso_GMAR2_DN24437_c0_g1_i1.p1, GMAR2_longiso_GMAR2_DN18061_c0_g1_i1.p1, GMAR2_longiso_GMAR2_DN24230_c0_g1_i1.p1, GMAR2_longiso_GMAR2_DN5322_c5_g4_i1.p1, GMAR2_longiso_GMAR2_DN5693_c0_g1_i…	GMAR2_longiso_GMAR2_DN9287_c1_g1_i1.p1, CJAP1_longiso_CJAP1_DN1610_c0_g1_i2.p1
OG0000000	N2	n987	0.02564102564102564	Non-Terminal	BZAR1_longiso_BZAR1_DN1207_c0_g1_i2.p1, GMAR2_longiso_GMAR2_DN37102_c0_g1_i1.p1, CJAP1_longiso_CJAP1_DN5029_c13_g1_i1.p1, GMAR2_longiso_GMAR2_DN5643_c1_g2_i1.p1, GMAR2_longiso_GMAR2_DN5643_c1_g1_i1.p1, GMAR2_longiso_GMAR2_DN24437_c0_g1_i1.p1, GMAR2_longiso_GMAR2_DN18061_c0_g1_i1.p1, GMAR2_longiso_GMAR2_DN24230_c0_g1_i1.p1, GMAR2_longiso_GMAR2_DN5322_c5_g4_i1.p1, GMAR2_longiso_GMAR2_DN5693_c0_g1_i…	GMAR2_longiso_GMAR2_DN4550_c4_g1_i1.p1, CFUL1_longiso_CFUL1_DN1438_c1_g1_i5.p1, GMAR2_longiso_GMAR2_DN7325_c0_g1_i1.p1, LHIN1_longiso_LHIN1_DN19711_c0_g1_i1.p1, PNIG1_longiso_PNIG1_DN31089_c0_g1_i1.p1, ABIS2_longiso_ABIS2_DN120283_c0_g1_i1.p1
OG0000000	N2	n988	0.05128205128205128	Non-Terminal	BZAR1_longiso_BZAR1_DN1207_c0_g1_i2.p1, GMAR2_longiso_GMAR2_DN37102_c0_g1_i1.p1, CJAP1_longiso_CJAP1_DN5029_c13_g1_i1.p1	GMAR2_longiso_GMAR2_DN5643_c1_g2_i1.p1, GMAR2_longiso_GMAR2_DN5643_c1_g1_i1.p1, GMAR2_longiso_GMAR2_DN24437_c0_g1_i1.p1, GMAR2_longiso_GMAR2_DN18061_c0_g1_i1.p1, GMAR2_longiso_GMAR2_DN24230_c0_g1_i1.p1, GMAR2_longiso_GMAR2_DN5322_c5_g4_i1.p1, GMAR2_longiso_GMAR2_DN5693_c0_g1_i3.p1, GMAR2_longiso_GMAR2_DN14466_c0_g1_i1.p1, GMAR2_longiso_GMAR2_DN4334_c0_g7_i1.p1, GMAR2_longiso_GMAR2_DN9000_c0_g1_i1…
OG0000000	N2	n991	0.02564102564102564	Non-Terminal	GMAR2_longiso_GMAR2_DN5643_c1_g2_i1.p1, GMAR2_longiso_GMAR2_DN5643_c1_g1_i1.p1, GMAR2_longiso_GMAR2_DN24437_c0_g1_i1.p1, GMAR2_longiso_GMAR2_DN18061_c0_g1_i1.p1, GMAR2_longiso_GMAR2_DN24230_c0_g1_i1.p1, GMAR2_longiso_GMAR2_DN5322_c5_g4_i1.p1, GMAR2_longiso_GMAR2_DN5693_c0_g1_i3.p1, GMAR2_longiso_GMAR2_DN14466_c0_g1_i1.p1, GMAR2_longiso_GMAR2_DN4334_c0_g7_i1.p1, GMAR2_longiso_GMAR2_DN9000_c0_g1_i1…	CJAP1_longiso_CJAP1_DN13432_c0_g2_i2.p1, LHOC1_longiso_LHOC1_DN228_c8_g1_i1.p1, GMAR2_longiso_GMAR2_DN32899_c0_g1_i1.p1, GMAR2_longiso_GMAR2_DN27123_c0_g1_i1.p1
OG0000000	GMAR2_longiso	n992	1.0	Terminal	GMAR2_longiso_GMAR2_DN5643_c1_g2_i1.p1, GMAR2_longiso_GMAR2_DN5643_c1_g1_i1.p1, GMAR2_longiso_GMAR2_DN24437_c0_g1_i1.p1, GMAR2_longiso_GMAR2_DN18061_c0_g1_i1.p1, GMAR2_longiso_GMAR2_DN24230_c0_g1_i1.p1, GMAR2_longiso_GMAR2_DN5322_c5_g4_i1.p1, GMAR2_longiso_GMAR2_DN5693_c0_g1_i3.p1, GMAR2_longiso_GMAR2_DN14466_c0_g1_i1.p1	GMAR2_longiso_GMAR2_DN4334_c0_g7_i1.p1, GMAR2_longiso_GMAR2_DN9000_c0_g1_i1.p2
OG0000000	GMAR2_longiso	n993	1.0	Terminal	GMAR2_longiso_GMAR2_DN5643_c1_g2_i1.p1, GMAR2_longiso_GMAR2_DN5643_c1_g1_i1.p1, GMAR2_longiso_GMAR2_DN24437_c0_g1_i1.p1, GMAR2_longiso_GMAR2_DN18061_c0_g1_i1.p1, GMAR2_longiso_GMAR2_DN24230_c0_g1_i1.p1, GMAR2_longiso_GMAR2_DN5322_c5_g4_i1.p1, GMAR2_longiso_GMAR2_DN5693_c0_g1_i3.p1	GMAR2_longiso_GMAR2_DN14466_c0_g1_i1.p1
OG0000000	GMAR2_longiso	n994	1.0	Terminal	GMAR2_longiso_GMAR2_DN5643_c1_g2_i1.p1, GMAR2_longiso_GMAR2_DN5643_c1_g1_i1.p1, GMAR2_longiso_GMAR2_DN24437_c0_g1_i1.p1, GMAR2_longiso_GMAR2_DN18061_c0_g1_i1.p1	GMAR2_longiso_GMAR2_DN24230_c0_g1_i1.p1, GMAR2_longiso_GMAR2_DN5322_c5_g4_i1.p1, GMAR2_longiso_GMAR2_DN5693_c0_g1_i3.p1
OG0000000	GMAR2_longiso	n995	1.0	Terminal	GMAR2_longiso_GMAR2_DN5643_c1_g2_i1.p1, GMAR2_longiso_GMAR2_DN5643_c1_g1_i1.p1, GMAR2_longiso_GMAR2_DN24437_c0_g1_i1.p1	GMAR2_longiso_GMAR2_DN18061_c0_g1_i1.p1
OG0000000	GMAR2_longiso	n996	1.0	Terminal	GMAR2_longiso_GMAR2_DN5643_c1_g2_i1.p1	GMAR2_longiso_GMAR2_DN5643_c1_g1_i1.p1, GMAR2_longiso_GMAR2_DN24437_c0_g1_i1.p1
OG0000000	GMAR2_longiso	n997	1.0	Terminal	GMAR2_longiso_GMAR2_DN5643_c1_g1_i1.p1	GMAR2_longiso_GMAR2_DN24437_c0_g1_i1.p1
OG0000000	GMAR2_longiso	n998	1.0	Terminal	GMAR2_longiso_GMAR2_DN24230_c0_g1_i1.p1	GMAR2_longiso_GMAR2_DN5322_c5_g4_i1.p1, GMAR2_longiso_GMAR2_DN5693_c0_g1_i3.p1
OG0000000	GMAR2_longiso	n999	1.0	Terminal	GMAR2_longiso_GMAR2_DN5322_c5_g4_i1.p1	GMAR2_longiso_GMAR2_DN5693_c0_g1_i3.p1
OG0000000	GMAR2_longiso	n1000	1.0	Terminal	GMAR2_longiso_GMAR2_DN4334_c0_g7_i1.p1	GMAR2_longiso_GMAR2_DN9000_c0_g1_i1.p2
OG0000000	GMAR2_longiso	n1003	1.0	Terminal	GMAR2_longiso_GMAR2_DN32899_c0_g1_i1.p1	GMAR2_longiso_GMAR2_DN27123_c0_g1_i1.p1
OG0000000	N2	n1004	0.02564102564102564	Non-Terminal	GMAR2_longiso_GMAR2_DN4550_c4_g1_i1.p1, CFUL1_longiso_CFUL1_DN1438_c1_g1_i5.p1	GMAR2_longiso_GMAR2_DN7325_c0_g1_i1.p1, LHIN1_longiso_LHIN1_DN19711_c0_g1_i1.p1, PNIG1_longiso_PNIG1_DN31089_c0_g1_i1.p1, ABIS2_longiso_ABIS2_DN120283_c0_g1_i1.p1
OG0000000	GMAR2_longiso	n1010	1.0	Terminal	GMAR2_longiso_GMAR2_DN9215_c2_g1_i1.p1, GMAR2_longiso_GMAR2_DN8808_c0_g1_i1.p1, GMAR2_longiso_GMAR2_DN5322_c5_g3_i5.p1, GMAR2_longiso_GMAR2_DN7207_c1_g2_i5.p1, GMAR2_longiso_GMAR2_DN9974_c0_g1_i1.p1, GMAR2_longiso_GMAR2_DN5700_c1_g1_i1.p1, GMAR2_longiso_GMAR2_DN37828_c0_g1_i1.p1	GMAR2_longiso_GMAR2_DN3839_c1_g3_i1.p1, GMAR2_longiso_GMAR2_DN4629_c1_g1_i5.p1, GMAR2_longiso_GMAR2_DN33369_c0_g1_i1.p1, GMAR2_longiso_GMAR2_DN10838_c0_g1_i3.p1
OG0000000	GMAR2_longiso	n1011	1.0	Terminal	GMAR2_longiso_GMAR2_DN9215_c2_g1_i1.p1, GMAR2_longiso_GMAR2_DN8808_c0_g1_i1.p1, GMAR2_longiso_GMAR2_DN5322_c5_g3_i5.p1, GMAR2_longiso_GMAR2_DN7207_c1_g2_i5.p1, GMAR2_longiso_GMAR2_DN9974_c0_g1_i1.p1	GMAR2_longiso_GMAR2_DN5700_c1_g1_i1.p1, GMAR2_longiso_GMAR2_DN37828_c0_g1_i1.p1
OG0000000	GMAR2_longiso	n1012	1.0	Terminal	GMAR2_longiso_GMAR2_DN9215_c2_g1_i1.p1, GMAR2_longiso_GMAR2_DN8808_c0_g1_i1.p1, GMAR2_longiso_GMAR2_DN5322_c5_g3_i5.p1, GMAR2_longiso_GMAR2_DN7207_c1_g2_i5.p1	GMAR2_longiso_GMAR2_DN9974_c0_g1_i1.p1
OG0000000	GMAR2_longiso	n1013	1.0	Terminal	GMAR2_longiso_GMAR2_DN9215_c2_g1_i1.p1, GMAR2_longiso_GMAR2_DN8808_c0_g1_i1.p1, GMAR2_longiso_GMAR2_DN5322_c5_g3_i5.p1	GMAR2_longiso_GMAR2_DN7207_c1_g2_i5.p1
OG0000000	GMAR2_longiso	n1014	1.0	Terminal	GMAR2_longiso_GMAR2_DN9215_c2_g1_i1.p1, GMAR2_longiso_GMAR2_DN8808_c0_g1_i1.p1	GMAR2_longiso_GMAR2_DN5322_c5_g3_i5.p1
OG0000000	GMAR2_longiso	n1015	1.0	Terminal	GMAR2_longiso_GMAR2_DN9215_c2_g1_i1.p1	GMAR2_longiso_GMAR2_DN8808_c0_g1_i1.p1
OG0000000	GMAR2_longiso	n1016	1.0	Terminal	GMAR2_longiso_GMAR2_DN5700_c1_g1_i1.p1	GMAR2_longiso_GMAR2_DN37828_c0_g1_i1.p1
OG0000000	GMAR2_longiso	n1017	1.0	Terminal	GMAR2_longiso_GMAR2_DN3839_c1_g3_i1.p1, GMAR2_longiso_GMAR2_DN4629_c1_g1_i5.p1	GMAR2_longiso_GMAR2_DN33369_c0_g1_i1.p1, GMAR2_longiso_GMAR2_DN10838_c0_g1_i3.p1
OG0000000	GMAR2_longiso	n1018	1.0	Terminal	GMAR2_longiso_GMAR2_DN3839_c1_g3_i1.p1	GMAR2_longiso_GMAR2_DN4629_c1_g1_i5.p1
OG0000000	GMAR2_longiso	n1019	1.0	Terminal	GMAR2_longiso_GMAR2_DN33369_c0_g1_i1.p1	GMAR2_longiso_GMAR2_DN10838_c0_g1_i3.p1
OG0000000	CJAP1_longiso	n1025	1.0	Terminal	CJAP1_longiso_CJAP1_DN26386_c0_g1_i1.p1	CJAP1_longiso_CJAP1_DN14239_c0_g1_i1.p1
OG0000000	N0	n1028	0.024390243902439025	Non-Terminal	CJAP1_longiso_CJAP1_DN15870_c0_g1_i8.p2, GMAR2_longiso_GMAR2_DN10345_c0_g2_i1.p1, GMAR2_longiso_GMAR2_DN1854_c0_g6_i1.p1, BSLA1_longiso_BSLA1_DN4806_c0_g2_i1.p1, CNIP1_longiso_CNIP1_DN15252_c0_g1_i1.p1	GMAR2_longiso_GMAR2_DN2633_c1_g1_i1.p1
OG0000000	N0	n1029	0.024390243902439025	Non-Terminal	CJAP1_longiso_CJAP1_DN15870_c0_g1_i8.p2, GMAR2_longiso_GMAR2_DN10345_c0_g2_i1.p1	GMAR2_longiso_GMAR2_DN1854_c0_g6_i1.p1, BSLA1_longiso_BSLA1_DN4806_c0_g2_i1.p1, CNIP1_longiso_CNIP1_DN15252_c0_g1_i1.p1
OG0000000	GMAR2_longiso	n1034	1.0	Terminal	GMAR2_longiso_GMAR2_DN5957_c1_g2_i2.p1	GMAR2_longiso_GMAR2_DN7564_c0_g2_i1.p1
OG0000000	N5	n1035	0.08333333333333333	Non-Terminal	GMAR2_longiso_GMAR2_DN8905_c0_g1_i3.p1	CJAP1_longiso_CJAP1_DN30036_c0_g1_i1.p1, CJAP1_longiso_CJAP1_DN3505_c2_g1_i1.p1, CJAP1_longiso_CJAP1_DN4026_c4_g1_i3.p1, CJAP1_longiso_CJAP1_DN49637_c0_g1_i1.p1, CJAP1_longiso_CJAP1_DN27321_c0_g1_i1.p1, GMAR2_longiso_GMAR2_DN4550_c2_g1_i1.p1, GMAR2_longiso_GMAR2_DN4714_c1_g3_i1.p1, GMAR2_longiso_GMAR2_DN5643_c3_g1_i1.p1, GMAR2_longiso_GMAR2_DN7357_c1_g1_i1.p1, GMAR2_longiso_GMAR2_DN8275_c0_g1_i1.…
OG0000000	N5	n1036	0.16666666666666666	Non-Terminal	CJAP1_longiso_CJAP1_DN30036_c0_g1_i1.p1, CJAP1_longiso_CJAP1_DN3505_c2_g1_i1.p1, CJAP1_longiso_CJAP1_DN4026_c4_g1_i3.p1, CJAP1_longiso_CJAP1_DN49637_c0_g1_i1.p1, CJAP1_longiso_CJAP1_DN27321_c0_g1_i1.p1, GMAR2_longiso_GMAR2_DN4550_c2_g1_i1.p1	GMAR2_longiso_GMAR2_DN4714_c1_g3_i1.p1, GMAR2_longiso_GMAR2_DN5643_c3_g1_i1.p1, GMAR2_longiso_GMAR2_DN7357_c1_g1_i1.p1, GMAR2_longiso_GMAR2_DN8275_c0_g1_i1.p1, GMAR2_longiso_GMAR2_DN2907_c1_g4_i1.p1, CJAP1_longiso_CJAP1_DN19310_c1_g1_i1.p1
OG0000000	CJAP1_longiso	n1038	1.0	Terminal	CJAP1_longiso_CJAP1_DN30036_c0_g1_i1.p1, CJAP1_longiso_CJAP1_DN3505_c2_g1_i1.p1, CJAP1_longiso_CJAP1_DN4026_c4_g1_i3.p1, CJAP1_longiso_CJAP1_DN49637_c0_g1_i1.p1	CJAP1_longiso_CJAP1_DN27321_c0_g1_i1.p1
OG0000000	CJAP1_longiso	n1039	1.0	Terminal	CJAP1_longiso_CJAP1_DN30036_c0_g1_i1.p1, CJAP1_longiso_CJAP1_DN3505_c2_g1_i1.p1	CJAP1_longiso_CJAP1_DN4026_c4_g1_i3.p1, CJAP1_longiso_CJAP1_DN49637_c0_g1_i1.p1
OG0000000	CJAP1_longiso	n1040	1.0	Terminal	CJAP1_longiso_CJAP1_DN30036_c0_g1_i1.p1	CJAP1_longiso_CJAP1_DN3505_c2_g1_i1.p1
OG0000000	CJAP1_longiso	n1041	1.0	Terminal	CJAP1_longiso_CJAP1_DN4026_c4_g1_i3.p1	CJAP1_longiso_CJAP1_DN49637_c0_g1_i1.p1
OG0000000	GMAR2_longiso	n1043	1.0	Terminal	GMAR2_longiso_GMAR2_DN4714_c1_g3_i1.p1, GMAR2_longiso_GMAR2_DN5643_c3_g1_i1.p1, GMAR2_longiso_GMAR2_DN7357_c1_g1_i1.p1	GMAR2_longiso_GMAR2_DN8275_c0_g1_i1.p1, GMAR2_longiso_GMAR2_DN2907_c1_g4_i1.p1
OG0000000	GMAR2_longiso	n1044	1.0	Terminal	GMAR2_longiso_GMAR2_DN4714_c1_g3_i1.p1, GMAR2_longiso_GMAR2_DN5643_c3_g1_i1.p1	GMAR2_longiso_GMAR2_DN7357_c1_g1_i1.p1
OG0000000	GMAR2_longiso	n1045	1.0	Terminal	GMAR2_longiso_GMAR2_DN4714_c1_g3_i1.p1	GMAR2_longiso_GMAR2_DN5643_c3_g1_i1.p1
OG0000000	GMAR2_longiso	n1046	1.0	Terminal	GMAR2_longiso_GMAR2_DN8275_c0_g1_i1.p1	GMAR2_longiso_GMAR2_DN2907_c1_g4_i1.p1
OG0000000	N0	n1047	0.0975609756097561	Non-Terminal	CNIP1_longiso_CNIP1_DN26104_c0_g1_i1.p1, HMEG1_longiso_HMEG1_DN4868_c0_g3_i1.p1, HMEG1_longiso_HMEG1_DN7431_c1_g2_i1.p1, HMEG1_longiso_HMEG1_DN10038_c1_g4_i1.p1, HMEG1_longiso_HMEG1_DN14267_c0_g1_i1.p1, HMEG1_longiso_HMEG1_DN4868_c3_g1_i2.p1, HMEG1_longiso_HMEG1_DN9170_c2_g1_i1.p1, HMEG1_longiso_HMEG1_DN14257_c0_g1_i1.p1, HMEG1_longiso_HMEG1_DN7431_c1_g1_i2.p1, HMEG1_longiso_HMEG1_DN9283_c0_g2_i1…	BTRI1_longiso_BTRI1_DN4944_c0_g2_i1.p1, HMEG1_longiso_HMEG1_DN16818_c0_g2_i1.p1, LHIN1_longiso_LHIN1_DN52853_c0_g1_i1.p1, LHIN1_longiso_LHIN1_DN18221_c0_g1_i1.p1, NGUT3_longiso_NGUT3_DN35001_c2_g1_i2.p1, GMAR2_longiso_GMAR2_DN6218_c0_g1_i1.p1, GMAR2_longiso_GMAR2_DN5957_c1_g1_i1.p1, BOVA2_longiso_BOVA2_DN1517_c0_g3_i1.p1, BRUG1_longiso_BRUG1_DN11800_c0_g2_i5.p1, BSLA1_longiso_BSLA1_DN11832_c0_g1_…
OG0000000	HMEG1_longiso	n1052	1.0	Terminal	HMEG1_longiso_HMEG1_DN4868_c0_g3_i1.p1, HMEG1_longiso_HMEG1_DN7431_c1_g2_i1.p1, HMEG1_longiso_HMEG1_DN10038_c1_g4_i1.p1, HMEG1_longiso_HMEG1_DN14267_c0_g1_i1.p1, HMEG1_longiso_HMEG1_DN4868_c3_g1_i2.p1, HMEG1_longiso_HMEG1_DN9170_c2_g1_i1.p1, HMEG1_longiso_HMEG1_DN14257_c0_g1_i1.p1, HMEG1_longiso_HMEG1_DN7431_c1_g1_i2.p1, HMEG1_longiso_HMEG1_DN9283_c0_g2_i1.p1, HMEG1_longiso_HMEG1_DN4868_c1_g2_i1.…	HMEG1_longiso_HMEG1_DN64738_c0_g1_i1.p1, HMEG1_longiso_HMEG1_DN34534_c0_g1_i1.p1
OG0000000	HMEG1_longiso	n1053	1.0	Terminal	HMEG1_longiso_HMEG1_DN4868_c0_g3_i1.p1, HMEG1_longiso_HMEG1_DN7431_c1_g2_i1.p1, HMEG1_longiso_HMEG1_DN10038_c1_g4_i1.p1, HMEG1_longiso_HMEG1_DN14267_c0_g1_i1.p1, HMEG1_longiso_HMEG1_DN4868_c3_g1_i2.p1, HMEG1_longiso_HMEG1_DN9170_c2_g1_i1.p1, HMEG1_longiso_HMEG1_DN14257_c0_g1_i1.p1, HMEG1_longiso_HMEG1_DN7431_c1_g1_i2.p1, HMEG1_longiso_HMEG1_DN9283_c0_g2_i1.p1, HMEG1_longiso_HMEG1_DN4868_c1_g2_i1.…	HMEG1_longiso_HMEG1_DN10038_c5_g1_i1.p1
OG0000000	HMEG1_longiso	n1054	1.0	Terminal	HMEG1_longiso_HMEG1_DN4868_c0_g3_i1.p1, HMEG1_longiso_HMEG1_DN7431_c1_g2_i1.p1, HMEG1_longiso_HMEG1_DN10038_c1_g4_i1.p1, HMEG1_longiso_HMEG1_DN14267_c0_g1_i1.p1, HMEG1_longiso_HMEG1_DN4868_c3_g1_i2.p1	HMEG1_longiso_HMEG1_DN9170_c2_g1_i1.p1, HMEG1_longiso_HMEG1_DN14257_c0_g1_i1.p1, HMEG1_longiso_HMEG1_DN7431_c1_g1_i2.p1, HMEG1_longiso_HMEG1_DN9283_c0_g2_i1.p1, HMEG1_longiso_HMEG1_DN4868_c1_g2_i1.p1
OG0000000	HMEG1_longiso	n1055	1.0	Terminal	HMEG1_longiso_HMEG1_DN4868_c0_g3_i1.p1, HMEG1_longiso_HMEG1_DN7431_c1_g2_i1.p1, HMEG1_longiso_HMEG1_DN10038_c1_g4_i1.p1, HMEG1_longiso_HMEG1_DN14267_c0_g1_i1.p1	HMEG1_longiso_HMEG1_DN4868_c3_g1_i2.p1
OG0000000	HMEG1_longiso	n1056	1.0	Terminal	HMEG1_longiso_HMEG1_DN4868_c0_g3_i1.p1, HMEG1_longiso_HMEG1_DN7431_c1_g2_i1.p1	HMEG1_longiso_HMEG1_DN10038_c1_g4_i1.p1, HMEG1_longiso_HMEG1_DN14267_c0_g1_i1.p1
OG0000000	HMEG1_longiso	n1057	1.0	Terminal	HMEG1_longiso_HMEG1_DN4868_c0_g3_i1.p1	HMEG1_longiso_HMEG1_DN7431_c1_g2_i1.p1
OG0000000	HMEG1_longiso	n1058	1.0	Terminal	HMEG1_longiso_HMEG1_DN10038_c1_g4_i1.p1	HMEG1_longiso_HMEG1_DN14267_c0_g1_i1.p1
OG0000000	HMEG1_longiso	n1059	1.0	Terminal	HMEG1_longiso_HMEG1_DN9170_c2_g1_i1.p1, HMEG1_longiso_HMEG1_DN14257_c0_g1_i1.p1, HMEG1_longiso_HMEG1_DN7431_c1_g1_i2.p1, HMEG1_longiso_HMEG1_DN9283_c0_g2_i1.p1	HMEG1_longiso_HMEG1_DN4868_c1_g2_i1.p1
OG0000000	HMEG1_longiso	n1060	1.0	Terminal	HMEG1_longiso_HMEG1_DN9170_c2_g1_i1.p1, HMEG1_longiso_HMEG1_DN14257_c0_g1_i1.p1	HMEG1_longiso_HMEG1_DN7431_c1_g1_i2.p1, HMEG1_longiso_HMEG1_DN9283_c0_g2_i1.p1
OG0000000	HMEG1_longiso	n1061	1.0	Terminal	HMEG1_longiso_HMEG1_DN9170_c2_g1_i1.p1	HMEG1_longiso_HMEG1_DN14257_c0_g1_i1.p1
OG0000000	HMEG1_longiso	n1062	1.0	Terminal	HMEG1_longiso_HMEG1_DN7431_c1_g1_i2.p1	HMEG1_longiso_HMEG1_DN9283_c0_g2_i1.p1
OG0000000	HMEG1_longiso	n1063	1.0	Terminal	HMEG1_longiso_HMEG1_DN64738_c0_g1_i1.p1	HMEG1_longiso_HMEG1_DN34534_c0_g1_i1.p1
OG0000000	N0	n1064	0.17073170731707318	Non-Terminal	BTRI1_longiso_BTRI1_DN4944_c0_g2_i1.p1, HMEG1_longiso_HMEG1_DN16818_c0_g2_i1.p1, LHIN1_longiso_LHIN1_DN52853_c0_g1_i1.p1, LHIN1_longiso_LHIN1_DN18221_c0_g1_i1.p1, NGUT3_longiso_NGUT3_DN35001_c2_g1_i2.p1, GMAR2_longiso_GMAR2_DN6218_c0_g1_i1.p1, GMAR2_longiso_GMAR2_DN5957_c1_g1_i1.p1, BOVA2_longiso_BOVA2_DN1517_c0_g3_i1.p1, BRUG1_longiso_BRUG1_DN11800_c0_g2_i5.p1, BSLA1_longiso_BSLA1_DN11832_c0_g1_…	CJAP1_longiso_CJAP1_DN8642_c0_g1_i1.p1, LHIN1_longiso_LHIN1_DN78870_c0_g1_i1.p1, LPAL1_longiso_LPAL1_DN14910_c0_g1_i3.p1, PNIG1_longiso_PNIG1_DN7084_c4_g1_i1.p1, NGUT3_longiso_NGUT3_DN11071_c1_g1_i1.p1, NGUT3_longiso_NGUT3_DN8972_c0_g2_i2.p1, NGUT3_longiso_NGUT3_DN26296_c1_g1_i1.p1, ABIS2_longiso_ABIS2_DN123190_c0_g1_i1.p1, LPAL1_longiso_LPAL1_DN61039_c0_g1_i1.p1, CNIP1_longiso_CNIP1_DN8441_c0_g1…
OG0000000	N2	n1065	0.10256410256410256	Non-Terminal	BTRI1_longiso_BTRI1_DN4944_c0_g2_i1.p1, HMEG1_longiso_HMEG1_DN16818_c0_g2_i1.p1, LHIN1_longiso_LHIN1_DN52853_c0_g1_i1.p1, LHIN1_longiso_LHIN1_DN18221_c0_g1_i1.p1, NGUT3_longiso_NGUT3_DN35001_c2_g1_i2.p1, GMAR2_longiso_GMAR2_DN6218_c0_g1_i1.p1, GMAR2_longiso_GMAR2_DN5957_c1_g1_i1.p1, BOVA2_longiso_BOVA2_DN1517_c0_g3_i1.p1, BRUG1_longiso_BRUG1_DN11800_c0_g2_i5.p1, BSLA1_longiso_BSLA1_DN11832_c0_g1_…	CJAP1_longiso_CJAP1_DN12359_c0_g1_i2.p1, CFRI1_longiso_CFRI1_DN9102_c0_g1_i1.p1, CLAE1_longiso_CLAE1_DN14309_c0_g1_i1.p1, ABIS2_longiso_ABIS2_DN44195_c0_g1_i1.p1, LPAL1_longiso_LPAL1_DN48494_c0_g1_i1.p1, LPAL1_longiso_LPAL1_DN65688_c0_g1_i1.p1, HMEG1_longiso_HMEG1_DN7698_c0_g3_i1.p1, ABIS2_longiso_ABIS2_DN126056_c0_g1_i1.p1, CJAP1_longiso_CJAP1_DN9198_c0_g1_i1.p1, OSCH1_longiso_OSCH1_DN6133_c5_g1…
OG0000000	LHIN1_longiso	n1071	1.0	Terminal	LHIN1_longiso_LHIN1_DN52853_c0_g1_i1.p1	LHIN1_longiso_LHIN1_DN18221_c0_g1_i1.p1
OG0000000	GMAR2_longiso	n1072	1.0	Terminal	GMAR2_longiso_GMAR2_DN6218_c0_g1_i1.p1	GMAR2_longiso_GMAR2_DN5957_c1_g1_i1.p1
OG0000000	BSLA1_longiso	n1075	1.0	Terminal	BSLA1_longiso_BSLA1_DN11832_c0_g1_i1.p1	BSLA1_longiso_BSLA1_DN6879_c0_g2_i3.p1
OG0000000	N2	n1076	0.10256410256410256	Non-Terminal	CJAP1_longiso_CJAP1_DN12359_c0_g1_i2.p1, CFRI1_longiso_CFRI1_DN9102_c0_g1_i1.p1, CLAE1_longiso_CLAE1_DN14309_c0_g1_i1.p1, ABIS2_longiso_ABIS2_DN44195_c0_g1_i1.p1, LPAL1_longiso_LPAL1_DN48494_c0_g1_i1.p1, LPAL1_longiso_LPAL1_DN65688_c0_g1_i1.p1, HMEG1_longiso_HMEG1_DN7698_c0_g3_i1.p1, ABIS2_longiso_ABIS2_DN126056_c0_g1_i1.p1, CJAP1_longiso_CJAP1_DN9198_c0_g1_i1.p1, OSCH1_longiso_OSCH1_DN6133_c5_g1…	PMAC3_longiso_PMAC3_DN79213_c0_g1_i1.p1, LPAL1_longiso_LPAL1_DN51041_c0_g1_i1.p1, NGUT3_longiso_NGUT3_DN8455_c0_g1_i2.p1, NGUT3_longiso_NGUT3_DN10615_c0_g6_i1.p1, NGUT3_longiso_NGUT3_DN15099_c0_g6_i1.p1, NGUT3_longiso_NGUT3_DN15099_c0_g5_i1.p1, NGUT3_longiso_NGUT3_DN5622_c0_g6_i1.p1, NGUT3_longiso_NGUT3_DN17378_c0_g8_i1.p1, NGUT3_longiso_NGUT3_DN13244_c2_g1_i1.p1, NGUT3_longiso_NGUT3_DN10652_c2_g…
OG0000000	N2	n1077	0.05128205128205128	Non-Terminal	CJAP1_longiso_CJAP1_DN12359_c0_g1_i2.p1, CFRI1_longiso_CFRI1_DN9102_c0_g1_i1.p1, CLAE1_longiso_CLAE1_DN14309_c0_g1_i1.p1, ABIS2_longiso_ABIS2_DN44195_c0_g1_i1.p1, LPAL1_longiso_LPAL1_DN48494_c0_g1_i1.p1, LPAL1_longiso_LPAL1_DN65688_c0_g1_i1.p1, HMEG1_longiso_HMEG1_DN7698_c0_g3_i1.p1	ABIS2_longiso_ABIS2_DN126056_c0_g1_i1.p1, CJAP1_longiso_CJAP1_DN9198_c0_g1_i1.p1, OSCH1_longiso_OSCH1_DN6133_c5_g1_i1.p1, LHIN1_longiso_LHIN1_DN80365_c0_g1_i1.p1
OG0000000	LPAL1_longiso	n1083	1.0	Terminal	LPAL1_longiso_LPAL1_DN48494_c0_g1_i1.p1	LPAL1_longiso_LPAL1_DN65688_c0_g1_i1.p1
OG0000000	N20	n1090	0.16666666666666666	Non-Terminal	LPAL1_longiso_LPAL1_DN51041_c0_g1_i1.p1, NGUT3_longiso_NGUT3_DN8455_c0_g1_i2.p1, NGUT3_longiso_NGUT3_DN10615_c0_g6_i1.p1, NGUT3_longiso_NGUT3_DN15099_c0_g6_i1.p1, NGUT3_longiso_NGUT3_DN15099_c0_g5_i1.p1, NGUT3_longiso_NGUT3_DN5622_c0_g6_i1.p1, NGUT3_longiso_NGUT3_DN17378_c0_g8_i1.p1, NGUT3_longiso_NGUT3_DN13244_c2_g1_i1.p1, NGUT3_longiso_NGUT3_DN10652_c2_g1_i1.p1, LPAL1_longiso_LPAL1_DN8944_c0_g2…	LHIN1_longiso_LHIN1_DN3089_c0_g2_i1.p1
OG0000000	N20	n1091	0.16666666666666666	Non-Terminal	LPAL1_longiso_LPAL1_DN51041_c0_g1_i1.p1, NGUT3_longiso_NGUT3_DN8455_c0_g1_i2.p1, NGUT3_longiso_NGUT3_DN10615_c0_g6_i1.p1, NGUT3_longiso_NGUT3_DN15099_c0_g6_i1.p1, NGUT3_longiso_NGUT3_DN15099_c0_g5_i1.p1, NGUT3_longiso_NGUT3_DN5622_c0_g6_i1.p1, NGUT3_longiso_NGUT3_DN17378_c0_g8_i1.p1, NGUT3_longiso_NGUT3_DN13244_c2_g1_i1.p1, NGUT3_longiso_NGUT3_DN10652_c2_g1_i1.p1, LPAL1_longiso_LPAL1_DN8944_c0_g2…	NGUT3_longiso_NGUT3_DN3932_c0_g1_i3.p1, NGUT3_longiso_NGUT3_DN104451_c0_g1_i1.p1, ABIS2_longiso_ABIS2_DN79492_c0_g1_i1.p1, NGUT3_longiso_NGUT3_DN21743_c0_g7_i1.p1, ABIS2_longiso_ABIS2_DN109167_c0_g1_i1.p1, LHIN1_longiso_LHIN1_DN81201_c0_g1_i1.p1, NGUT3_longiso_NGUT3_DN38029_c1_g1_i1.p1
OG0000000	N20	n1092	0.3333333333333333	Non-Terminal	LPAL1_longiso_LPAL1_DN51041_c0_g1_i1.p1, NGUT3_longiso_NGUT3_DN8455_c0_g1_i2.p1, NGUT3_longiso_NGUT3_DN10615_c0_g6_i1.p1, NGUT3_longiso_NGUT3_DN15099_c0_g6_i1.p1, NGUT3_longiso_NGUT3_DN15099_c0_g5_i1.p1, NGUT3_longiso_NGUT3_DN5622_c0_g6_i1.p1	NGUT3_longiso_NGUT3_DN17378_c0_g8_i1.p1, NGUT3_longiso_NGUT3_DN13244_c2_g1_i1.p1, NGUT3_longiso_NGUT3_DN10652_c2_g1_i1.p1, LPAL1_longiso_LPAL1_DN8944_c0_g2_i1.p1, LPAL1_longiso_LPAL1_DN69637_c0_g1_i1.p1
OG0000000	NGUT3_longiso	n1094	1.0	Terminal	NGUT3_longiso_NGUT3_DN8455_c0_g1_i2.p1, NGUT3_longiso_NGUT3_DN10615_c0_g6_i1.p1, NGUT3_longiso_NGUT3_DN15099_c0_g6_i1.p1, NGUT3_longiso_NGUT3_DN15099_c0_g5_i1.p1	NGUT3_longiso_NGUT3_DN5622_c0_g6_i1.p1
OG0000000	NGUT3_longiso	n1095	1.0	Terminal	NGUT3_longiso_NGUT3_DN8455_c0_g1_i2.p1, NGUT3_longiso_NGUT3_DN10615_c0_g6_i1.p1	NGUT3_longiso_NGUT3_DN15099_c0_g6_i1.p1, NGUT3_longiso_NGUT3_DN15099_c0_g5_i1.p1
OG0000000	NGUT3_longiso	n1096	1.0	Terminal	NGUT3_longiso_NGUT3_DN8455_c0_g1_i2.p1	NGUT3_longiso_NGUT3_DN10615_c0_g6_i1.p1
OG0000000	NGUT3_longiso	n1097	1.0	Terminal	NGUT3_longiso_NGUT3_DN15099_c0_g6_i1.p1	NGUT3_longiso_NGUT3_DN15099_c0_g5_i1.p1
OG0000000	NGUT3_longiso	n1099	1.0	Terminal	NGUT3_longiso_NGUT3_DN17378_c0_g8_i1.p1	NGUT3_longiso_NGUT3_DN13244_c2_g1_i1.p1, NGUT3_longiso_NGUT3_DN10652_c2_g1_i1.p1
OG0000000	NGUT3_longiso	n1100	1.0	Terminal	NGUT3_longiso_NGUT3_DN13244_c2_g1_i1.p1	NGUT3_longiso_NGUT3_DN10652_c2_g1_i1.p1
OG0000000	LPAL1_longiso	n1101	1.0	Terminal	LPAL1_longiso_LPAL1_DN8944_c0_g2_i1.p1	LPAL1_longiso_LPAL1_DN69637_c0_g1_i1.p1
OG0000000	N20	n1102	0.16666666666666666	Non-Terminal	NGUT3_longiso_NGUT3_DN3932_c0_g1_i3.p1, NGUT3_longiso_NGUT3_DN104451_c0_g1_i1.p1	ABIS2_longiso_ABIS2_DN79492_c0_g1_i1.p1, NGUT3_longiso_NGUT3_DN21743_c0_g7_i1.p1, ABIS2_longiso_ABIS2_DN109167_c0_g1_i1.p1, LHIN1_longiso_LHIN1_DN81201_c0_g1_i1.p1, NGUT3_longiso_NGUT3_DN38029_c1_g1_i1.p1
OG0000000	NGUT3_longiso	n1103	1.0	Terminal	NGUT3_longiso_NGUT3_DN3932_c0_g1_i3.p1	NGUT3_longiso_NGUT3_DN104451_c0_g1_i1.p1
OG0000000	N20	n1104	0.3333333333333333	Non-Terminal	ABIS2_longiso_ABIS2_DN79492_c0_g1_i1.p1, NGUT3_longiso_NGUT3_DN21743_c0_g7_i1.p1	ABIS2_longiso_ABIS2_DN109167_c0_g1_i1.p1, LHIN1_longiso_LHIN1_DN81201_c0_g1_i1.p1, NGUT3_longiso_NGUT3_DN38029_c1_g1_i1.p1
OG0000000	GMAR2_longiso	n1109	1.0	Terminal	GMAR2_longiso_GMAR2_DN23905_c0_g1_i1.p1, GMAR2_longiso_GMAR2_DN18986_c0_g1_i1.p1, GMAR2_longiso_GMAR2_DN5084_c0_g2_i4.p1, GMAR2_longiso_GMAR2_DN35272_c0_g1_i1.p1, GMAR2_longiso_GMAR2_DN17334_c0_g1_i1.p1, GMAR2_longiso_GMAR2_DN5242_c1_g1_i1.p2, GMAR2_longiso_GMAR2_DN4334_c0_g3_i1.p1, GMAR2_longiso_GMAR2_DN31958_c0_g1_i1.p1, GMAR2_longiso_GMAR2_DN4760_c0_g1_i2.p1, GMAR2_longiso_GMAR2_DN35299_c0_g1_…	GMAR2_longiso_GMAR2_DN38241_c0_g1_i1.p1, GMAR2_longiso_GMAR2_DN38256_c0_g1_i1.p1
OG0000000	GMAR2_longiso	n1110	1.0	Terminal	GMAR2_longiso_GMAR2_DN23905_c0_g1_i1.p1, GMAR2_longiso_GMAR2_DN18986_c0_g1_i1.p1, GMAR2_longiso_GMAR2_DN5084_c0_g2_i4.p1, GMAR2_longiso_GMAR2_DN35272_c0_g1_i1.p1, GMAR2_longiso_GMAR2_DN17334_c0_g1_i1.p1, GMAR2_longiso_GMAR2_DN5242_c1_g1_i1.p2, GMAR2_longiso_GMAR2_DN4334_c0_g3_i1.p1, GMAR2_longiso_GMAR2_DN31958_c0_g1_i1.p1, GMAR2_longiso_GMAR2_DN4760_c0_g1_i2.p1	GMAR2_longiso_GMAR2_DN35299_c0_g1_i1.p1, GMAR2_longiso_GMAR2_DN4550_c1_g4_i1.p1, GMAR2_longiso_GMAR2_DN6689_c0_g2_i2.p1
OG0000000	GMAR2_longiso	n1111	1.0	Terminal	GMAR2_longiso_GMAR2_DN23905_c0_g1_i1.p1, GMAR2_longiso_GMAR2_DN18986_c0_g1_i1.p1, GMAR2_longiso_GMAR2_DN5084_c0_g2_i4.p1, GMAR2_longiso_GMAR2_DN35272_c0_g1_i1.p1, GMAR2_longiso_GMAR2_DN17334_c0_g1_i1.p1, GMAR2_longiso_GMAR2_DN5242_c1_g1_i1.p2, GMAR2_longiso_GMAR2_DN4334_c0_g3_i1.p1	GMAR2_longiso_GMAR2_DN31958_c0_g1_i1.p1, GMAR2_longiso_GMAR2_DN4760_c0_g1_i2.p1
OG0000000	GMAR2_longiso	n1112	1.0	Terminal	GMAR2_longiso_GMAR2_DN23905_c0_g1_i1.p1, GMAR2_longiso_GMAR2_DN18986_c0_g1_i1.p1, GMAR2_longiso_GMAR2_DN5084_c0_g2_i4.p1, GMAR2_longiso_GMAR2_DN35272_c0_g1_i1.p1, GMAR2_longiso_GMAR2_DN17334_c0_g1_i1.p1	GMAR2_longiso_GMAR2_DN5242_c1_g1_i1.p2, GMAR2_longiso_GMAR2_DN4334_c0_g3_i1.p1
OG0000000	GMAR2_longiso	n1113	1.0	Terminal	GMAR2_longiso_GMAR2_DN23905_c0_g1_i1.p1, GMAR2_longiso_GMAR2_DN18986_c0_g1_i1.p1, GMAR2_longiso_GMAR2_DN5084_c0_g2_i4.p1, GMAR2_longiso_GMAR2_DN35272_c0_g1_i1.p1	GMAR2_longiso_GMAR2_DN17334_c0_g1_i1.p1
OG0000000	GMAR2_longiso	n1114	1.0	Terminal	GMAR2_longiso_GMAR2_DN23905_c0_g1_i1.p1	GMAR2_longiso_GMAR2_DN18986_c0_g1_i1.p1, GMAR2_longiso_GMAR2_DN5084_c0_g2_i4.p1, GMAR2_longiso_GMAR2_DN35272_c0_g1_i1.p1
OG0000000	GMAR2_longiso	n1115	1.0	Terminal	GMAR2_longiso_GMAR2_DN18986_c0_g1_i1.p1, GMAR2_longiso_GMAR2_DN5084_c0_g2_i4.p1	GMAR2_longiso_GMAR2_DN35272_c0_g1_i1.p1
OG0000000	GMAR2_longiso	n1116	1.0	Terminal	GMAR2_longiso_GMAR2_DN18986_c0_g1_i1.p1	GMAR2_longiso_GMAR2_DN5084_c0_g2_i4.p1
OG0000000	GMAR2_longiso	n1117	1.0	Terminal	GMAR2_longiso_GMAR2_DN5242_c1_g1_i1.p2	GMAR2_longiso_GMAR2_DN4334_c0_g3_i1.p1
OG0000000	GMAR2_longiso	n1118	1.0	Terminal	GMAR2_longiso_GMAR2_DN31958_c0_g1_i1.p1	GMAR2_longiso_GMAR2_DN4760_c0_g1_i2.p1
OG0000000	GMAR2_longiso	n1119	1.0	Terminal	GMAR2_longiso_GMAR2_DN35299_c0_g1_i1.p1, GMAR2_longiso_GMAR2_DN4550_c1_g4_i1.p1	GMAR2_longiso_GMAR2_DN6689_c0_g2_i2.p1
OG0000000	GMAR2_longiso	n1120	1.0	Terminal	GMAR2_longiso_GMAR2_DN35299_c0_g1_i1.p1	GMAR2_longiso_GMAR2_DN4550_c1_g4_i1.p1
OG0000000	GMAR2_longiso	n1121	1.0	Terminal	GMAR2_longiso_GMAR2_DN38241_c0_g1_i1.p1	GMAR2_longiso_GMAR2_DN38256_c0_g1_i1.p1
OG0000000	N0	n1123	0.024390243902439025	Non-Terminal	LHIN1_longiso_LHIN1_DN78870_c0_g1_i1.p1, LPAL1_longiso_LPAL1_DN14910_c0_g1_i3.p1, PNIG1_longiso_PNIG1_DN7084_c4_g1_i1.p1, NGUT3_longiso_NGUT3_DN11071_c1_g1_i1.p1, NGUT3_longiso_NGUT3_DN8972_c0_g2_i2.p1, NGUT3_longiso_NGUT3_DN26296_c1_g1_i1.p1, ABIS2_longiso_ABIS2_DN123190_c0_g1_i1.p1, LPAL1_longiso_LPAL1_DN61039_c0_g1_i1.p1, CNIP1_longiso_CNIP1_DN8441_c0_g1_i1.p1, NGUT3_longiso_NGUT3_DN11536_c0_g…	NGUT3_longiso_NGUT3_DN138215_c0_g1_i1.p1
OG0000000	N0	n1125	0.04878048780487805	Non-Terminal	LPAL1_longiso_LPAL1_DN14910_c0_g1_i3.p1, PNIG1_longiso_PNIG1_DN7084_c4_g1_i1.p1, NGUT3_longiso_NGUT3_DN11071_c1_g1_i1.p1, NGUT3_longiso_NGUT3_DN8972_c0_g2_i2.p1, NGUT3_longiso_NGUT3_DN26296_c1_g1_i1.p1	ABIS2_longiso_ABIS2_DN123190_c0_g1_i1.p1, LPAL1_longiso_LPAL1_DN61039_c0_g1_i1.p1, CNIP1_longiso_CNIP1_DN8441_c0_g1_i1.p1, NGUT3_longiso_NGUT3_DN11536_c0_g2_i10.p1, NGUT3_longiso_NGUT3_DN45566_c0_g1_i2.p1, NGUT3_longiso_NGUT3_DN138320_c0_g1_i1.p1, LCUE1_longiso_LCUE1_DN3538_c1_g1_i2.p1, LPAL1_longiso_LPAL1_DN62393_c0_g1_i1.p1, NGUT3_longiso_NGUT3_DN48721_c0_g1_i1.p1, LCUE1_longiso_LCUE1_DN1655_c0…
OG0000000	NGUT3_longiso	n1128	1.0	Terminal	NGUT3_longiso_NGUT3_DN11071_c1_g1_i1.p1, NGUT3_longiso_NGUT3_DN8972_c0_g2_i2.p1	NGUT3_longiso_NGUT3_DN26296_c1_g1_i1.p1
OG0000000	NGUT3_longiso	n1129	1.0	Terminal	NGUT3_longiso_NGUT3_DN11071_c1_g1_i1.p1	NGUT3_longiso_NGUT3_DN8972_c0_g2_i2.p1
OG0000000	N0	n1130	0.04878048780487805	Non-Terminal	ABIS2_longiso_ABIS2_DN123190_c0_g1_i1.p1, LPAL1_longiso_LPAL1_DN61039_c0_g1_i1.p1, CNIP1_longiso_CNIP1_DN8441_c0_g1_i1.p1	NGUT3_longiso_NGUT3_DN11536_c0_g2_i10.p1, NGUT3_longiso_NGUT3_DN45566_c0_g1_i2.p1, NGUT3_longiso_NGUT3_DN138320_c0_g1_i1.p1, LCUE1_longiso_LCUE1_DN3538_c1_g1_i2.p1, LPAL1_longiso_LPAL1_DN62393_c0_g1_i1.p1, NGUT3_longiso_NGUT3_DN48721_c0_g1_i1.p1, LCUE1_longiso_LCUE1_DN1655_c0_g2_i1.p1, ABIS2_longiso_ABIS2_DN12068_c3_g1_i1.p1, LPAL1_longiso_LPAL1_DN71989_c0_g1_i1.p1, NGUT3_longiso_NGUT3_DN8746_c0_…
OG0000000	N5	n1133	0.08333333333333333	Non-Terminal	NGUT3_longiso_NGUT3_DN11536_c0_g2_i10.p1, NGUT3_longiso_NGUT3_DN45566_c0_g1_i2.p1, NGUT3_longiso_NGUT3_DN138320_c0_g1_i1.p1	LCUE1_longiso_LCUE1_DN3538_c1_g1_i2.p1, LPAL1_longiso_LPAL1_DN62393_c0_g1_i1.p1, NGUT3_longiso_NGUT3_DN48721_c0_g1_i1.p1, LCUE1_longiso_LCUE1_DN1655_c0_g2_i1.p1, ABIS2_longiso_ABIS2_DN12068_c3_g1_i1.p1, LPAL1_longiso_LPAL1_DN71989_c0_g1_i1.p1, NGUT3_longiso_NGUT3_DN8746_c0_g1_i2.p1, NGUT3_longiso_NGUT3_DN10665_c6_g3_i2.p1, NGUT3_longiso_NGUT3_DN30537_c4_g1_i1.p1, NGUT3_longiso_NGUT3_DN18766_c0_g3…
OG0000000	NGUT3_longiso	n1134	1.0	Terminal	NGUT3_longiso_NGUT3_DN11536_c0_g2_i10.p1	NGUT3_longiso_NGUT3_DN45566_c0_g1_i2.p1, NGUT3_longiso_NGUT3_DN138320_c0_g1_i1.p1
OG0000000	NGUT3_longiso	n1135	1.0	Terminal	NGUT3_longiso_NGUT3_DN45566_c0_g1_i2.p1	NGUT3_longiso_NGUT3_DN138320_c0_g1_i1.p1
OG0000000	N5	n1136	0.16666666666666666	Non-Terminal	LCUE1_longiso_LCUE1_DN3538_c1_g1_i2.p1, LPAL1_longiso_LPAL1_DN62393_c0_g1_i1.p1, NGUT3_longiso_NGUT3_DN48721_c0_g1_i1.p1, LCUE1_longiso_LCUE1_DN1655_c0_g2_i1.p1, ABIS2_longiso_ABIS2_DN12068_c3_g1_i1.p1, LPAL1_longiso_LPAL1_DN71989_c0_g1_i1.p1, NGUT3_longiso_NGUT3_DN8746_c0_g1_i2.p1, NGUT3_longiso_NGUT3_DN10665_c6_g3_i2.p1, NGUT3_longiso_NGUT3_DN30537_c4_g1_i1.p1, NGUT3_longiso_NGUT3_DN18766_c0_g3…	LPAL1_longiso_LPAL1_DN71290_c0_g1_i1.p1, LPAL1_longiso_LPAL1_DN20203_c0_g1_i1.p1, NGUT3_longiso_NGUT3_DN7072_c0_g10_i1.p1, NGUT3_longiso_NGUT3_DN30537_c0_g2_i1.p1, NGUT3_longiso_NGUT3_DN28360_c1_g3_i2.p1, NGUT3_longiso_NGUT3_DN691_c1_g1_i1.p1, NGUT3_longiso_NGUT3_DN9257_c1_g2_i1.p1
OG0000000	N5	n1137	0.08333333333333333	Non-Terminal	LCUE1_longiso_LCUE1_DN3538_c1_g1_i2.p1, LPAL1_longiso_LPAL1_DN62393_c0_g1_i1.p1, NGUT3_longiso_NGUT3_DN48721_c0_g1_i1.p1, LCUE1_longiso_LCUE1_DN1655_c0_g2_i1.p1, ABIS2_longiso_ABIS2_DN12068_c3_g1_i1.p1, LPAL1_longiso_LPAL1_DN71989_c0_g1_i1.p1, NGUT3_longiso_NGUT3_DN8746_c0_g1_i2.p1, NGUT3_longiso_NGUT3_DN10665_c6_g3_i2.p1, NGUT3_longiso_NGUT3_DN30537_c4_g1_i1.p1, NGUT3_longiso_NGUT3_DN18766_c0_g3…	NGUT3_longiso_NGUT3_DN119483_c0_g1_i1.p1, NGUT3_longiso_NGUT3_DN18766_c0_g4_i1.p1, NGUT3_longiso_NGUT3_DN6732_c5_g1_i1.p1
OG0000000	N5	n1138	0.16666666666666666	Non-Terminal	LCUE1_longiso_LCUE1_DN3538_c1_g1_i2.p1, LPAL1_longiso_LPAL1_DN62393_c0_g1_i1.p1, NGUT3_longiso_NGUT3_DN48721_c0_g1_i1.p1, LCUE1_longiso_LCUE1_DN1655_c0_g2_i1.p1, ABIS2_longiso_ABIS2_DN12068_c3_g1_i1.p1, LPAL1_longiso_LPAL1_DN71989_c0_g1_i1.p1, NGUT3_longiso_NGUT3_DN8746_c0_g1_i2.p1, NGUT3_longiso_NGUT3_DN10665_c6_g3_i2.p1, NGUT3_longiso_NGUT3_DN30537_c4_g1_i1.p1, NGUT3_longiso_NGUT3_DN18766_c0_g3…	GMAR2_longiso_GMAR2_DN24177_c0_g1_i1.p1, NGUT3_longiso_NGUT3_DN29990_c1_g4_i1.p1, NGUT3_longiso_NGUT3_DN12022_c4_g1_i1.p1, NGUT3_longiso_NGUT3_DN3932_c0_g2_i1.p1, LPAL1_longiso_LPAL1_DN23083_c1_g1_i1.p1
OG0000000	N20	n1139	0.3333333333333333	Non-Terminal	LCUE1_longiso_LCUE1_DN3538_c1_g1_i2.p1, LPAL1_longiso_LPAL1_DN62393_c0_g1_i1.p1, NGUT3_longiso_NGUT3_DN48721_c0_g1_i1.p1, LCUE1_longiso_LCUE1_DN1655_c0_g2_i1.p1	ABIS2_longiso_ABIS2_DN12068_c3_g1_i1.p1, LPAL1_longiso_LPAL1_DN71989_c0_g1_i1.p1, NGUT3_longiso_NGUT3_DN8746_c0_g1_i2.p1, NGUT3_longiso_NGUT3_DN10665_c6_g3_i2.p1, NGUT3_longiso_NGUT3_DN30537_c4_g1_i1.p1, NGUT3_longiso_NGUT3_DN18766_c0_g3_i1.p1, NGUT3_longiso_NGUT3_DN6732_c2_g5_i1.p1, NGUT3_longiso_NGUT3_DN62627_c0_g1_i1.p1, NGUT3_longiso_NGUT3_DN32713_c0_g1_i1.p1, NGUT3_longiso_NGUT3_DN22312_c0_g…
OG0000000	N20	n1140	0.16666666666666666	Non-Terminal	LCUE1_longiso_LCUE1_DN3538_c1_g1_i2.p1, LPAL1_longiso_LPAL1_DN62393_c0_g1_i1.p1	NGUT3_longiso_NGUT3_DN48721_c0_g1_i1.p1, LCUE1_longiso_LCUE1_DN1655_c0_g2_i1.p1
OG0000000	NGUT3_longiso	n1145	1.0	Terminal	NGUT3_longiso_NGUT3_DN8746_c0_g1_i2.p1, NGUT3_longiso_NGUT3_DN10665_c6_g3_i2.p1, NGUT3_longiso_NGUT3_DN30537_c4_g1_i1.p1, NGUT3_longiso_NGUT3_DN18766_c0_g3_i1.p1, NGUT3_longiso_NGUT3_DN6732_c2_g5_i1.p1, NGUT3_longiso_NGUT3_DN62627_c0_g1_i1.p1, NGUT3_longiso_NGUT3_DN32713_c0_g1_i1.p1	NGUT3_longiso_NGUT3_DN22312_c0_g2_i1.p1, NGUT3_longiso_NGUT3_DN36650_c1_g4_i1.p1
OG0000000	NGUT3_longiso	n1146	1.0	Terminal	NGUT3_longiso_NGUT3_DN8746_c0_g1_i2.p1, NGUT3_longiso_NGUT3_DN10665_c6_g3_i2.p1, NGUT3_longiso_NGUT3_DN30537_c4_g1_i1.p1, NGUT3_longiso_NGUT3_DN18766_c0_g3_i1.p1, NGUT3_longiso_NGUT3_DN6732_c2_g5_i1.p1, NGUT3_longiso_NGUT3_DN62627_c0_g1_i1.p1	NGUT3_longiso_NGUT3_DN32713_c0_g1_i1.p1
OG0000000	NGUT3_longiso	n1147	1.0	Terminal	NGUT3_longiso_NGUT3_DN8746_c0_g1_i2.p1, NGUT3_longiso_NGUT3_DN10665_c6_g3_i2.p1	NGUT3_longiso_NGUT3_DN30537_c4_g1_i1.p1, NGUT3_longiso_NGUT3_DN18766_c0_g3_i1.p1, NGUT3_longiso_NGUT3_DN6732_c2_g5_i1.p1, NGUT3_longiso_NGUT3_DN62627_c0_g1_i1.p1
OG0000000	NGUT3_longiso	n1148	1.0	Terminal	NGUT3_longiso_NGUT3_DN8746_c0_g1_i2.p1	NGUT3_longiso_NGUT3_DN10665_c6_g3_i2.p1
OG0000000	NGUT3_longiso	n1149	1.0	Terminal	NGUT3_longiso_NGUT3_DN30537_c4_g1_i1.p1, NGUT3_longiso_NGUT3_DN18766_c0_g3_i1.p1	NGUT3_longiso_NGUT3_DN6732_c2_g5_i1.p1, NGUT3_longiso_NGUT3_DN62627_c0_g1_i1.p1
OG0000000	NGUT3_longiso	n1150	1.0	Terminal	NGUT3_longiso_NGUT3_DN30537_c4_g1_i1.p1	NGUT3_longiso_NGUT3_DN18766_c0_g3_i1.p1
OG0000000	NGUT3_longiso	n1151	1.0	Terminal	NGUT3_longiso_NGUT3_DN6732_c2_g5_i1.p1	NGUT3_longiso_NGUT3_DN62627_c0_g1_i1.p1
OG0000000	NGUT3_longiso	n1152	1.0	Terminal	NGUT3_longiso_NGUT3_DN22312_c0_g2_i1.p1	NGUT3_longiso_NGUT3_DN36650_c1_g4_i1.p1
OG0000000	NGUT3_longiso	n1155	1.0	Terminal	NGUT3_longiso_NGUT3_DN29990_c1_g4_i1.p1, NGUT3_longiso_NGUT3_DN12022_c4_g1_i1.p1	NGUT3_longiso_NGUT3_DN3932_c0_g2_i1.p1
OG0000000	NGUT3_longiso	n1156	1.0	Terminal	NGUT3_longiso_NGUT3_DN29990_c1_g4_i1.p1	NGUT3_longiso_NGUT3_DN12022_c4_g1_i1.p1
OG0000000	NGUT3_longiso	n1157	1.0	Terminal	NGUT3_longiso_NGUT3_DN119483_c0_g1_i1.p1	NGUT3_longiso_NGUT3_DN18766_c0_g4_i1.p1, NGUT3_longiso_NGUT3_DN6732_c5_g1_i1.p1
OG0000000	NGUT3_longiso	n1158	1.0	Terminal	NGUT3_longiso_NGUT3_DN18766_c0_g4_i1.p1	NGUT3_longiso_NGUT3_DN6732_c5_g1_i1.p1
OG0000000	LPAL1_longiso	n1160	1.0	Terminal	LPAL1_longiso_LPAL1_DN71290_c0_g1_i1.p1	LPAL1_longiso_LPAL1_DN20203_c0_g1_i1.p1
OG0000000	NGUT3_longiso	n1161	1.0	Terminal	NGUT3_longiso_NGUT3_DN7072_c0_g10_i1.p1	NGUT3_longiso_NGUT3_DN30537_c0_g2_i1.p1, NGUT3_longiso_NGUT3_DN28360_c1_g3_i2.p1, NGUT3_longiso_NGUT3_DN691_c1_g1_i1.p1, NGUT3_longiso_NGUT3_DN9257_c1_g2_i1.p1
OG0000000	NGUT3_longiso	n1162	1.0	Terminal	NGUT3_longiso_NGUT3_DN30537_c0_g2_i1.p1, NGUT3_longiso_NGUT3_DN28360_c1_g3_i2.p1	NGUT3_longiso_NGUT3_DN691_c1_g1_i1.p1, NGUT3_longiso_NGUT3_DN9257_c1_g2_i1.p1
OG0000000	NGUT3_longiso	n1163	1.0	Terminal	NGUT3_longiso_NGUT3_DN30537_c0_g2_i1.p1	NGUT3_longiso_NGUT3_DN28360_c1_g3_i2.p1
OG0000000	NGUT3_longiso	n1164	1.0	Terminal	NGUT3_longiso_NGUT3_DN691_c1_g1_i1.p1	NGUT3_longiso_NGUT3_DN9257_c1_g2_i1.p1
OG0000000	N0	n1166	0.3170731707317073	Non-Terminal	BRUG1_longiso_BRUG1_DN2328_c0_g1_i1.p1, CLAE1_longiso_CLAE1_DN30545_c0_g1_i1.p1, CNIP1_longiso_CNIP1_DN6902_c0_g2_i1.p1, APLA1_longiso_APLA1_DN0_c0_g12603_i1.p1, BRUG1_longiso_BRUG1_DN9678_c2_g2_i1.p1, BZAR1_longiso_BZAR1_DN9740_c0_g1_i1.p1, CFRI1_longiso_CFRI1_DN5226_c0_g1_i1.p1, SLON1_longiso_SLON1_DN5680_c0_g1_i1.p1, CJAP1_longiso_CJAP1_DN13944_c6_g1_i1.p1, CJAP1_longiso_CJAP1_DN12579_c1_g1_i1…	BOVA2_longiso_BOVA2_DN2557_c0_g2_i4.p1, SLON1_longiso_SLON1_DN648_c0_g2_i2.p1, SLON1_longiso_SLON1_DN796_c0_g1_i3.p1, PCAN1_longiso_PCAN1_DN1647_c0_g1_i5.p1, BRUG1_longiso_BRUG1_DN9524_c0_g1_i2.p1, BSLA1_longiso_BSLA1_DN34445_c0_g1_i1.p1, LHOC1_longiso_LHOC1_DN5614_c0_g1_i1.p1, PURG1_longiso_PURG1_DN974_c0_g1_i7.p2, TFER2_longiso_TFER2_DN52635_c0_g1_i1.p1, TFER2_longiso_TFER2_DN1905_c0_g4_i1.p1, …
OG0000000	N0	n1167	0.04878048780487805	Non-Terminal	BRUG1_longiso_BRUG1_DN2328_c0_g1_i1.p1, CLAE1_longiso_CLAE1_DN30545_c0_g1_i1.p1, CNIP1_longiso_CNIP1_DN6902_c0_g2_i1.p1	APLA1_longiso_APLA1_DN0_c0_g12603_i1.p1, BRUG1_longiso_BRUG1_DN9678_c2_g2_i1.p1, BZAR1_longiso_BZAR1_DN9740_c0_g1_i1.p1, CFRI1_longiso_CFRI1_DN5226_c0_g1_i1.p1, SLON1_longiso_SLON1_DN5680_c0_g1_i1.p1, CJAP1_longiso_CJAP1_DN13944_c6_g1_i1.p1, CJAP1_longiso_CJAP1_DN12579_c1_g1_i1.p1, CJAP1_longiso_CJAP1_DN15295_c0_g1_i1.p1, BOVA2_longiso_BOVA2_DN5888_c0_g1_i1.p1, BOVA2_longiso_BOVA2_DN9303_c3_g1_i1…
OG0000000	N0	n1172	0.14634146341463414	Non-Terminal	BZAR1_longiso_BZAR1_DN9740_c0_g1_i1.p1, CFRI1_longiso_CFRI1_DN5226_c0_g1_i1.p1, SLON1_longiso_SLON1_DN5680_c0_g1_i1.p1, CJAP1_longiso_CJAP1_DN13944_c6_g1_i1.p1, CJAP1_longiso_CJAP1_DN12579_c1_g1_i1.p1, CJAP1_longiso_CJAP1_DN15295_c0_g1_i1.p1, BOVA2_longiso_BOVA2_DN5888_c0_g1_i1.p1, BOVA2_longiso_BOVA2_DN9303_c3_g1_i1.p1, PCAN1_longiso_PCAN1_DN12649_c4_g1_i1.p1, PCAN1_longiso_PCAN1_DN7374_c0_g2_i3…	CNIP1_longiso_CNIP1_DN6132_c1_g1_i1.p1, CFRI1_longiso_CFRI1_DN4308_c0_g1_i1.p1, CJAP1_longiso_CJAP1_DN49890_c0_g1_i1.p1, CJAP1_longiso_CJAP1_DN9974_c1_g1_i1.p1, CJAP1_longiso_CJAP1_DN10521_c1_g1_i1.p1, CJAP1_longiso_CJAP1_DN7303_c3_g1_i2.p1, CJAP1_longiso_CJAP1_DN6308_c0_g6_i1.p1, CJAP1_longiso_CJAP1_DN16042_c0_g2_i1.p1, CJAP1_longiso_CJAP1_DN9668_c5_g4_i1.p1, CJAP1_longiso_CJAP1_DN12498_c0_g1_i1…
OG0000000	N0	n1173	0.024390243902439025	Non-Terminal	BZAR1_longiso_BZAR1_DN9740_c0_g1_i1.p1, CFRI1_longiso_CFRI1_DN5226_c0_g1_i1.p1, SLON1_longiso_SLON1_DN5680_c0_g1_i1.p1, CJAP1_longiso_CJAP1_DN13944_c6_g1_i1.p1, CJAP1_longiso_CJAP1_DN12579_c1_g1_i1.p1, CJAP1_longiso_CJAP1_DN15295_c0_g1_i1.p1, BOVA2_longiso_BOVA2_DN5888_c0_g1_i1.p1, BOVA2_longiso_BOVA2_DN9303_c3_g1_i1.p1, PCAN1_longiso_PCAN1_DN12649_c4_g1_i1.p1, PCAN1_longiso_PCAN1_DN7374_c0_g2_i3…	BSLA1_longiso_BSLA1_DN2674_c1_g3_i1.p1, CJAP1_longiso_CJAP1_DN8371_c2_g1_i1.p1, CJAP1_longiso_CJAP1_DN13944_c2_g4_i1.p1, CJAP1_longiso_CJAP1_DN4973_c0_g1_i4.p1, CJAP1_longiso_CJAP1_DN3874_c0_g2_i2.p1, CJAP1_longiso_CJAP1_DN7689_c7_g1_i1.p1, CJAP1_longiso_CJAP1_DN6340_c0_g3_i1.p1, CNIP1_longiso_CNIP1_DN10606_c0_g1_i1.p1
OG0000000	N2	n1174	0.1282051282051282	Non-Terminal	BZAR1_longiso_BZAR1_DN9740_c0_g1_i1.p1, CFRI1_longiso_CFRI1_DN5226_c0_g1_i1.p1, SLON1_longiso_SLON1_DN5680_c0_g1_i1.p1, CJAP1_longiso_CJAP1_DN13944_c6_g1_i1.p1, CJAP1_longiso_CJAP1_DN12579_c1_g1_i1.p1, CJAP1_longiso_CJAP1_DN15295_c0_g1_i1.p1, BOVA2_longiso_BOVA2_DN5888_c0_g1_i1.p1, BOVA2_longiso_BOVA2_DN9303_c3_g1_i1.p1, PCAN1_longiso_PCAN1_DN12649_c4_g1_i1.p1	PCAN1_longiso_PCAN1_DN7374_c0_g2_i3.p1, CJAP1_longiso_CJAP1_DN8390_c0_g2_i1.p2, BTRI1_longiso_BTRI1_DN7165_c0_g1_i1.p1, BOVA2_longiso_BOVA2_DN1317_c4_g3_i3.p1, BOVA2_longiso_BOVA2_DN2054_c1_g1_i1.p1, BOVA2_longiso_BOVA2_DN1734_c1_g1_i2.p1, BOVA2_longiso_BOVA2_DN2993_c6_g1_i1.p1, BOVA2_longiso_BOVA2_DN3233_c4_g1_i1.p1, SLON1_longiso_SLON1_DN913_c2_g1_i8.p1, BZAR1_longiso_BZAR1_DN6774_c2_g5_i1.p2, …
OG0000000	N2	n1178	0.02564102564102564	Non-Terminal	SLON1_longiso_SLON1_DN5680_c0_g1_i1.p1, CJAP1_longiso_CJAP1_DN13944_c6_g1_i1.p1, CJAP1_longiso_CJAP1_DN12579_c1_g1_i1.p1	CJAP1_longiso_CJAP1_DN15295_c0_g1_i1.p1, BOVA2_longiso_BOVA2_DN5888_c0_g1_i1.p1, BOVA2_longiso_BOVA2_DN9303_c3_g1_i1.p1
OG0000000	CJAP1_longiso	n1180	1.0	Terminal	CJAP1_longiso_CJAP1_DN13944_c6_g1_i1.p1	CJAP1_longiso_CJAP1_DN12579_c1_g1_i1.p1
OG0000000	BOVA2_longiso	n1182	1.0	Terminal	BOVA2_longiso_BOVA2_DN5888_c0_g1_i1.p1	BOVA2_longiso_BOVA2_DN9303_c3_g1_i1.p1
OG0000000	N28	n1186	0.125	Non-Terminal	BTRI1_longiso_BTRI1_DN7165_c0_g1_i1.p1, BOVA2_longiso_BOVA2_DN1317_c4_g3_i3.p1, BOVA2_longiso_BOVA2_DN2054_c1_g1_i1.p1	BOVA2_longiso_BOVA2_DN1734_c1_g1_i2.p1, BOVA2_longiso_BOVA2_DN2993_c6_g1_i1.p1, BOVA2_longiso_BOVA2_DN3233_c4_g1_i1.p1
OG0000000	BOVA2_longiso	n1188	1.0	Terminal	BOVA2_longiso_BOVA2_DN1317_c4_g3_i3.p1	BOVA2_longiso_BOVA2_DN2054_c1_g1_i1.p1
OG0000000	BOVA2_longiso	n1189	1.0	Terminal	BOVA2_longiso_BOVA2_DN1734_c1_g1_i2.p1, BOVA2_longiso_BOVA2_DN2993_c6_g1_i1.p1	BOVA2_longiso_BOVA2_DN3233_c4_g1_i1.p1
OG0000000	BOVA2_longiso	n1190	1.0	Terminal	BOVA2_longiso_BOVA2_DN1734_c1_g1_i2.p1	BOVA2_longiso_BOVA2_DN2993_c6_g1_i1.p1
OG0000000	N26	n1191	0.07692307692307693	Non-Terminal	SLON1_longiso_SLON1_DN913_c2_g1_i8.p1, BZAR1_longiso_BZAR1_DN6774_c2_g5_i1.p2, BZAR1_longiso_BZAR1_DN6774_c0_g2_i2.p1, BZAR1_longiso_BZAR1_DN1450_c1_g1_i2.p2, OSCH1_longiso_OSCH1_DN6664_c0_g1_i1.p1, SLON1_longiso_SLON1_DN10037_c1_g1_i2.p1, BZAR1_longiso_BZAR1_DN1273_c1_g1_i1.p1	BZAR1_longiso_BZAR1_DN2171_c0_g1_i2.p1
OG0000000	N26	n1192	0.15384615384615385	Non-Terminal	SLON1_longiso_SLON1_DN913_c2_g1_i8.p1, BZAR1_longiso_BZAR1_DN6774_c2_g5_i1.p2, BZAR1_longiso_BZAR1_DN6774_c0_g2_i2.p1, BZAR1_longiso_BZAR1_DN1450_c1_g1_i2.p2, OSCH1_longiso_OSCH1_DN6664_c0_g1_i1.p1	SLON1_longiso_SLON1_DN10037_c1_g1_i2.p1, BZAR1_longiso_BZAR1_DN1273_c1_g1_i1.p1
OG0000000	BZAR1_longiso	n1195	1.0	Terminal	BZAR1_longiso_BZAR1_DN6774_c2_g5_i1.p2, BZAR1_longiso_BZAR1_DN6774_c0_g2_i2.p1	BZAR1_longiso_BZAR1_DN1450_c1_g1_i2.p2
OG0000000	BZAR1_longiso	n1196	1.0	Terminal	BZAR1_longiso_BZAR1_DN6774_c2_g5_i1.p2	BZAR1_longiso_BZAR1_DN6774_c0_g2_i2.p1
OG0000000	N0	n1198	0.024390243902439025	Non-Terminal	BSLA1_longiso_BSLA1_DN2674_c1_g3_i1.p1, CJAP1_longiso_CJAP1_DN8371_c2_g1_i1.p1, CJAP1_longiso_CJAP1_DN13944_c2_g4_i1.p1, CJAP1_longiso_CJAP1_DN4973_c0_g1_i4.p1, CJAP1_longiso_CJAP1_DN3874_c0_g2_i2.p1	CJAP1_longiso_CJAP1_DN7689_c7_g1_i1.p1, CJAP1_longiso_CJAP1_DN6340_c0_g3_i1.p1, CNIP1_longiso_CNIP1_DN10606_c0_g1_i1.p1
OG0000000	CJAP1_longiso	n1200	1.0	Terminal	CJAP1_longiso_CJAP1_DN8371_c2_g1_i1.p1, CJAP1_longiso_CJAP1_DN13944_c2_g4_i1.p1, CJAP1_longiso_CJAP1_DN4973_c0_g1_i4.p1	CJAP1_longiso_CJAP1_DN3874_c0_g2_i2.p1
OG0000000	CJAP1_longiso	n1201	1.0	Terminal	CJAP1_longiso_CJAP1_DN8371_c2_g1_i1.p1, CJAP1_longiso_CJAP1_DN13944_c2_g4_i1.p1	CJAP1_longiso_CJAP1_DN4973_c0_g1_i4.p1
OG0000000	CJAP1_longiso	n1202	1.0	Terminal	CJAP1_longiso_CJAP1_DN8371_c2_g1_i1.p1	CJAP1_longiso_CJAP1_DN13944_c2_g4_i1.p1
OG0000000	CJAP1_longiso	n1204	1.0	Terminal	CJAP1_longiso_CJAP1_DN7689_c7_g1_i1.p1	CJAP1_longiso_CJAP1_DN6340_c0_g3_i1.p1
OG0000000	CJAP1_longiso	n1208	1.0	Terminal	CJAP1_longiso_CJAP1_DN49890_c0_g1_i1.p1, CJAP1_longiso_CJAP1_DN9974_c1_g1_i1.p1, CJAP1_longiso_CJAP1_DN10521_c1_g1_i1.p1, CJAP1_longiso_CJAP1_DN7303_c3_g1_i2.p1, CJAP1_longiso_CJAP1_DN6308_c0_g6_i1.p1, CJAP1_longiso_CJAP1_DN16042_c0_g2_i1.p1, CJAP1_longiso_CJAP1_DN9668_c5_g4_i1.p1, CJAP1_longiso_CJAP1_DN12498_c0_g1_i1.p1, CJAP1_longiso_CJAP1_DN13669_c0_g2_i1.p1, CJAP1_longiso_CJAP1_DN32586_c0_g1_…	CJAP1_longiso_CJAP1_DN16998_c0_g1_i1.p1
OG0000000	CJAP1_longiso	n1209	1.0	Terminal	CJAP1_longiso_CJAP1_DN49890_c0_g1_i1.p1, CJAP1_longiso_CJAP1_DN9974_c1_g1_i1.p1, CJAP1_longiso_CJAP1_DN10521_c1_g1_i1.p1, CJAP1_longiso_CJAP1_DN7303_c3_g1_i2.p1, CJAP1_longiso_CJAP1_DN6308_c0_g6_i1.p1, CJAP1_longiso_CJAP1_DN16042_c0_g2_i1.p1, CJAP1_longiso_CJAP1_DN9668_c5_g4_i1.p1, CJAP1_longiso_CJAP1_DN12498_c0_g1_i1.p1, CJAP1_longiso_CJAP1_DN13669_c0_g2_i1.p1, CJAP1_longiso_CJAP1_DN32586_c0_g1_…	CJAP1_longiso_CJAP1_DN7395_c0_g1_i3.p1
OG0000000	CJAP1_longiso	n1210	1.0	Terminal	CJAP1_longiso_CJAP1_DN49890_c0_g1_i1.p1, CJAP1_longiso_CJAP1_DN9974_c1_g1_i1.p1, CJAP1_longiso_CJAP1_DN10521_c1_g1_i1.p1, CJAP1_longiso_CJAP1_DN7303_c3_g1_i2.p1, CJAP1_longiso_CJAP1_DN6308_c0_g6_i1.p1, CJAP1_longiso_CJAP1_DN16042_c0_g2_i1.p1, CJAP1_longiso_CJAP1_DN9668_c5_g4_i1.p1, CJAP1_longiso_CJAP1_DN12498_c0_g1_i1.p1, CJAP1_longiso_CJAP1_DN13669_c0_g2_i1.p1, CJAP1_longiso_CJAP1_DN32586_c0_g1_…	CJAP1_longiso_CJAP1_DN12530_c0_g1_i1.p1
OG0000000	CJAP1_longiso	n1211	1.0	Terminal	CJAP1_longiso_CJAP1_DN49890_c0_g1_i1.p1, CJAP1_longiso_CJAP1_DN9974_c1_g1_i1.p1, CJAP1_longiso_CJAP1_DN10521_c1_g1_i1.p1, CJAP1_longiso_CJAP1_DN7303_c3_g1_i2.p1, CJAP1_longiso_CJAP1_DN6308_c0_g6_i1.p1, CJAP1_longiso_CJAP1_DN16042_c0_g2_i1.p1, CJAP1_longiso_CJAP1_DN9668_c5_g4_i1.p1, CJAP1_longiso_CJAP1_DN12498_c0_g1_i1.p1, CJAP1_longiso_CJAP1_DN13669_c0_g2_i1.p1, CJAP1_longiso_CJAP1_DN32586_c0_g1_…	CJAP1_longiso_CJAP1_DN5263_c0_g2_i1.p1, CJAP1_longiso_CJAP1_DN5263_c0_g1_i1.p1, CJAP1_longiso_CJAP1_DN6340_c6_g1_i1.p1, CJAP1_longiso_CJAP1_DN6416_c4_g1_i1.p1, CJAP1_longiso_CJAP1_DN8612_c2_g1_i2.p1, CJAP1_longiso_CJAP1_DN10974_c3_g4_i3.p1, CJAP1_longiso_CJAP1_DN16940_c2_g2_i1.p1, CJAP1_longiso_CJAP1_DN3874_c4_g1_i2.p1, CJAP1_longiso_CJAP1_DN12184_c0_g1_i1.p1, CJAP1_longiso_CJAP1_DN49910_c0_g1_i1…
OG0000000	CJAP1_longiso	n1212	1.0	Terminal	CJAP1_longiso_CJAP1_DN49890_c0_g1_i1.p1, CJAP1_longiso_CJAP1_DN9974_c1_g1_i1.p1, CJAP1_longiso_CJAP1_DN10521_c1_g1_i1.p1, CJAP1_longiso_CJAP1_DN7303_c3_g1_i2.p1, CJAP1_longiso_CJAP1_DN6308_c0_g6_i1.p1, CJAP1_longiso_CJAP1_DN16042_c0_g2_i1.p1, CJAP1_longiso_CJAP1_DN9668_c5_g4_i1.p1, CJAP1_longiso_CJAP1_DN12498_c0_g1_i1.p1, CJAP1_longiso_CJAP1_DN13669_c0_g2_i1.p1, CJAP1_longiso_CJAP1_DN32586_c0_g1_…	CJAP1_longiso_CJAP1_DN9974_c2_g3_i1.p1, CJAP1_longiso_CJAP1_DN3592_c0_g4_i1.p1, CJAP1_longiso_CJAP1_DN12498_c0_g2_i1.p1, CJAP1_longiso_CJAP1_DN3592_c0_g1_i1.p1, CJAP1_longiso_CJAP1_DN6340_c5_g2_i1.p1, CJAP1_longiso_CJAP1_DN36553_c0_g1_i1.p1, CJAP1_longiso_CJAP1_DN19764_c0_g1_i1.p1, CJAP1_longiso_CJAP1_DN7054_c0_g1_i2.p1, CJAP1_longiso_CJAP1_DN14075_c2_g2_i1.p1, CJAP1_longiso_CJAP1_DN55531_c0_g1_i…
OG0000000	CJAP1_longiso	n1213	1.0	Terminal	CJAP1_longiso_CJAP1_DN49890_c0_g1_i1.p1, CJAP1_longiso_CJAP1_DN9974_c1_g1_i1.p1	CJAP1_longiso_CJAP1_DN10521_c1_g1_i1.p1, CJAP1_longiso_CJAP1_DN7303_c3_g1_i2.p1, CJAP1_longiso_CJAP1_DN6308_c0_g6_i1.p1, CJAP1_longiso_CJAP1_DN16042_c0_g2_i1.p1, CJAP1_longiso_CJAP1_DN9668_c5_g4_i1.p1, CJAP1_longiso_CJAP1_DN12498_c0_g1_i1.p1, CJAP1_longiso_CJAP1_DN13669_c0_g2_i1.p1, CJAP1_longiso_CJAP1_DN32586_c0_g1_i1.p1, CJAP1_longiso_CJAP1_DN16481_c0_g1_i1.p2, CJAP1_longiso_CJAP1_DN13669_c0_g1…
OG0000000	CJAP1_longiso	n1214	1.0	Terminal	CJAP1_longiso_CJAP1_DN49890_c0_g1_i1.p1	CJAP1_longiso_CJAP1_DN9974_c1_g1_i1.p1
OG0000000	CJAP1_longiso	n1215	1.0	Terminal	CJAP1_longiso_CJAP1_DN10521_c1_g1_i1.p1, CJAP1_longiso_CJAP1_DN7303_c3_g1_i2.p1, CJAP1_longiso_CJAP1_DN6308_c0_g6_i1.p1, CJAP1_longiso_CJAP1_DN16042_c0_g2_i1.p1, CJAP1_longiso_CJAP1_DN9668_c5_g4_i1.p1, CJAP1_longiso_CJAP1_DN12498_c0_g1_i1.p1, CJAP1_longiso_CJAP1_DN13669_c0_g2_i1.p1, CJAP1_longiso_CJAP1_DN32586_c0_g1_i1.p1, CJAP1_longiso_CJAP1_DN16481_c0_g1_i1.p2, CJAP1_longiso_CJAP1_DN13669_c0_g1…	CJAP1_longiso_CJAP1_DN5263_c1_g2_i2.p1, CJAP1_longiso_CJAP1_DN6308_c0_g1_i2.p1, CJAP1_longiso_CJAP1_DN5263_c0_g4_i1.p1, CJAP1_longiso_CJAP1_DN52189_c0_g1_i1.p1
OG0000000	CJAP1_longiso	n1216	1.0	Terminal	CJAP1_longiso_CJAP1_DN10521_c1_g1_i1.p1, CJAP1_longiso_CJAP1_DN7303_c3_g1_i2.p1, CJAP1_longiso_CJAP1_DN6308_c0_g6_i1.p1, CJAP1_longiso_CJAP1_DN16042_c0_g2_i1.p1, CJAP1_longiso_CJAP1_DN9668_c5_g4_i1.p1, CJAP1_longiso_CJAP1_DN12498_c0_g1_i1.p1, CJAP1_longiso_CJAP1_DN13669_c0_g2_i1.p1, CJAP1_longiso_CJAP1_DN32586_c0_g1_i1.p1, CJAP1_longiso_CJAP1_DN16481_c0_g1_i1.p2, CJAP1_longiso_CJAP1_DN13669_c0_g1…	CJAP1_longiso_CJAP1_DN5263_c6_g1_i1.p1
OG0000000	CJAP1_longiso	n1217	1.0	Terminal	CJAP1_longiso_CJAP1_DN10521_c1_g1_i1.p1, CJAP1_longiso_CJAP1_DN7303_c3_g1_i2.p1, CJAP1_longiso_CJAP1_DN6308_c0_g6_i1.p1, CJAP1_longiso_CJAP1_DN16042_c0_g2_i1.p1, CJAP1_longiso_CJAP1_DN9668_c5_g4_i1.p1, CJAP1_longiso_CJAP1_DN12498_c0_g1_i1.p1, CJAP1_longiso_CJAP1_DN13669_c0_g2_i1.p1, CJAP1_longiso_CJAP1_DN32586_c0_g1_i1.p1, CJAP1_longiso_CJAP1_DN16481_c0_g1_i1.p2, CJAP1_longiso_CJAP1_DN13669_c0_g1…	CJAP1_longiso_CJAP1_DN8069_c2_g4_i1.p1, CJAP1_longiso_CJAP1_DN20266_c0_g2_i5.p1, CJAP1_longiso_CJAP1_DN4646_c3_g1_i2.p1, CJAP1_longiso_CJAP1_DN5263_c1_g3_i1.p1, CJAP1_longiso_CJAP1_DN19642_c0_g7_i1.p1, CJAP1_longiso_CJAP1_DN4026_c11_g1_i1.p1
OG0000000	CJAP1_longiso	n1218	1.0	Terminal	CJAP1_longiso_CJAP1_DN10521_c1_g1_i1.p1, CJAP1_longiso_CJAP1_DN7303_c3_g1_i2.p1, CJAP1_longiso_CJAP1_DN6308_c0_g6_i1.p1, CJAP1_longiso_CJAP1_DN16042_c0_g2_i1.p1	CJAP1_longiso_CJAP1_DN9668_c5_g4_i1.p1, CJAP1_longiso_CJAP1_DN12498_c0_g1_i1.p1, CJAP1_longiso_CJAP1_DN13669_c0_g2_i1.p1, CJAP1_longiso_CJAP1_DN32586_c0_g1_i1.p1, CJAP1_longiso_CJAP1_DN16481_c0_g1_i1.p2, CJAP1_longiso_CJAP1_DN13669_c0_g1_i4.p1
OG0000000	CJAP1_longiso	n1219	1.0	Terminal	CJAP1_longiso_CJAP1_DN10521_c1_g1_i1.p1, CJAP1_longiso_CJAP1_DN7303_c3_g1_i2.p1, CJAP1_longiso_CJAP1_DN6308_c0_g6_i1.p1	CJAP1_longiso_CJAP1_DN16042_c0_g2_i1.p1
OG0000000	CJAP1_longiso	n1220	1.0	Terminal	CJAP1_longiso_CJAP1_DN10521_c1_g1_i1.p1, CJAP1_longiso_CJAP1_DN7303_c3_g1_i2.p1	CJAP1_longiso_CJAP1_DN6308_c0_g6_i1.p1
OG0000000	CJAP1_longiso	n1221	1.0	Terminal	CJAP1_longiso_CJAP1_DN10521_c1_g1_i1.p1	CJAP1_longiso_CJAP1_DN7303_c3_g1_i2.p1
OG0000000	CJAP1_longiso	n1222	1.0	Terminal	CJAP1_longiso_CJAP1_DN9668_c5_g4_i1.p1, CJAP1_longiso_CJAP1_DN12498_c0_g1_i1.p1, CJAP1_longiso_CJAP1_DN13669_c0_g2_i1.p1, CJAP1_longiso_CJAP1_DN32586_c0_g1_i1.p1	CJAP1_longiso_CJAP1_DN16481_c0_g1_i1.p2, CJAP1_longiso_CJAP1_DN13669_c0_g1_i4.p1
OG0000000	CJAP1_longiso	n1223	1.0	Terminal	CJAP1_longiso_CJAP1_DN9668_c5_g4_i1.p1, CJAP1_longiso_CJAP1_DN12498_c0_g1_i1.p1, CJAP1_longiso_CJAP1_DN13669_c0_g2_i1.p1	CJAP1_longiso_CJAP1_DN32586_c0_g1_i1.p1
OG0000000	CJAP1_longiso	n1224	1.0	Terminal	CJAP1_longiso_CJAP1_DN9668_c5_g4_i1.p1, CJAP1_longiso_CJAP1_DN12498_c0_g1_i1.p1	CJAP1_longiso_CJAP1_DN13669_c0_g2_i1.p1
OG0000000	CJAP1_longiso	n1225	1.0	Terminal	CJAP1_longiso_CJAP1_DN9668_c5_g4_i1.p1	CJAP1_longiso_CJAP1_DN12498_c0_g1_i1.p1
OG0000000	CJAP1_longiso	n1226	1.0	Terminal	CJAP1_longiso_CJAP1_DN16481_c0_g1_i1.p2	CJAP1_longiso_CJAP1_DN13669_c0_g1_i4.p1
OG0000000	CJAP1_longiso	n1227	1.0	Terminal	CJAP1_longiso_CJAP1_DN8069_c2_g4_i1.p1, CJAP1_longiso_CJAP1_DN20266_c0_g2_i5.p1, CJAP1_longiso_CJAP1_DN4646_c3_g1_i2.p1, CJAP1_longiso_CJAP1_DN5263_c1_g3_i1.p1, CJAP1_longiso_CJAP1_DN19642_c0_g7_i1.p1	CJAP1_longiso_CJAP1_DN4026_c11_g1_i1.p1
OG0000000	CJAP1_longiso	n1228	1.0	Terminal	CJAP1_longiso_CJAP1_DN8069_c2_g4_i1.p1, CJAP1_longiso_CJAP1_DN20266_c0_g2_i5.p1, CJAP1_longiso_CJAP1_DN4646_c3_g1_i2.p1, CJAP1_longiso_CJAP1_DN5263_c1_g3_i1.p1	CJAP1_longiso_CJAP1_DN19642_c0_g7_i1.p1
OG0000000	CJAP1_longiso	n1229	1.0	Terminal	CJAP1_longiso_CJAP1_DN8069_c2_g4_i1.p1, CJAP1_longiso_CJAP1_DN20266_c0_g2_i5.p1, CJAP1_longiso_CJAP1_DN4646_c3_g1_i2.p1	CJAP1_longiso_CJAP1_DN5263_c1_g3_i1.p1
OG0000000	CJAP1_longiso	n1230	1.0	Terminal	CJAP1_longiso_CJAP1_DN8069_c2_g4_i1.p1	CJAP1_longiso_CJAP1_DN20266_c0_g2_i5.p1, CJAP1_longiso_CJAP1_DN4646_c3_g1_i2.p1
OG0000000	CJAP1_longiso	n1231	1.0	Terminal	CJAP1_longiso_CJAP1_DN20266_c0_g2_i5.p1	CJAP1_longiso_CJAP1_DN4646_c3_g1_i2.p1
OG0000000	CJAP1_longiso	n1232	1.0	Terminal	CJAP1_longiso_CJAP1_DN5263_c1_g2_i2.p1, CJAP1_longiso_CJAP1_DN6308_c0_g1_i2.p1	CJAP1_longiso_CJAP1_DN5263_c0_g4_i1.p1, CJAP1_longiso_CJAP1_DN52189_c0_g1_i1.p1
OG0000000	CJAP1_longiso	n1233	1.0	Terminal	CJAP1_longiso_CJAP1_DN5263_c1_g2_i2.p1	CJAP1_longiso_CJAP1_DN6308_c0_g1_i2.p1
OG0000000	CJAP1_longiso	n1234	1.0	Terminal	CJAP1_longiso_CJAP1_DN5263_c0_g4_i1.p1	CJAP1_longiso_CJAP1_DN52189_c0_g1_i1.p1
OG0000000	CJAP1_longiso	n1235	1.0	Terminal	CJAP1_longiso_CJAP1_DN9974_c2_g3_i1.p1, CJAP1_longiso_CJAP1_DN3592_c0_g4_i1.p1, CJAP1_longiso_CJAP1_DN12498_c0_g2_i1.p1, CJAP1_longiso_CJAP1_DN3592_c0_g1_i1.p1, CJAP1_longiso_CJAP1_DN6340_c5_g2_i1.p1, CJAP1_longiso_CJAP1_DN36553_c0_g1_i1.p1, CJAP1_longiso_CJAP1_DN19764_c0_g1_i1.p1, CJAP1_longiso_CJAP1_DN7054_c0_g1_i2.p1, CJAP1_longiso_CJAP1_DN14075_c2_g2_i1.p1, CJAP1_longiso_CJAP1_DN55531_c0_g1_i…	CJAP1_longiso_CJAP1_DN6221_c2_g1_i1.p1
OG0000000	CJAP1_longiso	n1236	1.0	Terminal	CJAP1_longiso_CJAP1_DN9974_c2_g3_i1.p1, CJAP1_longiso_CJAP1_DN3592_c0_g4_i1.p1, CJAP1_longiso_CJAP1_DN12498_c0_g2_i1.p1, CJAP1_longiso_CJAP1_DN3592_c0_g1_i1.p1, CJAP1_longiso_CJAP1_DN6340_c5_g2_i1.p1, CJAP1_longiso_CJAP1_DN36553_c0_g1_i1.p1, CJAP1_longiso_CJAP1_DN19764_c0_g1_i1.p1, CJAP1_longiso_CJAP1_DN7054_c0_g1_i2.p1	CJAP1_longiso_CJAP1_DN14075_c2_g2_i1.p1, CJAP1_longiso_CJAP1_DN55531_c0_g1_i1.p1, CJAP1_longiso_CJAP1_DN5029_c5_g1_i1.p1
OG0000000	CJAP1_longiso	n1237	1.0	Terminal	CJAP1_longiso_CJAP1_DN9974_c2_g3_i1.p1	CJAP1_longiso_CJAP1_DN3592_c0_g4_i1.p1, CJAP1_longiso_CJAP1_DN12498_c0_g2_i1.p1, CJAP1_longiso_CJAP1_DN3592_c0_g1_i1.p1, CJAP1_longiso_CJAP1_DN6340_c5_g2_i1.p1, CJAP1_longiso_CJAP1_DN36553_c0_g1_i1.p1, CJAP1_longiso_CJAP1_DN19764_c0_g1_i1.p1, CJAP1_longiso_CJAP1_DN7054_c0_g1_i2.p1
OG0000000	CJAP1_longiso	n1238	1.0	Terminal	CJAP1_longiso_CJAP1_DN3592_c0_g4_i1.p1, CJAP1_longiso_CJAP1_DN12498_c0_g2_i1.p1, CJAP1_longiso_CJAP1_DN3592_c0_g1_i1.p1, CJAP1_longiso_CJAP1_DN6340_c5_g2_i1.p1, CJAP1_longiso_CJAP1_DN36553_c0_g1_i1.p1	CJAP1_longiso_CJAP1_DN19764_c0_g1_i1.p1, CJAP1_longiso_CJAP1_DN7054_c0_g1_i2.p1
OG0000000	CJAP1_longiso	n1239	1.0	Terminal	CJAP1_longiso_CJAP1_DN3592_c0_g4_i1.p1	CJAP1_longiso_CJAP1_DN12498_c0_g2_i1.p1, CJAP1_longiso_CJAP1_DN3592_c0_g1_i1.p1, CJAP1_longiso_CJAP1_DN6340_c5_g2_i1.p1, CJAP1_longiso_CJAP1_DN36553_c0_g1_i1.p1
OG0000000	CJAP1_longiso	n1240	1.0	Terminal	CJAP1_longiso_CJAP1_DN12498_c0_g2_i1.p1	CJAP1_longiso_CJAP1_DN3592_c0_g1_i1.p1, CJAP1_longiso_CJAP1_DN6340_c5_g2_i1.p1, CJAP1_longiso_CJAP1_DN36553_c0_g1_i1.p1
OG0000000	CJAP1_longiso	n1241	1.0	Terminal	CJAP1_longiso_CJAP1_DN3592_c0_g1_i1.p1, CJAP1_longiso_CJAP1_DN6340_c5_g2_i1.p1	CJAP1_longiso_CJAP1_DN36553_c0_g1_i1.p1
OG0000000	CJAP1_longiso	n1242	1.0	Terminal	CJAP1_longiso_CJAP1_DN3592_c0_g1_i1.p1	CJAP1_longiso_CJAP1_DN6340_c5_g2_i1.p1
OG0000000	CJAP1_longiso	n1243	1.0	Terminal	CJAP1_longiso_CJAP1_DN19764_c0_g1_i1.p1	CJAP1_longiso_CJAP1_DN7054_c0_g1_i2.p1
OG0000000	CJAP1_longiso	n1244	1.0	Terminal	CJAP1_longiso_CJAP1_DN14075_c2_g2_i1.p1, CJAP1_longiso_CJAP1_DN55531_c0_g1_i1.p1	CJAP1_longiso_CJAP1_DN5029_c5_g1_i1.p1
OG0000000	CJAP1_longiso	n1245	1.0	Terminal	CJAP1_longiso_CJAP1_DN14075_c2_g2_i1.p1	CJAP1_longiso_CJAP1_DN55531_c0_g1_i1.p1
OG0000000	CJAP1_longiso	n1246	1.0	Terminal	CJAP1_longiso_CJAP1_DN5263_c0_g2_i1.p1, CJAP1_longiso_CJAP1_DN5263_c0_g1_i1.p1, CJAP1_longiso_CJAP1_DN6340_c6_g1_i1.p1, CJAP1_longiso_CJAP1_DN6416_c4_g1_i1.p1, CJAP1_longiso_CJAP1_DN8612_c2_g1_i2.p1, CJAP1_longiso_CJAP1_DN10974_c3_g4_i3.p1, CJAP1_longiso_CJAP1_DN16940_c2_g2_i1.p1, CJAP1_longiso_CJAP1_DN3874_c4_g1_i2.p1, CJAP1_longiso_CJAP1_DN12184_c0_g1_i1.p1, CJAP1_longiso_CJAP1_DN49910_c0_g1_i1…	CJAP1_longiso_CJAP1_DN9668_c1_g1_i1.p1, CJAP1_longiso_CJAP1_DN6664_c0_g2_i1.p1, CJAP1_longiso_CJAP1_DN32060_c0_g1_i1.p1, CJAP1_longiso_CJAP1_DN16125_c0_g1_i1.p1, CJAP1_longiso_CJAP1_DN13200_c0_g2_i1.p1
OG0000000	CJAP1_longiso	n1247	1.0	Terminal	CJAP1_longiso_CJAP1_DN5263_c0_g2_i1.p1, CJAP1_longiso_CJAP1_DN5263_c0_g1_i1.p1, CJAP1_longiso_CJAP1_DN6340_c6_g1_i1.p1, CJAP1_longiso_CJAP1_DN6416_c4_g1_i1.p1, CJAP1_longiso_CJAP1_DN8612_c2_g1_i2.p1, CJAP1_longiso_CJAP1_DN10974_c3_g4_i3.p1, CJAP1_longiso_CJAP1_DN16940_c2_g2_i1.p1, CJAP1_longiso_CJAP1_DN3874_c4_g1_i2.p1, CJAP1_longiso_CJAP1_DN12184_c0_g1_i1.p1, CJAP1_longiso_CJAP1_DN49910_c0_g1_i1…	CJAP1_longiso_CJAP1_DN3592_c2_g1_i1.p1
OG0000000	CJAP1_longiso	n1248	1.0	Terminal	CJAP1_longiso_CJAP1_DN5263_c0_g2_i1.p1, CJAP1_longiso_CJAP1_DN5263_c0_g1_i1.p1, CJAP1_longiso_CJAP1_DN6340_c6_g1_i1.p1, CJAP1_longiso_CJAP1_DN6416_c4_g1_i1.p1, CJAP1_longiso_CJAP1_DN8612_c2_g1_i2.p1, CJAP1_longiso_CJAP1_DN10974_c3_g4_i3.p1, CJAP1_longiso_CJAP1_DN16940_c2_g2_i1.p1, CJAP1_longiso_CJAP1_DN3874_c4_g1_i2.p1, CJAP1_longiso_CJAP1_DN12184_c0_g1_i1.p1, CJAP1_longiso_CJAP1_DN49910_c0_g1_i1…	CJAP1_longiso_CJAP1_DN14038_c0_g1_i6.p1, CJAP1_longiso_CJAP1_DN7080_c1_g5_i2.p1, CJAP1_longiso_CJAP1_DN9668_c1_g4_i3.p1, CJAP1_longiso_CJAP1_DN8199_c0_g3_i1.p1
OG0000000	CJAP1_longiso	n1249	1.0	Terminal	CJAP1_longiso_CJAP1_DN5263_c0_g2_i1.p1, CJAP1_longiso_CJAP1_DN5263_c0_g1_i1.p1, CJAP1_longiso_CJAP1_DN6340_c6_g1_i1.p1, CJAP1_longiso_CJAP1_DN6416_c4_g1_i1.p1, CJAP1_longiso_CJAP1_DN8612_c2_g1_i2.p1, CJAP1_longiso_CJAP1_DN10974_c3_g4_i3.p1, CJAP1_longiso_CJAP1_DN16940_c2_g2_i1.p1, CJAP1_longiso_CJAP1_DN3874_c4_g1_i2.p1	CJAP1_longiso_CJAP1_DN12184_c0_g1_i1.p1, CJAP1_longiso_CJAP1_DN49910_c0_g1_i1.p1, CJAP1_longiso_CJAP1_DN6989_c0_g1_i1.p1, CJAP1_longiso_CJAP1_DN10374_c0_g1_i1.p1, CJAP1_longiso_CJAP1_DN6308_c0_g4_i1.p1
OG0000000	CJAP1_longiso	n1250	1.0	Terminal	CJAP1_longiso_CJAP1_DN5263_c0_g2_i1.p1, CJAP1_longiso_CJAP1_DN5263_c0_g1_i1.p1, CJAP1_longiso_CJAP1_DN6340_c6_g1_i1.p1, CJAP1_longiso_CJAP1_DN6416_c4_g1_i1.p1	CJAP1_longiso_CJAP1_DN8612_c2_g1_i2.p1, CJAP1_longiso_CJAP1_DN10974_c3_g4_i3.p1, CJAP1_longiso_CJAP1_DN16940_c2_g2_i1.p1, CJAP1_longiso_CJAP1_DN3874_c4_g1_i2.p1
OG0000000	CJAP1_longiso	n1251	1.0	Terminal	CJAP1_longiso_CJAP1_DN5263_c0_g2_i1.p1, CJAP1_longiso_CJAP1_DN5263_c0_g1_i1.p1	CJAP1_longiso_CJAP1_DN6340_c6_g1_i1.p1, CJAP1_longiso_CJAP1_DN6416_c4_g1_i1.p1
OG0000000	CJAP1_longiso	n1252	1.0	Terminal	CJAP1_longiso_CJAP1_DN5263_c0_g2_i1.p1	CJAP1_longiso_CJAP1_DN5263_c0_g1_i1.p1
OG0000000	CJAP1_longiso	n1253	1.0	Terminal	CJAP1_longiso_CJAP1_DN6340_c6_g1_i1.p1	CJAP1_longiso_CJAP1_DN6416_c4_g1_i1.p1
OG0000000	CJAP1_longiso	n1254	1.0	Terminal	CJAP1_longiso_CJAP1_DN8612_c2_g1_i2.p1, CJAP1_longiso_CJAP1_DN10974_c3_g4_i3.p1, CJAP1_longiso_CJAP1_DN16940_c2_g2_i1.p1	CJAP1_longiso_CJAP1_DN3874_c4_g1_i2.p1
OG0000000	CJAP1_longiso	n1255	1.0	Terminal	CJAP1_longiso_CJAP1_DN8612_c2_g1_i2.p1, CJAP1_longiso_CJAP1_DN10974_c3_g4_i3.p1	CJAP1_longiso_CJAP1_DN16940_c2_g2_i1.p1
OG0000000	CJAP1_longiso	n1256	1.0	Terminal	CJAP1_longiso_CJAP1_DN8612_c2_g1_i2.p1	CJAP1_longiso_CJAP1_DN10974_c3_g4_i3.p1
OG0000000	CJAP1_longiso	n1257	1.0	Terminal	CJAP1_longiso_CJAP1_DN12184_c0_g1_i1.p1, CJAP1_longiso_CJAP1_DN49910_c0_g1_i1.p1, CJAP1_longiso_CJAP1_DN6989_c0_g1_i1.p1, CJAP1_longiso_CJAP1_DN10374_c0_g1_i1.p1	CJAP1_longiso_CJAP1_DN6308_c0_g4_i1.p1
OG0000000	CJAP1_longiso	n1258	1.0	Terminal	CJAP1_longiso_CJAP1_DN12184_c0_g1_i1.p1, CJAP1_longiso_CJAP1_DN49910_c0_g1_i1.p1	CJAP1_longiso_CJAP1_DN6989_c0_g1_i1.p1, CJAP1_longiso_CJAP1_DN10374_c0_g1_i1.p1
OG0000000	CJAP1_longiso	n1259	1.0	Terminal	CJAP1_longiso_CJAP1_DN12184_c0_g1_i1.p1	CJAP1_longiso_CJAP1_DN49910_c0_g1_i1.p1
OG0000000	CJAP1_longiso	n1260	1.0	Terminal	CJAP1_longiso_CJAP1_DN6989_c0_g1_i1.p1	CJAP1_longiso_CJAP1_DN10374_c0_g1_i1.p1
OG0000000	CJAP1_longiso	n1261	1.0	Terminal	CJAP1_longiso_CJAP1_DN14038_c0_g1_i6.p1, CJAP1_longiso_CJAP1_DN7080_c1_g5_i2.p1, CJAP1_longiso_CJAP1_DN9668_c1_g4_i3.p1	CJAP1_longiso_CJAP1_DN8199_c0_g3_i1.p1
OG0000000	CJAP1_longiso	n1262	1.0	Terminal	CJAP1_longiso_CJAP1_DN14038_c0_g1_i6.p1, CJAP1_longiso_CJAP1_DN7080_c1_g5_i2.p1	CJAP1_longiso_CJAP1_DN9668_c1_g4_i3.p1
OG0000000	CJAP1_longiso	n1263	1.0	Terminal	CJAP1_longiso_CJAP1_DN14038_c0_g1_i6.p1	CJAP1_longiso_CJAP1_DN7080_c1_g5_i2.p1
OG0000000	CJAP1_longiso	n1264	1.0	Terminal	CJAP1_longiso_CJAP1_DN9668_c1_g1_i1.p1, CJAP1_longiso_CJAP1_DN6664_c0_g2_i1.p1	CJAP1_longiso_CJAP1_DN32060_c0_g1_i1.p1, CJAP1_longiso_CJAP1_DN16125_c0_g1_i1.p1, CJAP1_longiso_CJAP1_DN13200_c0_g2_i1.p1
OG0000000	CJAP1_longiso	n1265	1.0	Terminal	CJAP1_longiso_CJAP1_DN9668_c1_g1_i1.p1	CJAP1_longiso_CJAP1_DN6664_c0_g2_i1.p1
OG0000000	CJAP1_longiso	n1266	1.0	Terminal	CJAP1_longiso_CJAP1_DN32060_c0_g1_i1.p1, CJAP1_longiso_CJAP1_DN16125_c0_g1_i1.p1	CJAP1_longiso_CJAP1_DN13200_c0_g2_i1.p1
OG0000000	CJAP1_longiso	n1267	1.0	Terminal	CJAP1_longiso_CJAP1_DN32060_c0_g1_i1.p1	CJAP1_longiso_CJAP1_DN16125_c0_g1_i1.p1
OG0000000	BZAR1_longiso	n1270	1.0	Terminal	BZAR1_longiso_BZAR1_DN6972_c1_g6_i1.p1	BZAR1_longiso_BZAR1_DN5848_c0_g2_i1.p1
OG0000000	BOVA2_longiso	n1271	1.0	Terminal	BOVA2_longiso_BOVA2_DN3260_c1_g1_i1.p1	BOVA2_longiso_BOVA2_DN3555_c5_g1_i1.p1
OG0000000	N0	n1272	0.2682926829268293	Non-Terminal	BOVA2_longiso_BOVA2_DN2557_c0_g2_i4.p1, SLON1_longiso_SLON1_DN648_c0_g2_i2.p1, SLON1_longiso_SLON1_DN796_c0_g1_i3.p1, PCAN1_longiso_PCAN1_DN1647_c0_g1_i5.p1, BRUG1_longiso_BRUG1_DN9524_c0_g1_i2.p1, BSLA1_longiso_BSLA1_DN34445_c0_g1_i1.p1, LHOC1_longiso_LHOC1_DN5614_c0_g1_i1.p1, PURG1_longiso_PURG1_DN974_c0_g1_i7.p2, TFER2_longiso_TFER2_DN52635_c0_g1_i1.p1, TFER2_longiso_TFER2_DN1905_c0_g4_i1.p1, …	PMAC3_longiso_PMAC3_DN18951_c0_g1_i1.p1, CJAP1_longiso_CJAP1_DN4509_c0_g3_i1.p1, CJAP1_longiso_CJAP1_DN23295_c0_g1_i1.p1, BRUG1_longiso_BRUG1_DN15585_c3_g1_i1.p1, BSLA1_longiso_BSLA1_DN5074_c0_g2_i1.p1, TFER2_longiso_TFER2_DN3992_c0_g1_i1.p1, PCAN1_longiso_PCAN1_DN18406_c0_g1_i1.p1, TFER2_longiso_TFER2_DN13092_c0_g1_i1.p1, BOVA2_longiso_BOVA2_DN3648_c2_g1_i1.p1, BOVA2_longiso_BOVA2_DN4089_c0_g1_i…
OG0000000	N31	n1279	0.2	Non-Terminal	SLON1_longiso_SLON1_DN648_c0_g2_i2.p1	SLON1_longiso_SLON1_DN796_c0_g1_i3.p1, PCAN1_longiso_PCAN1_DN1647_c0_g1_i5.p1, BRUG1_longiso_BRUG1_DN9524_c0_g1_i2.p1
OG0000000	TFER2_longiso	n1284	1.0	Terminal	TFER2_longiso_TFER2_DN52635_c0_g1_i1.p1	TFER2_longiso_TFER2_DN1905_c0_g4_i1.p1
OG0000000	N0	n1285	0.12195121951219512	Non-Terminal	PMAC3_longiso_PMAC3_DN18951_c0_g1_i1.p1, CJAP1_longiso_CJAP1_DN4509_c0_g3_i1.p1, CJAP1_longiso_CJAP1_DN23295_c0_g1_i1.p1, BRUG1_longiso_BRUG1_DN15585_c3_g1_i1.p1, BSLA1_longiso_BSLA1_DN5074_c0_g2_i1.p1, TFER2_longiso_TFER2_DN3992_c0_g1_i1.p1, PCAN1_longiso_PCAN1_DN18406_c0_g1_i1.p1, TFER2_longiso_TFER2_DN13092_c0_g1_i1.p1, BOVA2_longiso_BOVA2_DN3648_c2_g1_i1.p1, BOVA2_longiso_BOVA2_DN4089_c0_g1_i…	AINS1_longiso_AINS1_DN2267_c0_g1_i1.p1, CJAP1_longiso_CJAP1_DN6989_c1_g1_i1.p1, CJAP1_longiso_CJAP1_DN13432_c8_g1_i1.p1, CJAP1_longiso_CJAP1_DN10974_c2_g1_i2.p1, CJAP1_longiso_CJAP1_DN8167_c1_g2_i1.p2, CJAP1_longiso_CJAP1_DN10091_c2_g1_i1.p1, CJAP1_longiso_CJAP1_DN9784_c1_g1_i1.p1, CJAP1_longiso_CJAP1_DN10315_c0_g2_i1.p1, CJAP1_longiso_CJAP1_DN9163_c0_g2_i1.p1, CJAP1_longiso_CJAP1_DN11635_c3_g4_i…
OG0000000	N0	n1286	0.1951219512195122	Non-Terminal	PMAC3_longiso_PMAC3_DN18951_c0_g1_i1.p1, CJAP1_longiso_CJAP1_DN4509_c0_g3_i1.p1, CJAP1_longiso_CJAP1_DN23295_c0_g1_i1.p1, BRUG1_longiso_BRUG1_DN15585_c3_g1_i1.p1, BSLA1_longiso_BSLA1_DN5074_c0_g2_i1.p1, TFER2_longiso_TFER2_DN3992_c0_g1_i1.p1, PCAN1_longiso_PCAN1_DN18406_c0_g1_i1.p1, TFER2_longiso_TFER2_DN13092_c0_g1_i1.p1, BOVA2_longiso_BOVA2_DN3648_c2_g1_i1.p1, BOVA2_longiso_BOVA2_DN4089_c0_g1_i…	LPAL1_longiso_LPAL1_DN4639_c1_g1_i1.p1, CNIP1_longiso_CNIP1_DN10401_c0_g1_i1.p1, LPAL1_longiso_LPAL1_DN11225_c0_g3_i1.p1, BTRI1_longiso_BTRI1_DN7918_c0_g1_i1.p1, CJAP1_longiso_CJAP1_DN11975_c2_g1_i1.p1, SLON1_longiso_SLON1_DN7826_c5_g1_i1.p1, SLON1_longiso_SLON1_DN6973_c1_g1_i1.p1, BOVA2_longiso_BOVA2_DN6811_c0_g2_i2.p1, BOVA2_longiso_BOVA2_DN5039_c0_g1_i1.p1, BSLA1_longiso_BSLA1_DN6879_c0_g1_i3.…
OG0000000	N2	n1289	0.02564102564102564	Non-Terminal	CJAP1_longiso_CJAP1_DN4509_c0_g3_i1.p1, CJAP1_longiso_CJAP1_DN23295_c0_g1_i1.p1, BRUG1_longiso_BRUG1_DN15585_c3_g1_i1.p1, BSLA1_longiso_BSLA1_DN5074_c0_g2_i1.p1, TFER2_longiso_TFER2_DN3992_c0_g1_i1.p1, PCAN1_longiso_PCAN1_DN18406_c0_g1_i1.p1, TFER2_longiso_TFER2_DN13092_c0_g1_i1.p1, BOVA2_longiso_BOVA2_DN3648_c2_g1_i1.p1, BOVA2_longiso_BOVA2_DN4089_c0_g1_i4.p1, BOVA2_longiso_BOVA2_DN7562_c1_g1_i1…	CJAP1_longiso_CJAP1_DN10409_c0_g1_i2.p1
OG0000000	CJAP1_longiso	n1292	1.0	Terminal	CJAP1_longiso_CJAP1_DN4509_c0_g3_i1.p1	CJAP1_longiso_CJAP1_DN23295_c0_g1_i1.p1
OG0000000	N34	n1295	0.3333333333333333	Non-Terminal	TFER2_longiso_TFER2_DN3992_c0_g1_i1.p1	PCAN1_longiso_PCAN1_DN18406_c0_g1_i1.p1, TFER2_longiso_TFER2_DN13092_c0_g1_i1.p1
OG0000000	BOVA2_longiso	n1297	1.0	Terminal	BOVA2_longiso_BOVA2_DN3648_c2_g1_i1.p1	BOVA2_longiso_BOVA2_DN4089_c0_g1_i4.p1, BOVA2_longiso_BOVA2_DN7562_c1_g1_i1.p1
OG0000000	BOVA2_longiso	n1298	1.0	Terminal	BOVA2_longiso_BOVA2_DN4089_c0_g1_i4.p1	BOVA2_longiso_BOVA2_DN7562_c1_g1_i1.p1
OG0000000	N0	n1299	0.1951219512195122	Non-Terminal	LPAL1_longiso_LPAL1_DN4639_c1_g1_i1.p1, CNIP1_longiso_CNIP1_DN10401_c0_g1_i1.p1, LPAL1_longiso_LPAL1_DN11225_c0_g3_i1.p1, BTRI1_longiso_BTRI1_DN7918_c0_g1_i1.p1, CJAP1_longiso_CJAP1_DN11975_c2_g1_i1.p1, SLON1_longiso_SLON1_DN7826_c5_g1_i1.p1, SLON1_longiso_SLON1_DN6973_c1_g1_i1.p1, BOVA2_longiso_BOVA2_DN6811_c0_g2_i2.p1, BOVA2_longiso_BOVA2_DN5039_c0_g1_i1.p1, BSLA1_longiso_BSLA1_DN6879_c0_g1_i3.…	NVES1_longiso_NVES1_DN0_c0_g7538_i1.p1, CJAP1_longiso_CJAP1_DN4039_c0_g3_i1.p1, CJAP1_longiso_CJAP1_DN5424_c3_g1_i1.p1, GMAR2_longiso_GMAR2_DN5056_c0_g2_i1.p1, GMAR2_longiso_GMAR2_DN13772_c0_g1_i1.p1, BZAR1_longiso_BZAR1_DN10046_c2_g1_i1.p1, CJAP1_longiso_CJAP1_DN3072_c0_g3_i1.p1, PCAN1_longiso_PCAN1_DN3073_c5_g1_i1.p1, BZAR1_longiso_BZAR1_DN6881_c1_g3_i3.p1, BOVA2_longiso_BOVA2_DN6984_c0_g1_i1.p…
OG0000000	N0	n1300	0.04878048780487805	Non-Terminal	LPAL1_longiso_LPAL1_DN4639_c1_g1_i1.p1, CNIP1_longiso_CNIP1_DN10401_c0_g1_i1.p1	LPAL1_longiso_LPAL1_DN11225_c0_g3_i1.p1, BTRI1_longiso_BTRI1_DN7918_c0_g1_i1.p1, CJAP1_longiso_CJAP1_DN11975_c2_g1_i1.p1, SLON1_longiso_SLON1_DN7826_c5_g1_i1.p1, SLON1_longiso_SLON1_DN6973_c1_g1_i1.p1, BOVA2_longiso_BOVA2_DN6811_c0_g2_i2.p1, BOVA2_longiso_BOVA2_DN5039_c0_g1_i1.p1, BSLA1_longiso_BSLA1_DN6879_c0_g1_i3.p1, CNIP1_longiso_CNIP1_DN6245_c0_g1_i2.p1, BRUG1_longiso_BRUG1_DN7901_c3_g1_i1.p1
OG0000000	N31	n1307	0.2	Non-Terminal	SLON1_longiso_SLON1_DN7826_c5_g1_i1.p1	SLON1_longiso_SLON1_DN6973_c1_g1_i1.p1, BOVA2_longiso_BOVA2_DN6811_c0_g2_i2.p1, BOVA2_longiso_BOVA2_DN5039_c0_g1_i1.p1
OG0000000	BOVA2_longiso	n1309	1.0	Terminal	BOVA2_longiso_BOVA2_DN6811_c0_g2_i2.p1	BOVA2_longiso_BOVA2_DN5039_c0_g1_i1.p1
OG0000000	N0	n1311	0.24390243902439024	Non-Terminal	NVES1_longiso_NVES1_DN0_c0_g7538_i1.p1, CJAP1_longiso_CJAP1_DN4039_c0_g3_i1.p1, CJAP1_longiso_CJAP1_DN5424_c3_g1_i1.p1, GMAR2_longiso_GMAR2_DN5056_c0_g2_i1.p1, GMAR2_longiso_GMAR2_DN13772_c0_g1_i1.p1, BZAR1_longiso_BZAR1_DN10046_c2_g1_i1.p1, CJAP1_longiso_CJAP1_DN3072_c0_g3_i1.p1, PCAN1_longiso_PCAN1_DN3073_c5_g1_i1.p1, BZAR1_longiso_BZAR1_DN6881_c1_g3_i3.p1, BOVA2_longiso_BOVA2_DN6984_c0_g1_i1.p…	PPYR3_longiso_PPYR3_DN0_c0_g63_i1.p1, GMAR2_longiso_GMAR2_DN32088_c0_g1_i1.p1, PNIG1_longiso_PNIG1_DN20440_c0_g3_i1.p1, CNIP1_longiso_CNIP1_DN3411_c0_g1_i2.p1, OSCH1_longiso_OSCH1_DN2926_c1_g2_i1.p1, CLAE1_longiso_CLAE1_DN13371_c0_g1_i1.p1, PCAN1_longiso_PCAN1_DN37255_c0_g1_i1.p1, HMEG1_longiso_HMEG1_DN49201_c0_g1_i1.p1, HRED1_longiso_HRED1_DN5123_c0_g1_i4.p1, ABIS2_longiso_ABIS2_DN81977_c1_g1_i1…
OG0000000	N2	n1313	0.05128205128205128	Non-Terminal	CJAP1_longiso_CJAP1_DN4039_c0_g3_i1.p1, CJAP1_longiso_CJAP1_DN5424_c3_g1_i1.p1, GMAR2_longiso_GMAR2_DN5056_c0_g2_i1.p1, GMAR2_longiso_GMAR2_DN13772_c0_g1_i1.p1, BZAR1_longiso_BZAR1_DN10046_c2_g1_i1.p1, CJAP1_longiso_CJAP1_DN3072_c0_g3_i1.p1	PCAN1_longiso_PCAN1_DN3073_c5_g1_i1.p1, BZAR1_longiso_BZAR1_DN6881_c1_g3_i3.p1, BOVA2_longiso_BOVA2_DN6984_c0_g1_i1.p1, AANG1_longiso_AANG1_DN1685_c0_g1_i1.p1, AANG1_longiso_AANG1_DN4907_c0_g3_i1.p1, AANG1_longiso_AANG1_DN6086_c0_g1_i3.p1, BTRI1_longiso_BTRI1_DN12048_c0_g1_i1.p1, BTRI1_longiso_BTRI1_DN6321_c0_g1_i1.p1, OSCH1_longiso_OSCH1_DN2768_c0_g1_i7.p1, BZAR1_longiso_BZAR1_DN2161_c5_g1_i1.p1…
OG0000000	N2	n1314	0.05128205128205128	Non-Terminal	CJAP1_longiso_CJAP1_DN4039_c0_g3_i1.p1, CJAP1_longiso_CJAP1_DN5424_c3_g1_i1.p1, GMAR2_longiso_GMAR2_DN5056_c0_g2_i1.p1	GMAR2_longiso_GMAR2_DN13772_c0_g1_i1.p1, BZAR1_longiso_BZAR1_DN10046_c2_g1_i1.p1, CJAP1_longiso_CJAP1_DN3072_c0_g3_i1.p1
OG0000000	CJAP1_longiso	n1316	1.0	Terminal	CJAP1_longiso_CJAP1_DN4039_c0_g3_i1.p1	CJAP1_longiso_CJAP1_DN5424_c3_g1_i1.p1
OG0000000	N2	n1319	0.05128205128205128	Non-Terminal	PCAN1_longiso_PCAN1_DN3073_c5_g1_i1.p1, BZAR1_longiso_BZAR1_DN6881_c1_g3_i3.p1, BOVA2_longiso_BOVA2_DN6984_c0_g1_i1.p1, AANG1_longiso_AANG1_DN1685_c0_g1_i1.p1, AANG1_longiso_AANG1_DN4907_c0_g3_i1.p1, AANG1_longiso_AANG1_DN6086_c0_g1_i3.p1	BTRI1_longiso_BTRI1_DN12048_c0_g1_i1.p1, BTRI1_longiso_BTRI1_DN6321_c0_g1_i1.p1, OSCH1_longiso_OSCH1_DN2768_c0_g1_i7.p1, BZAR1_longiso_BZAR1_DN2161_c5_g1_i1.p1, BZAR1_longiso_BZAR1_DN5835_c0_g2_i10.p1, CJAP1_longiso_CJAP1_DN6678_c1_g1_i1.p1, SLON1_longiso_SLON1_DN13498_c0_g1_i1.p1, OSCH1_longiso_OSCH1_DN1923_c6_g1_i2.p1, BZAR1_longiso_BZAR1_DN3202_c0_g1_i1.p1, BZAR1_longiso_BZAR1_DN8442_c2_g1_i2.…
OG0000000	AANG1_longiso	n1323	1.0	Terminal	AANG1_longiso_AANG1_DN1685_c0_g1_i1.p1, AANG1_longiso_AANG1_DN4907_c0_g3_i1.p1	AANG1_longiso_AANG1_DN6086_c0_g1_i3.p1
OG0000000	AANG1_longiso	n1324	1.0	Terminal	AANG1_longiso_AANG1_DN1685_c0_g1_i1.p1	AANG1_longiso_AANG1_DN4907_c0_g3_i1.p1
OG0000000	N2	n1326	0.05128205128205128	Non-Terminal	BTRI1_longiso_BTRI1_DN12048_c0_g1_i1.p1, BTRI1_longiso_BTRI1_DN6321_c0_g1_i1.p1, OSCH1_longiso_OSCH1_DN2768_c0_g1_i7.p1, BZAR1_longiso_BZAR1_DN2161_c5_g1_i1.p1, BZAR1_longiso_BZAR1_DN5835_c0_g2_i10.p1	CJAP1_longiso_CJAP1_DN6678_c1_g1_i1.p1, SLON1_longiso_SLON1_DN13498_c0_g1_i1.p1, OSCH1_longiso_OSCH1_DN1923_c6_g1_i2.p1, BZAR1_longiso_BZAR1_DN3202_c0_g1_i1.p1, BZAR1_longiso_BZAR1_DN8442_c2_g1_i2.p2, BZAR1_longiso_BZAR1_DN1450_c2_g2_i2.p1, SLON1_longiso_SLON1_DN13828_c0_g1_i1.p1, BRUG1_longiso_BRUG1_DN5482_c2_g1_i2.p1, BZAR1_longiso_BZAR1_DN3651_c1_g1_i2.p1
OG0000000	BTRI1_longiso	n1328	1.0	Terminal	BTRI1_longiso_BTRI1_DN12048_c0_g1_i1.p1	BTRI1_longiso_BTRI1_DN6321_c0_g1_i1.p1
OG0000000	BZAR1_longiso	n1330	1.0	Terminal	BZAR1_longiso_BZAR1_DN2161_c5_g1_i1.p1	BZAR1_longiso_BZAR1_DN5835_c0_g2_i10.p1
OG0000000	N26	n1332	0.15384615384615385	Non-Terminal	SLON1_longiso_SLON1_DN13498_c0_g1_i1.p1, OSCH1_longiso_OSCH1_DN1923_c6_g1_i2.p1, BZAR1_longiso_BZAR1_DN3202_c0_g1_i1.p1, BZAR1_longiso_BZAR1_DN8442_c2_g1_i2.p2, BZAR1_longiso_BZAR1_DN1450_c2_g2_i2.p1	SLON1_longiso_SLON1_DN13828_c0_g1_i1.p1, BRUG1_longiso_BRUG1_DN5482_c2_g1_i2.p1, BZAR1_longiso_BZAR1_DN3651_c1_g1_i2.p1
OG0000000	BZAR1_longiso	n1335	1.0	Terminal	BZAR1_longiso_BZAR1_DN3202_c0_g1_i1.p1	BZAR1_longiso_BZAR1_DN8442_c2_g1_i2.p2, BZAR1_longiso_BZAR1_DN1450_c2_g2_i2.p1
OG0000000	BZAR1_longiso	n1336	1.0	Terminal	BZAR1_longiso_BZAR1_DN8442_c2_g1_i2.p2	BZAR1_longiso_BZAR1_DN1450_c2_g2_i2.p1
OG0000000	N0	n1340	0.4878048780487805	Non-Terminal	GMAR2_longiso_GMAR2_DN32088_c0_g1_i1.p1, PNIG1_longiso_PNIG1_DN20440_c0_g3_i1.p1, CNIP1_longiso_CNIP1_DN3411_c0_g1_i2.p1, OSCH1_longiso_OSCH1_DN2926_c1_g2_i1.p1, CLAE1_longiso_CLAE1_DN13371_c0_g1_i1.p1, PCAN1_longiso_PCAN1_DN37255_c0_g1_i1.p1, HMEG1_longiso_HMEG1_DN49201_c0_g1_i1.p1, HRED1_longiso_HRED1_DN5123_c0_g1_i4.p1, ABIS2_longiso_ABIS2_DN81977_c1_g1_i1.p1, BZAR1_longiso_BZAR1_DN7667_c4_g1_…	CFRI1_longiso_CFRI1_DN3947_c1_g1_i1.p1, PMAC3_longiso_PMAC3_DN6139_c0_g1_i3.p1, NGUT3_longiso_NGUT3_DN27498_c1_g1_i1.p1, NGUT3_longiso_NGUT3_DN8667_c0_g1_i1.p1, PNIG1_longiso_PNIG1_DN6084_c1_g1_i1.p1, PMAC3_longiso_PMAC3_DN21319_c0_g2_i1.p1, PMAC3_longiso_PMAC3_DN24940_c1_g2_i1.p1, PMAC3_longiso_PMAC3_DN1603_c0_g8_i1.p1, PMAC3_longiso_PMAC3_DN7481_c0_g4_i1.p1, PMAC3_longiso_PMAC3_DN21801_c0_g1_i1…
OG0000000	N0	n1341	0.6585365853658537	Non-Terminal	GMAR2_longiso_GMAR2_DN32088_c0_g1_i1.p1, PNIG1_longiso_PNIG1_DN20440_c0_g3_i1.p1, CNIP1_longiso_CNIP1_DN3411_c0_g1_i2.p1, OSCH1_longiso_OSCH1_DN2926_c1_g2_i1.p1, CLAE1_longiso_CLAE1_DN13371_c0_g1_i1.p1, PCAN1_longiso_PCAN1_DN37255_c0_g1_i1.p1, HMEG1_longiso_HMEG1_DN49201_c0_g1_i1.p1, HRED1_longiso_HRED1_DN5123_c0_g1_i4.p1, ABIS2_longiso_ABIS2_DN81977_c1_g1_i1.p1, BZAR1_longiso_BZAR1_DN7667_c4_g1_…	MDEB1_longiso_MDEB1_DN6245_c0_g1_i2.p1, BZAR1_longiso_BZAR1_DN6834_c1_g1_i1.p1, TFER2_longiso_TFER2_DN6286_c7_g1_i1.p1, ABIS2_longiso_ABIS2_DN65956_c1_g1_i1.p1, LPAL1_longiso_LPAL1_DN37690_c0_g1_i1.p1, PMAC3_longiso_PMAC3_DN38237_c0_g1_i1.p1, CNIP1_longiso_CNIP1_DN5643_c1_g2_i1.p1, CJAP1_longiso_CJAP1_DN17304_c0_g1_i1.p1, PMAC3_longiso_PMAC3_DN2824_c3_g1_i2.p1, PNIG1_longiso_PNIG1_DN7084_c2_g1_i4…
OG0000000	N0	n1342	0.12195121951219512	Non-Terminal	GMAR2_longiso_GMAR2_DN32088_c0_g1_i1.p1, PNIG1_longiso_PNIG1_DN20440_c0_g3_i1.p1, CNIP1_longiso_CNIP1_DN3411_c0_g1_i2.p1, OSCH1_longiso_OSCH1_DN2926_c1_g2_i1.p1, CLAE1_longiso_CLAE1_DN13371_c0_g1_i1.p1, PCAN1_longiso_PCAN1_DN37255_c0_g1_i1.p1, HMEG1_longiso_HMEG1_DN49201_c0_g1_i1.p1	HRED1_longiso_HRED1_DN5123_c0_g1_i4.p1, ABIS2_longiso_ABIS2_DN81977_c1_g1_i1.p1, BZAR1_longiso_BZAR1_DN7667_c4_g1_i2.p1, BZAR1_longiso_BZAR1_DN3753_c2_g1_i3.p1, CJAP1_longiso_CJAP1_DN7950_c2_g1_i1.p1, CJAP1_longiso_CJAP1_DN17111_c0_g1_i1.p1, CJAP1_longiso_CJAP1_DN9973_c1_g1_i1.p1, CJAP1_longiso_CJAP1_DN40217_c0_g1_i1.p1, CJAP1_longiso_CJAP1_DN8390_c2_g2_i1.p1, CNIP1_longiso_CNIP1_DN36581_c0_g1_i1…
OG0000000	N0	n1349	0.12195121951219512	Non-Terminal	HRED1_longiso_HRED1_DN5123_c0_g1_i4.p1, ABIS2_longiso_ABIS2_DN81977_c1_g1_i1.p1, BZAR1_longiso_BZAR1_DN7667_c4_g1_i2.p1, BZAR1_longiso_BZAR1_DN3753_c2_g1_i3.p1, CJAP1_longiso_CJAP1_DN7950_c2_g1_i1.p1, CJAP1_longiso_CJAP1_DN17111_c0_g1_i1.p1, CJAP1_longiso_CJAP1_DN9973_c1_g1_i1.p1, CJAP1_longiso_CJAP1_DN40217_c0_g1_i1.p1, CJAP1_longiso_CJAP1_DN8390_c2_g2_i1.p1, CNIP1_longiso_CNIP1_DN36581_c0_g1_i1…	LAMA1_longiso_LAMA1_DN0_c0_g16967_i1.p1, BSLA1_longiso_BSLA1_DN32940_c0_g1_i1.p1, PCAN1_longiso_PCAN1_DN4907_c0_g1_i2.p1, CFRI1_longiso_CFRI1_DN25150_c0_g1_i1.p1, BOVA2_longiso_BOVA2_DN3009_c1_g2_i1.p1, BRUG1_longiso_BRUG1_DN8227_c0_g2_i1.p1, LHOC1_longiso_LHOC1_DN3983_c0_g1_i1.p1, CLAE1_longiso_CLAE1_DN4280_c2_g1_i2.p1, LHOC1_longiso_LHOC1_DN8140_c0_g1_i2.p1, PCAN1_longiso_PCAN1_DN5316_c4_g1_i1.…
OG0000000	N0	n1350	0.04878048780487805	Non-Terminal	HRED1_longiso_HRED1_DN5123_c0_g1_i4.p1, ABIS2_longiso_ABIS2_DN81977_c1_g1_i1.p1, BZAR1_longiso_BZAR1_DN7667_c4_g1_i2.p1, BZAR1_longiso_BZAR1_DN3753_c2_g1_i3.p1, CJAP1_longiso_CJAP1_DN7950_c2_g1_i1.p1, CJAP1_longiso_CJAP1_DN17111_c0_g1_i1.p1, CJAP1_longiso_CJAP1_DN9973_c1_g1_i1.p1, CJAP1_longiso_CJAP1_DN40217_c0_g1_i1.p1, CJAP1_longiso_CJAP1_DN8390_c2_g2_i1.p1, CNIP1_longiso_CNIP1_DN36581_c0_g1_i1…	BRUG1_longiso_BRUG1_DN3526_c0_g1_i7.p1, TFER2_longiso_TFER2_DN21846_c0_g1_i1.p1, OSCH1_longiso_OSCH1_DN24294_c0_g1_i1.p1, AANG1_longiso_AANG1_DN1934_c0_g1_i1.p1, BOVA2_longiso_BOVA2_DN37838_c0_g1_i1.p1, LHOC1_longiso_LHOC1_DN4068_c0_g1_i1.p1, AANG1_longiso_AANG1_DN8602_c0_g1_i2.p1, PBRE1_longiso_PBRE1_DN6193_c0_g1_i1.p1, BSLA1_longiso_BSLA1_DN1473_c0_g1_i1.p1, BZAR1_longiso_BZAR1_DN766_c0_g3_i4.p…
OG0000000	N0	n1351	0.04878048780487805	Non-Terminal	HRED1_longiso_HRED1_DN5123_c0_g1_i4.p1, ABIS2_longiso_ABIS2_DN81977_c1_g1_i1.p1, BZAR1_longiso_BZAR1_DN7667_c4_g1_i2.p1, BZAR1_longiso_BZAR1_DN3753_c2_g1_i3.p1, CJAP1_longiso_CJAP1_DN7950_c2_g1_i1.p1, CJAP1_longiso_CJAP1_DN17111_c0_g1_i1.p1, CJAP1_longiso_CJAP1_DN9973_c1_g1_i1.p1, CJAP1_longiso_CJAP1_DN40217_c0_g1_i1.p1, CJAP1_longiso_CJAP1_DN8390_c2_g2_i1.p1, CNIP1_longiso_CNIP1_DN36581_c0_g1_i1…	LHOC1_longiso_LHOC1_DN7081_c0_g1_i1.p1, BZAR1_longiso_BZAR1_DN20637_c0_g1_i1.p1, AINS1_longiso_AINS1_DN4101_c0_g1_i1.p1, LCUE1_longiso_LCUE1_DN9411_c0_g1_i1.p1, MDEB1_longiso_MDEB1_DN31836_c0_g1_i1.p1, PNIG1_longiso_PNIG1_DN48842_c0_g1_i1.p1, ABIS2_longiso_ABIS2_DN41048_c0_g1_i1.p1
OG0000000	BZAR1_longiso	n1356	1.0	Terminal	BZAR1_longiso_BZAR1_DN7667_c4_g1_i2.p1	BZAR1_longiso_BZAR1_DN3753_c2_g1_i3.p1
OG0000000	CJAP1_longiso	n1357	1.0	Terminal	CJAP1_longiso_CJAP1_DN7950_c2_g1_i1.p1, CJAP1_longiso_CJAP1_DN17111_c0_g1_i1.p1	CJAP1_longiso_CJAP1_DN9973_c1_g1_i1.p1, CJAP1_longiso_CJAP1_DN40217_c0_g1_i1.p1, CJAP1_longiso_CJAP1_DN8390_c2_g2_i1.p1
OG0000000	CJAP1_longiso	n1358	1.0	Terminal	CJAP1_longiso_CJAP1_DN7950_c2_g1_i1.p1	CJAP1_longiso_CJAP1_DN17111_c0_g1_i1.p1
OG0000000	CJAP1_longiso	n1359	1.0	Terminal	CJAP1_longiso_CJAP1_DN9973_c1_g1_i1.p1, CJAP1_longiso_CJAP1_DN40217_c0_g1_i1.p1	CJAP1_longiso_CJAP1_DN8390_c2_g2_i1.p1
OG0000000	CJAP1_longiso	n1360	1.0	Terminal	CJAP1_longiso_CJAP1_DN9973_c1_g1_i1.p1	CJAP1_longiso_CJAP1_DN40217_c0_g1_i1.p1
OG0000000	CNIP1_longiso	n1362	1.0	Terminal	CNIP1_longiso_CNIP1_DN36581_c0_g1_i1.p1	CNIP1_longiso_CNIP1_DN3131_c1_g1_i2.p1
OG0000000	N2	n1369	0.1282051282051282	Non-Terminal	BRUG1_longiso_BRUG1_DN3526_c0_g1_i7.p1, TFER2_longiso_TFER2_DN21846_c0_g1_i1.p1, OSCH1_longiso_OSCH1_DN24294_c0_g1_i1.p1, AANG1_longiso_AANG1_DN1934_c0_g1_i1.p1, BOVA2_longiso_BOVA2_DN37838_c0_g1_i1.p1, LHOC1_longiso_LHOC1_DN4068_c0_g1_i1.p1, AANG1_longiso_AANG1_DN8602_c0_g1_i2.p1, PBRE1_longiso_PBRE1_DN6193_c0_g1_i1.p1, BSLA1_longiso_BSLA1_DN1473_c0_g1_i1.p1, BZAR1_longiso_BZAR1_DN766_c0_g3_i4.p…	AANG1_longiso_AANG1_DN12357_c0_g1_i1.p1, LHOC1_longiso_LHOC1_DN3163_c0_g1_i1.p1, TFER2_longiso_TFER2_DN5327_c0_g1_i2.p1, BOVA2_longiso_BOVA2_DN10809_c0_g1_i1.p1, OSCH1_longiso_OSCH1_DN4892_c0_g1_i1.p1
OG0000000	N2	n1370	0.07692307692307693	Non-Terminal	BRUG1_longiso_BRUG1_DN3526_c0_g1_i7.p1, TFER2_longiso_TFER2_DN21846_c0_g1_i1.p1, OSCH1_longiso_OSCH1_DN24294_c0_g1_i1.p1, AANG1_longiso_AANG1_DN1934_c0_g1_i1.p1, BOVA2_longiso_BOVA2_DN37838_c0_g1_i1.p1, LHOC1_longiso_LHOC1_DN4068_c0_g1_i1.p1, AANG1_longiso_AANG1_DN8602_c0_g1_i2.p1, PBRE1_longiso_PBRE1_DN6193_c0_g1_i1.p1, BSLA1_longiso_BSLA1_DN1473_c0_g1_i1.p1, BZAR1_longiso_BZAR1_DN766_c0_g3_i4.p…	TFER2_longiso_TFER2_DN64456_c0_g1_i1.p1, PBRE1_longiso_PBRE1_DN23050_c0_g1_i1.p1, BRUG1_longiso_BRUG1_DN3757_c2_g1_i1.p1
OG0000000	N24	n1373	0.2857142857142857	Non-Terminal	TFER2_longiso_TFER2_DN21846_c0_g1_i1.p1, OSCH1_longiso_OSCH1_DN24294_c0_g1_i1.p1, AANG1_longiso_AANG1_DN1934_c0_g1_i1.p1, BOVA2_longiso_BOVA2_DN37838_c0_g1_i1.p1, LHOC1_longiso_LHOC1_DN4068_c0_g1_i1.p1, AANG1_longiso_AANG1_DN8602_c0_g1_i2.p1, PBRE1_longiso_PBRE1_DN6193_c0_g1_i1.p1, BSLA1_longiso_BSLA1_DN1473_c0_g1_i1.p1, BZAR1_longiso_BZAR1_DN766_c0_g3_i4.p1, PURG1_longiso_PURG1_DN5355_c0_g1_i4.p…	TFER2_longiso_TFER2_DN7005_c0_g1_i1.p1, SLON1_longiso_SLON1_DN7551_c1_g1_i68.p1, BOVA2_longiso_BOVA2_DN10044_c0_g1_i1.p1, PURG1_longiso_PURG1_DN5701_c0_g1_i4.p1
OG0000000	N24	n1375	0.5714285714285714	Non-Terminal	OSCH1_longiso_OSCH1_DN24294_c0_g1_i1.p1, AANG1_longiso_AANG1_DN1934_c0_g1_i1.p1, BOVA2_longiso_BOVA2_DN37838_c0_g1_i1.p1, LHOC1_longiso_LHOC1_DN4068_c0_g1_i1.p1, AANG1_longiso_AANG1_DN8602_c0_g1_i2.p1, PBRE1_longiso_PBRE1_DN6193_c0_g1_i1.p1, BSLA1_longiso_BSLA1_DN1473_c0_g1_i1.p1, BZAR1_longiso_BZAR1_DN766_c0_g3_i4.p1, PURG1_longiso_PURG1_DN5355_c0_g1_i4.p1, PURG1_longiso_PURG1_DN30675_c0_g1_i1.p…	PBRE1_longiso_PBRE1_DN29261_c0_g1_i1.p1, BSLA1_longiso_BSLA1_DN30605_c0_g1_i1.p1, BOVA2_longiso_BOVA2_DN10809_c0_g2_i1.p1, SLON1_longiso_SLON1_DN6967_c0_g2_i2.p1, PURG1_longiso_PURG1_DN37672_c0_g1_i1.p1, OSCH1_longiso_OSCH1_DN20443_c0_g1_i1.p1, BSLA1_longiso_BSLA1_DN1584_c0_g1_i14.p1, BZAR1_longiso_BZAR1_DN43968_c0_g1_i1.p1, BTRI1_longiso_BTRI1_DN13955_c0_g2_i1.p1, AANG1_longiso_AANG1_DN8602_c0_g…
OG0000000	N26	n1379	0.07692307692307693	Non-Terminal	AANG1_longiso_AANG1_DN1934_c0_g1_i1.p1	BOVA2_longiso_BOVA2_DN37838_c0_g1_i1.p1, LHOC1_longiso_LHOC1_DN4068_c0_g1_i1.p1, AANG1_longiso_AANG1_DN8602_c0_g1_i2.p1, PBRE1_longiso_PBRE1_DN6193_c0_g1_i1.p1, BSLA1_longiso_BSLA1_DN1473_c0_g1_i1.p1, BZAR1_longiso_BZAR1_DN766_c0_g3_i4.p1, PURG1_longiso_PURG1_DN5355_c0_g1_i4.p1, PURG1_longiso_PURG1_DN30675_c0_g1_i1.p1, BSLA1_longiso_BSLA1_DN5028_c0_g1_i1.p1, BOVA2_longiso_BOVA2_DN5431_c0_g1_i4.p1…
OG0000000	N26	n1380	0.23076923076923078	Non-Terminal	BOVA2_longiso_BOVA2_DN37838_c0_g1_i1.p1, LHOC1_longiso_LHOC1_DN4068_c0_g1_i1.p1, AANG1_longiso_AANG1_DN8602_c0_g1_i2.p1, PBRE1_longiso_PBRE1_DN6193_c0_g1_i1.p1, BSLA1_longiso_BSLA1_DN1473_c0_g1_i1.p1, BZAR1_longiso_BZAR1_DN766_c0_g3_i4.p1, PURG1_longiso_PURG1_DN5355_c0_g1_i4.p1	PURG1_longiso_PURG1_DN30675_c0_g1_i1.p1, BSLA1_longiso_BSLA1_DN5028_c0_g1_i1.p1, BOVA2_longiso_BOVA2_DN5431_c0_g1_i4.p1, BSLA1_longiso_BSLA1_DN10766_c0_g1_i1.p1, BOVA2_longiso_BOVA2_DN19202_c0_g1_i1.p1
OG0000000	N26	n1388	0.15384615384615385	Non-Terminal	BSLA1_longiso_BSLA1_DN5028_c0_g1_i1.p1, BOVA2_longiso_BOVA2_DN5431_c0_g1_i4.p1	BSLA1_longiso_BSLA1_DN10766_c0_g1_i1.p1, BOVA2_longiso_BOVA2_DN19202_c0_g1_i1.p1
OG0000000	N26	n1391	0.15384615384615385	Non-Terminal	PBRE1_longiso_PBRE1_DN29261_c0_g1_i1.p1, BSLA1_longiso_BSLA1_DN30605_c0_g1_i1.p1	BOVA2_longiso_BOVA2_DN10809_c0_g2_i1.p1, SLON1_longiso_SLON1_DN6967_c0_g2_i2.p1, PURG1_longiso_PURG1_DN37672_c0_g1_i1.p1, OSCH1_longiso_OSCH1_DN20443_c0_g1_i1.p1, BSLA1_longiso_BSLA1_DN1584_c0_g1_i14.p1, BZAR1_longiso_BZAR1_DN43968_c0_g1_i1.p1, BTRI1_longiso_BTRI1_DN13955_c0_g2_i1.p1, AANG1_longiso_AANG1_DN8602_c0_g2_i1.p1, PBRE1_longiso_PBRE1_DN6441_c0_g2_i1.p1, OSCH1_longiso_OSCH1_DN21566_c0_g1…
OG0000000	N26	n1393	0.15384615384615385	Non-Terminal	BOVA2_longiso_BOVA2_DN10809_c0_g2_i1.p1, SLON1_longiso_SLON1_DN6967_c0_g2_i2.p1, PURG1_longiso_PURG1_DN37672_c0_g1_i1.p1, OSCH1_longiso_OSCH1_DN20443_c0_g1_i1.p1, BSLA1_longiso_BSLA1_DN1584_c0_g1_i14.p1	BZAR1_longiso_BZAR1_DN43968_c0_g1_i1.p1, BTRI1_longiso_BTRI1_DN13955_c0_g2_i1.p1, AANG1_longiso_AANG1_DN8602_c0_g2_i1.p1, PBRE1_longiso_PBRE1_DN6441_c0_g2_i1.p1, OSCH1_longiso_OSCH1_DN21566_c0_g1_i1.p1, BSLA1_longiso_BSLA1_DN6403_c0_g1_i1.p1
OG0000000	N2	n1412	0.07692307692307693	Non-Terminal	LAMA1_longiso_LAMA1_DN0_c0_g16967_i1.p1, BSLA1_longiso_BSLA1_DN32940_c0_g1_i1.p1, PCAN1_longiso_PCAN1_DN4907_c0_g1_i2.p1, CFRI1_longiso_CFRI1_DN25150_c0_g1_i1.p1, BOVA2_longiso_BOVA2_DN3009_c1_g2_i1.p1, BRUG1_longiso_BRUG1_DN8227_c0_g2_i1.p1, LHOC1_longiso_LHOC1_DN3983_c0_g1_i1.p1, CLAE1_longiso_CLAE1_DN4280_c2_g1_i2.p1	LHOC1_longiso_LHOC1_DN8140_c0_g1_i2.p1, PCAN1_longiso_PCAN1_DN5316_c4_g1_i1.p1, BOVA2_longiso_BOVA2_DN3972_c1_g1_i1.p1
OG0000000	N0	n1422	0.5121951219512195	Non-Terminal	MDEB1_longiso_MDEB1_DN6245_c0_g1_i2.p1, BZAR1_longiso_BZAR1_DN6834_c1_g1_i1.p1, TFER2_longiso_TFER2_DN6286_c7_g1_i1.p1, ABIS2_longiso_ABIS2_DN65956_c1_g1_i1.p1, LPAL1_longiso_LPAL1_DN37690_c0_g1_i1.p1, PMAC3_longiso_PMAC3_DN38237_c0_g1_i1.p1, CNIP1_longiso_CNIP1_DN5643_c1_g2_i1.p1, CJAP1_longiso_CJAP1_DN17304_c0_g1_i1.p1, PMAC3_longiso_PMAC3_DN2824_c3_g1_i2.p1, PNIG1_longiso_PNIG1_DN7084_c2_g1_i4…	CJAP1_longiso_CJAP1_DN61092_c0_g1_i1.p1, CJAP1_longiso_CJAP1_DN44059_c0_g1_i1.p1, NGUT3_longiso_NGUT3_DN103295_c0_g1_i1.p1, PURG1_longiso_PURG1_DN5579_c0_g1_i1.p1, GMAR2_longiso_GMAR2_DN10794_c0_g1_i1.p1, LHIN1_longiso_LHIN1_DN16443_c0_g1_i1.p1, BSLA1_longiso_BSLA1_DN4780_c1_g1_i1.p1, CJAP1_longiso_CJAP1_DN12498_c2_g1_i1.p1, BOVA2_longiso_BOVA2_DN2613_c0_g2_i1.p2, BZAR1_longiso_BZAR1_DN36847_c0_g…
OG0000000	N0	n1423	0.024390243902439025	Non-Terminal	MDEB1_longiso_MDEB1_DN6245_c0_g1_i2.p1, BZAR1_longiso_BZAR1_DN6834_c1_g1_i1.p1, TFER2_longiso_TFER2_DN6286_c7_g1_i1.p1, ABIS2_longiso_ABIS2_DN65956_c1_g1_i1.p1, LPAL1_longiso_LPAL1_DN37690_c0_g1_i1.p1, PMAC3_longiso_PMAC3_DN38237_c0_g1_i1.p1, CNIP1_longiso_CNIP1_DN5643_c1_g2_i1.p1, CJAP1_longiso_CJAP1_DN17304_c0_g1_i1.p1, PMAC3_longiso_PMAC3_DN2824_c3_g1_i2.p1, PNIG1_longiso_PNIG1_DN7084_c2_g1_i4…	BOVA2_longiso_BOVA2_DN14318_c1_g2_i1.p1
OG0000000	N0	n1424	0.0975609756097561	Non-Terminal	MDEB1_longiso_MDEB1_DN6245_c0_g1_i2.p1, BZAR1_longiso_BZAR1_DN6834_c1_g1_i1.p1, TFER2_longiso_TFER2_DN6286_c7_g1_i1.p1, ABIS2_longiso_ABIS2_DN65956_c1_g1_i1.p1, LPAL1_longiso_LPAL1_DN37690_c0_g1_i1.p1, PMAC3_longiso_PMAC3_DN38237_c0_g1_i1.p1, CNIP1_longiso_CNIP1_DN5643_c1_g2_i1.p1, CJAP1_longiso_CJAP1_DN17304_c0_g1_i1.p1, PMAC3_longiso_PMAC3_DN2824_c3_g1_i2.p1, PNIG1_longiso_PNIG1_DN7084_c2_g1_i4…	CJAP1_longiso_CJAP1_DN47922_c0_g1_i1.p1, CJAP1_longiso_CJAP1_DN20872_c0_g1_i1.p1, CJAP1_longiso_CJAP1_DN6427_c0_g7_i1.p1, CJAP1_longiso_CJAP1_DN19743_c0_g2_i1.p1, BOVA2_longiso_BOVA2_DN4590_c0_g2_i1.p1, BSLA1_longiso_BSLA1_DN6759_c0_g1_i6.p1, BZAR1_longiso_BZAR1_DN2760_c2_g2_i1.p1
OG0000000	N0	n1426	0.04878048780487805	Non-Terminal	BZAR1_longiso_BZAR1_DN6834_c1_g1_i1.p1, TFER2_longiso_TFER2_DN6286_c7_g1_i1.p1	ABIS2_longiso_ABIS2_DN65956_c1_g1_i1.p1, LPAL1_longiso_LPAL1_DN37690_c0_g1_i1.p1, PMAC3_longiso_PMAC3_DN38237_c0_g1_i1.p1, CNIP1_longiso_CNIP1_DN5643_c1_g2_i1.p1, CJAP1_longiso_CJAP1_DN17304_c0_g1_i1.p1, PMAC3_longiso_PMAC3_DN2824_c3_g1_i2.p1, PNIG1_longiso_PNIG1_DN7084_c2_g1_i4.p1, PNIG1_longiso_PNIG1_DN8612_c2_g1_i1.p1, CJAP1_longiso_CJAP1_DN9780_c0_g2_i1.p1, CJAP1_longiso_CJAP1_DN11311_c0_g1_i…
OG0000000	N0	n1428	0.12195121951219512	Non-Terminal	ABIS2_longiso_ABIS2_DN65956_c1_g1_i1.p1, LPAL1_longiso_LPAL1_DN37690_c0_g1_i1.p1, PMAC3_longiso_PMAC3_DN38237_c0_g1_i1.p1, CNIP1_longiso_CNIP1_DN5643_c1_g2_i1.p1, CJAP1_longiso_CJAP1_DN17304_c0_g1_i1.p1, PMAC3_longiso_PMAC3_DN2824_c3_g1_i2.p1, PNIG1_longiso_PNIG1_DN7084_c2_g1_i4.p1, PNIG1_longiso_PNIG1_DN8612_c2_g1_i1.p1, CJAP1_longiso_CJAP1_DN9780_c0_g2_i1.p1, CJAP1_longiso_CJAP1_DN11311_c0_g1_i…	BRUG1_longiso_BRUG1_DN2740_c0_g6_i1.p1, AANG1_longiso_AANG1_DN5502_c0_g1_i1.p1, BOVA2_longiso_BOVA2_DN2661_c4_g1_i1.p1, SLON1_longiso_SLON1_DN12861_c3_g1_i1.p1, BSLA1_longiso_BSLA1_DN954_c0_g1_i6.p1, PCAN1_longiso_PCAN1_DN11564_c3_g1_i1.p1, BZAR1_longiso_BZAR1_DN3036_c0_g2_i1.p1, BZAR1_longiso_BZAR1_DN3653_c0_g1_i3.p1, PURG1_longiso_PURG1_DN22029_c0_g1_i1.p1, BTRI1_longiso_BTRI1_DN6751_c1_g1_i2.p…
OG0000000	N0	n1429	0.04878048780487805	Non-Terminal	ABIS2_longiso_ABIS2_DN65956_c1_g1_i1.p1, LPAL1_longiso_LPAL1_DN37690_c0_g1_i1.p1, PMAC3_longiso_PMAC3_DN38237_c0_g1_i1.p1	CNIP1_longiso_CNIP1_DN5643_c1_g2_i1.p1, CJAP1_longiso_CJAP1_DN17304_c0_g1_i1.p1, PMAC3_longiso_PMAC3_DN2824_c3_g1_i2.p1, PNIG1_longiso_PNIG1_DN7084_c2_g1_i4.p1, PNIG1_longiso_PNIG1_DN8612_c2_g1_i1.p1, CJAP1_longiso_CJAP1_DN9780_c0_g2_i1.p1, CJAP1_longiso_CJAP1_DN11311_c0_g1_i1.p1, CJAP1_longiso_CJAP1_DN8654_c0_g4_i1.p1, CJAP1_longiso_CJAP1_DN9281_c0_g3_i1.p1, CJAP1_longiso_CJAP1_DN17034_c1_g2_i1.…
OG0000000	N0	n1432	0.07317073170731707	Non-Terminal	CNIP1_longiso_CNIP1_DN5643_c1_g2_i1.p1, CJAP1_longiso_CJAP1_DN17304_c0_g1_i1.p1, PMAC3_longiso_PMAC3_DN2824_c3_g1_i2.p1, PNIG1_longiso_PNIG1_DN7084_c2_g1_i4.p1, PNIG1_longiso_PNIG1_DN8612_c2_g1_i1.p1	CJAP1_longiso_CJAP1_DN9780_c0_g2_i1.p1, CJAP1_longiso_CJAP1_DN11311_c0_g1_i1.p1, CJAP1_longiso_CJAP1_DN8654_c0_g4_i1.p1, CJAP1_longiso_CJAP1_DN9281_c0_g3_i1.p1, CJAP1_longiso_CJAP1_DN17034_c1_g2_i1.p1, CJAP1_longiso_CJAP1_DN7438_c0_g1_i1.p1, CJAP1_longiso_CJAP1_DN4646_c4_g6_i1.p2, CJAP1_longiso_CJAP1_DN16998_c2_g1_i1.p1, CJAP1_longiso_CJAP1_DN9303_c1_g5_i2.p1, CJAP1_longiso_CJAP1_DN8167_c1_g4_i1.…
OG0000000	PNIG1_longiso	n1436	1.0	Terminal	PNIG1_longiso_PNIG1_DN7084_c2_g1_i4.p1	PNIG1_longiso_PNIG1_DN8612_c2_g1_i1.p1
OG0000000	CJAP1_longiso	n1438	1.0	Terminal	CJAP1_longiso_CJAP1_DN9780_c0_g2_i1.p1, CJAP1_longiso_CJAP1_DN11311_c0_g1_i1.p1, CJAP1_longiso_CJAP1_DN8654_c0_g4_i1.p1, CJAP1_longiso_CJAP1_DN9281_c0_g3_i1.p1, CJAP1_longiso_CJAP1_DN17034_c1_g2_i1.p1, CJAP1_longiso_CJAP1_DN7438_c0_g1_i1.p1, CJAP1_longiso_CJAP1_DN4646_c4_g6_i1.p2, CJAP1_longiso_CJAP1_DN16998_c2_g1_i1.p1, CJAP1_longiso_CJAP1_DN9303_c1_g5_i2.p1	CJAP1_longiso_CJAP1_DN8167_c1_g4_i1.p1
OG0000000	CJAP1_longiso	n1439	1.0	Terminal	CJAP1_longiso_CJAP1_DN9780_c0_g2_i1.p1, CJAP1_longiso_CJAP1_DN11311_c0_g1_i1.p1, CJAP1_longiso_CJAP1_DN8654_c0_g4_i1.p1, CJAP1_longiso_CJAP1_DN9281_c0_g3_i1.p1, CJAP1_longiso_CJAP1_DN17034_c1_g2_i1.p1, CJAP1_longiso_CJAP1_DN7438_c0_g1_i1.p1	CJAP1_longiso_CJAP1_DN4646_c4_g6_i1.p2, CJAP1_longiso_CJAP1_DN16998_c2_g1_i1.p1, CJAP1_longiso_CJAP1_DN9303_c1_g5_i2.p1
OG0000000	CJAP1_longiso	n1440	1.0	Terminal	CJAP1_longiso_CJAP1_DN9780_c0_g2_i1.p1, CJAP1_longiso_CJAP1_DN11311_c0_g1_i1.p1, CJAP1_longiso_CJAP1_DN8654_c0_g4_i1.p1, CJAP1_longiso_CJAP1_DN9281_c0_g3_i1.p1, CJAP1_longiso_CJAP1_DN17034_c1_g2_i1.p1	CJAP1_longiso_CJAP1_DN7438_c0_g1_i1.p1
OG0000000	CJAP1_longiso	n1441	1.0	Terminal	CJAP1_longiso_CJAP1_DN9780_c0_g2_i1.p1, CJAP1_longiso_CJAP1_DN11311_c0_g1_i1.p1, CJAP1_longiso_CJAP1_DN8654_c0_g4_i1.p1, CJAP1_longiso_CJAP1_DN9281_c0_g3_i1.p1	CJAP1_longiso_CJAP1_DN17034_c1_g2_i1.p1
OG0000000	CJAP1_longiso	n1442	1.0	Terminal	CJAP1_longiso_CJAP1_DN9780_c0_g2_i1.p1, CJAP1_longiso_CJAP1_DN11311_c0_g1_i1.p1, CJAP1_longiso_CJAP1_DN8654_c0_g4_i1.p1	CJAP1_longiso_CJAP1_DN9281_c0_g3_i1.p1
OG0000000	CJAP1_longiso	n1443	1.0	Terminal	CJAP1_longiso_CJAP1_DN9780_c0_g2_i1.p1, CJAP1_longiso_CJAP1_DN11311_c0_g1_i1.p1	CJAP1_longiso_CJAP1_DN8654_c0_g4_i1.p1
OG0000000	CJAP1_longiso	n1444	1.0	Terminal	CJAP1_longiso_CJAP1_DN9780_c0_g2_i1.p1	CJAP1_longiso_CJAP1_DN11311_c0_g1_i1.p1
OG0000000	CJAP1_longiso	n1445	1.0	Terminal	CJAP1_longiso_CJAP1_DN4646_c4_g6_i1.p2, CJAP1_longiso_CJAP1_DN16998_c2_g1_i1.p1	CJAP1_longiso_CJAP1_DN9303_c1_g5_i2.p1
OG0000000	CJAP1_longiso	n1446	1.0	Terminal	CJAP1_longiso_CJAP1_DN4646_c4_g6_i1.p2	CJAP1_longiso_CJAP1_DN16998_c2_g1_i1.p1
OG0000000	N0	n1448	0.024390243902439025	Non-Terminal	LAMA1_longiso_LAMA1_DN0_c0_g28694_i1.p1, ABIS2_longiso_ABIS2_DN32429_c0_g2_i2.p1, SLON1_longiso_SLON1_DN9786_c1_g1_i1.p1, CNIP1_longiso_CNIP1_DN2761_c1_g1_i1.p1, PMAC3_longiso_PMAC3_DN11369_c0_g1_i2.p1, PMAC3_longiso_PMAC3_DN23337_c0_g1_i2.p1, PMAC3_longiso_PMAC3_DN24310_c0_g1_i1.p1, CNIP1_longiso_CNIP1_DN6330_c0_g3_i1.p1, CNIP1_longiso_CNIP1_DN34526_c0_g1_i1.p1, CNIP1_longiso_CNIP1_DN3483_c0_g3_…	CNIP1_longiso_CNIP1_DN4170_c0_g3_i1.p1, CNIP1_longiso_CNIP1_DN17483_c0_g2_i2.p1, CNIP1_longiso_CNIP1_DN2669_c4_g1_i1.p1, CNIP1_longiso_CNIP1_DN2013_c2_g1_i1.p1, CNIP1_longiso_CNIP1_DN3483_c0_g5_i1.p1, CNIP1_longiso_CNIP1_DN15492_c2_g2_i1.p1, CNIP1_longiso_CNIP1_DN7513_c7_g1_i1.p1, CNIP1_longiso_CNIP1_DN4743_c1_g1_i1.p1
OG0000000	N0	n1452	0.024390243902439025	Non-Terminal	CNIP1_longiso_CNIP1_DN2761_c1_g1_i1.p1, PMAC3_longiso_PMAC3_DN11369_c0_g1_i2.p1, PMAC3_longiso_PMAC3_DN23337_c0_g1_i2.p1, PMAC3_longiso_PMAC3_DN24310_c0_g1_i1.p1, CNIP1_longiso_CNIP1_DN6330_c0_g3_i1.p1, CNIP1_longiso_CNIP1_DN34526_c0_g1_i1.p1, CNIP1_longiso_CNIP1_DN3483_c0_g3_i1.p1, CNIP1_longiso_CNIP1_DN43187_c0_g1_i1.p1, CNIP1_longiso_CNIP1_DN2398_c0_g1_i3.p1, CNIP1_longiso_CNIP1_DN2412_c2_g1_i…	CNIP1_longiso_CNIP1_DN8199_c0_g1_i5.p1
OG0000000	N0	n1453	0.04878048780487805	Non-Terminal	CNIP1_longiso_CNIP1_DN2761_c1_g1_i1.p1, PMAC3_longiso_PMAC3_DN11369_c0_g1_i2.p1, PMAC3_longiso_PMAC3_DN23337_c0_g1_i2.p1	PMAC3_longiso_PMAC3_DN24310_c0_g1_i1.p1, CNIP1_longiso_CNIP1_DN6330_c0_g3_i1.p1, CNIP1_longiso_CNIP1_DN34526_c0_g1_i1.p1, CNIP1_longiso_CNIP1_DN3483_c0_g3_i1.p1, CNIP1_longiso_CNIP1_DN43187_c0_g1_i1.p1, CNIP1_longiso_CNIP1_DN2398_c0_g1_i3.p1, CNIP1_longiso_CNIP1_DN2412_c2_g1_i6.p1, CNIP1_longiso_CNIP1_DN4743_c2_g1_i6.p1
OG0000000	PMAC3_longiso	n1455	1.0	Terminal	PMAC3_longiso_PMAC3_DN11369_c0_g1_i2.p1	PMAC3_longiso_PMAC3_DN23337_c0_g1_i2.p1
OG0000000	CNIP1_longiso	n1457	1.0	Terminal	CNIP1_longiso_CNIP1_DN6330_c0_g3_i1.p1	CNIP1_longiso_CNIP1_DN34526_c0_g1_i1.p1, CNIP1_longiso_CNIP1_DN3483_c0_g3_i1.p1, CNIP1_longiso_CNIP1_DN43187_c0_g1_i1.p1, CNIP1_longiso_CNIP1_DN2398_c0_g1_i3.p1, CNIP1_longiso_CNIP1_DN2412_c2_g1_i6.p1, CNIP1_longiso_CNIP1_DN4743_c2_g1_i6.p1
OG0000000	CNIP1_longiso	n1458	1.0	Terminal	CNIP1_longiso_CNIP1_DN34526_c0_g1_i1.p1, CNIP1_longiso_CNIP1_DN3483_c0_g3_i1.p1	CNIP1_longiso_CNIP1_DN43187_c0_g1_i1.p1, CNIP1_longiso_CNIP1_DN2398_c0_g1_i3.p1, CNIP1_longiso_CNIP1_DN2412_c2_g1_i6.p1, CNIP1_longiso_CNIP1_DN4743_c2_g1_i6.p1
OG0000000	CNIP1_longiso	n1459	1.0	Terminal	CNIP1_longiso_CNIP1_DN34526_c0_g1_i1.p1	CNIP1_longiso_CNIP1_DN3483_c0_g3_i1.p1
OG0000000	CNIP1_longiso	n1460	1.0	Terminal	CNIP1_longiso_CNIP1_DN43187_c0_g1_i1.p1, CNIP1_longiso_CNIP1_DN2398_c0_g1_i3.p1, CNIP1_longiso_CNIP1_DN2412_c2_g1_i6.p1	CNIP1_longiso_CNIP1_DN4743_c2_g1_i6.p1
OG0000000	CNIP1_longiso	n1461	1.0	Terminal	CNIP1_longiso_CNIP1_DN43187_c0_g1_i1.p1, CNIP1_longiso_CNIP1_DN2398_c0_g1_i3.p1	CNIP1_longiso_CNIP1_DN2412_c2_g1_i6.p1
OG0000000	CNIP1_longiso	n1462	1.0	Terminal	CNIP1_longiso_CNIP1_DN43187_c0_g1_i1.p1	CNIP1_longiso_CNIP1_DN2398_c0_g1_i3.p1
OG0000000	CNIP1_longiso	n1463	1.0	Terminal	CNIP1_longiso_CNIP1_DN4170_c0_g3_i1.p1, CNIP1_longiso_CNIP1_DN17483_c0_g2_i2.p1, CNIP1_longiso_CNIP1_DN2669_c4_g1_i1.p1, CNIP1_longiso_CNIP1_DN2013_c2_g1_i1.p1, CNIP1_longiso_CNIP1_DN3483_c0_g5_i1.p1, CNIP1_longiso_CNIP1_DN15492_c2_g2_i1.p1	CNIP1_longiso_CNIP1_DN7513_c7_g1_i1.p1, CNIP1_longiso_CNIP1_DN4743_c1_g1_i1.p1
OG0000000	CNIP1_longiso	n1464	1.0	Terminal	CNIP1_longiso_CNIP1_DN4170_c0_g3_i1.p1, CNIP1_longiso_CNIP1_DN17483_c0_g2_i2.p1, CNIP1_longiso_CNIP1_DN2669_c4_g1_i1.p1	CNIP1_longiso_CNIP1_DN2013_c2_g1_i1.p1, CNIP1_longiso_CNIP1_DN3483_c0_g5_i1.p1, CNIP1_longiso_CNIP1_DN15492_c2_g2_i1.p1
OG0000000	CNIP1_longiso	n1465	1.0	Terminal	CNIP1_longiso_CNIP1_DN4170_c0_g3_i1.p1, CNIP1_longiso_CNIP1_DN17483_c0_g2_i2.p1	CNIP1_longiso_CNIP1_DN2669_c4_g1_i1.p1
OG0000000	CNIP1_longiso	n1466	1.0	Terminal	CNIP1_longiso_CNIP1_DN4170_c0_g3_i1.p1	CNIP1_longiso_CNIP1_DN17483_c0_g2_i2.p1
OG0000000	CNIP1_longiso	n1467	1.0	Terminal	CNIP1_longiso_CNIP1_DN2013_c2_g1_i1.p1	CNIP1_longiso_CNIP1_DN3483_c0_g5_i1.p1, CNIP1_longiso_CNIP1_DN15492_c2_g2_i1.p1
OG0000000	CNIP1_longiso	n1468	1.0	Terminal	CNIP1_longiso_CNIP1_DN3483_c0_g5_i1.p1	CNIP1_longiso_CNIP1_DN15492_c2_g2_i1.p1
OG0000000	CNIP1_longiso	n1469	1.0	Terminal	CNIP1_longiso_CNIP1_DN7513_c7_g1_i1.p1	CNIP1_longiso_CNIP1_DN4743_c1_g1_i1.p1
OG0000000	N0	n1471	0.1951219512195122	Non-Terminal	BRUG1_longiso_BRUG1_DN2740_c0_g6_i1.p1, AANG1_longiso_AANG1_DN5502_c0_g1_i1.p1, BOVA2_longiso_BOVA2_DN2661_c4_g1_i1.p1, SLON1_longiso_SLON1_DN12861_c3_g1_i1.p1, BSLA1_longiso_BSLA1_DN954_c0_g1_i6.p1, PCAN1_longiso_PCAN1_DN11564_c3_g1_i1.p1, BZAR1_longiso_BZAR1_DN3036_c0_g2_i1.p1, BZAR1_longiso_BZAR1_DN3653_c0_g1_i3.p1, PURG1_longiso_PURG1_DN22029_c0_g1_i1.p1, BTRI1_longiso_BTRI1_DN6751_c1_g1_i2.p…	CJAP1_longiso_CJAP1_DN6427_c0_g5_i3.p1, BSLA1_longiso_BSLA1_DN8988_c3_g1_i1.p1, BZAR1_longiso_BZAR1_DN6844_c0_g1_i2.p1, BZAR1_longiso_BZAR1_DN2879_c0_g2_i2.p1, BZAR1_longiso_BZAR1_DN910_c0_g1_i1.p1, OSCH1_longiso_OSCH1_DN2567_c3_g1_i1.p1, BOVA2_longiso_BOVA2_DN5072_c2_g1_i1.p1, CJAP1_longiso_CJAP1_DN36047_c0_g1_i1.p1, CJAP1_longiso_CJAP1_DN9104_c0_g1_i5.p1, BRUG1_longiso_BRUG1_DN16884_c0_g1_i1.p1…
OG0000000	N26	n1472	0.23076923076923078	Non-Terminal	BRUG1_longiso_BRUG1_DN2740_c0_g6_i1.p1, AANG1_longiso_AANG1_DN5502_c0_g1_i1.p1, BOVA2_longiso_BOVA2_DN2661_c4_g1_i1.p1, SLON1_longiso_SLON1_DN12861_c3_g1_i1.p1, BSLA1_longiso_BSLA1_DN954_c0_g1_i6.p1, PCAN1_longiso_PCAN1_DN11564_c3_g1_i1.p1, BZAR1_longiso_BZAR1_DN3036_c0_g2_i1.p1, BZAR1_longiso_BZAR1_DN3653_c0_g1_i3.p1, PURG1_longiso_PURG1_DN22029_c0_g1_i1.p1	BTRI1_longiso_BTRI1_DN6751_c1_g1_i2.p1, BRUG1_longiso_BRUG1_DN5482_c0_g2_i2.p1, BRUG1_longiso_BRUG1_DN3989_c0_g2_i2.p1, BOVA2_longiso_BOVA2_DN3330_c0_g6_i1.p2, TFER2_longiso_TFER2_DN9748_c0_g1_i1.p1, BOVA2_longiso_BOVA2_DN6978_c0_g3_i4.p1, AANG1_longiso_AANG1_DN4723_c0_g1_i2.p1, OSCH1_longiso_OSCH1_DN7349_c2_g1_i1.p1
OG0000000	BZAR1_longiso	n1480	1.0	Terminal	BZAR1_longiso_BZAR1_DN3036_c0_g2_i1.p1	BZAR1_longiso_BZAR1_DN3653_c0_g1_i3.p1
OG0000000	N26	n1481	0.07692307692307693	Non-Terminal	BTRI1_longiso_BTRI1_DN6751_c1_g1_i2.p1, BRUG1_longiso_BRUG1_DN5482_c0_g2_i2.p1, BRUG1_longiso_BRUG1_DN3989_c0_g2_i2.p1, BOVA2_longiso_BOVA2_DN3330_c0_g6_i1.p2	TFER2_longiso_TFER2_DN9748_c0_g1_i1.p1, BOVA2_longiso_BOVA2_DN6978_c0_g3_i4.p1, AANG1_longiso_AANG1_DN4723_c0_g1_i2.p1, OSCH1_longiso_OSCH1_DN7349_c2_g1_i1.p1
OG0000000	BRUG1_longiso	n1484	1.0	Terminal	BRUG1_longiso_BRUG1_DN5482_c0_g2_i2.p1	BRUG1_longiso_BRUG1_DN3989_c0_g2_i2.p1
OG0000000	N0	n1488	0.14634146341463414	Non-Terminal	CJAP1_longiso_CJAP1_DN6427_c0_g5_i3.p1, BSLA1_longiso_BSLA1_DN8988_c3_g1_i1.p1, BZAR1_longiso_BZAR1_DN6844_c0_g1_i2.p1, BZAR1_longiso_BZAR1_DN2879_c0_g2_i2.p1, BZAR1_longiso_BZAR1_DN910_c0_g1_i1.p1, OSCH1_longiso_OSCH1_DN2567_c3_g1_i1.p1, BOVA2_longiso_BOVA2_DN5072_c2_g1_i1.p1, CJAP1_longiso_CJAP1_DN36047_c0_g1_i1.p1, CJAP1_longiso_CJAP1_DN9104_c0_g1_i5.p1, BRUG1_longiso_BRUG1_DN16884_c0_g1_i1.p1…	HMEG1_longiso_HMEG1_DN8021_c1_g5_i1.p1, CJAP1_longiso_CJAP1_DN57557_c0_g1_i1.p1, PMAC3_longiso_PMAC3_DN73657_c0_g1_i1.p1, OSCH1_longiso_OSCH1_DN3782_c4_g1_i1.p1, BOVA2_longiso_BOVA2_DN1839_c3_g1_i1.p1, SLON1_longiso_SLON1_DN2841_c2_g1_i1.p1, BSLA1_longiso_BSLA1_DN0_c3_g2_i1.p1, BSLA1_longiso_BSLA1_DN8574_c0_g1_i8.p1, SLON1_longiso_SLON1_DN796_c3_g1_i3.p2, BRUG1_longiso_BRUG1_DN5141_c2_g1_i8.p1, B…
OG0000000	N0	n1489	0.0975609756097561	Non-Terminal	CJAP1_longiso_CJAP1_DN6427_c0_g5_i3.p1, BSLA1_longiso_BSLA1_DN8988_c3_g1_i1.p1, BZAR1_longiso_BZAR1_DN6844_c0_g1_i2.p1, BZAR1_longiso_BZAR1_DN2879_c0_g2_i2.p1, BZAR1_longiso_BZAR1_DN910_c0_g1_i1.p1, OSCH1_longiso_OSCH1_DN2567_c3_g1_i1.p1, BOVA2_longiso_BOVA2_DN5072_c2_g1_i1.p1, CJAP1_longiso_CJAP1_DN36047_c0_g1_i1.p1, CJAP1_longiso_CJAP1_DN9104_c0_g1_i5.p1, BRUG1_longiso_BRUG1_DN16884_c0_g1_i1.p1…	OSCH1_longiso_OSCH1_DN5626_c0_g1_i1.p2, BOVA2_longiso_BOVA2_DN2557_c3_g2_i1.p1, CJAP1_longiso_CJAP1_DN56355_c0_g1_i1.p1, CNIP1_longiso_CNIP1_DN3235_c0_g1_i1.p1, AINS1_longiso_AINS1_DN398_c0_g1_i1.p1, BZAR1_longiso_BZAR1_DN2981_c0_g1_i2.p1
OG0000000	N2	n1490	0.07692307692307693	Non-Terminal	CJAP1_longiso_CJAP1_DN6427_c0_g5_i3.p1, BSLA1_longiso_BSLA1_DN8988_c3_g1_i1.p1, BZAR1_longiso_BZAR1_DN6844_c0_g1_i2.p1, BZAR1_longiso_BZAR1_DN2879_c0_g2_i2.p1, BZAR1_longiso_BZAR1_DN910_c0_g1_i1.p1, OSCH1_longiso_OSCH1_DN2567_c3_g1_i1.p1, BOVA2_longiso_BOVA2_DN5072_c2_g1_i1.p1, CJAP1_longiso_CJAP1_DN36047_c0_g1_i1.p1, CJAP1_longiso_CJAP1_DN9104_c0_g1_i5.p1	BRUG1_longiso_BRUG1_DN16884_c0_g1_i1.p1, BZAR1_longiso_BZAR1_DN2161_c0_g3_i2.p1, LHOC1_longiso_LHOC1_DN2480_c0_g1_i3.p1, BZAR1_longiso_BZAR1_DN3441_c0_g1_i6.p1, BOVA2_longiso_BOVA2_DN1839_c2_g1_i2.p1, BOVA2_longiso_BOVA2_DN6814_c0_g1_i1.p1, PCAN1_longiso_PCAN1_DN7817_c6_g2_i1.p1, HMEG1_longiso_HMEG1_DN69577_c0_g1_i1.p1, CJAP1_longiso_CJAP1_DN5212_c3_g3_i1.p1, CJAP1_longiso_CJAP1_DN16998_c1_g4_i1.…
OG0000000	N2	n1491	0.05128205128205128	Non-Terminal	CJAP1_longiso_CJAP1_DN6427_c0_g5_i3.p1, BSLA1_longiso_BSLA1_DN8988_c3_g1_i1.p1, BZAR1_longiso_BZAR1_DN6844_c0_g1_i2.p1, BZAR1_longiso_BZAR1_DN2879_c0_g2_i2.p1	BZAR1_longiso_BZAR1_DN910_c0_g1_i1.p1, OSCH1_longiso_OSCH1_DN2567_c3_g1_i1.p1, BOVA2_longiso_BOVA2_DN5072_c2_g1_i1.p1, CJAP1_longiso_CJAP1_DN36047_c0_g1_i1.p1, CJAP1_longiso_CJAP1_DN9104_c0_g1_i5.p1
OG0000000	BZAR1_longiso	n1494	1.0	Terminal	BZAR1_longiso_BZAR1_DN6844_c0_g1_i2.p1	BZAR1_longiso_BZAR1_DN2879_c0_g2_i2.p1
OG0000000	CJAP1_longiso	n1498	1.0	Terminal	CJAP1_longiso_CJAP1_DN36047_c0_g1_i1.p1	CJAP1_longiso_CJAP1_DN9104_c0_g1_i5.p1
OG0000000	N26	n1502	0.07692307692307693	Non-Terminal	BZAR1_longiso_BZAR1_DN2161_c0_g3_i2.p1	LHOC1_longiso_LHOC1_DN2480_c0_g1_i3.p1, BZAR1_longiso_BZAR1_DN3441_c0_g1_i6.p1, BOVA2_longiso_BOVA2_DN1839_c2_g1_i2.p1, BOVA2_longiso_BOVA2_DN6814_c0_g1_i1.p1
OG0000000	BOVA2_longiso	n1505	1.0	Terminal	BOVA2_longiso_BOVA2_DN1839_c2_g1_i2.p1	BOVA2_longiso_BOVA2_DN6814_c0_g1_i1.p1
OG0000000	CJAP1_longiso	n1507	1.0	Terminal	CJAP1_longiso_CJAP1_DN5212_c3_g3_i1.p1	CJAP1_longiso_CJAP1_DN16998_c1_g4_i1.p1, CJAP1_longiso_CJAP1_DN9281_c1_g1_i1.p1
OG0000000	CJAP1_longiso	n1508	1.0	Terminal	CJAP1_longiso_CJAP1_DN16998_c1_g4_i1.p1	CJAP1_longiso_CJAP1_DN9281_c1_g1_i1.p1
OG0000000	N2	n1516	0.02564102564102564	Non-Terminal	PMAC3_longiso_PMAC3_DN73657_c0_g1_i1.p1, OSCH1_longiso_OSCH1_DN3782_c4_g1_i1.p1, BOVA2_longiso_BOVA2_DN1839_c3_g1_i1.p1, SLON1_longiso_SLON1_DN2841_c2_g1_i1.p1, BSLA1_longiso_BSLA1_DN0_c3_g2_i1.p1, BSLA1_longiso_BSLA1_DN8574_c0_g1_i8.p1, SLON1_longiso_SLON1_DN796_c3_g1_i3.p2, BRUG1_longiso_BRUG1_DN5141_c2_g1_i8.p1, BOVA2_longiso_BOVA2_DN2748_c0_g2_i1.p1, TFER2_longiso_TFER2_DN10154_c0_g1_i1.p1, B…	OSCH1_longiso_OSCH1_DN3649_c3_g1_i1.p1
OG0000000	N26	n1518	0.15384615384615385	Non-Terminal	OSCH1_longiso_OSCH1_DN3782_c4_g1_i1.p1, BOVA2_longiso_BOVA2_DN1839_c3_g1_i1.p1, SLON1_longiso_SLON1_DN2841_c2_g1_i1.p1	BSLA1_longiso_BSLA1_DN0_c3_g2_i1.p1, BSLA1_longiso_BSLA1_DN8574_c0_g1_i8.p1, SLON1_longiso_SLON1_DN796_c3_g1_i3.p2, BRUG1_longiso_BRUG1_DN5141_c2_g1_i8.p1, BOVA2_longiso_BOVA2_DN2748_c0_g2_i1.p1, TFER2_longiso_TFER2_DN10154_c0_g1_i1.p1, BRUG1_longiso_BRUG1_DN2328_c1_g1_i1.p1, BOVA2_longiso_BOVA2_DN3868_c0_g1_i1.p1
OG0000000	N26	n1521	0.15384615384615385	Non-Terminal	BSLA1_longiso_BSLA1_DN0_c3_g2_i1.p1, BSLA1_longiso_BSLA1_DN8574_c0_g1_i8.p1, SLON1_longiso_SLON1_DN796_c3_g1_i3.p2, BRUG1_longiso_BRUG1_DN5141_c2_g1_i8.p1, BOVA2_longiso_BOVA2_DN2748_c0_g2_i1.p1, TFER2_longiso_TFER2_DN10154_c0_g1_i1.p1	BRUG1_longiso_BRUG1_DN2328_c1_g1_i1.p1, BOVA2_longiso_BOVA2_DN3868_c0_g1_i1.p1
OG0000000	BSLA1_longiso	n1525	1.0	Terminal	BSLA1_longiso_BSLA1_DN0_c3_g2_i1.p1	BSLA1_longiso_BSLA1_DN8574_c0_g1_i8.p1
OG0000000	CJAP1_longiso	n1529	1.0	Terminal	CJAP1_longiso_CJAP1_DN47922_c0_g1_i1.p1, CJAP1_longiso_CJAP1_DN20872_c0_g1_i1.p1, CJAP1_longiso_CJAP1_DN6427_c0_g7_i1.p1	CJAP1_longiso_CJAP1_DN19743_c0_g2_i1.p1
OG0000000	CJAP1_longiso	n1530	1.0	Terminal	CJAP1_longiso_CJAP1_DN47922_c0_g1_i1.p1	CJAP1_longiso_CJAP1_DN20872_c0_g1_i1.p1, CJAP1_longiso_CJAP1_DN6427_c0_g7_i1.p1
OG0000000	CJAP1_longiso	n1531	1.0	Terminal	CJAP1_longiso_CJAP1_DN20872_c0_g1_i1.p1	CJAP1_longiso_CJAP1_DN6427_c0_g7_i1.p1
OG0000000	N0	n1534	0.0975609756097561	Non-Terminal	CJAP1_longiso_CJAP1_DN61092_c0_g1_i1.p1, CJAP1_longiso_CJAP1_DN44059_c0_g1_i1.p1, NGUT3_longiso_NGUT3_DN103295_c0_g1_i1.p1, PURG1_longiso_PURG1_DN5579_c0_g1_i1.p1, GMAR2_longiso_GMAR2_DN10794_c0_g1_i1.p1, LHIN1_longiso_LHIN1_DN16443_c0_g1_i1.p1	BSLA1_longiso_BSLA1_DN4780_c1_g1_i1.p1, CJAP1_longiso_CJAP1_DN12498_c2_g1_i1.p1, BOVA2_longiso_BOVA2_DN2613_c0_g2_i1.p2, BZAR1_longiso_BZAR1_DN36847_c0_g1_i1.p1, BZAR1_longiso_BZAR1_DN3907_c2_g1_i1.p1, OSCH1_longiso_OSCH1_DN4537_c1_g2_i1.p1, PCAN1_longiso_PCAN1_DN4300_c4_g2_i1.p1, PBRE1_longiso_PBRE1_DN10251_c0_g1_i1.p1, BOVA2_longiso_BOVA2_DN9261_c1_g1_i2.p1, SLON1_longiso_SLON1_DN4147_c1_g1_i1.…
OG0000000	CJAP1_longiso	n1538	1.0	Terminal	CJAP1_longiso_CJAP1_DN61092_c0_g1_i1.p1	CJAP1_longiso_CJAP1_DN44059_c0_g1_i1.p1
OG0000000	N0	n1540	0.17073170731707318	Non-Terminal	BSLA1_longiso_BSLA1_DN4780_c1_g1_i1.p1, CJAP1_longiso_CJAP1_DN12498_c2_g1_i1.p1, BOVA2_longiso_BOVA2_DN2613_c0_g2_i1.p2, BZAR1_longiso_BZAR1_DN36847_c0_g1_i1.p1, BZAR1_longiso_BZAR1_DN3907_c2_g1_i1.p1, OSCH1_longiso_OSCH1_DN4537_c1_g2_i1.p1, PCAN1_longiso_PCAN1_DN4300_c4_g2_i1.p1, PBRE1_longiso_PBRE1_DN10251_c0_g1_i1.p1, BOVA2_longiso_BOVA2_DN9261_c1_g1_i2.p1	SLON1_longiso_SLON1_DN4147_c1_g1_i1.p1, LNIG1_longiso_LNIG1_DN4550_c0_g2_i3.p1, LNIG1_longiso_LNIG1_DN8259_c1_g2_i1.p1, LNIG1_longiso_LNIG1_DN8259_c1_g3_i1.p1, LNIG1_longiso_LNIG1_DN6186_c0_g1_i5.p1, LNIG1_longiso_LNIG1_DN4550_c3_g1_i1.p1, LNIG1_longiso_LNIG1_DN4550_c1_g1_i2.p1, LNIG1_longiso_LNIG1_DN13741_c0_g1_i1.p1, LNIG1_longiso_LNIG1_DN4556_c0_g1_i2.p1, ABIS2_longiso_ABIS2_DN83312_c0_g1_i1.p…
OG0000000	N2	n1541	0.02564102564102564	Non-Terminal	BSLA1_longiso_BSLA1_DN4780_c1_g1_i1.p1, CJAP1_longiso_CJAP1_DN12498_c2_g1_i1.p1, BOVA2_longiso_BOVA2_DN2613_c0_g2_i1.p2, BZAR1_longiso_BZAR1_DN36847_c0_g1_i1.p1, BZAR1_longiso_BZAR1_DN3907_c2_g1_i1.p1, OSCH1_longiso_OSCH1_DN4537_c1_g2_i1.p1, PCAN1_longiso_PCAN1_DN4300_c4_g2_i1.p1, PBRE1_longiso_PBRE1_DN10251_c0_g1_i1.p1	BOVA2_longiso_BOVA2_DN9261_c1_g1_i2.p1
OG0000000	BZAR1_longiso	n1547	1.0	Terminal	BZAR1_longiso_BZAR1_DN36847_c0_g1_i1.p1	BZAR1_longiso_BZAR1_DN3907_c2_g1_i1.p1
OG0000000	N0	n1549	0.1951219512195122	Non-Terminal	SLON1_longiso_SLON1_DN4147_c1_g1_i1.p1, LNIG1_longiso_LNIG1_DN4550_c0_g2_i3.p1, LNIG1_longiso_LNIG1_DN8259_c1_g2_i1.p1, LNIG1_longiso_LNIG1_DN8259_c1_g3_i1.p1, LNIG1_longiso_LNIG1_DN6186_c0_g1_i5.p1, LNIG1_longiso_LNIG1_DN4550_c3_g1_i1.p1, LNIG1_longiso_LNIG1_DN4550_c1_g1_i2.p1, LNIG1_longiso_LNIG1_DN13741_c0_g1_i1.p1, LNIG1_longiso_LNIG1_DN4556_c0_g1_i2.p1, ABIS2_longiso_ABIS2_DN83312_c0_g1_i1.p…	OSCH1_longiso_OSCH1_DN2768_c1_g1_i1.p1, PMAC3_longiso_PMAC3_DN28631_c0_g1_i1.p1, CJAP1_longiso_CJAP1_DN17759_c0_g1_i1.p1, CNIP1_longiso_CNIP1_DN17454_c0_g1_i1.p1, BSLA1_longiso_BSLA1_DN3389_c0_g2_i1.p1, BOVA2_longiso_BOVA2_DN2858_c0_g1_i5.p1, BOVA2_longiso_BOVA2_DN6295_c1_g1_i1.p1, SLON1_longiso_SLON1_DN28637_c0_g1_i1.p2, TFER2_longiso_TFER2_DN1768_c3_g2_i1.p1, CJAP1_longiso_CJAP1_DN6001_c0_g3_i1…
OG0000000	N2	n1550	0.05128205128205128	Non-Terminal	SLON1_longiso_SLON1_DN4147_c1_g1_i1.p1, LNIG1_longiso_LNIG1_DN4550_c0_g2_i3.p1, LNIG1_longiso_LNIG1_DN8259_c1_g2_i1.p1, LNIG1_longiso_LNIG1_DN8259_c1_g3_i1.p1, LNIG1_longiso_LNIG1_DN6186_c0_g1_i5.p1	LNIG1_longiso_LNIG1_DN4550_c3_g1_i1.p1, LNIG1_longiso_LNIG1_DN4550_c1_g1_i2.p1, LNIG1_longiso_LNIG1_DN13741_c0_g1_i1.p1, LNIG1_longiso_LNIG1_DN4556_c0_g1_i2.p1, ABIS2_longiso_ABIS2_DN83312_c0_g1_i1.p1, LPAL1_longiso_LPAL1_DN10975_c1_g4_i1.p1, NGUT3_longiso_NGUT3_DN21077_c1_g1_i2.p1, LCUE1_longiso_LCUE1_DN95095_c0_g1_i1.p1, SLON1_longiso_SLON1_DN12063_c1_g2_i1.p1, BOVA2_longiso_BOVA2_DN2603_c0_g2_…
OG0000000	LNIG1_longiso	n1552	1.0	Terminal	LNIG1_longiso_LNIG1_DN4550_c0_g2_i3.p1, LNIG1_longiso_LNIG1_DN8259_c1_g2_i1.p1, LNIG1_longiso_LNIG1_DN8259_c1_g3_i1.p1	LNIG1_longiso_LNIG1_DN6186_c0_g1_i5.p1
OG0000000	LNIG1_longiso	n1553	1.0	Terminal	LNIG1_longiso_LNIG1_DN4550_c0_g2_i3.p1, LNIG1_longiso_LNIG1_DN8259_c1_g2_i1.p1	LNIG1_longiso_LNIG1_DN8259_c1_g3_i1.p1
OG0000000	LNIG1_longiso	n1554	1.0	Terminal	LNIG1_longiso_LNIG1_DN4550_c0_g2_i3.p1	LNIG1_longiso_LNIG1_DN8259_c1_g2_i1.p1
OG0000000	LNIG1_longiso	n1556	1.0	Terminal	LNIG1_longiso_LNIG1_DN4550_c3_g1_i1.p1	LNIG1_longiso_LNIG1_DN4550_c1_g1_i2.p1, LNIG1_longiso_LNIG1_DN13741_c0_g1_i1.p1, LNIG1_longiso_LNIG1_DN4556_c0_g1_i2.p1
OG0000000	LNIG1_longiso	n1557	1.0	Terminal	LNIG1_longiso_LNIG1_DN4550_c1_g1_i2.p1, LNIG1_longiso_LNIG1_DN13741_c0_g1_i1.p1	LNIG1_longiso_LNIG1_DN4556_c0_g1_i2.p1
OG0000000	LNIG1_longiso	n1558	1.0	Terminal	LNIG1_longiso_LNIG1_DN4550_c1_g1_i2.p1	LNIG1_longiso_LNIG1_DN13741_c0_g1_i1.p1
OG0000000	N2	n1563	0.05128205128205128	Non-Terminal	SLON1_longiso_SLON1_DN12063_c1_g2_i1.p1, BOVA2_longiso_BOVA2_DN2603_c0_g2_i4.p1, BOVA2_longiso_BOVA2_DN3233_c2_g1_i1.p1, CJAP1_longiso_CJAP1_DN6633_c1_g1_i1.p1, CJAP1_longiso_CJAP1_DN6316_c4_g1_i1.p1, CJAP1_longiso_CJAP1_DN10091_c1_g2_i1.p2, CJAP1_longiso_CJAP1_DN10847_c0_g3_i1.p1, CJAP1_longiso_CJAP1_DN4806_c1_g2_i2.p1, CJAP1_longiso_CJAP1_DN4646_c4_g1_i1.p1	PCAN1_longiso_PCAN1_DN9475_c0_g1_i1.p1, CJAP1_longiso_CJAP1_DN49806_c0_g1_i1.p1, LHIN1_longiso_LHIN1_DN5435_c0_g2_i1.p1, CJAP1_longiso_CJAP1_DN7313_c6_g1_i1.p1, CJAP1_longiso_CJAP1_DN5628_c0_g1_i1.p1, BOVA2_longiso_BOVA2_DN9729_c1_g1_i1.p1, CJAP1_longiso_CJAP1_DN34461_c0_g1_i1.p1
OG0000000	BOVA2_longiso	n1566	1.0	Terminal	BOVA2_longiso_BOVA2_DN2603_c0_g2_i4.p1	BOVA2_longiso_BOVA2_DN3233_c2_g1_i1.p1
OG0000000	CJAP1_longiso	n1567	1.0	Terminal	CJAP1_longiso_CJAP1_DN6633_c1_g1_i1.p1, CJAP1_longiso_CJAP1_DN6316_c4_g1_i1.p1	CJAP1_longiso_CJAP1_DN10091_c1_g2_i1.p2, CJAP1_longiso_CJAP1_DN10847_c0_g3_i1.p1, CJAP1_longiso_CJAP1_DN4806_c1_g2_i2.p1, CJAP1_longiso_CJAP1_DN4646_c4_g1_i1.p1
OG0000000	CJAP1_longiso	n1568	1.0	Terminal	CJAP1_longiso_CJAP1_DN6633_c1_g1_i1.p1	CJAP1_longiso_CJAP1_DN6316_c4_g1_i1.p1
OG0000000	CJAP1_longiso	n1569	1.0	Terminal	CJAP1_longiso_CJAP1_DN10091_c1_g2_i1.p2	CJAP1_longiso_CJAP1_DN10847_c0_g3_i1.p1, CJAP1_longiso_CJAP1_DN4806_c1_g2_i2.p1, CJAP1_longiso_CJAP1_DN4646_c4_g1_i1.p1
OG0000000	CJAP1_longiso	n1570	1.0	Terminal	CJAP1_longiso_CJAP1_DN10847_c0_g3_i1.p1	CJAP1_longiso_CJAP1_DN4806_c1_g2_i2.p1, CJAP1_longiso_CJAP1_DN4646_c4_g1_i1.p1
OG0000000	CJAP1_longiso	n1571	1.0	Terminal	CJAP1_longiso_CJAP1_DN4806_c1_g2_i2.p1	CJAP1_longiso_CJAP1_DN4646_c4_g1_i1.p1
OG0000000	N2	n1572	0.02564102564102564	Non-Terminal	PCAN1_longiso_PCAN1_DN9475_c0_g1_i1.p1, CJAP1_longiso_CJAP1_DN49806_c0_g1_i1.p1, LHIN1_longiso_LHIN1_DN5435_c0_g2_i1.p1, CJAP1_longiso_CJAP1_DN7313_c6_g1_i1.p1, CJAP1_longiso_CJAP1_DN5628_c0_g1_i1.p1, BOVA2_longiso_BOVA2_DN9729_c1_g1_i1.p1	CJAP1_longiso_CJAP1_DN34461_c0_g1_i1.p1
OG0000000	N2	n1573	0.02564102564102564	Non-Terminal	PCAN1_longiso_PCAN1_DN9475_c0_g1_i1.p1, CJAP1_longiso_CJAP1_DN49806_c0_g1_i1.p1, LHIN1_longiso_LHIN1_DN5435_c0_g2_i1.p1	CJAP1_longiso_CJAP1_DN7313_c6_g1_i1.p1, CJAP1_longiso_CJAP1_DN5628_c0_g1_i1.p1, BOVA2_longiso_BOVA2_DN9729_c1_g1_i1.p1
OG0000000	CJAP1_longiso	n1577	1.0	Terminal	CJAP1_longiso_CJAP1_DN7313_c6_g1_i1.p1	CJAP1_longiso_CJAP1_DN5628_c0_g1_i1.p1
OG0000000	N0	n1578	0.14634146341463414	Non-Terminal	OSCH1_longiso_OSCH1_DN2768_c1_g1_i1.p1, PMAC3_longiso_PMAC3_DN28631_c0_g1_i1.p1, CJAP1_longiso_CJAP1_DN17759_c0_g1_i1.p1, CNIP1_longiso_CNIP1_DN17454_c0_g1_i1.p1, BSLA1_longiso_BSLA1_DN3389_c0_g2_i1.p1, BOVA2_longiso_BOVA2_DN2858_c0_g1_i5.p1	BOVA2_longiso_BOVA2_DN6295_c1_g1_i1.p1, SLON1_longiso_SLON1_DN28637_c0_g1_i1.p2, TFER2_longiso_TFER2_DN1768_c3_g2_i1.p1, CJAP1_longiso_CJAP1_DN6001_c0_g3_i1.p1, SLON1_longiso_SLON1_DN12035_c2_g1_i1.p1, CJAP1_longiso_CJAP1_DN11635_c3_g5_i2.p1, CJAP1_longiso_CJAP1_DN43125_c0_g1_i1.p1, CJAP1_longiso_CJAP1_DN14421_c0_g1_i1.p1, CJAP1_longiso_CJAP1_DN9425_c0_g2_i3.p1, CJAP1_longiso_CJAP1_DN9163_c0_g6_i…
OG0000000	N0	n1584	0.21951219512195122	Non-Terminal	BOVA2_longiso_BOVA2_DN6295_c1_g1_i1.p1, SLON1_longiso_SLON1_DN28637_c0_g1_i1.p2, TFER2_longiso_TFER2_DN1768_c3_g2_i1.p1, CJAP1_longiso_CJAP1_DN6001_c0_g3_i1.p1, SLON1_longiso_SLON1_DN12035_c2_g1_i1.p1, CJAP1_longiso_CJAP1_DN11635_c3_g5_i2.p1, CJAP1_longiso_CJAP1_DN43125_c0_g1_i1.p1, CJAP1_longiso_CJAP1_DN14421_c0_g1_i1.p1, CJAP1_longiso_CJAP1_DN9425_c0_g2_i3.p1, CJAP1_longiso_CJAP1_DN9163_c0_g6_i…	BSLA1_longiso_BSLA1_DN3860_c0_g1_i13.p1, BOVA2_longiso_BOVA2_DN8211_c1_g1_i2.p1, BZAR1_longiso_BZAR1_DN1450_c9_g1_i1.p2, BRUG1_longiso_BRUG1_DN6269_c1_g3_i1.p1, BRUG1_longiso_BRUG1_DN7929_c0_g3_i1.p1, BOVA2_longiso_BOVA2_DN5045_c4_g1_i2.p1, SLON1_longiso_SLON1_DN1182_c0_g1_i2.p1, SLON1_longiso_SLON1_DN12283_c7_g1_i1.p2, BOVA2_longiso_BOVA2_DN4475_c1_g1_i1.p1, BOVA2_longiso_BOVA2_DN5072_c2_g5_i1.p…
OG0000000	N0	n1585	0.04878048780487805	Non-Terminal	BOVA2_longiso_BOVA2_DN6295_c1_g1_i1.p1, SLON1_longiso_SLON1_DN28637_c0_g1_i1.p2, TFER2_longiso_TFER2_DN1768_c3_g2_i1.p1, CJAP1_longiso_CJAP1_DN6001_c0_g3_i1.p1, SLON1_longiso_SLON1_DN12035_c2_g1_i1.p1, CJAP1_longiso_CJAP1_DN11635_c3_g5_i2.p1, CJAP1_longiso_CJAP1_DN43125_c0_g1_i1.p1, CJAP1_longiso_CJAP1_DN14421_c0_g1_i1.p1, CJAP1_longiso_CJAP1_DN9425_c0_g2_i3.p1, CJAP1_longiso_CJAP1_DN9163_c0_g6_i…	CJAP1_longiso_CJAP1_DN4973_c3_g3_i2.p1, BOVA2_longiso_BOVA2_DN4064_c5_g1_i1.p1
OG0000000	N0	n1586	0.024390243902439025	Non-Terminal	BOVA2_longiso_BOVA2_DN6295_c1_g1_i1.p1, SLON1_longiso_SLON1_DN28637_c0_g1_i1.p2, TFER2_longiso_TFER2_DN1768_c3_g2_i1.p1, CJAP1_longiso_CJAP1_DN6001_c0_g3_i1.p1, SLON1_longiso_SLON1_DN12035_c2_g1_i1.p1, CJAP1_longiso_CJAP1_DN11635_c3_g5_i2.p1, CJAP1_longiso_CJAP1_DN43125_c0_g1_i1.p1, CJAP1_longiso_CJAP1_DN14421_c0_g1_i1.p1, CJAP1_longiso_CJAP1_DN9425_c0_g2_i3.p1, CJAP1_longiso_CJAP1_DN9163_c0_g6_i…	OSCH1_longiso_OSCH1_DN107_c0_g2_i1.p1, CJAP1_longiso_CJAP1_DN13820_c0_g1_i1.p1, CJAP1_longiso_CJAP1_DN9974_c2_g1_i1.p1
OG0000000	N0	n1588	0.024390243902439025	Non-Terminal	BOVA2_longiso_BOVA2_DN6295_c1_g1_i1.p1, SLON1_longiso_SLON1_DN28637_c0_g1_i1.p2, TFER2_longiso_TFER2_DN1768_c3_g2_i1.p1, CJAP1_longiso_CJAP1_DN6001_c0_g3_i1.p1, SLON1_longiso_SLON1_DN12035_c2_g1_i1.p1, CJAP1_longiso_CJAP1_DN11635_c3_g5_i2.p1, CJAP1_longiso_CJAP1_DN43125_c0_g1_i1.p1, CJAP1_longiso_CJAP1_DN14421_c0_g1_i1.p1, CJAP1_longiso_CJAP1_DN9425_c0_g2_i3.p1, CJAP1_longiso_CJAP1_DN9163_c0_g6_i…	CJAP1_longiso_CJAP1_DN5632_c0_g3_i1.p1, CJAP1_longiso_CJAP1_DN6664_c0_g5_i1.p1, CJAP1_longiso_CJAP1_DN5632_c0_g6_i2.p1, CJAP1_longiso_CJAP1_DN13168_c5_g1_i1.p1, CJAP1_longiso_CJAP1_DN10091_c0_g4_i1.p1, CJAP1_longiso_CJAP1_DN5212_c1_g2_i2.p3
OG0000000	N0	n1589	0.04878048780487805	Non-Terminal	BOVA2_longiso_BOVA2_DN6295_c1_g1_i1.p1, SLON1_longiso_SLON1_DN28637_c0_g1_i1.p2, TFER2_longiso_TFER2_DN1768_c3_g2_i1.p1, CJAP1_longiso_CJAP1_DN6001_c0_g3_i1.p1, SLON1_longiso_SLON1_DN12035_c2_g1_i1.p1, CJAP1_longiso_CJAP1_DN11635_c3_g5_i2.p1, CJAP1_longiso_CJAP1_DN43125_c0_g1_i1.p1, CJAP1_longiso_CJAP1_DN14421_c0_g1_i1.p1, CJAP1_longiso_CJAP1_DN9425_c0_g2_i3.p1, CJAP1_longiso_CJAP1_DN9163_c0_g6_i…	AINS1_longiso_AINS1_DN1797_c1_g2_i2.p1, CNIP1_longiso_CNIP1_DN40155_c0_g1_i1.p1, CJAP1_longiso_CJAP1_DN14003_c0_g2_i12.p1, CNIP1_longiso_CNIP1_DN2011_c9_g1_i1.p1, CNIP1_longiso_CNIP1_DN5086_c2_g2_i1.p1, CNIP1_longiso_CNIP1_DN4375_c0_g1_i2.p1, CNIP1_longiso_CNIP1_DN4170_c0_g2_i2.p1, CNIP1_longiso_CNIP1_DN7884_c0_g1_i1.p1, CNIP1_longiso_CNIP1_DN5673_c0_g1_i2.p1, CNIP1_longiso_CNIP1_DN1963_c11_g1_i1…
OG0000000	N2	n1592	0.02564102564102564	Non-Terminal	SLON1_longiso_SLON1_DN28637_c0_g1_i1.p2, TFER2_longiso_TFER2_DN1768_c3_g2_i1.p1, CJAP1_longiso_CJAP1_DN6001_c0_g3_i1.p1, SLON1_longiso_SLON1_DN12035_c2_g1_i1.p1, CJAP1_longiso_CJAP1_DN11635_c3_g5_i2.p1, CJAP1_longiso_CJAP1_DN43125_c0_g1_i1.p1, CJAP1_longiso_CJAP1_DN14421_c0_g1_i1.p1, CJAP1_longiso_CJAP1_DN9425_c0_g2_i3.p1, CJAP1_longiso_CJAP1_DN9163_c0_g6_i1.p1, CJAP1_longiso_CJAP1_DN6664_c0_g1_i…	CJAP1_longiso_CJAP1_DN7695_c1_g1_i1.p1, CJAP1_longiso_CJAP1_DN5473_c2_g1_i1.p1, BZAR1_longiso_BZAR1_DN6098_c0_g1_i2.p1, PCAN1_longiso_PCAN1_DN12194_c0_g1_i1.p1, BTRI1_longiso_BTRI1_DN9235_c0_g1_i1.p1
OG0000000	N2	n1593	0.02564102564102564	Non-Terminal	SLON1_longiso_SLON1_DN28637_c0_g1_i1.p2, TFER2_longiso_TFER2_DN1768_c3_g2_i1.p1, CJAP1_longiso_CJAP1_DN6001_c0_g3_i1.p1, SLON1_longiso_SLON1_DN12035_c2_g1_i1.p1, CJAP1_longiso_CJAP1_DN11635_c3_g5_i2.p1, CJAP1_longiso_CJAP1_DN43125_c0_g1_i1.p1, CJAP1_longiso_CJAP1_DN14421_c0_g1_i1.p1, CJAP1_longiso_CJAP1_DN9425_c0_g2_i3.p1, CJAP1_longiso_CJAP1_DN9163_c0_g6_i1.p1, CJAP1_longiso_CJAP1_DN6664_c0_g1_i…	CJAP1_longiso_CJAP1_DN7364_c0_g1_i1.p1, CJAP1_longiso_CJAP1_DN8654_c0_g5_i1.p1, CJAP1_longiso_CJAP1_DN7000_c0_g1_i12.p1, CJAP1_longiso_CJAP1_DN11371_c0_g1_i1.p1, CJAP1_longiso_CJAP1_DN4395_c1_g1_i1.p1, CJAP1_longiso_CJAP1_DN4672_c4_g1_i1.p1, CJAP1_longiso_CJAP1_DN13707_c1_g1_i2.p2, CJAP1_longiso_CJAP1_DN6735_c0_g4_i1.p1, CJAP1_longiso_CJAP1_DN9268_c0_g1_i1.p1, CJAP1_longiso_CJAP1_DN17034_c4_g1_i1…
OG0000000	N2	n1594	0.02564102564102564	Non-Terminal	SLON1_longiso_SLON1_DN28637_c0_g1_i1.p2, TFER2_longiso_TFER2_DN1768_c3_g2_i1.p1, CJAP1_longiso_CJAP1_DN6001_c0_g3_i1.p1, SLON1_longiso_SLON1_DN12035_c2_g1_i1.p1, CJAP1_longiso_CJAP1_DN11635_c3_g5_i2.p1, CJAP1_longiso_CJAP1_DN43125_c0_g1_i1.p1, CJAP1_longiso_CJAP1_DN14421_c0_g1_i1.p1, CJAP1_longiso_CJAP1_DN9425_c0_g2_i3.p1, CJAP1_longiso_CJAP1_DN9163_c0_g6_i1.p1	CJAP1_longiso_CJAP1_DN6664_c0_g1_i1.p2, CJAP1_longiso_CJAP1_DN11012_c0_g1_i4.p1, CJAP1_longiso_CJAP1_DN10215_c2_g3_i3.p1, CJAP1_longiso_CJAP1_DN6735_c2_g1_i1.p1, CJAP1_longiso_CJAP1_DN7297_c1_g1_i1.p1, CJAP1_longiso_CJAP1_DN17488_c0_g1_i1.p2
OG0000000	N2	n1595	0.05128205128205128	Non-Terminal	SLON1_longiso_SLON1_DN28637_c0_g1_i1.p2, TFER2_longiso_TFER2_DN1768_c3_g2_i1.p1, CJAP1_longiso_CJAP1_DN6001_c0_g3_i1.p1	SLON1_longiso_SLON1_DN12035_c2_g1_i1.p1, CJAP1_longiso_CJAP1_DN11635_c3_g5_i2.p1, CJAP1_longiso_CJAP1_DN43125_c0_g1_i1.p1, CJAP1_longiso_CJAP1_DN14421_c0_g1_i1.p1, CJAP1_longiso_CJAP1_DN9425_c0_g2_i3.p1, CJAP1_longiso_CJAP1_DN9163_c0_g6_i1.p1
OG0000000	CJAP1_longiso	n1599	1.0	Terminal	CJAP1_longiso_CJAP1_DN11635_c3_g5_i2.p1, CJAP1_longiso_CJAP1_DN43125_c0_g1_i1.p1, CJAP1_longiso_CJAP1_DN14421_c0_g1_i1.p1	CJAP1_longiso_CJAP1_DN9425_c0_g2_i3.p1, CJAP1_longiso_CJAP1_DN9163_c0_g6_i1.p1
OG0000000	CJAP1_longiso	n1600	1.0	Terminal	CJAP1_longiso_CJAP1_DN11635_c3_g5_i2.p1, CJAP1_longiso_CJAP1_DN43125_c0_g1_i1.p1	CJAP1_longiso_CJAP1_DN14421_c0_g1_i1.p1
OG0000000	CJAP1_longiso	n1601	1.0	Terminal	CJAP1_longiso_CJAP1_DN11635_c3_g5_i2.p1	CJAP1_longiso_CJAP1_DN43125_c0_g1_i1.p1
OG0000000	CJAP1_longiso	n1602	1.0	Terminal	CJAP1_longiso_CJAP1_DN9425_c0_g2_i3.p1	CJAP1_longiso_CJAP1_DN9163_c0_g6_i1.p1
OG0000000	CJAP1_longiso	n1603	1.0	Terminal	CJAP1_longiso_CJAP1_DN6664_c0_g1_i1.p2, CJAP1_longiso_CJAP1_DN11012_c0_g1_i4.p1, CJAP1_longiso_CJAP1_DN10215_c2_g3_i3.p1, CJAP1_longiso_CJAP1_DN6735_c2_g1_i1.p1, CJAP1_longiso_CJAP1_DN7297_c1_g1_i1.p1	CJAP1_longiso_CJAP1_DN17488_c0_g1_i1.p2
OG0000000	CJAP1_longiso	n1604	1.0	Terminal	CJAP1_longiso_CJAP1_DN6664_c0_g1_i1.p2, CJAP1_longiso_CJAP1_DN11012_c0_g1_i4.p1, CJAP1_longiso_CJAP1_DN10215_c2_g3_i3.p1, CJAP1_longiso_CJAP1_DN6735_c2_g1_i1.p1	CJAP1_longiso_CJAP1_DN7297_c1_g1_i1.p1
OG0000000	CJAP1_longiso	n1605	1.0	Terminal	CJAP1_longiso_CJAP1_DN6664_c0_g1_i1.p2, CJAP1_longiso_CJAP1_DN11012_c0_g1_i4.p1, CJAP1_longiso_CJAP1_DN10215_c2_g3_i3.p1	CJAP1_longiso_CJAP1_DN6735_c2_g1_i1.p1
OG0000000	CJAP1_longiso	n1606	1.0	Terminal	CJAP1_longiso_CJAP1_DN6664_c0_g1_i1.p2, CJAP1_longiso_CJAP1_DN11012_c0_g1_i4.p1	CJAP1_longiso_CJAP1_DN10215_c2_g3_i3.p1
OG0000000	CJAP1_longiso	n1607	1.0	Terminal	CJAP1_longiso_CJAP1_DN6664_c0_g1_i1.p2	CJAP1_longiso_CJAP1_DN11012_c0_g1_i4.p1
OG0000000	CJAP1_longiso	n1608	1.0	Terminal	CJAP1_longiso_CJAP1_DN7364_c0_g1_i1.p1, CJAP1_longiso_CJAP1_DN8654_c0_g5_i1.p1, CJAP1_longiso_CJAP1_DN7000_c0_g1_i12.p1, CJAP1_longiso_CJAP1_DN11371_c0_g1_i1.p1, CJAP1_longiso_CJAP1_DN4395_c1_g1_i1.p1, CJAP1_longiso_CJAP1_DN4672_c4_g1_i1.p1, CJAP1_longiso_CJAP1_DN13707_c1_g1_i2.p2	CJAP1_longiso_CJAP1_DN6735_c0_g4_i1.p1, CJAP1_longiso_CJAP1_DN9268_c0_g1_i1.p1, CJAP1_longiso_CJAP1_DN17034_c4_g1_i1.p1, CJAP1_longiso_CJAP1_DN4395_c1_g4_i1.p2, CJAP1_longiso_CJAP1_DN10091_c0_g2_i1.p1, CJAP1_longiso_CJAP1_DN7950_c0_g2_i3.p1
OG0000000	CJAP1_longiso	n1609	1.0	Terminal	CJAP1_longiso_CJAP1_DN7364_c0_g1_i1.p1, CJAP1_longiso_CJAP1_DN8654_c0_g5_i1.p1, CJAP1_longiso_CJAP1_DN7000_c0_g1_i12.p1, CJAP1_longiso_CJAP1_DN11371_c0_g1_i1.p1, CJAP1_longiso_CJAP1_DN4395_c1_g1_i1.p1	CJAP1_longiso_CJAP1_DN4672_c4_g1_i1.p1, CJAP1_longiso_CJAP1_DN13707_c1_g1_i2.p2
OG0000000	CJAP1_longiso	n1610	1.0	Terminal	CJAP1_longiso_CJAP1_DN7364_c0_g1_i1.p1, CJAP1_longiso_CJAP1_DN8654_c0_g5_i1.p1, CJAP1_longiso_CJAP1_DN7000_c0_g1_i12.p1	CJAP1_longiso_CJAP1_DN11371_c0_g1_i1.p1, CJAP1_longiso_CJAP1_DN4395_c1_g1_i1.p1
OG0000000	CJAP1_longiso	n1611	1.0	Terminal	CJAP1_longiso_CJAP1_DN7364_c0_g1_i1.p1, CJAP1_longiso_CJAP1_DN8654_c0_g5_i1.p1	CJAP1_longiso_CJAP1_DN7000_c0_g1_i12.p1
OG0000000	CJAP1_longiso	n1612	1.0	Terminal	CJAP1_longiso_CJAP1_DN7364_c0_g1_i1.p1	CJAP1_longiso_CJAP1_DN8654_c0_g5_i1.p1
OG0000000	CJAP1_longiso	n1613	1.0	Terminal	CJAP1_longiso_CJAP1_DN11371_c0_g1_i1.p1	CJAP1_longiso_CJAP1_DN4395_c1_g1_i1.p1
OG0000000	CJAP1_longiso	n1614	1.0	Terminal	CJAP1_longiso_CJAP1_DN4672_c4_g1_i1.p1	CJAP1_longiso_CJAP1_DN13707_c1_g1_i2.p2
OG0000000	CJAP1_longiso	n1615	1.0	Terminal	CJAP1_longiso_CJAP1_DN6735_c0_g4_i1.p1, CJAP1_longiso_CJAP1_DN9268_c0_g1_i1.p1	CJAP1_longiso_CJAP1_DN17034_c4_g1_i1.p1, CJAP1_longiso_CJAP1_DN4395_c1_g4_i1.p2, CJAP1_longiso_CJAP1_DN10091_c0_g2_i1.p1, CJAP1_longiso_CJAP1_DN7950_c0_g2_i3.p1
OG0000000	CJAP1_longiso	n1616	1.0	Terminal	CJAP1_longiso_CJAP1_DN6735_c0_g4_i1.p1	CJAP1_longiso_CJAP1_DN9268_c0_g1_i1.p1
OG0000000	CJAP1_longiso	n1617	1.0	Terminal	CJAP1_longiso_CJAP1_DN17034_c4_g1_i1.p1, CJAP1_longiso_CJAP1_DN4395_c1_g4_i1.p2, CJAP1_longiso_CJAP1_DN10091_c0_g2_i1.p1	CJAP1_longiso_CJAP1_DN7950_c0_g2_i3.p1
OG0000000	CJAP1_longiso	n1618	1.0	Terminal	CJAP1_longiso_CJAP1_DN17034_c4_g1_i1.p1, CJAP1_longiso_CJAP1_DN4395_c1_g4_i1.p2	CJAP1_longiso_CJAP1_DN10091_c0_g2_i1.p1
OG0000000	CJAP1_longiso	n1619	1.0	Terminal	CJAP1_longiso_CJAP1_DN17034_c4_g1_i1.p1	CJAP1_longiso_CJAP1_DN4395_c1_g4_i1.p2
OG0000000	CJAP1_longiso	n1622	1.0	Terminal	CJAP1_longiso_CJAP1_DN7695_c1_g1_i1.p1	CJAP1_longiso_CJAP1_DN5473_c2_g1_i1.p1
OG0000000	N0	n1624	0.024390243902439025	Non-Terminal	AINS1_longiso_AINS1_DN1797_c1_g2_i2.p1, CNIP1_longiso_CNIP1_DN40155_c0_g1_i1.p1, CJAP1_longiso_CJAP1_DN14003_c0_g2_i12.p1, CNIP1_longiso_CNIP1_DN2011_c9_g1_i1.p1, CNIP1_longiso_CNIP1_DN5086_c2_g2_i1.p1, CNIP1_longiso_CNIP1_DN4375_c0_g1_i2.p1, CNIP1_longiso_CNIP1_DN4170_c0_g2_i2.p1, CNIP1_longiso_CNIP1_DN7884_c0_g1_i1.p1	CNIP1_longiso_CNIP1_DN5673_c0_g1_i2.p1, CNIP1_longiso_CNIP1_DN1963_c11_g1_i1.p1, CNIP1_longiso_CNIP1_DN8767_c1_g2_i1.p1, CNIP1_longiso_CNIP1_DN7677_c2_g1_i1.p1
OG0000000	N0	n1625	0.024390243902439025	Non-Terminal	AINS1_longiso_AINS1_DN1797_c1_g2_i2.p1, CNIP1_longiso_CNIP1_DN40155_c0_g1_i1.p1, CJAP1_longiso_CJAP1_DN14003_c0_g2_i12.p1, CNIP1_longiso_CNIP1_DN2011_c9_g1_i1.p1, CNIP1_longiso_CNIP1_DN5086_c2_g2_i1.p1, CNIP1_longiso_CNIP1_DN4375_c0_g1_i2.p1, CNIP1_longiso_CNIP1_DN4170_c0_g2_i2.p1	CNIP1_longiso_CNIP1_DN7884_c0_g1_i1.p1
OG0000000	N0	n1626	0.024390243902439025	Non-Terminal	AINS1_longiso_AINS1_DN1797_c1_g2_i2.p1, CNIP1_longiso_CNIP1_DN40155_c0_g1_i1.p1, CJAP1_longiso_CJAP1_DN14003_c0_g2_i12.p1, CNIP1_longiso_CNIP1_DN2011_c9_g1_i1.p1, CNIP1_longiso_CNIP1_DN5086_c2_g2_i1.p1, CNIP1_longiso_CNIP1_DN4375_c0_g1_i2.p1	CNIP1_longiso_CNIP1_DN4170_c0_g2_i2.p1
OG0000000	N0	n1627	0.024390243902439025	Non-Terminal	AINS1_longiso_AINS1_DN1797_c1_g2_i2.p1, CNIP1_longiso_CNIP1_DN40155_c0_g1_i1.p1	CJAP1_longiso_CJAP1_DN14003_c0_g2_i12.p1, CNIP1_longiso_CNIP1_DN2011_c9_g1_i1.p1, CNIP1_longiso_CNIP1_DN5086_c2_g2_i1.p1, CNIP1_longiso_CNIP1_DN4375_c0_g1_i2.p1
OG0000000	CNIP1_longiso	n1630	1.0	Terminal	CNIP1_longiso_CNIP1_DN2011_c9_g1_i1.p1, CNIP1_longiso_CNIP1_DN5086_c2_g2_i1.p1	CNIP1_longiso_CNIP1_DN4375_c0_g1_i2.p1
OG0000000	CNIP1_longiso	n1631	1.0	Terminal	CNIP1_longiso_CNIP1_DN2011_c9_g1_i1.p1	CNIP1_longiso_CNIP1_DN5086_c2_g2_i1.p1
OG0000000	CNIP1_longiso	n1632	1.0	Terminal	CNIP1_longiso_CNIP1_DN5673_c0_g1_i2.p1	CNIP1_longiso_CNIP1_DN1963_c11_g1_i1.p1, CNIP1_longiso_CNIP1_DN8767_c1_g2_i1.p1, CNIP1_longiso_CNIP1_DN7677_c2_g1_i1.p1
OG0000000	CNIP1_longiso	n1633	1.0	Terminal	CNIP1_longiso_CNIP1_DN1963_c11_g1_i1.p1	CNIP1_longiso_CNIP1_DN8767_c1_g2_i1.p1, CNIP1_longiso_CNIP1_DN7677_c2_g1_i1.p1
OG0000000	CNIP1_longiso	n1634	1.0	Terminal	CNIP1_longiso_CNIP1_DN8767_c1_g2_i1.p1	CNIP1_longiso_CNIP1_DN7677_c2_g1_i1.p1
OG0000000	CJAP1_longiso	n1635	1.0	Terminal	CJAP1_longiso_CJAP1_DN5632_c0_g3_i1.p1, CJAP1_longiso_CJAP1_DN6664_c0_g5_i1.p1	CJAP1_longiso_CJAP1_DN5632_c0_g6_i2.p1, CJAP1_longiso_CJAP1_DN13168_c5_g1_i1.p1, CJAP1_longiso_CJAP1_DN10091_c0_g4_i1.p1, CJAP1_longiso_CJAP1_DN5212_c1_g2_i2.p3
OG0000000	CJAP1_longiso	n1636	1.0	Terminal	CJAP1_longiso_CJAP1_DN5632_c0_g3_i1.p1	CJAP1_longiso_CJAP1_DN6664_c0_g5_i1.p1
OG0000000	CJAP1_longiso	n1637	1.0	Terminal	CJAP1_longiso_CJAP1_DN5632_c0_g6_i2.p1	CJAP1_longiso_CJAP1_DN13168_c5_g1_i1.p1, CJAP1_longiso_CJAP1_DN10091_c0_g4_i1.p1, CJAP1_longiso_CJAP1_DN5212_c1_g2_i2.p3
OG0000000	CJAP1_longiso	n1638	1.0	Terminal	CJAP1_longiso_CJAP1_DN13168_c5_g1_i1.p1	CJAP1_longiso_CJAP1_DN10091_c0_g4_i1.p1, CJAP1_longiso_CJAP1_DN5212_c1_g2_i2.p3
OG0000000	CJAP1_longiso	n1639	1.0	Terminal	CJAP1_longiso_CJAP1_DN10091_c0_g4_i1.p1	CJAP1_longiso_CJAP1_DN5212_c1_g2_i2.p3
OG0000000	CJAP1_longiso	n1641	1.0	Terminal	CJAP1_longiso_CJAP1_DN13820_c0_g1_i1.p1	CJAP1_longiso_CJAP1_DN9974_c2_g1_i1.p1
OG0000000	N0	n1643	0.14634146341463414	Non-Terminal	BSLA1_longiso_BSLA1_DN3860_c0_g1_i13.p1, BOVA2_longiso_BOVA2_DN8211_c1_g1_i2.p1, BZAR1_longiso_BZAR1_DN1450_c9_g1_i1.p2, BRUG1_longiso_BRUG1_DN6269_c1_g3_i1.p1, BRUG1_longiso_BRUG1_DN7929_c0_g3_i1.p1, BOVA2_longiso_BOVA2_DN5045_c4_g1_i2.p1, SLON1_longiso_SLON1_DN1182_c0_g1_i2.p1, SLON1_longiso_SLON1_DN12283_c7_g1_i1.p2, BOVA2_longiso_BOVA2_DN4475_c1_g1_i1.p1, BOVA2_longiso_BOVA2_DN5072_c2_g5_i1.p…	BOVA2_longiso_BOVA2_DN1212_c12_g1_i1.p1, CNIP1_longiso_CNIP1_DN12119_c0_g1_i1.p1, AANG1_longiso_AANG1_DN12743_c0_g1_i1.p1, BTRI1_longiso_BTRI1_DN28958_c0_g1_i1.p1, AANG1_longiso_AANG1_DN17602_c0_g1_i1.p1, BTRI1_longiso_BTRI1_DN6349_c0_g1_i1.p1, BZAR1_longiso_BZAR1_DN1267_c0_g1_i3.p1, BOVA2_longiso_BOVA2_DN6642_c0_g1_i3.p1, BOVA2_longiso_BOVA2_DN1212_c5_g1_i2.p1, BZAR1_longiso_BZAR1_DN5334_c1_g2_i…
OG0000000	N28	n1646	0.25	Non-Terminal	BOVA2_longiso_BOVA2_DN8211_c1_g1_i2.p1, BZAR1_longiso_BZAR1_DN1450_c9_g1_i1.p2, BRUG1_longiso_BRUG1_DN6269_c1_g3_i1.p1, BRUG1_longiso_BRUG1_DN7929_c0_g3_i1.p1, BOVA2_longiso_BOVA2_DN5045_c4_g1_i2.p1, SLON1_longiso_SLON1_DN1182_c0_g1_i2.p1	SLON1_longiso_SLON1_DN12283_c7_g1_i1.p2, BOVA2_longiso_BOVA2_DN4475_c1_g1_i1.p1, BOVA2_longiso_BOVA2_DN5072_c2_g5_i1.p1
OG0000000	N28	n1647	0.25	Non-Terminal	BOVA2_longiso_BOVA2_DN8211_c1_g1_i2.p1, BZAR1_longiso_BZAR1_DN1450_c9_g1_i1.p2, BRUG1_longiso_BRUG1_DN6269_c1_g3_i1.p1	BRUG1_longiso_BRUG1_DN7929_c0_g3_i1.p1, BOVA2_longiso_BOVA2_DN5045_c4_g1_i2.p1, SLON1_longiso_SLON1_DN1182_c0_g1_i2.p1
OG0000000	BOVA2_longiso	n1653	1.0	Terminal	BOVA2_longiso_BOVA2_DN4475_c1_g1_i1.p1	BOVA2_longiso_BOVA2_DN5072_c2_g5_i1.p1
OG0000000	N0	n1654	0.12195121951219512	Non-Terminal	BOVA2_longiso_BOVA2_DN1212_c12_g1_i1.p1, CNIP1_longiso_CNIP1_DN12119_c0_g1_i1.p1, AANG1_longiso_AANG1_DN12743_c0_g1_i1.p1, BTRI1_longiso_BTRI1_DN28958_c0_g1_i1.p1, AANG1_longiso_AANG1_DN17602_c0_g1_i1.p1, BTRI1_longiso_BTRI1_DN6349_c0_g1_i1.p1, BZAR1_longiso_BZAR1_DN1267_c0_g1_i3.p1, BOVA2_longiso_BOVA2_DN6642_c0_g1_i3.p1, BOVA2_longiso_BOVA2_DN1212_c5_g1_i2.p1	BZAR1_longiso_BZAR1_DN5334_c1_g2_i1.p1, BOVA2_longiso_BOVA2_DN5072_c1_g1_i1.p1, BSLA1_longiso_BSLA1_DN2271_c0_g6_i1.p1, BRUG1_longiso_BRUG1_DN4836_c0_g2_i1.p1, BSLA1_longiso_BSLA1_DN7134_c0_g3_i2.p1, BOVA2_longiso_BOVA2_DN11114_c0_g4_i1.p1, BSLA1_longiso_BSLA1_DN5086_c0_g1_i11.p1, CJAP1_longiso_CJAP1_DN6340_c0_g4_i1.p1, CJAP1_longiso_CJAP1_DN32104_c0_g1_i1.p1, CJAP1_longiso_CJAP1_DN4672_c0_g2_i1.…
OG0000000	N0	n1655	0.07317073170731707	Non-Terminal	BOVA2_longiso_BOVA2_DN1212_c12_g1_i1.p1, CNIP1_longiso_CNIP1_DN12119_c0_g1_i1.p1, AANG1_longiso_AANG1_DN12743_c0_g1_i1.p1, BTRI1_longiso_BTRI1_DN28958_c0_g1_i1.p1	AANG1_longiso_AANG1_DN17602_c0_g1_i1.p1, BTRI1_longiso_BTRI1_DN6349_c0_g1_i1.p1, BZAR1_longiso_BZAR1_DN1267_c0_g1_i3.p1, BOVA2_longiso_BOVA2_DN6642_c0_g1_i3.p1, BOVA2_longiso_BOVA2_DN1212_c5_g1_i2.p1
OG0000000	BOVA2_longiso	n1662	1.0	Terminal	BOVA2_longiso_BOVA2_DN6642_c0_g1_i3.p1	BOVA2_longiso_BOVA2_DN1212_c5_g1_i2.p1
OG0000000	N0	n1663	0.34146341463414637	Non-Terminal	BZAR1_longiso_BZAR1_DN5334_c1_g2_i1.p1, BOVA2_longiso_BOVA2_DN5072_c1_g1_i1.p1, BSLA1_longiso_BSLA1_DN2271_c0_g6_i1.p1, BRUG1_longiso_BRUG1_DN4836_c0_g2_i1.p1, BSLA1_longiso_BSLA1_DN7134_c0_g3_i2.p1, BOVA2_longiso_BOVA2_DN11114_c0_g4_i1.p1, BSLA1_longiso_BSLA1_DN5086_c0_g1_i11.p1, CJAP1_longiso_CJAP1_DN6340_c0_g4_i1.p1, CJAP1_longiso_CJAP1_DN32104_c0_g1_i1.p1, CJAP1_longiso_CJAP1_DN4672_c0_g2_i1.…	PNIG1_longiso_PNIG1_DN15918_c3_g1_i1.p1, BRUG1_longiso_BRUG1_DN5340_c0_g1_i2.p1, SLON1_longiso_SLON1_DN19818_c0_g3_i1.p2, BOVA2_longiso_BOVA2_DN9690_c0_g1_i1.p1, BZAR1_longiso_BZAR1_DN4800_c0_g1_i4.p1, BZAR1_longiso_BZAR1_DN11216_c0_g1_i1.p1, BZAR1_longiso_BZAR1_DN4627_c2_g1_i3.p1, TFER2_longiso_TFER2_DN13628_c0_g7_i1.p1, SLON1_longiso_SLON1_DN1443_c3_g1_i8.p1, CJAP1_longiso_CJAP1_DN9151_c1_g1_i1…
OG0000000	N0	n1664	0.14634146341463414	Non-Terminal	BZAR1_longiso_BZAR1_DN5334_c1_g2_i1.p1, BOVA2_longiso_BOVA2_DN5072_c1_g1_i1.p1, BSLA1_longiso_BSLA1_DN2271_c0_g6_i1.p1, BRUG1_longiso_BRUG1_DN4836_c0_g2_i1.p1, BSLA1_longiso_BSLA1_DN7134_c0_g3_i2.p1, BOVA2_longiso_BOVA2_DN11114_c0_g4_i1.p1, BSLA1_longiso_BSLA1_DN5086_c0_g1_i11.p1, CJAP1_longiso_CJAP1_DN6340_c0_g4_i1.p1, CJAP1_longiso_CJAP1_DN32104_c0_g1_i1.p1, CJAP1_longiso_CJAP1_DN4672_c0_g2_i1.…	SLON1_longiso_SLON1_DN2841_c6_g1_i1.p1, SLON1_longiso_SLON1_DN10193_c0_g2_i1.p1, OSCH1_longiso_OSCH1_DN5978_c0_g2_i1.p1, BOVA2_longiso_BOVA2_DN8874_c1_g1_i1.p1, BTRI1_longiso_BTRI1_DN5769_c1_g2_i2.p1, PCAN1_longiso_PCAN1_DN12355_c1_g1_i1.p1, PCAN1_longiso_PCAN1_DN2426_c0_g6_i1.p1, BZAR1_longiso_BZAR1_DN7896_c0_g1_i1.p1, TFER2_longiso_TFER2_DN8117_c0_g1_i1.p1, BSLA1_longiso_BSLA1_DN8988_c1_g2_i1.p…
OG0000000	N2	n1665	0.05128205128205128	Non-Terminal	BZAR1_longiso_BZAR1_DN5334_c1_g2_i1.p1, BOVA2_longiso_BOVA2_DN5072_c1_g1_i1.p1, BSLA1_longiso_BSLA1_DN2271_c0_g6_i1.p1, BRUG1_longiso_BRUG1_DN4836_c0_g2_i1.p1, BSLA1_longiso_BSLA1_DN7134_c0_g3_i2.p1, BOVA2_longiso_BOVA2_DN11114_c0_g4_i1.p1, BSLA1_longiso_BSLA1_DN5086_c0_g1_i11.p1, CJAP1_longiso_CJAP1_DN6340_c0_g4_i1.p1, CJAP1_longiso_CJAP1_DN32104_c0_g1_i1.p1, CJAP1_longiso_CJAP1_DN4672_c0_g2_i1.…	TFER2_longiso_TFER2_DN6469_c2_g1_i1.p1, CJAP1_longiso_CJAP1_DN9042_c0_g1_i1.p1, ABIS2_longiso_ABIS2_DN33085_c1_g5_i1.p1, CJAP1_longiso_CJAP1_DN6664_c0_g4_i2.p1, CJAP1_longiso_CJAP1_DN6316_c0_g1_i1.p1, LPAL1_longiso_LPAL1_DN58198_c0_g1_i1.p1, LPAL1_longiso_LPAL1_DN16482_c0_g1_i1.p1, CJAP1_longiso_CJAP1_DN12579_c0_g1_i1.p2, BOVA2_longiso_BOVA2_DN6984_c0_g2_i1.p1, ABIS2_longiso_ABIS2_DN72135_c0_g1_i…
OG0000000	N26	n1667	0.07692307692307693	Non-Terminal	BZAR1_longiso_BZAR1_DN5334_c1_g2_i1.p1, BOVA2_longiso_BOVA2_DN5072_c1_g1_i1.p1, BSLA1_longiso_BSLA1_DN2271_c0_g6_i1.p1, BRUG1_longiso_BRUG1_DN4836_c0_g2_i1.p1, BSLA1_longiso_BSLA1_DN7134_c0_g3_i2.p1, BOVA2_longiso_BOVA2_DN11114_c0_g4_i1.p1	BSLA1_longiso_BSLA1_DN5086_c0_g1_i11.p1
OG0000000	N26	n1669	0.07692307692307693	Non-Terminal	BOVA2_longiso_BOVA2_DN5072_c1_g1_i1.p1, BSLA1_longiso_BSLA1_DN2271_c0_g6_i1.p1, BRUG1_longiso_BRUG1_DN4836_c0_g2_i1.p1, BSLA1_longiso_BSLA1_DN7134_c0_g3_i2.p1	BOVA2_longiso_BOVA2_DN11114_c0_g4_i1.p1
OG0000000	N26	n1670	0.07692307692307693	Non-Terminal	BOVA2_longiso_BOVA2_DN5072_c1_g1_i1.p1, BSLA1_longiso_BSLA1_DN2271_c0_g6_i1.p1	BRUG1_longiso_BRUG1_DN4836_c0_g2_i1.p1, BSLA1_longiso_BSLA1_DN7134_c0_g3_i2.p1
OG0000000	CJAP1_longiso	n1673	1.0	Terminal	CJAP1_longiso_CJAP1_DN6340_c0_g4_i1.p1, CJAP1_longiso_CJAP1_DN32104_c0_g1_i1.p1, CJAP1_longiso_CJAP1_DN4672_c0_g2_i1.p1, CJAP1_longiso_CJAP1_DN4039_c2_g1_i3.p1, CJAP1_longiso_CJAP1_DN9668_c1_g5_i2.p1	CJAP1_longiso_CJAP1_DN7689_c3_g2_i1.p1, CJAP1_longiso_CJAP1_DN20721_c0_g1_i1.p1, CJAP1_longiso_CJAP1_DN14969_c1_g1_i1.p1, CJAP1_longiso_CJAP1_DN13432_c10_g1_i1.p1, CJAP1_longiso_CJAP1_DN6885_c2_g1_i2.p1
OG0000000	CJAP1_longiso	n1674	1.0	Terminal	CJAP1_longiso_CJAP1_DN6340_c0_g4_i1.p1, CJAP1_longiso_CJAP1_DN32104_c0_g1_i1.p1	CJAP1_longiso_CJAP1_DN4672_c0_g2_i1.p1, CJAP1_longiso_CJAP1_DN4039_c2_g1_i3.p1, CJAP1_longiso_CJAP1_DN9668_c1_g5_i2.p1
OG0000000	CJAP1_longiso	n1675	1.0	Terminal	CJAP1_longiso_CJAP1_DN6340_c0_g4_i1.p1	CJAP1_longiso_CJAP1_DN32104_c0_g1_i1.p1
OG0000000	CJAP1_longiso	n1676	1.0	Terminal	CJAP1_longiso_CJAP1_DN4672_c0_g2_i1.p1	CJAP1_longiso_CJAP1_DN4039_c2_g1_i3.p1, CJAP1_longiso_CJAP1_DN9668_c1_g5_i2.p1
OG0000000	CJAP1_longiso	n1677	1.0	Terminal	CJAP1_longiso_CJAP1_DN4039_c2_g1_i3.p1	CJAP1_longiso_CJAP1_DN9668_c1_g5_i2.p1
OG0000000	CJAP1_longiso	n1678	1.0	Terminal	CJAP1_longiso_CJAP1_DN7689_c3_g2_i1.p1, CJAP1_longiso_CJAP1_DN20721_c0_g1_i1.p1, CJAP1_longiso_CJAP1_DN14969_c1_g1_i1.p1, CJAP1_longiso_CJAP1_DN13432_c10_g1_i1.p1	CJAP1_longiso_CJAP1_DN6885_c2_g1_i2.p1
OG0000000	CJAP1_longiso	n1679	1.0	Terminal	CJAP1_longiso_CJAP1_DN7689_c3_g2_i1.p1, CJAP1_longiso_CJAP1_DN20721_c0_g1_i1.p1, CJAP1_longiso_CJAP1_DN14969_c1_g1_i1.p1	CJAP1_longiso_CJAP1_DN13432_c10_g1_i1.p1
OG0000000	CJAP1_longiso	n1680	1.0	Terminal	CJAP1_longiso_CJAP1_DN7689_c3_g2_i1.p1, CJAP1_longiso_CJAP1_DN20721_c0_g1_i1.p1	CJAP1_longiso_CJAP1_DN14969_c1_g1_i1.p1
OG0000000	CJAP1_longiso	n1681	1.0	Terminal	CJAP1_longiso_CJAP1_DN7689_c3_g2_i1.p1	CJAP1_longiso_CJAP1_DN20721_c0_g1_i1.p1
OG0000000	N2	n1682	0.05128205128205128	Non-Terminal	TFER2_longiso_TFER2_DN6469_c2_g1_i1.p1, CJAP1_longiso_CJAP1_DN9042_c0_g1_i1.p1, ABIS2_longiso_ABIS2_DN33085_c1_g5_i1.p1	CJAP1_longiso_CJAP1_DN6664_c0_g4_i2.p1, CJAP1_longiso_CJAP1_DN6316_c0_g1_i1.p1, LPAL1_longiso_LPAL1_DN58198_c0_g1_i1.p1, LPAL1_longiso_LPAL1_DN16482_c0_g1_i1.p1, CJAP1_longiso_CJAP1_DN12579_c0_g1_i1.p2, BOVA2_longiso_BOVA2_DN6984_c0_g2_i1.p1, ABIS2_longiso_ABIS2_DN72135_c0_g1_i2.p1
OG0000000	N2	n1685	0.02564102564102564	Non-Terminal	CJAP1_longiso_CJAP1_DN6664_c0_g4_i2.p1, CJAP1_longiso_CJAP1_DN6316_c0_g1_i1.p1	LPAL1_longiso_LPAL1_DN58198_c0_g1_i1.p1, LPAL1_longiso_LPAL1_DN16482_c0_g1_i1.p1, CJAP1_longiso_CJAP1_DN12579_c0_g1_i1.p2, BOVA2_longiso_BOVA2_DN6984_c0_g2_i1.p1, ABIS2_longiso_ABIS2_DN72135_c0_g1_i2.p1
OG0000000	CJAP1_longiso	n1686	1.0	Terminal	CJAP1_longiso_CJAP1_DN6664_c0_g4_i2.p1	CJAP1_longiso_CJAP1_DN6316_c0_g1_i1.p1
OG0000000	LPAL1_longiso	n1690	1.0	Terminal	LPAL1_longiso_LPAL1_DN58198_c0_g1_i1.p1	LPAL1_longiso_LPAL1_DN16482_c0_g1_i1.p1
OG0000000	N0	n1691	0.2682926829268293	Non-Terminal	SLON1_longiso_SLON1_DN2841_c6_g1_i1.p1, SLON1_longiso_SLON1_DN10193_c0_g2_i1.p1, OSCH1_longiso_OSCH1_DN5978_c0_g2_i1.p1, BOVA2_longiso_BOVA2_DN8874_c1_g1_i1.p1, BTRI1_longiso_BTRI1_DN5769_c1_g2_i2.p1, PCAN1_longiso_PCAN1_DN12355_c1_g1_i1.p1, PCAN1_longiso_PCAN1_DN2426_c0_g6_i1.p1, BZAR1_longiso_BZAR1_DN7896_c0_g1_i1.p1, TFER2_longiso_TFER2_DN8117_c0_g1_i1.p1, BSLA1_longiso_BSLA1_DN8988_c1_g2_i1.p…	BRUG1_longiso_BRUG1_DN16884_c4_g1_i1.p1, CNIP1_longiso_CNIP1_DN7915_c0_g1_i2.p1, BZAR1_longiso_BZAR1_DN6844_c0_g2_i3.p1, LAMA1_longiso_LAMA1_DN0_c0_g36522_i1.p1, CJAP1_longiso_CJAP1_DN23004_c0_g1_i1.p1, PBRE1_longiso_PBRE1_DN435_c1_g1_i2.p1, AANG1_longiso_AANG1_DN1052_c0_g1_i7.p1, AANG1_longiso_AANG1_DN13781_c0_g1_i1.p1, AANG1_longiso_AANG1_DN4197_c0_g1_i1.p1, BZAR1_longiso_BZAR1_DN3464_c0_g7_i1.…
OG0000000	N2	n1692	0.23076923076923078	Non-Terminal	SLON1_longiso_SLON1_DN2841_c6_g1_i1.p1, SLON1_longiso_SLON1_DN10193_c0_g2_i1.p1, OSCH1_longiso_OSCH1_DN5978_c0_g2_i1.p1, BOVA2_longiso_BOVA2_DN8874_c1_g1_i1.p1, BTRI1_longiso_BTRI1_DN5769_c1_g2_i2.p1, PCAN1_longiso_PCAN1_DN12355_c1_g1_i1.p1, PCAN1_longiso_PCAN1_DN2426_c0_g6_i1.p1, BZAR1_longiso_BZAR1_DN7896_c0_g1_i1.p1, TFER2_longiso_TFER2_DN8117_c0_g1_i1.p1, BSLA1_longiso_BSLA1_DN8988_c1_g2_i1.p…	PBRE1_longiso_PBRE1_DN4262_c0_g1_i3.p2, SLON1_longiso_SLON1_DN3435_c0_g1_i1.p1, TFER2_longiso_TFER2_DN21302_c0_g2_i1.p1, SLON1_longiso_SLON1_DN12897_c0_g3_i1.p1, BOVA2_longiso_BOVA2_DN2811_c2_g1_i1.p1, TFER2_longiso_TFER2_DN5870_c1_g1_i1.p1, SLON1_longiso_SLON1_DN12954_c0_g1_i1.p1, TFER2_longiso_TFER2_DN5219_c0_g1_i1.p1, BTRI1_longiso_BTRI1_DN3765_c2_g1_i5.p1, BZAR1_longiso_BZAR1_DN5067_c0_g1_i7.…
OG0000000	N2	n1693	0.1282051282051282	Non-Terminal	SLON1_longiso_SLON1_DN2841_c6_g1_i1.p1, SLON1_longiso_SLON1_DN10193_c0_g2_i1.p1, OSCH1_longiso_OSCH1_DN5978_c0_g2_i1.p1, BOVA2_longiso_BOVA2_DN8874_c1_g1_i1.p1, BTRI1_longiso_BTRI1_DN5769_c1_g2_i2.p1, PCAN1_longiso_PCAN1_DN12355_c1_g1_i1.p1, PCAN1_longiso_PCAN1_DN2426_c0_g6_i1.p1, BZAR1_longiso_BZAR1_DN7896_c0_g1_i1.p1, TFER2_longiso_TFER2_DN8117_c0_g1_i1.p1, BSLA1_longiso_BSLA1_DN8988_c1_g2_i1.p…	SLON1_longiso_SLON1_DN26477_c0_g1_i1.p1, CNIG1_longiso_CNIG1_DN18967_c0_g1_i1.p1, PCAN1_longiso_PCAN1_DN8858_c1_g1_i1.p1, PCAN1_longiso_PCAN1_DN13952_c0_g1_i1.p1, BZAR1_longiso_BZAR1_DN2879_c1_g1_i1.p1, PMAC3_longiso_PMAC3_DN12025_c4_g1_i1.p1, CFRI1_longiso_CFRI1_DN31326_c0_g1_i1.p1, PNIG1_longiso_PNIG1_DN66660_c0_g1_i1.p1, TFER2_longiso_TFER2_DN3647_c0_g3_i1.p1, BRUG1_longiso_BRUG1_DN13360_c3_g1…
OG0000000	N26	n1694	0.15384615384615385	Non-Terminal	SLON1_longiso_SLON1_DN2841_c6_g1_i1.p1, SLON1_longiso_SLON1_DN10193_c0_g2_i1.p1, OSCH1_longiso_OSCH1_DN5978_c0_g2_i1.p1, BOVA2_longiso_BOVA2_DN8874_c1_g1_i1.p1, BTRI1_longiso_BTRI1_DN5769_c1_g2_i2.p1, PCAN1_longiso_PCAN1_DN12355_c1_g1_i1.p1, PCAN1_longiso_PCAN1_DN2426_c0_g6_i1.p1, BZAR1_longiso_BZAR1_DN7896_c0_g1_i1.p1, TFER2_longiso_TFER2_DN8117_c0_g1_i1.p1, BSLA1_longiso_BSLA1_DN8988_c1_g2_i1.p1	SLON1_longiso_SLON1_DN3930_c0_g1_i2.p1, BOVA2_longiso_BOVA2_DN2501_c5_g1_i7.p1, BOVA2_longiso_BOVA2_DN12347_c0_g1_i1.p1
OG0000000	SLON1_longiso	n1696	1.0	Terminal	SLON1_longiso_SLON1_DN2841_c6_g1_i1.p1	SLON1_longiso_SLON1_DN10193_c0_g2_i1.p1
OG0000000	N26	n1700	0.07692307692307693	Non-Terminal	PCAN1_longiso_PCAN1_DN12355_c1_g1_i1.p1	PCAN1_longiso_PCAN1_DN2426_c0_g6_i1.p1, BZAR1_longiso_BZAR1_DN7896_c0_g1_i1.p1, TFER2_longiso_TFER2_DN8117_c0_g1_i1.p1, BSLA1_longiso_BSLA1_DN8988_c1_g2_i1.p1
OG0000000	BOVA2_longiso	n1705	1.0	Terminal	BOVA2_longiso_BOVA2_DN2501_c5_g1_i7.p1	BOVA2_longiso_BOVA2_DN12347_c0_g1_i1.p1
OG0000000	PCAN1_longiso	n1709	1.0	Terminal	PCAN1_longiso_PCAN1_DN8858_c1_g1_i1.p1	PCAN1_longiso_PCAN1_DN13952_c0_g1_i1.p1
OG0000000	N2	n1712	0.05128205128205128	Non-Terminal	CFRI1_longiso_CFRI1_DN31326_c0_g1_i1.p1, PNIG1_longiso_PNIG1_DN66660_c0_g1_i1.p1, TFER2_longiso_TFER2_DN3647_c0_g3_i1.p1, BRUG1_longiso_BRUG1_DN13360_c3_g1_i1.p1, BRUG1_longiso_BRUG1_DN3446_c2_g1_i1.p1, TFER2_longiso_TFER2_DN5972_c1_g1_i1.p1	PNIG1_longiso_PNIG1_DN44449_c0_g1_i1.p1, BOVA2_longiso_BOVA2_DN5646_c0_g1_i3.p1, BRUG1_longiso_BRUG1_DN7929_c0_g2_i2.p1
OG0000000	N31	n1715	0.4	Non-Terminal	TFER2_longiso_TFER2_DN3647_c0_g3_i1.p1, BRUG1_longiso_BRUG1_DN13360_c3_g1_i1.p1	BRUG1_longiso_BRUG1_DN3446_c2_g1_i1.p1, TFER2_longiso_TFER2_DN5972_c1_g1_i1.p1
OG0000000	N2	n1720	0.1282051282051282	Non-Terminal	PBRE1_longiso_PBRE1_DN4262_c0_g1_i3.p2, SLON1_longiso_SLON1_DN3435_c0_g1_i1.p1, TFER2_longiso_TFER2_DN21302_c0_g2_i1.p1, SLON1_longiso_SLON1_DN12897_c0_g3_i1.p1, BOVA2_longiso_BOVA2_DN2811_c2_g1_i1.p1, TFER2_longiso_TFER2_DN5870_c1_g1_i1.p1, SLON1_longiso_SLON1_DN12954_c0_g1_i1.p1, TFER2_longiso_TFER2_DN5219_c0_g1_i1.p1, BTRI1_longiso_BTRI1_DN3765_c2_g1_i5.p1, BZAR1_longiso_BZAR1_DN5067_c0_g1_i7.…	PCAN1_longiso_PCAN1_DN11685_c0_g1_i1.p1, BRUG1_longiso_BRUG1_DN3446_c5_g1_i1.p1, TFER2_longiso_TFER2_DN3339_c2_g2_i2.p1, BOVA2_longiso_BOVA2_DN2557_c1_g1_i1.p1, SLON1_longiso_SLON1_DN4012_c0_g1_i4.p1, BOVA2_longiso_BOVA2_DN12347_c0_g3_i1.p1, SLON1_longiso_SLON1_DN3389_c0_g1_i5.p1, TFER2_longiso_TFER2_DN9731_c0_g1_i1.p1, SLON1_longiso_SLON1_DN3389_c10_g1_i2.p1
OG0000000	N2	n1721	0.3076923076923077	Non-Terminal	PBRE1_longiso_PBRE1_DN4262_c0_g1_i3.p2, SLON1_longiso_SLON1_DN3435_c0_g1_i1.p1, TFER2_longiso_TFER2_DN21302_c0_g2_i1.p1, SLON1_longiso_SLON1_DN12897_c0_g3_i1.p1, BOVA2_longiso_BOVA2_DN2811_c2_g1_i1.p1, TFER2_longiso_TFER2_DN5870_c1_g1_i1.p1, SLON1_longiso_SLON1_DN12954_c0_g1_i1.p1, TFER2_longiso_TFER2_DN5219_c0_g1_i1.p1, BTRI1_longiso_BTRI1_DN3765_c2_g1_i5.p1, BZAR1_longiso_BZAR1_DN5067_c0_g1_i7.…	BTRI1_longiso_BTRI1_DN9256_c1_g1_i1.p1, TFER2_longiso_TFER2_DN11388_c2_g1_i2.p1, BOVA2_longiso_BOVA2_DN7960_c0_g1_i1.p1, BZAR1_longiso_BZAR1_DN6834_c0_g1_i2.p1, BZAR1_longiso_BZAR1_DN1450_c1_g3_i1.p1, BZAR1_longiso_BZAR1_DN4944_c0_g1_i1.p1, BZAR1_longiso_BZAR1_DN2986_c1_g2_i1.p1, BOVA2_longiso_BOVA2_DN9164_c4_g1_i1.p1, BOVA2_longiso_BOVA2_DN6726_c0_g1_i2.p1, BZAR1_longiso_BZAR1_DN11430_c1_g1_i1.p…
OG0000000	N2	n1722	0.07692307692307693	Non-Terminal	PBRE1_longiso_PBRE1_DN4262_c0_g1_i3.p2, SLON1_longiso_SLON1_DN3435_c0_g1_i1.p1, TFER2_longiso_TFER2_DN21302_c0_g2_i1.p1, SLON1_longiso_SLON1_DN12897_c0_g3_i1.p1, BOVA2_longiso_BOVA2_DN2811_c2_g1_i1.p1, TFER2_longiso_TFER2_DN5870_c1_g1_i1.p1, SLON1_longiso_SLON1_DN12954_c0_g1_i1.p1, TFER2_longiso_TFER2_DN5219_c0_g1_i1.p1, BTRI1_longiso_BTRI1_DN3765_c2_g1_i5.p1, BZAR1_longiso_BZAR1_DN5067_c0_g1_i7.…	BSLA1_longiso_BSLA1_DN8585_c0_g1_i2.p1, BSLA1_longiso_BSLA1_DN3129_c0_g1_i1.p2, BOVA2_longiso_BOVA2_DN7775_c0_g1_i1.p1, BSLA1_longiso_BSLA1_DN5341_c1_g2_i1.p1, OSCH1_longiso_OSCH1_DN5516_c0_g1_i1.p1, BOVA2_longiso_BOVA2_DN12347_c2_g1_i1.p1, BOVA2_longiso_BOVA2_DN1317_c4_g1_i1.p1
OG0000000	N2	n1723	0.07692307692307693	Non-Terminal	PBRE1_longiso_PBRE1_DN4262_c0_g1_i3.p2, SLON1_longiso_SLON1_DN3435_c0_g1_i1.p1, TFER2_longiso_TFER2_DN21302_c0_g2_i1.p1, SLON1_longiso_SLON1_DN12897_c0_g3_i1.p1, BOVA2_longiso_BOVA2_DN2811_c2_g1_i1.p1, TFER2_longiso_TFER2_DN5870_c1_g1_i1.p1, SLON1_longiso_SLON1_DN12954_c0_g1_i1.p1, TFER2_longiso_TFER2_DN5219_c0_g1_i1.p1, BTRI1_longiso_BTRI1_DN3765_c2_g1_i5.p1, BZAR1_longiso_BZAR1_DN5067_c0_g1_i7.…	BZAR1_longiso_BZAR1_DN3692_c0_g5_i1.p1, BZAR1_longiso_BZAR1_DN5721_c0_g2_i1.p1, BTRI1_longiso_BTRI1_DN9549_c1_g1_i3.p1, OSCH1_longiso_OSCH1_DN7349_c4_g1_i1.p1, BZAR1_longiso_BZAR1_DN3202_c1_g2_i1.p1, BZAR1_longiso_BZAR1_DN1153_c1_g1_i1.p1, BZAR1_longiso_BZAR1_DN3464_c0_g3_i4.p1
OG0000000	N2	n1724	0.2564102564102564	Non-Terminal	PBRE1_longiso_PBRE1_DN4262_c0_g1_i3.p2, SLON1_longiso_SLON1_DN3435_c0_g1_i1.p1, TFER2_longiso_TFER2_DN21302_c0_g2_i1.p1, SLON1_longiso_SLON1_DN12897_c0_g3_i1.p1, BOVA2_longiso_BOVA2_DN2811_c2_g1_i1.p1, TFER2_longiso_TFER2_DN5870_c1_g1_i1.p1, SLON1_longiso_SLON1_DN12954_c0_g1_i1.p1, TFER2_longiso_TFER2_DN5219_c0_g1_i1.p1, BTRI1_longiso_BTRI1_DN3765_c2_g1_i5.p1, BZAR1_longiso_BZAR1_DN5067_c0_g1_i7.…	BZAR1_longiso_BZAR1_DN5757_c3_g1_i1.p1, BSLA1_longiso_BSLA1_DN2271_c0_g2_i2.p1, BOVA2_longiso_BOVA2_DN4581_c0_g1_i1.p1, BRUG1_longiso_BRUG1_DN5562_c2_g1_i5.p1, BZAR1_longiso_BZAR1_DN7973_c0_g1_i1.p1, BSLA1_longiso_BSLA1_DN5002_c2_g1_i1.p1, OSCH1_longiso_OSCH1_DN3652_c0_g1_i1.p1, TFER2_longiso_TFER2_DN7454_c0_g1_i1.p1, PCAN1_longiso_PCAN1_DN2426_c0_g3_i1.p1, TFER2_longiso_TFER2_DN2650_c6_g1_i1.p1,…
OG0000000	N2	n1725	0.23076923076923078	Non-Terminal	PBRE1_longiso_PBRE1_DN4262_c0_g1_i3.p2, SLON1_longiso_SLON1_DN3435_c0_g1_i1.p1, TFER2_longiso_TFER2_DN21302_c0_g2_i1.p1, SLON1_longiso_SLON1_DN12897_c0_g3_i1.p1, BOVA2_longiso_BOVA2_DN2811_c2_g1_i1.p1, TFER2_longiso_TFER2_DN5870_c1_g1_i1.p1, SLON1_longiso_SLON1_DN12954_c0_g1_i1.p1, TFER2_longiso_TFER2_DN5219_c0_g1_i1.p1, BTRI1_longiso_BTRI1_DN3765_c2_g1_i5.p1, BZAR1_longiso_BZAR1_DN5067_c0_g1_i7.…	PCAN1_longiso_PCAN1_DN1647_c3_g1_i2.p1, SLON1_longiso_SLON1_DN1663_c3_g1_i1.p1, LHOC1_longiso_LHOC1_DN3937_c0_g1_i1.p1, CJAP1_longiso_CJAP1_DN3072_c0_g1_i1.p1, BTRI1_longiso_BTRI1_DN6751_c2_g1_i1.p1, TFER2_longiso_TFER2_DN1905_c0_g3_i1.p1, BZAR1_longiso_BZAR1_DN12558_c1_g1_i1.p1, BTRI1_longiso_BTRI1_DN373_c0_g2_i1.p1, BOVA2_longiso_BOVA2_DN1517_c1_g1_i1.p1, CJAP1_longiso_CJAP1_DN13944_c3_g1_i2.p1…
OG0000000	N26	n1726	0.15384615384615385	Non-Terminal	PBRE1_longiso_PBRE1_DN4262_c0_g1_i3.p2, SLON1_longiso_SLON1_DN3435_c0_g1_i1.p1, TFER2_longiso_TFER2_DN21302_c0_g2_i1.p1, SLON1_longiso_SLON1_DN12897_c0_g3_i1.p1, BOVA2_longiso_BOVA2_DN2811_c2_g1_i1.p1, TFER2_longiso_TFER2_DN5870_c1_g1_i1.p1, SLON1_longiso_SLON1_DN12954_c0_g1_i1.p1, TFER2_longiso_TFER2_DN5219_c0_g1_i1.p1, BTRI1_longiso_BTRI1_DN3765_c2_g1_i5.p1, BZAR1_longiso_BZAR1_DN5067_c0_g1_i7.…	TFER2_longiso_TFER2_DN9071_c0_g1_i1.p1, BOVA2_longiso_BOVA2_DN4410_c2_g1_i1.p1, PCAN1_longiso_PCAN1_DN41949_c0_g1_i1.p1, BRUG1_longiso_BRUG1_DN15585_c0_g1_i1.p1, BOVA2_longiso_BOVA2_DN1517_c6_g1_i2.p1, BOVA2_longiso_BOVA2_DN4597_c0_g1_i2.p1
OG0000000	N26	n1727	0.3076923076923077	Non-Terminal	PBRE1_longiso_PBRE1_DN4262_c0_g1_i3.p2, SLON1_longiso_SLON1_DN3435_c0_g1_i1.p1, TFER2_longiso_TFER2_DN21302_c0_g2_i1.p1, SLON1_longiso_SLON1_DN12897_c0_g3_i1.p1, BOVA2_longiso_BOVA2_DN2811_c2_g1_i1.p1, TFER2_longiso_TFER2_DN5870_c1_g1_i1.p1, SLON1_longiso_SLON1_DN12954_c0_g1_i1.p1, TFER2_longiso_TFER2_DN5219_c0_g1_i1.p1, BTRI1_longiso_BTRI1_DN3765_c2_g1_i5.p1, BZAR1_longiso_BZAR1_DN5067_c0_g1_i7.…	PBRE1_longiso_PBRE1_DN8711_c0_g1_i1.p1, AANG1_longiso_AANG1_DN4181_c0_g3_i3.p1, BOVA2_longiso_BOVA2_DN7671_c0_g2_i1.p1, AANG1_longiso_AANG1_DN7301_c0_g1_i1.p2, OSCH1_longiso_OSCH1_DN2403_c2_g2_i1.p1, SLON1_longiso_SLON1_DN8574_c2_g1_i1.p1
OG0000000	N26	n1728	0.23076923076923078	Non-Terminal	PBRE1_longiso_PBRE1_DN4262_c0_g1_i3.p2, SLON1_longiso_SLON1_DN3435_c0_g1_i1.p1, TFER2_longiso_TFER2_DN21302_c0_g2_i1.p1, SLON1_longiso_SLON1_DN12897_c0_g3_i1.p1, BOVA2_longiso_BOVA2_DN2811_c2_g1_i1.p1	TFER2_longiso_TFER2_DN5870_c1_g1_i1.p1, SLON1_longiso_SLON1_DN12954_c0_g1_i1.p1, TFER2_longiso_TFER2_DN5219_c0_g1_i1.p1, BTRI1_longiso_BTRI1_DN3765_c2_g1_i5.p1, BZAR1_longiso_BZAR1_DN5067_c0_g1_i7.p1, BZAR1_longiso_BZAR1_DN5537_c0_g1_i1.p1, BOVA2_longiso_BOVA2_DN5803_c3_g1_i1.p1, BSLA1_longiso_BSLA1_DN2146_c9_g1_i1.p1, BSLA1_longiso_BSLA1_DN15008_c1_g1_i1.p1, BSLA1_longiso_BSLA1_DN4896_c0_g1_i1.p…
OG0000000	N38	n1731	0.5	Non-Terminal	SLON1_longiso_SLON1_DN3435_c0_g1_i1.p1	TFER2_longiso_TFER2_DN21302_c0_g2_i1.p1, SLON1_longiso_SLON1_DN12897_c0_g3_i1.p1
OG0000000	N26	n1733	0.15384615384615385	Non-Terminal	TFER2_longiso_TFER2_DN5870_c1_g1_i1.p1, SLON1_longiso_SLON1_DN12954_c0_g1_i1.p1	TFER2_longiso_TFER2_DN5219_c0_g1_i1.p1, BTRI1_longiso_BTRI1_DN3765_c2_g1_i5.p1, BZAR1_longiso_BZAR1_DN5067_c0_g1_i7.p1, BZAR1_longiso_BZAR1_DN5537_c0_g1_i1.p1, BOVA2_longiso_BOVA2_DN5803_c3_g1_i1.p1, BSLA1_longiso_BSLA1_DN2146_c9_g1_i1.p1, BSLA1_longiso_BSLA1_DN15008_c1_g1_i1.p1, BSLA1_longiso_BSLA1_DN4896_c0_g1_i1.p1, BSLA1_longiso_BSLA1_DN8071_c1_g1_i2.p1, BOVA2_longiso_BOVA2_DN6403_c0_g1_i1.p1…
OG0000000	N26	n1736	0.23076923076923078	Non-Terminal	TFER2_longiso_TFER2_DN5219_c0_g1_i1.p1, BTRI1_longiso_BTRI1_DN3765_c2_g1_i5.p1, BZAR1_longiso_BZAR1_DN5067_c0_g1_i7.p1, BZAR1_longiso_BZAR1_DN5537_c0_g1_i1.p1, BOVA2_longiso_BOVA2_DN5803_c3_g1_i1.p1, BSLA1_longiso_BSLA1_DN2146_c9_g1_i1.p1, BSLA1_longiso_BSLA1_DN15008_c1_g1_i1.p1	BSLA1_longiso_BSLA1_DN4896_c0_g1_i1.p1, BSLA1_longiso_BSLA1_DN8071_c1_g1_i2.p1, BOVA2_longiso_BOVA2_DN6403_c0_g1_i1.p1, BZAR1_longiso_BZAR1_DN2830_c0_g2_i6.p1
OG0000000	BZAR1_longiso	n1740	1.0	Terminal	BZAR1_longiso_BZAR1_DN5067_c0_g1_i7.p1	BZAR1_longiso_BZAR1_DN5537_c0_g1_i1.p1
OG0000000	BSLA1_longiso	n1742	1.0	Terminal	BSLA1_longiso_BSLA1_DN2146_c9_g1_i1.p1	BSLA1_longiso_BSLA1_DN15008_c1_g1_i1.p1
OG0000000	BSLA1_longiso	n1745	1.0	Terminal	BSLA1_longiso_BSLA1_DN4896_c0_g1_i1.p1	BSLA1_longiso_BSLA1_DN8071_c1_g1_i2.p1
OG0000000	N26	n1750	0.07692307692307693	Non-Terminal	AANG1_longiso_AANG1_DN4181_c0_g3_i3.p1, BOVA2_longiso_BOVA2_DN7671_c0_g2_i1.p1	AANG1_longiso_AANG1_DN7301_c0_g1_i1.p2
OG0000000	N31	n1752	0.2	Non-Terminal	TFER2_longiso_TFER2_DN9071_c0_g1_i1.p1, BOVA2_longiso_BOVA2_DN4410_c2_g1_i1.p1, PCAN1_longiso_PCAN1_DN41949_c0_g1_i1.p1	BRUG1_longiso_BRUG1_DN15585_c0_g1_i1.p1, BOVA2_longiso_BOVA2_DN1517_c6_g1_i2.p1, BOVA2_longiso_BOVA2_DN4597_c0_g1_i2.p1
OG0000000	BOVA2_longiso	n1756	1.0	Terminal	BOVA2_longiso_BOVA2_DN1517_c6_g1_i2.p1	BOVA2_longiso_BOVA2_DN4597_c0_g1_i2.p1
OG0000000	N2	n1757	0.07692307692307693	Non-Terminal	PCAN1_longiso_PCAN1_DN1647_c3_g1_i2.p1, SLON1_longiso_SLON1_DN1663_c3_g1_i1.p1, LHOC1_longiso_LHOC1_DN3937_c0_g1_i1.p1, CJAP1_longiso_CJAP1_DN3072_c0_g1_i1.p1, BTRI1_longiso_BTRI1_DN6751_c2_g1_i1.p1, TFER2_longiso_TFER2_DN1905_c0_g3_i1.p1, BZAR1_longiso_BZAR1_DN12558_c1_g1_i1.p1	BTRI1_longiso_BTRI1_DN373_c0_g2_i1.p1, BOVA2_longiso_BOVA2_DN1517_c1_g1_i1.p1, CJAP1_longiso_CJAP1_DN13944_c3_g1_i2.p1, CJAP1_longiso_CJAP1_DN11946_c4_g1_i1.p1, OSCH1_longiso_OSCH1_DN10262_c5_g1_i1.p1, BRUG1_longiso_BRUG1_DN3591_c0_g1_i1.p1, CJAP1_longiso_CJAP1_DN7036_c0_g1_i1.p1, BSLA1_longiso_BSLA1_DN153_c5_g1_i1.p1, TFER2_longiso_TFER2_DN696_c0_g3_i1.p1, BOVA2_longiso_BOVA2_DN5592_c0_g2_i2.p1,…
OG0000000	N2	n1765	0.07692307692307693	Non-Terminal	BOVA2_longiso_BOVA2_DN1517_c1_g1_i1.p1, CJAP1_longiso_CJAP1_DN13944_c3_g1_i2.p1, CJAP1_longiso_CJAP1_DN11946_c4_g1_i1.p1, OSCH1_longiso_OSCH1_DN10262_c5_g1_i1.p1, BRUG1_longiso_BRUG1_DN3591_c0_g1_i1.p1	CJAP1_longiso_CJAP1_DN7036_c0_g1_i1.p1, BSLA1_longiso_BSLA1_DN153_c5_g1_i1.p1, TFER2_longiso_TFER2_DN696_c0_g3_i1.p1, BOVA2_longiso_BOVA2_DN5592_c0_g2_i2.p1, BOVA2_longiso_BOVA2_DN5082_c0_g1_i1.p1, OSCH1_longiso_OSCH1_DN4725_c0_g1_i1.p1
OG0000000	CJAP1_longiso	n1768	1.0	Terminal	CJAP1_longiso_CJAP1_DN13944_c3_g1_i2.p1	CJAP1_longiso_CJAP1_DN11946_c4_g1_i1.p1
OG0000000	BOVA2_longiso	n1774	1.0	Terminal	BOVA2_longiso_BOVA2_DN5592_c0_g2_i2.p1	BOVA2_longiso_BOVA2_DN5082_c0_g1_i1.p1
OG0000000	N2	n1775	0.10256410256410256	Non-Terminal	BZAR1_longiso_BZAR1_DN5757_c3_g1_i1.p1, BSLA1_longiso_BSLA1_DN2271_c0_g2_i2.p1, BOVA2_longiso_BOVA2_DN4581_c0_g1_i1.p1, BRUG1_longiso_BRUG1_DN5562_c2_g1_i5.p1, BZAR1_longiso_BZAR1_DN7973_c0_g1_i1.p1, BSLA1_longiso_BSLA1_DN5002_c2_g1_i1.p1, OSCH1_longiso_OSCH1_DN3652_c0_g1_i1.p1, TFER2_longiso_TFER2_DN7454_c0_g1_i1.p1, PCAN1_longiso_PCAN1_DN2426_c0_g3_i1.p1, TFER2_longiso_TFER2_DN2650_c6_g1_i1.p1,…	TFER2_longiso_TFER2_DN6848_c0_g1_i1.p1, SLON1_longiso_SLON1_DN3229_c0_g1_i1.p1, PBRE1_longiso_PBRE1_DN1684_c2_g1_i1.p1, BZAR1_longiso_BZAR1_DN8853_c0_g1_i1.p1, BSLA1_longiso_BSLA1_DN9643_c0_g1_i2.p1, BZAR1_longiso_BZAR1_DN4545_c1_g1_i1.p1, BSLA1_longiso_BSLA1_DN2940_c0_g4_i1.p1, CJAP1_longiso_CJAP1_DN5288_c2_g2_i1.p1, CJAP1_longiso_CJAP1_DN6885_c1_g2_i1.p1, CJAP1_longiso_CJAP1_DN6199_c1_g1_i2.p1,…
OG0000000	N26	n1776	0.3076923076923077	Non-Terminal	BZAR1_longiso_BZAR1_DN5757_c3_g1_i1.p1, BSLA1_longiso_BSLA1_DN2271_c0_g2_i2.p1, BOVA2_longiso_BOVA2_DN4581_c0_g1_i1.p1, BRUG1_longiso_BRUG1_DN5562_c2_g1_i5.p1, BZAR1_longiso_BZAR1_DN7973_c0_g1_i1.p1, BSLA1_longiso_BSLA1_DN5002_c2_g1_i1.p1, OSCH1_longiso_OSCH1_DN3652_c0_g1_i1.p1, TFER2_longiso_TFER2_DN7454_c0_g1_i1.p1, PCAN1_longiso_PCAN1_DN2426_c0_g3_i1.p1, TFER2_longiso_TFER2_DN2650_c6_g1_i1.p1,…	SLON1_longiso_SLON1_DN648_c0_g3_i2.p1, TFER2_longiso_TFER2_DN4220_c0_g1_i1.p1, PCAN1_longiso_PCAN1_DN3604_c6_g1_i1.p1, BZAR1_longiso_BZAR1_DN9727_c2_g1_i1.p1, PCAN1_longiso_PCAN1_DN12355_c0_g1_i1.p1, BZAR1_longiso_BZAR1_DN2815_c7_g1_i2.p1
OG0000000	N26	n1777	0.15384615384615385	Non-Terminal	BZAR1_longiso_BZAR1_DN5757_c3_g1_i1.p1, BSLA1_longiso_BSLA1_DN2271_c0_g2_i2.p1, BOVA2_longiso_BOVA2_DN4581_c0_g1_i1.p1	BRUG1_longiso_BRUG1_DN5562_c2_g1_i5.p1, BZAR1_longiso_BZAR1_DN7973_c0_g1_i1.p1, BSLA1_longiso_BSLA1_DN5002_c2_g1_i1.p1, OSCH1_longiso_OSCH1_DN3652_c0_g1_i1.p1, TFER2_longiso_TFER2_DN7454_c0_g1_i1.p1, PCAN1_longiso_PCAN1_DN2426_c0_g3_i1.p1, TFER2_longiso_TFER2_DN2650_c6_g1_i1.p1, PCAN1_longiso_PCAN1_DN1647_c1_g1_i1.p1, PCAN1_longiso_PCAN1_DN5968_c2_g1_i1.p2, SLON1_longiso_SLON1_DN27911_c3_g1_i1.p2…
OG0000000	N26	n1781	0.15384615384615385	Non-Terminal	BZAR1_longiso_BZAR1_DN7973_c0_g1_i1.p1, BSLA1_longiso_BSLA1_DN5002_c2_g1_i1.p1, OSCH1_longiso_OSCH1_DN3652_c0_g1_i1.p1, TFER2_longiso_TFER2_DN7454_c0_g1_i1.p1, PCAN1_longiso_PCAN1_DN2426_c0_g3_i1.p1, TFER2_longiso_TFER2_DN2650_c6_g1_i1.p1, PCAN1_longiso_PCAN1_DN1647_c1_g1_i1.p1, PCAN1_longiso_PCAN1_DN5968_c2_g1_i1.p2, SLON1_longiso_SLON1_DN27911_c3_g1_i1.p2	SLON1_longiso_SLON1_DN12647_c2_g1_i1.p1, TFER2_longiso_TFER2_DN2308_c4_g2_i1.p1
OG0000000	N34	n1786	0.6666666666666666	Non-Terminal	TFER2_longiso_TFER2_DN7454_c0_g1_i1.p1, PCAN1_longiso_PCAN1_DN2426_c0_g3_i1.p1	TFER2_longiso_TFER2_DN2650_c6_g1_i1.p1, PCAN1_longiso_PCAN1_DN1647_c1_g1_i1.p1, PCAN1_longiso_PCAN1_DN5968_c2_g1_i1.p2
OG0000000	PCAN1_longiso	n1789	1.0	Terminal	PCAN1_longiso_PCAN1_DN1647_c1_g1_i1.p1	PCAN1_longiso_PCAN1_DN5968_c2_g1_i1.p2
OG0000000	N28	n1792	0.25	Non-Terminal	TFER2_longiso_TFER2_DN4220_c0_g1_i1.p1, PCAN1_longiso_PCAN1_DN3604_c6_g1_i1.p1, BZAR1_longiso_BZAR1_DN9727_c2_g1_i1.p1	PCAN1_longiso_PCAN1_DN12355_c0_g1_i1.p1, BZAR1_longiso_BZAR1_DN2815_c7_g1_i2.p1
OG0000000	N26	n1800	0.15384615384615385	Non-Terminal	BZAR1_longiso_BZAR1_DN8853_c0_g1_i1.p1, BSLA1_longiso_BSLA1_DN9643_c0_g1_i2.p1	BZAR1_longiso_BZAR1_DN4545_c1_g1_i1.p1, BSLA1_longiso_BSLA1_DN2940_c0_g4_i1.p1
OG0000000	CJAP1_longiso	n1803	1.0	Terminal	CJAP1_longiso_CJAP1_DN5288_c2_g2_i1.p1, CJAP1_longiso_CJAP1_DN6885_c1_g2_i1.p1	CJAP1_longiso_CJAP1_DN6199_c1_g1_i2.p1, CJAP1_longiso_CJAP1_DN14873_c0_g1_i1.p1
OG0000000	CJAP1_longiso	n1804	1.0	Terminal	CJAP1_longiso_CJAP1_DN5288_c2_g2_i1.p1	CJAP1_longiso_CJAP1_DN6885_c1_g2_i1.p1
OG0000000	CJAP1_longiso	n1805	1.0	Terminal	CJAP1_longiso_CJAP1_DN6199_c1_g1_i2.p1	CJAP1_longiso_CJAP1_DN14873_c0_g1_i1.p1
OG0000000	N26	n1806	0.07692307692307693	Non-Terminal	BZAR1_longiso_BZAR1_DN3692_c0_g5_i1.p1, BZAR1_longiso_BZAR1_DN5721_c0_g2_i1.p1, BTRI1_longiso_BTRI1_DN9549_c1_g1_i3.p1, OSCH1_longiso_OSCH1_DN7349_c4_g1_i1.p1, BZAR1_longiso_BZAR1_DN3202_c1_g2_i1.p1, BZAR1_longiso_BZAR1_DN1153_c1_g1_i1.p1	BZAR1_longiso_BZAR1_DN3464_c0_g3_i4.p1
OG0000000	N26	n1807	0.07692307692307693	Non-Terminal	BZAR1_longiso_BZAR1_DN3692_c0_g5_i1.p1, BZAR1_longiso_BZAR1_DN5721_c0_g2_i1.p1, BTRI1_longiso_BTRI1_DN9549_c1_g1_i3.p1	OSCH1_longiso_OSCH1_DN7349_c4_g1_i1.p1, BZAR1_longiso_BZAR1_DN3202_c1_g2_i1.p1, BZAR1_longiso_BZAR1_DN1153_c1_g1_i1.p1
OG0000000	BZAR1_longiso	n1809	1.0	Terminal	BZAR1_longiso_BZAR1_DN3692_c0_g5_i1.p1	BZAR1_longiso_BZAR1_DN5721_c0_g2_i1.p1
OG0000000	BZAR1_longiso	n1811	1.0	Terminal	BZAR1_longiso_BZAR1_DN3202_c1_g2_i1.p1	BZAR1_longiso_BZAR1_DN1153_c1_g1_i1.p1
OG0000000	N26	n1812	0.15384615384615385	Non-Terminal	BSLA1_longiso_BSLA1_DN8585_c0_g1_i2.p1, BSLA1_longiso_BSLA1_DN3129_c0_g1_i1.p2, BOVA2_longiso_BOVA2_DN7775_c0_g1_i1.p1	BSLA1_longiso_BSLA1_DN5341_c1_g2_i1.p1, OSCH1_longiso_OSCH1_DN5516_c0_g1_i1.p1, BOVA2_longiso_BOVA2_DN12347_c2_g1_i1.p1, BOVA2_longiso_BOVA2_DN1317_c4_g1_i1.p1
OG0000000	BSLA1_longiso	n1814	1.0	Terminal	BSLA1_longiso_BSLA1_DN8585_c0_g1_i2.p1	BSLA1_longiso_BSLA1_DN3129_c0_g1_i1.p2
OG0000000	BOVA2_longiso	n1817	1.0	Terminal	BOVA2_longiso_BOVA2_DN12347_c2_g1_i1.p1	BOVA2_longiso_BOVA2_DN1317_c4_g1_i1.p1
OG0000000	N2	n1818	0.23076923076923078	Non-Terminal	BTRI1_longiso_BTRI1_DN9256_c1_g1_i1.p1, TFER2_longiso_TFER2_DN11388_c2_g1_i2.p1, BOVA2_longiso_BOVA2_DN7960_c0_g1_i1.p1, BZAR1_longiso_BZAR1_DN6834_c0_g1_i2.p1, BZAR1_longiso_BZAR1_DN1450_c1_g3_i1.p1, BZAR1_longiso_BZAR1_DN4944_c0_g1_i1.p1, BZAR1_longiso_BZAR1_DN2986_c1_g2_i1.p1, BOVA2_longiso_BOVA2_DN9164_c4_g1_i1.p1, BOVA2_longiso_BOVA2_DN6726_c0_g1_i2.p1, BZAR1_longiso_BZAR1_DN11430_c1_g1_i1.p…	CJAP1_longiso_CJAP1_DN6316_c1_g3_i2.p2, BTRI1_longiso_BTRI1_DN23130_c0_g1_i1.p1, SLON1_longiso_SLON1_DN1950_c4_g2_i1.p1, BTRI1_longiso_BTRI1_DN4883_c0_g1_i1.p1, OSCH1_longiso_OSCH1_DN3142_c1_g1_i1.p1, OSCH1_longiso_OSCH1_DN3142_c1_g3_i1.p1, BTRI1_longiso_BTRI1_DN2490_c1_g3_i1.p1, BSLA1_longiso_BSLA1_DN2940_c5_g1_i1.p1, BOVA2_longiso_BOVA2_DN3605_c3_g1_i1.p1, BSLA1_longiso_BSLA1_DN4806_c1_g5_i3.p1…
OG0000000	N26	n1819	0.3076923076923077	Non-Terminal	BTRI1_longiso_BTRI1_DN9256_c1_g1_i1.p1, TFER2_longiso_TFER2_DN11388_c2_g1_i2.p1, BOVA2_longiso_BOVA2_DN7960_c0_g1_i1.p1, BZAR1_longiso_BZAR1_DN6834_c0_g1_i2.p1, BZAR1_longiso_BZAR1_DN1450_c1_g3_i1.p1, BZAR1_longiso_BZAR1_DN4944_c0_g1_i1.p1, BZAR1_longiso_BZAR1_DN2986_c1_g2_i1.p1, BOVA2_longiso_BOVA2_DN9164_c4_g1_i1.p1, BOVA2_longiso_BOVA2_DN6726_c0_g1_i2.p1, BZAR1_longiso_BZAR1_DN11430_c1_g1_i1.p…	BOVA2_longiso_BOVA2_DN7642_c0_g2_i1.p1, OSCH1_longiso_OSCH1_DN3640_c0_g1_i2.p1, BZAR1_longiso_BZAR1_DN9727_c3_g1_i1.p1, PURG1_longiso_PURG1_DN8037_c0_g1_i1.p1, SLON1_longiso_SLON1_DN24657_c6_g1_i1.p1, SLON1_longiso_SLON1_DN47251_c9_g1_i1.p1, BZAR1_longiso_BZAR1_DN12558_c0_g2_i1.p1, BZAR1_longiso_BZAR1_DN2986_c2_g1_i2.p1, BZAR1_longiso_BZAR1_DN6492_c0_g1_i1.p1, PBRE1_longiso_PBRE1_DN4449_c0_g4_i2.…
OG0000000	N26	n1823	0.07692307692307693	Non-Terminal	BOVA2_longiso_BOVA2_DN7960_c0_g1_i1.p1, BZAR1_longiso_BZAR1_DN6834_c0_g1_i2.p1, BZAR1_longiso_BZAR1_DN1450_c1_g3_i1.p1, BZAR1_longiso_BZAR1_DN4944_c0_g1_i1.p1, BZAR1_longiso_BZAR1_DN2986_c1_g2_i1.p1, BOVA2_longiso_BOVA2_DN9164_c4_g1_i1.p1, BOVA2_longiso_BOVA2_DN6726_c0_g1_i2.p1, BZAR1_longiso_BZAR1_DN11430_c1_g1_i1.p1, BSLA1_longiso_BSLA1_DN1760_c0_g1_i20.p1	OSCH1_longiso_OSCH1_DN2768_c3_g2_i1.p1, BZAR1_longiso_BZAR1_DN2197_c1_g1_i1.p1, BZAR1_longiso_BZAR1_DN1032_c4_g4_i1.p1, BZAR1_longiso_BZAR1_DN3014_c4_g1_i1.p1, BZAR1_longiso_BZAR1_DN2815_c8_g1_i1.p1
OG0000000	N26	n1824	0.15384615384615385	Non-Terminal	BOVA2_longiso_BOVA2_DN7960_c0_g1_i1.p1, BZAR1_longiso_BZAR1_DN6834_c0_g1_i2.p1, BZAR1_longiso_BZAR1_DN1450_c1_g3_i1.p1, BZAR1_longiso_BZAR1_DN4944_c0_g1_i1.p1, BZAR1_longiso_BZAR1_DN2986_c1_g2_i1.p1	BOVA2_longiso_BOVA2_DN9164_c4_g1_i1.p1, BOVA2_longiso_BOVA2_DN6726_c0_g1_i2.p1, BZAR1_longiso_BZAR1_DN11430_c1_g1_i1.p1, BSLA1_longiso_BSLA1_DN1760_c0_g1_i20.p1
OG0000000	BZAR1_longiso	n1826	1.0	Terminal	BZAR1_longiso_BZAR1_DN6834_c0_g1_i2.p1, BZAR1_longiso_BZAR1_DN1450_c1_g3_i1.p1	BZAR1_longiso_BZAR1_DN4944_c0_g1_i1.p1, BZAR1_longiso_BZAR1_DN2986_c1_g2_i1.p1
OG0000000	BZAR1_longiso	n1827	1.0	Terminal	BZAR1_longiso_BZAR1_DN6834_c0_g1_i2.p1	BZAR1_longiso_BZAR1_DN1450_c1_g3_i1.p1
OG0000000	BZAR1_longiso	n1828	1.0	Terminal	BZAR1_longiso_BZAR1_DN4944_c0_g1_i1.p1	BZAR1_longiso_BZAR1_DN2986_c1_g2_i1.p1
OG0000000	BOVA2_longiso	n1830	1.0	Terminal	BOVA2_longiso_BOVA2_DN9164_c4_g1_i1.p1	BOVA2_longiso_BOVA2_DN6726_c0_g1_i2.p1
OG0000000	BZAR1_longiso	n1833	1.0	Terminal	BZAR1_longiso_BZAR1_DN2197_c1_g1_i1.p1	BZAR1_longiso_BZAR1_DN1032_c4_g4_i1.p1, BZAR1_longiso_BZAR1_DN3014_c4_g1_i1.p1, BZAR1_longiso_BZAR1_DN2815_c8_g1_i1.p1
OG0000000	BZAR1_longiso	n1834	1.0	Terminal	BZAR1_longiso_BZAR1_DN1032_c4_g4_i1.p1, BZAR1_longiso_BZAR1_DN3014_c4_g1_i1.p1	BZAR1_longiso_BZAR1_DN2815_c8_g1_i1.p1
OG0000000	BZAR1_longiso	n1835	1.0	Terminal	BZAR1_longiso_BZAR1_DN1032_c4_g4_i1.p1	BZAR1_longiso_BZAR1_DN3014_c4_g1_i1.p1
OG0000000	PURG1_longiso	n1837	1.0	Terminal	PURG1_longiso_PURG1_DN1689_c1_g1_i2.p1	PURG1_longiso_PURG1_DN1689_c2_g3_i1.p2
OG0000000	N26	n1838	0.15384615384615385	Non-Terminal	BOVA2_longiso_BOVA2_DN7642_c0_g2_i1.p1, OSCH1_longiso_OSCH1_DN3640_c0_g1_i2.p1, BZAR1_longiso_BZAR1_DN9727_c3_g1_i1.p1, PURG1_longiso_PURG1_DN8037_c0_g1_i1.p1, SLON1_longiso_SLON1_DN24657_c6_g1_i1.p1, SLON1_longiso_SLON1_DN47251_c9_g1_i1.p1	BZAR1_longiso_BZAR1_DN12558_c0_g2_i1.p1, BZAR1_longiso_BZAR1_DN2986_c2_g1_i2.p1, BZAR1_longiso_BZAR1_DN6492_c0_g1_i1.p1, PBRE1_longiso_PBRE1_DN4449_c0_g4_i2.p1, SLON1_longiso_SLON1_DN6542_c0_g1_i4.p1
OG0000000	SLON1_longiso	n1843	1.0	Terminal	SLON1_longiso_SLON1_DN24657_c6_g1_i1.p1	SLON1_longiso_SLON1_DN47251_c9_g1_i1.p1
OG0000000	BZAR1_longiso	n1845	1.0	Terminal	BZAR1_longiso_BZAR1_DN12558_c0_g2_i1.p1, BZAR1_longiso_BZAR1_DN2986_c2_g1_i2.p1	BZAR1_longiso_BZAR1_DN6492_c0_g1_i1.p1
OG0000000	BZAR1_longiso	n1846	1.0	Terminal	BZAR1_longiso_BZAR1_DN12558_c0_g2_i1.p1	BZAR1_longiso_BZAR1_DN2986_c2_g1_i2.p1
OG0000000	N2	n1848	0.07692307692307693	Non-Terminal	CJAP1_longiso_CJAP1_DN6316_c1_g3_i2.p2, BTRI1_longiso_BTRI1_DN23130_c0_g1_i1.p1, SLON1_longiso_SLON1_DN1950_c4_g2_i1.p1, BTRI1_longiso_BTRI1_DN4883_c0_g1_i1.p1	OSCH1_longiso_OSCH1_DN3142_c1_g1_i1.p1, OSCH1_longiso_OSCH1_DN3142_c1_g3_i1.p1, BTRI1_longiso_BTRI1_DN2490_c1_g3_i1.p1, BSLA1_longiso_BSLA1_DN2940_c5_g1_i1.p1, BOVA2_longiso_BOVA2_DN3605_c3_g1_i1.p1, BSLA1_longiso_BSLA1_DN4806_c1_g5_i3.p1, BSLA1_longiso_BSLA1_DN6238_c1_g1_i1.p1, BOVA2_longiso_BOVA2_DN14227_c5_g1_i1.p1, BOVA2_longiso_BOVA2_DN2054_c0_g1_i1.p1, BZAR1_longiso_BZAR1_DN6054_c6_g1_i1.p1…
OG0000000	N2	n1849	0.02564102564102564	Non-Terminal	CJAP1_longiso_CJAP1_DN6316_c1_g3_i2.p2, BTRI1_longiso_BTRI1_DN23130_c0_g1_i1.p1, SLON1_longiso_SLON1_DN1950_c4_g2_i1.p1	BTRI1_longiso_BTRI1_DN4883_c0_g1_i1.p1
OG0000000	N2	n1852	0.20512820512820512	Non-Terminal	OSCH1_longiso_OSCH1_DN3142_c1_g1_i1.p1, OSCH1_longiso_OSCH1_DN3142_c1_g3_i1.p1, BTRI1_longiso_BTRI1_DN2490_c1_g3_i1.p1, BSLA1_longiso_BSLA1_DN2940_c5_g1_i1.p1, BOVA2_longiso_BOVA2_DN3605_c3_g1_i1.p1, BSLA1_longiso_BSLA1_DN4806_c1_g5_i3.p1, BSLA1_longiso_BSLA1_DN6238_c1_g1_i1.p1, BOVA2_longiso_BOVA2_DN14227_c5_g1_i1.p1, BOVA2_longiso_BOVA2_DN2054_c0_g1_i1.p1, BZAR1_longiso_BZAR1_DN6054_c6_g1_i1.p1…	PCAN1_longiso_PCAN1_DN10402_c4_g1_i1.p1, PBRE1_longiso_PBRE1_DN4251_c0_g1_i1.p1, BZAR1_longiso_BZAR1_DN10886_c0_g1_i2.p1, BZAR1_longiso_BZAR1_DN910_c2_g1_i2.p1, BZAR1_longiso_BZAR1_DN6846_c3_g1_i1.p1, BZAR1_longiso_BZAR1_DN7667_c1_g1_i1.p1, OSCH1_longiso_OSCH1_DN4108_c0_g1_i2.p1, BZAR1_longiso_BZAR1_DN3449_c3_g1_i1.p1, BZAR1_longiso_BZAR1_DN4859_c0_g1_i1.p1, BZAR1_longiso_BZAR1_DN790_c0_g4_i1.p2,…
OG0000000	N2	n1853	0.07692307692307693	Non-Terminal	OSCH1_longiso_OSCH1_DN3142_c1_g1_i1.p1, OSCH1_longiso_OSCH1_DN3142_c1_g3_i1.p1, BTRI1_longiso_BTRI1_DN2490_c1_g3_i1.p1, BSLA1_longiso_BSLA1_DN2940_c5_g1_i1.p1, BOVA2_longiso_BOVA2_DN3605_c3_g1_i1.p1, BSLA1_longiso_BSLA1_DN4806_c1_g5_i3.p1, BSLA1_longiso_BSLA1_DN6238_c1_g1_i1.p1, BOVA2_longiso_BOVA2_DN14227_c5_g1_i1.p1, BOVA2_longiso_BOVA2_DN2054_c0_g1_i1.p1, BZAR1_longiso_BZAR1_DN6054_c6_g1_i1.p1…	CJAP1_longiso_CJAP1_DN13432_c0_g1_i3.p1, TFER2_longiso_TFER2_DN4215_c3_g1_i1.p1, CJAP1_longiso_CJAP1_DN34024_c0_g1_i1.p1, OSCH1_longiso_OSCH1_DN5003_c5_g1_i1.p1, TFER2_longiso_TFER2_DN24003_c0_g1_i1.p1, BSLA1_longiso_BSLA1_DN5301_c0_g1_i1.p1
OG0000000	N26	n1854	0.3076923076923077	Non-Terminal	OSCH1_longiso_OSCH1_DN3142_c1_g1_i1.p1, OSCH1_longiso_OSCH1_DN3142_c1_g3_i1.p1, BTRI1_longiso_BTRI1_DN2490_c1_g3_i1.p1, BSLA1_longiso_BSLA1_DN2940_c5_g1_i1.p1, BOVA2_longiso_BOVA2_DN3605_c3_g1_i1.p1, BSLA1_longiso_BSLA1_DN4806_c1_g5_i3.p1, BSLA1_longiso_BSLA1_DN6238_c1_g1_i1.p1, BOVA2_longiso_BOVA2_DN14227_c5_g1_i1.p1, BOVA2_longiso_BOVA2_DN2054_c0_g1_i1.p1, BZAR1_longiso_BZAR1_DN6054_c6_g1_i1.p1	TFER2_longiso_TFER2_DN3121_c5_g1_i1.p1, BZAR1_longiso_BZAR1_DN6959_c1_g1_i1.p1, OSCH1_longiso_OSCH1_DN2309_c2_g8_i2.p1, PCAN1_longiso_PCAN1_DN55838_c0_g1_i1.p1, BTRI1_longiso_BTRI1_DN11652_c0_g4_i1.p2, BOVA2_longiso_BOVA2_DN6387_c1_g2_i1.p1
OG0000000	OSCH1_longiso	n1857	1.0	Terminal	OSCH1_longiso_OSCH1_DN3142_c1_g1_i1.p1	OSCH1_longiso_OSCH1_DN3142_c1_g3_i1.p1
OG0000000	N26	n1858	0.07692307692307693	Non-Terminal	BTRI1_longiso_BTRI1_DN2490_c1_g3_i1.p1, BSLA1_longiso_BSLA1_DN2940_c5_g1_i1.p1, BOVA2_longiso_BOVA2_DN3605_c3_g1_i1.p1, BSLA1_longiso_BSLA1_DN4806_c1_g5_i3.p1, BSLA1_longiso_BSLA1_DN6238_c1_g1_i1.p1	BOVA2_longiso_BOVA2_DN14227_c5_g1_i1.p1, BOVA2_longiso_BOVA2_DN2054_c0_g1_i1.p1
OG0000000	N26	n1860	0.07692307692307693	Non-Terminal	BSLA1_longiso_BSLA1_DN2940_c5_g1_i1.p1	BOVA2_longiso_BOVA2_DN3605_c3_g1_i1.p1, BSLA1_longiso_BSLA1_DN4806_c1_g5_i3.p1, BSLA1_longiso_BSLA1_DN6238_c1_g1_i1.p1
OG0000000	BSLA1_longiso	n1862	1.0	Terminal	BSLA1_longiso_BSLA1_DN4806_c1_g5_i3.p1	BSLA1_longiso_BSLA1_DN6238_c1_g1_i1.p1
OG0000000	BOVA2_longiso	n1863	1.0	Terminal	BOVA2_longiso_BOVA2_DN14227_c5_g1_i1.p1	BOVA2_longiso_BOVA2_DN2054_c0_g1_i1.p1
OG0000000	N2	n1869	0.05128205128205128	Non-Terminal	CJAP1_longiso_CJAP1_DN13432_c0_g1_i3.p1, TFER2_longiso_TFER2_DN4215_c3_g1_i1.p1	CJAP1_longiso_CJAP1_DN34024_c0_g1_i1.p1, OSCH1_longiso_OSCH1_DN5003_c5_g1_i1.p1, TFER2_longiso_TFER2_DN24003_c0_g1_i1.p1, BSLA1_longiso_BSLA1_DN5301_c0_g1_i1.p1
OG0000000	N2	n1874	0.1282051282051282	Non-Terminal	PCAN1_longiso_PCAN1_DN10402_c4_g1_i1.p1, PBRE1_longiso_PBRE1_DN4251_c0_g1_i1.p1, BZAR1_longiso_BZAR1_DN10886_c0_g1_i2.p1, BZAR1_longiso_BZAR1_DN910_c2_g1_i2.p1, BZAR1_longiso_BZAR1_DN6846_c3_g1_i1.p1, BZAR1_longiso_BZAR1_DN7667_c1_g1_i1.p1, OSCH1_longiso_OSCH1_DN4108_c0_g1_i2.p1, BZAR1_longiso_BZAR1_DN3449_c3_g1_i1.p1, BZAR1_longiso_BZAR1_DN4859_c0_g1_i1.p1, BZAR1_longiso_BZAR1_DN790_c0_g4_i1.p2,…	BOVA2_longiso_BOVA2_DN6978_c0_g1_i5.p1, SLON1_longiso_SLON1_DN1950_c2_g1_i1.p1, TFER2_longiso_TFER2_DN5041_c0_g1_i1.p1, OSCH1_longiso_OSCH1_DN8933_c1_g2_i1.p1, BRUG1_longiso_BRUG1_DN6257_c0_g2_i1.p1, SLON1_longiso_SLON1_DN9583_c4_g1_i1.p1, OSCH1_longiso_OSCH1_DN3253_c2_g2_i1.p1, OSCH1_longiso_OSCH1_DN1923_c2_g1_i1.p1, OSCH1_longiso_OSCH1_DN2403_c4_g1_i2.p1, TFER2_longiso_TFER2_DN1905_c0_g5_i1.p1
OG0000000	N2	n1875	0.28205128205128205	Non-Terminal	PCAN1_longiso_PCAN1_DN10402_c4_g1_i1.p1, PBRE1_longiso_PBRE1_DN4251_c0_g1_i1.p1, BZAR1_longiso_BZAR1_DN10886_c0_g1_i2.p1, BZAR1_longiso_BZAR1_DN910_c2_g1_i2.p1, BZAR1_longiso_BZAR1_DN6846_c3_g1_i1.p1, BZAR1_longiso_BZAR1_DN7667_c1_g1_i1.p1, OSCH1_longiso_OSCH1_DN4108_c0_g1_i2.p1, BZAR1_longiso_BZAR1_DN3449_c3_g1_i1.p1, BZAR1_longiso_BZAR1_DN4859_c0_g1_i1.p1, BZAR1_longiso_BZAR1_DN790_c0_g4_i1.p2,…	TFER2_longiso_TFER2_DN4631_c5_g1_i1.p1, PCAN1_longiso_PCAN1_DN6970_c1_g1_i1.p1, BOVA2_longiso_BOVA2_DN6435_c1_g2_i2.p1, BOVA2_longiso_BOVA2_DN1212_c0_g2_i1.p1, TFER2_longiso_TFER2_DN6325_c1_g2_i1.p2, SLON1_longiso_SLON1_DN20390_c0_g1_i1.p1, BZAR1_longiso_BZAR1_DN3196_c1_g1_i1.p1, BOVA2_longiso_BOVA2_DN11618_c1_g1_i1.p1, BSLA1_longiso_BSLA1_DN30236_c0_g1_i1.p1, SLON1_longiso_SLON1_DN12861_c1_g1_i1…
OG0000000	N2	n1876	0.1282051282051282	Non-Terminal	PCAN1_longiso_PCAN1_DN10402_c4_g1_i1.p1, PBRE1_longiso_PBRE1_DN4251_c0_g1_i1.p1, BZAR1_longiso_BZAR1_DN10886_c0_g1_i2.p1, BZAR1_longiso_BZAR1_DN910_c2_g1_i2.p1, BZAR1_longiso_BZAR1_DN6846_c3_g1_i1.p1, BZAR1_longiso_BZAR1_DN7667_c1_g1_i1.p1, OSCH1_longiso_OSCH1_DN4108_c0_g1_i2.p1, BZAR1_longiso_BZAR1_DN3449_c3_g1_i1.p1, BZAR1_longiso_BZAR1_DN4859_c0_g1_i1.p1, BZAR1_longiso_BZAR1_DN790_c0_g4_i1.p2,…	TFER2_longiso_TFER2_DN4688_c0_g2_i2.p1, PCAN1_longiso_PCAN1_DN18658_c0_g2_i1.p1, BSLA1_longiso_BSLA1_DN5611_c0_g1_i1.p1, BOVA2_longiso_BOVA2_DN11129_c1_g1_i1.p1, BRUG1_longiso_BRUG1_DN2087_c1_g1_i8.p1
OG0000000	N2	n1877	0.07692307692307693	Non-Terminal	PCAN1_longiso_PCAN1_DN10402_c4_g1_i1.p1, PBRE1_longiso_PBRE1_DN4251_c0_g1_i1.p1, BZAR1_longiso_BZAR1_DN10886_c0_g1_i2.p1, BZAR1_longiso_BZAR1_DN910_c2_g1_i2.p1, BZAR1_longiso_BZAR1_DN6846_c3_g1_i1.p1, BZAR1_longiso_BZAR1_DN7667_c1_g1_i1.p1, OSCH1_longiso_OSCH1_DN4108_c0_g1_i2.p1, BZAR1_longiso_BZAR1_DN3449_c3_g1_i1.p1, BZAR1_longiso_BZAR1_DN4859_c0_g1_i1.p1, BZAR1_longiso_BZAR1_DN790_c0_g4_i1.p2,…	OSCH1_longiso_OSCH1_DN4537_c0_g1_i1.p1, BSLA1_longiso_BSLA1_DN106_c1_g4_i1.p1, BRUG1_longiso_BRUG1_DN9055_c1_g1_i4.p1, BRUG1_longiso_BRUG1_DN24434_c0_g1_i1.p1
OG0000000	N2	n1878	0.1282051282051282	Non-Terminal	PCAN1_longiso_PCAN1_DN10402_c4_g1_i1.p1, PBRE1_longiso_PBRE1_DN4251_c0_g1_i1.p1, BZAR1_longiso_BZAR1_DN10886_c0_g1_i2.p1, BZAR1_longiso_BZAR1_DN910_c2_g1_i2.p1, BZAR1_longiso_BZAR1_DN6846_c3_g1_i1.p1, BZAR1_longiso_BZAR1_DN7667_c1_g1_i1.p1, OSCH1_longiso_OSCH1_DN4108_c0_g1_i2.p1, BZAR1_longiso_BZAR1_DN3449_c3_g1_i1.p1, BZAR1_longiso_BZAR1_DN4859_c0_g1_i1.p1, BZAR1_longiso_BZAR1_DN790_c0_g4_i1.p2,…	BRUG1_longiso_BRUG1_DN4752_c1_g3_i1.p1, BTRI1_longiso_BTRI1_DN373_c0_g1_i1.p1, BZAR1_longiso_BZAR1_DN15490_c0_g1_i1.p1, OSCH1_longiso_OSCH1_DN10262_c4_g1_i2.p1, PCAN1_longiso_PCAN1_DN9046_c0_g2_i2.p1, PCAN1_longiso_PCAN1_DN7526_c0_g4_i2.p1, OSCH1_longiso_OSCH1_DN9329_c0_g1_i1.p1, BZAR1_longiso_BZAR1_DN6493_c1_g1_i1.p1, SLON1_longiso_SLON1_DN1950_c11_g1_i1.p1, TFER2_longiso_TFER2_DN6286_c6_g1_i1.p…
OG0000000	N2	n1879	0.05128205128205128	Non-Terminal	PCAN1_longiso_PCAN1_DN10402_c4_g1_i1.p1, PBRE1_longiso_PBRE1_DN4251_c0_g1_i1.p1, BZAR1_longiso_BZAR1_DN10886_c0_g1_i2.p1, BZAR1_longiso_BZAR1_DN910_c2_g1_i2.p1, BZAR1_longiso_BZAR1_DN6846_c3_g1_i1.p1, BZAR1_longiso_BZAR1_DN7667_c1_g1_i1.p1, OSCH1_longiso_OSCH1_DN4108_c0_g1_i2.p1, BZAR1_longiso_BZAR1_DN3449_c3_g1_i1.p1, BZAR1_longiso_BZAR1_DN4859_c0_g1_i1.p1, BZAR1_longiso_BZAR1_DN790_c0_g4_i1.p2,…	BSLA1_longiso_BSLA1_DN7815_c2_g1_i1.p1, BZAR1_longiso_BZAR1_DN3404_c2_g1_i1.p1, SLON1_longiso_SLON1_DN2841_c3_g1_i1.p2, BRUG1_longiso_BRUG1_DN4752_c1_g7_i1.p1, BOVA2_longiso_BOVA2_DN5436_c0_g1_i1.p1, BOVA2_longiso_BOVA2_DN3063_c1_g1_i1.p1, BOVA2_longiso_BOVA2_DN458_c1_g2_i1.p1
OG0000000	N2	n1882	0.02564102564102564	Non-Terminal	PBRE1_longiso_PBRE1_DN4251_c0_g1_i1.p1, BZAR1_longiso_BZAR1_DN10886_c0_g1_i2.p1, BZAR1_longiso_BZAR1_DN910_c2_g1_i2.p1, BZAR1_longiso_BZAR1_DN6846_c3_g1_i1.p1, BZAR1_longiso_BZAR1_DN7667_c1_g1_i1.p1, OSCH1_longiso_OSCH1_DN4108_c0_g1_i2.p1, BZAR1_longiso_BZAR1_DN3449_c3_g1_i1.p1, BZAR1_longiso_BZAR1_DN4859_c0_g1_i1.p1, BZAR1_longiso_BZAR1_DN790_c0_g4_i1.p2	CJAP1_longiso_CJAP1_DN4646_c4_g4_i1.p1, BZAR1_longiso_BZAR1_DN3944_c0_g1_i1.p1, BZAR1_longiso_BZAR1_DN1576_c2_g1_i1.p1, BZAR1_longiso_BZAR1_DN3247_c0_g1_i2.p1
OG0000000	N26	n1884	0.07692307692307693	Non-Terminal	BZAR1_longiso_BZAR1_DN10886_c0_g1_i2.p1, BZAR1_longiso_BZAR1_DN910_c2_g1_i2.p1, BZAR1_longiso_BZAR1_DN6846_c3_g1_i1.p1, BZAR1_longiso_BZAR1_DN7667_c1_g1_i1.p1	OSCH1_longiso_OSCH1_DN4108_c0_g1_i2.p1, BZAR1_longiso_BZAR1_DN3449_c3_g1_i1.p1, BZAR1_longiso_BZAR1_DN4859_c0_g1_i1.p1, BZAR1_longiso_BZAR1_DN790_c0_g4_i1.p2
OG0000000	BZAR1_longiso	n1885	1.0	Terminal	BZAR1_longiso_BZAR1_DN10886_c0_g1_i2.p1, BZAR1_longiso_BZAR1_DN910_c2_g1_i2.p1, BZAR1_longiso_BZAR1_DN6846_c3_g1_i1.p1	BZAR1_longiso_BZAR1_DN7667_c1_g1_i1.p1
OG0000000	BZAR1_longiso	n1886	1.0	Terminal	BZAR1_longiso_BZAR1_DN10886_c0_g1_i2.p1, BZAR1_longiso_BZAR1_DN910_c2_g1_i2.p1	BZAR1_longiso_BZAR1_DN6846_c3_g1_i1.p1
OG0000000	BZAR1_longiso	n1887	1.0	Terminal	BZAR1_longiso_BZAR1_DN10886_c0_g1_i2.p1	BZAR1_longiso_BZAR1_DN910_c2_g1_i2.p1
OG0000000	BZAR1_longiso	n1889	1.0	Terminal	BZAR1_longiso_BZAR1_DN3449_c3_g1_i1.p1, BZAR1_longiso_BZAR1_DN4859_c0_g1_i1.p1	BZAR1_longiso_BZAR1_DN790_c0_g4_i1.p2
OG0000000	BZAR1_longiso	n1890	1.0	Terminal	BZAR1_longiso_BZAR1_DN3449_c3_g1_i1.p1	BZAR1_longiso_BZAR1_DN4859_c0_g1_i1.p1
OG0000000	BZAR1_longiso	n1892	1.0	Terminal	BZAR1_longiso_BZAR1_DN3944_c0_g1_i1.p1	BZAR1_longiso_BZAR1_DN1576_c2_g1_i1.p1, BZAR1_longiso_BZAR1_DN3247_c0_g1_i2.p1
OG0000000	BZAR1_longiso	n1893	1.0	Terminal	BZAR1_longiso_BZAR1_DN1576_c2_g1_i1.p1	BZAR1_longiso_BZAR1_DN3247_c0_g1_i2.p1
OG0000000	BOVA2_longiso	n1894	1.0	Terminal	BOVA2_longiso_BOVA2_DN2462_c1_g3_i1.p1	BOVA2_longiso_BOVA2_DN7775_c0_g3_i2.p1
OG0000000	BOVA2_longiso	n1899	1.0	Terminal	BOVA2_longiso_BOVA2_DN5436_c0_g1_i1.p1, BOVA2_longiso_BOVA2_DN3063_c1_g1_i1.p1	BOVA2_longiso_BOVA2_DN458_c1_g2_i1.p1
OG0000000	BOVA2_longiso	n1900	1.0	Terminal	BOVA2_longiso_BOVA2_DN5436_c0_g1_i1.p1	BOVA2_longiso_BOVA2_DN3063_c1_g1_i1.p1
OG0000000	N26	n1901	0.23076923076923078	Non-Terminal	BRUG1_longiso_BRUG1_DN4752_c1_g3_i1.p1, BTRI1_longiso_BTRI1_DN373_c0_g1_i1.p1, BZAR1_longiso_BZAR1_DN15490_c0_g1_i1.p1, OSCH1_longiso_OSCH1_DN10262_c4_g1_i2.p1	PCAN1_longiso_PCAN1_DN9046_c0_g2_i2.p1, PCAN1_longiso_PCAN1_DN7526_c0_g4_i2.p1, OSCH1_longiso_OSCH1_DN9329_c0_g1_i1.p1, BZAR1_longiso_BZAR1_DN6493_c1_g1_i1.p1, SLON1_longiso_SLON1_DN1950_c11_g1_i1.p1, TFER2_longiso_TFER2_DN6286_c6_g1_i1.p1, BRUG1_longiso_BRUG1_DN2328_c3_g2_i1.p1
OG0000000	PCAN1_longiso	n1907	1.0	Terminal	PCAN1_longiso_PCAN1_DN9046_c0_g2_i2.p1	PCAN1_longiso_PCAN1_DN7526_c0_g4_i2.p1
OG0000000	BRUG1_longiso	n1913	1.0	Terminal	BRUG1_longiso_BRUG1_DN9055_c1_g1_i4.p1	BRUG1_longiso_BRUG1_DN24434_c0_g1_i1.p1
OG0000000	N2	n1918	0.1794871794871795	Non-Terminal	TFER2_longiso_TFER2_DN4631_c5_g1_i1.p1, PCAN1_longiso_PCAN1_DN6970_c1_g1_i1.p1, BOVA2_longiso_BOVA2_DN6435_c1_g2_i2.p1, BOVA2_longiso_BOVA2_DN1212_c0_g2_i1.p1, TFER2_longiso_TFER2_DN6325_c1_g2_i1.p2, SLON1_longiso_SLON1_DN20390_c0_g1_i1.p1, BZAR1_longiso_BZAR1_DN3196_c1_g1_i1.p1, BOVA2_longiso_BOVA2_DN11618_c1_g1_i1.p1, BSLA1_longiso_BSLA1_DN30236_c0_g1_i1.p1, SLON1_longiso_SLON1_DN12861_c1_g1_i1…	SLON1_longiso_SLON1_DN108668_c0_g1_i1.p1, SLON1_longiso_SLON1_DN9428_c0_g2_i5.p1, BRUG1_longiso_BRUG1_DN3481_c2_g1_i1.p1, BOVA2_longiso_BOVA2_DN2613_c5_g1_i1.p1, TFER2_longiso_TFER2_DN3647_c1_g2_i2.p1, PCAN1_longiso_PCAN1_DN6469_c0_g4_i1.p1, OSCH1_longiso_OSCH1_DN5932_c0_g2_i1.p1, BSLA1_longiso_BSLA1_DN2705_c0_g1_i2.p1, SLON1_longiso_SLON1_DN28209_c1_g1_i1.p1, BRUG1_longiso_BRUG1_DN10276_c2_g3_i1…
OG0000000	N16	n1919	0.11764705882352941	Non-Terminal	TFER2_longiso_TFER2_DN4631_c5_g1_i1.p1, PCAN1_longiso_PCAN1_DN6970_c1_g1_i1.p1, BOVA2_longiso_BOVA2_DN6435_c1_g2_i2.p1, BOVA2_longiso_BOVA2_DN1212_c0_g2_i1.p1	TFER2_longiso_TFER2_DN6325_c1_g2_i1.p2, SLON1_longiso_SLON1_DN20390_c0_g1_i1.p1, BZAR1_longiso_BZAR1_DN3196_c1_g1_i1.p1, BOVA2_longiso_BOVA2_DN11618_c1_g1_i1.p1, BSLA1_longiso_BSLA1_DN30236_c0_g1_i1.p1, SLON1_longiso_SLON1_DN12861_c1_g1_i1.p1, OSCH1_longiso_OSCH1_DN3649_c0_g5_i1.p1, PBRE1_longiso_PBRE1_DN337_c3_g1_i1.p1, HMEG1_longiso_HMEG1_DN19452_c0_g2_i1.p1, BZAR1_longiso_BZAR1_DN7556_c0_g1_i1…
OG0000000	BOVA2_longiso	n1922	1.0	Terminal	BOVA2_longiso_BOVA2_DN6435_c1_g2_i2.p1	BOVA2_longiso_BOVA2_DN1212_c0_g2_i1.p1
OG0000000	N16	n1924	0.11764705882352941	Non-Terminal	SLON1_longiso_SLON1_DN20390_c0_g1_i1.p1, BZAR1_longiso_BZAR1_DN3196_c1_g1_i1.p1, BOVA2_longiso_BOVA2_DN11618_c1_g1_i1.p1	BSLA1_longiso_BSLA1_DN30236_c0_g1_i1.p1, SLON1_longiso_SLON1_DN12861_c1_g1_i1.p1, OSCH1_longiso_OSCH1_DN3649_c0_g5_i1.p1, PBRE1_longiso_PBRE1_DN337_c3_g1_i1.p1, HMEG1_longiso_HMEG1_DN19452_c0_g2_i1.p1, BZAR1_longiso_BZAR1_DN7556_c0_g1_i1.p1
OG0000000	N2	n1932	0.1794871794871795	Non-Terminal	SLON1_longiso_SLON1_DN108668_c0_g1_i1.p1, SLON1_longiso_SLON1_DN9428_c0_g2_i5.p1, BRUG1_longiso_BRUG1_DN3481_c2_g1_i1.p1, BOVA2_longiso_BOVA2_DN2613_c5_g1_i1.p1, TFER2_longiso_TFER2_DN3647_c1_g2_i2.p1, PCAN1_longiso_PCAN1_DN6469_c0_g4_i1.p1, OSCH1_longiso_OSCH1_DN5932_c0_g2_i1.p1, BSLA1_longiso_BSLA1_DN2705_c0_g1_i2.p1, SLON1_longiso_SLON1_DN28209_c1_g1_i1.p1, BRUG1_longiso_BRUG1_DN10276_c2_g3_i1…	BOVA2_longiso_BOVA2_DN5072_c2_g7_i1.p1, BOVA2_longiso_BOVA2_DN2463_c9_g1_i1.p1, TFER2_longiso_TFER2_DN18511_c0_g1_i1.p1, BOVA2_longiso_BOVA2_DN1517_c4_g1_i2.p1, BOVA2_longiso_BOVA2_DN4929_c1_g3_i1.p1, SLON1_longiso_SLON1_DN37312_c0_g1_i1.p1, SLON1_longiso_SLON1_DN10832_c2_g2_i1.p1, CLAE1_longiso_CLAE1_DN13125_c0_g1_i1.p1, BRUG1_longiso_BRUG1_DN3481_c3_g1_i1.p1, SLON1_longiso_SLON1_DN6486_c0_g1_i4…
OG0000000	N26	n1933	0.15384615384615385	Non-Terminal	SLON1_longiso_SLON1_DN108668_c0_g1_i1.p1, SLON1_longiso_SLON1_DN9428_c0_g2_i5.p1, BRUG1_longiso_BRUG1_DN3481_c2_g1_i1.p1, BOVA2_longiso_BOVA2_DN2613_c5_g1_i1.p1	TFER2_longiso_TFER2_DN3647_c1_g2_i2.p1, PCAN1_longiso_PCAN1_DN6469_c0_g4_i1.p1, OSCH1_longiso_OSCH1_DN5932_c0_g2_i1.p1, BSLA1_longiso_BSLA1_DN2705_c0_g1_i2.p1, SLON1_longiso_SLON1_DN28209_c1_g1_i1.p1, BRUG1_longiso_BRUG1_DN10276_c2_g3_i1.p2, SLON1_longiso_SLON1_DN8345_c0_g1_i1.p1, BZAR1_longiso_BZAR1_DN8216_c0_g2_i1.p1
OG0000000	SLON1_longiso	n1935	1.0	Terminal	SLON1_longiso_SLON1_DN108668_c0_g1_i1.p1	SLON1_longiso_SLON1_DN9428_c0_g2_i5.p1
OG0000000	N26	n1937	0.07692307692307693	Non-Terminal	TFER2_longiso_TFER2_DN3647_c1_g2_i2.p1, PCAN1_longiso_PCAN1_DN6469_c0_g4_i1.p1, OSCH1_longiso_OSCH1_DN5932_c0_g2_i1.p1, BSLA1_longiso_BSLA1_DN2705_c0_g1_i2.p1, SLON1_longiso_SLON1_DN28209_c1_g1_i1.p1, BRUG1_longiso_BRUG1_DN10276_c2_g3_i1.p2	SLON1_longiso_SLON1_DN8345_c0_g1_i1.p1, BZAR1_longiso_BZAR1_DN8216_c0_g2_i1.p1
OG0000000	N2	n1944	0.10256410256410256	Non-Terminal	BOVA2_longiso_BOVA2_DN5072_c2_g7_i1.p1, BOVA2_longiso_BOVA2_DN2463_c9_g1_i1.p1, TFER2_longiso_TFER2_DN18511_c0_g1_i1.p1, BOVA2_longiso_BOVA2_DN1517_c4_g1_i2.p1, BOVA2_longiso_BOVA2_DN4929_c1_g3_i1.p1, SLON1_longiso_SLON1_DN37312_c0_g1_i1.p1, SLON1_longiso_SLON1_DN10832_c2_g2_i1.p1, CLAE1_longiso_CLAE1_DN13125_c0_g1_i1.p1, BRUG1_longiso_BRUG1_DN3481_c3_g1_i1.p1, SLON1_longiso_SLON1_DN6486_c0_g1_i4…	BRUG1_longiso_BRUG1_DN2740_c0_g4_i1.p1, PCAN1_longiso_PCAN1_DN8548_c0_g2_i1.p1, SLON1_longiso_SLON1_DN2788_c0_g5_i1.p1, BZAR1_longiso_BZAR1_DN4627_c1_g2_i1.p1, SLON1_longiso_SLON1_DN2841_c1_g1_i3.p1, PCAN1_longiso_PCAN1_DN1647_c2_g1_i1.p1, TFER2_longiso_TFER2_DN6469_c1_g2_i1.p1, LHOC1_longiso_LHOC1_DN3069_c0_g1_i1.p1, BZAR1_longiso_BZAR1_DN2760_c5_g1_i1.p1, BZAR1_longiso_BZAR1_DN4236_c0_g2_i1.p1,…
OG0000000	N4	n1945	0.08	Non-Terminal	BOVA2_longiso_BOVA2_DN5072_c2_g7_i1.p1, BOVA2_longiso_BOVA2_DN2463_c9_g1_i1.p1, TFER2_longiso_TFER2_DN18511_c0_g1_i1.p1	BOVA2_longiso_BOVA2_DN1517_c4_g1_i2.p1, BOVA2_longiso_BOVA2_DN4929_c1_g3_i1.p1, SLON1_longiso_SLON1_DN37312_c0_g1_i1.p1, SLON1_longiso_SLON1_DN10832_c2_g2_i1.p1, CLAE1_longiso_CLAE1_DN13125_c0_g1_i1.p1, BRUG1_longiso_BRUG1_DN3481_c3_g1_i1.p1, SLON1_longiso_SLON1_DN6486_c0_g1_i4.p1, TFER2_longiso_TFER2_DN63599_c0_g1_i1.p1, PCAN1_longiso_PCAN1_DN20594_c0_g2_i1.p1, PCAN1_longiso_PCAN1_DN3073_c0_g2_i…
OG0000000	BOVA2_longiso	n1947	1.0	Terminal	BOVA2_longiso_BOVA2_DN5072_c2_g7_i1.p1	BOVA2_longiso_BOVA2_DN2463_c9_g1_i1.p1
OG0000000	BOVA2_longiso	n1949	1.0	Terminal	BOVA2_longiso_BOVA2_DN1517_c4_g1_i2.p1	BOVA2_longiso_BOVA2_DN4929_c1_g3_i1.p1
OG0000000	N4	n1950	0.04	Non-Terminal	SLON1_longiso_SLON1_DN37312_c0_g1_i1.p1, SLON1_longiso_SLON1_DN10832_c2_g2_i1.p1, CLAE1_longiso_CLAE1_DN13125_c0_g1_i1.p1, BRUG1_longiso_BRUG1_DN3481_c3_g1_i1.p1, SLON1_longiso_SLON1_DN6486_c0_g1_i4.p1, TFER2_longiso_TFER2_DN63599_c0_g1_i1.p1, PCAN1_longiso_PCAN1_DN20594_c0_g2_i1.p1	PCAN1_longiso_PCAN1_DN3073_c0_g2_i1.p1
OG0000000	N4	n1951	0.04	Non-Terminal	SLON1_longiso_SLON1_DN37312_c0_g1_i1.p1, SLON1_longiso_SLON1_DN10832_c2_g2_i1.p1, CLAE1_longiso_CLAE1_DN13125_c0_g1_i1.p1	BRUG1_longiso_BRUG1_DN3481_c3_g1_i1.p1, SLON1_longiso_SLON1_DN6486_c0_g1_i4.p1, TFER2_longiso_TFER2_DN63599_c0_g1_i1.p1, PCAN1_longiso_PCAN1_DN20594_c0_g2_i1.p1
OG0000000	SLON1_longiso	n1953	1.0	Terminal	SLON1_longiso_SLON1_DN37312_c0_g1_i1.p1	SLON1_longiso_SLON1_DN10832_c2_g2_i1.p1
OG0000000	N2	n1958	0.07692307692307693	Non-Terminal	PCAN1_longiso_PCAN1_DN8548_c0_g2_i1.p1, SLON1_longiso_SLON1_DN2788_c0_g5_i1.p1, BZAR1_longiso_BZAR1_DN4627_c1_g2_i1.p1	SLON1_longiso_SLON1_DN2841_c1_g1_i3.p1, PCAN1_longiso_PCAN1_DN1647_c2_g1_i1.p1, TFER2_longiso_TFER2_DN6469_c1_g2_i1.p1, LHOC1_longiso_LHOC1_DN3069_c0_g1_i1.p1, BZAR1_longiso_BZAR1_DN2760_c5_g1_i1.p1, BZAR1_longiso_BZAR1_DN4236_c0_g2_i1.p1, BZAR1_longiso_BZAR1_DN4123_c6_g1_i1.p1, CJAP1_longiso_CJAP1_DN12053_c0_g1_i1.p1, BTRI1_longiso_BTRI1_DN11257_c0_g1_i1.p1, OSCH1_longiso_OSCH1_DN748_c6_g2_i1.p1…
OG0000000	BZAR1_longiso	n1967	1.0	Terminal	BZAR1_longiso_BZAR1_DN2760_c5_g1_i1.p1	BZAR1_longiso_BZAR1_DN4236_c0_g2_i1.p1, BZAR1_longiso_BZAR1_DN4123_c6_g1_i1.p1
OG0000000	BZAR1_longiso	n1968	1.0	Terminal	BZAR1_longiso_BZAR1_DN4236_c0_g2_i1.p1	BZAR1_longiso_BZAR1_DN4123_c6_g1_i1.p1
OG0000000	OSCH1_longiso	n1970	1.0	Terminal	OSCH1_longiso_OSCH1_DN748_c6_g2_i1.p1	OSCH1_longiso_OSCH1_DN19194_c0_g1_i1.p1
OG0000000	N26	n1972	0.15384615384615385	Non-Terminal	SLON1_longiso_SLON1_DN1950_c2_g1_i1.p1, TFER2_longiso_TFER2_DN5041_c0_g1_i1.p1, OSCH1_longiso_OSCH1_DN8933_c1_g2_i1.p1, BRUG1_longiso_BRUG1_DN6257_c0_g2_i1.p1, SLON1_longiso_SLON1_DN9583_c4_g1_i1.p1, OSCH1_longiso_OSCH1_DN3253_c2_g2_i1.p1, OSCH1_longiso_OSCH1_DN1923_c2_g1_i1.p1	OSCH1_longiso_OSCH1_DN2403_c4_g1_i2.p1, TFER2_longiso_TFER2_DN1905_c0_g5_i1.p1
OG0000000	N26	n1973	0.07692307692307693	Non-Terminal	SLON1_longiso_SLON1_DN1950_c2_g1_i1.p1, TFER2_longiso_TFER2_DN5041_c0_g1_i1.p1, OSCH1_longiso_OSCH1_DN8933_c1_g2_i1.p1, BRUG1_longiso_BRUG1_DN6257_c0_g2_i1.p1, SLON1_longiso_SLON1_DN9583_c4_g1_i1.p1, OSCH1_longiso_OSCH1_DN3253_c2_g2_i1.p1	OSCH1_longiso_OSCH1_DN1923_c2_g1_i1.p1
OG0000000	N26	n1974	0.15384615384615385	Non-Terminal	SLON1_longiso_SLON1_DN1950_c2_g1_i1.p1, TFER2_longiso_TFER2_DN5041_c0_g1_i1.p1, OSCH1_longiso_OSCH1_DN8933_c1_g2_i1.p1	BRUG1_longiso_BRUG1_DN6257_c0_g2_i1.p1, SLON1_longiso_SLON1_DN9583_c4_g1_i1.p1, OSCH1_longiso_OSCH1_DN3253_c2_g2_i1.p1
OG0000000	N31	n1981	0.4	Non-Terminal	BRUG1_longiso_BRUG1_DN3446_c5_g1_i1.p1, TFER2_longiso_TFER2_DN3339_c2_g2_i2.p1, BOVA2_longiso_BOVA2_DN2557_c1_g1_i1.p1, SLON1_longiso_SLON1_DN4012_c0_g1_i4.p1, BOVA2_longiso_BOVA2_DN12347_c0_g3_i1.p1, SLON1_longiso_SLON1_DN3389_c0_g1_i5.p1	TFER2_longiso_TFER2_DN9731_c0_g1_i1.p1, SLON1_longiso_SLON1_DN3389_c10_g1_i2.p1
OG0000000	N31	n1984	0.4	Non-Terminal	BOVA2_longiso_BOVA2_DN2557_c1_g1_i1.p1, SLON1_longiso_SLON1_DN4012_c0_g1_i4.p1	BOVA2_longiso_BOVA2_DN12347_c0_g3_i1.p1, SLON1_longiso_SLON1_DN3389_c0_g1_i5.p1
OG0000000	N0	n1989	0.0975609756097561	Non-Terminal	CNIP1_longiso_CNIP1_DN7915_c0_g1_i2.p1, BZAR1_longiso_BZAR1_DN6844_c0_g2_i3.p1, LAMA1_longiso_LAMA1_DN0_c0_g36522_i1.p1, CJAP1_longiso_CJAP1_DN23004_c0_g1_i1.p1, PBRE1_longiso_PBRE1_DN435_c1_g1_i2.p1, AANG1_longiso_AANG1_DN1052_c0_g1_i7.p1, AANG1_longiso_AANG1_DN13781_c0_g1_i1.p1, AANG1_longiso_AANG1_DN4197_c0_g1_i1.p1, BZAR1_longiso_BZAR1_DN3464_c0_g7_i1.p1, BZAR1_longiso_BZAR1_DN49_c0_g2_i2.p1,…	PCAN1_longiso_PCAN1_DN7817_c6_g5_i1.p1, SLON1_longiso_SLON1_DN1932_c0_g4_i1.p1, BOVA2_longiso_BOVA2_DN1839_c13_g1_i1.p2, PCAN1_longiso_PCAN1_DN5968_c2_g2_i1.p1, BZAR1_longiso_BZAR1_DN1299_c0_g1_i5.p2, BZAR1_longiso_BZAR1_DN6834_c4_g1_i1.p1, BZAR1_longiso_BZAR1_DN1273_c3_g2_i1.p1, PCAN1_longiso_PCAN1_DN7374_c1_g3_i1.p1, SLON1_longiso_SLON1_DN3450_c1_g1_i1.p1
OG0000000	N0	n1990	0.07317073170731707	Non-Terminal	CNIP1_longiso_CNIP1_DN7915_c0_g1_i2.p1, BZAR1_longiso_BZAR1_DN6844_c0_g2_i3.p1, LAMA1_longiso_LAMA1_DN0_c0_g36522_i1.p1, CJAP1_longiso_CJAP1_DN23004_c0_g1_i1.p1, PBRE1_longiso_PBRE1_DN435_c1_g1_i2.p1, AANG1_longiso_AANG1_DN1052_c0_g1_i7.p1, AANG1_longiso_AANG1_DN13781_c0_g1_i1.p1, AANG1_longiso_AANG1_DN4197_c0_g1_i1.p1, BZAR1_longiso_BZAR1_DN3464_c0_g7_i1.p1, BZAR1_longiso_BZAR1_DN49_c0_g2_i2.p1,…	SLON1_longiso_SLON1_DN3580_c0_g1_i3.p1, PNIG1_longiso_PNIG1_DN7084_c7_g1_i1.p1, PBRE1_longiso_PBRE1_DN1684_c10_g1_i2.p1, BTRI1_longiso_BTRI1_DN17254_c0_g1_i1.p1, PCAN1_longiso_PCAN1_DN12763_c0_g1_i1.p1
OG0000000	N0	n1991	0.04878048780487805	Non-Terminal	CNIP1_longiso_CNIP1_DN7915_c0_g1_i2.p1, BZAR1_longiso_BZAR1_DN6844_c0_g2_i3.p1, LAMA1_longiso_LAMA1_DN0_c0_g36522_i1.p1, CJAP1_longiso_CJAP1_DN23004_c0_g1_i1.p1, PBRE1_longiso_PBRE1_DN435_c1_g1_i2.p1, AANG1_longiso_AANG1_DN1052_c0_g1_i7.p1, AANG1_longiso_AANG1_DN13781_c0_g1_i1.p1, AANG1_longiso_AANG1_DN4197_c0_g1_i1.p1	BZAR1_longiso_BZAR1_DN3464_c0_g7_i1.p1, BZAR1_longiso_BZAR1_DN49_c0_g2_i2.p1, LHIN1_longiso_LHIN1_DN8452_c0_g1_i1.p1, SLON1_longiso_SLON1_DN12897_c1_g1_i1.p1, CJAP1_longiso_CJAP1_DN13944_c2_g3_i1.p1, OSCH1_longiso_OSCH1_DN2567_c10_g1_i1.p1, BTRI1_longiso_BTRI1_DN10136_c3_g1_i1.p1, BOVA2_longiso_BOVA2_DN8740_c1_g1_i1.p1, LCUE1_longiso_LCUE1_DN19189_c0_g1_i2.p1
OG0000000	AANG1_longiso	n1997	1.0	Terminal	AANG1_longiso_AANG1_DN1052_c0_g1_i7.p1	AANG1_longiso_AANG1_DN13781_c0_g1_i1.p1, AANG1_longiso_AANG1_DN4197_c0_g1_i1.p1
OG0000000	AANG1_longiso	n1998	1.0	Terminal	AANG1_longiso_AANG1_DN13781_c0_g1_i1.p1	AANG1_longiso_AANG1_DN4197_c0_g1_i1.p1
OG0000000	BZAR1_longiso	n2000	1.0	Terminal	BZAR1_longiso_BZAR1_DN3464_c0_g7_i1.p1	BZAR1_longiso_BZAR1_DN49_c0_g2_i2.p1
OG0000000	N28	n2011	0.25	Non-Terminal	PCAN1_longiso_PCAN1_DN7817_c6_g5_i1.p1, SLON1_longiso_SLON1_DN1932_c0_g4_i1.p1	BOVA2_longiso_BOVA2_DN1839_c13_g1_i1.p2, PCAN1_longiso_PCAN1_DN5968_c2_g2_i1.p1, BZAR1_longiso_BZAR1_DN1299_c0_g1_i5.p2, BZAR1_longiso_BZAR1_DN6834_c4_g1_i1.p1, BZAR1_longiso_BZAR1_DN1273_c3_g2_i1.p1, PCAN1_longiso_PCAN1_DN7374_c1_g3_i1.p1, SLON1_longiso_SLON1_DN3450_c1_g1_i1.p1
OG0000000	N28	n2015	0.25	Non-Terminal	PCAN1_longiso_PCAN1_DN5968_c2_g2_i1.p1, BZAR1_longiso_BZAR1_DN1299_c0_g1_i5.p2, BZAR1_longiso_BZAR1_DN6834_c4_g1_i1.p1	BZAR1_longiso_BZAR1_DN1273_c3_g2_i1.p1, PCAN1_longiso_PCAN1_DN7374_c1_g3_i1.p1
OG0000000	BZAR1_longiso	n2017	1.0	Terminal	BZAR1_longiso_BZAR1_DN1299_c0_g1_i5.p2	BZAR1_longiso_BZAR1_DN6834_c4_g1_i1.p1
OG0000000	N2	n2020	0.10256410256410256	Non-Terminal	BRUG1_longiso_BRUG1_DN5340_c0_g1_i2.p1, SLON1_longiso_SLON1_DN19818_c0_g3_i1.p2, BOVA2_longiso_BOVA2_DN9690_c0_g1_i1.p1, BZAR1_longiso_BZAR1_DN4800_c0_g1_i4.p1, BZAR1_longiso_BZAR1_DN11216_c0_g1_i1.p1	BZAR1_longiso_BZAR1_DN4627_c2_g1_i3.p1, TFER2_longiso_TFER2_DN13628_c0_g7_i1.p1, SLON1_longiso_SLON1_DN1443_c3_g1_i8.p1, CJAP1_longiso_CJAP1_DN9151_c1_g1_i1.p1, BTRI1_longiso_BTRI1_DN1568_c0_g1_i4.p1, CJAP1_longiso_CJAP1_DN13645_c3_g1_i1.p1, BOVA2_longiso_BOVA2_DN4603_c0_g1_i4.p1, BZAR1_longiso_BZAR1_DN4223_c0_g2_i1.p1, BTRI1_longiso_BTRI1_DN6138_c0_g1_i3.p1, SLON1_longiso_SLON1_DN10834_c0_g1_i1.…
OG0000000	BZAR1_longiso	n2024	1.0	Terminal	BZAR1_longiso_BZAR1_DN4800_c0_g1_i4.p1	BZAR1_longiso_BZAR1_DN11216_c0_g1_i1.p1
OG0000000	N2	n2025	0.20512820512820512	Non-Terminal	BZAR1_longiso_BZAR1_DN4627_c2_g1_i3.p1, TFER2_longiso_TFER2_DN13628_c0_g7_i1.p1, SLON1_longiso_SLON1_DN1443_c3_g1_i8.p1, CJAP1_longiso_CJAP1_DN9151_c1_g1_i1.p1, BTRI1_longiso_BTRI1_DN1568_c0_g1_i4.p1, CJAP1_longiso_CJAP1_DN13645_c3_g1_i1.p1, BOVA2_longiso_BOVA2_DN4603_c0_g1_i4.p1, BZAR1_longiso_BZAR1_DN4223_c0_g2_i1.p1, BTRI1_longiso_BTRI1_DN6138_c0_g1_i3.p1, SLON1_longiso_SLON1_DN10834_c0_g1_i1.…	BSLA1_longiso_BSLA1_DN6873_c0_g1_i1.p1, BSLA1_longiso_BSLA1_DN6095_c1_g1_i1.p1, BOVA2_longiso_BOVA2_DN6619_c0_g3_i3.p1, AANG1_longiso_AANG1_DN293_c6_g1_i1.p1, PMAC3_longiso_PMAC3_DN3322_c1_g3_i1.p1, TFER2_longiso_TFER2_DN6341_c0_g2_i1.p2, CLAE1_longiso_CLAE1_DN14153_c2_g1_i3.p1, SLON1_longiso_SLON1_DN43982_c0_g1_i1.p1, BSLA1_longiso_BSLA1_DN7457_c1_g1_i1.p1, BSLA1_longiso_BSLA1_DN4810_c0_g2_i1.p1…
OG0000000	N2	n2026	0.1282051282051282	Non-Terminal	BZAR1_longiso_BZAR1_DN4627_c2_g1_i3.p1, TFER2_longiso_TFER2_DN13628_c0_g7_i1.p1, SLON1_longiso_SLON1_DN1443_c3_g1_i8.p1, CJAP1_longiso_CJAP1_DN9151_c1_g1_i1.p1, BTRI1_longiso_BTRI1_DN1568_c0_g1_i4.p1, CJAP1_longiso_CJAP1_DN13645_c3_g1_i1.p1, BOVA2_longiso_BOVA2_DN4603_c0_g1_i4.p1, BZAR1_longiso_BZAR1_DN4223_c0_g2_i1.p1	BTRI1_longiso_BTRI1_DN6138_c0_g1_i3.p1, SLON1_longiso_SLON1_DN10834_c0_g1_i1.p1, SLON1_longiso_SLON1_DN2831_c0_g1_i1.p1, BOVA2_longiso_BOVA2_DN7725_c0_g1_i1.p1, BRUG1_longiso_BRUG1_DN14558_c1_g1_i1.p1, TFER2_longiso_TFER2_DN35342_c0_g1_i1.p1, BOVA2_longiso_BOVA2_DN6214_c1_g3_i2.p1, BOVA2_longiso_BOVA2_DN5524_c0_g2_i1.p1, BOVA2_longiso_BOVA2_DN5558_c0_g1_i1.p1, BOVA2_longiso_BOVA2_DN2249_c0_g1_i4.…
OG0000000	N2	n2027	0.05128205128205128	Non-Terminal	BZAR1_longiso_BZAR1_DN4627_c2_g1_i3.p1, TFER2_longiso_TFER2_DN13628_c0_g7_i1.p1, SLON1_longiso_SLON1_DN1443_c3_g1_i8.p1, CJAP1_longiso_CJAP1_DN9151_c1_g1_i1.p1, BTRI1_longiso_BTRI1_DN1568_c0_g1_i4.p1	CJAP1_longiso_CJAP1_DN13645_c3_g1_i1.p1, BOVA2_longiso_BOVA2_DN4603_c0_g1_i4.p1, BZAR1_longiso_BZAR1_DN4223_c0_g2_i1.p1
OG0000000	SLON1_longiso	n2036	1.0	Terminal	SLON1_longiso_SLON1_DN10834_c0_g1_i1.p1	SLON1_longiso_SLON1_DN2831_c0_g1_i1.p1
OG0000000	N31	n2038	0.2	Non-Terminal	BOVA2_longiso_BOVA2_DN7725_c0_g1_i1.p1, BRUG1_longiso_BRUG1_DN14558_c1_g1_i1.p1, TFER2_longiso_TFER2_DN35342_c0_g1_i1.p1, BOVA2_longiso_BOVA2_DN6214_c1_g3_i2.p1, BOVA2_longiso_BOVA2_DN5524_c0_g2_i1.p1	BOVA2_longiso_BOVA2_DN5558_c0_g1_i1.p1, BOVA2_longiso_BOVA2_DN2249_c0_g1_i4.p1
OG0000000	N31	n2039	0.2	Non-Terminal	BOVA2_longiso_BOVA2_DN7725_c0_g1_i1.p1, BRUG1_longiso_BRUG1_DN14558_c1_g1_i1.p1	TFER2_longiso_TFER2_DN35342_c0_g1_i1.p1, BOVA2_longiso_BOVA2_DN6214_c1_g3_i2.p1, BOVA2_longiso_BOVA2_DN5524_c0_g2_i1.p1
OG0000000	BOVA2_longiso	n2042	1.0	Terminal	BOVA2_longiso_BOVA2_DN6214_c1_g3_i2.p1	BOVA2_longiso_BOVA2_DN5524_c0_g2_i1.p1
OG0000000	BOVA2_longiso	n2043	1.0	Terminal	BOVA2_longiso_BOVA2_DN5558_c0_g1_i1.p1	BOVA2_longiso_BOVA2_DN2249_c0_g1_i4.p1
OG0000000	BOVA2_longiso	n2047	1.0	Terminal	BOVA2_longiso_BOVA2_DN3352_c0_g4_i1.p1	BOVA2_longiso_BOVA2_DN3352_c0_g3_i1.p1, BOVA2_longiso_BOVA2_DN5524_c0_g1_i1.p1
OG0000000	BOVA2_longiso	n2048	1.0	Terminal	BOVA2_longiso_BOVA2_DN3352_c0_g3_i1.p1	BOVA2_longiso_BOVA2_DN5524_c0_g1_i1.p1
OG0000000	BSLA1_longiso	n2050	1.0	Terminal	BSLA1_longiso_BSLA1_DN0_c36_g1_i1.p1	BSLA1_longiso_BSLA1_DN3048_c0_g1_i9.p1
OG0000000	N2	n2051	0.05128205128205128	Non-Terminal	BSLA1_longiso_BSLA1_DN6873_c0_g1_i1.p1, BSLA1_longiso_BSLA1_DN6095_c1_g1_i1.p1, BOVA2_longiso_BOVA2_DN6619_c0_g3_i3.p1, AANG1_longiso_AANG1_DN293_c6_g1_i1.p1	PMAC3_longiso_PMAC3_DN3322_c1_g3_i1.p1, TFER2_longiso_TFER2_DN6341_c0_g2_i1.p2, CLAE1_longiso_CLAE1_DN14153_c2_g1_i3.p1, SLON1_longiso_SLON1_DN43982_c0_g1_i1.p1, BSLA1_longiso_BSLA1_DN7457_c1_g1_i1.p1, BSLA1_longiso_BSLA1_DN4810_c0_g2_i1.p1, BSLA1_longiso_BSLA1_DN7134_c0_g1_i1.p1, HRED1_longiso_HRED1_DN3387_c0_g1_i2.p1, BOVA2_longiso_BOVA2_DN4593_c0_g3_i1.p2, PURG1_longiso_PURG1_DN30657_c0_g1_i1.…
OG0000000	BSLA1_longiso	n2053	1.0	Terminal	BSLA1_longiso_BSLA1_DN6873_c0_g1_i1.p1	BSLA1_longiso_BSLA1_DN6095_c1_g1_i1.p1
OG0000000	N2	n2055	0.02564102564102564	Non-Terminal	PMAC3_longiso_PMAC3_DN3322_c1_g3_i1.p1, TFER2_longiso_TFER2_DN6341_c0_g2_i1.p2, CLAE1_longiso_CLAE1_DN14153_c2_g1_i3.p1, SLON1_longiso_SLON1_DN43982_c0_g1_i1.p1	BSLA1_longiso_BSLA1_DN7457_c1_g1_i1.p1, BSLA1_longiso_BSLA1_DN4810_c0_g2_i1.p1, BSLA1_longiso_BSLA1_DN7134_c0_g1_i1.p1, HRED1_longiso_HRED1_DN3387_c0_g1_i2.p1, BOVA2_longiso_BOVA2_DN4593_c0_g3_i1.p2, PURG1_longiso_PURG1_DN30657_c0_g1_i1.p1, BZAR1_longiso_BZAR1_DN3848_c0_g2_i1.p1, OSCH1_longiso_OSCH1_DN6032_c0_g1_i1.p1, BOVA2_longiso_BOVA2_DN4100_c0_g1_i1.p1, BOVA2_longiso_BOVA2_DN6619_c0_g1_i3.p1…
OG0000000	N2	n2059	0.07692307692307693	Non-Terminal	BSLA1_longiso_BSLA1_DN7457_c1_g1_i1.p1, BSLA1_longiso_BSLA1_DN4810_c0_g2_i1.p1, BSLA1_longiso_BSLA1_DN7134_c0_g1_i1.p1, HRED1_longiso_HRED1_DN3387_c0_g1_i2.p1, BOVA2_longiso_BOVA2_DN4593_c0_g3_i1.p2, PURG1_longiso_PURG1_DN30657_c0_g1_i1.p1, BZAR1_longiso_BZAR1_DN3848_c0_g2_i1.p1, OSCH1_longiso_OSCH1_DN6032_c0_g1_i1.p1, BOVA2_longiso_BOVA2_DN4100_c0_g1_i1.p1, BOVA2_longiso_BOVA2_DN6619_c0_g1_i3.p1…	BOVA2_longiso_BOVA2_DN37_c9_g1_i1.p1, BOVA2_longiso_BOVA2_DN2858_c0_g4_i2.p1, BOVA2_longiso_BOVA2_DN4406_c0_g1_i1.p1, SLON1_longiso_SLON1_DN191_c1_g1_i17.p1, BSLA1_longiso_BSLA1_DN6132_c0_g1_i1.p1, BSLA1_longiso_BSLA1_DN6828_c0_g2_i2.p2, BRUG1_longiso_BRUG1_DN3203_c6_g1_i1.p1, BSLA1_longiso_BSLA1_DN6529_c0_g2_i5.p1, BSLA1_longiso_BSLA1_DN4800_c0_g1_i8.p1, BSLA1_longiso_BSLA1_DN592_c2_g1_i1.p1, BS…
OG0000000	BSLA1_longiso	n2061	1.0	Terminal	BSLA1_longiso_BSLA1_DN7457_c1_g1_i1.p1	BSLA1_longiso_BSLA1_DN4810_c0_g2_i1.p1, BSLA1_longiso_BSLA1_DN7134_c0_g1_i1.p1
OG0000000	BSLA1_longiso	n2062	1.0	Terminal	BSLA1_longiso_BSLA1_DN4810_c0_g2_i1.p1	BSLA1_longiso_BSLA1_DN7134_c0_g1_i1.p1
OG0000000	N26	n2064	0.07692307692307693	Non-Terminal	BOVA2_longiso_BOVA2_DN4593_c0_g3_i1.p2, PURG1_longiso_PURG1_DN30657_c0_g1_i1.p1, BZAR1_longiso_BZAR1_DN3848_c0_g2_i1.p1, OSCH1_longiso_OSCH1_DN6032_c0_g1_i1.p1, BOVA2_longiso_BOVA2_DN4100_c0_g1_i1.p1, BOVA2_longiso_BOVA2_DN6619_c0_g1_i3.p1, BOVA2_longiso_BOVA2_DN6564_c0_g1_i13.p1, SLON1_longiso_SLON1_DN27920_c0_g1_i1.p1, OSCH1_longiso_OSCH1_DN8944_c0_g1_i1.p1, SLON1_longiso_SLON1_DN1745_c0_g1_i11…	OSCH1_longiso_OSCH1_DN2039_c3_g1_i1.p1
OG0000000	N26	n2065	0.15384615384615385	Non-Terminal	BOVA2_longiso_BOVA2_DN4593_c0_g3_i1.p2, PURG1_longiso_PURG1_DN30657_c0_g1_i1.p1, BZAR1_longiso_BZAR1_DN3848_c0_g2_i1.p1, OSCH1_longiso_OSCH1_DN6032_c0_g1_i1.p1	BOVA2_longiso_BOVA2_DN4100_c0_g1_i1.p1, BOVA2_longiso_BOVA2_DN6619_c0_g1_i3.p1, BOVA2_longiso_BOVA2_DN6564_c0_g1_i13.p1, SLON1_longiso_SLON1_DN27920_c0_g1_i1.p1, OSCH1_longiso_OSCH1_DN8944_c0_g1_i1.p1, SLON1_longiso_SLON1_DN1745_c0_g1_i11.p1
OG0000000	BOVA2_longiso	n2070	1.0	Terminal	BOVA2_longiso_BOVA2_DN4100_c0_g1_i1.p1	BOVA2_longiso_BOVA2_DN6619_c0_g1_i3.p1, BOVA2_longiso_BOVA2_DN6564_c0_g1_i13.p1
OG0000000	BOVA2_longiso	n2071	1.0	Terminal	BOVA2_longiso_BOVA2_DN6619_c0_g1_i3.p1	BOVA2_longiso_BOVA2_DN6564_c0_g1_i13.p1
OG0000000	N26	n2072	0.07692307692307693	Non-Terminal	SLON1_longiso_SLON1_DN27920_c0_g1_i1.p1, OSCH1_longiso_OSCH1_DN8944_c0_g1_i1.p1	SLON1_longiso_SLON1_DN1745_c0_g1_i11.p1
OG0000000	N26	n2074	0.07692307692307693	Non-Terminal	BOVA2_longiso_BOVA2_DN37_c9_g1_i1.p1, BOVA2_longiso_BOVA2_DN2858_c0_g4_i2.p1	BOVA2_longiso_BOVA2_DN4406_c0_g1_i1.p1, SLON1_longiso_SLON1_DN191_c1_g1_i17.p1, BSLA1_longiso_BSLA1_DN6132_c0_g1_i1.p1, BSLA1_longiso_BSLA1_DN6828_c0_g2_i2.p2, BRUG1_longiso_BRUG1_DN3203_c6_g1_i1.p1, BSLA1_longiso_BSLA1_DN6529_c0_g2_i5.p1, BSLA1_longiso_BSLA1_DN4800_c0_g1_i8.p1, BSLA1_longiso_BSLA1_DN592_c2_g1_i1.p1, BSLA1_longiso_BSLA1_DN3526_c0_g1_i5.p1, BSLA1_longiso_BSLA1_DN3071_c0_g1_i4.p1
OG0000000	BOVA2_longiso	n2075	1.0	Terminal	BOVA2_longiso_BOVA2_DN37_c9_g1_i1.p1	BOVA2_longiso_BOVA2_DN2858_c0_g4_i2.p1
OG0000000	N26	n2076	0.07692307692307693	Non-Terminal	BOVA2_longiso_BOVA2_DN4406_c0_g1_i1.p1, SLON1_longiso_SLON1_DN191_c1_g1_i17.p1, BSLA1_longiso_BSLA1_DN6132_c0_g1_i1.p1, BSLA1_longiso_BSLA1_DN6828_c0_g2_i2.p2, BRUG1_longiso_BRUG1_DN3203_c6_g1_i1.p1, BSLA1_longiso_BSLA1_DN6529_c0_g2_i5.p1, BSLA1_longiso_BSLA1_DN4800_c0_g1_i8.p1, BSLA1_longiso_BSLA1_DN592_c2_g1_i1.p1	BSLA1_longiso_BSLA1_DN3526_c0_g1_i5.p1, BSLA1_longiso_BSLA1_DN3071_c0_g1_i4.p1
OG0000000	N26	n2077	0.07692307692307693	Non-Terminal	BOVA2_longiso_BOVA2_DN4406_c0_g1_i1.p1, SLON1_longiso_SLON1_DN191_c1_g1_i17.p1, BSLA1_longiso_BSLA1_DN6132_c0_g1_i1.p1, BSLA1_longiso_BSLA1_DN6828_c0_g2_i2.p2	BRUG1_longiso_BRUG1_DN3203_c6_g1_i1.p1, BSLA1_longiso_BSLA1_DN6529_c0_g2_i5.p1, BSLA1_longiso_BSLA1_DN4800_c0_g1_i8.p1, BSLA1_longiso_BSLA1_DN592_c2_g1_i1.p1
OG0000000	BSLA1_longiso	n2080	1.0	Terminal	BSLA1_longiso_BSLA1_DN6132_c0_g1_i1.p1	BSLA1_longiso_BSLA1_DN6828_c0_g2_i2.p2
OG0000000	BSLA1_longiso	n2082	1.0	Terminal	BSLA1_longiso_BSLA1_DN6529_c0_g2_i5.p1, BSLA1_longiso_BSLA1_DN4800_c0_g1_i8.p1	BSLA1_longiso_BSLA1_DN592_c2_g1_i1.p1
OG0000000	BSLA1_longiso	n2083	1.0	Terminal	BSLA1_longiso_BSLA1_DN6529_c0_g2_i5.p1	BSLA1_longiso_BSLA1_DN4800_c0_g1_i8.p1
OG0000000	BSLA1_longiso	n2084	1.0	Terminal	BSLA1_longiso_BSLA1_DN3526_c0_g1_i5.p1	BSLA1_longiso_BSLA1_DN3071_c0_g1_i4.p1
OG0000000	N0	n2085	0.0975609756097561	Non-Terminal	CFRI1_longiso_CFRI1_DN3947_c1_g1_i1.p1, PMAC3_longiso_PMAC3_DN6139_c0_g1_i3.p1, NGUT3_longiso_NGUT3_DN27498_c1_g1_i1.p1, NGUT3_longiso_NGUT3_DN8667_c0_g1_i1.p1, PNIG1_longiso_PNIG1_DN6084_c1_g1_i1.p1, PMAC3_longiso_PMAC3_DN21319_c0_g2_i1.p1, PMAC3_longiso_PMAC3_DN24940_c1_g2_i1.p1, PMAC3_longiso_PMAC3_DN1603_c0_g8_i1.p1, PMAC3_longiso_PMAC3_DN7481_c0_g4_i1.p1, PMAC3_longiso_PMAC3_DN21801_c0_g1_i1…	PMAC3_longiso_PMAC3_DN12276_c4_g1_i1.p1, PNIG1_longiso_PNIG1_DN22611_c0_g1_i1.p1, PNIG1_longiso_PNIG1_DN17030_c1_g1_i1.p1, CFUL1_longiso_CFUL1_DN6371_c2_g1_i2.p1, BTRI1_longiso_BTRI1_DN11652_c0_g7_i1.p1, CFRI1_longiso_CFRI1_DN31560_c0_g1_i1.p1, BOVA2_longiso_BOVA2_DN11129_c0_g1_i1.p1, CLAE1_longiso_CLAE1_DN16406_c0_g1_i1.p1, SLON1_longiso_SLON1_DN1783_c12_g1_i5.p1, CFUL1_longiso_CFUL1_DN20804_c0_…
OG0000000	N17	n2087	0.125	Non-Terminal	PMAC3_longiso_PMAC3_DN6139_c0_g1_i3.p1, NGUT3_longiso_NGUT3_DN27498_c1_g1_i1.p1, NGUT3_longiso_NGUT3_DN8667_c0_g1_i1.p1, PNIG1_longiso_PNIG1_DN6084_c1_g1_i1.p1, PMAC3_longiso_PMAC3_DN21319_c0_g2_i1.p1, PMAC3_longiso_PMAC3_DN24940_c1_g2_i1.p1, PMAC3_longiso_PMAC3_DN1603_c0_g8_i1.p1	PMAC3_longiso_PMAC3_DN7481_c0_g4_i1.p1, PMAC3_longiso_PMAC3_DN21801_c0_g1_i1.p1
OG0000000	N17	n2088	0.125	Non-Terminal	PMAC3_longiso_PMAC3_DN6139_c0_g1_i3.p1, NGUT3_longiso_NGUT3_DN27498_c1_g1_i1.p1, NGUT3_longiso_NGUT3_DN8667_c0_g1_i1.p1, PNIG1_longiso_PNIG1_DN6084_c1_g1_i1.p1, PMAC3_longiso_PMAC3_DN21319_c0_g2_i1.p1	PMAC3_longiso_PMAC3_DN24940_c1_g2_i1.p1, PMAC3_longiso_PMAC3_DN1603_c0_g8_i1.p1
OG0000000	N17	n2089	0.25	Non-Terminal	PMAC3_longiso_PMAC3_DN6139_c0_g1_i3.p1, NGUT3_longiso_NGUT3_DN27498_c1_g1_i1.p1	NGUT3_longiso_NGUT3_DN8667_c0_g1_i1.p1, PNIG1_longiso_PNIG1_DN6084_c1_g1_i1.p1, PMAC3_longiso_PMAC3_DN21319_c0_g2_i1.p1
OG0000000	PMAC3_longiso	n2093	1.0	Terminal	PMAC3_longiso_PMAC3_DN24940_c1_g2_i1.p1	PMAC3_longiso_PMAC3_DN1603_c0_g8_i1.p1
OG0000000	PMAC3_longiso	n2094	1.0	Terminal	PMAC3_longiso_PMAC3_DN7481_c0_g4_i1.p1	PMAC3_longiso_PMAC3_DN21801_c0_g1_i1.p1
OG0000000	N0	n2095	0.14634146341463414	Non-Terminal	PMAC3_longiso_PMAC3_DN12276_c4_g1_i1.p1, PNIG1_longiso_PNIG1_DN22611_c0_g1_i1.p1, PNIG1_longiso_PNIG1_DN17030_c1_g1_i1.p1, CFUL1_longiso_CFUL1_DN6371_c2_g1_i2.p1, BTRI1_longiso_BTRI1_DN11652_c0_g7_i1.p1, CFRI1_longiso_CFRI1_DN31560_c0_g1_i1.p1, BOVA2_longiso_BOVA2_DN11129_c0_g1_i1.p1	CLAE1_longiso_CLAE1_DN16406_c0_g1_i1.p1, SLON1_longiso_SLON1_DN1783_c12_g1_i5.p1, CFUL1_longiso_CFUL1_DN20804_c0_g1_i1.p1, AINS1_longiso_AINS1_DN12800_c0_g1_i1.p1, CNIP1_longiso_CNIP1_DN24660_c0_g1_i1.p1, BTRI1_longiso_BTRI1_DN12119_c1_g1_i1.p1, LPAL1_longiso_LPAL1_DN12631_c3_g1_i1.p1, CFRI1_longiso_CFRI1_DN3187_c0_g1_i1.p1, LCUE1_longiso_LCUE1_DN24658_c0_g1_i1.p1, ABIS2_longiso_ABIS2_DN40924_c0_…
OG0000000	PNIG1_longiso	n2100	1.0	Terminal	PNIG1_longiso_PNIG1_DN22611_c0_g1_i1.p1	PNIG1_longiso_PNIG1_DN17030_c1_g1_i1.p1
OG0000000	N0	n2102	0.17073170731707318	Non-Terminal	CLAE1_longiso_CLAE1_DN16406_c0_g1_i1.p1, SLON1_longiso_SLON1_DN1783_c12_g1_i5.p1, CFUL1_longiso_CFUL1_DN20804_c0_g1_i1.p1, AINS1_longiso_AINS1_DN12800_c0_g1_i1.p1, CNIP1_longiso_CNIP1_DN24660_c0_g1_i1.p1, BTRI1_longiso_BTRI1_DN12119_c1_g1_i1.p1, LPAL1_longiso_LPAL1_DN12631_c3_g1_i1.p1, CFRI1_longiso_CFRI1_DN3187_c0_g1_i1.p1, LCUE1_longiso_LCUE1_DN24658_c0_g1_i1.p1, ABIS2_longiso_ABIS2_DN40924_c0_…	BRUG1_longiso_BRUG1_DN7758_c2_g2_i1.p1, SLON1_longiso_SLON1_DN9974_c0_g1_i7.p1, PNIG1_longiso_PNIG1_DN33800_c0_g1_i1.p1, LPAL1_longiso_LPAL1_DN58731_c0_g1_i1.p1, CNIP1_longiso_CNIP1_DN20736_c0_g1_i1.p1, NGUT3_longiso_NGUT3_DN102224_c0_g1_i1.p1, CJAP1_longiso_CJAP1_DN15303_c0_g1_i4.p1, CNIP1_longiso_CNIP1_DN1542_c5_g1_i1.p1, CNIP1_longiso_CNIP1_DN11909_c0_g1_i1.p1, CNIP1_longiso_CNIP1_DN1542_c2_g2…
OG0000000	N0	n2117	0.07317073170731707	Non-Terminal	SLON1_longiso_SLON1_DN9974_c0_g1_i7.p1, PNIG1_longiso_PNIG1_DN33800_c0_g1_i1.p1, LPAL1_longiso_LPAL1_DN58731_c0_g1_i1.p1, CNIP1_longiso_CNIP1_DN20736_c0_g1_i1.p1, NGUT3_longiso_NGUT3_DN102224_c0_g1_i1.p1, CJAP1_longiso_CJAP1_DN15303_c0_g1_i4.p1, CNIP1_longiso_CNIP1_DN1542_c5_g1_i1.p1, CNIP1_longiso_CNIP1_DN11909_c0_g1_i1.p1, CNIP1_longiso_CNIP1_DN1542_c2_g2_i1.p1, CNIP1_longiso_CNIP1_DN11193_c0_g…	PNIG1_longiso_PNIG1_DN9437_c0_g2_i2.p1, PMAC3_longiso_PMAC3_DN8055_c2_g1_i2.p1, PMAC3_longiso_PMAC3_DN16581_c3_g1_i1.p1, PMAC3_longiso_PMAC3_DN47763_c0_g1_i1.p1, PMAC3_longiso_PMAC3_DN12013_c2_g1_i2.p1, LCUE1_longiso_LCUE1_DN72373_c0_g1_i1.p1, PNIG1_longiso_PNIG1_DN23583_c0_g1_i1.p1, PNIG1_longiso_PNIG1_DN10273_c3_g1_i2.p1, PMAC3_longiso_PMAC3_DN8130_c4_g1_i2.p1, PMAC3_longiso_PMAC3_DN10218_c5_g1…
OG0000000	N0	n2118	0.07317073170731707	Non-Terminal	SLON1_longiso_SLON1_DN9974_c0_g1_i7.p1, PNIG1_longiso_PNIG1_DN33800_c0_g1_i1.p1, LPAL1_longiso_LPAL1_DN58731_c0_g1_i1.p1, CNIP1_longiso_CNIP1_DN20736_c0_g1_i1.p1	NGUT3_longiso_NGUT3_DN102224_c0_g1_i1.p1, CJAP1_longiso_CJAP1_DN15303_c0_g1_i4.p1, CNIP1_longiso_CNIP1_DN1542_c5_g1_i1.p1, CNIP1_longiso_CNIP1_DN11909_c0_g1_i1.p1, CNIP1_longiso_CNIP1_DN1542_c2_g2_i1.p1, CNIP1_longiso_CNIP1_DN11193_c0_g1_i2.p1, CNIP1_longiso_CNIP1_DN8454_c2_g1_i1.p1, CNIP1_longiso_CNIP1_DN7513_c3_g1_i3.p1, ABIS2_longiso_ABIS2_DN67579_c0_g2_i1.p1, PMAC3_longiso_PMAC3_DN2350_c0_g2_…
OG0000000	N0	n2123	0.04878048780487805	Non-Terminal	CJAP1_longiso_CJAP1_DN15303_c0_g1_i4.p1, CNIP1_longiso_CNIP1_DN1542_c5_g1_i1.p1, CNIP1_longiso_CNIP1_DN11909_c0_g1_i1.p1, CNIP1_longiso_CNIP1_DN1542_c2_g2_i1.p1, CNIP1_longiso_CNIP1_DN11193_c0_g1_i2.p1, CNIP1_longiso_CNIP1_DN8454_c2_g1_i1.p1, CNIP1_longiso_CNIP1_DN7513_c3_g1_i3.p1	ABIS2_longiso_ABIS2_DN67579_c0_g2_i1.p1, PMAC3_longiso_PMAC3_DN2350_c0_g2_i3.p1, PNIG1_longiso_PNIG1_DN49767_c0_g1_i1.p1, CJAP1_longiso_CJAP1_DN51856_c0_g1_i1.p1, CJAP1_longiso_CJAP1_DN8741_c0_g5_i1.p1, PMAC3_longiso_PMAC3_DN2824_c1_g1_i2.p1, MDEB1_longiso_MDEB1_DN13410_c0_g1_i1.p1, PMAC3_longiso_PMAC3_DN24318_c0_g1_i1.p1, PMAC3_longiso_PMAC3_DN7741_c3_g2_i2.p1, PMAC3_longiso_PMAC3_DN4374_c0_g1_i…
OG0000000	CNIP1_longiso	n2125	1.0	Terminal	CNIP1_longiso_CNIP1_DN1542_c5_g1_i1.p1, CNIP1_longiso_CNIP1_DN11909_c0_g1_i1.p1	CNIP1_longiso_CNIP1_DN1542_c2_g2_i1.p1, CNIP1_longiso_CNIP1_DN11193_c0_g1_i2.p1, CNIP1_longiso_CNIP1_DN8454_c2_g1_i1.p1, CNIP1_longiso_CNIP1_DN7513_c3_g1_i3.p1
OG0000000	CNIP1_longiso	n2126	1.0	Terminal	CNIP1_longiso_CNIP1_DN1542_c5_g1_i1.p1	CNIP1_longiso_CNIP1_DN11909_c0_g1_i1.p1
OG0000000	CNIP1_longiso	n2127	1.0	Terminal	CNIP1_longiso_CNIP1_DN1542_c2_g2_i1.p1, CNIP1_longiso_CNIP1_DN11193_c0_g1_i2.p1, CNIP1_longiso_CNIP1_DN8454_c2_g1_i1.p1	CNIP1_longiso_CNIP1_DN7513_c3_g1_i3.p1
OG0000000	CNIP1_longiso	n2128	1.0	Terminal	CNIP1_longiso_CNIP1_DN1542_c2_g2_i1.p1, CNIP1_longiso_CNIP1_DN11193_c0_g1_i2.p1	CNIP1_longiso_CNIP1_DN8454_c2_g1_i1.p1
OG0000000	CNIP1_longiso	n2129	1.0	Terminal	CNIP1_longiso_CNIP1_DN1542_c2_g2_i1.p1	CNIP1_longiso_CNIP1_DN11193_c0_g1_i2.p1
OG0000000	N0	n2130	0.07317073170731707	Non-Terminal	ABIS2_longiso_ABIS2_DN67579_c0_g2_i1.p1, PMAC3_longiso_PMAC3_DN2350_c0_g2_i3.p1, PNIG1_longiso_PNIG1_DN49767_c0_g1_i1.p1, CJAP1_longiso_CJAP1_DN51856_c0_g1_i1.p1, CJAP1_longiso_CJAP1_DN8741_c0_g5_i1.p1, PMAC3_longiso_PMAC3_DN2824_c1_g1_i2.p1, MDEB1_longiso_MDEB1_DN13410_c0_g1_i1.p1, PMAC3_longiso_PMAC3_DN24318_c0_g1_i1.p1, PMAC3_longiso_PMAC3_DN7741_c3_g2_i2.p1, PMAC3_longiso_PMAC3_DN4374_c0_g1_i…	PMAC3_longiso_PMAC3_DN65174_c0_g1_i1.p1, PNIG1_longiso_PNIG1_DN10652_c2_g1_i2.p2, PNIG1_longiso_PNIG1_DN2586_c8_g1_i1.p1, PNIG1_longiso_PNIG1_DN4547_c0_g3_i1.p1, CNIP1_longiso_CNIP1_DN42948_c0_g1_i1.p1, CNIP1_longiso_CNIP1_DN2011_c1_g6_i1.p1, CNIP1_longiso_CNIP1_DN7513_c2_g1_i5.p1, PNIG1_longiso_PNIG1_DN29178_c0_g1_i1.p1, PMAC3_longiso_PMAC3_DN18197_c0_g1_i1.p1, PMAC3_longiso_PMAC3_DN69549_c0_g1_…
OG0000000	N3	n2132	0.07142857142857142	Non-Terminal	PMAC3_longiso_PMAC3_DN2350_c0_g2_i3.p1, PNIG1_longiso_PNIG1_DN49767_c0_g1_i1.p1, CJAP1_longiso_CJAP1_DN51856_c0_g1_i1.p1, CJAP1_longiso_CJAP1_DN8741_c0_g5_i1.p1, PMAC3_longiso_PMAC3_DN2824_c1_g1_i2.p1, MDEB1_longiso_MDEB1_DN13410_c0_g1_i1.p1	PMAC3_longiso_PMAC3_DN24318_c0_g1_i1.p1, PMAC3_longiso_PMAC3_DN7741_c3_g2_i2.p1, PMAC3_longiso_PMAC3_DN4374_c0_g1_i1.p1
OG0000000	N3	n2133	0.07142857142857142	Non-Terminal	PMAC3_longiso_PMAC3_DN2350_c0_g2_i3.p1, PNIG1_longiso_PNIG1_DN49767_c0_g1_i1.p1, CJAP1_longiso_CJAP1_DN51856_c0_g1_i1.p1, CJAP1_longiso_CJAP1_DN8741_c0_g5_i1.p1	PMAC3_longiso_PMAC3_DN2824_c1_g1_i2.p1, MDEB1_longiso_MDEB1_DN13410_c0_g1_i1.p1
OG0000000	CJAP1_longiso	n2136	1.0	Terminal	CJAP1_longiso_CJAP1_DN51856_c0_g1_i1.p1	CJAP1_longiso_CJAP1_DN8741_c0_g5_i1.p1
OG0000000	PMAC3_longiso	n2138	1.0	Terminal	PMAC3_longiso_PMAC3_DN24318_c0_g1_i1.p1	PMAC3_longiso_PMAC3_DN7741_c3_g2_i2.p1, PMAC3_longiso_PMAC3_DN4374_c0_g1_i1.p1
OG0000000	PMAC3_longiso	n2139	1.0	Terminal	PMAC3_longiso_PMAC3_DN7741_c3_g2_i2.p1	PMAC3_longiso_PMAC3_DN4374_c0_g1_i1.p1
OG0000000	N0	n2140	0.07317073170731707	Non-Terminal	PMAC3_longiso_PMAC3_DN65174_c0_g1_i1.p1, PNIG1_longiso_PNIG1_DN10652_c2_g1_i2.p2, PNIG1_longiso_PNIG1_DN2586_c8_g1_i1.p1, PNIG1_longiso_PNIG1_DN4547_c0_g3_i1.p1, CNIP1_longiso_CNIP1_DN42948_c0_g1_i1.p1, CNIP1_longiso_CNIP1_DN2011_c1_g6_i1.p1, CNIP1_longiso_CNIP1_DN7513_c2_g1_i5.p1, PNIG1_longiso_PNIG1_DN29178_c0_g1_i1.p1, PMAC3_longiso_PMAC3_DN18197_c0_g1_i1.p1, PMAC3_longiso_PMAC3_DN69549_c0_g1_…	PNIG1_longiso_PNIG1_DN8993_c1_g1_i1.p1, LAMA1_longiso_LAMA1_DN0_c0_g25789_i1.p1, LCUE1_longiso_LCUE1_DN6193_c0_g1_i1.p1, LCUE1_longiso_LCUE1_DN1655_c0_g3_i2.p1, LPAL1_longiso_LPAL1_DN17626_c5_g1_i1.p1, PMAC3_longiso_PMAC3_DN11240_c0_g3_i1.p1, PMAC3_longiso_PMAC3_DN10195_c1_g2_i1.p1, PMAC3_longiso_PMAC3_DN4310_c1_g4_i2.p1, PMAC3_longiso_PMAC3_DN5196_c3_g1_i1.p1, PNIG1_longiso_PNIG1_DN5038_c1_g1_i1…
OG0000000	N0	n2141	0.04878048780487805	Non-Terminal	PMAC3_longiso_PMAC3_DN65174_c0_g1_i1.p1, PNIG1_longiso_PNIG1_DN10652_c2_g1_i2.p2, PNIG1_longiso_PNIG1_DN2586_c8_g1_i1.p1, PNIG1_longiso_PNIG1_DN4547_c0_g3_i1.p1, CNIP1_longiso_CNIP1_DN42948_c0_g1_i1.p1, CNIP1_longiso_CNIP1_DN2011_c1_g6_i1.p1, CNIP1_longiso_CNIP1_DN7513_c2_g1_i5.p1, PNIG1_longiso_PNIG1_DN29178_c0_g1_i1.p1, PMAC3_longiso_PMAC3_DN18197_c0_g1_i1.p1, PMAC3_longiso_PMAC3_DN69549_c0_g1_…	PNIG1_longiso_PNIG1_DN18132_c8_g1_i1.p1, CNIP1_longiso_CNIP1_DN31165_c0_g1_i1.p1, CNIP1_longiso_CNIP1_DN7205_c0_g2_i1.p1, CNIP1_longiso_CNIP1_DN1645_c3_g2_i1.p1, CNIP1_longiso_CNIP1_DN6330_c0_g1_i6.p1
OG0000000	N0	n2142	0.07317073170731707	Non-Terminal	PMAC3_longiso_PMAC3_DN65174_c0_g1_i1.p1, PNIG1_longiso_PNIG1_DN10652_c2_g1_i2.p2, PNIG1_longiso_PNIG1_DN2586_c8_g1_i1.p1, PNIG1_longiso_PNIG1_DN4547_c0_g3_i1.p1, CNIP1_longiso_CNIP1_DN42948_c0_g1_i1.p1	CNIP1_longiso_CNIP1_DN2011_c1_g6_i1.p1, CNIP1_longiso_CNIP1_DN7513_c2_g1_i5.p1, PNIG1_longiso_PNIG1_DN29178_c0_g1_i1.p1, PMAC3_longiso_PMAC3_DN18197_c0_g1_i1.p1, PMAC3_longiso_PMAC3_DN69549_c0_g1_i1.p2
OG0000000	PNIG1_longiso	n2145	1.0	Terminal	PNIG1_longiso_PNIG1_DN10652_c2_g1_i2.p2, PNIG1_longiso_PNIG1_DN2586_c8_g1_i1.p1	PNIG1_longiso_PNIG1_DN4547_c0_g3_i1.p1
OG0000000	PNIG1_longiso	n2146	1.0	Terminal	PNIG1_longiso_PNIG1_DN10652_c2_g1_i2.p2	PNIG1_longiso_PNIG1_DN2586_c8_g1_i1.p1
OG0000000	CNIP1_longiso	n2148	1.0	Terminal	CNIP1_longiso_CNIP1_DN2011_c1_g6_i1.p1	CNIP1_longiso_CNIP1_DN7513_c2_g1_i5.p1
OG0000000	PMAC3_longiso	n2150	1.0	Terminal	PMAC3_longiso_PMAC3_DN18197_c0_g1_i1.p1	PMAC3_longiso_PMAC3_DN69549_c0_g1_i1.p2
OG0000000	CNIP1_longiso	n2152	1.0	Terminal	CNIP1_longiso_CNIP1_DN31165_c0_g1_i1.p1, CNIP1_longiso_CNIP1_DN7205_c0_g2_i1.p1, CNIP1_longiso_CNIP1_DN1645_c3_g2_i1.p1	CNIP1_longiso_CNIP1_DN6330_c0_g1_i6.p1
OG0000000	CNIP1_longiso	n2153	1.0	Terminal	CNIP1_longiso_CNIP1_DN31165_c0_g1_i1.p1	CNIP1_longiso_CNIP1_DN7205_c0_g2_i1.p1, CNIP1_longiso_CNIP1_DN1645_c3_g2_i1.p1
OG0000000	CNIP1_longiso	n2154	1.0	Terminal	CNIP1_longiso_CNIP1_DN7205_c0_g2_i1.p1	CNIP1_longiso_CNIP1_DN1645_c3_g2_i1.p1
OG0000000	N0	n2155	0.04878048780487805	Non-Terminal	PNIG1_longiso_PNIG1_DN8993_c1_g1_i1.p1, LAMA1_longiso_LAMA1_DN0_c0_g25789_i1.p1, LCUE1_longiso_LCUE1_DN6193_c0_g1_i1.p1, LCUE1_longiso_LCUE1_DN1655_c0_g3_i2.p1, LPAL1_longiso_LPAL1_DN17626_c5_g1_i1.p1, PMAC3_longiso_PMAC3_DN11240_c0_g3_i1.p1, PMAC3_longiso_PMAC3_DN10195_c1_g2_i1.p1, PMAC3_longiso_PMAC3_DN4310_c1_g4_i2.p1, PMAC3_longiso_PMAC3_DN5196_c3_g1_i1.p1, PNIG1_longiso_PNIG1_DN5038_c1_g1_i1…	PNIG1_longiso_PNIG1_DN22158_c4_g1_i1.p1, PNIG1_longiso_PNIG1_DN14547_c0_g5_i2.p1, PNIG1_longiso_PNIG1_DN24005_c1_g2_i1.p1, PNIG1_longiso_PNIG1_DN10937_c1_g1_i1.p1, PNIG1_longiso_PNIG1_DN6230_c1_g1_i3.p1, PMAC3_longiso_PMAC3_DN78927_c0_g1_i1.p1
OG0000000	N0	n2156	0.024390243902439025	Non-Terminal	PNIG1_longiso_PNIG1_DN8993_c1_g1_i1.p1, LAMA1_longiso_LAMA1_DN0_c0_g25789_i1.p1, LCUE1_longiso_LCUE1_DN6193_c0_g1_i1.p1, LCUE1_longiso_LCUE1_DN1655_c0_g3_i2.p1	LPAL1_longiso_LPAL1_DN17626_c5_g1_i1.p1, PMAC3_longiso_PMAC3_DN11240_c0_g3_i1.p1, PMAC3_longiso_PMAC3_DN10195_c1_g2_i1.p1, PMAC3_longiso_PMAC3_DN4310_c1_g4_i2.p1, PMAC3_longiso_PMAC3_DN5196_c3_g1_i1.p1, PNIG1_longiso_PNIG1_DN5038_c1_g1_i1.p1, PNIG1_longiso_PNIG1_DN42927_c0_g1_i1.p1, ABIS2_longiso_ABIS2_DN54916_c0_g1_i1.p1, CLAE1_longiso_CLAE1_DN12863_c0_g1_i2.p1, PMAC3_longiso_PMAC3_DN8977_c7_g1_…
OG0000000	LCUE1_longiso	n2159	1.0	Terminal	LCUE1_longiso_LCUE1_DN6193_c0_g1_i1.p1	LCUE1_longiso_LCUE1_DN1655_c0_g3_i2.p1
OG0000000	N2	n2162	0.02564102564102564	Non-Terminal	PMAC3_longiso_PMAC3_DN11240_c0_g3_i1.p1, PMAC3_longiso_PMAC3_DN10195_c1_g2_i1.p1, PMAC3_longiso_PMAC3_DN4310_c1_g4_i2.p1, PMAC3_longiso_PMAC3_DN5196_c3_g1_i1.p1, PNIG1_longiso_PNIG1_DN5038_c1_g1_i1.p1, PNIG1_longiso_PNIG1_DN42927_c0_g1_i1.p1, ABIS2_longiso_ABIS2_DN54916_c0_g1_i1.p1, CLAE1_longiso_CLAE1_DN12863_c0_g1_i2.p1, PMAC3_longiso_PMAC3_DN8977_c7_g1_i1.p1, PMAC3_longiso_PMAC3_DN10195_c0_g4_…	PNIG1_longiso_PNIG1_DN19209_c0_g1_i1.p1
OG0000000	N2	n2163	0.02564102564102564	Non-Terminal	PMAC3_longiso_PMAC3_DN11240_c0_g3_i1.p1, PMAC3_longiso_PMAC3_DN10195_c1_g2_i1.p1, PMAC3_longiso_PMAC3_DN4310_c1_g4_i2.p1, PMAC3_longiso_PMAC3_DN5196_c3_g1_i1.p1, PNIG1_longiso_PNIG1_DN5038_c1_g1_i1.p1, PNIG1_longiso_PNIG1_DN42927_c0_g1_i1.p1, ABIS2_longiso_ABIS2_DN54916_c0_g1_i1.p1, CLAE1_longiso_CLAE1_DN12863_c0_g1_i2.p1, PMAC3_longiso_PMAC3_DN8977_c7_g1_i1.p1, PMAC3_longiso_PMAC3_DN10195_c0_g4_…	PNIG1_longiso_PNIG1_DN9850_c0_g1_i1.p1
OG0000000	N2	n2164	0.05128205128205128	Non-Terminal	PMAC3_longiso_PMAC3_DN11240_c0_g3_i1.p1, PMAC3_longiso_PMAC3_DN10195_c1_g2_i1.p1, PMAC3_longiso_PMAC3_DN4310_c1_g4_i2.p1, PMAC3_longiso_PMAC3_DN5196_c3_g1_i1.p1, PNIG1_longiso_PNIG1_DN5038_c1_g1_i1.p1	PNIG1_longiso_PNIG1_DN42927_c0_g1_i1.p1, ABIS2_longiso_ABIS2_DN54916_c0_g1_i1.p1, CLAE1_longiso_CLAE1_DN12863_c0_g1_i2.p1, PMAC3_longiso_PMAC3_DN8977_c7_g1_i1.p1, PMAC3_longiso_PMAC3_DN10195_c0_g4_i1.p1
OG0000000	PMAC3_longiso	n2166	1.0	Terminal	PMAC3_longiso_PMAC3_DN11240_c0_g3_i1.p1, PMAC3_longiso_PMAC3_DN10195_c1_g2_i1.p1, PMAC3_longiso_PMAC3_DN4310_c1_g4_i2.p1	PMAC3_longiso_PMAC3_DN5196_c3_g1_i1.p1
OG0000000	PMAC3_longiso	n2167	1.0	Terminal	PMAC3_longiso_PMAC3_DN11240_c0_g3_i1.p1, PMAC3_longiso_PMAC3_DN10195_c1_g2_i1.p1	PMAC3_longiso_PMAC3_DN4310_c1_g4_i2.p1
OG0000000	PMAC3_longiso	n2168	1.0	Terminal	PMAC3_longiso_PMAC3_DN11240_c0_g3_i1.p1	PMAC3_longiso_PMAC3_DN10195_c1_g2_i1.p1
OG0000000	PMAC3_longiso	n2172	1.0	Terminal	PMAC3_longiso_PMAC3_DN8977_c7_g1_i1.p1	PMAC3_longiso_PMAC3_DN10195_c0_g4_i1.p1
OG0000000	PNIG1_longiso	n2174	1.0	Terminal	PNIG1_longiso_PNIG1_DN22158_c4_g1_i1.p1, PNIG1_longiso_PNIG1_DN14547_c0_g5_i2.p1, PNIG1_longiso_PNIG1_DN24005_c1_g2_i1.p1, PNIG1_longiso_PNIG1_DN10937_c1_g1_i1.p1	PNIG1_longiso_PNIG1_DN6230_c1_g1_i3.p1
OG0000000	PNIG1_longiso	n2175	1.0	Terminal	PNIG1_longiso_PNIG1_DN22158_c4_g1_i1.p1, PNIG1_longiso_PNIG1_DN14547_c0_g5_i2.p1, PNIG1_longiso_PNIG1_DN24005_c1_g2_i1.p1	PNIG1_longiso_PNIG1_DN10937_c1_g1_i1.p1
OG0000000	PNIG1_longiso	n2176	1.0	Terminal	PNIG1_longiso_PNIG1_DN22158_c4_g1_i1.p1, PNIG1_longiso_PNIG1_DN14547_c0_g5_i2.p1	PNIG1_longiso_PNIG1_DN24005_c1_g2_i1.p1
OG0000000	PNIG1_longiso	n2177	1.0	Terminal	PNIG1_longiso_PNIG1_DN22158_c4_g1_i1.p1	PNIG1_longiso_PNIG1_DN14547_c0_g5_i2.p1
OG0000000	N17	n2178	0.25	Non-Terminal	PNIG1_longiso_PNIG1_DN9437_c0_g2_i2.p1, PMAC3_longiso_PMAC3_DN8055_c2_g1_i2.p1, PMAC3_longiso_PMAC3_DN16581_c3_g1_i1.p1, PMAC3_longiso_PMAC3_DN47763_c0_g1_i1.p1	PMAC3_longiso_PMAC3_DN12013_c2_g1_i2.p1, LCUE1_longiso_LCUE1_DN72373_c0_g1_i1.p1, PNIG1_longiso_PNIG1_DN23583_c0_g1_i1.p1, PNIG1_longiso_PNIG1_DN10273_c3_g1_i2.p1, PMAC3_longiso_PMAC3_DN8130_c4_g1_i2.p1, PMAC3_longiso_PMAC3_DN10218_c5_g1_i1.p1, PMAC3_longiso_PMAC3_DN7481_c0_g3_i1.p1, PNIG1_longiso_PNIG1_DN12621_c2_g1_i1.p1, PNIG1_longiso_PNIG1_DN6324_c1_g1_i1.p1
OG0000000	PMAC3_longiso	n2180	1.0	Terminal	PMAC3_longiso_PMAC3_DN8055_c2_g1_i2.p1	PMAC3_longiso_PMAC3_DN16581_c3_g1_i1.p1, PMAC3_longiso_PMAC3_DN47763_c0_g1_i1.p1
OG0000000	PMAC3_longiso	n2181	1.0	Terminal	PMAC3_longiso_PMAC3_DN16581_c3_g1_i1.p1	PMAC3_longiso_PMAC3_DN47763_c0_g1_i1.p1
OG0000000	N17	n2182	0.25	Non-Terminal	PMAC3_longiso_PMAC3_DN12013_c2_g1_i2.p1, LCUE1_longiso_LCUE1_DN72373_c0_g1_i1.p1, PNIG1_longiso_PNIG1_DN23583_c0_g1_i1.p1, PNIG1_longiso_PNIG1_DN10273_c3_g1_i2.p1	PMAC3_longiso_PMAC3_DN8130_c4_g1_i2.p1, PMAC3_longiso_PMAC3_DN10218_c5_g1_i1.p1, PMAC3_longiso_PMAC3_DN7481_c0_g3_i1.p1, PNIG1_longiso_PNIG1_DN12621_c2_g1_i1.p1, PNIG1_longiso_PNIG1_DN6324_c1_g1_i1.p1
OG0000000	PNIG1_longiso	n2185	1.0	Terminal	PNIG1_longiso_PNIG1_DN23583_c0_g1_i1.p1	PNIG1_longiso_PNIG1_DN10273_c3_g1_i2.p1
OG0000000	PMAC3_longiso	n2187	1.0	Terminal	PMAC3_longiso_PMAC3_DN8130_c4_g1_i2.p1, PMAC3_longiso_PMAC3_DN10218_c5_g1_i1.p1	PMAC3_longiso_PMAC3_DN7481_c0_g3_i1.p1
OG0000000	PMAC3_longiso	n2188	1.0	Terminal	PMAC3_longiso_PMAC3_DN8130_c4_g1_i2.p1	PMAC3_longiso_PMAC3_DN10218_c5_g1_i1.p1
OG0000000	PNIG1_longiso	n2189	1.0	Terminal	PNIG1_longiso_PNIG1_DN12621_c2_g1_i1.p1	PNIG1_longiso_PNIG1_DN6324_c1_g1_i1.p1
OG0000000	N0	n2191	0.024390243902439025	Non-Terminal	CJAP1_longiso_CJAP1_DN6989_c1_g1_i1.p1, CJAP1_longiso_CJAP1_DN13432_c8_g1_i1.p1, CJAP1_longiso_CJAP1_DN10974_c2_g1_i2.p1, CJAP1_longiso_CJAP1_DN8167_c1_g2_i1.p2, CJAP1_longiso_CJAP1_DN10091_c2_g1_i1.p1, CJAP1_longiso_CJAP1_DN9784_c1_g1_i1.p1	CJAP1_longiso_CJAP1_DN10315_c0_g2_i1.p1, CJAP1_longiso_CJAP1_DN9163_c0_g2_i1.p1, CJAP1_longiso_CJAP1_DN11635_c3_g4_i1.p1, CJAP1_longiso_CJAP1_DN53527_c0_g1_i1.p1, CJAP1_longiso_CJAP1_DN9784_c0_g3_i1.p1, CJAP1_longiso_CJAP1_DN10134_c1_g1_i1.p1, CNIP1_longiso_CNIP1_DN6245_c1_g1_i1.p1, CNIP1_longiso_CNIP1_DN915_c4_g1_i2.p1, PNIG1_longiso_PNIG1_DN58888_c0_g1_i1.p1, HMEG1_longiso_HMEG1_DN16012_c0_g1_i…
OG0000000	CJAP1_longiso	n2192	1.0	Terminal	CJAP1_longiso_CJAP1_DN6989_c1_g1_i1.p1, CJAP1_longiso_CJAP1_DN13432_c8_g1_i1.p1, CJAP1_longiso_CJAP1_DN10974_c2_g1_i2.p1, CJAP1_longiso_CJAP1_DN8167_c1_g2_i1.p2	CJAP1_longiso_CJAP1_DN10091_c2_g1_i1.p1, CJAP1_longiso_CJAP1_DN9784_c1_g1_i1.p1
OG0000000	CJAP1_longiso	n2193	1.0	Terminal	CJAP1_longiso_CJAP1_DN6989_c1_g1_i1.p1, CJAP1_longiso_CJAP1_DN13432_c8_g1_i1.p1	CJAP1_longiso_CJAP1_DN10974_c2_g1_i2.p1, CJAP1_longiso_CJAP1_DN8167_c1_g2_i1.p2
OG0000000	CJAP1_longiso	n2194	1.0	Terminal	CJAP1_longiso_CJAP1_DN6989_c1_g1_i1.p1	CJAP1_longiso_CJAP1_DN13432_c8_g1_i1.p1
OG0000000	CJAP1_longiso	n2195	1.0	Terminal	CJAP1_longiso_CJAP1_DN10974_c2_g1_i2.p1	CJAP1_longiso_CJAP1_DN8167_c1_g2_i1.p2
[truncated: 90,439 more rows]
