# Supplementary material for: Parallel and convergent genomic changes underlie independent subterranean colonization across beetles
Source: Nat Commun. 2023 Jun 29;14:3842. doi: 10.1038/s41467-023-39603-1 (PMC10310748; doi:10.1038/s41467-023-39603-1)
Supplement: Supplementary file 13 — Source Data [file 41467_2023_39603_MOESM13_ESM.zip › Source_Data_Figures_github/Source_data_2/Fig2a_Gain_Loss_Reconstruction_BadiRate/itol_multibar_plot_lineage_specific_events.txt]

DATASET_MULTIBAR
SEPARATOR TAB
DATASET_LABEL	DupEvents_GENES_OGs_Losses_Gains_specific_MultiBARS
COLOR	#ff0000
FIELD_COLORS	#0000ff	#b300ff	#ff8400	#b300ff	#ff8400
FIELD_LABELS	Duplication_events	Copy_Losses	Copy_Gains	OG_contracted	OG_expanded
DATA
AANG1_70	70	450	1473	435	1087
ABIS2_2057	2057	607	8132	558	3974
AGLA1_3427	3427	582	6542	530	2929
AINS1_343	343	890	4220	789	2695
APLA1_2866	2866	1007	5576	905	3264
BOVA2_390	390	1656	1317	1511	868
BRUG1_364	364	425	2720	337	1723
BSLA1_359	359	486	3952	472	2305
BTRI1_256	256	960	3867	848	2401
BZAR1_705	705	388	4585	381	2535
CFRI1_302	302	1260	4413	1046	3029
CFUL1_561	561	592	3636	549	2180
CJAP1_1723	1723	832	5315	767	2329
CLAE1_585	585	1289	5942	1023	3524
CNIG1_815	815	1881	4907	1650	2726
CNIP1_2207	2207	12391	5222	3413	2496
DPON1_2170	2170	626	4674	551	2883
GMAR2_961	961	1431	5042	1214	2856
HMEG1_8056	8056	616	18225	537	7376
HRED1_1104	1104	1038	4685	899	2820
LAMA1_1153	1153	2026	2286	1696	1206
LCUE1_299	299	1729	3595	1546	2302
LHIN1_263	263	1658	3390	1426	2311
LHOC1_44	44	652	1036	615	823
LNIG1_456	456	1002	4341	808	2875
LPAL1_200	200	1608	3617	1278	2270
MDEB1_741	741	1289	3952	1091	2582
MMOL1_1584	1584	11041	5117	3899	2659
NGUT3_1051	1051	973	5060	856	2842
NVES1_2076	2076	963	5261	829	2920
OSCH1_264	264	540	3441	509	2139
OTAU1_3222	3222	878	6887	773	3234
PBRE1_117	117	407	3309	386	2109
PCAN1_174	174	569	2991	515	1982
PMAC3_788	788	890	3707	776	2230
PNIG1_570	570	581	3100	516	1950
PPYR3_3488	3488	951	6624	813	2699
PURG1_194	194	715	2683	666	1749
SLON1_201	201	653	2009	611	1408
TCAS1_2860	2860	1103	5234	1009	2970
TFER2_155	155	923	1504	843	1032
