# Supplementary material for: Parallel and convergent genomic changes underlie independent subterranean colonization across beetles
Source: Nat Commun. 2023 Jun 29;14:3842. doi: 10.1038/s41467-023-39603-1 (PMC10310748; doi:10.1038/s41467-023-39603-1)
Supplement: Supplementary file 13 — Source Data [file 41467_2023_39603_MOESM13_ESM.zip › Source_Data_Figures_github/Source_data_2/Fig2a_Gain_Loss_Reconstruction_BadiRate/itol_polar_charts_scaled_phylo.txt]

DATASET_PIECHART
SEPARATOR	TAB
DATASET_LABEL	combined_chart_GENES_OG_POLAR_2
COLOR	#ff0000
FIELD_COLORS	rgba(179, 0, 255, 0.8)	rgba(55, 133, 0, 0.8)	rgba(37, 255, 0, 0.8)	rgba(255, 132, 0, 0.8)	
FIELD_LABELS	Gene_losses	OG_contracted	OG_expanded	Gene_gains
MAXIMUM_SIZE	50
POLAR_AREA_DIAGRAM	1
BORDER_COLOR	#ffffff
BORDER_WIDTH	0.5
DATA
I2	0.5	374,7821034	3156	1275	75	92
I4	0.5	1000	8992	2366	360	412
I5	0.5	98,11571346	564	506	97	98
I6	0.5	63,50128663	277	247	161	163
I7	0.5	7,470739603	54	52	32	35
I8	0.5	61,09404831	122	109	290	298
I9	0.5	21,16709554	74	72	93	99
I10	0.5	121,4410227	107	96	649	694
I11	0.5	324,8941645	277	251	1515	1954
I13	0.5	178,716693	317	274	773	872
I14	0.5	113,8872748	528	487	212	228
I15	0.5	8,134805346	77	75	14	15
I17	0.5	21,49912841	123	123	45	51
I22	0.5	314,8501702	243	221	1367	2045
I29	0.5	124,0972856	388	349	408	433
I32	0.5	123,9312692	737	649	95	95
I34	0.5	6,474640989	62	55	22	22
I35	0.5	62,33917158	92	84	318	340
I38	0.5	68,23275504	215	199	241	250
I39	0.5	119,0337843	144	138	590	645
I42	0.5	1,411139703	19	19	31	31
I43	0.5	148,3356852	281	273	624	692
I44	0.5	21,25010376	39	39	123	138
I48	0.5	3,071304059	30	29	30	31
I49	0.5	2	21	20	21	21
I50	0.5	13,44733129	39	37	84	85
I51	0.5	224,0391799	404	357	967	1054
I52	0.5	351,7058189	718	651	1326	1625
I53	0.5	36,77264049	10	10	242	264
I54	0.5	241,9689549	82	81	1265	1570
I55	0.5	32,20718851	72	66	148	185
I56	0.5	151,8220304	277	254	618	763
I60	0.5	204,7812733	180	176	779	1415
I63	0.5	16,93367643	44	44	89	110
I64	0.5	40,84004316	138	132	148	157
I68	0.5	3,901386237	31	27	28	44
I69	0.5	26,47962148	70	70	128	134
I70	0.5	117,9546775	193	168	538	605
I71	0.5	216,4854321	499	473	742	977
