# Supplementary material for: Parallel and convergent genomic changes underlie independent subterranean colonization across beetles
Source: Nat Commun. 2023 Jun 29;14:3842. doi: 10.1038/s41467-023-39603-1 (PMC10310748; doi:10.1038/s41467-023-39603-1)
Supplement: Supplementary file 13 — Source Data [file 41467_2023_39603_MOESM13_ESM.zip › Source_Data_Figures_github/Source_data_2/Fig2a_Gain_Loss_Reconstruction_BadiRate/newick_node_labels_itol.txt]

(Chrysoperla_nipponensis:3.8255,(Mengenilla_moldrzyki:3.80055,(((Hydroscapha_redfordi:2.34314,Micromalthus_debilis:2.34314):0.622848[6],(Gyrinus_marinus:2.52622,(Calosoma_frigidum:2.22359,(Amphizoa_insolens:1.70709,(Cybister_japonicus:1.32823,((Neobidessodes_gutteridgei:0.293233,(Allodessus_bistrigatus:0.156423,((Limbodessus_hinkleri:0.100792,(Limbodessus_palmulaoides:0.092574,Limbodessus_amabilis:0.092574):0.008218[33]):0.009661[23],Limbodessus_cueensis:0.110453):0.04597[114]):0.13681[84]):0.561856[152],(Paroster_nigroadumbratus:0.228062,Paroster_macrosturtensis:0.228062):0.627027[133]):0.473142[105]):0.378859[28]):0.516496[30]):0.302632[7]):0.439768[32]):0.315813[4],(Cyphon_laevipennis:2.9869,((Laricobius_nigrinus:2.50251,Clambus_nigriclavis:2.50251):0.341346[7],((Agrilus_planipennis:2.08291,Photinus_pyralis:2.08291):0.441596[10],((Hydrochus_megaphallus:2.23373,(Onthophagus_taurus:2.09696,(Nicrophorus_vespilloides:1.90555,(Catops_fuliginosus:1.30106,((((Bathysciola_ovata:0.062581,Bathysciola_rugosa:0.062581):0.22322[141],(Parvospeonomus_canyellesi:0.190601,(Speonomus_longicornis:0.053731,Troglocharinus_ferreri:0.053731):0.136869[48]):0.095201[30]):0.293379[97],(Bathysciola_zariquieyi:0.481296,(Breuilia_triangulum:0.360077,Paranillochlamys_urgellesi:0.360077):0.121219[23]):0.097885[22]):0.083456[49],(Oryotus_schmidti:0.602768,(Bathysciomorphus_slavkoi:0.479576,(Prospelaeobates_brelihi:0.259832,(Astagobius_angustatus:0.044733,Leptodirus_hochenwarti:0.044733):0.215099[22]):0.219744[18]):0.123192[6]):0.059868[0]):0.638418[398]):0.604498[135]):0.191412[14]):0.136763[7]):0.152118[16],(Tribolium_castaneum:1.8859,(Anoplophora_glabripennis:1.57739,Dendroctonus_ponderosae:1.57739):0.308508[61]):0.499951[78]):0.138663[14]):0.319343[23]):0.14305[14]):0.294897[9]):0.518751[33]):0.024949[57]);
