# Supplementary material for: Parallel and convergent genomic changes underlie independent subterranean colonization across beetles
Source: Nat Commun. 2023 Jun 29;14:3842. doi: 10.1038/s41467-023-39603-1 (PMC10310748; doi:10.1038/s41467-023-39603-1)
Supplement: Supplementary file 13 — Source Data [file 41467_2023_39603_MOESM13_ESM.zip › Source_Data_Figures_github/Source_data_2/Fig2a_Gain_Loss_Reconstruction_BadiRate/OGs_GL_dynamics_per_branch.txt]

ParentNodePhylo	ParentNode	ChildNodePhylo	ChildNode	OGsWithGains	OGsWithLosses	TotalCopyGains	TotalCopyLosses
81->1	42	81	1	1	2496	3413	5222	12391
81->80	42	81	43	80	75	1275	92	3156
80->2	43	80	2	2	2659	3899	5117	11041
80->79	43	80	44	79	360	2366	412	8992
79->29	44	79	45	29	97	506	98	564
29->25	45	29	46	25	161	247	163	277
25->23	46	25	47	23	32	52	35	54
23->21	47	23	48	21	290	109	298	122
21->19	48	21	49	19	93	72	99	74
19->17	49	19	50	17	649	96	694	107
17->13	50	17	51	13	1515	251	1954	277
13->3	51	13	3	3	2842	856	5060	973
13->12	51	13	52	12	773	274	872	317
12->10	52	12	53	10	212	487	228	528
10->8	53	10	54	8	14	75	15	77
8->4	54	8	4	4	2311	1426	3390	1658
8->7	54	8	55	7	45	123	51	123
7->5	55	7	5	5	2270	1278	3617	1608
7->6	55	7	6	6	1206	1696	2286	2026
10->9	53	10	7	9	2302	1546	3595	1729
12->11	52	12	8	11	3974	558	8132	607
17->16	50	17	56	16	1367	221	2045	243
16->14	56	16	9	14	2230	776	3707	890
16->15	56	16	10	15	1950	516	3100	581
19->18	49	19	11	18	2329	767	5315	832
21->20	48	21	12	20	2695	789	4220	890
23->22	47	23	13	22	3029	1046	4413	1260
25->24	46	25	14	24	2856	1214	5042	1431
29->28	45	29	57	28	408	349	433	388
28->26	57	28	15	26	2820	899	4685	1038
28->27	57	28	16	27	2582	1091	3952	1289
79->78	44	79	58	78	95	649	95	737
78->30	58	78	17	30	3524	1023	5942	1289
78->77	58	78	59	77	22	55	22	62
77->33	59	77	60	33	318	84	340	92
33->31	60	33	18	31	2875	808	4341	1002
33->32	60	33	19	32	2726	1650	4907	1881
77->76	59	77	61	76	241	199	250	215
76->36	61	76	62	36	590	138	645	144
36->34	62	36	20	34	3264	905	5576	1007
36->35	62	36	21	35	2699	813	6624	951
76->75	61	76	63	75	31	19	31	19
75->41	63	75	64	41	624	273	692	281
41->39	64	41	65	39	123	39	138	39
39->37	65	39	22	37	2883	551	4674	626
39->38	65	39	23	38	2929	530	6542	582
41->40	64	41	24	40	2970	1009	5234	1103
75->74	63	75	66	74	30	29	31	30
74->72	66	74	67	72	21	20	21	21
72->70	67	72	68	70	84	37	85	39
70->68	68	70	69	68	967	357	1054	404
68->66	69	68	70	66	1326	651	1625	718
66->56	70	66	71	56	242	10	264	10
56->50	71	56	72	50	1265	81	1570	82
50->46	72	50	73	46	148	66	185	72
46->44	73	46	74	44	618	254	763	277
44->42	74	44	25	42	1408	611	2009	653
44->43	74	44	26	43	1032	843	1504	923
46->45	73	46	27	45	1982	515	2991	569
50->49	72	50	75	49	779	176	1415	180
49->47	75	49	28	47	868	1511	1317	1656
49->48	75	49	29	48	1723	337	2720	425
56->55	71	56	76	55	89	44	110	44
55->53	76	55	77	53	148	132	157	138
53->51	77	53	30	51	1749	666	2683	715
53->52	77	53	31	52	2401	848	3867	960
55->54	76	55	32	54	2535	381	4585	388
66->65	70	66	78	65	28	27	44	31
65->63	78	65	79	63	128	70	134	70
63->61	79	63	80	61	538	168	605	193
61->59	80	61	81	59	742	473	977	499
59->57	81	59	33	57	1087	435	1473	450
59->58	81	59	34	58	823	615	1036	652
61->60	80	61	35	60	2109	386	3309	407
63->62	79	63	36	62	2305	472	3952	486
65->64	78	65	37	64	2139	509	3441	540
68->67	69	68	38	67	2180	549	3636	592
70->69	68	70	39	69	2920	829	5261	963
72->71	67	72	40	71	3234	773	6887	878
74->73	66	74	41	73	7376	537	18225	616
