# Supplementary material for: Parallel and convergent genomic changes underlie independent subterranean colonization across beetles
Source: Nat Commun. 2023 Jun 29;14:3842. doi: 10.1038/s41467-023-39603-1 (PMC10310748; doi:10.1038/s41467-023-39603-1)
Supplement: Supplementary file 13 — Source Data [file 41467_2023_39603_MOESM13_ESM.zip › Source_Data_Figures_github/Source_data_2/Fig2a_Gain_Loss_Reconstruction_BadiRate/tree_losses.nwk]

(CNIP1_1:3.825499,(MMOL1_2:3.80055,((((((((NGUT3_3:0.293233,(((LHIN1_4:0.100792,(LPAL1_5:0.092574,LAMA1_6:0.092574)123:0.008218)77:0.009661,LCUE1_9:0.110453)528:0.04597,ABIS2_11:0.156423)317:0.13681)277:0.561856,(PMAC3_14:0.228062,PNIG1_15:0.228062)243:0.627027)107:0.473142,CJAP1_18:1.328231)74:0.378859,AINS1_20:1.70709)122:0.516496,CFRI1_22:2.223587)54:0.302632,GMAR2_24:2.526218)277:0.439768,(HRED1_26:2.343138,MDEB1_27:2.343138)388:0.622848)564:0.315813,(CLAE1_30:2.986901,((LNIG1_31:2.502506,CNIG1_32:2.502506)92:0.341346,((APLA1_34:2.082913,PPYR3_35:2.082913)144:0.441596,(((DPON1_37:1.577388,AGLA1_38:1.577388)39:0.308508,TCAS1_40:1.885895)281:0.499951,(((((((((SLON1_42:0.053731,TFER2_43:0.053731)277:0.136869,PCAN1_45:0.190601)72:0.095201,(BOVA2_47:0.062581,BRUG1_48:0.062581)180:0.22322)82:0.293379,((PURG1_51:0.360077,BTRI1_52:0.360077)138:0.121219,BZAR1_54:0.481296)44:0.097885)10:0.083456,((((AANG1_57:0.044733,LHOC1_58:0.044733)499:0.215099,PBRE1_60:0.259832)193:0.219744,BSLA1_62:0.479576)70:0.123192,OSCH1_64:0.602768)31:0.059868)718:0.638418,CFUL1_67:1.301055)404:0.604498,NVES1_69:1.905553)39:0.191412,OTAU1_71:2.096965)21:0.136763,HMEG1_73:2.233728)30:0.152118)19:0.138663)215:0.319343)62:0.14305)737:0.294897)8992:0.518751)3156:0.024949)NA;
