# Supplementary material for: Parallel and convergent genomic changes underlie independent subterranean colonization across beetles
Source: Nat Commun. 2023 Jun 29;14:3842. doi: 10.1038/s41467-023-39603-1 (PMC10310748; doi:10.1038/s41467-023-39603-1)
Supplement: Supplementary file 13 — Source Data [file 41467_2023_39603_MOESM13_ESM.zip › Source_Data_Figures_github/Source_data_2/Fig2a_Gain_Loss_Reconstruction_BadiRate/tree_node_ids.txt]

(CNIP1_1:3.825499,(MMOL1_2:3.800550,((((((((NGUT3_3:0.293233,(((LHIN1_4:0.100792,(LPAL1_5:0.092574,LAMA1_6:0.092574)7:0.008218)8:0.009661,LCUE1_9:0.110453)10
:0.045970,ABIS2_11:0.156423)12:0.136810)13:0.561856,(PMAC3_14:0.228062,PNIG1_15:0.228062)16:0.627027)17:0.473142,CJAP1_18:1.328231)19:0.378859,AINS1_20:1.707
090)21:0.516496,CFRI1_22:2.223587)23:0.302632,GMAR2_24:2.526218)25:0.439768,(HRED1_26:2.343138,MDEB1_27:2.343138)28:0.622848)29:0.315813,(CLAE1_30:2.986901,(
(LNIG1_31:2.502506,CNIG1_32:2.502506)33:0.341346,((APLA1_34:2.082913,PPYR3_35:2.082913)36:0.441596,(((DPON1_37:1.577388,AGLA1_38:1.577388)39:0.308508,TCAS1_4
0:1.885895)41:0.499951,(((((((((SLON1_42:0.053731,TFER2_43:0.053731)44:0.136869,PCAN1_45:0.190601)46:0.095201,(BOVA2_47:0.062581,BRUG1_48:0.062581)49:0.22322
0)50:0.293379,((PURG1_51:0.360077,BTRI1_52:0.360077)53:0.121219,BZAR1_54:0.481296)55:0.097885)56:0.083456,((((AANG1_57:0.044733,LHOC1_58:0.044733)59:0.215099
,PBRE1_60:0.259832)61:0.219744,BSLA1_62:0.479576)63:0.123192,OSCH1_64:0.602768)65:0.059868)66:0.638418,CFUL1_67:1.301055)68:0.604498,NVES1_69:1.905553)70:0.1
91412,OTAU1_71:2.096965)72:0.136763,HMEG1_73:2.233728)74:0.152118)75:0.138663)76:0.319343)77:0.143050)78:0.294897)79:0.518751)80:0.024949)81;
