# Supplementary material for: Parallel and convergent genomic changes underlie independent subterranean colonization across beetles
Source: Nat Commun. 2023 Jun 29;14:3842. doi: 10.1038/s41467-023-39603-1 (PMC10310748; doi:10.1038/s41467-023-39603-1)
Supplement: Supplementary file 13 — Source Data [file 41467_2023_39603_MOESM13_ESM.zip › Source_Data_Figures_github/Source_data_2/Fig2b_GOenrichment_treemaps/Ancestral_Bidessini_CONTRACTED_REVIGO_OK.txt]

GO:0007600	3.86E-8
GO:0007618	5.31E-8
GO:0016021	1.22E-7
GO:0007617	1.55E-7
GO:0031224	2.34E-7
GO:0050877	4.2E-7
GO:0051606	6.08E-7
GO:0010817	7.49E-7
GO:0050954	1.03E-6
GO:0007605	1.52E-6
GO:0019098	1.71E-6
GO:0003008	1.85E-6
GO:0021879	1.89E-6
GO:0042472	1.89E-6
GO:0008049	2.64E-6
GO:0007619	4.84E-6
GO:0060179	5.74E-6
GO:0090087	7.2E-6
GO:0021872	1E-5
GO:0042471	1.03E-5
GO:0007628	1.3E-5
GO:0002791	1.34E-5
GO:0090659	1.43E-5
GO:0007015	1.52E-5
GO:0007169	1.52E-5
GO:0007411	1.52E-5
GO:0007416	1.52E-5
GO:0009581	1.52E-5
GO:0009582	1.52E-5
GO:0046883	1.52E-5
GO:0050808	1.52E-5
GO:0071396	1.52E-5
GO:0097154	1.52E-5
GO:0051223	1.61E-5
GO:0097485	1.61E-5
GO:0042391	1.63E-5
GO:0007610	1.65E-5
GO:0005887	1.81E-5
GO:0043565	1.86E-5
GO:0090276	1.89E-5
GO:2000027	1.89E-5
GO:0048546	2.2E-5
GO:0005576	2.24E-5
GO:0000977	2.25E-5
GO:0050708	2.34E-5
GO:1903530	2.34E-5
GO:1903531	2.48E-5
GO:0000976	2.7E-5
GO:0000978	2.7E-5
GO:0000987	2.7E-5
GO:0001067	2.7E-5
GO:0001216	2.7E-5
GO:0001228	2.7E-5
GO:0005615	2.71E-5
GO:0005912	2.71E-5
GO:0031226	2.71E-5
GO:0098588	2.71E-5
GO:0008361	2.79E-5
GO:0070201	2.79E-5
GO:0048870	2.97E-5
GO:0001763	3.15E-5
GO:0016477	3.15E-5
GO:0030036	3.15E-5
GO:0032526	3.15E-5
GO:0035051	3.15E-5
GO:0050796	3.15E-5
GO:0051674	3.15E-5
GO:0031016	3.23E-5
GO:0034329	3.38E-5
GO:0051046	3.38E-5
GO:0021895	3.46E-5
GO:0046530	3.46E-5
GO:0042063	3.6E-5
GO:0042802	3.85E-5
GO:1990837	3.85E-5
GO:0051048	4.12E-5
GO:1903829	4.19E-5
GO:0001667	4.34E-5
GO:0051224	4.78E-5
GO:0006816	4.8E-5
GO:0019932	4.8E-5
GO:0021892	4.8E-5
GO:0050770	4.8E-5
GO:0007548	4.85E-5
GO:0042803	4.94E-5
GO:0007517	5.09E-5
GO:0021953	5.34E-5
GO:0061564	5.5E-5
GO:0072175	5.55E-5
GO:1904950	5.79E-5
GO:0030855	5.81E-5
GO:0043410	5.81E-5
GO:0003013	5.85E-5
GO:0007365	6.2E-5
GO:0007423	6.53E-5
GO:0007409	6.66E-5
GO:0006935	7.08E-5
GO:0050908	7.08E-5
GO:0009636	7.14E-5
GO:0009583	7.18E-5
GO:0022407	7.18E-5
GO:0001754	7.24E-5
GO:0034330	7.24E-5
GO:0060537	7.45E-5
GO:0001764	7.64E-5
GO:0010959	7.69E-5
GO:0048663	7.69E-5
GO:0021549	7.92E-5
GO:0050865	7.97E-5
GO:0005911	8.43E-5
GO:0070161	8.43E-5
GO:0071944	8.43E-5
GO:0001934	8.69E-5
GO:0008544	8.69E-5
GO:0009584	8.69E-5
GO:0048565	8.69E-5
GO:0071300	8.69E-5
GO:0007167	8.7E-5
GO:0008015	8.95E-5
GO:0071383	8.98E-5
GO:0001709	9.15E-5
GO:0019935	9.49E-5
GO:0022037	9.54E-5
GO:0001745	9.83E-5
GO:0009913	9.83E-5
GO:0021536	1.01E-4
GO:0048863	1.01E-4
GO:0048608	1.02E-4
GO:0007626	1.05E-4
GO:0050709	1.1E-4
GO:0030029	1.12E-4
GO:0035270	1.12E-4
GO:0048754	1.12E-4
GO:0048839	1.12E-4
GO:0050890	1.12E-4
GO:0061458	1.12E-4
GO:0043270	1.16E-4
GO:0002792	1.18E-4
GO:0030155	1.19E-4
GO:0030516	1.19E-4
GO:0043583	1.19E-4
GO:0046661	1.19E-4
GO:0055123	1.19E-4
GO:1903034	1.19E-4
GO:0045995	1.2E-4
GO:0010564	1.24E-4
GO:0040003	1.24E-4
GO:0042330	1.24E-4
GO:0045666	1.24E-4
GO:0050962	1.28E-4
GO:0051283	1.28E-4
GO:0045177	1.31E-4
GO:0014706	1.35E-4
GO:0035148	1.35E-4
GO:0021983	1.38E-4
GO:0007613	1.39E-4
GO:0007204	1.4E-4
GO:0009855	1.4E-4
GO:0042303	1.4E-4
GO:0043269	1.4E-4
GO:0050801	1.4E-4
GO:0051216	1.4E-4
GO:1901655	1.4E-4
GO:0061138	1.43E-4
GO:0009799	1.46E-4
GO:0061387	1.46E-4
GO:0008237	1.47E-4
GO:0031175	1.48E-4
GO:0048568	1.48E-4
GO:0050906	1.48E-4
GO:0008037	1.52E-4
GO:0048749	1.53E-4
GO:0098534	1.53E-4
GO:0001578	1.61E-4
GO:0008284	1.64E-4
GO:0045229	1.64E-4
GO:0002064	1.65E-4
GO:0007611	1.71E-4
GO:0035107	1.73E-4
GO:0098660	1.75E-4
GO:0010092	1.88E-4
GO:0032465	1.88E-4
GO:0048562	1.88E-4
GO:1905114	1.88E-4
GO:0003690	1.91E-4
GO:0008233	1.91E-4
GO:0031253	1.92E-4
GO:0048536	1.92E-4
GO:0030001	1.96E-4
GO:0060560	2.02E-4
GO:0042327	2.04E-4
GO:0007525	2.11E-4
GO:0051047	2.11E-4
GO:0072001	2.11E-4
GO:0007632	2.16E-4
GO:0021675	2.16E-4
GO:0009649	2.22E-4
GO:0009416	2.23E-4
GO:0007444	2.25E-4
GO:0007586	2.25E-4
GO:0032880	2.28E-4
GO:0120036	2.29E-4
GO:0001217	2.31E-4
GO:0001227	2.31E-4
GO:0000122	2.32E-4
GO:0002694	2.32E-4
GO:0003677	2.36E-4
GO:0007614	2.37E-4
GO:1903828	2.37E-4
GO:0097435	2.42E-4
GO:0001751	2.44E-4
GO:0050776	2.44E-4
GO:0045597	2.45E-4
GO:0046888	2.46E-4
GO:0042335	2.49E-4
GO:0050863	2.5E-4
GO:0001838	2.51E-4
GO:0035315	2.51E-4
GO:0001817	2.52E-4
GO:0030030	2.52E-4
GO:0060562	2.57E-4
GO:0007606	2.58E-4
GO:0016324	2.63E-4
GO:0048592	2.63E-4
GO:1902495	2.63E-4
GO:0010171	2.64E-4
GO:0032870	2.64E-4
GO:0051249	2.64E-4
GO:0051588	2.64E-4
GO:0071229	2.64E-4
GO:0007631	2.69E-4
GO:0048736	2.69E-4
GO:0001101	2.7E-4
GO:0002793	2.7E-4
GO:0046660	2.7E-4
GO:0060538	2.7E-4
GO:0198738	2.7E-4
GO:0048013	2.71E-4
GO:0048667	2.71E-4
GO:0060993	2.71E-4
GO:1905330	2.76E-4
GO:0035017	2.9E-4
GO:0030902	2.93E-4
GO:1990351	2.97E-4
GO:0034702	3.02E-4
GO:0007519	3.06E-4
GO:0048566	3.07E-4
GO:0051298	3.07E-4
GO:0048871	3.08E-4
GO:0016545	3.09E-4
GO:0045433	3.09E-4
GO:0051222	3.09E-4
GO:0044264	3.11E-4
GO:0033157	3.2E-4
GO:0045471	3.2E-4
GO:0046887	3.2E-4
GO:0051302	3.2E-4
GO:0001655	3.21E-4
GO:0005976	3.21E-4
GO:0008038	3.21E-4
GO:0061061	3.24E-4
GO:0005975	3.26E-4
GO:0048065	3.26E-4
GO:0050714	3.26E-4
GO:0010001	3.32E-4
GO:0060017	3.33E-4
GO:0007528	3.42E-4
GO:0021545	3.42E-4
GO:0042060	3.42E-4
GO:0006928	3.45E-4
GO:0007367	3.45E-4
GO:0021915	3.45E-4
GO:0048762	3.45E-4
GO:0001654	3.47E-4
GO:0008217	3.47E-4
GO:0030198	3.47E-4
GO:0040011	3.47E-4
GO:0051146	3.47E-4
GO:0046777	3.48E-4
GO:0071236	3.5E-4
GO:0048732	3.6E-4
GO:1902533	3.69E-4
GO:0031214	3.7E-4
GO:0110148	3.7E-4
GO:0030878	3.71E-4
GO:0035114	3.71E-4
GO:1903532	3.71E-4
GO:0048469	3.78E-4
GO:0008306	3.82E-4
GO:0006915	3.85E-4
GO:0007099	3.96E-4
GO:0051051	3.96E-4
GO:0001947	3.98E-4
GO:0010720	3.98E-4
GO:0035082	3.98E-4
GO:0090596	3.98E-4
GO:0001503	3.99E-4
GO:0000904	4.04E-4
GO:0055007	4.12E-4
GO:0007155	4.15E-4
GO:0009628	4.15E-4
GO:0010562	4.15E-4
GO:0045937	4.15E-4
GO:0098662	4.2E-4
GO:0050905	4.23E-4
GO:0050769	4.27E-4
GO:0051282	4.27E-4
GO:0051480	4.27E-4
GO:0055080	4.27E-4
GO:0022610	4.35E-4
GO:0061448	4.35E-4
GO:0098771	4.35E-4
GO:1904951	4.35E-4
GO:0021954	4.36E-4
GO:0048737	4.48E-4
GO:0048738	4.48E-4
GO:0001501	4.64E-4
GO:0007267	4.64E-4
GO:0007368	4.64E-4
GO:0002088	4.8E-4
GO:0042692	4.81E-4
GO:0048483	4.81E-4
GO:0070588	4.81E-4
GO:0060113	4.84E-4
GO:0030534	4.86E-4
GO:0048812	4.86E-4
GO:0048865	4.94E-4
GO:0120031	4.98E-4
GO:0031401	5E-4
GO:0048260	5E-4
GO:0015849	5.05E-4
GO:0035050	5.05E-4
GO:0046942	5.05E-4
GO:0007601	5.06E-4
GO:0046677	5.06E-4
GO:0070482	5.06E-4
GO:0044057	5.09E-4
GO:0014016	5.15E-4
GO:0016055	5.15E-4
GO:0120039	5.15E-4
GO:0009612	5.23E-4
GO:0030856	5.23E-4
GO:0001822	5.36E-4
GO:0002697	5.36E-4
GO:0008045	5.36E-4
GO:0008344	5.36E-4
GO:0010769	5.36E-4
GO:0048858	5.36E-4
GO:0048701	5.37E-4
GO:0000003	5.45E-4
GO:0001819	5.46E-4
GO:2000050	5.46E-4
GO:0044706	5.56E-4
GO:0048538	5.75E-4
GO:0001558	5.8E-4
GO:0002684	5.8E-4
GO:1902866	5.8E-4
GO:0140110	5.86E-4
GO:0071695	5.93E-4
GO:0046983	5.95E-4
GO:0032835	6.12E-4
GO:0060271	6.12E-4
GO:0060627	6.12E-4
GO:0007469	6.16E-4
GO:0021884	6.16E-4
GO:0050807	6.17E-4
GO:0048598	6.24E-4
GO:0060322	6.36E-4
GO:0005938	6.38E-4
GO:0030141	6.38E-4
GO:0031967	6.38E-4
GO:0031975	6.38E-4
GO:0098793	6.38E-4
GO:0002065	6.4E-4
GO:0003206	6.41E-4
GO:0006790	6.41E-4
GO:0006812	6.5E-4
GO:0007010	6.5E-4
GO:0008406	6.5E-4
GO:0009611	6.5E-4
GO:0014033	6.5E-4
GO:0043408	6.5E-4
GO:0071214	6.5E-4
GO:0104004	6.5E-4
GO:0022414	6.55E-4
GO:0008584	6.71E-4
GO:0030703	6.71E-4
GO:0032386	6.71E-4
GO:0046546	6.71E-4
GO:0048666	6.71E-4
GO:0034220	6.74E-4
GO:0035220	6.74E-4
GO:0006629	6.87E-4
GO:0042176	6.87E-4
GO:0002376	6.88E-4
GO:0060788	6.88E-4
GO:0071697	6.88E-4
GO:0019953	6.89E-4
GO:0042551	6.89E-4
GO:0045137	6.89E-4
GO:0051962	7.1E-4
GO:0048706	7.17E-4
GO:0007420	7.18E-4
GO:0045165	7.18E-4
GO:0071495	7.18E-4
GO:0050803	7.28E-4
GO:0042490	7.36E-4
GO:0043473	7.36E-4
GO:0061371	7.36E-4
GO:0071696	7.36E-4
GO:0072091	7.36E-4
GO:0090277	7.36E-4
GO:0004175	7.42E-4
GO:0009266	7.42E-4
GO:0035120	7.42E-4
GO:0046620	7.49E-4
GO:0043062	7.55E-4
GO:0001843	7.58E-4
GO:0030031	7.58E-4
GO:0060606	7.58E-4
GO:0007193	7.63E-4
GO:0019933	7.64E-4
GO:0042592	7.64E-4
GO:0050920	7.65E-4
GO:0032990	7.78E-4
GO:0060541	7.78E-4
GO:0044703	7.83E-4
GO:0050953	7.83E-4
GO:0072507	7.83E-4
GO:0021826	7.87E-4
GO:0021843	7.87E-4
GO:0021894	7.87E-4
GO:0009314	7.93E-4
GO:0000981	8.04E-4
GO:0005262	8.15E-4
GO:0031023	8.19E-4
GO:0003700	8.28E-4
GO:0019900	8.28E-4
GO:0016358	8.44E-4
GO:0016042	8.47E-4
GO:0048511	8.47E-4
GO:0072359	8.47E-4
GO:0098655	8.47E-4
GO:0002009	8.56E-4
GO:0032501	8.62E-4
GO:0035295	8.62E-4
GO:0006366	8.65E-4
GO:0015711	8.65E-4
GO:0048644	8.65E-4
GO:0050804	8.65E-4
GO:0001666	8.7E-4
GO:0014020	8.77E-4
GO:0007623	8.9E-4
GO:0045785	8.9E-4
GO:0001525	9.13E-4
GO:0019320	9.13E-4
GO:0042337	9.13E-4
GO:0099177	9.13E-4
GO:0045787	9.14E-4
GO:0071354	9.18E-4
GO:0032101	9.26E-4
GO:0032886	9.26E-4
GO:0044782	9.26E-4
GO:0048638	9.26E-4
GO:0048844	9.26E-4
GO:0060341	9.26E-4
GO:0001894	9.3E-4
GO:0060563	9.3E-4
GO:0051240	9.34E-4
GO:0048731	9.47E-4
GO:0034703	9.49E-4
GO:0032504	9.52E-4
GO:0033993	9.7E-4
GO:0048569	9.7E-4
GO:0007602	9.73E-4
GO:0016052	9.76E-4
GO:0003007	9.87E-4
GO:0010976	9.89E-4
GO:0051247	9.93E-4
GO:0051050	1E-3
GO:0006468	1.02E-3
GO:0010172	1.02E-3
GO:0042752	1.02E-3
GO:0045934	1.02E-3
GO:0048645	1.02E-3
GO:0060349	1.02E-3
GO:1905939	1.02E-3
GO:1905941	1.02E-3
GO:0030324	1.03E-3
GO:0051094	1.03E-3
GO:0048878	1.04E-3
GO:1903320	1.04E-3
GO:0009755	1.05E-3
GO:0014032	1.05E-3
GO:0043588	1.05E-3
GO:0044275	1.05E-3
GO:0044344	1.05E-3
GO:0045664	1.05E-3
GO:0045944	1.05E-3
GO:0048513	1.05E-3
GO:0048514	1.05E-3
GO:0060041	1.05E-3
GO:0060348	1.05E-3
GO:0060425	1.05E-3
GO:0071774	1.05E-3
GO:0007591	1.07E-3
GO:0016322	1.07E-3
GO:0001889	1.08E-3
GO:0005777	1.09E-3
GO:0042579	1.09E-3
GO:1900271	1.09E-3
GO:0003006	1.11E-3
GO:0022416	1.11E-3
GO:0050805	1.11E-3
GO:0070848	1.12E-3
GO:0042325	1.14E-3
GO:0044092	1.14E-3
GO:0048609	1.14E-3
GO:0055085	1.15E-3
GO:0005783	1.16E-3
GO:0055074	1.17E-3
GO:0001919	1.18E-3
GO:0007166	1.18E-3
GO:0022603	1.18E-3
GO:0032535	1.18E-3
GO:0036293	1.18E-3
GO:0050730	1.18E-3
GO:0051270	1.18E-3
GO:0090066	1.18E-3
GO:1902692	1.18E-3
GO:1903037	1.18E-3
GO:1903508	1.18E-3
GO:0001952	1.19E-3
GO:0002066	1.2E-3
GO:0001736	1.22E-3
GO:0021510	1.22E-3
GO:0030323	1.22E-3
GO:0045893	1.22E-3
GO:0060429	1.22E-3
GO:1902680	1.22E-3
GO:0006007	1.24E-3
GO:0071542	1.24E-3
GO:0006950	1.26E-3
GO:0009607	1.26E-3
GO:0014031	1.26E-3
GO:0010453	1.27E-3
GO:0014029	1.27E-3
GO:0030282	1.27E-3
GO:0050778	1.28E-3
GO:0007098	1.29E-3
GO:0022404	1.29E-3
GO:2000177	1.29E-3
GO:0007366	1.3E-3
GO:0061008	1.3E-3
GO:0098797	1.3E-3
GO:0002052	1.31E-3
GO:0003018	1.31E-3
GO:0007164	1.31E-3
GO:0007268	1.31E-3
GO:0010389	1.31E-3
GO:0019220	1.31E-3
GO:0031252	1.31E-3
GO:0035214	1.31E-3
GO:0051174	1.31E-3
GO:0055065	1.31E-3
GO:0098916	1.31E-3
GO:1903507	1.31E-3
GO:0001726	1.33E-3
GO:1902679	1.33E-3
GO:0001932	1.36E-3
GO:0002696	1.36E-3
GO:0006811	1.36E-3
GO:0007417	1.36E-3
GO:0009887	1.36E-3
GO:0010563	1.36E-3
GO:0016310	1.36E-3
GO:0018991	1.36E-3
GO:0021761	1.36E-3
GO:0035239	1.36E-3
GO:0045936	1.36E-3
GO:0046634	1.36E-3
GO:0061041	1.36E-3
GO:0070741	1.36E-3
GO:0072006	1.36E-3
GO:0090103	1.36E-3
GO:2000648	1.36E-3
GO:0003401	1.37E-3
GO:0007612	1.39E-3
GO:0009410	1.39E-3
GO:0012501	1.39E-3
GO:0048729	1.39E-3
GO:0071600	1.39E-3
GO:0090278	1.39E-3
GO:1904526	1.39E-3
GO:0032103	1.4E-3
GO:0002165	1.41E-3
GO:0007173	1.44E-3
GO:0030667	1.44E-3
GO:0098590	1.44E-3
GO:0007560	1.46E-3
GO:0022857	1.49E-3
GO:0031400	1.49E-3
GO:0021700	1.5E-3
GO:1902749	1.5E-3
GO:0006952	1.51E-3
GO:0030004	1.51E-3
GO:0040013	1.52E-3
GO:0032387	1.54E-3
GO:0048813	1.54E-3
GO:0061351	1.54E-3
GO:0006351	1.55E-3
GO:0097659	1.55E-3
GO:0099537	1.55E-3
GO:1902531	1.55E-3
GO:0001738	1.57E-3
GO:0010830	1.57E-3
GO:0016331	1.57E-3
GO:0030900	1.57E-3
GO:0050767	1.57E-3
GO:0021602	1.58E-3
GO:0022604	1.58E-3
GO:0048563	1.58E-3
GO:0048872	1.58E-3
GO:0045732	1.59E-3
GO:0060070	1.6E-3
GO:0032270	1.61E-3
GO:0051726	1.61E-3
GO:0099536	1.61E-3
GO:0001775	1.62E-3
GO:0042127	1.62E-3
GO:0051495	1.62E-3
GO:0006939	1.63E-3
GO:0007491	1.63E-3
GO:0061333	1.63E-3
GO:0001755	1.65E-3
GO:0003341	1.66E-3
GO:0008360	1.66E-3
GO:0021537	1.66E-3
GO:0035303	1.66E-3
GO:0045665	1.66E-3
GO:1901890	1.66E-3
GO:0001568	1.68E-3
GO:0010975	1.69E-3
GO:0043153	1.69E-3
GO:0043370	1.69E-3
GO:0044255	1.69E-3
GO:0071417	1.69E-3
GO:0003073	1.7E-3
GO:0032774	1.7E-3
GO:0046928	1.7E-3
GO:0051091	1.75E-3
GO:0016485	1.76E-3
GO:0050867	1.76E-3
GO:0042461	1.77E-3
GO:0030901	1.81E-3
GO:0009408	1.83E-3
GO:0030111	1.84E-3
GO:0030003	1.85E-3
GO:0071363	1.85E-3
GO:0071375	1.85E-3
GO:0040012	1.87E-3
GO:0051604	1.87E-3
GO:0048545	1.89E-3
GO:0051049	1.89E-3
GO:1903035	1.9E-3
GO:0005886	1.91E-3
GO:0010810	1.91E-3
GO:0031968	1.91E-3
GO:0042491	1.91E-3
GO:0048665	1.91E-3
GO:0055082	1.91E-3
GO:0099503	1.91E-3
GO:0033865	1.94E-3
GO:0033875	1.94E-3
GO:0034032	1.94E-3
GO:0051253	1.95E-3
GO:0055067	1.95E-3
GO:0019867	1.96E-3
GO:0043197	1.97E-3
GO:0044419	1.98E-3
GO:0001841	2E-3
GO:0045892	2.01E-3
GO:0046365	2.01E-3
GO:0007162	2.03E-3
GO:0007186	2.03E-3
GO:1904888	2.03E-3
GO:0010604	2.05E-3
GO:0002703	2.07E-3
GO:0031396	2.08E-3
GO:0030334	2.09E-3
GO:1901654	2.09E-3
GO:0003143	2.11E-3
GO:0006873	2.11E-3
GO:0032147	2.11E-3
GO:0048742	2.11E-3
GO:0061326	2.12E-3
GO:0035087	2.13E-3
GO:0061074	2.13E-3
GO:0007350	2.14E-3
GO:0003382	2.15E-3
GO:1903036	2.15E-3
GO:0044309	2.16E-3
GO:0008219	2.19E-3
GO:0032874	2.19E-3
GO:0070304	2.19E-3
GO:0003208	2.21E-3
GO:0048259	2.21E-3
GO:0051124	2.25E-3
GO:0090130	2.25E-3
GO:0019233	2.27E-3
GO:0035304	2.27E-3
GO:0043401	2.27E-3
GO:0051251	2.29E-3
GO:1901615	2.29E-3
GO:2000736	2.29E-3
GO:0009648	2.31E-3
GO:0030903	2.31E-3
GO:1905332	2.31E-3
GO:0044089	2.32E-3
GO:0051954	2.32E-3
GO:0090068	2.32E-3
GO:0030317	2.33E-3
GO:0038127	2.33E-3
GO:0043666	2.33E-3
GO:0060294	2.33E-3
GO:0034765	2.34E-3
GO:0071407	2.34E-3
GO:0031076	2.35E-3
GO:0046982	2.35E-3
GO:0044262	2.37E-3
GO:0005216	2.39E-3
GO:0015085	2.39E-3
GO:0001944	2.42E-3
GO:0040029	2.42E-3
GO:0007588	2.43E-3
GO:0016246	2.43E-3
GO:0021515	2.43E-3
GO:0031397	2.43E-3
GO:0001569	2.46E-3
GO:0003406	2.46E-3
GO:0008377	2.46E-3
GO:0021783	2.46E-3
GO:0021830	2.46E-3
GO:0021853	2.46E-3
GO:0035209	2.46E-3
GO:0042593	2.46E-3
GO:0055001	2.46E-3
GO:1904936	2.46E-3
GO:0048705	2.49E-3
GO:0097746	2.49E-3
GO:0005977	2.51E-3
GO:0006073	2.51E-3
GO:0010648	2.51E-3
GO:0023057	2.51E-3
GO:0044042	2.51E-3
GO:0048646	2.51E-3
GO:0048679	2.51E-3
GO:0060119	2.51E-3
GO:0070570	2.51E-3
GO:0097722	2.51E-3
GO:0031594	2.54E-3
GO:0007507	2.55E-3
GO:0035041	2.55E-3
GO:0000902	2.56E-3
GO:0003383	2.6E-3
GO:0006508	2.6E-3
GO:0030707	2.6E-3
GO:0043434	2.6E-3
GO:0045786	2.6E-3
GO:0051254	2.6E-3
GO:0098661	2.6E-3
GO:2000514	2.6E-3
GO:2001025	2.6E-3
GO:0002822	2.61E-3
GO:0005813	2.63E-3
GO:0030135	2.63E-3
GO:0016567	2.64E-3
GO:0048149	2.64E-3
GO:0051090	2.65E-3
GO:0031589	2.71E-3
GO:0042048	2.71E-3
GO:0060485	2.71E-3
GO:0003231	2.75E-3
GO:0061178	2.75E-3
GO:0061512	2.75E-3
GO:0070374	2.75E-3
GO:0015267	2.77E-3
GO:0016758	2.77E-3
GO:0022803	2.77E-3
GO:0009968	2.78E-3
GO:0009101	2.79E-3
GO:0009725	2.79E-3
GO:0010825	2.79E-3
GO:0031101	2.79E-3
GO:0033003	2.79E-3
GO:0035296	2.79E-3
GO:0039694	2.79E-3
GO:0048486	2.79E-3
GO:0048806	2.79E-3
GO:0060123	2.79E-3
GO:0072503	2.81E-3
GO:0030182	2.83E-3
GO:0030312	2.84E-3
GO:2000145	2.84E-3
GO:0003002	2.85E-3
GO:0005996	2.85E-3
GO:0035218	2.85E-3
GO:0000228	2.86E-3
GO:0097306	2.86E-3
GO:0010628	2.89E-3
GO:0023052	2.89E-3
GO:0050732	2.89E-3
GO:0051129	2.89E-3
GO:0008285	2.9E-3
GO:0006955	2.92E-3
GO:0016579	2.92E-3
GO:0048704	2.92E-3
GO:0003205	2.95E-3
GO:0080135	2.96E-3
GO:0001523	2.97E-3
GO:0097553	2.98E-3
GO:0006754	3.01E-3
GO:0009617	3.01E-3
GO:0009894	3.01E-3
GO:0016779	3.01E-3
GO:0031532	3.01E-3
GO:0070372	3.01E-3
GO:0046607	3.03E-3
GO:0048048	3.03E-3
GO:0051482	3.03E-3
GO:0060008	3.03E-3
GO:0070922	3.03E-3
GO:0050768	3.07E-3
GO:0071466	3.07E-3
GO:0009893	3.1E-3
GO:0001508	3.11E-3
GO:0035330	3.11E-3
GO:0099565	3.11E-3
GO:0035108	3.12E-3
GO:0035556	3.12E-3
GO:0004222	3.16E-3
GO:0051241	3.17E-3
GO:0002643	3.18E-3
GO:0005765	3.18E-3
GO:0021603	3.18E-3
GO:0048589	3.18E-3
GO:0009791	3.2E-3
GO:0021532	3.2E-3
GO:0035094	3.2E-3
GO:0002237	3.24E-3
GO:0060840	3.24E-3
GO:0008543	3.25E-3
GO:0010557	3.25E-3
GO:0046822	3.25E-3
GO:0009896	3.26E-3
GO:0015075	3.26E-3
GO:0042981	3.27E-3
GO:1902850	3.27E-3
GO:0002757	3.3E-3
GO:0003338	3.3E-3
GO:0006820	3.3E-3
GO:0008343	3.3E-3
GO:0010025	3.3E-3
GO:0010166	3.3E-3
GO:0010921	3.3E-3
GO:0019934	3.3E-3
GO:0030522	3.3E-3
GO:0051707	3.3E-3
GO:0051960	3.3E-3
GO:0051961	3.3E-3
GO:0097305	3.3E-3
GO:0006835	3.32E-3
GO:0007160	3.32E-3
GO:0007603	3.32E-3
GO:0008355	3.32E-3
GO:0022836	3.33E-3
GO:0043207	3.33E-3
GO:0034331	3.34E-3
GO:0005774	3.36E-3
GO:0098852	3.36E-3
GO:0002699	3.37E-3
GO:0007338	3.37E-3
GO:0045596	3.37E-3
GO:0007018	3.38E-3
GO:0042326	3.38E-3
GO:0006112	3.45E-3
GO:0010631	3.46E-3
GO:0050795	3.46E-3
GO:0000226	3.47E-3
GO:0007369	3.47E-3
GO:0007622	3.47E-3
GO:0033500	3.47E-3
GO:0002067	3.49E-3
GO:0031399	3.51E-3
GO:0099111	3.53E-3
GO:0001921	3.56E-3
GO:0006706	3.56E-3
GO:0007194	3.56E-3
GO:0007615	3.56E-3
GO:0008363	3.56E-3
GO:0010721	3.56E-3
GO:0010971	3.56E-3
GO:0014017	3.56E-3
GO:0021877	3.56E-3
GO:0030423	3.56E-3
GO:0031644	3.56E-3
GO:0050870	3.56E-3
GO:0002252	3.6E-3
GO:0031099	3.6E-3
GO:0048167	3.6E-3
GO:0042246	3.61E-3
GO:1903506	3.61E-3
GO:1901653	3.63E-3
GO:0006109	3.64E-3
GO:0019722	3.65E-3
GO:0046676	3.65E-3
GO:0009206	3.67E-3
GO:0002429	3.71E-3
GO:0006357	3.71E-3
GO:0031090	3.71E-3
GO:0043009	3.71E-3
GO:0043068	3.71E-3
GO:1901700	3.71E-3
GO:2000018	3.71E-3
GO:2000020	3.71E-3
GO:0007292	3.72E-3
GO:0017157	3.72E-3
GO:0051924	3.72E-3
GO:2000370	3.73E-3
GO:2001141	3.73E-3
GO:0090132	3.74E-3
GO:0005694	3.76E-3
GO:0005925	3.76E-3
GO:0015629	3.76E-3
GO:0030659	3.76E-3
GO:0045178	3.76E-3
GO:0150034	3.76E-3
GO:0000323	3.77E-3
GO:0005764	3.77E-3
GO:0009986	3.77E-3
GO:0030139	3.77E-3
GO:0043235	3.77E-3
GO:0099080	3.77E-3
GO:0005635	3.79E-3
GO:0030054	3.79E-3
GO:0048584	3.79E-3
GO:0099568	3.79E-3
GO:0002682	3.81E-3
GO:0042532	3.82E-3
GO:0050909	3.82E-3
GO:0065009	3.82E-3
GO:0070633	3.82E-3
GO:0010770	3.83E-3
GO:0001818	3.85E-3
GO:0043066	3.92E-3
GO:0061063	3.92E-3
GO:0055002	3.93E-3
GO:0017145	3.94E-3
GO:0060284	3.94E-3
GO:0071560	3.94E-3
GO:1902667	3.94E-3
GO:1903321	3.94E-3
GO:0042445	3.96E-3
GO:0042509	3.97E-3
GO:0009886	3.99E-3
GO:0030916	3.99E-3
GO:0012506	4E-3
GO:0034704	4E-3
GO:0051899	4.01E-3
GO:0021543	4.03E-3
GO:0043065	4.07E-3
GO:0006119	4.08E-3
GO:0006793	4.08E-3
GO:0009145	4.08E-3
GO:0022409	4.08E-3
GO:0035282	4.1E-3
GO:0070646	4.1E-3
GO:1901135	4.11E-3
GO:0045321	4.12E-3
GO:0035039	4.13E-3
GO:0045777	4.13E-3
GO:0061213	4.13E-3
GO:0061217	4.13E-3
GO:0071599	4.13E-3
GO:0032989	4.15E-3
GO:0002164	4.17E-3
GO:0006954	4.17E-3
GO:0046545	4.17E-3
GO:0061053	4.17E-3
GO:0007346	4.18E-3
GO:0007442	4.18E-3
GO:0016101	4.18E-3
GO:0030154	4.18E-3
GO:0043393	4.18E-3
GO:0046939	4.18E-3
GO:2000179	4.18E-3
GO:0021885	4.2E-3
GO:0022029	4.2E-3
GO:0051590	4.2E-3
GO:0060581	4.2E-3
GO:0031982	4.24E-3
GO:0046873	4.25E-3
GO:0099106	4.25E-3
GO:1902532	4.27E-3
GO:0032496	4.31E-3
GO:0036094	4.31E-3
GO:0097367	4.31E-3
GO:0061572	4.34E-3
GO:1903039	4.34E-3
GO:0006721	4.4E-3
GO:0031647	4.4E-3
GO:0034605	4.4E-3
GO:0042074	4.4E-3
GO:0062014	4.4E-3
GO:0009150	4.45E-3
GO:0021548	4.45E-3
GO:0021984	4.45E-3
GO:0060536	4.45E-3
GO:0060911	4.45E-3
GO:0070507	4.45E-3
GO:1902751	4.45E-3
GO:0051272	4.47E-3
GO:0070821	4.47E-3
GO:0061525	4.48E-3
GO:0032446	4.51E-3
GO:1904396	4.54E-3
GO:0006720	4.57E-3
GO:0042749	4.57E-3
GO:0060402	4.57E-3
GO:0071773	4.57E-3
GO:0014034	4.58E-3
GO:0021522	4.58E-3
GO:0021703	4.58E-3
GO:0001505	4.63E-3
GO:0005814	4.63E-3
GO:0006914	4.63E-3
GO:0007476	4.63E-3
GO:0009790	4.63E-3
GO:0035265	4.63E-3
GO:0042476	4.63E-3
GO:0042659	4.63E-3
GO:0061919	4.63E-3
GO:0090092	4.63E-3
GO:0030193	4.68E-3
GO:0030425	4.68E-3
GO:0034698	4.68E-3
GO:0035223	4.68E-3
GO:0040026	4.68E-3
GO:0045202	4.68E-3
GO:0046425	4.68E-3
GO:0097447	4.68E-3
GO:1900046	4.68E-3
GO:1904892	4.68E-3
GO:0006355	4.69E-3
GO:0002819	4.7E-3
GO:0010942	4.7E-3
GO:0031012	4.7E-3
GO:0005778	4.73E-3
GO:0016328	4.73E-3
GO:0030239	4.73E-3
GO:0031903	4.73E-3
GO:0002028	4.76E-3
GO:0009201	4.76E-3
GO:0010455	4.76E-3
GO:0021535	4.76E-3
GO:0034762	4.76E-3
GO:0043954	4.76E-3
GO:0048557	4.76E-3
GO:0048864	4.76E-3
GO:0051602	4.76E-3
GO:0099173	4.76E-3
GO:0071559	4.77E-3
GO:0048707	4.8E-3
GO:0030660	4.82E-3
GO:0043069	4.82E-3
GO:0006874	4.87E-3
GO:0009593	4.87E-3
GO:0046532	4.87E-3
GO:0016323	4.9E-3
GO:0045211	4.9E-3
GO:0099081	4.9E-3
GO:0099512	4.9E-3
GO:0120025	4.9E-3
GO:0007224	4.91E-3
GO:0006388	4.92E-3
GO:0007487	4.92E-3
GO:0034728	4.92E-3
GO:0035336	4.92E-3
GO:0048703	4.92E-3
GO:0072189	4.92E-3
GO:0005884	4.93E-3
GO:2000243	4.93E-3
GO:0006164	4.98E-3
GO:0009152	4.98E-3
GO:0043067	4.98E-3
GO:0048640	4.98E-3
GO:0051130	5.03E-3
GO:0048477	5.05E-3
GO:0051117	5.05E-3
GO:0140297	5.05E-3
GO:0016247	5.07E-3
GO:0030594	5.07E-3
GO:0070647	5.07E-3
GO:0009888	5.1E-3
GO:1902905	5.1E-3
GO:0040007	5.15E-3
GO:0009100	5.18E-3
GO:0010035	5.18E-3
GO:0080134	5.2E-3
GO:0035909	5.21E-3
GO:1905515	5.21E-3
GO:0008277	5.24E-3
GO:1903708	5.24E-3
GO:0045773	5.25E-3
GO:0006163	5.3E-3
GO:0007472	5.3E-3
GO:0031346	5.3E-3
GO:0043086	5.3E-3
GO:0044306	5.3E-3
GO:0045935	5.3E-3
GO:0051093	5.3E-3
GO:0000803	5.4E-3
GO:0007492	5.46E-3
GO:0042067	5.46E-3
GO:0060548	5.46E-3
GO:0031018	5.47E-3
GO:1902036	5.47E-3
GO:0019226	5.49E-3
GO:0038093	5.49E-3
GO:0048384	5.49E-3
GO:0051928	5.49E-3
GO:0071772	5.49E-3
GO:0030201	5.5E-3
GO:0048867	5.5E-3
GO:0050974	5.5E-3
GO:0060351	5.5E-3
GO:0061621	5.5E-3
GO:0061718	5.5E-3
GO:0009259	5.53E-3
GO:0042995	5.53E-3
GO:0045121	5.53E-3
GO:0098857	5.53E-3
GO:1901699	5.54E-3
GO:0008582	5.57E-3
GO:0097237	5.58E-3
GO:0001756	5.6E-3
GO:0045580	5.6E-3
GO:0051952	5.6E-3
GO:1901987	5.6E-3
GO:0032024	5.67E-3
GO:0046903	5.67E-3
GO:0001837	5.68E-3
GO:0045927	5.7E-3
GO:0048512	5.7E-3
GO:0009792	5.71E-3
GO:0120035	5.75E-3
GO:0015698	5.79E-3
GO:0055086	5.79E-3
GO:0000272	5.8E-3
GO:0005980	5.8E-3
GO:0007154	5.8E-3
GO:0007620	5.8E-3
GO:0009251	5.8E-3
GO:0043052	5.8E-3
GO:0044247	5.8E-3
GO:0050818	5.8E-3
GO:1902275	5.8E-3
GO:0048786	5.81E-3
GO:0002764	5.83E-3
GO:0003407	5.86E-3
GO:0014057	5.86E-3
GO:0048582	5.86E-3
GO:0048800	5.86E-3
GO:0048857	5.86E-3
GO:0055006	5.86E-3
GO:0030424	5.89E-3
GO:0048471	5.89E-3
GO:0002706	5.91E-3
GO:0006875	5.91E-3
GO:0007455	5.91E-3
GO:0035150	5.91E-3
GO:0051271	5.91E-3
GO:1900073	5.91E-3
GO:0042221	5.93E-3
GO:1901617	5.93E-3
GO:0006805	6E-3
GO:1901889	6E-3
GO:0031325	6.02E-3
GO:0007286	6.04E-3
GO:0048869	6.04E-3
GO:0005815	6.05E-3
GO:0014015	6.05E-3
GO:0031410	6.05E-3
GO:0070160	6.05E-3
GO:0097708	6.05E-3
GO:0031344	6.06E-3
GO:0006096	6.07E-3
GO:0022612	6.07E-3
GO:0042866	6.07E-3
GO:0048596	6.07E-3
GO:2001251	6.07E-3
GO:0002168	6.08E-3
GO:0010647	6.08E-3
GO:0019216	6.08E-3
GO:0030100	6.08E-3
GO:1901701	6.1E-3
GO:0140096	6.11E-3
GO:0060249	6.12E-3
GO:0002768	6.13E-3
GO:0043010	6.19E-3
GO:0006974	6.23E-3
GO:0007281	6.23E-3
GO:0008202	6.23E-3
GO:0007288	6.24E-3
GO:0007400	6.24E-3
GO:0014056	6.24E-3
GO:0051823	6.24E-3
GO:0023056	6.26E-3
GO:0007274	6.32E-3
GO:0002520	6.39E-3
GO:0006757	6.39E-3
GO:0035640	6.39E-3
GO:0051147	6.39E-3
GO:0060632	6.39E-3
GO:0032868	6.44E-3
GO:0031965	6.45E-3
GO:0001539	6.51E-3
GO:0007608	6.51E-3
GO:0016051	6.51E-3
GO:0043271	6.51E-3
GO:0045833	6.51E-3
GO:0051646	6.51E-3
GO:0060285	6.51E-3
GO:2001023	6.51E-3
GO:0035815	6.55E-3
GO:1900180	6.55E-3
GO:0045860	6.63E-3
GO:1901652	6.63E-3
GO:0000394	6.64E-3
GO:0002070	6.64E-3
GO:0042688	6.64E-3
GO:0043168	6.64E-3
GO:0002253	6.65E-3
GO:0001974	6.67E-3
GO:0002431	6.67E-3
GO:0006735	6.67E-3
GO:0021538	6.67E-3
GO:0035293	6.67E-3
GO:0038096	6.67E-3
GO:0040018	6.67E-3
GO:0042753	6.67E-3
GO:0046330	6.67E-3
GO:0051964	6.67E-3
GO:0060415	6.67E-3
GO:0072522	6.67E-3
GO:0045862	6.68E-3
GO:0004888	6.74E-3
GO:0005215	6.74E-3
GO:0005245	6.74E-3
GO:0016787	6.74E-3
GO:0019899	6.74E-3
GO:0019901	6.74E-3
GO:0022839	6.74E-3
GO:0009260	6.82E-3
GO:0009880	6.83E-3
GO:0071900	6.83E-3
GO:0007178	6.86E-3
GO:0016757	6.86E-3
GO:0009719	6.89E-3
GO:0030055	6.92E-3
GO:0043005	6.93E-3
GO:0038094	6.95E-3
GO:0046717	6.95E-3
GO:0090102	6.95E-3
GO:0009605	6.97E-3
GO:0006979	7.02E-3
GO:0007552	7.02E-3
GO:0048585	7.03E-3
GO:0009566	7.05E-3
GO:0034103	7.05E-3
GO:0046637	7.05E-3
GO:0090325	7.05E-3
GO:0010632	7.12E-3
GO:0031328	7.12E-3
GO:0032094	7.12E-3
GO:0032663	7.12E-3
GO:0051145	7.12E-3
GO:0060290	7.12E-3
GO:1904062	7.12E-3
GO:0048639	7.17E-3
GO:0090175	7.18E-3
GO:0005773	7.21E-3
GO:0005918	7.21E-3
GO:0016028	7.21E-3
GO:0099513	7.21E-3
GO:0032922	7.23E-3
GO:0060411	7.23E-3
GO:0031032	7.27E-3
GO:0002119	7.28E-3
GO:0006684	7.28E-3
GO:0040008	7.28E-3
GO:0042660	7.28E-3
GO:0050427	7.28E-3
GO:0060124	7.28E-3
GO:0072102	7.28E-3
GO:2000095	7.28E-3
GO:0019693	7.29E-3
GO:1902117	7.29E-3
GO:0023061	7.33E-3
GO:0008283	7.38E-3
GO:0010656	7.38E-3
GO:0098862	7.38E-3
GO:0016311	7.39E-3
GO:0043433	7.4E-3
GO:0007413	7.41E-3
GO:0046622	7.41E-3
GO:0015630	7.51E-3
GO:0002053	7.58E-3
GO:0031345	7.58E-3
GO:0050886	7.58E-3
GO:0061620	7.58E-3
GO:1902115	7.58E-3
GO:2000136	7.58E-3
GO:0010675	7.62E-3
GO:0007498	7.64E-3
GO:0007188	7.7E-3
GO:0106030	7.7E-3
GO:0004930	7.72E-3
GO:0007276	7.72E-3
GO:0009812	7.72E-3
GO:0021798	7.72E-3
GO:0033602	7.72E-3
GO:0035064	7.72E-3
GO:0043312	7.72E-3
GO:0048755	7.72E-3
GO:0061541	7.72E-3
GO:0071987	7.72E-3
GO:0099550	7.72E-3
GO:0140034	7.72E-3
GO:0009142	7.74E-3
GO:0015718	7.74E-3
GO:0033619	7.74E-3
GO:0046331	7.74E-3
GO:0060688	7.74E-3
GO:0021587	7.79E-3
GO:0021987	7.79E-3
GO:0055013	7.79E-3
GO:0060324	7.79E-3
GO:0072521	7.8E-3
GO:1901137	7.8E-3
GO:0002283	7.81E-3
GO:0000165	7.82E-3
GO:0001933	7.9E-3
GO:0034654	7.9E-3
GO:0051235	7.9E-3
GO:0032729	7.91E-3
GO:0034035	7.91E-3
GO:0097499	7.91E-3
GO:0000086	7.93E-3
GO:0019058	7.93E-3
GO:0035194	7.93E-3
GO:0042119	7.93E-3
GO:0009967	7.94E-3
GO:0097730	7.99E-3
GO:0001710	8E-3
GO:0030540	8E-3
GO:0032330	8E-3
GO:0035914	8E-3
GO:0070306	8E-3
GO:0007422	8.03E-3
GO:0005789	8.05E-3
GO:0005798	8.05E-3
GO:0030027	8.05E-3
GO:0032350	8.06E-3
GO:0045187	8.06E-3
GO:0060325	8.06E-3
GO:0004553	8.11E-3
GO:0005261	8.11E-3
GO:0015318	8.11E-3
GO:0098960	8.11E-3
GO:0046390	8.13E-3
GO:0009891	8.15E-3
GO:0033555	8.15E-3
GO:0060078	8.15E-3
GO:0000775	8.18E-3
GO:0000776	8.18E-3
GO:0070820	8.18E-3
GO:0033218	8.24E-3
GO:0019748	8.25E-3
GO:0051259	8.25E-3
GO:0051338	8.25E-3
GO:0060173	8.25E-3
GO:0006066	8.3E-3
GO:0098802	8.34E-3
GO:0008092	8.36E-3
GO:0036230	8.36E-3
GO:0140030	8.36E-3
GO:0005769	8.39E-3
GO:0001707	8.42E-3
GO:0007052	8.42E-3
GO:0016319	8.42E-3
GO:0021517	8.42E-3
GO:0060079	8.42E-3
GO:0036445	8.44E-3
GO:0045466	8.44E-3
GO:0055057	8.44E-3
GO:0060401	8.44E-3
GO:0051654	8.47E-3
GO:1901888	8.48E-3
GO:0045026	8.5E-3
GO:1900273	8.5E-3
GO:0032027	8.59E-3
GO:0042277	8.59E-3
GO:0080019	8.59E-3
GO:0036477	8.62E-3
GO:0006486	8.64E-3
GO:0008340	8.64E-3
GO:0023019	8.64E-3
GO:0031280	8.64E-3
GO:0031348	8.64E-3
GO:0034764	8.64E-3
GO:0042773	8.64E-3
GO:0042775	8.64E-3
GO:0043413	8.64E-3
GO:0048534	8.64E-3
GO:0050878	8.64E-3
GO:0061308	8.64E-3
GO:0061309	8.64E-3
GO:0098609	8.64E-3
GO:0002433	8.68E-3
GO:0006334	8.68E-3
GO:0009409	8.68E-3
GO:0042733	8.68E-3
GO:0045639	8.68E-3
GO:0051017	8.68E-3
GO:0071230	8.68E-3
GO:0097711	8.68E-3
GO:1903053	8.68E-3
GO:0002446	8.69E-3
GO:0032102	8.74E-3
GO:0048522	8.74E-3
GO:0038023	8.75E-3
GO:0002645	8.82E-3
GO:0003420	8.82E-3
GO:0006338	8.82E-3
GO:0010243	8.82E-3
GO:0014813	8.82E-3
GO:0014816	8.82E-3
GO:0021563	8.82E-3
GO:0021615	8.82E-3
GO:0030335	8.82E-3
GO:0030858	8.82E-3
GO:0035052	8.82E-3
GO:0043299	8.82E-3
GO:0046601	8.82E-3
GO:0048515	8.82E-3
GO:0048785	8.82E-3
GO:0060350	8.82E-3
GO:0060534	8.82E-3
GO:1900166	8.82E-3
GO:1900168	8.82E-3
GO:1902721	8.82E-3
GO:1903487	8.82E-3
GO:1903488	8.82E-3
GO:2000241	8.82E-3
GO:2001225	8.82E-3
GO:0003351	8.87E-3
GO:0008637	8.87E-3
GO:0010524	8.87E-3
GO:0010558	8.87E-3
GO:0060561	8.87E-3
GO:0061615	8.87E-3
GO:0070050	8.87E-3
GO:0050839	8.88E-3
GO:0030307	8.97E-3
GO:2000146	8.97E-3
GO:0007297	8.98E-3
GO:0008585	8.98E-3
GO:0009952	8.98E-3
GO:0016441	8.98E-3
GO:0044839	8.98E-3
GO:0046034	8.98E-3
GO:0007275	9.03E-3
GO:0009953	9.06E-3
GO:0045859	9.06E-3
GO:0007616	9.07E-3
GO:0044242	9.07E-3
GO:0006672	9.09E-3
GO:0007187	9.09E-3
GO:0034767	9.09E-3
GO:0045168	9.09E-3
GO:0060443	9.09E-3
GO:0031056	9.12E-3
GO:0098656	9.12E-3
GO:1901362	9.12E-3
GO:0051098	9.13E-3
GO:0007389	9.14E-3
GO:0021575	9.14E-3
GO:0021781	9.14E-3
GO:0030879	9.14E-3
GO:0031223	9.14E-3
GO:0033044	9.14E-3
GO:0046685	9.14E-3
GO:0050764	9.14E-3
GO:0060749	9.14E-3
GO:0061377	9.14E-3
GO:0071371	9.14E-3
GO:0071372	9.14E-3
GO:0071384	9.14E-3
GO:0009798	9.16E-3
GO:0031966	9.18E-3
GO:0098827	9.18E-3
GO:0008134	9.22E-3
GO:0002275	9.23E-3
GO:0051173	9.23E-3
GO:0048468	9.28E-3
GO:0016321	9.29E-3
GO:0022412	9.39E-3
GO:0051963	9.39E-3
GO:2000147	9.4E-3
GO:0007219	9.41E-3
GO:0022600	9.41E-3
GO:0042908	9.41E-3
GO:0000139	9.44E-3
GO:0006584	9.44E-3
GO:0009712	9.44E-3
GO:0048641	9.44E-3
GO:0060170	9.44E-3
GO:0061035	9.44E-3
GO:0007419	9.46E-3
GO:0021695	9.46E-3
GO:0007005	9.54E-3
GO:0031331	9.54E-3
GO:0044292	9.54E-3
GO:0010629	9.58E-3
GO:0007088	9.62E-3
GO:0044106	9.62E-3
GO:0019725	9.66E-3
GO:0048332	9.67E-3
GO:0031901	9.82E-3
GO:0002444	9.89E-3
GO:0006858	9.89E-3
GO:0010948	9.89E-3
GO:0042045	9.89E-3
GO:0042475	9.89E-3
GO:0045807	9.89E-3
GO:0048015	9.89E-3
GO:0060042	9.89E-3
GO:0110116	9.89E-3
GO:0042689	9.9E-3
GO:0046541	9.9E-3
GO:0051350	9.9E-3
GO:0005779	9.93E-3
GO:0008017	9.93E-3
GO:0009308	9.93E-3
GO:0022890	9.93E-3
GO:0060089	9.93E-3
GO:0097060	9.93E-3
GO:0022408	9.95E-3
GO:0045214	9.95E-3
GO:0045619	9.95E-3
GO:0000209	9.96E-3
GO:0010159	9.96E-3
GO:0019100	9.96E-3
GO:0019405	9.96E-3
GO:0019563	9.96E-3
GO:0030910	9.96E-3
GO:0035054	9.96E-3
GO:0035502	9.96E-3
GO:0071699	9.96E-3
GO:0005856	9.98E-3
GO:0016020	1E-2
GO:0031256	1E-2
GO:0042175	1E-2
GO:0051252	0.0101
GO:0001657	0.0102
GO:0001823	0.0102
GO:0002831	0.0102
GO:0003151	0.0102
GO:0006040	0.0102
GO:0006470	0.0102
GO:0010522	0.0102
GO:0022898	0.0102
GO:0030427	0.0102
GO:0031047	0.0102
GO:0032412	0.0102
GO:0033674	0.0102
GO:0051881	0.0102
GO:0072163	0.0102
GO:0072164	0.0102
GO:1905809	0.0102
GO:0007635	0.0103
GO:0005865	0.0104
GO:0007440	0.0104
GO:0010941	0.0104
GO:0043296	0.0104
GO:0007447	0.0105
GO:0008033	0.0105
GO:0030258	0.0105
GO:0031231	0.0105
GO:0044294	0.0105
GO:0050921	0.0105
GO:0051983	0.0105
GO:0055076	0.0105
GO:0098687	0.0105
GO:0005741	0.0106
GO:0005903	0.0106
GO:0004252	0.0107
GO:0007399	0.0107
GO:0016491	0.0107
GO:0043584	0.0107
GO:0045761	0.0107
GO:0048588	0.0107
GO:0061327	0.0107
GO:0007051	0.0108
GO:0009225	0.0108
GO:0046872	0.0108
GO:0060972	0.0108
GO:0070085	0.0108
GO:0002366	0.0109
GO:0030838	0.0109
GO:0001895	0.011
GO:0004807	0.011
GO:0007565	0.011
GO:0046649	0.011
GO:0016056	0.0111
GO:0021533	0.0111
GO:0030326	0.0111
GO:0045595	0.0111
GO:0071361	0.0111
GO:0090100	0.0111
GO:1903825	0.0111
GO:1905039	0.0111
GO:0065008	0.0112
GO:0010970	0.0113
GO:0030216	0.0113
GO:0030518	0.0113
GO:0035137	0.0113
GO:0046426	0.0113
GO:0050772	0.0113
GO:1904893	0.0113
GO:0007283	0.0114
GO:0010716	0.0114
GO:0022008	0.0114
GO:0043372	0.0114
GO:0045624	0.0114
GO:0046166	0.0114
GO:1903551	0.0114
GO:0015276	0.0115
GO:0022804	0.0115
GO:0022834	0.0115
GO:0043198	0.0115
GO:0045179	0.0115
GO:0061630	0.0115
GO:0007438	0.0116
GO:0016057	0.0116
GO:0031327	0.0116
GO:0032354	0.0116
GO:0040014	0.0116
GO:0042447	0.0116
GO:0048617	0.0116
GO:0097068	0.0116
GO:2000113	0.0116
GO:0006165	0.0117
GO:0009435	0.0117
GO:0010002	0.0117
GO:0019079	0.0117
GO:0019438	0.0117
GO:0032787	0.0117
GO:0048103	0.0117
GO:0060428	0.0117
GO:0008194	0.0118
GO:0051053	0.0118
GO:2000178	0.0118
GO:0002274	0.0119
GO:0007165	0.0119
GO:0010259	0.0119
GO:0032869	0.0119
GO:0072009	0.0119
GO:0009127	0.012
GO:0009168	0.012
GO:0045765	0.012
GO:0018105	0.0121
GO:0051260	0.0121
GO:0006023	0.0122
GO:0048709	0.0122
GO:0051453	0.0122
GO:0002824	0.0123
GO:0019219	0.0123
GO:0040040	0.0123
GO:0045776	0.0123
GO:0050982	0.0123
GO:0060438	0.0123
GO:0090184	0.0123
GO:0001704	0.0124
GO:0001963	0.0124
GO:0002263	0.0124
GO:0006478	0.0124
GO:0030048	0.0124
GO:0032940	0.0124
GO:0033006	0.0124
GO:0038189	0.0124
GO:0043304	0.0124
GO:0060028	0.0124
GO:0060435	0.0124
GO:0070071	0.0124
GO:0070131	0.0124
GO:0071336	0.0124
GO:0071454	0.0124
GO:0072162	0.0124
GO:1903519	0.0124
GO:1903521	0.0124
GO:1903795	0.0124
GO:0004672	0.0125
GO:0030099	0.0125
GO:0030162	0.0125
GO:0008324	0.0126
GO:0018392	0.0126
GO:0032559	0.0126
GO:0033932	0.0126
GO:0042562	0.0126
GO:0043169	0.0126
GO:0061659	0.0126
GO:1901532	0.0126
GO:0042058	0.0127
GO:0042044	0.0128
GO:0006281	0.0129
GO:0008594	0.0129
GO:0010008	0.0129
GO:0010840	0.0129
GO:0019318	0.0129
GO:0032555	0.0129
GO:0035332	0.0129
GO:0035813	0.0129
GO:0042338	0.0129
GO:0042542	0.0129
GO:0060872	0.0129
GO:0071698	0.0129
GO:0072089	0.0129
GO:0072170	0.0129
GO:0072234	0.0129
GO:0097069	0.0129
GO:0099509	0.0129
GO:1901184	0.0129
GO:1904387	0.0129
GO:2000516	0.0129
GO:0006302	0.013
GO:0032092	0.013
GO:0048017	0.013
GO:0036126	0.0132
GO:0051179	0.0132
GO:0006637	0.0133
GO:0007200	0.0133
GO:0007298	0.0133
GO:0010043	0.0133
GO:0030177	0.0133
GO:0031295	0.0133
GO:0032409	0.0133
GO:0035383	0.0133
GO:0042168	0.0133
GO:0042178	0.0133
GO:0048066	0.0133
GO:0050777	0.0133
GO:0051301	0.0133
GO:0060795	0.0133
GO:0060841	0.0133
GO:1903421	0.0133
GO:1904386	0.0133
GO:0001656	0.0134
GO:0048010	0.0134
GO:1902742	0.0134
GO:0006887	0.0135
GO:0071310	0.0135
GO:0000287	0.0136
GO:0010977	0.0136
GO:0022843	0.0137
GO:0030554	0.0137
GO:0042578	0.0137
GO:0003279	0.0138
GO:0005876	0.0138
GO:0006006	0.0138
GO:0007494	0.0138
GO:0010824	0.0138
GO:0098794	0.0138
GO:0004721	0.0139
GO:0008238	0.0139
GO:0010556	0.0139
GO:0015103	0.0139
GO:0016798	0.0139
GO:0019222	0.0139
GO:0007163	0.014
GO:0007480	0.014
GO:0110020	0.014
GO:0005740	0.0141
GO:0030136	0.0141
GO:0031300	0.0141
GO:0045931	0.0141
GO:0051493	0.0141
GO:0140352	0.0141
GO:0005501	0.0143
GO:0008020	0.0143
GO:0008514	0.0143
GO:0017076	0.0143
GO:0090316	0.0143
GO:0007405	0.0144
GO:0010660	0.0144
GO:0010876	0.0144
GO:0012505	0.0144
GO:0014013	0.0144
GO:0030641	0.0144
GO:0031128	0.0144
GO:0031294	0.0144
GO:0035113	0.0144
GO:0042417	0.0144
GO:0044409	0.0144
GO:0044458	0.0144
GO:0046031	0.0144
GO:0048484	0.0144
GO:0048485	0.0144
GO:0051209	0.0144
GO:0060441	0.0144
GO:0061307	0.0144
GO:0090189	0.0144
GO:0090190	0.0144
GO:0015980	0.0145
GO:0022411	0.0145
GO:0042473	0.0145
GO:0061062	0.0145
GO:0072338	0.0145
GO:0098693	0.0146
GO:0000149	0.0147
GO:0006813	0.0147
GO:0006959	0.0147
GO:0032553	0.0147
GO:0043167	0.0147
GO:0070925	0.0147
GO:2000112	0.0147
GO:0030336	0.0148
GO:0042165	0.0149
GO:1902476	0.0149
GO:0008078	0.015
GO:0009890	0.015
GO:0035176	0.015
GO:0045088	0.015
GO:0051703	0.015
GO:0061005	0.015
GO:0062012	0.015
GO:0045055	0.0151
GO:0048793	0.0151
GO:0008610	0.0152
GO:0005504	0.0153
GO:0051603	0.0153
GO:0006796	0.0154
GO:0003016	0.0155
GO:0006821	0.0155
GO:0008270	0.0155
GO:0016903	0.0155
GO:0022900	0.0155
GO:0034105	0.0155
GO:0045939	0.0155
GO:0048745	0.0155
GO:0051701	0.0155
GO:1901214	0.0155
GO:0016408	0.0156
GO:0021772	0.0156
GO:0045933	0.0156
GO:0046825	0.0156
GO:0072028	0.0156
GO:0090503	0.0156
GO:1903050	0.0156
GO:0005080	0.0157
GO:0042393	0.0157
GO:0005550	0.0158
GO:0008417	0.0158
GO:0015399	0.0158
GO:0035240	0.0158
GO:0002118	0.0159
GO:0009205	0.0159
GO:0048681	0.0159
GO:0070571	0.0159
GO:0000786	0.016
GO:0007017	0.016
GO:0009156	0.016
GO:0016202	0.016
GO:0022406	0.016
GO:0045926	0.016
GO:0010927	0.0161
GO:0015459	0.0161
GO:0000794	0.0162
GO:0006631	0.0162
GO:0061136	0.0162
GO:0002069	0.0163
GO:0006120	0.0163
GO:0006493	0.0163
GO:0006778	0.0163
GO:0032879	0.0163
GO:0034059	0.0163
GO:0051923	0.0163
GO:0061009	0.0163
GO:0071901	0.0163
GO:1901861	0.0163
GO:2001054	0.0163
GO:2001185	0.0163
GO:0006865	0.0164
GO:0019646	0.0164
GO:0090630	0.0164
GO:0008236	0.0165
GO:0016251	0.0165
GO:0017022	0.0165
GO:0042440	0.0165
GO:0048580	0.0165
GO:0051149	0.0165
GO:0051953	0.0165
GO:0007478	0.0166
GO:0015012	0.0166
GO:0018209	0.0166
GO:0018996	0.0166
GO:0032808	0.0166
GO:0035136	0.0166
GO:0035177	0.0166
GO:0035775	0.0166
GO:0039021	0.0166
GO:0042690	0.0166
GO:0043549	0.0166
GO:0044403	0.0166
GO:0045930	0.0166
GO:0051569	0.0166
GO:0071103	0.0166
GO:0072174	0.0166
GO:0072289	0.0166
GO:0032154	0.0167
GO:0090725	0.0167
GO:0007520	0.0168
GO:0021988	0.0168
GO:0051153	0.0168
GO:0060251	0.0168
GO:0030509	0.0169
GO:0046605	0.0169
GO:0048619	0.0169
GO:0051092	0.0169
GO:0006022	0.0171
GO:0030705	0.0171
GO:0046434	0.0171
GO:0001591	0.0172
GO:0001701	0.0172
GO:0005244	0.0172
GO:0009199	0.0172
GO:0015631	0.0172
GO:0022832	0.0172
GO:0061629	0.0172
GO:0044093	0.0173
GO:0001222	0.0174
GO:0002821	0.0174
GO:0005640	0.0174
GO:0009749	0.0174
GO:0044060	0.0174
GO:0098796	0.0174
GO:0001816	0.0175
GO:0006885	0.0175
GO:0010038	0.0175
GO:0034502	0.0175
GO:0048699	0.0175
GO:0071482	0.0175
GO:0005310	0.0176
GO:0005891	0.0177
GO:0044087	0.0177
GO:1905954	0.0178
GO:0009144	0.0179
GO:0009124	0.018
GO:0044272	0.018
GO:0060259	0.018
GO:0140694	0.018
GO:0001046	0.0181
GO:0006399	0.0181
GO:0031646	0.0181
GO:0051388	0.0181
GO:0060592	0.0181
GO:1900407	0.0181
GO:0000428	0.0182
GO:0003170	0.0182
GO:0007300	0.0182
GO:0015908	0.0182
GO:0071385	0.0182
GO:0001964	0.0183
GO:0035883	0.0183
GO:0046651	0.0183
GO:0090183	0.0183
GO:0048856	0.0184
GO:1904018	0.0184
GO:0031334	0.0185
GO:0001942	0.0187
GO:0044281	0.0187
GO:0048771	0.0187
GO:0050790	0.0187
GO:0000768	0.0188
GO:0001956	0.0188
GO:0006836	0.0188
GO:0017085	0.0188
GO:0019359	0.0188
GO:0019363	0.0188
[truncated: 2,448 more rows]
