# Supplementary material for: Parallel and convergent genomic changes underlie independent subterranean colonization across beetles
Source: Nat Commun. 2023 Jun 29;14:3842. doi: 10.1038/s41467-023-39603-1 (PMC10310748; doi:10.1038/s41467-023-39603-1)
Supplement: Supplementary file 13 — Source Data [file 41467_2023_39603_MOESM13_ESM.zip › Source_Data_Figures_github/Source_data_2/Fig2b_GOenrichment_treemaps/Ancestral_Bidessini_CONTRACTED_REVIGO_TREEMAP.R]

# A treemap R script produced by the Revigo server at http://revigo.irb.hr/
# If you found Revigo useful in your work, please cite the following reference:
# Supek F et al. "REVIGO summarizes and visualizes long lists of Gene Ontology
# terms" PLoS ONE 2011. doi:10.1371/journal.pone.0021800

# author: Anton Kratz <anton.kratz@gmail.com>, RIKEN Omics Science Center, Functional Genomics Technology Team, Japan
# created: Fri, Nov 02, 2012  7:25:52 PM
# last change: Fri, Nov 09, 2012  3:20:01 PM

# -----------------------------------------------------------------------------
# If you don't have the treemap package installed, uncomment the following line:
# install.packages( "treemap" );
library(treemap) 								# treemap package by Martijn Tennekes

# Set the working directory if necessary
# setwd("C:/Users/username/workingdir");

# --------------------------------------------------------------------------
# Here is your data from Revigo. Scroll down for plot configuration options.

revigo.names <- c("term_ID","description","frequency","value","uniqueness","dispensability","representative");
revigo.data <- rbind(c("GO:0000003","reproduction",12.5757313484508,3.26360349772336,1,0,"reproduction"),
c("GO:0002376","immune system process",2.82153366799377,3.16241156176449,1,0,"immune system process"),
c("GO:0005975","carbohydrate metabolic process",2.18106283538169,3.48678239993206,0.978059704445799,0,"carbohydrate metabolic process"),
c("GO:0006112","energy reserve metabolic process",0.22503029253938,2.46218090492673,0.963795643527901,0.10523012,"carbohydrate metabolic process"),
c("GO:0019748","secondary metabolic process",0.770296001384802,2.08354605145007,0.983331702199074,0.12012856,"carbohydrate metabolic process"),
c("GO:0046034","ATP metabolic process",1.10784144019387,2.0467236633327,0.982709192766461,0.12537032,"carbohydrate metabolic process"),
c("GO:0044264","cellular polysaccharide metabolic process",0.276960360048468,3.50723961097316,0.947459590826733,0.1326551,"carbohydrate metabolic process"),
c("GO:0006790","sulfur compound metabolic process",1.53193699151809,3.19314197048118,0.965976213268118,0.13411176,"carbohydrate metabolic process"),
c("GO:0033619","membrane protein proteolysis",0.103860135018176,2.11125903931711,0.977135989844385,0.13820248,"carbohydrate metabolic process"),
c("GO:1901615","organic hydroxy compound metabolic process",1.67041717154232,2.64016451766011,0.980061923907867,0.14796796,"carbohydrate metabolic process"),
c("GO:0016042","lipid catabolic process",1.28959667647568,3.07211658966929,0.965546202028492,0.15761186,"carbohydrate metabolic process"),
c("GO:0009308","amine metabolic process",0.250995326293924,2.00305075150462,0.978455302270416,0.16480394,"carbohydrate metabolic process"),
c("GO:0006351","transcription, DNA-templated",1.30690669897871,2.80966830182971,0.940537182337719,0.17242516,"carbohydrate metabolic process"),
c("GO:0006629","lipid metabolic process",4.82949627834516,3.16304326294045,0.975950777408691,0.18796764,"carbohydrate metabolic process"),
c("GO:1901135","carbohydrate derivative metabolic process",4.44867578327852,2.38615817812393,0.977718520102159,0.19070995,"carbohydrate metabolic process"),
c("GO:0009812","flavonoid metabolic process",4.55893021643056,2.11238269966426,0.977652850847515,0.19147302,"carbohydrate metabolic process"),
c("GO:0006793","phosphorus metabolic process",7.31348450752986,2.38933983691012,0.959206295085386,0.19873093,"carbohydrate metabolic process"),
c("GO:0046777","protein autophosphorylation",0.311580405054527,3.45842075605342,0.949546677389835,0.22900217,"carbohydrate metabolic process"),
c("GO:0042866","pyruvate biosynthetic process",0.00865501125151463,2.21681130892474,0.960615543054888,0.28969447,"carbohydrate metabolic process"),
c("GO:0044106","cellular amine metabolic process",0.250995326293924,2.01682492796219,0.960890289459085,0.29067396,"carbohydrate metabolic process"),
c("GO:0010025","wax biosynthetic process",0.0259650337545439,2.48148606012211,0.977654781275656,0.31112203,"carbohydrate metabolic process"),
c("GO:0006508","proteolysis",7.64237493508742,2.58502665202918,0.965878322735988,0.31393294,"carbohydrate metabolic process"),
c("GO:0007600","sensory perception",3.55720962437251,7.41341269532824,0.8651449970966,0,"sensory perception"),
c("GO:0007586","digestion",0.138480180024234,3.64781748188864,0.917813739989672,0.17477486,"sensory perception"),
c("GO:0001974","blood vessel remodeling",0.199065258784836,2.17587416608345,0.91522564662453,0.1814126,"sensory perception"),
c("GO:0044706","multi-multicellular organism process",0.216375281287866,3.25492520841794,0.914607418826735,0.18300955,"sensory perception"),
c("GO:0042472","inner ear morphogenesis",0.25236292065262,5.72353819582676,0.764937799395082,0.18603122,"sensory perception"),
c("GO:0035270","endocrine system development",0.0432750562575731,3.95078197732982,0.845378425733618,0.1987949,"sensory perception"),
c("GO:0007591","molting cycle, chitin-based cuticle",0.735675956378743,2.97061622231479,0.900272030992107,0.21016202,"sensory perception"),
c("GO:0042303","molting cycle",0.735675956378743,3.85387196432176,0.90434796972089,0.21016202,"sensory perception"),
c("GO:0021700","developmental maturation",1.63579712653626,2.82390874094432,0.859994799956396,0.21773162,"sensory perception"),
c("GO:0031099","regeneration",0.268305348796953,2.44369749923271,0.876760079952267,0.21906089,"sensory perception"),
c("GO:0009855","determination of bilateral symmetry",0.155790202527263,3.85387196432176,0.840356949719282,0.21925396,"sensory perception"),
c("GO:0090130","tissue migration",1.28959667647568,2.64781748188864,0.898749648618014,0.22550772,"sensory perception"),
c("GO:0008340","determination of adult lifespan",1.45404189025446,2.06348625752111,0.897464504729724,0.22908442,"sensory perception"),
c("GO:0001503","ossification",1.55701509343569,3.39902710431325,0.896716783974964,0.23117477,"sensory perception"),
c("GO:0021675","nerve development",0.069240090012117,3.66554624884907,0.832405552585894,0.24783465,"sensory perception"),
c("GO:0060788","ectodermal placode formation",0.0346200450060585,3.16241156176449,0.870773816039533,0.25490529,"sensory perception"),
c("GO:0007610","behavior",4.66505106456638,4.78251605578609,0.882989810424314,0.27080359,"sensory perception"),
c("GO:0040003","chitin-based cuticle development",1.72234723905141,3.90657831483776,0.810996387488425,0.27171083,"sensory perception"),
c("GO:0060322","head development",1.19439155270902,3.19654288435159,0.857771416031365,0.27302991,"sensory perception"),
c("GO:0061061","muscle structure development",1.7742773065605,3.48945498979339,0.851689140516521,0.28638093,"sensory perception"),
c("GO:0003008","system process",5.920027696036,5.73282827159699,0.879498746349652,0.29421502,"sensory perception"),
c("GO:1904888","cranial skeletal system development",2.13702506550163,2.69250396208679,0.848641875182815,0.29422349,"sensory perception"),
c("GO:0010171","body morphogenesis",0.24234031504241,3.57839607313017,0.858152235197481,0.29622455,"sensory perception"),
c("GO:0048857","neural nucleus development",2.14191424033827,2.23210238398191,0.848603640721137,0.30142893,"sensory perception"),
c("GO:0021879","forebrain neuron differentiation",0.0563214318706016,5.72353819582676,0.782559976606401,0.30429619,"sensory perception"),
c("GO:0071542","dopaminergic neuron differentiation",0.00865501125151463,2.90657831483776,0.840688257608183,0.30933954,"sensory perception"),
c("GO:0048546","digestive tract morphogenesis",0.614505798857539,4.65757731917779,0.782078113610742,0.32111398,"sensory perception"),
c("GO:0035051","cardiocyte differentiation",0.207720270036351,4.5016894462104,0.779691509933764,0.33695916,"sensory perception"),
c("GO:0042335","cuticle development",2.01661762160291,3.60380065290426,0.810400496250631,0.34260632,"sensory perception"),
c("GO:0001763","morphogenesis of a branching structure",0.519300675090878,4.5016894462104,0.829136319507121,0.34349693,"sensory perception"),
c("GO:0030855","epithelial cell differentiation",3.27159425307253,4.23582386760967,0.787143583071026,0.34654383,"sensory perception"),
c("GO:0061448","connective tissue development",0.00865501125151463,3.36151074304536,0.887595741090805,0.34942089,"sensory perception"),
c("GO:0048863","stem cell differentiation",0.24234031504241,3.99567862621736,0.85961529801328,0.35220124,"sensory perception"),
c("GO:0060560","developmental growth involved in morphogenesis",0.675090877618141,3.69464863055338,0.840116793996611,0.35242851,"sensory perception"),
c("GO:0007164","establishment of tissue polarity",0.675090877618141,2.88272870434424,0.844132155222701,0.35574364,"sensory perception"),
c("GO:0048736","appendage development",2.85615371299983,3.57024771999759,0.802987349421983,0.36583676,"sensory perception"),
c("GO:0061458","reproductive system development",0.701055911372685,3.95078197732982,0.80449689237057,0.3703227,"sensory perception"),
c("GO:0001655","urogenital system development",0.631815821360568,3.49349496759513,0.806415574836193,0.3713489,"sensory perception"),
c("GO:0055123","digestive system development",0.960706248918124,3.92445303860747,0.798439115187151,0.38755003,"sensory perception"),
c("GO:0031016","pancreas development",1.18089702188162,4.4907974776689,0.813406847100873,0.39315173,"sensory perception"),
c("GO:0072359","circulatory system development",0.848191102648433,3.07211658966929,0.80087918213422,0.39539228,"sensory perception"),
c("GO:0007618","mating",0.0259650337545439,7.27490547891853,0.978794007851433,0,"mating"),
c("GO:0019100","male germ-line sex determination",0.00865501125151463,2.0017406615763,0.868650861414002,0.22814642,"mating"),
c("GO:0007617","mating behavior",1.21170157521205,6.80966830182971,0.862363989620278,0.31713447,"mating"),
c("GO:0044703","multi-organism reproductive process",0.22503029253938,3.10623823794206,0.974896918648314,0.38229695,"mating"),
c("GO:0046661","male sex differentiation",0.259650337545439,3.92445303860747,0.824827753579481,0.38757412,"mating"),
c("GO:0007338","single fertilization",0.285615371299983,2.47237009912866,0.972409878139978,0.39117048,"mating"),
c("GO:0009566","fertilization",0.302925393803012,2.1518108830086,0.973949390988676,0.39342424,"mating"),
c("GO:0007623","circadian rhythm",0.787606023887831,3.05060999335509,0.997524745583559,0,"circadian rhythm"),
c("GO:0010817","regulation of hormone levels",0.952051237666609,6.12551818230053,0.893505832824391,0,"regulation of hormone levels"),
c("GO:0044092","negative regulation of molecular function",1.75696728405747,2.94309514866353,0.910262055088867,0.11696567,"regulation of hormone levels"),
c("GO:0065009","regulation of molecular function",6.04119785355721,2.41793663708829,0.90801771940193,0.14852485,"regulation of hormone levels"),
c("GO:1900046","regulation of hemostasis",0.00865501125151463,2.32975414692588,0.914904728758856,0.27457497,"regulation of hormone levels"),
c("GO:0001508","action potential",0.0605850787606024,2.50723961097316,0.91403325009172,0.31886661,"regulation of hormone levels"),
c("GO:0007204","positive regulation of cytosolic calcium ion concentration",0.129825168772719,3.85387196432176,0.910592378427643,0.34037091,"regulation of hormone levels"),
c("GO:0050878","regulation of body fluid levels",0.147135191275749,2.06348625752111,0.909683758488658,0.34418286,"regulation of hormone levels"),
c("GO:0031647","regulation of protein stability",0.501990652587848,2.35654732351381,0.899673834090434,0.38664002,"regulation of hormone levels"),
c("GO:0007194","negative regulation of adenylate cyclase activity",0.00865501125151463,2.44855000202712,0.939839334494396,0.39369142,"regulation of hormone levels"),
c("GO:0042445","hormone metabolic process",0.631815821360568,2.40230481407449,0.873637547105707,0.39579085,"regulation of hormone levels"),
c("GO:0023052","signaling",12.3333910334083,2.53910215724345,1,0,"signaling"),
c("GO:0032501","multicellular organismal process",29.3318331313831,3.06449273417529,1,0,"multicellular organismal process"),
c("GO:0039694","viral RNA genome replication",0.0173100225030293,2.5543957967264,0.998834696028191,0,"viral RNA genome replication"),
c("GO:0040007","growth",1.53193699151809,2.28819277095881,1,0,"growth"),
c("GO:0040011","locomotion",5.63441232473602,3.45967052520913,1,0,"locomotion"),
c("GO:0043473","pigmentation",0.631815821360568,3.1331221856625,1,0,"pigmentation"),
c("GO:0044419","biological process involved in interspecies interaction between organisms",3.77358490566038,2.70333480973847,1,0,"biological process involved in interspecies interaction between organisms"),
c("GO:0048511","rhythmic process",0.952051237666609,3.07211658966929,1,0,"rhythmic process"),
c("GO:0050808","synapse organization",1.56655703652415,4.81815641205523,0.956995248620316,0,"synapse organization"),
c("GO:0045026","plasma membrane fusion",0.137102385242427,2.07058107428571,0.969682707625305,0.20502219,"synapse organization"),
c("GO:0043954","cellular component maintenance",0.216375281287866,2.32239304727951,0.968455466909962,0.21411148,"synapse organization"),
c("GO:0030198","extracellular matrix organization",0.571230742599965,3.45967052520913,0.965478510401504,0.23641011,"synapse organization"),
c("GO:0043062","extracellular structure organization",0.701055911372685,3.12205304837081,0.96477644946657,0.24172079,"synapse organization"),
c("GO:0045229","external encapsulating structure organization",1.27228665397265,3.7851561519523,0.96255874489231,0.25862814,"synapse organization"),
c("GO:0030036","actin cytoskeleton organization",2.24164791414229,4.5016894462104,0.945591644998554,0.27704419,"synapse organization"),
c("GO:0097435","supramolecular fiber organization",1.80024234031504,3.61618463401957,0.961132166816128,0.28197311,"synapse organization"),
c("GO:0034330","cell junction organization",2.15509780162714,4.14026143380285,0.960348701803084,0.2886174,"synapse organization"),
c("GO:0030030","cell projection organization",5.60844729098148,3.59859945921846,0.955586259967596,0.32994853,"synapse organization"),
c("GO:0051606","detection of stimulus",2.46667820668167,6.21609642072726,0.946801538512482,0,"detection of stimulus"),
c("GO:0009649","entrainment of circadian clock",0.181755236281807,3.65364702554936,0.879960444823426,0.22001055,"detection of stimulus"),
c("GO:0071396","cellular response to lipid",0.190410247533322,4.81815641205523,0.912290641623872,0.22103753,"detection of stimulus"),
c("GO:0009582","detection of abiotic stimulus",0.683745888869655,4.81815641205523,0.93660160404822,0.2535637,"detection of stimulus"),
c("GO:0009611","response to wounding",0.874156136402977,3.18708664335714,0.949420236731193,0.26094275,"detection of stimulus"),
c("GO:0009719","response to endogenous stimulus",1.50597195776355,2.16178077809237,0.949495727907666,0.27891379,"detection of stimulus"),
c("GO:0032094","response to food",0.00865501125151463,2.14752000636314,0.951237191101832,0.29213904,"detection of stimulus"),
c("GO:0007169","transmembrane receptor protein tyrosine kinase signaling pathway",1.08187640643933,4.81815641205523,0.828254257385496,0.29221722,"detection of stimulus"),
c("GO:0035094","response to nicotine",0.0519300675090878,2.49485002168009,0.949598008865178,0.29438073,"detection of stimulus"),
c("GO:0046685","response to arsenic-containing substance",0.069240090012117,2.03905380426617,0.948484944269754,0.30063581,"detection of stimulus"),
c("GO:0009628","response to abiotic stimulus",3.56586463562403,3.38195190328791,0.944591267540527,0.31308274,"detection of stimulus"),
c("GO:0009410","response to xenobiotic stimulus",0.155790202527263,2.85698519974591,0.945062597678073,0.31978977,"detection of stimulus"),
c("GO:0104004","cellular response to environmental stimulus",0.588540765102995,3.18708664335714,0.933743318473841,0.32634736,"detection of stimulus"),
c("GO:0033555","multicellular organismal response to stress",0.0432750562575731,2.08884239126002,0.889910492136499,0.32708307,"detection of stimulus"),
c("GO:0009607","response to biotic stimulus",3.548554613121,2.89962945488244,0.944621662309518,0.3301468,"detection of stimulus"),
c("GO:0048384","retinoic acid receptor signaling pathway",0.0597893479946664,2.26042765554991,0.871235142430417,0.33227474,"detection of stimulus"),
c("GO:0007193","adenylate cyclase-inhibiting G protein-coupled receptor signaling pathway",0.199065258784836,3.11747546204512,0.856882397199245,0.36946723,"detection of stimulus"),
c("GO:0009636","response to toxic substance",1.01263631642721,4.14630178822383,0.935089290661496,0.37492642,"detection of stimulus"),
c("GO:0001101","response to acid chemical",0.233685303790895,3.56863623584101,0.943173376528953,0.38213502,"detection of stimulus"),
c("GO:0030522","intracellular receptor signaling pathway",0.320235416306041,2.48148606012211,0.852616293975878,0.38657021,"detection of stimulus"),
c("GO:0006950","response to stress",10.2734983555479,2.89962945488244,0.937076394034828,0.3927127,"detection of stimulus"),
c("GO:0110148","biomineralization",15.0194737753159,3.43179827593301,1,0,"biomineralization"),
c("GO:0048865","stem cell fate commitment",0.0519300675090878,3.30627305107635,0.865215478258624,0.0214776,"stem cell fate commitment"),
c("GO:0071696","ectodermal placode development",0.0346200450060585,3.1331221856625,0.895738269456065,0.14152007,"stem cell fate commitment"),
c("GO:0000086","G2/M transition of mitotic cell cycle",0.11251514626969,2.1007268126824,0.982274616130381,0.02299469,"G2/M transition of mitotic cell cycle"),
c("GO:0001775","cell activation",0.121170157521205,2.79048498545737,0.987668039586277,0.02315144,"cell activation"),
c("GO:0031589","cell-substrate adhesion",0.207720270036351,2.56703070912559,0.985151417437374,0.02435907,"cell-substrate adhesion"),
c("GO:0017145","stem cell division",0.406785528821188,2.40450377817443,0.984614002720628,0.02605369,"stem cell division"),
c("GO:0061351","neural precursor cell proliferation",0.476025618833304,2.81247927916354,0.98492773837692,0.0264846,"neural precursor cell proliferation"),
c("GO:0008037","cell recognition",1.02129132767873,3.81815641205523,0.985003340265819,0.02879766,"cell recognition"),
c("GO:0006915","apoptotic process",1.05591137268478,3.4145392704915,0.981896695852637,0.02890792,"apoptotic process"),
c("GO:0008283","cell population proliferation",1.08187640643933,2.13194363817696,0.984914849210426,0.0289888,"cell population proliferation"),
c("GO:0061919","process utilizing autophagic mechanism",1.08187640643933,2.33441900898205,0.984914849210426,0.0289888,"process utilizing autophagic mechanism"),
c("GO:0051674","localization of cell",2.97732387052103,4.5016894462104,0.96045676360504,0.03281468,"localization of cell"),
c("GO:0046717","acid secretion",0.00865501125151463,2.15801519540989,0.981187999721868,0.19013822,"localization of cell"),
c("GO:0003351","epithelial cilium movement involved in extracellular fluid movement",0.0173100225030293,2.05207638016827,0.955132262542247,0.20096248,"localization of cell"),
c("GO:0006858","extracellular transport",0.0259650337545439,2.00480370840282,0.981716847180044,0.20788525,"localization of cell"),
c("GO:0042908","xenobiotic transport",0.0605850787606024,2.02641037657274,0.98052104387045,0.22401089,"localization of cell"),
c("GO:0061512","protein localization to cilium",0.0952051237666609,2.56066730616974,0.969949270966424,0.23368038,"localization of cell"),
c("GO:0042045","epithelial fluid transport",0.250995326293924,2.00480370840282,0.978115269446082,0.25752153,"localization of cell"),
c("GO:0070633","transepithelial transport",0.259650337545439,2.41793663708829,0.978050527913267,0.25844365,"localization of cell"),
c("GO:0051235","maintenance of location",0.527955686342392,2.10237290870956,0.979336179639189,0.27938566,"localization of cell"),
c("GO:0006816","calcium ion transport",0.614505798857539,4.31875876262441,0.96872750780801,0.28431375,"localization of cell"),
c("GO:0015849","organic acid transport",1.01263631642721,3.29670862188134,0.974037935268708,0.3117318,"localization of cell"),
c("GO:0051646","mitochondrion localization",0.199065258784836,2.18641901143181,0.967678127376687,0.34048465,"localization of cell"),
c("GO:0046903","secretion",1.57521204777566,2.24641694110709,0.973945854796021,0.34529331,"localization of cell"),
c("GO:0007155","cell adhesion",1.65310714903929,3.38195190328791,0.98422946935979,0.03304636,"cell adhesion"),
c("GO:0008219","cell death",1.73100225030293,2.65955588515988,0.98415117396898,0.03324735,"cell death"),
c("GO:0030029","actin filament-based process",2.38878310541804,3.95078197732982,0.983580381688808,0.03472467,"actin filament-based process"),
c("GO:0006928","movement of cell or subcellular component",6.04985286480872,3.46218090492673,0.981668401015426,0.03983093,"movement of cell or subcellular component"),
c("GO:0007154","cell communication",12.9132767872598,2.23657200643706,0.979731347695041,0.05187556,"cell communication"),
c("GO:0006735","NADH regeneration",0.0173100225030293,2.17587416608345,0.986799319843899,0.08361484,"NADH regeneration"),
c("GO:0090087","regulation of peptide transport",0.147135191275749,5.14266750356873,0.87259022544591,0.09101031,"regulation of peptide transport"),
c("GO:2000027","regulation of animal organ morphogenesis",0.199065258784836,4.72353819582676,0.883151959649343,0.09636363,"regulation of animal organ morphogenesis"),
c("GO:0043410","positive regulation of MAPK cascade",0.614505798857539,4.23582386760967,0.840458228523351,0.10854149,"regulation of animal organ morphogenesis"),
c("GO:0042752","regulation of circadian rhythm",0.82222606889389,2.99139982823808,0.912494847165696,0.12410331,"regulation of animal organ morphogenesis"),
c("GO:0022407","regulation of cell-cell adhesion",0.276960360048468,4.1438755557577,0.90599816379129,0.12482914,"regulation of animal organ morphogenesis"),
c("GO:0051302","regulation of cell division",0.3548554613121,3.49485002168009,0.91337900000673,0.12771149,"regulation of animal organ morphogenesis"),
c("GO:0050863","regulation of T cell activation",0.40785383532243,3.60205999132796,0.880500703917717,0.12938951,"regulation of animal organ morphogenesis"),
c("GO:0030155","regulation of cell adhesion",0.458715596330275,3.92445303860747,0.911359328572375,0.13084094,"regulation of animal organ morphogenesis"),
c("GO:0040012","regulation of locomotion",1.04725636143327,2.7281583934635,0.910405754506629,0.13117184,"regulation of animal organ morphogenesis"),
c("GO:2000241","regulation of reproductive process",1.0645663839363,2.05453141486818,0.910260496147863,0.13489456,"regulation of animal organ morphogenesis"),
c("GO:0010564","regulation of cell cycle process",1.81755236281807,3.90657831483776,0.887073407724191,0.15063744,"regulation of animal organ morphogenesis"),
c("GO:0001558","regulation of cell growth",0.744330967630258,3.23657200643706,0.879437765468965,0.15387856,"regulation of animal organ morphogenesis"),
c("GO:0002682","regulation of immune system process",2.15509780162714,2.41907502432438,0.903521081777193,0.15650147,"regulation of animal organ morphogenesis"),
c("GO:0040008","regulation of growth",2.69170849922105,2.13786862068696,0.901176423568826,0.164748,"regulation of animal organ morphogenesis"),
c("GO:0042981","regulation of apoptotic process",1.60117708153021,2.48545224733971,0.892327649790632,0.16835543,"regulation of animal organ morphogenesis"),
c("GO:0000122","negative regulation of transcription by RNA polymerase II",1.98199757659685,3.6345120151091,0.846114305697158,0.17288595,"regulation of animal organ morphogenesis"),
c("GO:0042127","regulation of cell population proliferation",1.88679245283019,2.79048498545737,0.898253047081843,0.17370505,"regulation of animal organ morphogenesis"),
c("GO:0051726","regulation of cell cycle",2.76960360048468,2.79317412396815,0.893982687312484,0.1825858,"regulation of animal organ morphogenesis"),
c("GO:0001817","regulation of cytokine production",0.0519300675090878,3.59859945921846,0.892513468987511,0.28302211,"regulation of animal organ morphogenesis"),
c("GO:0010675","regulation of cellular carbohydrate metabolic process",0.216375281287866,2.1180450286604,0.900628504575171,0.2864001,"regulation of animal organ morphogenesis"),
c("GO:0006109","regulation of carbohydrate metabolic process",0.276960360048468,2.43889861635094,0.903328977542306,0.29360702,"regulation of animal organ morphogenesis"),
c("GO:0019216","regulation of lipid metabolic process",0.441405573827246,2.21609642072726,0.899210630507522,0.30825245,"regulation of animal organ morphogenesis"),
c("GO:0008284","positive regulation of cell population proliferation",0.761640990133287,3.7851561519523,0.864651055684071,0.33152988,"regulation of animal organ morphogenesis"),
c("GO:2001023","regulation of response to drug",0.0259650337545439,2.18641901143181,0.917293799875172,0.33190197,"regulation of animal organ morphogenesis"),
c("GO:0009894","regulation of catabolic process",2.56188333044833,2.52143350440616,0.882528121997189,0.33437855,"regulation of animal organ morphogenesis"),
c("GO:0001819","positive regulation of cytokine production",0.00865501125151463,3.26280735729526,0.877167110960071,0.33570298,"regulation of animal organ morphogenesis"),
c("GO:0050818","regulation of coagulation",0.00865501125151463,2.23657200643706,0.917905406968421,0.33570298,"regulation of animal organ morphogenesis"),
c("GO:0042176","regulation of protein catabolic process",0.900121170157521,3.16304326294045,0.881892188082846,0.33709661,"regulation of animal organ morphogenesis"),
c("GO:2000050","regulation of non-canonical Wnt signaling pathway",0.00865501125151463,3.26280735729526,0.909709824664532,0.3417588,"regulation of animal organ morphogenesis"),
c("GO:0042327","positive regulation of phosphorylation",0.848191102648433,3.6903698325741,0.838699543568017,0.34260534,"regulation of animal organ morphogenesis"),
c("GO:1902036","regulation of hematopoietic stem cell differentiation",0.00865501125151463,2.26201267366657,0.900447960562213,0.34383277,"regulation of animal organ morphogenesis"),
c("GO:0051174","regulation of phosphorus metabolic process",1.82620737406959,2.88272870434424,0.879505662922322,0.34810415,"regulation of animal organ morphogenesis"),
c("GO:0001919","regulation of receptor recycling",0.0346200450060585,2.92811799269387,0.899534370957132,0.35148053,"regulation of animal organ morphogenesis"),
c("GO:0044089","positive regulation of cellular component biogenesis",1.16842651895447,2.6345120151091,0.859828362059778,0.35850821,"regulation of animal organ morphogenesis"),
c("GO:0062014","negative regulation of small molecule metabolic process",0.00865501125151463,2.35654732351381,0.911935759061358,0.36009191,"regulation of animal organ morphogenesis"),
c("GO:0040029","regulation of gene expression, epigenetic",0.969361260169638,2.61618463401957,0.852715165774848,0.3798198,"regulation of animal organ morphogenesis"));

stuff <- data.frame(revigo.data);
names(stuff) <- revigo.names;

stuff$value <- as.numeric( as.character(stuff$value) );
stuff$frequency <- as.numeric( as.character(stuff$frequency) );
stuff$uniqueness <- as.numeric( as.character(stuff$uniqueness) );
stuff$dispensability <- as.numeric( as.character(stuff$dispensability) );

# by default, outputs to a PDF file
pdf( file="revigo_treemap.pdf", width=16, height=9 ) # width and height are in inches

# check the tmPlot command documentation for all possible parameters - there are a lot more
treemap(
  stuff,
  index = c("representative","description"),
  vSize = "value",
  type = "categorical",
  vColor = "representative",
  title = "Revigo TreeMap",
  inflate.labels = FALSE,      # set this to TRUE for space-filling group labels - good for posters
  lowerbound.cex.labels = 0,   # try to draw as many labels as possible (still, some small squares may not get a label)
  bg.labels = "#CCCCCCAA",   # define background color of group labels
								 # "#CCCCCC00" is fully transparent, "#CCCCCCAA" is semi-transparent grey, NA is opaque
  position.legend = "none"
)

dev.off()
