# Supplementary material for: Parallel and convergent genomic changes underlie independent subterranean colonization across beetles
Source: Nat Commun. 2023 Jun 29;14:3842. doi: 10.1038/s41467-023-39603-1 (PMC10310748; doi:10.1038/s41467-023-39603-1)
Supplement: Supplementary file 13 — Source Data [file 41467_2023_39603_MOESM13_ESM.zip › Source_Data_Figures_github/Source_data_2/Fig2b_GOenrichment_treemaps/Ancestral_Bidessini_EXPANDED_REVIGO_OK.txt]

GO:0007275	5.28E-9
GO:0009653	5.28E-9
GO:0032501	5.28E-9
GO:0032502	5.28E-9
GO:0048856	5.28E-9
GO:0032989	5.51E-9
GO:0048731	7E-9
GO:0048513	9.19E-9
GO:0048869	9.19E-9
GO:0000902	2.66E-8
GO:0030154	2.82E-8
GO:0035295	3.38E-8
GO:0009605	7.44E-8
GO:0005576	1.49E-7
GO:0048468	7.16E-7
GO:0000904	1.9E-6
GO:0060429	2.17E-6
GO:0035239	3.1E-6
GO:0048666	3.1E-6
GO:0048699	3.1E-6
GO:0050793	3.44E-6
GO:0048858	3.94E-6
GO:0031175	4E-6
GO:0120039	4.31E-6
GO:0009888	4.56E-6
GO:0048812	6.3E-6
GO:0002165	6.49E-6
GO:0007399	7.26E-6
GO:0022603	7.26E-6
GO:0032990	7.48E-6
GO:0030182	7.62E-6
GO:0051239	8.18E-6
GO:0002009	1.28E-5
GO:0048729	1.28E-5
GO:0097435	1.58E-5
GO:0009791	1.62E-5
GO:0009886	1.62E-5
GO:0022008	1.62E-5
GO:0048667	1.76E-5
GO:0022604	1.89E-5
GO:0007552	2.51E-5
GO:0030030	2.68E-5
GO:0048707	3.31E-5
GO:0060562	3.49E-5
GO:0007409	3.71E-5
GO:0051128	3.8E-5
GO:0061564	3.8E-5
GO:0120036	3.8E-5
GO:0010975	4.42E-5
GO:2000026	4.89E-5
GO:0045595	9.16E-5
GO:0003008	1.43E-4
GO:0030029	1.44E-4
GO:0007610	1.58E-4
GO:0051493	1.58E-4
GO:0050767	1.64E-4
GO:0009887	1.67E-4
GO:0040011	1.8E-4
GO:0044703	1.82E-4
GO:0007444	2.33E-4
GO:0005886	2.34E-4
GO:0045177	2.34E-4
GO:0071944	2.34E-4
GO:0006357	2.52E-4
GO:0016043	2.52E-4
GO:0048569	2.58E-4
GO:0051960	3.59E-4
GO:0023051	3.73E-4
GO:0048646	4.09E-4
GO:0060284	4.09E-4
GO:0009790	4.12E-4
GO:0006935	4.18E-4
GO:0045664	4.18E-4
GO:0030312	4.25E-4
GO:0010646	4.27E-4
GO:0120035	4.27E-4
GO:0033043	4.51E-4
GO:0051130	4.54E-4
GO:0099081	5.01E-4
GO:0099512	5.01E-4
GO:0032879	5.41E-4
GO:0048609	5.73E-4
GO:0031344	6.01E-4
GO:0032504	6.73E-4
GO:0042330	6.73E-4
GO:0000003	6.78E-4
GO:0022414	6.78E-4
GO:0007560	6.87E-4
GO:0010769	6.87E-4
GO:0006928	6.9E-4
GO:1901700	7.44E-4
GO:0030036	9.69E-4
GO:0006355	9.92E-4
GO:0097485	9.92E-4
GO:0048563	1.02E-3
GO:0007010	1.13E-3
GO:0007411	1.18E-3
GO:0051270	1.43E-3
GO:0007417	1.56E-3
GO:0065008	1.56E-3
GO:0065007	1.61E-3
GO:0035120	1.65E-3
GO:0030239	1.94E-3
GO:0035220	1.94E-3
GO:0099080	2.1E-3
GO:0060322	2.11E-3
GO:0007420	2.16E-3
GO:0019953	2.36E-3
GO:0048737	2.36E-3
GO:2001141	2.36E-3
GO:0007154	2.45E-3
GO:0050877	2.45E-3
GO:0044419	2.79E-3
GO:0023056	2.85E-3
GO:0040012	2.98E-3
GO:0035114	2.99E-3
GO:0031032	3.06E-3
GO:0060361	3.06E-3
GO:0061061	3.06E-3
GO:1903506	3.06E-3
GO:0071840	3.21E-3
GO:0031012	3.55E-3
GO:0030054	3.62E-3
GO:0005615	3.81E-3
GO:0051707	3.83E-3
GO:0010647	4.09E-3
GO:0043207	4.09E-3
GO:0045202	4.29E-3
GO:0098590	4.29E-3
GO:0030424	4.36E-3
GO:1902903	4.44E-3
GO:0031410	5.04E-3
GO:0003006	5.07E-3
GO:0009966	5.16E-3
GO:0050896	5.17E-3
GO:0030334	5.3E-3
GO:0097708	5.31E-3
GO:0051252	5.43E-3
GO:0043062	5.47E-3
GO:0045214	5.52E-3
GO:0051240	6.02E-3
GO:0031982	6.49E-3
GO:0030900	6.59E-3
GO:0022607	6.7E-3
GO:0009719	6.75E-3
GO:2000112	6.75E-3
GO:0050789	6.9E-3
GO:0048471	7.06E-3
GO:0005694	7.19E-3
GO:0043167	7.24E-3
GO:0043169	7.24E-3
GO:0016324	7.4E-3
GO:0035107	7.41E-3
GO:0032279	7.98E-3
GO:0043292	8.61E-3
GO:0042221	8.72E-3
GO:0048870	8.72E-3
GO:2000145	8.72E-3
GO:0023052	8.77E-3
GO:0009607	8.9E-3
GO:0010468	8.9E-3
GO:0014069	9.39E-3
GO:0030017	9.39E-3
GO:0042995	9.39E-3
GO:0043005	9.39E-3
GO:0098984	9.46E-3
GO:0120025	9.46E-3
GO:0006952	9.71E-3
GO:0034330	0.0102
GO:0060560	0.0102
GO:0051674	0.0106
GO:0048736	0.0114
GO:0005700	0.0118
GO:0030016	0.0118
GO:0060627	0.0122
GO:0048568	0.0125
GO:0009898	0.0126
GO:0021954	0.0134
GO:0022412	0.0134
GO:0051049	0.0134
GO:0090066	0.0134
GO:0042692	0.0136
GO:0007276	0.0138
GO:0043520	0.0138
GO:0050770	0.0138
GO:0046872	0.0141
GO:0031326	0.0145
GO:0001775	0.0146
GO:1904352	0.0146
GO:1905167	0.0146
GO:0022610	0.0159
GO:0009792	0.0167
GO:0009725	0.0171
GO:0051050	0.0171
GO:0055001	0.0171
GO:0048583	0.0175
GO:0051093	0.0177
GO:0016323	0.0178
GO:0099572	0.0178
GO:0009617	0.0184
GO:0048589	0.0184
GO:0044087	0.0188
GO:0048518	0.0188
GO:0007613	0.019
GO:0032970	0.019
GO:0055002	0.019
GO:0019219	0.0193
GO:0008037	0.02
GO:0000785	0.0201
GO:0005856	0.0209
GO:0009889	0.0216
GO:0016477	0.0216
GO:0050794	0.0216
GO:0098794	0.0218
GO:0048522	0.0235
GO:0007155	0.0242
GO:0009410	0.0247
GO:0010556	0.0247
GO:0051129	0.0253
GO:0006941	0.0257
GO:0030427	0.0261
GO:0008092	0.0262
GO:0031674	0.0267
GO:0008038	0.0269
GO:0007472	0.0277
GO:1901136	0.0277
GO:0150034	0.028
GO:0051146	0.0282
GO:0007476	0.0289
GO:0040007	0.0289
GO:0006996	0.0304
GO:0045165	0.0304
GO:0032535	0.0321
GO:0007389	0.0329
GO:0048584	0.0331
GO:0072359	0.0347
GO:0009967	0.0353
GO:0032956	0.0372
GO:0021953	0.0379
GO:0097179	0.0386
GO:1904090	0.0386
GO:0098552	0.0388
GO:0019899	0.0389
GO:0043168	0.0389
GO:0030018	0.0407
GO:0007267	0.0409
GO:0016049	0.0409
GO:0030198	0.0415
GO:0051276	0.0418
GO:0048598	0.0424
GO:0007517	0.0429
GO:0099503	0.0432
GO:0007292	0.0436
GO:0048021	0.0449
GO:1900376	0.0449
GO:0030426	0.0454
GO:0005903	0.047
GO:0002376	0.0492
GO:0007186	0.0499
GO:0051961	0.0499
GO:0003779	0.0506
GO:0062023	0.051
GO:0007205	0.0549
GO:0005604	0.0564
GO:1903078	0.0564
GO:0006936	0.0565
GO:0070603	0.0578
GO:0006955	0.0583
GO:2000668	0.0586
GO:2000670	0.0586
GO:0007165	0.0591
GO:0007423	0.0591
GO:0016192	0.0612
GO:0051716	0.0613
GO:0009611	0.0616
GO:0030097	0.0616
GO:0007611	0.0618
GO:0002064	0.0633
GO:0061321	0.0633
GO:0071495	0.0634
GO:0098542	0.0634
GO:0045178	0.064
GO:0007616	0.0641
GO:0021537	0.0664
GO:0007015	0.0673
GO:0006887	0.0675
GO:0010033	0.0675
GO:0045596	0.0692
GO:0051962	0.0692
GO:0010817	0.0715
GO:0030100	0.0716
GO:0042335	0.0716
GO:0009566	0.0743
GO:0008289	0.0745
GO:0000228	0.0748
GO:0010638	0.0766
GO:0030141	0.0769
GO:0048477	0.0823
GO:0097305	0.0823
GO:0051179	0.0829
GO:0048608	0.0831
GO:0007044	0.0883
GO:0150115	0.0883
GO:0043410	0.0888
GO:0048638	0.0888
GO:0007097	0.0897
GO:0030177	0.0911
GO:0098562	0.0916
GO:0012501	0.0919
GO:0042303	0.0928
GO:0048534	0.0928
GO:0072325	0.0928
GO:0001568	0.0943
GO:0030855	0.0947
GO:0015629	0.0959
GO:0048732	0.0971
GO:1902531	0.0971
GO:0016331	0.099
GO:0098687	0.1
GO:0050769	0.101
GO:0051094	0.101
GO:0061351	0.102
GO:0001655	0.105
GO:0016203	0.105
GO:0045944	0.105
GO:0048023	0.105
GO:0061458	0.105
GO:0097324	0.105
GO:1900378	0.105
GO:1902533	0.105
GO:1902746	0.105
GO:1902748	0.105
GO:0001934	0.109
GO:0015850	0.109
GO:0051647	0.109
GO:1903530	0.109
GO:0001944	0.112
GO:0040008	0.112
GO:0050890	0.112
GO:0007405	0.113
GO:0008361	0.113
GO:0021543	0.113
GO:0033993	0.113
GO:0044085	0.113
GO:0051241	0.113
GO:0060538	0.113
GO:0098862	0.113
GO:0021957	0.114
GO:0080090	0.114
GO:0007507	0.117
GO:0008219	0.117
GO:0051046	0.117
GO:0031346	0.119
GO:0051336	0.119
GO:0060255	0.12
GO:0010976	0.121
GO:0006937	0.122
GO:0010628	0.122
GO:0016020	0.124
GO:0043228	0.124
GO:0043232	0.124
GO:0014070	0.125
GO:0003012	0.13
GO:0010721	0.13
GO:0032101	0.13
GO:0032270	0.13
GO:0043547	0.13
GO:0051171	0.13
GO:0051301	0.13
GO:0060279	0.13
GO:0072089	0.13
GO:1904350	0.13
GO:1905165	0.13
GO:0050768	0.137
GO:0007281	0.14
GO:0003002	0.141
GO:0044877	0.142
GO:0045666	0.142
GO:1905114	0.142
GO:0001726	0.146
GO:0007166	0.146
GO:0016055	0.146
GO:0048523	0.148
GO:1903056	0.151
GO:0002693	0.152
GO:0005102	0.153
GO:0031267	0.153
GO:0045893	0.153
GO:0097159	0.153
GO:0045229	0.156
GO:0000226	0.157
GO:0007498	0.157
GO:0045055	0.157
GO:0045321	0.157
GO:1904377	0.157
GO:2000587	0.157
GO:0005775	0.16
GO:0005912	0.16
GO:0031226	0.16
GO:0060048	0.16
GO:0140694	0.16
GO:0070161	0.161
GO:0008270	0.162
GO:0016964	0.162
GO:0030226	0.162
GO:0031401	0.162
GO:0007017	0.163
GO:0016887	0.163
GO:0043519	0.165
GO:0071230	0.165
GO:0030518	0.166
GO:1901701	0.167
GO:0007522	0.169
GO:0043087	0.171
GO:0010810	0.173
GO:0043401	0.174
GO:0044089	0.177
GO:0010977	0.181
GO:0016125	0.183
GO:0030155	0.186
GO:0031323	0.186
GO:0048588	0.188
GO:0005911	0.19
GO:0030111	0.19
GO:0030335	0.19
GO:0046903	0.19
GO:0048143	0.19
GO:1901615	0.19
GO:0140352	0.191
GO:0009628	0.2
GO:0035148	0.2
GO:0050773	0.2
GO:0008202	0.201
GO:0010629	0.201
GO:0031581	0.201
GO:0070887	0.201
GO:0032880	0.202
GO:0071417	0.203
GO:0002520	0.204
GO:0045665	0.206
GO:0040028	0.207
GO:0032870	0.21
GO:1903429	0.21
GO:0051247	0.212
GO:0003677	0.213
GO:0046914	0.213
GO:0051020	0.213
GO:0043010	0.215
GO:0042742	0.216
GO:0001667	0.22
GO:2001135	0.226
GO:0001101	0.228
GO:0002265	0.228
GO:0070124	0.228
GO:0090596	0.228
GO:1901363	0.228
GO:1903918	0.228
GO:1903919	0.228
GO:0008203	0.23
GO:0019222	0.23
GO:0030336	0.232
GO:2001137	0.232
GO:0006325	0.233
GO:0022612	0.233
GO:0043009	0.233
GO:0006749	0.235
GO:2000147	0.242
GO:0061387	0.243
GO:0042060	0.245
GO:0002164	0.247
GO:0021767	0.249
GO:0032271	0.25
GO:0042127	0.25
GO:0090257	0.25
GO:0005887	0.251
GO:0019898	0.251
GO:0006950	0.253
GO:0051271	0.253
GO:1901699	0.253
GO:0034669	0.254
GO:0060053	0.254
GO:0003007	0.255
GO:0031114	0.255
GO:0032940	0.255
GO:0048639	0.255
GO:0051272	0.255
GO:2000146	0.255
GO:0045807	0.256
GO:0051234	0.262
GO:0002026	0.264
GO:0007338	0.264
GO:0007591	0.267
GO:0008045	0.268
GO:0042327	0.268
GO:0198738	0.269
GO:0051173	0.27
GO:0061318	0.275
GO:0030011	0.276
GO:0098660	0.276
GO:0000791	0.277
GO:0005773	0.277
GO:0034329	0.278
GO:2000586	0.278
GO:0051321	0.28
GO:0006869	0.281
GO:0030425	0.282
GO:0097447	0.282
GO:0005794	0.283
GO:0005863	0.286
GO:0043473	0.293
GO:0048545	0.293
GO:0051235	0.293
GO:1904949	0.293
GO:0032587	0.294
GO:0043200	0.294
GO:0050678	0.294
GO:0072327	0.294
GO:0007480	0.297
GO:1902680	0.297
GO:0072001	0.3
GO:0048066	0.302
GO:0090504	0.302
GO:0007163	0.303
GO:2000241	0.303
GO:0002011	0.305
GO:0061373	0.311
GO:0001700	0.313
GO:0031252	0.313
GO:1903829	0.314
GO:0015630	0.315
GO:0007516	0.316
GO:0007626	0.316
GO:0010720	0.316
GO:0021540	0.316
GO:0040017	0.316
GO:0110053	0.316
GO:1903508	0.316
GO:0006909	0.318
GO:0048562	0.318
GO:0006468	0.32
GO:0007600	0.32
GO:0035556	0.32
GO:0071229	0.323
GO:0042641	0.324
GO:0030857	0.325
GO:0002700	0.326
GO:0003366	0.326
GO:0008015	0.326
GO:0014033	0.326
GO:0016476	0.326
GO:0036445	0.326
GO:0043408	0.326
GO:0055057	0.326
GO:1903236	0.326
GO:1903238	0.326
GO:1990771	0.326
GO:0003823	0.328
GO:0005319	0.328
GO:0005509	0.328
GO:0006810	0.328
GO:0008307	0.328
GO:0051656	0.328
GO:0061032	0.328
GO:0021536	0.33
GO:0030534	0.332
GO:0009991	0.334
GO:0046716	0.334
GO:0061062	0.334
GO:0005768	0.335
GO:0031224	0.335
GO:0042383	0.335
GO:0042600	0.335
GO:0044295	0.335
GO:0055120	0.335
GO:1990752	0.335
GO:0007478	0.336
GO:0048103	0.337
GO:0048519	0.337
GO:0060033	0.337
GO:0007548	0.338
GO:0030516	0.338
GO:0001654	0.34
GO:0003700	0.34
GO:0016528	0.34
GO:0031234	0.34
GO:0034506	0.34
GO:0040013	0.34
GO:0071596	0.34
GO:0050764	0.343
GO:0051306	0.343
GO:0097242	0.343
GO:0031667	0.344
GO:1903046	0.344
GO:0005764	0.349
GO:0010562	0.349
GO:0015918	0.349
GO:0042953	0.349
GO:0044872	0.349
GO:0045937	0.349
GO:0048668	0.349
GO:0048813	0.349
GO:0050881	0.349
GO:0010604	0.351
GO:0014002	0.351
GO:0016358	0.351
GO:0035218	0.351
GO:0090130	0.352
GO:0044093	0.357
GO:0043085	0.358
GO:0000323	0.365
GO:0005813	0.374
GO:0021700	0.38
GO:0040003	0.38
GO:0030175	0.381
GO:0033044	0.381
GO:0007392	0.382
GO:0030048	0.382
GO:0030522	0.382
GO:0060249	0.384
GO:0031325	0.385
GO:0010876	0.386
GO:0034333	0.386
GO:1901888	0.386
GO:0032559	0.387
GO:0097367	0.387
GO:0008360	0.388
GO:0017053	0.389
GO:0043202	0.389
GO:0006163	0.393
GO:0051495	0.393
GO:1905243	0.394
GO:0010927	0.397
GO:0043455	0.4
GO:0046677	0.4
GO:0019748	0.402
GO:0005488	0.408
GO:0060142	0.408
GO:0050679	0.409
GO:0035190	0.41
GO:0042592	0.41
GO:0060976	0.41
GO:0071310	0.41
GO:1901654	0.41
GO:0005634	0.412
GO:0005815	0.412
GO:0012506	0.412
GO:0030139	0.412
GO:0030659	0.412
GO:0036477	0.412
GO:0043296	0.412
GO:0098797	0.412
GO:0099513	0.412
GO:0032370	0.413
GO:0034220	0.413
GO:0035050	0.413
GO:0060278	0.413
GO:0050708	0.416
GO:0042752	0.42
GO:0060341	0.421
GO:0048814	0.423
GO:0001725	0.424
GO:0005905	0.424
GO:0097517	0.424
GO:0016199	0.426
GO:0001523	0.427
GO:0002920	0.427
GO:0006338	0.427
GO:0010830	0.427
GO:0021955	0.427
GO:0031328	0.427
GO:0032368	0.427
GO:0035282	0.427
GO:0045773	0.427
GO:0050808	0.427
GO:0072521	0.427
GO:1901698	0.427
GO:0005044	0.428
GO:0140657	0.428
GO:1903532	0.429
GO:0002691	0.43
GO:0005923	0.43
GO:0016584	0.43
GO:0030241	0.43
GO:0045169	0.43
GO:0051649	0.43
GO:0000792	0.433
GO:0009506	0.433
GO:0012505	0.433
GO:0031526	0.433
GO:0031672	0.433
GO:0032982	0.433
GO:0034399	0.433
GO:0044291	0.433
GO:0055044	0.433
GO:0097180	0.433
GO:0098858	0.433
GO:0099568	0.433
GO:1990875	0.433
GO:0001778	0.434
GO:0034332	0.435
GO:0045087	0.435
GO:0048546	0.435
GO:0048592	0.435
GO:0048599	0.435
GO:0005927	0.436
GO:0009925	0.436
GO:0031345	0.438
GO:0006333	0.439
GO:1902652	0.439
GO:0051254	0.44
GO:0000118	0.444
GO:0033036	0.447
GO:1903131	0.45
GO:0002521	0.451
GO:0034127	0.451
GO:0034128	0.451
GO:0051345	0.451
GO:0098662	0.451
GO:0010243	0.454
GO:0021795	0.461
GO:0090132	0.461
GO:0098657	0.461
GO:0014912	0.462
GO:0030695	0.463
GO:0009636	0.464
GO:0048149	0.467
GO:0009952	0.468
GO:0021987	0.468
GO:0003013	0.472
GO:0006915	0.472
GO:0007009	0.472
GO:0022404	0.472
GO:0030183	0.472
GO:0046602	0.472
GO:0051640	0.472
GO:0009880	0.473
GO:0009891	0.473
GO:0010557	0.473
GO:0030832	0.474
GO:0045926	0.474
GO:0005705	0.475
GO:0018108	0.475
GO:0060281	0.475
GO:1903076	0.478
GO:0001932	0.479
GO:0002252	0.479
GO:0002687	0.479
GO:0072310	0.479
GO:1903522	0.479
GO:0008587	0.48
GO:0030833	0.481
GO:0048677	0.482
GO:0071695	0.482
GO:1901135	0.482
GO:0005769	0.483
GO:0005771	0.483
GO:0031315	0.483
GO:0031010	0.487
GO:0008544	0.489
GO:1904994	0.489
GO:1904996	0.489
GO:0030485	0.493
GO:0070252	0.493
GO:0097513	0.493
GO:0016101	0.497
GO:0051223	0.5
GO:0044057	0.501
GO:0000280	0.504
GO:0010623	0.504
GO:0032886	0.504
GO:0050772	0.504
GO:0050830	0.504
GO:0060571	0.504
GO:0016042	0.505
GO:0051047	0.505
GO:0003676	0.511
GO:0007229	0.511
GO:0016198	0.511
GO:0030554	0.511
GO:0006721	0.513
GO:0008064	0.513
GO:0021545	0.513
GO:0060485	0.513
GO:0048548	0.514
GO:0043277	0.517
GO:0045597	0.517
GO:0072659	0.522
GO:1901739	0.527
GO:0035371	0.528
GO:0045927	0.528
GO:0007631	0.53
GO:0007635	0.53
GO:0003009	0.533
GO:0009755	0.533
GO:0010571	0.533
GO:0010639	0.533
GO:0018212	0.533
GO:0019377	0.533
GO:0021885	0.533
GO:0022029	0.533
GO:0033275	0.533
GO:0035099	0.533
GO:0072523	0.533
GO:0002791	0.535
GO:0098588	0.535
GO:1905477	0.535
GO:0098655	0.536
GO:0008285	0.539
GO:0050795	0.539
GO:0072015	0.543
GO:0048762	0.544
GO:0002719	0.545
GO:0030104	0.545
GO:0061316	0.545
GO:1902905	0.545
GO:2000242	0.545
GO:0016021	0.547
GO:0034446	0.548
GO:0001952	0.55
GO:0042386	0.55
GO:0071396	0.55
GO:0008217	0.552
GO:0032874	0.552
GO:0044281	0.552
GO:0070304	0.552
GO:0001701	0.554
GO:0003205	0.554
GO:0019220	0.554
GO:0051174	0.554
GO:0060041	0.554
GO:1901072	0.554
GO:0006195	0.555
GO:0019897	0.56
GO:0006305	0.57
GO:0006306	0.57
GO:0006812	0.57
GO:0007391	0.57
GO:0007435	0.57
GO:0008284	0.57
GO:0009259	0.57
GO:0035272	0.57
GO:0045935	0.57
GO:0051253	0.57
GO:0071677	0.57
GO:1990778	0.57
GO:0009150	0.571
GO:0055123	0.571
GO:1902679	0.571
GO:0005607	0.572
GO:0016581	0.572
GO:0030027	0.572
GO:0030055	0.572
GO:0030496	0.572
GO:0042599	0.572
GO:0043257	0.572
GO:0043259	0.572
GO:0043260	0.572
GO:0044815	0.572
GO:0048565	0.572
GO:0060473	0.572
GO:0071459	0.572
GO:0090545	0.572
GO:0097060	0.572
GO:0048580	0.576
GO:0051147	0.576
GO:0031399	0.579
GO:0055086	0.579
GO:0090087	0.579
GO:0001843	0.58
GO:0001868	0.58
GO:0001869	0.58
GO:0002438	0.58
GO:0002730	0.58
GO:0002731	0.58
GO:0002826	0.58
GO:0006720	0.58
GO:0006753	0.58
GO:0009890	0.58
GO:0009893	0.58
GO:0010642	0.58
GO:0017156	0.58
GO:0031327	0.58
GO:0031959	0.58
GO:0033627	0.58
GO:0034050	0.58
GO:0034374	0.58
GO:0035149	0.58
GO:0035406	0.58
GO:0035409	0.58
GO:0035771	0.58
GO:0038113	0.58
GO:0038114	0.58
GO:0038155	0.58
GO:0045219	0.58
GO:0045221	0.58
GO:0045626	0.58
GO:0045916	0.58
GO:0045933	0.58
GO:0051056	0.58
GO:0051296	0.58
GO:0051683	0.58
GO:0060606	0.58
GO:0071104	0.58
GO:0071355	0.58
GO:0098756	0.58
GO:0098757	0.58
GO:1901653	0.58
GO:1902724	0.58
GO:1902728	0.58
GO:1902904	0.58
GO:1903431	0.58
GO:1905242	0.58
GO:1905879	0.58
GO:2000258	0.58
GO:0007523	0.581
GO:0007586	0.581
GO:0021678	0.581
GO:0030449	0.581
GO:0030521	0.581
GO:0031497	0.581
GO:0032104	0.581
GO:0032107	0.581
GO:0032796	0.581
GO:0035385	0.581
GO:0044003	0.581
GO:0044242	0.581
GO:0045625	0.581
GO:0046883	0.581
GO:0048514	0.581
GO:0048549	0.581
GO:0050879	0.581
GO:0050904	0.581
GO:0055085	0.581
GO:0061324	0.581
GO:0071233	0.581
GO:1901879	0.581
GO:1903507	0.581
GO:2000257	0.581
GO:2000406	0.581
GO:0007608	0.586
GO:0016235	0.586
GO:0031983	0.586
GO:0071407	0.586
GO:0006897	0.587
GO:0006811	0.589
GO:0071496	0.59
GO:0016310	0.591
GO:0006793	0.594
GO:0010631	0.594
GO:0009164	0.595
GO:0010811	0.596
GO:0061640	0.596
GO:0070201	0.596
GO:0019674	0.6
GO:0042325	0.6
GO:0061951	0.6
GO:1904396	0.6
GO:0002944	0.601
GO:0002945	0.601
GO:0034684	0.601
GO:0034685	0.601
GO:0034686	0.601
GO:0035182	0.601
GO:0071004	0.601
GO:0097524	0.601
GO:0031253	0.61
GO:1905153	0.613
GO:0031507	0.614
GO:0034728	0.614
GO:0042472	0.614
GO:1903364	0.614
GO:0060039	0.618
GO:1901658	0.618
GO:0061024	0.619
GO:0043209	0.623
GO:0007584	0.625
GO:0005703	0.627
GO:0045216	0.627
GO:0046649	0.627
GO:0006690	0.628
GO:0030619	0.628
GO:0033559	0.628
GO:0060589	0.628
GO:0001755	0.629
GO:0007525	0.629
GO:0014031	0.629
GO:0072376	0.63
GO:1905475	0.63
GO:1990048	0.63
GO:0002682	0.631
GO:0007311	0.631
GO:0097208	0.636
GO:0030707	0.638
GO:0009994	0.641
GO:0050878	0.643
GO:0001708	0.645
GO:0000165	0.648
GO:0006959	0.648
GO:0007431	0.648
GO:0009629	0.648
GO:0018193	0.648
GO:0043254	0.648
GO:0043405	0.648
GO:0045892	0.648
GO:0070828	0.648
GO:2000403	0.648
GO:0038083	0.649
GO:0071674	0.649
GO:0140513	0.651
GO:0001558	0.654
GO:0002066	0.654
GO:0014032	0.654
GO:0033081	0.654
GO:0051567	0.654
GO:2000002	0.654
GO:0007614	0.659
GO:0051295	0.659
GO:0030133	0.662
GO:0019376	0.664
GO:0044258	0.664
GO:0060669	0.664
GO:1903584	0.664
GO:1903586	0.664
GO:0005874	0.665
GO:0000910	0.667
GO:0006796	0.667
GO:0009117	0.667
GO:0032869	0.667
GO:0045471	0.667
GO:0048749	0.667
GO:0000120	0.669
GO:0005635	0.669
GO:0005884	0.669
GO:0016590	0.669
GO:0032432	0.669
GO:0035578	0.669
GO:0070160	0.669
GO:0098595	0.669
GO:0000166	0.673
GO:0003682	0.673
GO:0005178	0.673
GO:0005543	0.673
GO:0031490	0.673
GO:0036094	0.673
GO:0046348	0.673
GO:0061629	0.673
GO:0010605	0.679
GO:0014020	0.679
GO:0034774	0.679
GO:0030301	0.682
GO:0031033	0.682
GO:0031034	0.682
GO:0035023	0.682
GO:0043269	0.682
GO:1902473	0.682
GO:0048285	0.684
GO:1901265	0.686
GO:1902275	0.686
GO:0005515	0.687
GO:0032027	0.687
GO:0043395	0.687
GO:0031904	0.688
GO:0098609	0.69
GO:1901215	0.692
GO:0007298	0.693
GO:0015318	0.694
GO:0050839	0.694
GO:0016363	0.695
GO:0001704	0.699
GO:0070925	0.699
GO:0007492	0.702
GO:0021884	0.702
GO:0051172	0.702
GO:0060541	0.702
GO:0002065	0.704
GO:0002263	0.708
GO:0005606	0.709
GO:0005608	0.709
GO:0007414	0.709
GO:0008016	0.709
GO:0014704	0.709
GO:0016461	0.709
GO:0042332	0.709
GO:0043256	0.709
GO:0060872	0.709
GO:0097209	0.709
GO:0098846	0.709
GO:0031589	0.714
GO:0036314	0.716
GO:0045732	0.716
GO:0000796	0.717
GO:0005916	0.717
GO:0030667	0.717
GO:0070382	0.718
GO:0000775	0.719
GO:0005796	0.719
GO:0007043	0.721
GO:0007297	0.721
GO:0060205	0.722
GO:0001764	0.723
GO:0001767	0.723
GO:0006692	0.723
GO:0006693	0.723
GO:0009892	0.723
GO:0019752	0.723
GO:0032373	0.723
GO:0032376	0.723
GO:0032787	0.723
GO:0043201	0.723
GO:0043244	0.723
GO:0045995	0.723
GO:0048802	0.723
GO:0060099	0.723
GO:0071638	0.723
GO:0071688	0.723
GO:1905749	0.723
GO:1905751	0.723
GO:2001176	0.723
GO:2001178	0.723
GO:0010464	0.725
GO:0048483	0.725
GO:0005516	0.726
GO:0032555	0.726
GO:0140110	0.726
GO:1990405	0.726
GO:0002784	0.731
GO:0006026	0.731
GO:0006638	0.731
GO:0006639	0.731
GO:0007162	0.731
GO:0010765	0.731
GO:1904375	0.731
GO:0002820	0.733
GO:0002823	0.733
GO:0016204	0.733
GO:1901362	0.733
GO:1905562	0.733
GO:0035375	0.737
GO:0000793	0.74
GO:0016604	0.74
GO:0036379	0.74
GO:0044297	0.74
GO:0055059	0.74
GO:0005685	0.745
GO:0030136	0.745
GO:0043050	0.747
GO:0046466	0.747
GO:0007606	0.75
GO:0008345	0.75
GO:0003306	0.752
GO:0021812	0.752
GO:0030307	0.752
GO:0051237	0.752
GO:0072249	0.752
GO:0072274	0.752
GO:0072313	0.752
GO:0030098	0.754
GO:0044255	0.754
GO:0050790	0.754
GO:0097110	0.755
GO:0001555	0.756
GO:0006082	0.756
GO:0006620	0.756
GO:0010770	0.756
GO:0010875	0.756
GO:0032386	0.756
GO:0035313	0.756
GO:0042176	0.756
GO:0044319	0.756
GO:0050803	0.756
GO:0060471	0.756
GO:0072311	0.756
GO:0090505	0.756
GO:1900223	0.756
GO:1901069	0.756
GO:0003073	0.759
GO:0000981	0.762
GO:0010771	0.765
GO:0033262	0.765
GO:0034122	0.765
GO:0042113	0.765
GO:0005667	0.769
GO:0048542	0.77
GO:0098722	0.77
GO:1902414	0.77
GO:0005041	0.773
GO:0017111	0.773
GO:0019904	0.773
GO:0032553	0.773
GO:0047372	0.773
GO:0016592	0.777
GO:0043235	0.777
GO:0010558	0.78
GO:0019693	0.78
GO:0002474	0.785
GO:0008104	0.789
GO:0044706	0.789
GO:0005859	0.791
GO:0006805	0.791
GO:0016460	0.791
GO:0030056	0.791
GO:0043436	0.792
GO:0022038	0.796
GO:0032366	0.796
GO:0072384	0.796
GO:0035987	0.798
GO:0048708	0.798
GO:0032273	0.8
GO:0090263	0.8
GO:0005770	0.801
GO:0005938	0.801
GO:0016459	0.801
GO:0019903	0.801
GO:0036056	0.801
GO:0043025	0.801
GO:0043035	0.801
GO:0045121	0.801
GO:0071010	0.801
GO:0098857	0.801
GO:0098993	0.801
GO:0031110	0.808
GO:1901568	0.808
GO:0140013	0.809
GO:0001763	0.812
GO:0001768	0.812
GO:0003091	0.812
GO:0006183	0.812
GO:0006631	0.812
GO:0007424	0.812
GO:0008154	0.812
GO:0009786	0.812
GO:0010035	0.812
GO:0010424	0.812
GO:0021766	0.812
GO:0021874	0.812
GO:0034196	0.812
GO:0035850	0.812
GO:0040029	0.812
GO:0042454	0.812
GO:0042471	0.812
GO:0042551	0.812
GO:0046434	0.812
GO:0046850	0.812
GO:0046887	0.812
GO:0048752	0.812
GO:0050766	0.812
GO:0051606	0.812
GO:0051650	0.812
GO:0060596	0.812
GO:0061310	0.812
GO:0061647	0.812
GO:0070507	0.812
GO:0071604	0.812
GO:0071824	0.812
GO:0072010	0.812
GO:0085017	0.812
GO:1901219	0.812
GO:1901220	0.812
GO:1903725	0.812
GO:1904412	0.812
GO:1904413	0.812
GO:1904951	0.812
GO:2000055	0.812
GO:2000148	0.812
GO:2000149	0.812
GO:2000150	0.812
GO:2000151	0.812
GO:2000159	0.812
GO:2000160	0.812
GO:2000161	0.812
GO:2000162	0.812
GO:2000163	0.812
GO:2000164	0.812
GO:2000165	0.812
GO:2000166	0.812
GO:2000167	0.812
GO:2000168	0.812
GO:2000404	0.812
GO:2000536	0.812
GO:2000721	0.812
GO:0006066	0.813
GO:0042440	0.814
GO:0046578	0.814
GO:1905330	0.814
GO:0006152	0.816
GO:0008582	0.816
GO:0045179	0.816
GO:0070831	0.816
GO:0097165	0.816
GO:0097413	0.816
GO:0010171	0.817
GO:0021915	0.817
GO:0035152	0.817
GO:0051494	0.817
GO:1903706	0.822
GO:0097232	0.823
GO:0097233	0.823
GO:0097543	0.823
GO:1990851	0.823
GO:0031324	0.826
GO:0007527	0.828
GO:0032365	0.828
GO:0032570	0.828
GO:0045056	0.828
GO:0072112	0.828
GO:0097067	0.828
GO:0071375	0.831
GO:0001505	0.834
GO:0001706	0.834
GO:0002568	0.834
GO:0002681	0.834
GO:0006508	0.834
GO:0019216	0.834
GO:0021592	0.834
GO:0021873	0.834
GO:0031547	0.834
GO:0033153	0.834
GO:0033194	0.834
GO:0042476	0.834
GO:0042998	0.834
GO:0043242	0.834
GO:0044340	0.834
GO:0044728	0.834
GO:0045197	0.834
GO:0045860	0.834
GO:0048251	0.834
GO:0050796	0.834
GO:0051222	0.834
GO:0051292	0.834
GO:0060971	0.834
GO:0090160	0.834
GO:0099638	0.834
GO:1904978	0.834
GO:1905564	0.834
GO:0001745	0.837
GO:0032836	0.837
GO:0046530	0.837
GO:0070141	0.837
GO:1900221	0.837
GO:1904953	0.837
GO:0009125	0.838
GO:0009158	0.838
GO:0072248	0.838
GO:0072312	0.838
GO:1900193	0.838
GO:0007588	0.839
GO:0010563	0.839
GO:0016322	0.839
GO:0036230	0.839
GO:0042074	0.839
GO:0045936	0.839
GO:0060047	0.839
GO:0090175	0.839
GO:0032993	0.843
GO:0045196	0.845
GO:0061053	0.845
GO:0085029	0.845
GO:0007274	0.854
GO:0061138	0.856
GO:0048017	0.862
GO:0120034	0.862
GO:1901137	0.862
GO:0000070	0.863
GO:0007317	0.863
GO:0048864	0.863
GO:0071383	0.863
GO:1902105	0.863
GO:0001709	0.866
GO:0001756	0.866
GO:0002443	0.866
GO:0002701	0.866
GO:0006427	0.866
GO:0007510	0.866
GO:0009112	0.866
GO:0032962	0.866
GO:0035494	0.866
GO:0035821	0.866
GO:0044406	0.866
GO:0044650	0.866
GO:0046102	0.866
GO:0046832	0.866
GO:0048871	0.866
GO:0070650	0.866
GO:0070848	0.866
GO:0071900	0.866
GO:0097699	0.866
GO:0098887	0.866
GO:1903265	0.866
GO:1903921	0.866
GO:1903923	0.866
GO:1904987	0.866
GO:1904988	0.866
GO:0007143	0.87
GO:0002444	0.871
GO:0035305	0.871
GO:0006509	0.872
GO:0006999	0.872
GO:0007415	0.872
GO:0010837	0.872
GO:0045745	0.872
GO:0071353	0.872
GO:0042461	0.873
GO:0021872	0.874
GO:0031532	0.874
GO:0035167	0.874
GO:0065009	0.874
GO:0042119	0.876
GO:0001822	0.878
GO:0010812	0.878
GO:0051651	0.878
GO:0045814	0.879
GO:0010511	0.881
GO:0010640	0.881
GO:0030242	0.881
GO:0032252	0.881
GO:0042760	0.881
GO:0048570	0.881
GO:0061900	0.881
GO:0071345	0.881
GO:1901652	0.881
GO:0042149	0.882
GO:0071363	0.883
GO:0019932	0.884
GO:0044550	0.886
GO:0002275	0.89
GO:0072522	0.891
GO:0099537	0.891
GO:0002446	0.893
GO:0005640	0.897
GO:0030041	0.898
GO:0034656	0.898
GO:0017145	0.9
GO:0032429	0.901
GO:0048675	0.901
GO:0050891	0.901
GO:0061180	0.901
GO:0071689	0.901
GO:0001570	0.904
GO:0001955	0.904
GO:0002237	0.904
GO:0002326	0.904
GO:0003015	0.904
GO:0003050	0.904
GO:0003143	0.904
GO:0006144	0.904
GO:0006148	0.904
GO:0006149	0.904
GO:0006161	0.904
GO:0006738	0.904
GO:0006898	0.904
GO:0007078	0.904
GO:0007347	0.904
GO:0007477	0.904
GO:0008617	0.904
GO:0010959	0.904
GO:0016482	0.904
GO:0016543	0.904
GO:0016544	0.904
GO:0018958	0.904
GO:0019884	0.904
GO:0021551	0.904
GO:0021952	0.904
GO:0030001	0.904
GO:0032023	0.904
GO:0032105	0.904
GO:0032108	0.904
GO:0034140	0.904
GO:0034285	0.904
GO:0035026	0.904
GO:0035090	0.904
GO:0035995	0.904
GO:0042453	0.904
GO:0043007	0.904
GO:0044256	0.904
GO:0045199	0.904
GO:0045623	0.904
GO:0046094	0.904
GO:0046115	0.904
GO:0046122	0.904
GO:0046124	0.904
GO:0046330	0.904
GO:0046461	0.904
GO:0046464	0.904
GO:0046701	0.904
GO:0048469	0.904
GO:0048640	0.904
GO:0050905	0.904
GO:0051038	0.904
GO:0051312	0.904
GO:0051648	0.904
GO:0060031	0.904
GO:0060713	0.904
GO:0061709	0.904
GO:0070638	0.904
GO:0072116	0.904
GO:0072526	0.904
GO:1901340	0.904
GO:1901977	0.904
GO:1903920	0.904
GO:1904021	0.904
GO:1990090	0.904
GO:0071902	0.906
GO:0002759	0.908
GO:0003011	0.908
GO:0006629	0.908
GO:0007140	0.908
GO:0007369	0.908
GO:0007394	0.908
GO:0007565	0.908
GO:0017085	0.908
GO:0021730	0.908
GO:0021740	0.908
GO:0021799	0.908
GO:0021801	0.908
GO:0022030	0.908
GO:0030308	0.908
GO:0030997	0.908
GO:0031036	0.908
GO:0031038	0.908
GO:0031668	0.908
GO:0032095	0.908
GO:0032715	0.908
GO:0032960	0.908
GO:0033144	0.908
GO:0035426	0.908
GO:0036098	0.908
GO:0042395	0.908
GO:0042462	0.908
GO:0043312	0.908
GO:0045185	0.908
GO:0045501	0.908
GO:0045677	0.908
GO:0045873	0.908
GO:0046663	0.908
GO:0048585	0.908
GO:0050920	0.908
GO:0051170	0.908
GO:0051293	0.908
GO:0060840	0.908
GO:0061365	0.908
GO:0071875	0.908
GO:0071880	0.908
GO:0072244	0.908
GO:0072378	0.908
GO:0090244	0.908
GO:0090276	0.908
GO:0097206	0.908
GO:0098958	0.908
GO:0099536	0.908
GO:0099639	0.908
GO:1900073	0.908
GO:1902262	0.908
GO:1903053	0.908
GO:1990138	0.908
GO:2000113	0.908
GO:0019730	0.909
GO:0000819	0.91
GO:0031669	0.91
GO:0043933	0.91
GO:0001676	0.911
GO:0002478	0.911
GO:0007303	0.911
GO:0009635	0.911
GO:0035160	0.911
GO:0065003	0.911
GO:0097066	0.912
GO:2000243	0.912
GO:0035162	0.913
GO:0002283	0.915
GO:0001838	0.922
GO:0001841	0.922
GO:0006366	0.922
GO:0007519	0.922
GO:0042048	0.922
GO:0048593	0.922
GO:0021794	0.923
GO:0045934	0.923
GO:1903649	0.923
GO:0071675	0.926
GO:0032868	0.927
GO:0000995	0.929
GO:0008356	0.929
GO:0019900	0.929
GO:0030899	0.929
GO:0032038	0.929
GO:0045602	0.929
GO:0072676	0.929
GO:1903726	0.929
GO:0045601	0.932
GO:0060439	0.932
GO:0002366	0.934
GO:0016462	0.94
GO:0006582	0.942
GO:0043583	0.944
GO:0051347	0.944
GO:0002060	0.945
GO:0005496	0.945
GO:0014706	0.945
GO:0017076	0.945
GO:0019534	0.945
GO:0030838	0.945
GO:0033206	0.945
GO:0071222	0.945
GO:0007167	0.949
GO:0009986	0.949
GO:0003206	0.95
GO:0021675	0.95
GO:0007026	0.952
GO:0007268	0.952
GO:0019048	0.952
GO:0046148	0.952
GO:0048002	0.952
GO:0071071	0.952
GO:0072175	0.952
GO:0098916	0.952
GO:0001894	0.953
GO:0006910	0.953
GO:0033365	0.953
GO:0072678	0.953
GO:0004185	0.956
GO:0005085	0.956
GO:0005524	0.956
GO:0015075	0.956
GO:0016817	0.956
GO:0016818	0.956
GO:0030234	0.956
GO:0045159	0.956
GO:0048306	0.956
GO:0051015	0.956
GO:0051427	0.956
GO:0140297	0.956
GO:0010038	0.957
GO:0048863	0.962
GO:0043388	0.964
GO:0051641	0.964
GO:0060537	0.964
GO:0002274	0.966
GO:0006304	0.966
GO:0007088	0.966
GO:0010256	0.966
GO:0032367	0.966
GO:0034502	0.966
GO:0035089	0.966
GO:0035116	0.966
GO:0035418	0.966
GO:0042590	0.966
GO:0048041	0.966
GO:0050714	0.966
GO:0051645	0.966
GO:0051963	0.966
GO:1900075	0.966
GO:1904580	0.966
GO:1905936	0.966
GO:0030952	0.968
GO:0001786	0.969
GO:0005501	0.969
GO:0008022	0.969
GO:0008236	0.969
GO:0022853	0.969
GO:0000137	0.97
GO:0000794	0.97
GO:0002140	0.97
GO:0005721	0.97
GO:0005819	0.97
GO:0005829	0.97
GO:0005873	0.97
GO:0005875	0.97
GO:0005915	0.97
GO:0005917	0.97
GO:0005925	0.97
GO:0016011	0.97
GO:0016234	0.97
GO:0016327	0.97
GO:0016529	0.97
GO:0016607	0.97
GO:0030135	0.97
GO:0031213	0.97
GO:0031256	0.97
GO:0031258	0.97
GO:0031673	0.97
GO:0031901	0.97
GO:0031965	0.97
GO:0031981	0.97
GO:0032021	0.97
GO:0034992	0.97
GO:0034993	0.97
GO:0035101	0.97
GO:0036156	0.97
GO:0043034	0.97
GO:0043203	0.97
GO:0044352	0.97
GO:0044354	0.97
GO:0060102	0.97
GO:0060603	0.97
GO:0070825	0.97
GO:0070830	0.97
GO:0090537	0.97
GO:0090651	0.97
GO:0106083	0.97
GO:0106094	0.97
GO:1902937	0.97
GO:1990427	0.97
GO:1990435	0.97
GO:0019935	0.972
GO:0043524	0.972
GO:0043299	0.975
GO:1990089	0.975
GO:0001939	0.979
GO:0005618	0.979
GO:0005654	0.979
GO:0005727	0.979
GO:0005729	0.979
GO:0005766	0.979
GO:0005777	0.979
GO:0008305	0.979
GO:0009504	0.979
GO:0031934	0.979
GO:0033768	0.979
GO:0034362	0.979
GO:0034777	0.979
GO:0042579	0.979
GO:0042582	0.979
GO:0043505	0.979
GO:0046821	0.979
GO:0048770	0.979
GO:0061638	0.979
GO:0061802	0.979
GO:0072357	0.979
GO:0097512	0.979
GO:0098547	0.979
GO:0098560	0.979
GO:0098592	0.979
GO:0098636	0.979
GO:1990590	0.979
GO:1990617	0.979
GO:0032838	0.98
GO:0009968	0.985
GO:0001921	0.986
GO:0003231	0.986
GO:0006892	0.986
GO:0009408	0.986
GO:0010248	0.986
GO:0016319	0.986
GO:0034097	0.986
GO:0035088	0.986
GO:0048076	0.986
GO:0048332	0.986
GO:0060191	0.986
GO:0061245	0.986
GO:0016922	0.987
GO:0031974	0.988
GO:0043233	0.988
GO:0035069	0.99
GO:0038179	0.99
GO:0070013	0.99
GO:0000786	0.997
GO:0045171	0.997
GO:0002698	0.998
GO:0035166	0.998
GO:0000014	1.0
GO:0000016	1.0
GO:0000026	1.0
GO:0000030	1.0
GO:0000033	1.0
GO:0000049	1.0
GO:0000062	1.0
GO:0000064	1.0
GO:0000099	1.0
GO:0000104	1.0
GO:0000109	1.0
GO:0000122	1.0
GO:0000123	1.0
GO:0000124	1.0
GO:0000126	1.0
GO:0000127	1.0
GO:0000138	1.0
GO:0000139	1.0
GO:0000145	1.0
GO:0000146	1.0
GO:0000149	1.0
GO:0000150	1.0
GO:0000151	1.0
GO:0000152	1.0
GO:0000153	1.0
GO:0000159	1.0
GO:0000164	1.0
GO:0000171	1.0
GO:0000172	1.0
GO:0000175	1.0
GO:0000176	1.0
GO:0000177	1.0
GO:0000178	1.0
GO:0000179	1.0
GO:0000182	1.0
GO:0000215	1.0
GO:0000217	1.0
GO:0000220	1.0
GO:0000221	1.0
GO:0000224	1.0
GO:0000225	1.0
GO:0000235	1.0
GO:0000242	1.0
GO:0000243	1.0
GO:0000253	1.0
GO:0000275	1.0
GO:0000276	1.0
GO:0000287	1.0
GO:0000293	1.0
GO:0000295	1.0
GO:0000298	1.0
GO:0000303	1.0
GO:0000305	1.0
GO:0000307	1.0
GO:0000308	1.0
GO:0000309	1.0
GO:0000313	1.0
GO:0000314	1.0
GO:0000315	1.0
GO:0000322	1.0
GO:0000324	1.0
GO:0000329	1.0
GO:0000339	1.0
GO:0000340	1.0
GO:0000346	1.0
GO:0000347	1.0
GO:0000386	1.0
GO:0000400	1.0
GO:0000407	1.0
GO:0000408	1.0
GO:0000421	1.0
GO:0000428	1.0
GO:0000438	1.0
GO:0000439	1.0
GO:0000445	1.0
GO:0000502	1.0
GO:0000506	1.0
GO:0000702	1.0
GO:0000703	1.0
GO:0000774	1.0
GO:0000776	1.0
GO:0000779	1.0
GO:0000781	1.0
GO:0000782	1.0
GO:0000783	1.0
GO:0000795	1.0
GO:0000798	1.0
GO:0000800	1.0
GO:0000803	1.0
GO:0000805	1.0
GO:0000806	1.0
GO:0000808	1.0
GO:0000812	1.0
GO:0000813	1.0
GO:0000815	1.0
GO:0000827	1.0
GO:0000828	1.0
GO:0000829	1.0
GO:0000832	1.0
GO:0000835	1.0
GO:0000836	1.0
GO:0000839	1.0
GO:0000900	1.0
GO:0000922	1.0
GO:0000923	1.0
GO:0000930	1.0
GO:0000931	1.0
GO:0000932	1.0
GO:0000938	1.0
GO:0000939	1.0
GO:0000940	1.0
GO:0000974	1.0
GO:0000976	1.0
GO:0000977	1.0
GO:0000978	1.0
GO:0000979	1.0
GO:0000987	1.0
GO:0000992	1.0
GO:0000993	1.0
GO:0000994	1.0
GO:0001002	1.0
GO:0001003	1.0
GO:0001006	1.0
GO:0001016	1.0
GO:0001025	1.0
GO:0001042	1.0
GO:0001046	1.0
GO:0001054	1.0
GO:0001067	1.0
GO:0001069	1.0
GO:0001091	1.0
GO:0001092	1.0
GO:0001093	1.0
GO:0001094	1.0
GO:0001096	1.0
GO:0001097	1.0
GO:0001098	1.0
GO:0001099	1.0
GO:0001147	1.0
GO:0001156	1.0
GO:0001161	1.0
GO:0001162	1.0
GO:0001163	1.0
GO:0001164	1.0
GO:0001165	1.0
GO:0001178	1.0
GO:0001216	1.0
GO:0001217	1.0
GO:0001221	1.0
GO:0001222	1.0
GO:0001223	1.0
GO:0001227	1.0
GO:0001228	1.0
GO:0001401	1.0
GO:0001405	1.0
GO:0001408	1.0
GO:0001409	1.0
GO:0001501	1.0
GO:0001515	1.0
GO:0001516	1.0
GO:0001517	1.0
GO:0001527	1.0
GO:0001530	1.0
GO:0001533	1.0
GO:0001540	1.0
GO:0001565	1.0
GO:0001566	1.0
GO:0001573	1.0
GO:0001578	1.0
GO:0001586	1.0
GO:0001588	1.0
GO:0001595	1.0
GO:0001602	1.0
GO:0001605	1.0
GO:0001607	1.0
GO:0001618	1.0
GO:0001635	1.0
GO:0001640	1.0
GO:0001642	1.0
GO:0001650	1.0
GO:0001651	1.0
GO:0001652	1.0
GO:0001653	1.0
GO:0001664	1.0
GO:0001669	1.0
GO:0001671	1.0
GO:0001673	1.0
GO:0001674	1.0
GO:0001691	1.0
GO:0001707	1.0
GO:0001727	1.0
GO:0001729	1.0
GO:0001741	1.0
GO:0001750	1.0
GO:0001754	1.0
GO:0001758	1.0
GO:0001761	1.0
GO:0001772	1.0
GO:0001784	1.0
GO:0001817	1.0
GO:0001835	1.0
GO:0001846	1.0
GO:0001848	1.0
GO:0001849	1.0
GO:0001850	1.0
GO:0001851	1.0
GO:0001867	1.0
GO:0001872	1.0
GO:0001879	1.0
GO:0001882	1.0
GO:0001883	1.0
GO:0001884	1.0
GO:0001891	1.0
GO:0001892	1.0
GO:0001917	1.0
GO:0001918	1.0
GO:0001931	1.0
GO:0001933	1.0
GO:0001940	1.0
GO:0001953	1.0
GO:0001965	1.0
GO:0001968	1.0
GO:0001972	1.0
GO:0002020	1.0
GO:0002039	1.0
GO:0002054	1.0
GO:0002058	1.0
GO:0002059	1.0
GO:0002061	1.0
GO:0002080	1.0
GO:0002081	1.0
GO:0002083	1.0
GO:0002093	1.0
GO:0002094	1.0
GO:0002102	1.0
GO:0002119	1.0
GO:0002134	1.0
GO:0002135	1.0
GO:0002139	1.0
GO:0002151	1.0
GO:0002162	1.0
[truncated: 3,987 more rows]
