# Supplementary material for: Parallel and convergent genomic changes underlie independent subterranean colonization across beetles
Source: Nat Commun. 2023 Jun 29;14:3842. doi: 10.1038/s41467-023-39603-1 (PMC10310748; doi:10.1038/s41467-023-39603-1)
Supplement: Supplementary file 13 — Source Data [file 41467_2023_39603_MOESM13_ESM.zip › Source_Data_Figures_github/Source_data_2/Fig2b_GOenrichment_treemaps/Ancestral_Bidessini_LOST_REVIGO_OK.txt]

GO:0005614	0.579
GO:0005796	0.579
GO:0005813	0.579
GO:0005815	0.579
GO:0005819	0.579
GO:0005856	0.579
GO:0005876	0.579
GO:0005929	0.579
GO:0015630	0.579
GO:0072686	0.579
GO:0097730	0.579
GO:0097731	0.579
GO:0097733	0.579
GO:0005874	0.627
GO:0036064	0.627
GO:0001740	0.654
GO:0035869	0.654
GO:0036038	0.654
GO:0070652	0.654
GO:0001527	0.688
GO:0005886	0.688
GO:0044352	0.759
GO:0044354	0.759
GO:0051233	0.759
GO:0071944	0.759
GO:0099513	0.759
GO:0001750	0.76
GO:0001917	0.76
GO:0002141	0.76
GO:0002142	0.76
GO:0005828	0.76
GO:0005871	0.76
GO:0061827	0.76
GO:0070761	0.76
GO:1990696	0.76
GO:0000922	0.819
GO:0030992	0.819
GO:0031428	0.819
GO:0060170	0.819
GO:0099081	0.819
GO:0099512	0.819
GO:0008074	0.825
GO:0000813	0.896
GO:0098846	0.927
GO:0000930	0.959
GO:0005802	0.959
GO:0032588	0.959
GO:0005887	0.969
GO:0000003	1.0
GO:0000022	1.0
GO:0000064	1.0
GO:0000070	1.0
GO:0000086	1.0
GO:0000118	1.0
GO:0000122	1.0
GO:0000123	1.0
GO:0000139	1.0
GO:0000149	1.0
GO:0000151	1.0
GO:0000152	1.0
GO:0000153	1.0
GO:0000159	1.0
GO:0000164	1.0
GO:0000166	1.0
GO:0000183	1.0
GO:0000217	1.0
GO:0000226	1.0
GO:0000228	1.0
GO:0000235	1.0
GO:0000242	1.0
GO:0000287	1.0
GO:0000302	1.0
GO:0000307	1.0
GO:0000323	1.0
GO:0000408	1.0
GO:0000428	1.0
GO:0000502	1.0
GO:0000724	1.0
GO:0000725	1.0
GO:0000729	1.0
GO:0000731	1.0
GO:0000775	1.0
GO:0000776	1.0
GO:0000779	1.0
GO:0000781	1.0
GO:0000785	1.0
GO:0000786	1.0
GO:0000791	1.0
GO:0000792	1.0
GO:0000793	1.0
GO:0000794	1.0
GO:0000795	1.0
GO:0000800	1.0
GO:0000803	1.0
GO:0000805	1.0
GO:0000812	1.0
GO:0000819	1.0
GO:0000822	1.0
GO:0000835	1.0
GO:0000836	1.0
GO:0000839	1.0
GO:0000902	1.0
GO:0000904	1.0
GO:0000931	1.0
GO:0000940	1.0
GO:0000974	1.0
GO:0000976	1.0
GO:0000977	1.0
GO:0000978	1.0
GO:0000979	1.0
GO:0000981	1.0
GO:0000987	1.0
GO:0001046	1.0
GO:0001067	1.0
GO:0001069	1.0
GO:0001091	1.0
GO:0001094	1.0
GO:0001098	1.0
GO:0001099	1.0
GO:0001147	1.0
GO:0001216	1.0
GO:0001217	1.0
GO:0001221	1.0
GO:0001222	1.0
GO:0001223	1.0
GO:0001227	1.0
GO:0001228	1.0
GO:0001501	1.0
GO:0001503	1.0
GO:0001505	1.0
GO:0001508	1.0
GO:0001523	1.0
GO:0001539	1.0
GO:0001541	1.0
GO:0001561	1.0
GO:0001578	1.0
GO:0001581	1.0
GO:0001595	1.0
GO:0001649	1.0
GO:0001650	1.0
GO:0001653	1.0
GO:0001655	1.0
GO:0001656	1.0
GO:0001657	1.0
GO:0001658	1.0
GO:0001664	1.0
GO:0001666	1.0
GO:0001669	1.0
GO:0001671	1.0
GO:0001692	1.0
GO:0001694	1.0
GO:0001704	1.0
GO:0001705	1.0
GO:0001706	1.0
GO:0001707	1.0
GO:0001708	1.0
GO:0001709	1.0
GO:0001710	1.0
GO:0001711	1.0
GO:0001712	1.0
GO:0001714	1.0
GO:0001715	1.0
GO:0001725	1.0
GO:0001726	1.0
GO:0001737	1.0
GO:0001744	1.0
GO:0001745	1.0
GO:0001746	1.0
GO:0001748	1.0
GO:0001759	1.0
GO:0001763	1.0
GO:0001822	1.0
GO:0001823	1.0
GO:0001830	1.0
GO:0001838	1.0
GO:0001882	1.0
GO:0001883	1.0
GO:0001886	1.0
GO:0001895	1.0
GO:0001911	1.0
GO:0001935	1.0
GO:0001946	1.0
GO:0001952	1.0
GO:0001953	1.0
GO:0001956	1.0
GO:0001958	1.0
GO:0001959	1.0
GO:0001960	1.0
GO:0001965	1.0
GO:0001976	1.0
GO:0001990	1.0
GO:0002009	1.0
GO:0002016	1.0
GO:0002020	1.0
GO:0002031	1.0
GO:0002032	1.0
GO:0002035	1.0
GO:0002039	1.0
GO:0002046	1.0
GO:0002062	1.0
GO:0002064	1.0
GO:0002074	1.0
GO:0002080	1.0
GO:0002081	1.0
GO:0002084	1.0
GO:0002115	1.0
GO:0002118	1.0
GO:0002121	1.0
GO:0002133	1.0
GO:0002139	1.0
GO:0002162	1.0
GO:0002165	1.0
GO:0002218	1.0
GO:0002315	1.0
GO:0002318	1.0
GO:0002440	1.0
GO:0002474	1.0
GO:0002478	1.0
GO:0002480	1.0
GO:0002483	1.0
GO:0002526	1.0
GO:0002532	1.0
GO:0002537	1.0
GO:0002643	1.0
GO:0002664	1.0
GO:0002667	1.0
GO:0002673	1.0
GO:0002674	1.0
GO:0002685	1.0
GO:0002687	1.0
GO:0002691	1.0
GO:0002693	1.0
GO:0002696	1.0
GO:0002715	1.0
GO:0002716	1.0
GO:0002763	1.0
GO:0002775	1.0
GO:0002790	1.0
GO:0002911	1.0
GO:0002944	1.0
GO:0002945	1.0
GO:0002949	1.0
GO:0003002	1.0
GO:0003007	1.0
GO:0003008	1.0
GO:0003012	1.0
GO:0003032	1.0
GO:0003044	1.0
GO:0003050	1.0
GO:0003051	1.0
GO:0003062	1.0
GO:0003064	1.0
GO:0003073	1.0
GO:0003084	1.0
GO:0003096	1.0
GO:0003127	1.0
GO:0003143	1.0
GO:0003144	1.0
GO:0003146	1.0
GO:0003151	1.0
GO:0003158	1.0
GO:0003170	1.0
GO:0003171	1.0
GO:0003174	1.0
GO:0003176	1.0
GO:0003179	1.0
GO:0003180	1.0
GO:0003181	1.0
GO:0003183	1.0
GO:0003188	1.0
GO:0003190	1.0
GO:0003192	1.0
GO:0003197	1.0
GO:0003203	1.0
GO:0003253	1.0
GO:0003264	1.0
GO:0003266	1.0
GO:0003273	1.0
GO:0003313	1.0
GO:0003314	1.0
GO:0003315	1.0
GO:0003318	1.0
GO:0003319	1.0
GO:0003333	1.0
GO:0003337	1.0
GO:0003338	1.0
GO:0003341	1.0
GO:0003351	1.0
GO:0003353	1.0
GO:0003404	1.0
GO:0003674	1.0
GO:0003676	1.0
GO:0003677	1.0
GO:0003678	1.0
GO:0003680	1.0
GO:0003682	1.0
GO:0003684	1.0
GO:0003688	1.0
GO:0003690	1.0
GO:0003697	1.0
GO:0003700	1.0
GO:0003712	1.0
GO:0003713	1.0
GO:0003714	1.0
GO:0003723	1.0
GO:0003724	1.0
GO:0003725	1.0
GO:0003727	1.0
GO:0003729	1.0
GO:0003735	1.0
GO:0003755	1.0
GO:0003774	1.0
GO:0003777	1.0
GO:0003779	1.0
GO:0003824	1.0
GO:0003863	1.0
GO:0003887	1.0
GO:0003899	1.0
GO:0003924	1.0
GO:0003940	1.0
GO:0003954	1.0
GO:0003955	1.0
GO:0003958	1.0
GO:0004028	1.0
GO:0004029	1.0
GO:0004030	1.0
GO:0004033	1.0
GO:0004054	1.0
GO:0004112	1.0
GO:0004114	1.0
GO:0004128	1.0
GO:0004175	1.0
GO:0004177	1.0
GO:0004197	1.0
GO:0004222	1.0
GO:0004252	1.0
GO:0004312	1.0
GO:0004315	1.0
GO:0004324	1.0
GO:0004370	1.0
GO:0004383	1.0
GO:0004385	1.0
GO:0004386	1.0
GO:0004398	1.0
GO:0004402	1.0
GO:0004407	1.0
GO:0004411	1.0
GO:0004447	1.0
GO:0004465	1.0
GO:0004518	1.0
GO:0004527	1.0
GO:0004553	1.0
GO:0004568	1.0
GO:0004601	1.0
GO:0004620	1.0
GO:0004622	1.0
GO:0004653	1.0
GO:0004672	1.0
GO:0004674	1.0
GO:0004676	1.0
GO:0004683	1.0
GO:0004687	1.0
GO:0004693	1.0
GO:0004694	1.0
GO:0004709	1.0
GO:0004713	1.0
GO:0004714	1.0
GO:0004721	1.0
GO:0004722	1.0
GO:0004723	1.0
GO:0004725	1.0
GO:0004788	1.0
GO:0004802	1.0
GO:0004806	1.0
GO:0004807	1.0
GO:0004812	1.0
GO:0004822	1.0
GO:0004823	1.0
GO:0004842	1.0
GO:0004857	1.0
GO:0004860	1.0
GO:0004864	1.0
GO:0004866	1.0
GO:0004869	1.0
GO:0004879	1.0
GO:0004888	1.0
GO:0004930	1.0
GO:0004965	1.0
GO:0004995	1.0
GO:0005009	1.0
GO:0005034	1.0
GO:0005048	1.0
GO:0005049	1.0
GO:0005080	1.0
GO:0005085	1.0
GO:0005092	1.0
GO:0005096	1.0
GO:0005102	1.0
GO:0005112	1.0
GO:0005114	1.0
GO:0005126	1.0
GO:0005138	1.0
GO:0005149	1.0
GO:0005151	1.0
GO:0005152	1.0
GO:0005158	1.0
GO:0005159	1.0
GO:0005160	1.0
GO:0005164	1.0
GO:0005178	1.0
GO:0005179	1.0
GO:0005198	1.0
GO:0005200	1.0
GO:0005201	1.0
GO:0005215	1.0
GO:0005216	1.0
GO:0005217	1.0
GO:0005227	1.0
GO:0005230	1.0
GO:0005244	1.0
GO:0005245	1.0
GO:0005246	1.0
GO:0005248	1.0
GO:0005249	1.0
GO:0005253	1.0
GO:0005254	1.0
GO:0005261	1.0
GO:0005262	1.0
GO:0005267	1.0
GO:0005272	1.0
GO:0005287	1.0
GO:0005289	1.0
GO:0005292	1.0
GO:0005319	1.0
GO:0005326	1.0
GO:0005328	1.0
GO:0005338	1.0
GO:0005342	1.0
GO:0005385	1.0
GO:0005388	1.0
GO:0005459	1.0
GO:0005460	1.0
GO:0005461	1.0
GO:0005462	1.0
GO:0005463	1.0
GO:0005464	1.0
GO:0005484	1.0
GO:0005488	1.0
GO:0005506	1.0
GO:0005509	1.0
GO:0005515	1.0
GO:0005516	1.0
GO:0005520	1.0
GO:0005524	1.0
GO:0005525	1.0
GO:0005539	1.0
GO:0005543	1.0
GO:0005544	1.0
GO:0005546	1.0
GO:0005547	1.0
GO:0005548	1.0
GO:0005575	1.0
GO:0005576	1.0
GO:0005604	1.0
GO:0005615	1.0
GO:0005622	1.0
GO:0005634	1.0
GO:0005635	1.0
GO:0005640	1.0
GO:0005643	1.0
GO:0005652	1.0
GO:0005654	1.0
GO:0005657	1.0
GO:0005666	1.0
GO:0005667	1.0
GO:0005669	1.0
GO:0005680	1.0
GO:0005681	1.0
GO:0005684	1.0
GO:0005694	1.0
GO:0005700	1.0
GO:0005701	1.0
GO:0005705	1.0
GO:0005721	1.0
GO:0005726	1.0
GO:0005730	1.0
GO:0005732	1.0
GO:0005737	1.0
GO:0005739	1.0
GO:0005740	1.0
GO:0005741	1.0
GO:0005743	1.0
GO:0005746	1.0
GO:0005747	1.0
GO:0005759	1.0
GO:0005760	1.0
GO:0005764	1.0
GO:0005765	1.0
GO:0005766	1.0
GO:0005767	1.0
GO:0005768	1.0
GO:0005769	1.0
GO:0005770	1.0
GO:0005773	1.0
GO:0005774	1.0
GO:0005775	1.0
GO:0005776	1.0
GO:0005777	1.0
GO:0005778	1.0
GO:0005779	1.0
GO:0005783	1.0
GO:0005788	1.0
GO:0005789	1.0
GO:0005790	1.0
GO:0005793	1.0
GO:0005794	1.0
GO:0005795	1.0
GO:0005797	1.0
GO:0005798	1.0
GO:0005801	1.0
GO:0005811	1.0
GO:0005814	1.0
GO:0005818	1.0
GO:0005827	1.0
GO:0005829	1.0
GO:0005834	1.0
GO:0005840	1.0
GO:0005844	1.0
GO:0005852	1.0
GO:0005859	1.0
GO:0005875	1.0
GO:0005879	1.0
GO:0005881	1.0
GO:0005884	1.0
GO:0005885	1.0
GO:0005891	1.0
GO:0005899	1.0
GO:0005901	1.0
GO:0005903	1.0
GO:0005905	1.0
GO:0005911	1.0
GO:0005912	1.0
GO:0005918	1.0
GO:0005923	1.0
GO:0005925	1.0
GO:0005927	1.0
GO:0005930	1.0
GO:0005938	1.0
GO:0005947	1.0
GO:0005963	1.0
GO:0005997	1.0
GO:0005999	1.0
GO:0006004	1.0
GO:0006022	1.0
GO:0006023	1.0
GO:0006024	1.0
GO:0006026	1.0
GO:0006027	1.0
GO:0006029	1.0
GO:0006065	1.0
GO:0006071	1.0
GO:0006072	1.0
GO:0006081	1.0
GO:0006082	1.0
GO:0006182	1.0
GO:0006282	1.0
GO:0006287	1.0
GO:0006290	1.0
GO:0006301	1.0
GO:0006302	1.0
GO:0006304	1.0
GO:0006349	1.0
GO:0006355	1.0
GO:0006357	1.0
GO:0006376	1.0
GO:0006384	1.0
GO:0006428	1.0
GO:0006429	1.0
GO:0006447	1.0
GO:0006479	1.0
GO:0006482	1.0
GO:0006486	1.0
GO:0006493	1.0
GO:0006497	1.0
GO:0006516	1.0
GO:0006522	1.0
GO:0006524	1.0
GO:0006545	1.0
GO:0006547	1.0
GO:0006548	1.0
GO:0006570	1.0
GO:0006572	1.0
GO:0006620	1.0
GO:0006668	1.0
GO:0006670	1.0
GO:0006706	1.0
GO:0006707	1.0
GO:0006714	1.0
GO:0006720	1.0
GO:0006721	1.0
GO:0006739	1.0
GO:0006772	1.0
GO:0006790	1.0
GO:0006809	1.0
GO:0006810	1.0
GO:0006858	1.0
GO:0006890	1.0
GO:0006919	1.0
GO:0006928	1.0
GO:0006935	1.0
GO:0006936	1.0
GO:0006939	1.0
GO:0006942	1.0
GO:0006950	1.0
GO:0006954	1.0
GO:0006970	1.0
GO:0006972	1.0
GO:0006978	1.0
GO:0006979	1.0
GO:0006996	1.0
GO:0006999	1.0
GO:0007010	1.0
GO:0007017	1.0
GO:0007018	1.0
GO:0007020	1.0
GO:0007026	1.0
GO:0007029	1.0
GO:0007049	1.0
GO:0007051	1.0
GO:0007052	1.0
GO:0007059	1.0
GO:0007062	1.0
GO:0007064	1.0
GO:0007079	1.0
GO:0007088	1.0
GO:0007093	1.0
GO:0007094	1.0
GO:0007095	1.0
GO:0007098	1.0
GO:0007099	1.0
GO:0007144	1.0
GO:0007147	1.0
GO:0007154	1.0
GO:0007158	1.0
GO:0007163	1.0
GO:0007165	1.0
GO:0007166	1.0
GO:0007168	1.0
GO:0007186	1.0
GO:0007194	1.0
GO:0007204	1.0
GO:0007210	1.0
GO:0007212	1.0
GO:0007215	1.0
GO:0007216	1.0
GO:0007217	1.0
GO:0007219	1.0
GO:0007221	1.0
GO:0007224	1.0
GO:0007263	1.0
GO:0007267	1.0
GO:0007269	1.0
GO:0007275	1.0
GO:0007277	1.0
GO:0007285	1.0
GO:0007286	1.0
GO:0007288	1.0
GO:0007290	1.0
GO:0007291	1.0
GO:0007293	1.0
GO:0007299	1.0
GO:0007301	1.0
GO:0007305	1.0
GO:0007312	1.0
GO:0007320	1.0
GO:0007343	1.0
GO:0007346	1.0
GO:0007349	1.0
GO:0007362	1.0
GO:0007368	1.0
GO:0007369	1.0
GO:0007382	1.0
GO:0007389	1.0
GO:0007399	1.0
GO:0007409	1.0
GO:0007411	1.0
GO:0007412	1.0
GO:0007414	1.0
GO:0007415	1.0
GO:0007417	1.0
GO:0007418	1.0
GO:0007423	1.0
GO:0007425	1.0
GO:0007426	1.0
GO:0007431	1.0
GO:0007435	1.0
GO:0007444	1.0
GO:0007447	1.0
GO:0007451	1.0
GO:0007458	1.0
GO:0007472	1.0
GO:0007476	1.0
GO:0007478	1.0
GO:0007480	1.0
GO:0007492	1.0
GO:0007498	1.0
GO:0007499	1.0
GO:0007500	1.0
GO:0007501	1.0
GO:0007503	1.0
GO:0007505	1.0
GO:0007507	1.0
GO:0007508	1.0
GO:0007509	1.0
GO:0007548	1.0
GO:0007552	1.0
GO:0007560	1.0
GO:0007561	1.0
GO:0007562	1.0
GO:0007591	1.0
GO:0007593	1.0
GO:0007600	1.0
GO:0007601	1.0
GO:0007602	1.0
GO:0007605	1.0
GO:0007606	1.0
GO:0007608	1.0
GO:0007610	1.0
GO:0007620	1.0
GO:0007626	1.0
GO:0007629	1.0
GO:0007631	1.0
GO:0008015	1.0
GO:0008017	1.0
GO:0008021	1.0
GO:0008022	1.0
GO:0008037	1.0
GO:0008038	1.0
GO:0008047	1.0
GO:0008061	1.0
GO:0008076	1.0
GO:0008080	1.0
GO:0008081	1.0
GO:0008083	1.0
GO:0008088	1.0
GO:0008092	1.0
GO:0008094	1.0
GO:0008106	1.0
GO:0008134	1.0
GO:0008137	1.0
GO:0008157	1.0
GO:0008168	1.0
GO:0008170	1.0
GO:0008186	1.0
GO:0008188	1.0
GO:0008194	1.0
GO:0008198	1.0
GO:0008200	1.0
GO:0008201	1.0
GO:0008213	1.0
GO:0008214	1.0
GO:0008217	1.0
GO:0008233	1.0
GO:0008234	1.0
GO:0008235	1.0
GO:0008236	1.0
GO:0008237	1.0
GO:0008238	1.0
GO:0008270	1.0
GO:0008275	1.0
GO:0008276	1.0
GO:0008277	1.0
GO:0008287	1.0
GO:0008289	1.0
GO:0008307	1.0
GO:0008324	1.0
GO:0008328	1.0
GO:0008347	1.0
GO:0008353	1.0
GO:0008374	1.0
GO:0008375	1.0
GO:0008376	1.0
GO:0008406	1.0
GO:0008408	1.0
GO:0008426	1.0
GO:0008430	1.0
GO:0008444	1.0
GO:0008453	1.0
GO:0008469	1.0
GO:0008474	1.0
GO:0008483	1.0
GO:0008509	1.0
GO:0008514	1.0
GO:0008528	1.0
GO:0008532	1.0
GO:0008544	1.0
GO:0008574	1.0
GO:0008584	1.0
GO:0008585	1.0
GO:0008592	1.0
GO:0008593	1.0
GO:0008608	1.0
GO:0008635	1.0
GO:0008656	1.0
GO:0008757	1.0
GO:0008937	1.0
GO:0009052	1.0
GO:0009055	1.0
GO:0009072	1.0
GO:0009078	1.0
GO:0009080	1.0
GO:0009100	1.0
GO:0009101	1.0
GO:0009187	1.0
GO:0009190	1.0
GO:0009229	1.0
GO:0009268	1.0
GO:0009295	1.0
GO:0009306	1.0
GO:0009311	1.0
GO:0009312	1.0
GO:0009314	1.0
GO:0009415	1.0
GO:0009416	1.0
GO:0009436	1.0
GO:0009566	1.0
GO:0009581	1.0
GO:0009582	1.0
GO:0009583	1.0
GO:0009593	1.0
GO:0009605	1.0
GO:0009608	1.0
GO:0009628	1.0
GO:0009649	1.0
GO:0009651	1.0
GO:0009653	1.0
GO:0009726	1.0
GO:0009755	1.0
GO:0009786	1.0
GO:0009790	1.0
GO:0009791	1.0
GO:0009792	1.0
GO:0009798	1.0
GO:0009799	1.0
GO:0009855	1.0
GO:0009886	1.0
GO:0009887	1.0
GO:0009888	1.0
GO:0009889	1.0
GO:0009890	1.0
GO:0009893	1.0
GO:0009896	1.0
GO:0009897	1.0
GO:0009898	1.0
GO:0009912	1.0
GO:0009913	1.0
GO:0009914	1.0
GO:0009925	1.0
GO:0009946	1.0
GO:0009953	1.0
GO:0009966	1.0
GO:0009968	1.0
GO:0009975	1.0
GO:0009986	1.0
GO:0009987	1.0
GO:0010008	1.0
GO:0010155	1.0
GO:0010181	1.0
GO:0010193	1.0
GO:0010369	1.0
GO:0010389	1.0
GO:0010424	1.0
GO:0010446	1.0
GO:0010452	1.0
GO:0010460	1.0
GO:0010463	1.0
GO:0010494	1.0
GO:0010518	1.0
GO:0010523	1.0
GO:0010524	1.0
GO:0010530	1.0
GO:0010556	1.0
GO:0010558	1.0
GO:0010564	1.0
GO:0010604	1.0
GO:0010639	1.0
GO:0010646	1.0
GO:0010648	1.0
GO:0010656	1.0
GO:0010668	1.0
GO:0010712	1.0
GO:0010721	1.0
GO:0010737	1.0
GO:0010752	1.0
GO:0010754	1.0
GO:0010766	1.0
GO:0010804	1.0
GO:0010810	1.0
GO:0010812	1.0
GO:0010813	1.0
GO:0010817	1.0
GO:0010824	1.0
GO:0010826	1.0
GO:0010830	1.0
GO:0010831	1.0
GO:0010837	1.0
GO:0010838	1.0
GO:0010839	1.0
GO:0010918	1.0
GO:0010923	1.0
GO:0010938	1.0
GO:0010939	1.0
GO:0010948	1.0
GO:0010952	1.0
GO:0010954	1.0
GO:0010956	1.0
GO:0010957	1.0
GO:0010960	1.0
GO:0010961	1.0
GO:0010968	1.0
GO:0010970	1.0
GO:0010975	1.0
GO:0010998	1.0
GO:0010999	1.0
GO:0012505	1.0
GO:0012506	1.0
GO:0012507	1.0
GO:0014052	1.0
GO:0014053	1.0
GO:0014056	1.0
GO:0014057	1.0
GO:0014060	1.0
GO:0014066	1.0
GO:0014068	1.0
GO:0014069	1.0
GO:0014704	1.0
GO:0014807	1.0
GO:0014821	1.0
GO:0014827	1.0
GO:0014831	1.0
GO:0014842	1.0
GO:0014854	1.0
GO:0014857	1.0
GO:0014859	1.0
GO:0014870	1.0
GO:0014874	1.0
GO:0014877	1.0
GO:0014894	1.0
GO:0015020	1.0
GO:0015030	1.0
GO:0015039	1.0
GO:0015075	1.0
GO:0015079	1.0
GO:0015081	1.0
GO:0015085	1.0
GO:0015103	1.0
GO:0015105	1.0
GO:0015108	1.0
GO:0015165	1.0
GO:0015171	1.0
GO:0015174	1.0
GO:0015175	1.0
GO:0015179	1.0
GO:0015189	1.0
GO:0015267	1.0
GO:0015269	1.0
GO:0015271	1.0
GO:0015276	1.0
GO:0015278	1.0
GO:0015279	1.0
GO:0015291	1.0
GO:0015293	1.0
GO:0015294	1.0
GO:0015297	1.0
GO:0015318	1.0
GO:0015370	1.0
GO:0015399	1.0
GO:0015453	1.0
GO:0015459	1.0
GO:0015629	1.0
GO:0015631	1.0
GO:0015662	1.0
GO:0015700	1.0
GO:0015780	1.0
GO:0015786	1.0
GO:0015787	1.0
GO:0015789	1.0
GO:0015790	1.0
GO:0015819	1.0
GO:0015822	1.0
GO:0015874	1.0
GO:0015888	1.0
GO:0015932	1.0
GO:0015934	1.0
GO:0016004	1.0
GO:0016020	1.0
GO:0016021	1.0
GO:0016027	1.0
GO:0016028	1.0
GO:0016048	1.0
GO:0016054	1.0
GO:0016055	1.0
GO:0016056	1.0
GO:0016059	1.0
GO:0016060	1.0
GO:0016101	1.0
GO:0016127	1.0
GO:0016174	1.0
GO:0016198	1.0
GO:0016199	1.0
GO:0016209	1.0
GO:0016223	1.0
GO:0016234	1.0
GO:0016235	1.0
GO:0016247	1.0
GO:0016248	1.0
GO:0016250	1.0
GO:0016273	1.0
GO:0016274	1.0
GO:0016277	1.0
GO:0016278	1.0
GO:0016279	1.0
GO:0016298	1.0
GO:0016301	1.0
GO:0016320	1.0
GO:0016322	1.0
GO:0016323	1.0
GO:0016324	1.0
GO:0016327	1.0
GO:0016328	1.0
GO:0016331	1.0
GO:0016340	1.0
GO:0016348	1.0
GO:0016363	1.0
GO:0016407	1.0
GO:0016409	1.0
GO:0016410	1.0
GO:0016459	1.0
GO:0016460	1.0
GO:0016462	1.0
GO:0016485	1.0
GO:0016491	1.0
GO:0016496	1.0
GO:0016497	1.0
GO:0016500	1.0
GO:0016504	1.0
GO:0016505	1.0
GO:0016513	1.0
GO:0016524	1.0
GO:0016528	1.0
GO:0016538	1.0
GO:0016567	1.0
GO:0016571	1.0
GO:0016580	1.0
GO:0016591	1.0
GO:0016592	1.0
GO:0016597	1.0
GO:0016604	1.0
GO:0016607	1.0
GO:0016614	1.0
GO:0016616	1.0
GO:0016620	1.0
GO:0016624	1.0
GO:0016651	1.0
GO:0016653	1.0
GO:0016655	1.0
GO:0016684	1.0
GO:0016701	1.0
GO:0016702	1.0
GO:0016705	1.0
GO:0016706	1.0
GO:0016730	1.0
GO:0016731	1.0
GO:0016740	1.0
GO:0016741	1.0
GO:0016744	1.0
GO:0016746	1.0
GO:0016747	1.0
GO:0016757	1.0
GO:0016758	1.0
GO:0016769	1.0
GO:0016772	1.0
GO:0016773	1.0
GO:0016775	1.0
GO:0016776	1.0
GO:0016778	1.0
GO:0016779	1.0
GO:0016780	1.0
GO:0016787	1.0
GO:0016788	1.0
GO:0016790	1.0
GO:0016791	1.0
GO:0016798	1.0
GO:0016810	1.0
GO:0016811	1.0
GO:0016817	1.0
GO:0016818	1.0
GO:0016826	1.0
GO:0016829	1.0
GO:0016830	1.0
GO:0016831	1.0
GO:0016849	1.0
GO:0016853	1.0
GO:0016859	1.0
GO:0016860	1.0
GO:0016861	1.0
GO:0016874	1.0
GO:0016875	1.0
GO:0016887	1.0
GO:0016899	1.0
GO:0016903	1.0
GO:0016917	1.0
GO:0016922	1.0
GO:0017015	1.0
GO:0017018	1.0
GO:0017022	1.0
GO:0017046	1.0
GO:0017053	1.0
GO:0017069	1.0
GO:0017070	1.0
GO:0017075	1.0
GO:0017076	1.0
GO:0017081	1.0
GO:0017086	1.0
GO:0017101	1.0
GO:0017111	1.0
GO:0017133	1.0
GO:0017134	1.0
GO:0017147	1.0
GO:0017169	1.0
GO:0017171	1.0
GO:0018022	1.0
GO:0018024	1.0
GO:0018025	1.0
GO:0018026	1.0
GO:0018027	1.0
GO:0018105	1.0
GO:0018107	1.0
GO:0018126	1.0
GO:0018146	1.0
GO:0018149	1.0
GO:0018193	1.0
GO:0018195	1.0
GO:0018196	1.0
GO:0018208	1.0
GO:0018209	1.0
GO:0018210	1.0
GO:0018216	1.0
GO:0018242	1.0
GO:0018243	1.0
GO:0018279	1.0
GO:0018345	1.0
GO:0018401	1.0
GO:0018479	1.0
GO:0018992	1.0
GO:0019001	1.0
GO:0019005	1.0
GO:0019099	1.0
GO:0019101	1.0
GO:0019102	1.0
GO:0019115	1.0
GO:0019199	1.0
GO:0019202	1.0
GO:0019205	1.0
GO:0019207	1.0
GO:0019208	1.0
GO:0019209	1.0
GO:0019210	1.0
GO:0019212	1.0
GO:0019213	1.0
GO:0019217	1.0
GO:0019219	1.0
GO:0019222	1.0
GO:0019233	1.0
GO:0019265	1.0
GO:0019322	1.0
GO:0019362	1.0
GO:0019400	1.0
GO:0019405	1.0
GO:0019471	1.0
GO:0019481	1.0
GO:0019511	1.0
GO:0019563	1.0
GO:0019682	1.0
GO:0019787	1.0
GO:0019800	1.0
GO:0019829	1.0
GO:0019838	1.0
GO:0019842	1.0
GO:0019866	1.0
GO:0019867	1.0
GO:0019869	1.0
GO:0019870	1.0
GO:0019883	1.0
GO:0019884	1.0
GO:0019885	1.0
GO:0019887	1.0
GO:0019888	1.0
GO:0019894	1.0
GO:0019897	1.0
GO:0019898	1.0
GO:0019899	1.0
GO:0019900	1.0
GO:0019901	1.0
GO:0019902	1.0
GO:0019903	1.0
GO:0019904	1.0
GO:0019905	1.0
GO:0019918	1.0
GO:0019919	1.0
GO:0019932	1.0
GO:0019934	1.0
GO:0019935	1.0
GO:0019955	1.0
GO:0019966	1.0
GO:0020037	1.0
GO:0021556	1.0
GO:0021561	1.0
GO:0021592	1.0
GO:0021594	1.0
GO:0021610	1.0
GO:0021654	1.0
GO:0021700	1.0
GO:0021783	1.0
GO:0021796	1.0
GO:0021797	1.0
GO:0021798	1.0
GO:0021871	1.0
GO:0021978	1.0
GO:0022008	1.0
GO:0022400	1.0
GO:0022402	1.0
GO:0022404	1.0
GO:0022406	1.0
GO:0022412	1.0
GO:0022414	1.0
GO:0022603	1.0
GO:0022611	1.0
GO:0022617	1.0
GO:0022625	1.0
GO:0022626	1.0
GO:0022803	1.0
GO:0022804	1.0
GO:0022824	1.0
GO:0022832	1.0
GO:0022834	1.0
GO:0022835	1.0
GO:0022836	1.0
GO:0022839	1.0
GO:0022843	1.0
GO:0022852	1.0
GO:0022853	1.0
GO:0022857	1.0
GO:0022890	1.0
GO:0022898	1.0
GO:0023051	1.0
GO:0023052	1.0
GO:0023057	1.0
GO:0023061	1.0
GO:0030011	1.0
GO:0030016	1.0
GO:0030017	1.0
GO:0030018	1.0
GO:0030023	1.0
GO:0030027	1.0
GO:0030030	1.0
GO:0030031	1.0
GO:0030050	1.0
GO:0030054	1.0
GO:0030055	1.0
GO:0030056	1.0
GO:0030062	1.0
GO:0030072	1.0
GO:0030111	1.0
GO:0030117	1.0
GO:0030118	1.0
GO:0030120	1.0
GO:0030126	1.0
GO:0030127	1.0
GO:0030132	1.0
GO:0030133	1.0
GO:0030134	1.0
GO:0030135	1.0
GO:0030136	1.0
GO:0030137	1.0
GO:0030139	1.0
GO:0030141	1.0
GO:0030145	1.0
GO:0030154	1.0
GO:0030162	1.0
GO:0030165	1.0
GO:0030167	1.0
GO:0030168	1.0
GO:0030170	1.0
GO:0030173	1.0
GO:0030175	1.0
GO:0030176	1.0
GO:0030178	1.0
GO:0030182	1.0
GO:0030198	1.0
GO:0030200	1.0
GO:0030201	1.0
GO:0030203	1.0
GO:0030204	1.0
GO:0030205	1.0
GO:0030207	1.0
GO:0030209	1.0
GO:0030215	1.0
GO:0030234	1.0
GO:0030237	1.0
GO:0030238	1.0
GO:0030246	1.0
GO:0030252	1.0
GO:0030276	1.0
GO:0030278	1.0
GO:0030291	1.0
GO:0030295	1.0
GO:0030307	1.0
GO:0030312	1.0
GO:0030317	1.0
GO:0030326	1.0
GO:0030331	1.0
GO:0030334	1.0
GO:0030414	1.0
GO:0030424	1.0
GO:0030425	1.0
GO:0030426	1.0
GO:0030427	1.0
GO:0030474	1.0
GO:0030496	1.0
GO:0030500	1.0
GO:0030506	1.0
GO:0030512	1.0
GO:0030515	1.0
GO:0030516	1.0
GO:0030518	1.0
GO:0030527	1.0
GO:0030534	1.0
GO:0030537	1.0
GO:0030539	1.0
GO:0030544	1.0
GO:0030545	1.0
GO:0030546	1.0
GO:0030547	1.0
GO:0030554	1.0
GO:0030574	1.0
GO:0030579	1.0
GO:0030590	1.0
GO:0030594	1.0
GO:0030656	1.0
GO:0030658	1.0
GO:0030659	1.0
GO:0030660	1.0
GO:0030662	1.0
GO:0030663	1.0
GO:0030667	1.0
GO:0030672	1.0
GO:0030673	1.0
GO:0030674	1.0
GO:0030684	1.0
GO:0030695	1.0
GO:0030704	1.0
GO:0030705	1.0
GO:0030723	1.0
GO:0030725	1.0
GO:0030728	1.0
GO:0030812	1.0
GO:0030852	1.0
GO:0030853	1.0
GO:0030854	1.0
GO:0030855	1.0
GO:0030863	1.0
GO:0030878	1.0
GO:0030880	1.0
GO:0030910	1.0
GO:0030951	1.0
GO:0030953	1.0
GO:0030954	1.0
GO:0030964	1.0
GO:0030970	1.0
GO:0030971	1.0
GO:0030976	1.0
GO:0030981	1.0
GO:0030990	1.0
GO:0031005	1.0
GO:0031012	1.0
GO:0031023	1.0
GO:0031056	1.0
GO:0031057	1.0
GO:0031058	1.0
GO:0031060	1.0
GO:0031061	1.0
GO:0031062	1.0
GO:0031072	1.0
GO:0031076	1.0
GO:0031090	1.0
GO:0031099	1.0
GO:0031101	1.0
GO:0031103	1.0
GO:0031109	1.0
GO:0031110	1.0
GO:0031113	1.0
GO:0031114	1.0
GO:0031117	1.0
GO:0031122	1.0
GO:0031134	1.0
GO:0031143	1.0
GO:0031175	1.0
GO:0031201	1.0
GO:0031224	1.0
GO:0031226	1.0
GO:0031227	1.0
GO:0031228	1.0
GO:0031231	1.0
GO:0031234	1.0
GO:0031248	1.0
GO:0031252	1.0
GO:0031253	1.0
GO:0031256	1.0
GO:0031267	1.0
GO:0031297	1.0
GO:0031300	1.0
GO:0031301	1.0
GO:0031312	1.0
GO:0031323	1.0
GO:0031326	1.0
GO:0031327	1.0
GO:0031340	1.0
GO:0031342	1.0
GO:0031344	1.0
GO:0031369	1.0
GO:0031396	1.0
GO:0031398	1.0
GO:0031406	1.0
GO:0031410	1.0
GO:0031430	1.0
GO:0031434	1.0
GO:0031435	1.0
GO:0031436	1.0
GO:0031461	1.0
GO:0031463	1.0
GO:0031490	1.0
GO:0031491	1.0
GO:0031492	1.0
GO:0031508	1.0
GO:0031509	1.0
GO:0031514	1.0
GO:0031519	1.0
GO:0031526	1.0
GO:0031535	1.0
GO:0031543	1.0
GO:0031545	1.0
GO:0031554	1.0
GO:0031577	1.0
GO:0031585	1.0
GO:0031587	1.0
GO:0031592	1.0
GO:0031593	1.0
GO:0031594	1.0
GO:0031616	1.0
GO:0031624	1.0
GO:0031625	1.0
GO:0031638	1.0
GO:0031672	1.0
GO:0031673	1.0
GO:0031674	1.0
GO:0031683	1.0
GO:0031690	1.0
GO:0031691	1.0
GO:0031692	1.0
GO:0031701	1.0
GO:0031702	1.0
GO:0031748	1.0
GO:0031762	1.0
GO:0031821	1.0
GO:0031826	1.0
GO:0031859	1.0
GO:0031893	1.0
GO:0031896	1.0
GO:0031901	1.0
GO:0031902	1.0
GO:0031903	1.0
GO:0031904	1.0
GO:0031905	1.0
GO:0031915	1.0
GO:0031941	1.0
GO:0031965	1.0
GO:0031966	1.0
GO:0031967	1.0
GO:0031968	1.0
GO:0031974	1.0
GO:0031975	1.0
GO:0031981	1.0
GO:0031982	1.0
GO:0031983	1.0
GO:0031984	1.0
GO:0031985	1.0
GO:0031991	1.0
GO:0032000	1.0
GO:0032040	1.0
GO:0032045	1.0
GO:0032050	1.0
GO:0032053	1.0
GO:0032070	1.0
GO:0032071	1.0
GO:0032075	1.0
GO:0032077	1.0
GO:0032079	1.0
GO:0032088	1.0
GO:0032092	1.0
GO:0032101	1.0
GO:0032103	1.0
GO:0032104	1.0
GO:0032107	1.0
GO:0032116	1.0
GO:0032153	1.0
GO:0032154	1.0
GO:0032182	1.0
GO:0032183	1.0
GO:0032184	1.0
GO:0032222	1.0
GO:0032224	1.0
GO:0032226	1.0
GO:0032276	1.0
GO:0032277	1.0
GO:0032279	1.0
GO:0032281	1.0
GO:0032330	1.0
GO:0032353	1.0
GO:0032364	1.0
GO:0032391	1.0
GO:0032409	1.0
GO:0032410	1.0
GO:0032411	1.0
GO:0032413	1.0
GO:0032414	1.0
GO:0032420	1.0
GO:0032421	1.0
GO:0032426	1.0
GO:0032432	1.0
GO:0032436	1.0
GO:0032451	1.0
GO:0032452	1.0
GO:0032474	1.0
GO:0032483	1.0
GO:0032495	1.0
GO:0032501	1.0
GO:0032502	1.0
GO:0032504	1.0
GO:0032509	1.0
GO:0032511	1.0
GO:0032527	1.0
GO:0032549	1.0
GO:0032550	1.0
GO:0032553	1.0
GO:0032555	1.0
GO:0032559	1.0
GO:0032561	1.0
GO:0032570	1.0
GO:0032580	1.0
GO:0032587	1.0
GO:0032589	1.0
GO:0032590	1.0
GO:0032593	1.0
GO:0032635	1.0
GO:0032675	1.0
GO:0032691	1.0
GO:0032692	1.0
GO:0032695	1.0
GO:0032717	1.0
GO:0032720	1.0
GO:0032743	1.0
GO:0032768	1.0
GO:0032769	1.0
GO:0032776	1.0
GO:0032777	1.0
GO:0032794	1.0
GO:0032809	1.0
GO:0032811	1.0
GO:0032813	1.0
GO:0032838	1.0
GO:0032870	1.0
GO:0032879	1.0
GO:0032886	1.0
GO:0032888	1.0
GO:0032940	1.0
GO:0032963	1.0
GO:0032965	1.0
GO:0032989	1.0
GO:0032990	1.0
GO:0032991	1.0
GO:0032993	1.0
GO:0033011	1.0
GO:0033043	1.0
GO:0033044	1.0
GO:0033045	1.0
GO:0033046	1.0
GO:0033048	1.0
GO:0033106	1.0
GO:0033120	1.0
GO:0033128	1.0
GO:0033130	1.0
GO:0033146	1.0
GO:0033148	1.0
GO:0033218	1.0
GO:0033276	1.0
GO:0033306	1.0
GO:0033353	1.0
GO:0033391	1.0
GO:0033483	1.0
GO:0033558	1.0
GO:0033564	1.0
GO:0033602	1.0
GO:0033604	1.0
GO:0033684	1.0
GO:0033685	1.0
GO:0033829	1.0
GO:0034056	1.0
GO:0034059	1.0
GO:0034061	1.0
GO:0034062	1.0
GO:0034066	1.0
GO:0034085	1.0
GO:0034086	1.0
GO:0034088	1.0
GO:0034098	1.0
GO:0034121	1.0
GO:0034122	1.0
GO:0034134	1.0
GO:0034142	1.0
GO:0034154	1.0
GO:0034199	1.0
GO:0034212	1.0
GO:0034235	1.0
GO:0034308	1.0
GO:0034352	1.0
GO:0034392	1.0
GO:0034393	1.0
GO:0034399	1.0
GO:0034405	1.0
GO:0034450	1.0
GO:0034451	1.0
GO:0034455	1.0
GO:0034508	1.0
GO:0034606	1.0
GO:0034608	1.0
GO:0034702	1.0
GO:0034703	1.0
GO:0034704	1.0
GO:0034705	1.0
GO:0034708	1.0
GO:0034713	1.0
GO:0034763	1.0
GO:0034766	1.0
GO:0034767	1.0
GO:0034769	1.0
GO:0034770	1.0
GO:0034773	1.0
GO:0034774	1.0
GO:0034969	1.0
GO:0034970	1.0
GO:0035004	1.0
GO:0035017	1.0
GO:0035021	1.0
GO:0035023	1.0
GO:0035025	1.0
GO:0035035	1.0
GO:0035038	1.0
GO:0035065	1.0
GO:0035066	1.0
GO:0035067	1.0
GO:0035073	1.0
GO:0035082	1.0
GO:0035088	1.0
GO:0035089	1.0
GO:0035090	1.0
GO:0035091	1.0
GO:0035094	1.0
GO:0035097	1.0
GO:0035098	1.0
GO:0035106	1.0
GO:0035107	1.0
GO:0035108	1.0
GO:0035113	1.0
GO:0035114	1.0
GO:0035120	1.0
GO:0035136	1.0
GO:0035148	1.0
GO:0035159	1.0
GO:0035161	1.0
GO:0035170	1.0
GO:0035177	1.0
GO:0035183	1.0
GO:0035202	1.0
GO:0035203	1.0
GO:0035204	1.0
GO:0035218	1.0
GO:0035220	1.0
GO:0035234	1.0
GO:0035239	1.0
GO:0035241	1.0
GO:0035242	1.0
GO:0035243	1.0
GO:0035246	1.0
GO:0035247	1.0
GO:0035267	1.0
GO:0035269	1.0
GO:0035271	1.0
GO:0035272	1.0
GO:0035283	1.0
GO:0035284	1.0
GO:0035285	1.0
GO:0035295	1.0
GO:0035305	1.0
GO:0035308	1.0
GO:0035315	1.0
GO:0035316	1.0
GO:0035324	1.0
GO:0035329	1.0
GO:0035358	1.0
GO:0035359	1.0
GO:0035371	1.0
GO:0035375	1.0
GO:0035456	1.0
GO:0035458	1.0
GO:0035493	1.0
GO:0035502	1.0
GO:0035556	1.0
GO:0035567	1.0
GO:0035578	1.0
GO:0035579	1.0
GO:0035581	1.0
GO:0035582	1.0
GO:0035583	1.0
GO:0035592	1.0
GO:0035612	1.0
GO:0035615	1.0
GO:0035639	1.0
GO:0035640	1.0
GO:0035641	1.0
GO:0035735	1.0
GO:0035770	1.0
GO:0035791	1.0
GO:0035800	1.0
GO:0035803	1.0
GO:0035813	1.0
GO:0035815	1.0
GO:0035838	1.0
GO:0035841	1.0
GO:0035845	1.0
GO:0035850	1.0
GO:0035861	1.0
GO:0035904	1.0
GO:0035909	1.0
GO:0035987	1.0
GO:0035988	1.0
GO:0036002	1.0
GO:0036011	1.0
GO:0036066	1.0
GO:0036075	1.0
GO:0036094	1.0
GO:0036124	1.0
GO:0036126	1.0
GO:0036166	1.0
GO:0036303	1.0
GO:0036312	1.0
GO:0036334	1.0
GO:0036353	1.0
GO:0036372	1.0
GO:0036435	1.0
GO:0036452	1.0
GO:0036464	1.0
GO:0036477	1.0
GO:0036490	1.0
GO:0036503	1.0
GO:0036513	1.0
GO:0038023	1.0
GO:0038024	1.0
GO:0038034	1.0
GO:0038037	1.0
GO:0038039	1.0
GO:0038060	1.0
GO:0038171	1.0
GO:0040011	1.0
GO:0040022	1.0
GO:0042030	1.0
GO:0042043	1.0
GO:0042052	1.0
GO:0042054	1.0
GO:0042066	1.0
GO:0042071	1.0
GO:0042073	1.0
GO:0042136	1.0
GO:0042157	1.0
GO:0042158	1.0
GO:0042175	1.0
GO:0042176	1.0
GO:0042221	1.0
GO:0042246	1.0
GO:0042269	1.0
GO:0042277	1.0
GO:0042287	1.0
GO:0042288	1.0
GO:0042301	1.0
GO:0042303	1.0
GO:0042304	1.0
GO:0042321	1.0
GO:0042330	1.0
GO:0042335	1.0
GO:0042339	1.0
GO:0042357	1.0
GO:0042364	1.0
GO:0042383	1.0
GO:0042392	1.0
GO:0042393	1.0
GO:0042403	1.0
GO:0042406	1.0
GO:0042470	1.0
GO:0042471	1.0
GO:0042472	1.0
GO:0042473	1.0
GO:0042490	1.0
GO:0042491	1.0
GO:0042492	1.0
GO:0042538	1.0
GO:0042551	1.0
GO:0042562	1.0
GO:0042575	1.0
GO:0042577	1.0
GO:0042578	1.0
GO:0042579	1.0
GO:0042581	1.0
GO:0042582	1.0
GO:0042587	1.0
GO:0042625	1.0
GO:0042626	1.0
GO:0042641	1.0
GO:0042645	1.0
GO:0042699	1.0
GO:0042711	1.0
GO:0042713	1.0
GO:0042723	1.0
GO:0042724	1.0
GO:0042726	1.0
GO:0042728	1.0
GO:0042733	1.0
GO:0042734	1.0
GO:0042744	1.0
GO:0042752	1.0
GO:0042756	1.0
GO:0042772	1.0
GO:0042783	1.0
GO:0042800	1.0
GO:0042802	1.0
GO:0042803	1.0
GO:0042805	1.0
GO:0042826	1.0
GO:0042851	1.0
GO:0042853	1.0
GO:0042910	1.0
GO:0042994	1.0
GO:0042995	1.0
GO:0042996	1.0
GO:0042997	1.0
GO:0042998	1.0
GO:0043005	1.0
GO:0043009	1.0
GO:0043015	1.0
GO:0043021	1.0
GO:0043025	1.0
GO:0043027	1.0
GO:0043028	1.0
GO:0043034	1.0
GO:0043035	1.0
GO:0043052	1.0
GO:0043053	1.0
GO:0043059	1.0
GO:0043062	1.0
GO:0043063	1.0
GO:0043117	1.0
GO:0043130	1.0
GO:0043154	1.0
GO:0043162	1.0
GO:0043167	1.0
GO:0043168	1.0
GO:0043169	1.0
GO:0043177	1.0
GO:0043178	1.0
GO:0043186	1.0
GO:0043189	1.0
GO:0043195	1.0
GO:0043196	1.0
GO:0043197	1.0
GO:0043198	1.0
GO:0043202	1.0
GO:0043204	1.0
GO:0043209	1.0
GO:0043225	1.0
GO:0043226	1.0
GO:0043227	1.0
GO:0043228	1.0
GO:0043229	1.0
GO:0043230	1.0
GO:0043231	1.0
GO:0043232	1.0
GO:0043233	1.0
GO:0043235	1.0
GO:0043243	1.0
GO:0043266	1.0
GO:0043268	1.0
GO:0043270	1.0
GO:0043271	1.0
GO:0043274	1.0
GO:0043281	1.0
GO:0043282	1.0
GO:0043292	1.0
GO:0043293	1.0
GO:0043296	1.0
GO:0043328	1.0
GO:0043376	1.0
GO:0043378	1.0
GO:0043388	1.0
GO:0043398	1.0
GO:0043401	1.0
GO:0043413	1.0
GO:0043422	1.0
GO:0043425	1.0
GO:0043433	1.0
GO:0043436	1.0
GO:0043473	1.0
GO:0043491	1.0
GO:0043515	1.0
GO:0043519	1.0
GO:0043531	1.0
GO:0043548	1.0
GO:0043555	1.0
GO:0043558	1.0
GO:0043559	1.0
GO:0043560	1.0
GO:0043565	1.0
GO:0043568	1.0
GO:0043583	1.0
GO:0043596	1.0
GO:0043615	1.0
GO:0043622	1.0
GO:0043627	1.0
GO:0043679	1.0
GO:0043931	1.0
GO:0043985	1.0
GO:0044020	1.0
GO:0044030	1.0
GO:0044058	1.0
GO:0044060	1.0
GO:0044062	1.0
GO:0044291	1.0
GO:0044292	1.0
GO:0044295	1.0
GO:0044297	1.0
GO:0044298	1.0
GO:0044304	1.0
GO:0044306	1.0
GO:0044309	1.0
GO:0044322	1.0
GO:0044325	1.0
GO:0044331	1.0
GO:0044389	1.0
GO:0044390	1.0
GO:0044391	1.0
GO:0044545	1.0
GO:0044611	1.0
GO:0044615	1.0
GO:0044665	1.0
GO:0044703	1.0
GO:0044706	1.0
GO:0044728	1.0
GO:0044754	1.0
GO:0044770	1.0
GO:0044771	1.0
GO:0044772	1.0
GO:0044782	1.0
GO:0044784	1.0
GO:0044785	1.0
GO:0044806	1.0
GO:0044815	1.0
GO:0044828	1.0
GO:0044839	1.0
GO:0044853	1.0
GO:0044877	1.0
GO:0045005	1.0
GO:0045048	1.0
GO:0045111	1.0
GO:0045121	1.0
GO:0045137	1.0
GO:0045138	1.0
GO:0045142	1.0
GO:0045161	1.0
GO:0045162	1.0
GO:0045165	1.0
GO:0045167	1.0
GO:0045169	1.0
[truncated: 1,349 more rows]
