# Supplementary material for: Parallel and convergent genomic changes underlie independent subterranean colonization across beetles
Source: Nat Commun. 2023 Jun 29;14:3842. doi: 10.1038/s41467-023-39603-1 (PMC10310748; doi:10.1038/s41467-023-39603-1)
Supplement: Supplementary file 13 — Source Data [file 41467_2023_39603_MOESM13_ESM.zip › Source_Data_Figures_github/Source_data_2/Fig2b_GOenrichment_treemaps/Ancestral_Hydroporini_CONTRACTED_REVIGO_OK.txt]

GO:0010817	1.78E-5
GO:0007591	8.31E-5
GO:0042303	2.9E-4
GO:0033993	4.44E-4
GO:0007492	6E-4
GO:0009725	6E-4
GO:1901654	6E-4
GO:0003007	6.66E-4
GO:0007586	6.66E-4
GO:0008202	6.66E-4
GO:0015711	6.66E-4
GO:0040003	6.66E-4
GO:0097305	6.66E-4
GO:0042578	6.77E-4
GO:0071396	6.87E-4
GO:0022404	7E-4
GO:0009719	7.04E-4
GO:0016311	7.2E-4
GO:0042335	7.2E-4
GO:0060341	7.2E-4
GO:0001503	8.02E-4
GO:0060795	8.02E-4
GO:0071383	8.36E-4
GO:0009611	8.87E-4
GO:0048545	8.87E-4
GO:0042445	9.16E-4
GO:0035051	9.72E-4
GO:0001706	1.03E-3
GO:0001704	1.04E-3
GO:0060541	1.04E-3
GO:0021983	1.05E-3
GO:0070201	1.05E-3
GO:2000243	1.05E-3
GO:0031128	1.16E-3
GO:0046887	1.16E-3
GO:0055123	1.16E-3
GO:0042060	1.23E-3
GO:0048732	1.27E-3
GO:0090087	1.29E-3
GO:1901655	1.29E-3
GO:0016791	1.35E-3
GO:0019900	1.35E-3
GO:0001763	1.43E-3
GO:0006820	1.43E-3
GO:0015718	1.43E-3
GO:0048762	1.43E-3
GO:0050796	1.43E-3
GO:0050905	1.43E-3
GO:0051223	1.43E-3
GO:0048598	1.49E-3
GO:0071495	1.49E-3
GO:0019218	1.53E-3
GO:0042180	1.53E-3
GO:2000241	1.56E-3
GO:0071229	1.61E-3
GO:0035050	1.62E-3
GO:0043086	1.62E-3
GO:0045785	1.64E-3
GO:0051047	1.64E-3
GO:0030856	1.71E-3
GO:0032880	1.71E-3
GO:0048565	1.71E-3
GO:0090276	1.71E-3
GO:0051270	1.85E-3
GO:0001101	1.99E-3
GO:0030334	1.99E-3
GO:0032526	1.99E-3
GO:0042337	1.99E-3
GO:0048754	1.99E-3
GO:1905114	2.06E-3
GO:0006629	2.09E-3
GO:0014070	2.09E-3
GO:0032870	2.09E-3
GO:0046883	2.09E-3
GO:0035017	2.12E-3
GO:0000281	2.2E-3
GO:0002791	2.2E-3
GO:0040012	2.2E-3
GO:0050708	2.2E-3
GO:0050920	2.2E-3
GO:1901135	2.2E-3
GO:1903829	2.2E-3
GO:0001655	2.24E-3
GO:0120031	2.24E-3
GO:1901137	2.24E-3
GO:0061138	2.25E-3
GO:0071363	2.25E-3
GO:1905939	2.25E-3
GO:1905941	2.25E-3
GO:0009410	2.35E-3
GO:0060235	2.35E-3
GO:0035107	2.43E-3
GO:0005975	2.45E-3
GO:0007369	2.45E-3
GO:0042490	2.45E-3
GO:0048871	2.45E-3
GO:2000145	2.45E-3
GO:0030282	2.46E-3
GO:0050953	2.46E-3
GO:0051606	2.46E-3
GO:0060219	2.46E-3
GO:0060485	2.46E-3
GO:0071214	2.46E-3
GO:0104004	2.46E-3
GO:1903532	2.46E-3
GO:0007204	2.51E-3
GO:0090277	2.51E-3
GO:0070848	2.61E-3
GO:1990255	2.61E-3
GO:0070372	2.63E-3
GO:0045471	2.64E-3
GO:0019901	2.65E-3
GO:0007517	2.67E-3
GO:0031214	2.67E-3
GO:0110148	2.67E-3
GO:0002165	2.7E-3
GO:0044057	2.7E-3
GO:0015849	2.72E-3
GO:0030031	2.72E-3
GO:0030858	2.72E-3
GO:0046942	2.72E-3
GO:0048568	2.72E-3
GO:1902930	2.72E-3
GO:0035293	2.78E-3
GO:0051240	2.83E-3
GO:0044092	2.84E-3
GO:0002168	2.85E-3
GO:0048863	2.89E-3
GO:0072001	2.93E-3
GO:0006066	2.96E-3
GO:0006793	3.03E-3
GO:0009755	3.03E-3
GO:0034754	3.03E-3
GO:0043473	3.03E-3
GO:0048562	3.03E-3
GO:0048593	3.03E-3
GO:0048736	3.03E-3
GO:0060119	3.03E-3
GO:0070374	3.03E-3
GO:0042670	3.06E-3
GO:0002793	3.12E-3
GO:0032386	3.12E-3
GO:0009950	3.18E-3
GO:0010524	3.27E-3
GO:0009584	3.32E-3
GO:0045667	3.32E-3
GO:0060079	3.32E-3
GO:0060042	3.5E-3
GO:0097553	3.71E-3
GO:0030278	3.74E-3
GO:0051924	3.74E-3
GO:1903522	3.82E-3
GO:0006661	3.92E-3
GO:0006816	3.92E-3
GO:0071466	3.92E-3
GO:0007097	4.01E-3
GO:0016125	4.01E-3
GO:0019216	4.01E-3
GO:0032787	4.01E-3
GO:0099565	4.01E-3
GO:0007088	4.08E-3
GO:0007601	4.3E-3
GO:0005198	4.34E-3
GO:0008194	4.34E-3
GO:0008514	4.34E-3
GO:0042803	4.34E-3
GO:0010721	4.36E-3
GO:0010720	4.48E-3
GO:0090189	4.49E-3
GO:0090190	4.49E-3
GO:0010959	4.61E-3
GO:0040025	4.61E-3
GO:0043647	4.61E-3
GO:0050714	4.61E-3
GO:0055014	4.61E-3
GO:0046620	4.68E-3
GO:0060113	4.68E-3
GO:0007507	4.7E-3
GO:0048477	4.83E-3
GO:0030099	4.91E-3
GO:0030308	4.91E-3
GO:0032879	4.91E-3
GO:0042471	4.91E-3
GO:0042632	4.91E-3
GO:0045596	4.91E-3
GO:0045926	4.91E-3
GO:0046660	4.91E-3
GO:0046676	4.91E-3
GO:0046677	4.91E-3
GO:0055092	4.91E-3
GO:0060041	4.91E-3
GO:0061640	4.91E-3
GO:0140694	4.91E-3
GO:0009612	4.98E-3
GO:0035120	4.98E-3
GO:0045570	4.98E-3
GO:0045939	4.98E-3
GO:0045995	4.98E-3
GO:0048546	4.98E-3
GO:0051222	4.98E-3
GO:0051783	4.98E-3
GO:1901020	4.98E-3
GO:0051049	4.99E-3
GO:0000910	5.02E-3
GO:0008610	5.02E-3
GO:0007389	5.04E-3
GO:0007632	5.04E-3
GO:0010563	5.04E-3
GO:0035114	5.04E-3
GO:0045936	5.04E-3
GO:0048646	5.04E-3
GO:0001822	5.08E-3
GO:0002088	5.08E-3
GO:0007292	5.08E-3
GO:0008306	5.08E-3
GO:0009954	5.08E-3
GO:0010033	5.08E-3
GO:0010885	5.08E-3
GO:0044262	5.08E-3
GO:0045730	5.08E-3
GO:0051348	5.08E-3
GO:0051784	5.08E-3
GO:0060402	5.08E-3
GO:0060441	5.08E-3
GO:0090407	5.08E-3
GO:1903530	5.08E-3
GO:2000018	5.13E-3
GO:2000020	5.13E-3
GO:0009620	5.18E-3
GO:0051480	5.19E-3
GO:0007424	5.2E-3
GO:0008363	5.2E-3
GO:0014706	5.2E-3
GO:0016055	5.2E-3
GO:0021536	5.2E-3
GO:0021879	5.2E-3
GO:0061213	5.2E-3
GO:0061217	5.2E-3
GO:0071773	5.2E-3
GO:1901615	5.2E-3
GO:2000027	5.2E-3
GO:0048737	5.26E-3
GO:0005231	5.27E-3
GO:0005496	5.27E-3
GO:0007525	5.27E-3
GO:0015075	5.27E-3
GO:0046488	5.27E-3
GO:1901700	5.28E-3
GO:0043583	5.31E-3
GO:0009799	5.33E-3
GO:0042472	5.33E-3
GO:0045229	5.33E-3
GO:2000648	5.38E-3
GO:0003143	5.54E-3
GO:0008362	5.62E-3
GO:0043588	5.62E-3
GO:0050908	5.62E-3
GO:0043062	5.69E-3
GO:0071901	5.69E-3
GO:1903169	5.69E-3
GO:0008654	5.71E-3
GO:0003407	5.74E-3
GO:0009953	5.74E-3
GO:0048701	5.74E-3
GO:1904951	5.74E-3
GO:0021871	5.79E-3
GO:0002052	5.8E-3
GO:0034220	5.85E-3
GO:0042391	5.86E-3
GO:0001046	5.91E-3
GO:0048569	5.91E-3
GO:0043401	5.93E-3
GO:0048865	6.05E-3
GO:0072197	6.07E-3
GO:0035215	6.08E-3
GO:0048872	6.08E-3
GO:0051647	6.08E-3
GO:0071772	6.08E-3
GO:0060560	6.09E-3
GO:0009411	6.17E-3
GO:0019932	6.17E-3
GO:0046661	6.17E-3
GO:0051046	6.17E-3
GO:0060537	6.17E-3
GO:0071385	6.17E-3
GO:0198738	6.17E-3
GO:0098656	6.2E-3
GO:0022857	6.28E-3
GO:0032332	6.33E-3
GO:0051050	6.33E-3
GO:0006936	6.34E-3
GO:0031016	6.34E-3
GO:0015318	6.37E-3
GO:0021510	6.52E-3
GO:0060348	6.52E-3
GO:0061036	6.52E-3
GO:0098703	6.52E-3
GO:1902656	6.52E-3
GO:1903170	6.52E-3
GO:0002062	6.56E-3
GO:0031099	6.56E-3
GO:0001837	6.6E-3
GO:0070588	6.6E-3
GO:0035148	6.68E-3
GO:0003012	6.75E-3
GO:0034502	6.75E-3
GO:0043010	6.75E-3
GO:0048644	6.75E-3
GO:0050810	6.75E-3
GO:0051928	6.75E-3
GO:0061371	6.75E-3
GO:0001819	6.81E-3
GO:0071300	6.81E-3
GO:0072189	6.82E-3
GO:0072359	6.82E-3
GO:2001053	6.82E-3
GO:0060173	6.96E-3
GO:0003170	7E-3
GO:0019098	7E-3
GO:0050865	7E-3
GO:0060271	7E-3
GO:1901019	7E-3
GO:0055011	7.01E-3
GO:0007015	7.02E-3
GO:0007368	7.02E-3
GO:0007476	7.02E-3
GO:0046474	7.02E-3
GO:0048286	7.02E-3
GO:0051302	7.02E-3
GO:0055085	7.02E-3
GO:0007281	7.07E-3
GO:0071407	7.08E-3
GO:0000212	7.13E-3
GO:0014016	7.13E-3
GO:0022612	7.13E-3
GO:0034248	7.13E-3
GO:0001764	7.2E-3
GO:0043270	7.2E-3
GO:0035138	7.32E-3
GO:0008360	7.38E-3
GO:0022407	7.38E-3
GO:0007482	7.53E-3
GO:0035216	7.53E-3
GO:0051145	7.53E-3
GO:0071478	7.53E-3
GO:0060078	7.57E-3
GO:0008361	7.59E-3
GO:0009790	7.63E-3
GO:0045666	7.63E-3
GO:0008016	7.67E-3
GO:0051216	7.7E-3
GO:0046983	7.77E-3
GO:0001654	7.79E-3
GO:0007472	7.79E-3
GO:0035239	7.79E-3
GO:0048645	7.79E-3
GO:0060562	7.79E-3
GO:0090596	7.79E-3
GO:0006644	7.81E-3
GO:0001508	7.84E-3
GO:0007143	7.84E-3
GO:0018990	7.84E-3
GO:0021978	7.84E-3
GO:0030879	7.84E-3
GO:0042481	7.84E-3
GO:0042753	7.84E-3
GO:0048469	7.84E-3
GO:0050962	7.84E-3
GO:0051926	7.84E-3
GO:0060401	7.84E-3
GO:0072210	7.84E-3
GO:0001933	7.86E-3
GO:0009812	7.99E-3
GO:0009952	7.99E-3
GO:0030155	7.99E-3
GO:0007469	8.07E-3
GO:0044281	8.23E-3
GO:0003002	8.27E-3
GO:0032355	8.27E-3
GO:0021872	8.28E-3
GO:0022412	8.28E-3
GO:0061178	8.28E-3
GO:0061061	8.32E-3
GO:0006954	8.44E-3
GO:0045540	8.44E-3
GO:0106118	8.44E-3
GO:0002009	8.51E-3
GO:0007498	8.51E-3
GO:1990090	8.51E-3
GO:0071384	8.53E-3
GO:0005215	8.58E-3
GO:0071987	8.58E-3
GO:0042692	8.62E-3
GO:0006811	8.69E-3
GO:0016758	8.69E-3
GO:0044255	8.69E-3
GO:0002805	8.81E-3
GO:0046890	8.81E-3
GO:0051283	8.81E-3
GO:0050769	8.93E-3
GO:0007219	8.99E-3
GO:0044782	8.99E-3
GO:0048705	8.99E-3
GO:0008015	9.09E-3
GO:0045597	9.09E-3
GO:0048749	9.09E-3
GO:0042181	9.16E-3
GO:0009792	9.17E-3
GO:0030521	9.17E-3
GO:0035987	9.17E-3
GO:0060443	9.17E-3
GO:0002920	9.27E-3
GO:0050709	9.27E-3
GO:1990089	9.27E-3
GO:0002682	9.29E-3
GO:0021700	9.29E-3
GO:0035075	9.29E-3
GO:0035844	9.29E-3
GO:0051272	9.29E-3
GO:0051640	9.29E-3
GO:0060433	9.29E-3
GO:1902455	9.29E-3
GO:1905330	9.29E-3
GO:0032412	9.46E-3
GO:0048706	9.51E-3
GO:0007423	9.54E-3
GO:0001709	9.56E-3
GO:0022898	9.67E-3
GO:0035330	9.67E-3
GO:0071260	9.67E-3
GO:0098739	9.67E-3
GO:0009581	9.72E-3
GO:0046545	9.72E-3
GO:0072507	9.85E-3
GO:0007612	9.88E-3
GO:0006469	9.98E-3
GO:0008217	9.98E-3
GO:0010522	9.98E-3
GO:0035272	9.98E-3
GO:0050906	9.98E-3
GO:0001710	0.01
GO:0030703	0.01
GO:1905332	0.01
GO:0003197	0.0102
GO:0034767	0.0102
GO:0035214	0.0102
GO:0009582	0.0103
GO:0030036	0.0103
GO:0060349	0.0103
GO:0070482	0.0104
GO:0071695	0.0104
GO:1903507	0.0104
GO:0030518	0.0105
GO:0001562	0.0106
GO:0003179	0.0106
GO:0009798	0.0106
GO:0009855	0.0106
GO:0014032	0.0106
GO:0032330	0.0106
GO:0032504	0.0106
GO:0033048	0.0106
GO:0042832	0.0106
GO:0043370	0.0106
GO:0046174	0.0106
GO:0048702	0.0106
GO:0050877	0.0106
GO:0051346	0.0106
GO:0061035	0.0106
GO:0071071	0.0106
GO:0072175	0.0106
GO:1902652	0.0106
GO:1902679	0.0106
GO:0045664	0.0107
GO:0050890	0.0107
GO:0060581	0.0107
GO:0007155	0.0108
GO:0032970	0.0108
GO:0035209	0.0109
GO:0048806	0.0109
GO:0051493	0.0109
GO:0051962	0.0109
GO:0042802	0.011
GO:0071236	0.0112
GO:0002063	0.0113
GO:0006631	0.0113
GO:0009225	0.0113
GO:0009583	0.0113
GO:0022610	0.0113
GO:0030324	0.0113
GO:0033157	0.0113
GO:0035270	0.0113
GO:0044706	0.0113
GO:0060438	0.0113
GO:0072273	0.0113
GO:0060117	0.0114
GO:1903055	0.0114
GO:0032409	0.0115
GO:0045017	0.0115
GO:1902850	0.0115
GO:0001501	0.0116
GO:0007354	0.0116
GO:0042326	0.0116
GO:0001947	0.0117
GO:0003013	0.0117
GO:0014031	0.0117
GO:0048592	0.0117
GO:0060347	0.0118
GO:0001700	0.012
GO:0007484	0.012
GO:0033339	0.012
GO:0034381	0.012
GO:0046855	0.012
GO:0048566	0.012
GO:0048729	0.012
GO:0048878	0.012
GO:0060428	0.012
GO:0090257	0.012
GO:2000179	0.012
GO:0003008	0.0121
GO:0030900	0.0121
GO:0042067	0.0121
GO:0042221	0.0121
GO:0048638	0.0121
GO:0048864	0.0121
GO:0006805	0.0122
GO:0019637	0.0122
GO:0030029	0.0122
GO:0032101	0.0122
GO:0046486	0.0122
GO:0051590	0.0122
GO:0010043	0.0123
GO:0010975	0.0123
GO:0019751	0.0123
GO:0042168	0.0123
GO:0043410	0.0123
GO:0090184	0.0123
GO:0097485	0.0123
GO:1904888	0.0123
GO:0000041	0.0125
GO:0002093	0.0125
GO:0003206	0.0125
GO:0006323	0.0125
GO:0007526	0.0125
GO:0008509	0.0125
GO:0008586	0.0125
GO:0009791	0.0125
GO:0009891	0.0125
GO:0030323	0.0125
GO:0031589	0.0125
GO:0043066	0.0125
GO:0046838	0.0125
GO:0061448	0.0125
GO:0006367	0.0126
GO:1904950	0.0126
GO:0001656	0.0128
GO:0006865	0.0128
GO:0007628	0.0128
GO:0022604	0.0128
GO:0033673	0.0128
GO:0035052	0.0128
GO:0035774	0.0128
GO:0048609	0.0128
GO:1905952	0.0128
GO:2000514	0.0128
GO:0007417	0.0129
GO:0007444	0.0129
GO:0035054	0.0129
GO:0060425	0.0129
GO:0072217	0.0129
GO:0016331	0.013
GO:0051153	0.013
GO:0043269	0.0131
GO:0090066	0.0131
GO:0001935	0.0133
GO:0035277	0.0133
GO:0048738	0.0133
GO:0050832	0.0134
GO:0051899	0.0134
GO:0061515	0.0134
GO:0008013	0.0135
GO:0022603	0.0136
GO:0030017	0.0136
GO:0034329	0.0137
GO:1901681	0.0137
GO:0001736	0.0139
GO:0007391	0.0139
GO:0007167	0.014
GO:0030509	0.014
GO:0043009	0.014
GO:0045455	0.014
GO:0001725	0.0142
GO:0005576	0.0142
GO:0005615	0.0142
GO:0005773	0.0142
GO:0005886	0.0142
GO:0005903	0.0142
GO:0015630	0.0142
GO:0016021	0.0142
GO:0016323	0.0142
GO:0016324	0.0142
GO:0016328	0.0142
GO:0021953	0.0142
GO:0030016	0.0142
GO:0030018	0.0142
GO:0030133	0.0142
GO:0030312	0.0142
GO:0031090	0.0142
GO:0031253	0.0142
GO:0031672	0.0142
GO:0031674	0.0142
GO:0031901	0.0142
GO:0031967	0.0142
GO:0031975	0.0142
GO:0032432	0.0142
GO:0043292	0.0142
GO:0044306	0.0142
GO:0048704	0.0142
GO:0060170	0.0142
GO:0071944	0.0142
GO:0097060	0.0142
GO:0097517	0.0142
GO:0098588	0.0142
GO:0098590	0.0142
GO:0098797	0.0142
GO:0098862	0.0142
GO:0099080	0.0142
GO:0099081	0.0142
GO:0099512	0.0142
GO:0150034	0.0142
GO:0051656	0.0143
GO:0055074	0.0143
GO:0071545	0.0143
GO:0072202	0.0143
GO:0021987	0.0144
GO:0031346	0.0144
GO:0032024	0.0144
GO:0090659	0.0144
GO:0050680	0.0145
GO:0050770	0.0145
GO:0003337	0.0146
GO:0007366	0.0146
GO:0007164	0.0147
GO:0043069	0.0147
GO:0072503	0.0147
GO:0090306	0.0147
GO:0001216	0.0148
GO:0001228	0.0148
GO:0005262	0.0148
GO:0008332	0.0148
GO:0009416	0.0148
GO:0120035	0.0148
GO:0030198	0.0149
GO:0006778	0.015
GO:0007435	0.015
GO:0040008	0.015
GO:0040018	0.015
GO:0055088	0.015
GO:0098659	0.015
GO:0099587	0.015
GO:0007094	0.0151
GO:0007431	0.0151
GO:0014033	0.0151
GO:0031577	0.0151
GO:0032956	0.0151
GO:0042063	0.0151
GO:0043207	0.0151
GO:0051225	0.0151
GO:0051707	0.0151
GO:0055015	0.0151
GO:0071173	0.0151
GO:0071174	0.0151
GO:0071689	0.0151
GO:0090278	0.0151
GO:1902932	0.0151
GO:0010976	0.0152
GO:0030516	0.0152
GO:0031344	0.0152
GO:0051155	0.0152
GO:0090181	0.0152
GO:0045833	0.0153
GO:1990138	0.0153
GO:0001894	0.0154
GO:0007600	0.0155
GO:0030261	0.0157
GO:0070925	0.0157
GO:1905954	0.0157
GO:0001658	0.0158
GO:0002759	0.0158
GO:0005774	0.0158
GO:0005789	0.0158
GO:0005912	0.0158
GO:0006650	0.0158
GO:0007365	0.0158
GO:0007611	0.0158
GO:0010389	0.0158
GO:0010886	0.0158
GO:0010921	0.0158
GO:0010971	0.0158
GO:0030424	0.0158
GO:0033043	0.0158
GO:0034704	0.0158
GO:0035019	0.0158
GO:0045177	0.0158
GO:0046634	0.0158
GO:0050863	0.0158
GO:0051146	0.0158
GO:0055006	0.0158
GO:0055012	0.0158
GO:0060216	0.0158
GO:0060343	0.0158
GO:0090030	0.0158
GO:0090032	0.0158
GO:1901385	0.0158
GO:1901701	0.0158
GO:1903725	0.0158
GO:0006796	0.0159
GO:0030111	0.0159
GO:0035108	0.0159
GO:0042255	0.0159
GO:0042446	0.0159
GO:0045839	0.0159
GO:0045887	0.0159
GO:0070849	0.0159
GO:0009314	0.016
GO:0006164	0.0161
GO:0009152	0.0161
GO:0060322	0.0162
GO:0001701	0.0163
GO:0002164	0.0163
GO:0007052	0.0163
GO:0007267	0.0163
GO:0019722	0.0163
GO:0030539	0.0163
GO:0003338	0.0164
GO:0016788	0.0164
GO:0022824	0.0164
GO:0032368	0.0164
GO:0033046	0.0164
GO:0042661	0.0164
GO:0042908	0.0164
GO:0043254	0.0164
GO:0090598	0.0164
GO:1901888	0.0164
GO:1905770	0.0164
GO:1905902	0.0164
GO:0000785	0.0165
GO:0006937	0.0165
GO:0007618	0.0165
GO:0010001	0.0165
GO:0022409	0.0165
GO:0031327	0.0165
GO:0035303	0.0165
GO:0045296	0.0165
GO:0062012	0.0165
GO:0090183	0.0165
GO:0042641	0.0166
GO:0005887	0.0167
GO:0034436	0.0167
GO:0034764	0.0167
GO:0060415	0.0167
GO:0070509	0.0167
GO:0071454	0.0167
GO:0072190	0.0167
GO:0098662	0.0167
GO:1902749	0.0167
GO:0048859	0.0169
GO:0003993	0.0171
GO:0005245	0.0171
GO:0016757	0.0171
GO:0022835	0.0171
GO:0022836	0.0171
GO:0052743	0.0171
GO:0052745	0.0171
GO:0061387	0.0171
GO:0098827	0.0171
GO:0000086	0.0173
GO:0003401	0.0173
GO:0015012	0.0173
GO:0030177	0.0173
GO:0030335	0.0173
GO:0045841	0.0173
GO:0051271	0.0173
GO:0090307	0.0173
GO:1902100	0.0173
GO:1905819	0.0173
GO:2000816	0.0173
GO:0045595	0.0174
GO:1901890	0.0174
GO:0030667	0.0175
GO:0031224	0.0175
GO:0031328	0.0175
GO:0060627	0.0175
GO:0010628	0.0176
GO:0002694	0.0177
GO:0021537	0.0177
GO:0046982	0.0177
GO:0010038	0.0178
GO:0033013	0.0178
GO:0048665	0.0178
GO:0060021	0.0178
GO:0006743	0.0179
GO:0035220	0.0179
GO:1902751	0.0179
GO:0006952	0.0181
GO:0007552	0.0181
GO:0009607	0.0181
GO:0009628	0.0181
GO:0034765	0.0181
GO:0040014	0.0181
GO:0050767	0.0181
GO:0001666	0.0182
GO:0003148	0.0182
GO:0006470	0.0182
GO:0006664	0.0182
GO:0007411	0.0182
GO:0015908	0.0182
GO:0030218	0.0182
GO:0033334	0.0182
GO:0042742	0.0182
GO:0051017	0.0182
GO:0060487	0.0182
GO:1903509	0.0182
GO:0000323	0.0183
GO:0000791	0.0183
GO:0001726	0.0183
GO:0005635	0.0183
GO:0005764	0.0183
GO:0005783	0.0183
GO:0005891	0.0183
GO:0012506	0.0183
GO:0015629	0.0183
GO:0016592	0.0183
GO:0030496	0.0183
GO:0031526	0.0183
GO:0034702	0.0183
GO:0042175	0.0183
GO:0044295	0.0183
GO:0045211	0.0183
GO:2000147	0.0183
GO:0097435	0.0184
GO:0000979	0.0185
GO:0003690	0.0185
GO:0004721	0.0185
GO:0005230	0.0185
GO:0006037	0.0185
GO:0006694	0.0185
GO:0007560	0.0185
GO:0008020	0.0185
GO:0008092	0.0185
GO:0009636	0.0185
GO:0015085	0.0185
GO:0015276	0.0185
GO:0016298	0.0185
GO:0022834	0.0185
GO:0030594	0.0185
GO:0036092	0.0185
GO:0044060	0.0185
GO:0046164	0.0185
GO:0050910	0.0185
GO:0060284	0.0185
GO:0072338	0.0185
GO:0097367	0.0185
GO:0098960	0.0185
GO:2001054	0.0185
GO:0007162	0.0186
GO:0031647	0.0186
GO:0051985	0.0186
GO:0140110	0.0186
GO:1902105	0.0186
GO:0010564	0.0188
GO:0051253	0.0188
GO:0001755	0.019
GO:0007420	0.019
GO:0008585	0.019
GO:0010647	0.019
GO:0015812	0.019
GO:0044839	0.019
GO:0046622	0.019
GO:0051983	0.019
GO:0060122	0.019
GO:0060479	0.019
GO:0060563	0.019
GO:1901661	0.019
GO:0003073	0.0192
GO:0010639	0.0192
GO:0023056	0.0192
GO:0044772	0.0192
GO:0048538	0.0192
GO:0072522	0.0192
GO:0002792	0.0193
GO:0010453	0.0193
GO:0019935	0.0193
GO:1902692	0.0193
GO:0009890	0.0195
GO:0016999	0.0195
GO:0031324	0.0195
GO:0006505	0.0197
GO:0009260	0.0197
GO:0030201	0.0197
GO:0032535	0.0197
GO:0043408	0.0197
GO:0046717	0.0197
GO:0048563	0.0197
GO:0048867	0.0197
GO:0051093	0.0197
GO:0060491	0.0197
GO:0097006	0.0197
GO:0120032	0.0197
GO:0006907	0.0198
GO:0007610	0.0198
GO:0016787	0.0198
GO:0021854	0.0198
GO:0021984	0.0198
GO:0035309	0.0198
GO:0040029	0.0198
GO:0071310	0.0198
GO:0001525	0.02
GO:0002250	0.02
GO:0006643	0.02
GO:0006723	0.02
GO:0007163	0.02
GO:0007378	0.02
GO:0008344	0.02
GO:0008377	0.02
GO:0008544	0.02
GO:0010248	0.02
GO:0010383	0.02
GO:0010632	0.02
GO:0021603	0.02
GO:0022600	0.02
GO:0030210	0.02
GO:0030336	0.02
GO:0031226	0.02
GO:0032387	0.02
GO:0032456	0.02
GO:0035150	0.02
GO:0042273	0.02
GO:0048471	0.02
GO:0048675	0.02
GO:0051147	0.02
GO:0051384	0.02
GO:0051649	0.02
GO:0051954	0.02
GO:0060586	0.02
GO:0061333	0.02
GO:0071398	0.02
GO:0120251	0.02
GO:1902337	0.02
GO:1903047	0.02
GO:1903825	0.02
GO:1905039	0.02
GO:2000194	0.02
GO:0002831	0.0201
GO:0036314	0.0201
GO:1904064	0.0201
GO:0005856	0.0202
GO:0005902	0.0202
GO:0030134	0.0202
GO:0098552	0.0202
GO:0000976	0.0203
GO:0001067	0.0203
GO:0004438	0.0203
GO:0005234	0.0203
GO:0007409	0.0203
GO:0010092	0.0203
GO:0016485	0.0203
GO:0016614	0.0203
GO:0019899	0.0203
GO:0032808	0.0203
GO:0044703	0.0203
GO:0045619	0.0203
GO:0046873	0.0203
GO:0052744	0.0203
GO:0071354	0.0203
GO:0072174	0.0203
GO:0072289	0.0203
GO:0090103	0.0203
GO:0007350	0.0204
GO:0060548	0.0204
GO:0007362	0.0205
GO:0016318	0.0205
GO:0034101	0.0205
GO:0040013	0.0205
GO:0046888	0.0205
GO:0070887	0.0205
GO:0055080	0.0206
GO:0001889	0.0207
GO:0007310	0.0207
GO:0010717	0.0207
GO:0031047	0.0207
GO:0006955	0.0209
GO:0031400	0.0209
GO:0036293	0.0209
GO:0071900	0.0209
GO:0072330	0.0209
GO:0098771	0.0209
GO:0045165	0.021
GO:2001251	0.021
GO:0005700	0.0211
GO:0010224	0.0211
GO:0019953	0.0211
GO:0030001	0.0211
GO:0042176	0.0211
GO:0050974	0.0211
GO:0051427	0.0211
GO:0051965	0.0211
GO:0060361	0.0211
GO:0097110	0.0211
GO:1904427	0.0211
GO:2001185	0.0211
GO:0007276	0.0212
GO:0008542	0.0212
GO:0046530	0.0212
GO:0050885	0.0212
GO:0060323	0.0212
GO:1903053	0.0212
GO:1904398	0.0213
GO:0006959	0.0214
GO:0007519	0.0214
GO:0106018	0.0215
GO:0042752	0.0216
GO:0046390	0.0216
GO:0003677	0.0218
GO:0009986	0.0218
GO:0043812	0.0218
GO:0001667	0.0219
GO:0007041	0.0219
GO:0010332	0.0219
GO:0032350	0.0219
GO:0035331	0.0219
GO:0050801	0.0219
GO:0050921	0.0219
GO:0051094	0.0219
GO:0060675	0.0219
GO:0061572	0.0219
GO:0072132	0.0219
GO:0072171	0.0219
GO:0005819	0.022
GO:0001932	0.0221
GO:0033333	0.0223
GO:0048857	0.0223
GO:0099072	0.0223
GO:0002252	0.0224
GO:0002285	0.0224
GO:0007419	0.0224
GO:0007442	0.0224
GO:0009880	0.0224
GO:0045892	0.0224
GO:0001754	0.0226
GO:0006874	0.0226
GO:0006577	0.0227
GO:0007034	0.0227
GO:0009437	0.0227
GO:0030003	0.0227
GO:0034504	0.0227
GO:0034612	0.0227
GO:0048333	0.0227
GO:0051055	0.0227
GO:0060538	0.0227
GO:0071281	0.0227
GO:1901386	0.0227
GO:1904355	0.0227
GO:0032102	0.0228
GO:0001649	0.023
GO:0001657	0.023
GO:0002683	0.023
GO:0009914	0.023
GO:0051224	0.023
GO:0072163	0.023
GO:0072164	0.023
GO:0098660	0.023
GO:1904062	0.023
GO:0035329	0.0232
GO:0048087	0.0232
GO:0016126	0.0233
GO:0021884	0.0233
GO:0045668	0.0233
GO:0046637	0.0233
GO:0048839	0.0233
GO:0055007	0.0233
GO:0086010	0.0233
GO:1902667	0.0233
GO:0001823	0.0235
GO:0002066	0.0235
GO:0006935	0.0235
GO:0010594	0.0235
GO:0034762	0.0235
GO:0043154	0.0235
GO:0051298	0.0235
GO:0051648	0.0235
GO:0061008	0.0235
GO:0070542	0.0235
GO:0001750	0.0237
GO:0005694	0.0237
GO:0010008	0.0237
GO:0030135	0.0237
GO:0043197	0.0237
GO:0030659	0.0238
GO:0044309	0.0238
GO:0045179	0.0238
GO:0051282	0.0238
GO:0061525	0.0238
GO:0098595	0.0238
GO:0098655	0.0238
GO:2001257	0.0238
GO:0031012	0.0239
GO:0031300	0.0239
GO:0072091	0.0239
GO:0005643	0.024
GO:0005769	0.024
GO:0036464	0.024
GO:0048786	0.024
GO:0051336	0.024
GO:0098839	0.024
GO:0099634	0.024
GO:0000003	0.0241
GO:0000278	0.0241
GO:0001711	0.0241
GO:0006029	0.0241
GO:0006334	0.0241
GO:0006887	0.0241
GO:0010769	0.0241
GO:0030857	0.0241
GO:0031227	0.0241
GO:0031338	0.0241
GO:0043312	0.0241
GO:0043436	0.0241
GO:0044770	0.0241
GO:0001703	0.0242
GO:0001708	0.0242
GO:0002262	0.0242
GO:0002283	0.0242
GO:0006082	0.0242
GO:0006352	0.0242
GO:0006450	0.0242
GO:0006578	0.0242
GO:0006711	0.0242
GO:0006789	0.0242
GO:0006869	0.0242
GO:0006873	0.0242
GO:0007178	0.0242
GO:0007274	0.0242
GO:0007384	0.0242
GO:0009804	0.0242
GO:0010004	0.0242
GO:0018879	0.0242
GO:0019673	0.0242
GO:0035113	0.0242
GO:0040017	0.0242
GO:0040028	0.0242
GO:0042119	0.0242
GO:0044036	0.0242
GO:0045329	0.0242
GO:0046226	0.0242
GO:0046271	0.0242
GO:0048514	0.0242
GO:0048608	0.0242
GO:0048639	0.0242
GO:0050678	0.0242
GO:0051259	0.0242
GO:0051552	0.0242
GO:0052695	0.0242
GO:0052696	0.0242
GO:0052697	0.0242
GO:0060688	0.0242
GO:0061046	0.0242
GO:0061502	0.0242
GO:0070980	0.0242
GO:0071976	0.0242
GO:0072098	0.0242
GO:0072283	0.0242
GO:0120117	0.0242
GO:1904223	0.0242
GO:1904224	0.0242
GO:2000146	0.0242
GO:2001029	0.0242
GO:2001030	0.0242
GO:0008233	0.0243
GO:0008289	0.0243
GO:0022839	0.0243
GO:0031968	0.0245
GO:0002833	0.0246
GO:0003181	0.0246
GO:0006575	0.0246
GO:0009896	0.0246
GO:0021538	0.0246
GO:0030004	0.0246
GO:0031100	0.0246
GO:0032103	0.0246
GO:0032272	0.0246
GO:0036230	0.0246
GO:0045736	0.0246
GO:0046692	0.0246
GO:0048534	0.0246
GO:1904030	0.0246
GO:0000977	0.0247
GO:1902533	0.0247
GO:0006508	0.0248
GO:0032413	0.0248
GO:0045178	0.0251
GO:0003279	0.0252
GO:0042659	0.0252
GO:0046467	0.0252
GO:0002685	0.0253
GO:0060993	0.0253
GO:0001738	0.0254
GO:0019867	0.0254
GO:0061458	0.0254
GO:0007053	0.0255
GO:0021548	0.0255
GO:0030522	0.0255
GO:0035263	0.0255
GO:0042592	0.0255
GO:0045321	0.0255
GO:0060088	0.0255
GO:0060304	0.0255
GO:0072077	0.0255
GO:0072678	0.0255
GO:0002443	0.0257
GO:0002446	0.0257
GO:0007307	0.0257
GO:0007400	0.0257
GO:0015909	0.0257
GO:0030837	0.0257
GO:0046688	0.0257
GO:0048588	0.0257
GO:0060325	0.0257
GO:0070741	0.0257
GO:0071168	0.0257
GO:1901616	0.0257
GO:0001676	0.0258
GO:0006022	0.0258
GO:0061564	0.0258
GO:0062207	0.0258
GO:0034250	0.0259
GO:0034330	0.0259
GO:0043299	0.0259
GO:0003682	0.0261
GO:0008376	0.0261
GO:0016829	0.0261
GO:0043167	0.0261
GO:0001745	0.0262
GO:0065004	0.0262
GO:0097306	0.0263
GO:0003151	0.0265
GO:0006672	0.0265
GO:0007605	0.0265
GO:0032206	0.0265
GO:0048048	0.0265
GO:1904063	0.0265
GO:2000058	0.0265
GO:0001568	0.0266
GO:0019748	0.0266
GO:0000794	0.0267
GO:0008426	0.0267
GO:0012507	0.0267
GO:0045927	0.0267
GO:0050830	0.0267
GO:0071417	0.0267
GO:0000075	0.0268
GO:0030707	0.0269
GO:0003779	0.027
GO:0007051	0.027
GO:0010608	0.027
GO:0046872	0.027
GO:1990837	0.027
GO:0097512	0.0271
GO:0002366	0.0272
GO:0001934	0.0273
GO:0002275	0.0273
GO:0002784	0.0273
GO:0006063	0.0273
GO:0006720	0.0273
GO:0016042	0.0273
GO:0019585	0.0273
GO:0033365	0.0273
GO:0033564	0.0273
GO:0033866	0.0273
GO:0034030	0.0273
GO:0034033	0.0273
GO:0035418	0.0273
GO:0043087	0.0273
GO:0048207	0.0273
GO:0048208	0.0273
GO:0048368	0.0273
GO:0060279	0.0273
GO:0071554	0.0273
GO:0072087	0.0273
GO:0072215	0.0273
GO:1900034	0.0273
GO:2001025	0.0273
GO:0061982	0.0274
GO:0007548	0.0276
GO:0000079	0.0277
GO:0002089	0.0277
GO:0002286	0.0277
GO:0002444	0.0277
GO:0003205	0.0277
GO:0009698	0.0277
GO:0009793	0.0277
GO:0009892	0.0277
GO:0010154	0.0277
GO:0010872	0.0277
GO:0030878	0.0277
GO:0030902	0.0277
GO:0035914	0.0277
GO:0042045	0.0277
GO:0044272	0.0277
GO:0045940	0.0277
GO:0048316	0.0277
GO:0050732	0.0277
GO:0051231	0.0277
GO:0060260	0.0277
GO:0072039	0.0277
GO:0072040	0.0277
GO:0072191	0.0277
GO:0072193	0.0277
GO:1902338	0.0277
GO:1902742	0.0277
GO:1904673	0.0277
GO:0022402	0.0278
GO:0003712	0.0279
GO:0043168	0.0279
GO:0000978	0.028
GO:0031960	0.028
GO:0045580	0.028
GO:0055067	0.028
GO:0009886	0.0281
GO:0022414	0.0281
GO:0042330	0.0281
GO:0048017	0.0281
GO:0035770	0.0283
GO:0045180	0.0283
GO:1902532	0.0283
GO:0006109	0.0284
GO:0022416	0.0284
GO:0032496	0.0284
GO:0046434	0.0284
GO:0050954	0.0284
GO:0002064	0.0285
GO:0005391	0.0285
GO:0008554	0.0285
GO:0008556	0.0285
GO:0009887	0.0286
GO:0002087	0.0287
GO:0006901	0.0287
GO:0010862	0.0287
GO:0021593	0.0287
GO:0030903	0.0287
GO:0034383	0.0287
GO:0051301	0.0287
GO:0086036	0.0287
GO:0090399	0.0287
GO:1904037	0.0287
GO:2000344	0.0287
GO:0000775	0.0289
GO:0006812	0.0292
GO:0006900	0.0292
GO:0051445	0.0292
GO:0007049	0.0293
GO:0002263	0.0294
GO:0010675	0.0294
GO:0050803	0.0294
GO:0051588	0.0294
GO:0031312	0.0295
GO:0043565	0.0295
GO:0002027	0.0296
GO:0016811	0.0297
GO:1901981	0.0297
GO:0001775	0.03
GO:0009897	0.03
GO:0000122	0.0301
GO:0002697	0.0301
GO:0003203	0.0301
GO:0034587	0.0301
GO:0098793	0.0302
GO:0003006	0.0303
GO:0010558	0.0306
GO:0010876	0.0306
GO:0030641	0.0306
GO:0048663	0.0306
GO:0090114	0.0306
GO:0032410	0.0307
GO:0035296	0.0308
GO:1903037	0.0308
GO:0002520	0.0309
GO:0060046	0.0309
GO:0060090	0.0309
GO:0060828	0.031
GO:0007631	0.0311
GO:0016810	0.0313
GO:0030674	0.0313
GO:0036094	0.0313
GO:0047485	0.0313
GO:0099094	0.0313
GO:0006633	0.0314
GO:0035295	0.0314
GO:0048619	0.0314
GO:0050776	0.0314
GO:0060070	0.0314
GO:0003171	0.0315
GO:0006277	0.0315
GO:0016321	0.0315
GO:2000036	0.0315
GO:0000070	0.0316
GO:0010171	0.0316
GO:1903531	0.0316
GO:0050807	0.0317
GO:0050808	0.0317
GO:0055037	0.0317
GO:0016049	0.0319
GO:0004252	0.032
GO:0005096	0.032
GO:0016319	0.032
GO:0048002	0.032
GO:0051641	0.032
GO:2001023	0.032
GO:0007447	0.0322
GO:0043035	0.0322
GO:0043813	0.0322
GO:0048199	0.0322
GO:2000117	0.0322
GO:0045088	0.0324
GO:0000117	0.0325
GO:0002579	0.0325
GO:0002604	0.0325
GO:0002606	0.0325
GO:0006787	0.0325
GO:0006876	0.0325
GO:0006915	0.0325
GO:0007320	0.0325
GO:0007416	0.0325
GO:0010629	0.0325
GO:0015676	0.0325
GO:0015692	0.0325
GO:0015707	0.0325
GO:0021591	0.0325
GO:0021982	0.0325
GO:0031032	0.0325
GO:0031497	0.0325
GO:0032632	0.0325
GO:0033015	0.0325
GO:0042167	0.0325
GO:0044264	0.0325
GO:0045342	0.0325
GO:0045661	0.0325
GO:0046149	0.0325
GO:0055065	0.0325
GO:0055073	0.0325
GO:0061004	0.0325
GO:0070432	0.0325
GO:0072048	0.0325
GO:0072307	0.0325
GO:0090282	0.0325
GO:1903306	0.0325
GO:0007512	0.0326
GO:0010831	0.0326
GO:0021546	0.0326
GO:0030239	0.0326
GO:0030299	0.0326
GO:0032924	0.0326
GO:0044065	0.0326
GO:0071702	0.0326
GO:0090185	0.0326
GO:0001707	0.0328
GO:0001944	0.0328
GO:0002274	0.0328
GO:0005976	0.0328
GO:0042254	0.0328
GO:0044282	0.0328
GO:0035094	0.0332
GO:0035235	0.0332
GO:0048511	0.0332
GO:0050878	0.0332
GO:0070633	0.0332
GO:0099503	0.0332
GO:1903131	0.0332
GO:1904029	0.0332
GO:1990806	0.0332
GO:0046903	0.0333
GO:0021954	0.0335
GO:0021513	0.0336
GO:0035994	0.0336
GO:0048821	0.0336
GO:0097067	0.0336
GO:0001838	0.0338
GO:0051338	0.0338
GO:0097164	0.0338
GO:0001942	0.034
GO:0098609	0.034
GO:0006721	0.0342
GO:0010160	0.0342
GO:0034399	0.0342
GO:0042044	0.0342
GO:0065008	0.0342
GO:0097730	0.0342
GO:0098802	0.0342
GO:0035591	0.0343
GO:0045637	0.0343
GO:0071826	0.0346
GO:0098687	0.0346
GO:0008406	0.0347
GO:0010463	0.0347
GO:0032331	0.0347
GO:0032353	0.0347
GO:0033212	0.0347
GO:0035190	0.0347
GO:0042660	0.0347
GO:0051257	0.0347
GO:0098856	0.0347
GO:0120252	0.0347
GO:0140014	0.0347
GO:1901362	0.0347
GO:0006885	0.0348
GO:0045598	0.0348
GO:0051650	0.0348
GO:2000242	0.0348
GO:0010557	0.0349
GO:0046928	0.0349
GO:0051254	0.0349
GO:0032559	0.035
GO:0033563	0.0351
GO:0071364	0.0351
GO:0030425	0.0353
GO:0045934	0.0353
GO:1903050	0.0353
GO:0005546	0.0354
GO:0036157	0.0354
GO:0070382	0.0354
GO:0097447	0.0354
GO:0002761	0.0357
GO:0005501	0.0357
GO:0009301	0.0357
GO:0016922	0.0357
GO:0019220	0.0357
GO:0019843	0.0357
GO:0021761	0.0357
GO:0033218	0.0357
GO:0042795	0.0357
GO:0051149	0.0357
GO:0051174	0.0357
GO:1902936	0.0357
GO:0045137	0.0359
GO:0048707	0.0361
GO:0022626	0.0362
GO:0007127	0.0363
GO:0007229	0.0363
GO:0030166	0.0363
GO:0071103	0.0363
GO:1902531	0.0363
GO:0010940	0.0364
GO:0016322	0.0364
GO:0021511	0.0364
GO:0032212	0.0364
GO:0071361	0.0364
GO:0000165	0.0365
GO:0009101	0.0365
GO:0022405	0.0365
GO:0046532	0.0365
GO:0060964	0.0365
GO:0098773	0.0365
GO:0001558	0.0366
GO:0002065	0.0366
GO:0002369	0.0366
GO:0006875	0.0366
GO:0007626	0.0366
GO:0014034	0.0366
GO:0021610	0.0366
GO:0042483	0.0366
GO:0048212	0.0366
GO:0061668	0.0366
GO:0070424	0.0366
GO:0110111	0.0366
GO:1904980	0.0366
GO:2000870	0.0366
GO:2000872	0.0366
GO:0008028	0.0367
GO:0030554	0.0367
GO:0043112	0.0367
GO:0045944	0.0367
GO:0048332	0.0367
GO:0051117	0.0367
GO:0051726	0.0367
GO:0071805	0.0367
GO:1901991	0.0367
GO:0002460	0.0369
GO:0005739	0.0369
GO:0030658	0.0369
GO:0042581	0.0369
GO:0050982	0.0369
GO:0072078	0.0369
GO:0099738	0.0369
GO:0005319	0.037
GO:0048542	0.037
GO:0050673	0.037
GO:0070826	0.0373
GO:0097237	0.0373
GO:0045732	0.0374
GO:0050805	0.0375
GO:0060439	0.0375
GO:0061099	0.0375
GO:0048584	0.0377
GO:0007617	0.0379
GO:0031644	0.0379
GO:0032874	0.0379
GO:0044853	0.0379
GO:0070304	0.0379
GO:0071230	0.038
GO:0008258	0.0381
GO:0030279	0.0381
GO:0043228	0.0381
GO:0043232	0.0381
GO:0072088	0.0381
GO:2000142	0.0381
GO:0015850	0.0382
GO:0035194	0.0382
GO:0046907	0.0382
GO:1901566	0.0382
GO:0042325	0.0386
GO:0050768	0.0386
GO:0001541	0.0389
GO:0001714	0.0389
GO:0001952	0.0389
GO:0006351	0.0389
GO:0006903	0.0389
GO:0018991	0.0389
GO:0030202	0.0389
GO:0030301	0.0389
GO:0043576	0.0389
GO:0043704	0.0389
GO:0045776	0.0389
GO:0048194	0.0389
GO:0050867	0.0389
GO:0051048	0.0389
GO:0051653	0.0389
GO:0051960	0.0389
GO:0051988	0.0389
GO:0060416	0.0389
GO:0060602	0.0389
GO:0061037	0.0389
GO:0071549	0.0389
GO:0072006	0.0389
GO:0097659	0.0389
GO:0110116	0.0389
GO:1903706	0.0389
GO:1903828	0.0389
GO:1904358	0.0389
GO:0030097	0.039
GO:0045930	0.039
GO:2000113	0.0392
GO:0005342	0.0393
GO:0046943	0.0393
GO:0044283	0.0394
GO:0010942	0.0395
GO:0046686	0.0395
GO:0035282	0.0398
GO:0044419	0.04
GO:0005212	0.0401
GO:0000987	0.0402
GO:0070273	0.0402
GO:0072028	0.0402
GO:0090102	0.0402
GO:0010042	0.0404
GO:0031331	0.0404
GO:0009653	0.0405
GO:0055002	0.0405
GO:0071479	0.0406
GO:0034654	0.0409
GO:0002686	0.0411
GO:0006338	0.0411
GO:0006417	0.0411
GO:0006468	0.0411
GO:0006828	0.0411
GO:0007017	0.0411
GO:0010770	0.0411
GO:0021549	0.0411
GO:0032774	0.0411
GO:0045622	0.0411
GO:0045662	0.0411
GO:0060278	0.0411
GO:0070198	0.0411
GO:0070229	0.0411
GO:0097094	0.0411
GO:1902904	0.0411
GO:0002237	0.0412
GO:0009165	0.0412
GO:0021561	0.0412
GO:0030901	0.0412
GO:0032088	0.0412
GO:0035881	0.0412
GO:0042633	0.0412
GO:0044245	0.0412
GO:0045933	0.0412
GO:0046716	0.0412
GO:0072173	0.0412
GO:0072282	0.0412
GO:1904672	0.0412
GO:0004857	0.0414
GO:0042327	0.0414
GO:0031252	0.0415
GO:0045893	0.0415
GO:0061326	0.0415
GO:1903313	0.0415
GO:0010596	0.0416
GO:0010634	0.0416
GO:0010762	0.0416
GO:0010941	0.0416
GO:0014017	0.0416
GO:0016441	0.0416
GO:0035332	0.0416
GO:0070884	0.0416
GO:0106056	0.0416
GO:0051249	0.0417
GO:0030117	0.0418
GO:0048475	0.0418
GO:0008139	0.042
GO:0031532	0.0421
GO:0071711	0.0421
GO:0003700	0.0424
GO:0005078	0.0424
GO:0022843	0.0424
GO:0035091	0.0424
GO:0043169	0.0424
GO:0052629	0.0424
GO:0050778	0.0425
GO:0043648	0.0426
GO:0004446	0.0427
GO:0004930	0.0427
GO:0005216	0.0427
GO:0005667	0.0427
GO:0015662	0.0427
GO:0017151	0.0427
GO:0022618	0.0427
GO:0030351	0.0427
GO:0030352	0.0427
GO:0034416	0.0427
GO:0034417	0.0427
GO:0034703	0.0427
GO:0050347	0.0427
GO:0052826	0.0427
GO:0140358	0.0427
GO:1901567	0.0427
GO:0008236	0.0428
GO:0016278	0.0428
GO:0016279	0.0428
GO:0019840	0.0428
GO:0019904	0.0428
GO:0022890	0.0428
GO:0009507	0.043
GO:0009536	0.043
GO:0020016	0.043
GO:0020018	0.043
GO:0031143	0.043
GO:0044390	0.043
GO:0006825	0.0432
GO:0007010	0.0432
GO:0010894	0.0432
GO:0010951	0.0432
GO:0016057	0.0432
GO:0042447	0.0432
GO:0044539	0.0432
GO:0045572	0.0432
GO:0048580	0.0432
GO:0051597	0.0432
GO:0060025	0.0432
GO:0060147	0.0432
GO:0061101	0.0432
GO:0061327	0.0432
GO:0099024	0.0432
GO:0140354	0.0432
GO:1901293	0.0432
GO:1902414	0.0432
GO:0043204	0.0434
GO:0097731	0.0434
GO:0097733	0.0434
GO:0001664	0.0435
GO:0015267	0.0439
GO:0022803	0.0439
GO:0032934	0.0439
GO:0005788	0.044
GO:0031430	0.044
GO:0007160	0.0443
GO:0060446	0.0443
GO:0003018	0.0444
GO:0090100	0.0444
GO:0003341	0.0445
GO:0007030	0.0445
GO:0021543	0.0445
GO:0050839	0.0446
GO:0005911	0.0447
GO:0010243	0.0447
GO:0030176	0.0447
GO:0070161	0.0447
GO:0001956	0.0448
GO:0007062	0.0448
GO:0032835	0.0448
GO:0042698	0.0448
GO:1904356	0.0448
GO:0006506	0.0449
GO:0006744	0.0449
GO:0045920	0.0449
GO:0031984	0.045
GO:0060840	0.0452
GO:0070555	0.0452
GO:0000166	0.0453
GO:0015094	0.0453
GO:0015100	0.0453
GO:0016151	0.0453
GO:0016825	0.0453
GO:0017056	0.0453
GO:0031762	0.0453
GO:0034593	0.0453
GO:0050780	0.0453
GO:0061062	0.0453
GO:0070905	0.0453
GO:0101006	0.0453
GO:1901265	0.0453
GO:0005244	0.0455
GO:0008081	0.0455
GO:0008238	0.0455
GO:0022832	0.0455
GO:0038023	0.0455
GO:0006333	0.0456
GO:0009991	0.0456
GO:0000819	0.0457
GO:0002921	0.0457
GO:0003352	0.0457
GO:0032729	0.0457
GO:0051281	0.0457
GO:0060231	0.0457
GO:0072207	0.0457
GO:0072243	0.0457
GO:0005080	0.0458
GO:0005200	0.0458
GO:0016251	0.0458
GO:0046030	0.0458
GO:0140657	0.0458
GO:0008407	0.0459
GO:0045843	0.0459
GO:0030326	0.046
GO:0006790	0.0462
GO:0008354	0.0462
GO:0008355	0.0462
GO:0030071	0.0462
GO:0045121	0.0462
GO:0098857	0.0462
GO:0002309	0.0463
GO:0002318	0.0463
GO:0002532	0.0463
GO:0002577	0.0463
GO:0002887	0.0463
GO:0003331	0.0463
GO:0003339	0.0463
GO:0006797	0.0463
GO:0006824	0.0463
GO:0009100	0.0463
GO:0009617	0.0463
GO:0015675	0.0463
GO:0017145	0.0463
GO:0019752	0.0463
GO:0021703	0.0463
GO:0022037	0.0463
GO:0032940	0.0463
GO:0034758	0.0463
GO:0034761	0.0463
GO:0035211	0.0463
GO:0035444	0.0463
GO:0042573	0.0463
GO:0043301	0.0463
GO:0060261	0.0463
GO:0060990	0.0463
GO:0072161	0.0463
GO:0090092	0.0463
GO:1901741	0.0463
GO:1904978	0.0463
GO:2000564	0.0463
GO:2001012	0.0463
GO:2001135	0.0463
GO:2001176	0.0463
GO:2001178	0.0463
GO:0006446	0.0465
GO:0006939	0.0465
GO:0007271	0.0465
GO:0008630	0.0465
GO:0016476	0.0465
GO:0042491	0.0465
GO:0042600	0.0465
GO:0050868	0.0465
GO:0005838	0.0468
GO:0008324	0.0468
GO:0022624	0.0468
GO:0061174	0.0469
GO:0055086	0.047
GO:0061024	0.047
GO:0006813	0.0471
GO:0004553	0.0474
GO:0019842	0.0474
GO:0003081	0.0475
GO:0046337	0.0475
GO:0071294	0.0475
GO:0002474	0.0476
GO:0006929	0.0476
GO:0046165	0.0476
GO:1901663	0.0476
GO:0003796	0.0477
GO:0004175	0.0477
GO:0005524	0.0477
GO:0005543	0.0477
GO:0008134	0.0477
GO:0015079	0.0477
GO:0016491	0.0477
GO:0017171	0.0477
GO:0033293	0.0477
GO:0045055	0.0477
GO:0051717	0.0477
GO:0060089	0.0477
GO:1990175	0.0477
GO:0060420	0.0478
GO:0005798	0.0479
GO:0005901	0.0479
GO:1901698	0.0479
GO:1905368	0.0479
GO:0002700	0.048
GO:0006914	0.0481
GO:0061919	0.0481
GO:0043005	0.0483
GO:0050795	0.0483
GO:0019438	0.0484
GO:0045935	0.0486
GO:1903046	0.0486
GO:0001959	0.0487
GO:0007422	0.0487
GO:0008347	0.0487
GO:0051239	0.0487
GO:0072002	0.0487
GO:0015299	0.0491
GO:0051139	0.0491
GO:0052866	0.0491
GO:0060589	0.0491
GO:0099529	0.0491
GO:0051233	0.0492
GO:0060324	0.0493
GO:0010800	0.0494
GO:0031965	0.0494
GO:0035136	0.0494
GO:0048596	0.0494
GO:0050730	0.0494
GO:0060393	0.0494
GO:0120178	0.0494
GO:2000380	0.0494
GO:0006665	0.0499
GO:0007602	0.0499
GO:0010466	0.05
GO:0034728	0.05
GO:0072073	0.05
GO:0098781	0.05
GO:0000463	0.0501
GO:0005640	0.0501
GO:0006636	0.0501
GO:0010714	0.0501
GO:0016358	0.0501
GO:0019898	0.0501
GO:0032967	0.0501
GO:0043367	0.0501
GO:0051129	0.0501
GO:0051241	0.0501
GO:0090110	0.0501
GO:1902804	0.0501
GO:1990904	0.0501
GO:0034766	0.0504
GO:0046854	0.0504
GO:0048812	0.0505
GO:0032388	0.0507
GO:0034750	0.0507
GO:0036379	0.0507
GO:0043547	0.0507
GO:0045171	0.0507
GO:0055001	0.0507
GO:0070852	0.0507
GO:0030170	0.0508
GO:0046889	0.0508
GO:0070279	0.0508
GO:0002679	0.051
GO:0008056	0.051
GO:0008063	0.051
GO:0021604	0.051
GO:0021798	0.051
GO:0031642	0.051
GO:0045604	0.051
GO:0045859	0.051
GO:0046449	0.051
GO:0048251	0.051
GO:0048703	0.051
GO:0060449	0.051
GO:0061312	0.051
GO:0062197	0.051
GO:0071492	0.051
GO:0071503	0.051
GO:0071504	0.051
GO:0098705	0.051
[truncated: 2,174 more rows]
