# Supplementary material for: Parallel and convergent genomic changes underlie independent subterranean colonization across beetles
Source: Nat Commun. 2023 Jun 29;14:3842. doi: 10.1038/s41467-023-39603-1 (PMC10310748; doi:10.1038/s41467-023-39603-1)
Supplement: Supplementary file 13 — Source Data [file 41467_2023_39603_MOESM13_ESM.zip › Source_Data_Figures_github/Source_data_2/Fig2b_GOenrichment_treemaps/Ancestral_Hydroporini_EXPANDED_REVIGO_OK.txt]

GO:0009653	2.34E-8
GO:0009888	2.34E-8
GO:0035295	2.34E-8
GO:0060429	2.34E-8
GO:0032501	1.46E-7
GO:0048513	6.33E-7
GO:0009605	8.06E-7
GO:0007275	1.62E-6
GO:0000902	3.44E-6
GO:0048667	3.96E-6
GO:0009887	4.3E-6
GO:0120036	4.3E-6
GO:0030030	4.47E-6
GO:0048856	4.73E-6
GO:0050877	5E-6
GO:0000904	5.2E-6
GO:0120039	5.2E-6
GO:0048812	5.29E-6
GO:0002009	5.37E-6
GO:0035239	5.37E-6
GO:0042330	5.37E-6
GO:0048858	5.37E-6
GO:0023056	7.08E-6
GO:0048731	7.32E-6
GO:0032502	9.18E-6
GO:0051239	1.04E-5
GO:0048729	1.13E-5
GO:0010647	1.2E-5
GO:0003008	1.84E-5
GO:0032990	1.84E-5
GO:0009791	2.1E-5
GO:0031175	2.1E-5
GO:0065008	2.1E-5
GO:0009886	2.74E-5
GO:0000003	2.85E-5
GO:0006928	2.87E-5
GO:0022414	3.02E-5
GO:0007552	3.33E-5
GO:1903046	3.33E-5
GO:0048707	3.35E-5
GO:0002165	3.41E-5
GO:0006935	3.44E-5
GO:0035107	3.51E-5
GO:0032989	3.63E-5
GO:0048736	3.73E-5
GO:0023051	5.87E-5
GO:0040011	6.14E-5
GO:0061982	6.33E-5
GO:0010646	7.34E-5
GO:0048468	7.54E-5
GO:0097485	7.54E-5
GO:0048869	7.73E-5
GO:0007409	7.94E-5
GO:0009790	8.21E-5
GO:0030154	8.21E-5
GO:0048666	8.21E-5
GO:0048584	8.51E-5
GO:0009967	9.01E-5
GO:0023052	9.01E-5
GO:0048569	9.01E-5
GO:0060562	9.26E-5
GO:0005886	9.76E-5
GO:0071944	9.76E-5
GO:0007411	1.21E-4
GO:0061564	1.29E-4
GO:0007444	1.39E-4
GO:0048737	1.39E-4
GO:0051321	1.49E-4
GO:0035114	1.52E-4
GO:0050890	1.88E-4
GO:0007610	2.24E-4
GO:0050793	2.24E-4
GO:0007154	2.36E-4
GO:0007611	2.58E-4
GO:0035120	2.64E-4
GO:0060249	3.18E-4
GO:0042592	3.51E-4
GO:0048563	4.12E-4
GO:0048598	4.18E-4
GO:0072359	4.49E-4
GO:0007560	4.97E-4
GO:0048646	4.97E-4
GO:0032504	5.05E-4
GO:0044703	5.05E-4
GO:0001655	6.82E-4
GO:0051093	7.67E-4
GO:2000026	7.67E-4
GO:0048609	8.18E-4
GO:0007399	8.48E-4
GO:0030182	8.48E-4
GO:0009628	1.21E-3
GO:0007613	1.37E-3
GO:0140013	1.49E-3
GO:0072001	1.52E-3
GO:0048699	1.53E-3
GO:0061458	1.54E-3
GO:0048608	1.56E-3
GO:0060322	1.56E-3
GO:0003006	1.64E-3
GO:0010817	1.64E-3
GO:0016331	1.67E-3
GO:0009966	1.7E-3
GO:0048871	1.72E-3
GO:0007420	1.93E-3
GO:0120025	1.97E-3
GO:0007165	2.01E-3
GO:0030100	2.01E-3
GO:0042995	2.15E-3
GO:0045177	2.15E-3
GO:0048732	2.31E-3
GO:0005615	2.34E-3
GO:0007127	2.44E-3
GO:0022603	2.45E-3
GO:0007389	2.6E-3
GO:0042221	2.6E-3
GO:0022612	2.83E-3
GO:0032879	3.57E-3
GO:0050886	3.66E-3
GO:0009792	3.68E-3
GO:0005576	3.72E-3
GO:0007163	3.73E-3
GO:0007292	3.79E-3
GO:0070192	3.82E-3
GO:0001568	3.86E-3
GO:0007417	3.94E-3
GO:0035148	3.97E-3
GO:0051179	3.97E-3
GO:0051241	4.2E-3
GO:0051960	4.43E-3
GO:0019953	4.45E-3
GO:0050794	4.45E-3
GO:0045595	4.5E-3
GO:0051674	4.71E-3
GO:0022008	4.86E-3
GO:0051240	4.92E-3
GO:0060284	5.27E-3
GO:0001944	5.34E-3
GO:0048583	5.72E-3
GO:0050764	5.92E-3
GO:1902531	5.97E-3
GO:0048870	6.46E-3
GO:0050789	6.46E-3
GO:2001236	6.46E-3
GO:0060560	6.64E-3
GO:0035220	7.11E-3
GO:0045165	7.23E-3
GO:1903430	7.23E-3
GO:0032101	7.84E-3
GO:0000228	8.09E-3
GO:0006357	8.23E-3
GO:0016477	8.23E-3
GO:0050678	8.3E-3
GO:0033044	8.64E-3
GO:0007276	8.69E-3
GO:0030855	8.73E-3
GO:0001894	9.24E-3
GO:2001141	9.24E-3
GO:0050767	9.3E-3
GO:0070493	9.54E-3
GO:1903506	9.84E-3
GO:0051606	0.0103
GO:0006909	0.0108
GO:0007049	0.0109
GO:0001990	0.011
GO:0006310	0.011
GO:0060538	0.011
GO:0006355	0.0113
GO:0007507	0.0113
GO:0008284	0.0113
GO:0009410	0.0113
GO:0010810	0.0115
GO:0007612	0.0117
GO:0051050	0.0117
GO:0051130	0.0117
GO:0007267	0.0119
GO:0031326	0.0119
GO:0000278	0.0121
GO:0098797	0.0121
GO:0016043	0.0122
GO:0016203	0.0122
GO:0022402	0.0122
GO:0022604	0.0122
GO:0030656	0.0122
GO:0044706	0.0122
GO:0046532	0.0122
GO:0048638	0.0122
GO:0051049	0.0122
GO:1905475	0.0122
GO:0051129	0.0128
GO:0030183	0.0129
GO:0031581	0.013
GO:0032838	0.0133
GO:0007626	0.0135
GO:0051172	0.0135
GO:1901700	0.0139
GO:0003002	0.0143
GO:0030716	0.0147
GO:0001700	0.0148
GO:0009889	0.015
GO:0035218	0.0154
GO:0048568	0.0154
GO:0001738	0.0156
GO:0045807	0.0156
GO:0055123	0.0156
GO:0090066	0.016
GO:0051276	0.0161
GO:0003044	0.0162
GO:0009994	0.0162
GO:0010564	0.0162
GO:0045664	0.0162
GO:0048523	0.0162
GO:0048565	0.0162
GO:2000112	0.0162
GO:0065007	0.0167
GO:0005930	0.0173
GO:0097014	0.0173
GO:0010556	0.0174
GO:0060255	0.0174
GO:0051128	0.0175
GO:0005887	0.0178
GO:0006996	0.0178
GO:0010468	0.0178
GO:0021953	0.0178
GO:0072382	0.0178
GO:0098590	0.0178
GO:0030312	0.0179
GO:0043005	0.0179
GO:0007476	0.019
GO:0007186	0.0194
GO:0098657	0.0194
GO:0032483	0.0195
GO:0045178	0.0195
GO:0048599	0.0195
GO:0044772	0.0196
GO:0001667	0.0198
GO:0001709	0.0198
GO:0009890	0.0198
GO:0030097	0.0198
GO:0019220	0.0199
GO:0051174	0.0199
GO:0016021	0.021
GO:0022412	0.0218
GO:0031324	0.0218
GO:0035272	0.0218
GO:0046602	0.0218
GO:0050679	0.0218
GO:1905936	0.0218
GO:0002521	0.0219
GO:0031012	0.0219
GO:0042383	0.0219
GO:0007140	0.0222
GO:0090092	0.0222
GO:0048514	0.0224
GO:0001736	0.0225
GO:0007423	0.0227
GO:0005794	0.0228
GO:0007498	0.0228
GO:0007431	0.0237
GO:0031226	0.024
GO:0009892	0.0245
GO:0080090	0.0245
GO:0005694	0.0249
GO:0051726	0.0258
GO:0009314	0.0261
GO:0010605	0.0261
GO:0051296	0.0262
GO:0030900	0.0263
GO:0042752	0.0263
GO:0007600	0.0265
GO:0048813	0.0265
GO:0006892	0.0267
GO:0007010	0.0267
GO:0021536	0.0267
GO:0031327	0.0267
GO:0033151	0.0273
GO:0090399	0.0274
GO:1902533	0.0275
GO:0001776	0.0289
GO:0007164	0.0289
GO:0007472	0.0289
GO:0008038	0.0289
GO:0015850	0.0289
GO:0035282	0.0289
GO:0042480	0.0289
GO:0045316	0.0289
GO:1902473	0.0289
GO:2001239	0.0289
GO:0009612	0.0294
GO:0048477	0.0296
GO:0090130	0.0296
GO:0099568	0.0296
GO:0007635	0.0301
GO:0042048	0.0301
GO:0002376	0.0303
GO:0006325	0.0304
GO:0007178	0.0304
GO:0045596	0.0304
GO:0008306	0.0326
GO:0005604	0.0327
GO:0042325	0.0328
GO:1903131	0.0328
GO:0001932	0.0329
GO:0007166	0.0329
GO:0048749	0.0329
GO:0051171	0.0329
GO:0001654	0.0335
GO:0007608	0.0335
GO:0016358	0.0335
GO:0031224	0.0335
GO:0006869	0.0338
GO:1904062	0.034
GO:0044255	0.0342
GO:0051252	0.0342
GO:1905477	0.0342
GO:2000027	0.0342
GO:0007480	0.0345
GO:0045197	0.0346
GO:0048259	0.0346
GO:1903047	0.0352
GO:0001921	0.0353
GO:0009593	0.0355
GO:0000280	0.0358
GO:0007167	0.0358
GO:0010959	0.0358
GO:0045619	0.037
GO:0001822	0.0371
GO:0048592	0.0375
GO:0007478	0.0377
GO:0010033	0.038
GO:0042113	0.0386
GO:0051493	0.0386
GO:0090596	0.0386
GO:0033043	0.0389
GO:0006897	0.0392
GO:0007131	0.0394
GO:0140527	0.0394
GO:0010562	0.0396
GO:0045199	0.0396
GO:0045937	0.0396
GO:0003081	0.0397
GO:0007017	0.0397
GO:0031399	0.0397
GO:0031401	0.0397
GO:0048518	0.0397
GO:0035825	0.0398
GO:0014070	0.0403
GO:0032412	0.0403
GO:0035006	0.0403
GO:0042791	0.0403
GO:0043029	0.0403
GO:0050896	0.0403
GO:0071324	0.0403
GO:0071329	0.0403
GO:0071677	0.0403
GO:0010769	0.0408
GO:0000226	0.0413
GO:0045934	0.0413
GO:0021915	0.0415
GO:2000242	0.0425
GO:0002028	0.0429
GO:0007565	0.043
GO:0009952	0.043
GO:0022898	0.043
GO:0090287	0.043
GO:1903429	0.043
GO:2000649	0.0439
GO:0008037	0.044
GO:0043009	0.044
GO:0043473	0.044
GO:0090132	0.044
GO:1902105	0.044
GO:0009880	0.0441
GO:0060271	0.0449
GO:0097105	0.0451
GO:1903076	0.0453
GO:0010811	0.0467
GO:1904707	0.0467
GO:0003073	0.0471
GO:0010631	0.0474
GO:0044770	0.0476
GO:0071478	0.0476
GO:0010837	0.0477
GO:0003700	0.048
GO:0097305	0.048
GO:0001707	0.0483
GO:0099054	0.0487
GO:1902275	0.0487
GO:0043269	0.0488
GO:0051094	0.0488
GO:0001841	0.0491
GO:0051640	0.0492
GO:0040008	0.0495
GO:0005815	0.0496
GO:0005929	0.0496
GO:0048522	0.0498
GO:2001237	0.0498
GO:0009953	0.0502
GO:0048640	0.0502
GO:0051707	0.0507
GO:0048534	0.0513
GO:0019219	0.0519
GO:0051962	0.052
GO:0010172	0.0521
GO:0048580	0.0524
GO:0014043	0.0526
GO:0042445	0.0526
GO:0043207	0.0526
GO:0044782	0.0526
GO:0048519	0.0526
GO:0070670	0.0526
GO:0071322	0.0526
GO:0098742	0.0528
GO:0010942	0.0536
GO:0030011	0.0536
GO:0033619	0.0536
GO:0042327	0.0544
GO:0001843	0.0549
GO:0060606	0.0549
GO:0045580	0.0554
GO:0005700	0.0559
GO:0006275	0.0567
GO:0009416	0.0569
GO:0002260	0.0571
GO:0010558	0.0571
GO:0021756	0.0571
GO:0060033	0.0571
GO:0006284	0.0572
GO:0043408	0.0572
GO:0016049	0.0573
GO:0046607	0.0577
GO:0006941	0.0582
GO:0006952	0.0582
GO:0002568	0.0588
GO:0002681	0.0588
GO:0003334	0.0588
GO:0006629	0.0588
GO:0009948	0.0588
GO:0015766	0.0588
GO:0015771	0.0588
GO:0015772	0.0588
GO:0033153	0.0588
GO:1904800	0.0588
GO:0001890	0.0591
GO:0072175	0.0591
GO:0048660	0.0596
GO:0003013	0.06
GO:0007614	0.06
GO:0061053	0.06
GO:0045087	0.0612
GO:0030139	0.062
GO:0001934	0.0621
GO:0007346	0.0621
GO:0010212	0.0621
GO:0008217	0.0629
GO:0009798	0.0629
GO:0019222	0.0629
GO:0071492	0.0629
GO:0070887	0.0631
GO:2000145	0.0639
GO:0002682	0.0643
GO:0044719	0.0643
GO:0045665	0.0643
GO:0098958	0.0643
GO:2000508	0.0643
GO:2000510	0.0643
GO:0048103	0.0648
GO:0035088	0.0649
GO:0051270	0.0649
GO:0061245	0.0649
GO:1903706	0.0649
GO:0003382	0.065
GO:0009607	0.065
GO:0046605	0.065
GO:0097242	0.0671
GO:0008015	0.0672
GO:0061062	0.0672
GO:1901698	0.0675
GO:0006582	0.0676
GO:0007569	0.0676
GO:0003009	0.0683
GO:0007141	0.0685
GO:0031958	0.0685
GO:0046604	0.0685
GO:0048639	0.0685
GO:0070141	0.0685
GO:1902679	0.0685
GO:0010975	0.0686
GO:0005912	0.0689
GO:0021700	0.0697
GO:0071495	0.0697
GO:1903725	0.0697
GO:0002520	0.0703
GO:0009581	0.0712
GO:0010996	0.0712
GO:0030859	0.0712
GO:0035090	0.0712
GO:0048511	0.0712
GO:0060627	0.0712
GO:0034765	0.072
GO:0090087	0.072
GO:0050769	0.0733
GO:0002831	0.0737
GO:0015918	0.0738
GO:0014020	0.074
GO:0048332	0.0748
GO:0042127	0.0752
GO:0046331	0.0752
GO:0050773	0.0752
GO:0071214	0.0752
GO:0104004	0.0752
GO:0071678	0.0753
GO:0016020	0.0755
GO:0048661	0.0761
GO:0030717	0.0763
GO:0061988	0.0763
GO:1903507	0.0763
GO:0045892	0.0764
GO:0090068	0.0767
GO:0000981	0.0773
GO:0003677	0.0773
GO:0004888	0.0773
GO:0001838	0.0778
GO:0045088	0.0778
GO:0051247	0.0778
GO:0098542	0.0778
GO:0002237	0.0782
GO:0007435	0.0782
GO:0010629	0.0782
GO:0050804	0.0782
GO:0051961	0.0782
GO:0061061	0.0782
GO:0001525	0.0783
GO:0006509	0.0783
GO:0007309	0.0783
GO:0042073	0.0783
GO:0043062	0.0783
GO:0044419	0.0783
GO:0045314	0.0783
GO:2000113	0.0783
GO:2001300	0.0783
GO:2001301	0.0783
GO:0051046	0.0786
GO:0032409	0.079
GO:0031323	0.0792
GO:0098687	0.0796
GO:0007205	0.0799
GO:0009719	0.0799
GO:0048878	0.0799
GO:0051716	0.0799
GO:0010638	0.0801
GO:0099572	0.0813
GO:0040012	0.0815
GO:0060541	0.0815
GO:0009617	0.082
GO:0007391	0.0827
GO:0030111	0.0827
GO:0007044	0.0828
GO:0009582	0.0828
GO:0030336	0.0828
GO:0150115	0.0828
GO:0030098	0.083
GO:0009395	0.084
GO:0051253	0.084
GO:1903427	0.084
GO:2000146	0.084
GO:0010171	0.0852
GO:0010243	0.0852
GO:0030104	0.0852
GO:0048863	0.0852
GO:0051051	0.0852
GO:1903431	0.0852
GO:1903829	0.0852
GO:0009925	0.0853
GO:1990048	0.0861
GO:0007281	0.0862
GO:0099177	0.0862
GO:0072385	0.0864
GO:0046533	0.0872
GO:0048285	0.0872
GO:1904705	0.0872
GO:0090313	0.0875
GO:0031347	0.088
GO:0007530	0.0881
GO:0016310	0.0881
GO:0005813	0.0891
GO:0007442	0.0897
GO:0007369	0.09
GO:1903530	0.09
GO:0003231	0.0904
GO:0042478	0.0904
GO:0098984	0.0906
GO:0014041	0.0909
GO:0032279	0.0909
GO:0042364	0.0932
GO:0042797	0.0932
GO:0046885	0.0932
GO:0000082	0.0934
GO:0001745	0.0934
GO:0002064	0.0934
GO:0010669	0.0934
GO:0048549	0.0934
GO:0097193	0.0934
GO:1902305	0.0934
GO:0007623	0.0937
GO:0001780	0.0941
GO:0003205	0.0941
GO:0006636	0.0941
GO:0010948	0.0941
GO:0042137	0.0941
GO:0045132	0.0941
GO:0097066	0.0941
GO:1904375	0.0941
GO:2000491	0.0941
GO:0009304	0.0942
GO:0030706	0.0942
GO:0032104	0.0942
GO:0032107	0.0942
GO:0050776	0.0942
GO:0002701	0.0943
GO:0007308	0.0943
GO:0007424	0.0943
GO:0007097	0.0944
GO:0016544	0.0944
GO:1901354	0.0944
GO:0002791	0.0945
GO:1905268	0.0945
GO:0050770	0.0955
GO:0007517	0.0956
GO:0030534	0.0961
GO:0051783	0.0965
GO:0055001	0.0965
GO:0071310	0.0971
GO:0007350	0.0985
GO:0050766	0.0985
GO:0071353	0.0992
GO:0007351	0.1
GO:0008595	0.1
GO:0030048	0.101
GO:0032535	0.101
GO:0051234	0.101
GO:1901701	0.101
GO:2001251	0.101
GO:0002090	0.102
GO:0008361	0.102
GO:0035089	0.102
GO:0002218	0.103
GO:0003279	0.103
GO:0006468	0.103
GO:0030216	0.103
GO:0044843	0.103
GO:0051271	0.103
GO:0071695	0.103
GO:0071840	0.103
GO:1903317	0.103
GO:0045089	0.106
GO:0048232	0.107
GO:0035113	0.108
GO:0046323	0.108
GO:0070848	0.108
GO:0120035	0.108
GO:1904659	0.108
GO:0001991	0.109
GO:0002002	0.109
GO:0051048	0.109
GO:0071711	0.109
GO:0008594	0.11
GO:0045168	0.11
GO:1900026	0.11
GO:1903859	0.11
GO:0006896	0.111
GO:0051683	0.111
GO:0061525	0.111
GO:0070252	0.111
GO:0033194	0.113
GO:0007312	0.114
GO:0009110	0.114
GO:0010469	0.114
GO:0030719	0.114
GO:0032252	0.114
GO:0043542	0.114
GO:0046456	0.114
GO:0051447	0.114
GO:0072089	0.114
GO:0090314	0.114
GO:0097090	0.114
GO:1901699	0.114
GO:0010604	0.115
GO:0010720	0.115
GO:0016444	0.115
GO:0021682	0.115
GO:0038066	0.115
GO:0045685	0.115
GO:0051223	0.115
GO:0070925	0.115
GO:0097012	0.115
GO:0097711	0.115
GO:1903078	0.115
GO:1905243	0.115
GO:0008283	0.116
GO:0014069	0.116
GO:0030424	0.116
GO:0098794	0.116
GO:0007156	0.117
GO:0016324	0.117
GO:0045179	0.117
GO:0045893	0.117
GO:0050673	0.117
GO:0030071	0.118
GO:0030334	0.119
GO:0051924	0.12
GO:0065009	0.12
GO:0002200	0.121
GO:0006259	0.121
GO:1901615	0.121
GO:0003281	0.122
GO:0002562	0.123
GO:0016486	0.123
GO:0035735	0.123
GO:0051222	0.123
GO:0060065	0.123
GO:0140448	0.123
GO:0003007	0.124
GO:0016063	0.124
GO:0021544	0.124
GO:0031344	0.124
GO:0048675	0.124
GO:0061162	0.124
GO:0061339	0.124
GO:0043270	0.125
GO:1902749	0.125
GO:1904951	0.125
GO:0001756	0.126
GO:0002684	0.126
GO:0032270	0.126
GO:0040013	0.126
GO:0043410	0.126
GO:0046649	0.126
GO:0048582	0.126
GO:1902107	0.126
GO:0030031	0.127
GO:0045995	0.127
GO:0033262	0.128
GO:0035069	0.128
GO:0045198	0.128
GO:0050708	0.128
GO:0050746	0.128
GO:0060250	0.128
GO:0021773	0.129
GO:0030054	0.129
GO:0032880	0.129
GO:0045926	0.129
GO:0048872	0.129
GO:0090576	0.129
GO:0097332	0.129
GO:0097338	0.129
GO:0097534	0.129
GO:0097535	0.129
GO:1903860	0.129
GO:0002683	0.13
GO:0010876	0.13
GO:0002921	0.131
GO:0003352	0.131
GO:0008345	0.131
GO:0010639	0.131
GO:0010452	0.132
GO:0016185	0.132
GO:0022607	0.132
GO:0090219	0.132
GO:0006305	0.133
GO:0006306	0.133
GO:0008645	0.133
GO:0015749	0.133
GO:0022404	0.133
GO:0035214	0.133
GO:0035385	0.133
GO:0035721	0.133
GO:0042440	0.133
GO:0045833	0.133
GO:0048619	0.133
GO:0048814	0.133
GO:0048859	0.133
GO:0051647	0.133
GO:0060070	0.133
GO:0071364	0.133
GO:0072325	0.133
GO:0042461	0.134
GO:0050919	0.134
GO:0001672	0.135
GO:0002224	0.135
GO:0007294	0.135
GO:0007405	0.135
GO:0048808	0.135
GO:0050878	0.135
GO:0070849	0.135
GO:0071363	0.135
GO:0032414	0.136
GO:0035905	0.136
GO:0035910	0.136
GO:0048589	0.136
GO:0051246	0.136
GO:0000086	0.137
GO:0002328	0.137
GO:0007197	0.137
GO:0007207	0.137
GO:0007283	0.137
GO:0010941	0.137
GO:0032098	0.137
GO:0032837	0.137
GO:0033301	0.137
GO:0035556	0.137
GO:0042683	0.137
GO:0044839	0.137
GO:0045787	0.137
GO:0046475	0.137
GO:0048621	0.137
GO:0097070	0.137
GO:1902117	0.137
GO:1903524	0.137
GO:0032411	0.138
GO:0045639	0.138
GO:0010965	0.139
GO:0035152	0.139
GO:0030514	0.14
GO:0035082	0.14
GO:0035112	0.14
GO:0046530	0.14
GO:0046850	0.14
GO:0055002	0.14
GO:0072002	0.14
GO:1900182	0.14
GO:0005802	0.142
GO:0010623	0.142
GO:0044352	0.142
GO:0044354	0.142
GO:0009566	0.143
GO:0035011	0.143
GO:0045835	0.143
GO:0046883	0.143
GO:0090316	0.143
GO:0000775	0.144
GO:0002003	0.144
GO:0002792	0.144
GO:0003341	0.144
GO:0006898	0.144
GO:0006955	0.144
GO:0007143	0.144
GO:0010628	0.144
GO:0016319	0.144
GO:0017145	0.144
GO:0045597	0.144
GO:0046486	0.144
GO:0048672	0.144
GO:0051047	0.144
GO:0051237	0.144
GO:0060289	0.144
GO:0043279	0.145
GO:0002763	0.146
GO:0033047	0.146
GO:0033674	0.146
GO:0072331	0.147
GO:0001751	0.148
GO:0000578	0.15
GO:0007548	0.15
GO:0014910	0.15
GO:0016334	0.15
GO:0018958	0.15
GO:0030510	0.15
GO:0007088	0.151
GO:0030326	0.151
GO:0032388	0.151
GO:0035108	0.151
GO:0040007	0.151
GO:0048681	0.151
GO:0070571	0.151
GO:0071559	0.151
GO:0006817	0.152
GO:0007526	0.152
GO:0010927	0.152
GO:0019236	0.152
GO:0032653	0.152
GO:0034220	0.152
GO:0035435	0.152
GO:0090394	0.152
GO:0072347	0.153
GO:0007298	0.156
GO:0010571	0.156
GO:0010812	0.156
GO:0016055	0.156
GO:0032490	0.156
GO:0032689	0.156
GO:0033601	0.156
GO:0042753	0.156
GO:0043010	0.156
GO:0050727	0.156
GO:0051295	0.156
GO:0071675	0.156
GO:0090160	0.156
GO:0097374	0.156
GO:2000773	0.156
GO:0010389	0.157
GO:0043171	0.157
GO:0050922	0.157
GO:0060039	0.157
GO:0090162	0.157
GO:2001238	0.157
GO:0007297	0.158
GO:0008355	0.159
GO:0034968	0.159
GO:0002695	0.16
GO:0002758	0.16
GO:0010648	0.16
GO:0023057	0.16
GO:0042303	0.16
GO:1900242	0.161
GO:0033036	0.162
GO:0043068	0.162
GO:1900024	0.162
GO:0001704	0.163
GO:0048066	0.163
GO:0048588	0.163
GO:0070201	0.164
GO:0018993	0.165
GO:0032210	0.165
GO:0006936	0.166
GO:0007171	0.166
GO:0007584	0.166
GO:0010957	0.166
GO:0035191	0.166
GO:0042476	0.166
GO:0042663	0.166
GO:0044087	0.166
GO:0045745	0.166
GO:0046137	0.166
GO:0046449	0.166
GO:0048898	0.166
GO:0060556	0.166
GO:0072716	0.166
GO:1903224	0.166
GO:2001233	0.166
GO:0007368	0.167
GO:0040028	0.167
GO:0000122	0.168
GO:0007268	0.168
GO:0009950	0.168
GO:0010454	0.168
GO:0098916	0.168
GO:1902099	0.168
GO:0002221	0.169
GO:0008045	0.169
GO:0009725	0.169
GO:0010332	0.169
GO:0010721	0.169
GO:0014042	0.169
GO:0030177	0.169
GO:0043620	0.169
GO:0046824	0.169
GO:0050795	0.169
GO:0051250	0.169
GO:0070613	0.169
GO:0072576	0.169
GO:1903508	0.169
GO:1903532	0.169
GO:1905476	0.169
GO:1905880	0.169
GO:2000272	0.169
GO:0008298	0.17
GO:0070828	0.17
GO:0042386	0.171
GO:1904799	0.171
GO:0019216	0.172
GO:0030010	0.172
GO:0030261	0.172
GO:0048469	0.172
GO:0098722	0.172
GO:0003283	0.173
GO:0014013	0.173
GO:0016233	0.173
GO:0030101	0.173
GO:0032954	0.173
GO:0034196	0.173
GO:0035924	0.173
GO:0038111	0.173
GO:0042102	0.173
GO:0044057	0.173
GO:0050865	0.173
GO:0050976	0.173
GO:0051983	0.173
GO:0070198	0.173
GO:0070593	0.173
GO:2001241	0.173
GO:0002694	0.174
GO:0031023	0.174
GO:0001754	0.175
GO:0042074	0.175
GO:0045143	0.175
GO:0090100	0.175
GO:0044154	0.176
GO:0060333	0.176
GO:0002244	0.177
GO:0050768	0.177
GO:0071560	0.177
GO:0002164	0.178
GO:0002573	0.178
GO:0002687	0.178
GO:0006811	0.178
GO:0007185	0.178
GO:0007314	0.178
GO:0010770	0.178
GO:0010940	0.178
GO:0071459	0.178
GO:0098660	0.178
GO:1901099	0.178
GO:1902414	0.178
GO:1902680	0.178
GO:2001240	0.178
GO:0002698	0.179
GO:0048546	0.179
GO:0003356	0.18
GO:0007169	0.18
GO:0045003	0.18
GO:0046665	0.18
GO:0071417	0.18
GO:1905242	0.18
GO:1905938	0.18
GO:0032224	0.181
GO:0034219	0.181
GO:0045646	0.181
GO:0120031	0.182
GO:0019372	0.183
GO:0070562	0.183
GO:1902407	0.183
GO:1903475	0.183
GO:1905448	0.183
GO:0002764	0.184
GO:0007606	0.184
GO:0044092	0.184
GO:0051347	0.184
GO:0005796	0.186
GO:0031410	0.186
GO:0032970	0.187
GO:0033227	0.187
GO:0045740	0.187
GO:0000127	0.188
GO:0000785	0.188
GO:0016323	0.188
GO:0030990	0.188
GO:0030991	0.188
GO:0043588	0.188
GO:0055037	0.188
GO:0062023	0.188
GO:0071482	0.188
GO:0097708	0.188
GO:0003344	0.191
GO:0006793	0.191
GO:0007158	0.191
GO:0010765	0.191
GO:0032351	0.191
GO:0042743	0.191
GO:0051663	0.191
GO:0060967	0.191
GO:0061038	0.191
GO:0090175	0.191
GO:0001578	0.192
GO:0003050	0.192
GO:0006313	0.192
GO:0009855	0.192
GO:0030703	0.192
GO:0031345	0.192
GO:0031400	0.192
GO:0032196	0.192
GO:0033860	0.192
GO:0033864	0.192
GO:0035848	0.192
GO:0042129	0.192
GO:0045860	0.192
GO:0048585	0.192
GO:0050941	0.192
GO:0051249	0.192
GO:0051641	0.192
GO:0070106	0.192
GO:0070757	0.192
GO:0099537	0.192
GO:0018209	0.193
GO:0048311	0.193
GO:0048593	0.193
GO:1904748	0.193
GO:0030029	0.196
GO:0051052	0.196
GO:0006749	0.197
GO:0007030	0.197
GO:0010894	0.197
GO:0030155	0.197
GO:0035096	0.197
GO:0045478	0.197
GO:0046503	0.197
GO:0048133	0.197
GO:0090279	0.197
GO:0098760	0.197
GO:0098761	0.197
GO:2000404	0.197
GO:2000514	0.197
GO:2001257	0.197
GO:0002396	0.198
GO:0002397	0.198
GO:0002501	0.198
GO:0002502	0.198
GO:0002676	0.198
GO:0002678	0.198
GO:0007602	0.198
GO:0014028	0.198
GO:0032870	0.198
GO:0050891	0.198
GO:0060173	0.198
GO:0072717	0.198
GO:0090288	0.198
GO:1902600	0.198
GO:1905796	0.198
GO:1905798	0.198
GO:1905799	0.198
GO:1905801	0.198
GO:0002040	0.199
GO:0008589	0.199
GO:0009583	0.199
GO:0009649	0.199
GO:0010256	0.199
GO:0031328	0.199
GO:0034762	0.199
GO:0035020	0.199
GO:0036119	0.199
GO:0043537	0.199
GO:0048002	0.199
GO:0061351	0.199
GO:0071479	0.199
GO:0072148	0.199
GO:1901990	0.199
GO:0005704	0.201
GO:0008356	0.201
GO:0008630	0.201
GO:0042749	0.201
GO:0000711	0.202
GO:0003015	0.202
GO:0007162	0.202
GO:0007377	0.202
GO:0009303	0.202
GO:0030517	0.202
GO:0032102	0.202
GO:0032353	0.202
GO:0035166	0.202
GO:0043150	0.202
GO:0046864	0.202
GO:0046865	0.202
GO:0050777	0.202
GO:0050911	0.202
GO:0055085	0.202
GO:0060269	0.202
GO:0060341	0.202
GO:1905330	0.202
GO:2000254	0.202
GO:2001260	0.202
GO:0006954	0.203
GO:0051173	0.203
GO:0001952	0.204
GO:0001974	0.205
GO:0006302	0.205
GO:0009799	0.205
GO:0009893	0.205
GO:0034501	0.205
GO:0043067	0.205
GO:0099536	0.205
GO:1903083	0.205
GO:0005768	0.206
GO:0007422	0.206
GO:0009898	0.206
GO:0016234	0.206
GO:0016235	0.206
GO:0019233	0.206
GO:0030537	0.206
GO:0031982	0.206
GO:0033045	0.206
GO:0035183	0.206
GO:0043296	0.206
GO:0045017	0.206
GO:0045927	0.206
GO:0050900	0.206
GO:0097546	0.206
GO:0097574	0.206
GO:1903708	0.206
GO:1904396	0.206
GO:0032459	0.208
GO:0032587	0.208
GO:0002673	0.209
GO:0006810	0.209
GO:0007179	0.209
GO:0008039	0.209
GO:0009996	0.209
GO:0010766	0.209
GO:0031077	0.209
GO:0032253	0.209
GO:0032496	0.209
GO:0034502	0.209
GO:0036120	0.209
GO:0036369	0.209
GO:0038027	0.209
GO:0042921	0.209
GO:0043085	0.209
GO:0043277	0.209
GO:0046154	0.209
GO:0048807	0.209
GO:0051053	0.209
GO:0060295	0.209
GO:0070160	0.209
GO:0071896	0.209
GO:0090030	0.209
GO:0099519	0.209
GO:1901950	0.209
GO:1902019	0.209
GO:1902498	0.209
GO:1905818	0.209
GO:1905832	0.209
GO:1990138	0.209
GO:0002011	0.211
GO:0010522	0.211
GO:0018022	0.211
GO:0050714	0.212
GO:0016050	0.213
GO:0015630	0.214
GO:0019748	0.214
GO:0045793	0.217
GO:0033002	0.218
GO:0040015	0.218
GO:0045823	0.218
GO:0098662	0.218
GO:1903531	0.218
GO:1904064	0.219
GO:0002700	0.22
GO:0006383	0.22
GO:0006796	0.22
GO:0007306	0.22
GO:0007564	0.22
GO:0015872	0.22
GO:0030728	0.22
GO:0030950	0.22
GO:0090169	0.22
GO:1901987	0.22
GO:0006403	0.221
GO:0008358	0.221
GO:0014912	0.221
GO:0022416	0.221
GO:0042590	0.221
GO:0070372	0.221
GO:0090263	0.221
GO:0110053	0.221
GO:0060100	0.222
GO:1905155	0.222
GO:0003206	0.224
GO:0016572	0.224
GO:0019884	0.224
GO:0030041	0.224
GO:0034644	0.224
GO:0090278	0.224
GO:0097067	0.224
GO:1903828	0.225
GO:0198738	0.226
GO:0005918	0.227
GO:0007447	0.227
GO:0001703	0.228
GO:0010004	0.228
GO:0030141	0.228
GO:0031057	0.228
GO:1903421	0.228
GO:0007056	0.229
GO:0010644	0.229
GO:0016198	0.229
GO:0019229	0.229
GO:0030307	0.229
GO:0034162	0.229
GO:0034767	0.229
GO:0042063	0.229
GO:0045450	0.229
GO:0046578	0.229
GO:0048082	0.229
GO:0050803	0.229
GO:0060048	0.229
GO:0061065	0.229
GO:1901888	0.229
GO:2000406	0.229
GO:0000724	0.23
GO:0000725	0.23
GO:0006122	0.23
GO:0021551	0.23
GO:0045214	0.23
GO:0045944	0.23
GO:0072529	0.23
GO:0002474	0.234
GO:0004930	0.234
GO:0006690	0.234
GO:0009891	0.234
GO:0010557	0.234
GO:0030215	0.234
GO:0034134	0.234
GO:0035001	0.234
GO:0042730	0.234
GO:0042758	0.234
GO:0043548	0.234
GO:0045939	0.234
GO:0048899	0.234
GO:0050690	0.234
GO:0060035	0.234
GO:0061366	0.234
GO:0061368	0.234
GO:0072560	0.234
GO:0099633	0.234
GO:0099645	0.234
GO:1901652	0.234
GO:2000078	0.234
GO:0000791	0.235
GO:0042585	0.235
GO:0040029	0.236
GO:0002253	0.237
GO:0008348	0.237
GO:0016485	0.237
GO:0030707	0.237
GO:0034103	0.237
GO:0046661	0.237
GO:0048512	0.237
GO:0061326	0.237
GO:0071480	0.237
GO:0090303	0.237
GO:0030723	0.238
GO:0032462	0.238
GO:0035160	0.238
GO:0050863	0.238
GO:0050905	0.24
GO:0018212	0.241
GO:0003012	0.242
GO:0035070	0.242
GO:0045786	0.242
GO:0071407	0.242
GO:2000677	0.242
GO:0001892	0.243
GO:0002177	0.243
GO:0002920	0.243
GO:0005952	0.243
GO:0007398	0.243
GO:0007616	0.243
GO:0008154	0.243
GO:0008219	0.243
GO:0010633	0.243
GO:0030301	0.243
GO:0031256	0.243
GO:0032956	0.243
GO:0033077	0.243
GO:0035324	0.243
GO:0045666	0.243
GO:0046634	0.243
GO:1904356	0.243
GO:0000212	0.244
GO:0000741	0.244
GO:0001523	0.244
GO:0002065	0.244
GO:0002437	0.244
GO:0002478	0.244
GO:0003161	0.244
GO:0005513	0.244
GO:0007344	0.244
GO:0007415	0.244
GO:0007604	0.244
GO:0008643	0.244
GO:0009648	0.244
GO:0010529	0.244
GO:0016340	0.244
GO:0018158	0.244
GO:0019882	0.244
GO:0030852	0.244
GO:0031507	0.244
GO:0033599	0.244
GO:0035019	0.244
GO:0035022	0.244
GO:0035186	0.244
GO:0035332	0.244
GO:0035723	0.244
GO:0039533	0.244
GO:0046466	0.244
GO:0046680	0.244
GO:0048021	0.244
GO:0048148	0.244
GO:0050748	0.244
GO:0051045	0.244
GO:0051645	0.244
GO:0055078	0.244
GO:0060047	0.244
GO:0060081	0.244
GO:0060283	0.244
GO:0060288	0.244
GO:0060548	0.244
GO:0061387	0.244
GO:0071350	0.244
GO:0086064	0.244
GO:0090166	0.244
GO:0090231	0.244
GO:0090266	0.244
GO:0090276	0.244
GO:0140056	0.244
GO:1900223	0.244
GO:1900246	0.244
GO:1900376	0.244
GO:1903034	0.244
GO:1903169	0.244
GO:1903504	0.244
GO:1990164	0.244
GO:2000173	0.244
GO:2000480	0.244
GO:0001817	0.245
GO:0034330	0.245
GO:0055082	0.245
GO:0002793	0.246
GO:0030509	0.246
GO:0021538	0.248
GO:0033993	0.248
GO:0036342	0.248
GO:0045229	0.248
GO:0051282	0.248
GO:0098609	0.248
GO:1904376	0.248
GO:0002697	0.25
GO:0002730	0.25
GO:0002731	0.25
GO:0002826	0.25
GO:0002904	0.25
GO:0003230	0.25
GO:0003312	0.25
GO:0003326	0.25
GO:0003327	0.25
GO:0003329	0.25
GO:0003383	0.25
GO:0007187	0.25
GO:0007443	0.25
GO:0007605	0.25
GO:0016543	0.25
GO:0019221	0.25
GO:0022408	0.25
GO:0030316	0.25
GO:0031325	0.25
GO:0031929	0.25
GO:0031959	0.25
GO:0032829	0.25
GO:0033563	0.25
GO:0034050	0.25
GO:0035010	0.25
GO:0035167	0.25
GO:0035406	0.25
GO:0035409	0.25
GO:0035771	0.25
GO:0038113	0.25
GO:0038114	0.25
GO:0038155	0.25
GO:0040014	0.25
GO:0042771	0.25
GO:0043550	0.25
GO:0045219	0.25
GO:0045221	0.25
GO:0045626	0.25
GO:0045687	0.25
GO:0046637	0.25
GO:0046641	0.25
GO:0048562	0.25
GO:0050771	0.25
GO:0051056	0.25
GO:0051301	0.25
GO:0051302	0.25
GO:0060021	0.25
GO:0060413	0.25
GO:0060537	0.25
GO:0060580	0.25
GO:0060840	0.25
GO:0071104	0.25
GO:0071355	0.25
GO:0090344	0.25
GO:0098756	0.25
GO:0098757	0.25
GO:0099068	0.25
GO:1901019	0.25
GO:1902724	0.25
GO:1902728	0.25
GO:1903420	0.25
GO:1903580	0.25
GO:1903618	0.25
GO:1903620	0.25
GO:1904377	0.25
GO:2000737	0.25
GO:2000811	0.25
GO:2001252	0.25
GO:0012501	0.252
GO:0016570	0.252
GO:0022405	0.252
GO:0002708	0.255
GO:0007304	0.255
GO:0009793	0.255
GO:0010154	0.255
GO:0023021	0.255
GO:0032753	0.255
GO:0042690	0.255
GO:0045601	0.255
GO:0048023	0.255
GO:0048316	0.255
GO:0097324	0.255
GO:1900378	0.255
GO:1902746	0.255
GO:1902748	0.255
GO:1903553	0.255
GO:1904327	0.255
GO:1904379	0.255
GO:2001256	0.255
GO:0008586	0.256
GO:0032886	0.256
GO:0050728	0.259
GO:0051293	0.259
GO:0062207	0.259
GO:0070193	0.259
GO:0090322	0.259
GO:0006644	0.26
GO:0007000	0.26
GO:0012505	0.26
GO:0030516	0.26
GO:0040003	0.26
GO:0042387	0.26
GO:0070142	0.26
GO:0071318	0.26
GO:0072327	0.26
GO:0110011	0.26
GO:2000095	0.26
GO:2000651	0.26
GO:0000794	0.261
GO:0001953	0.261
GO:0007310	0.261
GO:0032222	0.261
GO:0035162	0.261
GO:0042059	0.261
GO:0043228	0.261
GO:0043232	0.261
GO:0045202	0.261
GO:1901185	0.261
GO:1901976	0.261
GO:1902751	0.261
GO:0019751	0.263
GO:0035116	0.263
GO:0042633	0.263
GO:0043201	0.263
GO:0044728	0.263
GO:0045931	0.263
GO:0050817	0.263
GO:0050868	0.263
GO:0060045	0.263
GO:0071242	0.263
GO:0099172	0.263
GO:1903522	0.263
GO:0031379	0.264
GO:0006692	0.265
GO:0006693	0.265
GO:0007193	0.265
GO:0030539	0.265
GO:0042307	0.265
GO:0046426	0.265
GO:0048771	0.265
GO:1904809	0.265
GO:1904893	0.265
GO:0007051	0.266
GO:0007450	0.266
GO:0009968	0.266
GO:0010977	0.266
GO:0032868	0.266
GO:0060828	0.266
GO:0090101	0.266
GO:1905879	0.266
GO:0014015	0.267
GO:1902903	0.267
GO:0043297	0.268
GO:0006285	0.27
GO:0008360	0.27
GO:0018105	0.27
GO:0018108	0.27
GO:0019377	0.27
GO:0032386	0.27
GO:0034199	0.27
GO:0035026	0.27
GO:0042060	0.27
GO:0043153	0.27
GO:0043370	0.27
GO:0050866	0.27
GO:0060561	0.27
GO:0060712	0.27
GO:0061063	0.27
GO:0070672	0.27
GO:0090232	0.27
GO:0090235	0.27
GO:0090267	0.27
GO:1903423	0.27
GO:1904801	0.27
GO:1905114	0.27
GO:1905314	0.27
GO:0006323	0.271
GO:0007622	0.271
GO:0051491	0.272
GO:0033145	0.273
GO:0051169	0.273
GO:0071712	0.273
GO:1990840	0.273
GO:1990858	0.273
GO:0001501	0.275
GO:0006915	0.275
GO:0007392	0.275
GO:0007538	0.275
GO:0018193	0.275
GO:0031532	0.275
GO:0070316	0.275
GO:2000279	0.275
GO:0000395	0.276
GO:0000454	0.276
GO:0001582	0.276
GO:0001933	0.276
GO:0001942	0.276
GO:0002071	0.276
GO:0002757	0.276
GO:0006304	0.276
GO:0006772	0.276
GO:0007098	0.276
GO:0007286	0.276
GO:0007426	0.276
GO:0007490	0.276
GO:0007620	0.276
GO:0009826	0.276
GO:0010528	0.276
GO:0010847	0.276
GO:0010971	0.276
GO:0014842	0.276
GO:0014911	0.276
GO:0016339	0.276
GO:0016571	0.276
GO:0019087	0.276
GO:0019376	0.276
GO:0019858	0.276
GO:0021522	0.276
GO:0021543	0.276
GO:0021954	0.276
GO:0021986	0.276
GO:0030099	0.276
GO:0030853	0.276
GO:0031349	0.276
GO:0032105	0.276
GO:0032108	0.276
GO:0033504	0.276
GO:0033559	0.276
GO:0033615	0.276
GO:0034341	0.276
GO:0035071	0.276
GO:0035106	0.276
GO:0035298	0.276
GO:0035335	0.276
GO:0035494	0.276
GO:0035845	0.276
GO:0036445	0.276
GO:0040026	0.276
GO:0040034	0.276
GO:0042247	0.276
GO:0042403	0.276
GO:0042454	0.276
GO:0042455	0.276
GO:0042682	0.276
GO:0042724	0.276
GO:0043101	0.276
GO:0043282	0.276
GO:0044091	0.276
GO:0044258	0.276
GO:0044805	0.276
GO:0046663	0.276
GO:0046866	0.276
GO:0046867	0.276
GO:0046888	0.276
GO:0048260	0.276
GO:0048387	0.276
GO:0050772	0.276
GO:0051012	0.276
GO:0051236	0.276
GO:0051279	0.276
GO:0051788	0.276
GO:0055057	0.276
GO:0055111	0.276
GO:0055118	0.276
GO:0060005	0.276
GO:0060022	0.276
GO:0060034	0.276
GO:0060099	0.276
GO:0060135	0.276
GO:0061336	0.276
GO:0071326	0.276
GO:0072338	0.276
GO:0072574	0.276
GO:0072575	0.276
GO:0090119	0.276
GO:0090527	0.276
GO:0097401	0.276
GO:0097498	0.276
GO:0097742	0.276
GO:0098535	0.276
GO:0106036	0.276
GO:1900221	0.276
GO:1900244	0.276
GO:1902435	0.276
GO:1905515	0.276
GO:1905937	0.276
GO:1990248	0.276
GO:2000172	0.276
GO:2000255	0.276
GO:2000381	0.276
GO:2000759	0.276
GO:2000761	0.276
GO:2001198	0.276
GO:2001200	0.276
GO:0044297	0.277
GO:0097125	0.277
GO:0097575	0.277
GO:1901653	0.277
GO:0044093	0.278
GO:0052547	0.278
GO:0042110	0.279
GO:0071466	0.279
GO:0002718	0.28
GO:0009584	0.28
GO:0051101	0.28
GO:0097104	0.28
GO:0001818	0.281
GO:0032268	0.281
GO:0042759	0.282
GO:0043547	0.282
GO:0045589	0.282
GO:0072176	0.282
GO:2000209	0.282
GO:2000241	0.282
GO:2000772	0.282
GO:0000221	0.283
GO:0005705	0.283
GO:0005911	0.283
GO:0031970	0.283
GO:0033180	0.283
GO:0035868	0.283
GO:0060191	0.283
GO:0070161	0.283
GO:0097060	0.283
GO:0048545	0.284
GO:0007282	0.285
GO:0009949	0.285
GO:0060872	0.285
GO:0080134	0.285
GO:0001938	0.286
GO:0005319	0.286
GO:0019899	0.286
GO:0030239	0.286
GO:0009266	0.287
GO:0005903	0.288
GO:0001935	0.289
GO:0002824	0.289
GO:0007596	0.289
GO:0021955	0.289
GO:0032204	0.289
GO:0032944	0.289
GO:0045167	0.289
GO:0050670	0.289
GO:0050778	0.289
GO:0050867	0.289
GO:0051304	0.289
GO:0051653	0.289
GO:0051656	0.289
GO:0055007	0.289
GO:0070663	0.289
GO:0090224	0.289
GO:0090329	0.289
GO:0098728	0.289
GO:2000104	0.289
GO:0001101	0.29
GO:0022406	0.29
GO:0002833	0.291
GO:0006633	0.291
GO:0006638	0.291
GO:0006639	0.291
GO:0007259	0.291
GO:0008277	0.291
GO:0009404	0.291
GO:0009629	0.291
GO:0031667	0.291
GO:0034122	0.291
GO:0035126	0.291
GO:0035149	0.291
GO:0035285	0.291
GO:0036011	0.291
GO:0040021	0.291
GO:0045448	0.291
GO:0048488	0.291
GO:0048805	0.291
GO:0050765	0.291
GO:0060465	0.291
GO:0060997	0.291
GO:0097696	0.291
GO:0098534	0.291
GO:0140238	0.291
GO:1903204	0.291
GO:1903426	0.291
GO:1903533	0.291
GO:1904035	0.291
GO:0030027	0.292
GO:0005927	0.293
GO:0045334	0.293
GO:0007188	0.294
GO:0005685	0.295
GO:0005856	0.295
GO:0030496	0.295
GO:0031252	0.295
GO:0042770	0.296
GO:0001773	0.297
GO:0001775	0.297
GO:0002643	0.297
GO:0007519	0.297
GO:0010035	0.297
GO:0010563	0.297
GO:0010815	0.297
GO:0030278	0.297
GO:0043200	0.297
GO:0043983	0.297
GO:0045936	0.297
GO:0060304	0.297
GO:0070528	0.297
GO:1901163	0.297
GO:1905868	0.297
GO:0006812	0.298
GO:0009611	0.298
GO:0016246	0.298
GO:0032463	0.298
GO:0033198	0.298
GO:0048070	0.298
GO:0048190	0.298
GO:0048671	0.298
GO:0060019	0.298
GO:0120305	0.298
GO:1903077	0.298
GO:0046425	0.3
GO:1904892	0.3
GO:0002759	0.301
GO:0032922	0.301
GO:0035262	0.301
GO:0042176	0.301
GO:0043409	0.301
GO:0055006	0.301
GO:1903037	0.301
GO:1901654	0.303
GO:0000083	0.305
GO:0001763	0.305
GO:0006606	0.305
GO:0007599	0.305
GO:0019725	0.305
GO:0035914	0.305
GO:0043069	0.305
GO:0046827	0.305
GO:0048846	0.305
GO:0061138	0.305
GO:0098813	0.305
GO:1902284	0.305
GO:0031056	0.306
GO:1903649	0.306
GO:1905153	0.306
GO:0007465	0.309
GO:0015988	0.309
GO:0032460	0.309
GO:0034764	0.309
GO:0042981	0.309
GO:0009954	0.31
GO:0021872	0.31
GO:0106037	0.31
GO:0002252	0.311
GO:0002685	0.311
GO:0007129	0.311
GO:0007277	0.311
GO:0007403	0.311
GO:0007414	0.311
GO:0008406	0.311
GO:0009589	0.311
GO:0010880	0.311
GO:0018242	0.311
GO:0021761	0.311
GO:0030210	0.311
GO:0031000	0.311
GO:0031445	0.311
GO:0032147	0.311
GO:0032387	0.311
GO:0034105	0.311
GO:0035137	0.311
GO:0036270	0.311
GO:0036465	0.311
GO:0040040	0.311
GO:0042149	0.311
GO:0042689	0.311
GO:0048548	0.311
GO:0048670	0.311
GO:0051055	0.311
GO:0051307	0.311
GO:0051384	0.311
GO:0051967	0.311
GO:0060581	0.311
GO:0061333	0.311
GO:0070669	0.311
GO:0071352	0.311
GO:0098655	0.311
GO:0120261	0.311
GO:1900227	0.311
GO:2001228	0.311
GO:0005750	0.312
GO:0009743	0.312
GO:0030659	0.312
GO:0036064	0.312
GO:0045275	0.312
GO:0098552	0.312
GO:0000723	0.313
GO:0005905	0.313
GO:0030122	0.313
GO:0033268	0.313
GO:0002016	0.314
GO:0002479	0.314
GO:0002507	0.314
GO:0006978	0.314
GO:0007499	0.314
GO:0016204	0.314
GO:0021515	0.314
GO:0030449	0.314
GO:0031117	0.314
GO:0032887	0.314
GO:0034063	0.314
GO:0035075	0.314
GO:0035190	0.314
GO:0035269	0.314
GO:0035904	0.314
GO:0042052	0.314
GO:0042660	0.314
GO:0042772	0.314
GO:0044030	0.314
GO:0045591	0.314
GO:0046434	0.314
GO:0048213	0.314
GO:0055119	0.314
GO:0060142	0.314
GO:0060149	0.314
GO:0060218	0.314
GO:0061094	0.314
GO:0061096	0.314
GO:0070105	0.314
GO:0070121	0.314
GO:0071377	0.314
GO:0072720	0.314
GO:0072739	0.314
GO:0093002	0.314
GO:0098581	0.314
GO:0098773	0.314
GO:1900245	0.314
GO:1901291	0.314
GO:1901685	0.314
GO:1901687	0.314
GO:1902041	0.314
GO:1902436	0.314
GO:1902499	0.314
GO:1902992	0.314
GO:1903035	0.314
GO:1903038	0.314
GO:1903319	0.314
GO:2000257	0.314
GO:2000278	0.314
GO:2000812	0.314
GO:0009125	0.315
GO:0009158	0.315
GO:0010840	0.315
GO:0019102	0.315
GO:0021508	0.315
GO:0031118	0.315
GO:0031503	0.315
GO:0032024	0.315
GO:0033505	0.315
GO:0043970	0.315
GO:0048102	0.315
GO:0048659	0.315
GO:0048892	0.315
GO:0051966	0.315
GO:0071447	0.315
GO:0071484	0.315
GO:0072708	0.315
GO:0098885	0.315
GO:1900180	0.315
GO:1901387	0.315
GO:1903364	0.315
GO:2001234	0.315
GO:0021537	0.316
GO:0032200	0.316
GO:0044300	0.316
GO:0048679	0.316
GO:0070570	0.316
[truncated: 4,271 more rows]
