# Supplementary material for: Parallel and convergent genomic changes underlie independent subterranean colonization across beetles
Source: Nat Commun. 2023 Jun 29;14:3842. doi: 10.1038/s41467-023-39603-1 (PMC10310748; doi:10.1038/s41467-023-39603-1)
Supplement: Supplementary file 13 — Source Data [file 41467_2023_39603_MOESM13_ESM.zip › Source_Data_Figures_github/Source_data_2/Fig2b_GOenrichment_treemaps/Ancestral_Hydroporini_LOST_REVIGO_OK.txt]

GO:0000003	1.0
GO:0000049	1.0
GO:0000076	1.0
GO:0000077	1.0
GO:0000079	1.0
GO:0000082	1.0
GO:0000083	1.0
GO:0000086	1.0
GO:0000097	1.0
GO:0000117	1.0
GO:0000118	1.0
GO:0000120	1.0
GO:0000122	1.0
GO:0000139	1.0
GO:0000151	1.0
GO:0000152	1.0
GO:0000166	1.0
GO:0000175	1.0
GO:0000212	1.0
GO:0000226	1.0
GO:0000228	1.0
GO:0000245	1.0
GO:0000255	1.0
GO:0000278	1.0
GO:0000280	1.0
GO:0000287	1.0
GO:0000289	1.0
GO:0000307	1.0
GO:0000323	1.0
GO:0000346	1.0
GO:0000380	1.0
GO:0000381	1.0
GO:0000428	1.0
GO:0000447	1.0
GO:0000451	1.0
GO:0000472	1.0
GO:0000478	1.0
GO:0000479	1.0
GO:0000480	1.0
GO:0000495	1.0
GO:0000706	1.0
GO:0000712	1.0
GO:0000724	1.0
GO:0000725	1.0
GO:0000729	1.0
GO:0000741	1.0
GO:0000768	1.0
GO:0000785	1.0
GO:0000791	1.0
GO:0000793	1.0
GO:0000794	1.0
GO:0000795	1.0
GO:0000800	1.0
GO:0000803	1.0
GO:0000808	1.0
GO:0000813	1.0
GO:0000900	1.0
GO:0000904	1.0
GO:0000922	1.0
GO:0000930	1.0
GO:0000931	1.0
GO:0000932	1.0
GO:0000966	1.0
GO:0000967	1.0
GO:0000972	1.0
GO:0000976	1.0
GO:0000977	1.0
GO:0000978	1.0
GO:0000981	1.0
GO:0000987	1.0
GO:0000993	1.0
GO:0001046	1.0
GO:0001067	1.0
GO:0001098	1.0
GO:0001099	1.0
GO:0001163	1.0
GO:0001164	1.0
GO:0001178	1.0
GO:0001188	1.0
GO:0001216	1.0
GO:0001217	1.0
GO:0001221	1.0
GO:0001222	1.0
GO:0001223	1.0
GO:0001227	1.0
GO:0001228	1.0
GO:0001325	1.0
GO:0001501	1.0
GO:0001517	1.0
GO:0001533	1.0
GO:0001556	1.0
GO:0001595	1.0
GO:0001650	1.0
GO:0001653	1.0
GO:0001654	1.0
GO:0001655	1.0
GO:0001658	1.0
GO:0001669	1.0
GO:0001706	1.0
GO:0001708	1.0
GO:0001709	1.0
GO:0001710	1.0
GO:0001711	1.0
GO:0001714	1.0
GO:0001726	1.0
GO:0001741	1.0
GO:0001742	1.0
GO:0001744	1.0
GO:0001746	1.0
GO:0001759	1.0
GO:0001765	1.0
GO:0001786	1.0
GO:0001829	1.0
GO:0001831	1.0
GO:0001832	1.0
GO:0001834	1.0
GO:0001838	1.0
GO:0001841	1.0
GO:0001842	1.0
GO:0001843	1.0
GO:0001878	1.0
GO:0001886	1.0
GO:0001891	1.0
GO:0001894	1.0
GO:0001895	1.0
GO:0001917	1.0
GO:0001919	1.0
GO:0001921	1.0
GO:0001942	1.0
GO:0001961	1.0
GO:0001967	1.0
GO:0001990	1.0
GO:0002009	1.0
GO:0002020	1.0
GO:0002039	1.0
GO:0002053	1.0
GO:0002064	1.0
GO:0002068	1.0
GO:0002070	1.0
GO:0002074	1.0
GO:0002080	1.0
GO:0002081	1.0
GO:0002084	1.0
GO:0002088	1.0
GO:0002089	1.0
GO:0002093	1.0
GO:0002119	1.0
GO:0002121	1.0
GO:0002161	1.0
GO:0002164	1.0
GO:0002165	1.0
GO:0002177	1.0
GO:0002196	1.0
GO:0002276	1.0
GO:0002474	1.0
GO:0002478	1.0
GO:0002480	1.0
GO:0002483	1.0
GO:0002495	1.0
GO:0002504	1.0
GO:0002573	1.0
GO:0002682	1.0
GO:0002688	1.0
GO:0002690	1.0
GO:0002718	1.0
GO:0002720	1.0
GO:0002761	1.0
GO:0002762	1.0
GO:0002763	1.0
GO:0003002	1.0
GO:0003008	1.0
GO:0003013	1.0
GO:0003015	1.0
GO:0003044	1.0
GO:0003073	1.0
GO:0003085	1.0
GO:0003100	1.0
GO:0003156	1.0
GO:0003205	1.0
GO:0003215	1.0
GO:0003221	1.0
GO:0003222	1.0
GO:0003223	1.0
GO:0003226	1.0
GO:0003264	1.0
GO:0003266	1.0
GO:0003279	1.0
GO:0003309	1.0
GO:0003323	1.0
GO:0003337	1.0
GO:0003338	1.0
GO:0003381	1.0
GO:0003382	1.0
GO:0003384	1.0
GO:0003399	1.0
GO:0003404	1.0
GO:0003674	1.0
GO:0003676	1.0
GO:0003677	1.0
GO:0003678	1.0
GO:0003682	1.0
GO:0003684	1.0
GO:0003690	1.0
GO:0003700	1.0
GO:0003712	1.0
GO:0003713	1.0
GO:0003714	1.0
GO:0003723	1.0
GO:0003724	1.0
GO:0003727	1.0
GO:0003729	1.0
GO:0003730	1.0
GO:0003735	1.0
GO:0003743	1.0
GO:0003779	1.0
GO:0003785	1.0
GO:0003824	1.0
GO:0003842	1.0
GO:0003877	1.0
GO:0003987	1.0
GO:0004109	1.0
GO:0004133	1.0
GO:0004134	1.0
GO:0004135	1.0
GO:0004175	1.0
GO:0004177	1.0
GO:0004197	1.0
GO:0004222	1.0
GO:0004324	1.0
GO:0004367	1.0
GO:0004368	1.0
GO:0004386	1.0
GO:0004407	1.0
GO:0004439	1.0
GO:0004445	1.0
GO:0004497	1.0
GO:0004502	1.0
GO:0004518	1.0
GO:0004519	1.0
GO:0004520	1.0
GO:0004527	1.0
GO:0004532	1.0
GO:0004535	1.0
GO:0004536	1.0
GO:0004540	1.0
GO:0004553	1.0
GO:0004568	1.0
GO:0004594	1.0
GO:0004620	1.0
GO:0004622	1.0
GO:0004623	1.0
GO:0004642	1.0
GO:0004652	1.0
GO:0004672	1.0
GO:0004674	1.0
GO:0004693	1.0
GO:0004707	1.0
GO:0004709	1.0
GO:0004721	1.0
GO:0004725	1.0
GO:0004812	1.0
GO:0004813	1.0
GO:0004824	1.0
GO:0004842	1.0
GO:0004843	1.0
GO:0004846	1.0
GO:0004857	1.0
GO:0004866	1.0
GO:0004867	1.0
GO:0004869	1.0
GO:0004879	1.0
GO:0004888	1.0
GO:0004930	1.0
GO:0005080	1.0
GO:0005085	1.0
GO:0005096	1.0
GO:0005102	1.0
GO:0005104	1.0
GO:0005112	1.0
GO:0005126	1.0
GO:0005138	1.0
GO:0005149	1.0
GO:0005151	1.0
GO:0005154	1.0
GO:0005164	1.0
GO:0005178	1.0
GO:0005198	1.0
GO:0005200	1.0
GO:0005201	1.0
GO:0005212	1.0
GO:0005214	1.0
GO:0005215	1.0
GO:0005216	1.0
GO:0005217	1.0
GO:0005246	1.0
GO:0005253	1.0
GO:0005254	1.0
GO:0005261	1.0
GO:0005262	1.0
GO:0005267	1.0
GO:0005319	1.0
GO:0005342	1.0
GO:0005385	1.0
GO:0005391	1.0
GO:0005488	1.0
GO:0005496	1.0
GO:0005501	1.0
GO:0005504	1.0
GO:0005506	1.0
GO:0005509	1.0
GO:0005515	1.0
GO:0005516	1.0
GO:0005524	1.0
GO:0005543	1.0
GO:0005546	1.0
GO:0005547	1.0
GO:0005575	1.0
GO:0005576	1.0
GO:0005581	1.0
GO:0005604	1.0
GO:0005615	1.0
GO:0005622	1.0
GO:0005634	1.0
GO:0005635	1.0
GO:0005654	1.0
GO:0005657	1.0
GO:0005664	1.0
GO:0005667	1.0
GO:0005668	1.0
GO:0005669	1.0
GO:0005681	1.0
GO:0005682	1.0
GO:0005694	1.0
GO:0005700	1.0
GO:0005705	1.0
GO:0005730	1.0
GO:0005737	1.0
GO:0005739	1.0
GO:0005740	1.0
GO:0005741	1.0
GO:0005743	1.0
GO:0005758	1.0
GO:0005759	1.0
GO:0005764	1.0
GO:0005765	1.0
GO:0005766	1.0
GO:0005768	1.0
GO:0005769	1.0
GO:0005770	1.0
GO:0005773	1.0
GO:0005774	1.0
GO:0005776	1.0
GO:0005777	1.0
GO:0005782	1.0
GO:0005783	1.0
GO:0005788	1.0
GO:0005789	1.0
GO:0005790	1.0
GO:0005793	1.0
GO:0005794	1.0
GO:0005798	1.0
GO:0005801	1.0
GO:0005802	1.0
GO:0005811	1.0
GO:0005813	1.0
GO:0005814	1.0
GO:0005815	1.0
GO:0005819	1.0
GO:0005829	1.0
GO:0005840	1.0
GO:0005852	1.0
GO:0005856	1.0
GO:0005859	1.0
GO:0005863	1.0
GO:0005869	1.0
GO:0005874	1.0
GO:0005875	1.0
GO:0005876	1.0
GO:0005882	1.0
GO:0005884	1.0
GO:0005886	1.0
GO:0005887	1.0
GO:0005901	1.0
GO:0005903	1.0
GO:0005905	1.0
GO:0005911	1.0
GO:0005912	1.0
GO:0005915	1.0
GO:0005918	1.0
GO:0005923	1.0
GO:0005925	1.0
GO:0005929	1.0
GO:0005930	1.0
GO:0005938	1.0
GO:0005979	1.0
GO:0006030	1.0
GO:0006032	1.0
GO:0006040	1.0
GO:0006044	1.0
GO:0006063	1.0
GO:0006064	1.0
GO:0006066	1.0
GO:0006067	1.0
GO:0006069	1.0
GO:0006072	1.0
GO:0006083	1.0
GO:0006085	1.0
GO:0006110	1.0
GO:0006116	1.0
GO:0006127	1.0
GO:0006139	1.0
GO:0006140	1.0
GO:0006145	1.0
GO:0006188	1.0
GO:0006189	1.0
GO:0006195	1.0
GO:0006270	1.0
GO:0006275	1.0
GO:0006277	1.0
GO:0006302	1.0
GO:0006304	1.0
GO:0006309	1.0
GO:0006310	1.0
GO:0006325	1.0
GO:0006338	1.0
GO:0006349	1.0
GO:0006351	1.0
GO:0006352	1.0
GO:0006355	1.0
GO:0006357	1.0
GO:0006359	1.0
GO:0006366	1.0
GO:0006367	1.0
GO:0006376	1.0
GO:0006403	1.0
GO:0006406	1.0
GO:0006418	1.0
GO:0006419	1.0
GO:0006430	1.0
GO:0006448	1.0
GO:0006450	1.0
GO:0006476	1.0
GO:0006477	1.0
GO:0006479	1.0
GO:0006497	1.0
GO:0006506	1.0
GO:0006509	1.0
GO:0006541	1.0
GO:0006555	1.0
GO:0006560	1.0
GO:0006568	1.0
GO:0006569	1.0
GO:0006586	1.0
GO:0006644	1.0
GO:0006650	1.0
GO:0006654	1.0
GO:0006655	1.0
GO:0006658	1.0
GO:0006660	1.0
GO:0006664	1.0
GO:0006687	1.0
GO:0006700	1.0
GO:0006706	1.0
GO:0006707	1.0
GO:0006726	1.0
GO:0006727	1.0
GO:0006743	1.0
GO:0006744	1.0
GO:0006775	1.0
GO:0006782	1.0
GO:0006829	1.0
GO:0006851	1.0
GO:0006869	1.0
GO:0006898	1.0
GO:0006936	1.0
GO:0006939	1.0
GO:0006949	1.0
GO:0006959	1.0
GO:0006970	1.0
GO:0006973	1.0
GO:0006978	1.0
GO:0006984	1.0
GO:0007010	1.0
GO:0007019	1.0
GO:0007026	1.0
GO:0007031	1.0
GO:0007049	1.0
GO:0007051	1.0
GO:0007053	1.0
GO:0007056	1.0
GO:0007058	1.0
GO:0007059	1.0
GO:0007063	1.0
GO:0007076	1.0
GO:0007077	1.0
GO:0007093	1.0
GO:0007095	1.0
GO:0007098	1.0
GO:0007100	1.0
GO:0007127	1.0
GO:0007131	1.0
GO:0007135	1.0
GO:0007143	1.0
GO:0007144	1.0
GO:0007147	1.0
GO:0007158	1.0
GO:0007159	1.0
GO:0007166	1.0
GO:0007176	1.0
GO:0007178	1.0
GO:0007179	1.0
GO:0007196	1.0
GO:0007200	1.0
GO:0007213	1.0
GO:0007215	1.0
GO:0007216	1.0
GO:0007219	1.0
GO:0007223	1.0
GO:0007266	1.0
GO:0007275	1.0
GO:0007288	1.0
GO:0007290	1.0
GO:0007319	1.0
GO:0007320	1.0
GO:0007338	1.0
GO:0007339	1.0
GO:0007343	1.0
GO:0007344	1.0
GO:0007348	1.0
GO:0007350	1.0
GO:0007369	1.0
GO:0007379	1.0
GO:0007385	1.0
GO:0007389	1.0
GO:0007399	1.0
GO:0007405	1.0
GO:0007406	1.0
GO:0007416	1.0
GO:0007417	1.0
GO:0007420	1.0
GO:0007421	1.0
GO:0007422	1.0
GO:0007423	1.0
GO:0007424	1.0
GO:0007428	1.0
GO:0007429	1.0
GO:0007430	1.0
GO:0007431	1.0
GO:0007432	1.0
GO:0007438	1.0
GO:0007443	1.0
GO:0007444	1.0
GO:0007445	1.0
GO:0007447	1.0
GO:0007448	1.0
GO:0007449	1.0
GO:0007451	1.0
GO:0007458	1.0
GO:0007472	1.0
GO:0007474	1.0
GO:0007475	1.0
GO:0007476	1.0
GO:0007478	1.0
GO:0007479	1.0
GO:0007480	1.0
GO:0007481	1.0
GO:0007482	1.0
GO:0007486	1.0
GO:0007488	1.0
GO:0007492	1.0
GO:0007498	1.0
GO:0007501	1.0
GO:0007503	1.0
GO:0007506	1.0
GO:0007507	1.0
GO:0007512	1.0
GO:0007517	1.0
GO:0007518	1.0
GO:0007519	1.0
GO:0007522	1.0
GO:0007525	1.0
GO:0007526	1.0
GO:0007530	1.0
GO:0007538	1.0
GO:0007548	1.0
GO:0007549	1.0
GO:0007552	1.0
GO:0007560	1.0
GO:0007563	1.0
GO:0007565	1.0
GO:0007566	1.0
GO:0007591	1.0
GO:0007593	1.0
GO:0007605	1.0
GO:0007610	1.0
GO:0007611	1.0
GO:0007612	1.0
GO:0007613	1.0
GO:0007617	1.0
GO:0007618	1.0
GO:0007619	1.0
GO:0007620	1.0
GO:0007621	1.0
GO:0007622	1.0
GO:0007628	1.0
GO:0007631	1.0
GO:0007634	1.0
GO:0007635	1.0
GO:0007638	1.0
GO:0008010	1.0
GO:0008013	1.0
GO:0008015	1.0
GO:0008017	1.0
GO:0008021	1.0
GO:0008022	1.0
GO:0008047	1.0
GO:0008049	1.0
GO:0008052	1.0
GO:0008053	1.0
GO:0008055	1.0
GO:0008061	1.0
GO:0008063	1.0
GO:0008066	1.0
GO:0008081	1.0
GO:0008083	1.0
GO:0008090	1.0
GO:0008092	1.0
GO:0008094	1.0
GO:0008097	1.0
GO:0008134	1.0
GO:0008135	1.0
GO:0008138	1.0
GO:0008143	1.0
GO:0008146	1.0
GO:0008168	1.0
GO:0008170	1.0
GO:0008171	1.0
GO:0008173	1.0
GO:0008175	1.0
GO:0008186	1.0
GO:0008187	1.0
GO:0008188	1.0
GO:0008194	1.0
GO:0008200	1.0
GO:0008207	1.0
GO:0008213	1.0
GO:0008217	1.0
GO:0008233	1.0
GO:0008234	1.0
GO:0008235	1.0
GO:0008237	1.0
GO:0008238	1.0
GO:0008239	1.0
GO:0008242	1.0
GO:0008250	1.0
GO:0008252	1.0
GO:0008253	1.0
GO:0008266	1.0
GO:0008270	1.0
GO:0008276	1.0
GO:0008283	1.0
GO:0008289	1.0
GO:0008305	1.0
GO:0008306	1.0
GO:0008307	1.0
GO:0008324	1.0
GO:0008328	1.0
GO:0008343	1.0
GO:0008344	1.0
GO:0008347	1.0
GO:0008354	1.0
GO:0008355	1.0
GO:0008361	1.0
GO:0008406	1.0
GO:0008407	1.0
GO:0008408	1.0
GO:0008469	1.0
GO:0008474	1.0
GO:0008509	1.0
GO:0008514	1.0
GO:0008528	1.0
GO:0008543	1.0
GO:0008544	1.0
GO:0008554	1.0
GO:0008556	1.0
GO:0008582	1.0
GO:0008583	1.0
GO:0008584	1.0
GO:0008586	1.0
GO:0008592	1.0
GO:0008593	1.0
GO:0008594	1.0
GO:0008649	1.0
GO:0008654	1.0
GO:0008757	1.0
GO:0008821	1.0
GO:0008937	1.0
GO:0009020	1.0
GO:0009048	1.0
GO:0009055	1.0
GO:0009058	1.0
GO:0009059	1.0
GO:0009064	1.0
GO:0009067	1.0
GO:0009074	1.0
GO:0009086	1.0
GO:0009110	1.0
GO:0009310	1.0
GO:0009331	1.0
GO:0009395	1.0
GO:0009566	1.0
GO:0009595	1.0
GO:0009617	1.0
GO:0009620	1.0
GO:0009628	1.0
GO:0009635	1.0
GO:0009642	1.0
GO:0009646	1.0
GO:0009653	1.0
GO:0009755	1.0
GO:0009786	1.0
GO:0009790	1.0
GO:0009791	1.0
GO:0009792	1.0
GO:0009794	1.0
GO:0009880	1.0
GO:0009886	1.0
GO:0009887	1.0
GO:0009888	1.0
GO:0009889	1.0
GO:0009890	1.0
GO:0009891	1.0
GO:0009892	1.0
GO:0009893	1.0
GO:0009897	1.0
GO:0009898	1.0
GO:0009925	1.0
GO:0009946	1.0
GO:0009952	1.0
GO:0009954	1.0
GO:0009966	1.0
GO:0009968	1.0
GO:0009986	1.0
GO:0009988	1.0
GO:0009996	1.0
GO:0009997	1.0
GO:0010002	1.0
GO:0010008	1.0
GO:0010085	1.0
GO:0010160	1.0
GO:0010171	1.0
GO:0010172	1.0
GO:0010212	1.0
GO:0010248	1.0
GO:0010288	1.0
GO:0010314	1.0
GO:0010332	1.0
GO:0010389	1.0
GO:0010453	1.0
GO:0010454	1.0
GO:0010455	1.0
GO:0010458	1.0
GO:0010463	1.0
GO:0010468	1.0
GO:0010522	1.0
GO:0010524	1.0
GO:0010556	1.0
GO:0010557	1.0
GO:0010558	1.0
GO:0010564	1.0
GO:0010571	1.0
GO:0010574	1.0
GO:0010575	1.0
GO:0010586	1.0
GO:0010587	1.0
GO:0010604	1.0
GO:0010605	1.0
GO:0010613	1.0
GO:0010628	1.0
GO:0010629	1.0
GO:0010638	1.0
GO:0010639	1.0
GO:0010646	1.0
GO:0010648	1.0
GO:0010721	1.0
GO:0010724	1.0
GO:0010758	1.0
GO:0010759	1.0
GO:0010765	1.0
GO:0010771	1.0
GO:0010792	1.0
GO:0010813	1.0
GO:0010814	1.0
GO:0010815	1.0
GO:0010816	1.0
GO:0010821	1.0
GO:0010826	1.0
GO:0010832	1.0
GO:0010833	1.0
GO:0010837	1.0
GO:0010839	1.0
GO:0010840	1.0
GO:0010842	1.0
GO:0010876	1.0
GO:0010880	1.0
GO:0010883	1.0
GO:0010894	1.0
GO:0010918	1.0
GO:0010923	1.0
GO:0010944	1.0
GO:0010954	1.0
GO:0010955	1.0
GO:0010956	1.0
GO:0010957	1.0
GO:0010959	1.0
GO:0010962	1.0
GO:0010971	1.0
GO:0010972	1.0
GO:0010977	1.0
GO:0012502	1.0
GO:0012505	1.0
GO:0012506	1.0
GO:0014002	1.0
GO:0014009	1.0
GO:0014020	1.0
GO:0014048	1.0
GO:0014049	1.0
GO:0014067	1.0
GO:0014069	1.0
GO:0014701	1.0
GO:0014706	1.0
GO:0014732	1.0
GO:0014742	1.0
GO:0014812	1.0
GO:0014832	1.0
GO:0014842	1.0
GO:0014848	1.0
GO:0014857	1.0
GO:0014859	1.0
GO:0014887	1.0
GO:0014888	1.0
GO:0014889	1.0
GO:0014891	1.0
GO:0014899	1.0
GO:0014902	1.0
GO:0014904	1.0
GO:0015030	1.0
GO:0015039	1.0
GO:0015075	1.0
GO:0015079	1.0
GO:0015081	1.0
GO:0015085	1.0
GO:0015095	1.0
GO:0015103	1.0
GO:0015108	1.0
GO:0015171	1.0
GO:0015248	1.0
GO:0015267	1.0
GO:0015276	1.0
GO:0015278	1.0
GO:0015318	1.0
GO:0015399	1.0
GO:0015629	1.0
GO:0015630	1.0
GO:0015631	1.0
GO:0015645	1.0
GO:0015662	1.0
GO:0015693	1.0
GO:0015850	1.0
GO:0015888	1.0
GO:0015918	1.0
GO:0015926	1.0
GO:0015935	1.0
GO:0015936	1.0
GO:0015937	1.0
GO:0015939	1.0
GO:0015959	1.0
GO:0015960	1.0
GO:0015965	1.0
GO:0015966	1.0
GO:0016020	1.0
GO:0016021	1.0
GO:0016055	1.0
GO:0016063	1.0
GO:0016074	1.0
GO:0016127	1.0
GO:0016174	1.0
GO:0016202	1.0
GO:0016208	1.0
GO:0016234	1.0
GO:0016235	1.0
GO:0016241	1.0
GO:0016242	1.0
GO:0016247	1.0
GO:0016248	1.0
GO:0016251	1.0
GO:0016266	1.0
GO:0016273	1.0
GO:0016274	1.0
GO:0016278	1.0
GO:0016279	1.0
GO:0016298	1.0
GO:0016301	1.0
GO:0016303	1.0
GO:0016314	1.0
GO:0016318	1.0
GO:0016319	1.0
GO:0016321	1.0
GO:0016323	1.0
GO:0016324	1.0
GO:0016327	1.0
GO:0016330	1.0
GO:0016331	1.0
GO:0016332	1.0
GO:0016342	1.0
GO:0016360	1.0
GO:0016363	1.0
GO:0016405	1.0
GO:0016409	1.0
GO:0016423	1.0
GO:0016427	1.0
GO:0016435	1.0
GO:0016459	1.0
GO:0016460	1.0
GO:0016462	1.0
GO:0016486	1.0
GO:0016491	1.0
GO:0016499	1.0
GO:0016528	1.0
GO:0016529	1.0
GO:0016533	1.0
GO:0016538	1.0
GO:0016575	1.0
GO:0016581	1.0
GO:0016591	1.0
GO:0016592	1.0
GO:0016597	1.0
GO:0016600	1.0
GO:0016601	1.0
GO:0016604	1.0
GO:0016605	1.0
GO:0016607	1.0
GO:0016614	1.0
GO:0016616	1.0
GO:0016618	1.0
GO:0016627	1.0
GO:0016634	1.0
GO:0016645	1.0
GO:0016646	1.0
GO:0016651	1.0
GO:0016661	1.0
GO:0016663	1.0
GO:0016705	1.0
GO:0016706	1.0
GO:0016709	1.0
GO:0016730	1.0
GO:0016731	1.0
GO:0016740	1.0
GO:0016741	1.0
GO:0016746	1.0
GO:0016747	1.0
GO:0016757	1.0
GO:0016758	1.0
GO:0016763	1.0
GO:0016772	1.0
GO:0016773	1.0
GO:0016779	1.0
GO:0016782	1.0
GO:0016787	1.0
GO:0016788	1.0
GO:0016790	1.0
GO:0016791	1.0
GO:0016796	1.0
GO:0016798	1.0
GO:0016810	1.0
GO:0016811	1.0
GO:0016817	1.0
GO:0016818	1.0
GO:0016853	1.0
GO:0016860	1.0
GO:0016861	1.0
GO:0016874	1.0
GO:0016875	1.0
GO:0016877	1.0
GO:0016878	1.0
GO:0016879	1.0
GO:0016884	1.0
GO:0016887	1.0
GO:0016888	1.0
GO:0016889	1.0
GO:0016893	1.0
GO:0016894	1.0
GO:0016896	1.0
GO:0016900	1.0
GO:0016901	1.0
GO:0016922	1.0
GO:0017000	1.0
GO:0017022	1.0
GO:0017046	1.0
GO:0017053	1.0
GO:0017076	1.0
GO:0017080	1.0
GO:0017085	1.0
GO:0017089	1.0
GO:0017101	1.0
GO:0017108	1.0
GO:0017111	1.0
GO:0017133	1.0
GO:0017146	1.0
GO:0017171	1.0
GO:0017182	1.0
GO:0017183	1.0
GO:0017187	1.0
GO:0018023	1.0
GO:0018105	1.0
GO:0018107	1.0
GO:0018126	1.0
GO:0018130	1.0
GO:0018146	1.0
GO:0018195	1.0
GO:0018196	1.0
GO:0018197	1.0
GO:0018200	1.0
GO:0018202	1.0
GO:0018209	1.0
GO:0018210	1.0
GO:0018214	1.0
GO:0018216	1.0
GO:0018279	1.0
GO:0018345	1.0
GO:0019005	1.0
GO:0019079	1.0
GO:0019098	1.0
GO:0019205	1.0
GO:0019207	1.0
GO:0019209	1.0
GO:0019213	1.0
GO:0019216	1.0
GO:0019217	1.0
GO:0019219	1.0
GO:0019220	1.0
GO:0019222	1.0
GO:0019413	1.0
GO:0019428	1.0
GO:0019438	1.0
GO:0019509	1.0
GO:0019541	1.0
GO:0019542	1.0
GO:0019585	1.0
GO:0019628	1.0
GO:0019640	1.0
GO:0019674	1.0
GO:0019730	1.0
GO:0019731	1.0
GO:0019732	1.0
GO:0019783	1.0
GO:0019787	1.0
GO:0019825	1.0
GO:0019826	1.0
GO:0019827	1.0
GO:0019829	1.0
GO:0019838	1.0
GO:0019840	1.0
GO:0019841	1.0
GO:0019842	1.0
GO:0019843	1.0
GO:0019855	1.0
GO:0019866	1.0
GO:0019867	1.0
GO:0019882	1.0
GO:0019883	1.0
GO:0019884	1.0
GO:0019885	1.0
GO:0019886	1.0
GO:0019887	1.0
GO:0019894	1.0
GO:0019896	1.0
GO:0019897	1.0
GO:0019898	1.0
GO:0019899	1.0
GO:0019900	1.0
GO:0019901	1.0
GO:0019902	1.0
GO:0019903	1.0
GO:0019904	1.0
GO:0019919	1.0
GO:0019955	1.0
GO:0020037	1.0
GO:0021506	1.0
GO:0021510	1.0
GO:0021511	1.0
GO:0021513	1.0
GO:0021514	1.0
GO:0021515	1.0
GO:0021516	1.0
GO:0021517	1.0
GO:0021522	1.0
GO:0021527	1.0
GO:0021533	1.0
GO:0021535	1.0
GO:0021536	1.0
GO:0021537	1.0
GO:0021538	1.0
GO:0021542	1.0
GO:0021543	1.0
GO:0021545	1.0
GO:0021546	1.0
GO:0021548	1.0
GO:0021549	1.0
GO:0021553	1.0
GO:0021561	1.0
GO:0021575	1.0
GO:0021578	1.0
GO:0021586	1.0
GO:0021587	1.0
GO:0021591	1.0
GO:0021593	1.0
GO:0021594	1.0
GO:0021602	1.0
GO:0021610	1.0
GO:0021626	1.0
GO:0021654	1.0
GO:0021670	1.0
GO:0021680	1.0
GO:0021692	1.0
GO:0021694	1.0
GO:0021695	1.0
GO:0021696	1.0
GO:0021697	1.0
GO:0021698	1.0
GO:0021702	1.0
GO:0021718	1.0
GO:0021722	1.0
GO:0021761	1.0
GO:0021766	1.0
GO:0021772	1.0
GO:0021783	1.0
GO:0021794	1.0
GO:0021797	1.0
GO:0021798	1.0
GO:0021799	1.0
GO:0021801	1.0
GO:0021819	1.0
GO:0021846	1.0
GO:0021854	1.0
GO:0021871	1.0
GO:0021915	1.0
GO:0021932	1.0
GO:0021942	1.0
GO:0021978	1.0
GO:0021982	1.0
GO:0021984	1.0
GO:0021986	1.0
GO:0021988	1.0
GO:0021995	1.0
GO:0022030	1.0
GO:0022037	1.0
GO:0022401	1.0
GO:0022402	1.0
GO:0022404	1.0
GO:0022405	1.0
GO:0022414	1.0
GO:0022416	1.0
GO:0022603	1.0
GO:0022626	1.0
GO:0022627	1.0
GO:0022803	1.0
GO:0022804	1.0
GO:0022834	1.0
GO:0022836	1.0
GO:0022839	1.0
GO:0022840	1.0
GO:0022841	1.0
GO:0022842	1.0
GO:0022853	1.0
GO:0022857	1.0
GO:0022890	1.0
GO:0023051	1.0
GO:0023057	1.0
GO:0023058	1.0
GO:0030016	1.0
GO:0030017	1.0
GO:0030018	1.0
GO:0030027	1.0
GO:0030046	1.0
GO:0030054	1.0
GO:0030055	1.0
GO:0030056	1.0
GO:0030057	1.0
GO:0030111	1.0
GO:0030117	1.0
GO:0030118	1.0
GO:0030119	1.0
GO:0030120	1.0
GO:0030122	1.0
GO:0030125	1.0
GO:0030126	1.0
GO:0030128	1.0
GO:0030131	1.0
GO:0030132	1.0
GO:0030133	1.0
GO:0030135	1.0
GO:0030136	1.0
GO:0030137	1.0
GO:0030139	1.0
GO:0030141	1.0
GO:0030145	1.0
GO:0030150	1.0
GO:0030154	1.0
GO:0030159	1.0
GO:0030160	1.0
GO:0030165	1.0
GO:0030176	1.0
GO:0030178	1.0
GO:0030234	1.0
GO:0030238	1.0
GO:0030246	1.0
GO:0030261	1.0
GO:0030267	1.0
GO:0030274	1.0
GO:0030276	1.0
GO:0030278	1.0
GO:0030295	1.0
GO:0030301	1.0
GO:0030312	1.0
GO:0030314	1.0
GO:0030316	1.0
GO:0030322	1.0
GO:0030326	1.0
GO:0030332	1.0
GO:0030371	1.0
GO:0030374	1.0
GO:0030397	1.0
GO:0030414	1.0
GO:0030424	1.0
GO:0030425	1.0
GO:0030426	1.0
GO:0030427	1.0
GO:0030488	1.0
GO:0030496	1.0
GO:0030507	1.0
GO:0030509	1.0
GO:0030515	1.0
GO:0030516	1.0
GO:0030517	1.0
GO:0030518	1.0
GO:0030520	1.0
GO:0030521	1.0
GO:0030522	1.0
GO:0030532	1.0
GO:0030534	1.0
GO:0030540	1.0
GO:0030545	1.0
GO:0030546	1.0
GO:0030554	1.0
GO:0030656	1.0
GO:0030658	1.0
GO:0030659	1.0
GO:0030660	1.0
GO:0030662	1.0
GO:0030663	1.0
GO:0030665	1.0
GO:0030666	1.0
GO:0030667	1.0
GO:0030669	1.0
GO:0030672	1.0
GO:0030674	1.0
GO:0030684	1.0
GO:0030686	1.0
GO:0030688	1.0
GO:0030689	1.0
GO:0030692	1.0
GO:0030695	1.0
GO:0030808	1.0
GO:0030809	1.0
GO:0030810	1.0
GO:0030811	1.0
GO:0030812	1.0
GO:0030813	1.0
GO:0030835	1.0
GO:0030851	1.0
GO:0030852	1.0
GO:0030854	1.0
GO:0030855	1.0
GO:0030878	1.0
GO:0030880	1.0
GO:0030900	1.0
GO:0030901	1.0
GO:0030902	1.0
GO:0030903	1.0
GO:0030910	1.0
GO:0030947	1.0
GO:0030948	1.0
GO:0030968	1.0
GO:0030990	1.0
GO:0030992	1.0
GO:0031010	1.0
GO:0031012	1.0
GO:0031023	1.0
GO:0031056	1.0
GO:0031057	1.0
GO:0031058	1.0
GO:0031060	1.0
GO:0031061	1.0
GO:0031062	1.0
GO:0031063	1.0
GO:0031065	1.0
GO:0031072	1.0
GO:0031090	1.0
GO:0031091	1.0
GO:0031092	1.0
GO:0031123	1.0
GO:0031124	1.0
GO:0031126	1.0
GO:0031128	1.0
GO:0031143	1.0
GO:0031167	1.0
GO:0031201	1.0
GO:0031224	1.0
GO:0031225	1.0
GO:0031226	1.0
GO:0031227	1.0
GO:0031234	1.0
GO:0031252	1.0
GO:0031253	1.0
GO:0031256	1.0
GO:0031267	1.0
GO:0031297	1.0
GO:0031300	1.0
GO:0031301	1.0
GO:0031302	1.0
GO:0031323	1.0
GO:0031324	1.0
GO:0031325	1.0
GO:0031326	1.0
GO:0031327	1.0
GO:0031328	1.0
GO:0031345	1.0
GO:0031369	1.0
GO:0031379	1.0
GO:0031380	1.0
GO:0031401	1.0
GO:0031406	1.0
GO:0031410	1.0
GO:0031424	1.0
GO:0031430	1.0
GO:0031436	1.0
GO:0031440	1.0
GO:0031441	1.0
GO:0031461	1.0
GO:0031489	1.0
GO:0031514	1.0
GO:0031532	1.0
GO:0031570	1.0
GO:0031579	1.0
GO:0031581	1.0
GO:0031594	1.0
GO:0031625	1.0
GO:0031672	1.0
GO:0031674	1.0
GO:0031904	1.0
GO:0031905	1.0
GO:0031907	1.0
GO:0031952	1.0
GO:0031954	1.0
GO:0031965	1.0
GO:0031966	1.0
GO:0031967	1.0
GO:0031968	1.0
GO:0031970	1.0
GO:0031974	1.0
GO:0031975	1.0
GO:0031981	1.0
GO:0031982	1.0
GO:0031983	1.0
GO:0031984	1.0
GO:0032009	1.0
GO:0032012	1.0
GO:0032014	1.0
GO:0032027	1.0
GO:0032033	1.0
GO:0032040	1.0
GO:0032048	1.0
GO:0032049	1.0
GO:0032050	1.0
GO:0032094	1.0
GO:0032101	1.0
GO:0032102	1.0
GO:0032147	1.0
GO:0032153	1.0
GO:0032154	1.0
GO:0032182	1.0
GO:0032204	1.0
GO:0032206	1.0
GO:0032210	1.0
GO:0032212	1.0
GO:0032259	1.0
GO:0032266	1.0
GO:0032268	1.0
GO:0032269	1.0
GO:0032279	1.0
GO:0032281	1.0
GO:0032303	1.0
GO:0032305	1.0
GO:0032330	1.0
GO:0032350	1.0
GO:0032351	1.0
GO:0032353	1.0
GO:0032365	1.0
GO:0032366	1.0
GO:0032367	1.0
GO:0032391	1.0
GO:0032404	1.0
GO:0032405	1.0
GO:0032407	1.0
GO:0032420	1.0
GO:0032421	1.0
GO:0032426	1.0
GO:0032461	1.0
GO:0032465	1.0
GO:0032467	1.0
GO:0032482	1.0
GO:0032501	1.0
GO:0032502	1.0
GO:0032511	1.0
GO:0032515	1.0
GO:0032535	1.0
GO:0032553	1.0
GO:0032555	1.0
GO:0032559	1.0
GO:0032587	1.0
GO:0032588	1.0
GO:0032593	1.0
GO:0032769	1.0
GO:0032774	1.0
GO:0032799	1.0
GO:0032801	1.0
GO:0032802	1.0
GO:0032813	1.0
GO:0032835	1.0
GO:0032838	1.0
GO:0032839	1.0
GO:0032875	1.0
GO:0032877	1.0
GO:0032885	1.0
GO:0032887	1.0
GO:0032888	1.0
GO:0032890	1.0
GO:0032892	1.0
GO:0032934	1.0
GO:0032982	1.0
GO:0032991	1.0
GO:0033017	1.0
GO:0033043	1.0
GO:0033044	1.0
GO:0033060	1.0
GO:0033093	1.0
GO:0033119	1.0
GO:0033137	1.0
GO:0033144	1.0
GO:0033147	1.0
GO:0033209	1.0
GO:0033218	1.0
GO:0033262	1.0
GO:0033293	1.0
GO:0033314	1.0
GO:0033333	1.0
GO:0033334	1.0
GO:0033339	1.0
GO:0033539	1.0
GO:0033557	1.0
GO:0033558	1.0
GO:0033564	1.0
GO:0033866	1.0
GO:0033979	1.0
GO:0034030	1.0
GO:0034033	1.0
GO:0034040	1.0
GO:0034041	1.0
GO:0034046	1.0
GO:0034062	1.0
GO:0034185	1.0
GO:0034235	1.0
GO:0034248	1.0
GO:0034249	1.0
GO:0034308	1.0
GO:0034331	1.0
GO:0034334	1.0
GO:0034381	1.0
GO:0034383	1.0
GO:0034399	1.0
GO:0034405	1.0
GO:0034453	1.0
GO:0034454	1.0
GO:0034457	1.0
GO:0034471	1.0
GO:0034593	1.0
GO:0034594	1.0
GO:0034595	1.0
GO:0034612	1.0
GO:0034644	1.0
GO:0034645	1.0
GO:0034654	1.0
GO:0034661	1.0
GO:0034702	1.0
GO:0034703	1.0
GO:0034708	1.0
GO:0034754	1.0
GO:0034770	1.0
GO:0034773	1.0
GO:0034774	1.0
GO:0034959	1.0
GO:0034964	1.0
GO:0034969	1.0
GO:0034970	1.0
GO:0034975	1.0
GO:0034976	1.0
GO:0035003	1.0
GO:0035004	1.0
GO:0035007	1.0
GO:0035009	1.0
GO:0035010	1.0
GO:0035019	1.0
GO:0035036	1.0
GO:0035039	1.0
GO:0035041	1.0
GO:0035044	1.0
GO:0035046	1.0
GO:0035051	1.0
GO:0035064	1.0
GO:0035065	1.0
GO:0035067	1.0
GO:0035072	1.0
GO:0035073	1.0
GO:0035075	1.0
GO:0035078	1.0
GO:0035081	1.0
GO:0035091	1.0
GO:0035097	1.0
GO:0035107	1.0
GO:0035108	1.0
GO:0035112	1.0
GO:0035113	1.0
GO:0035114	1.0
GO:0035115	1.0
GO:0035118	1.0
GO:0035120	1.0
GO:0035136	1.0
GO:0035137	1.0
GO:0035138	1.0
GO:0035145	1.0
GO:0035148	1.0
GO:0035161	1.0
GO:0035190	1.0
GO:0035192	1.0
GO:0035193	1.0
GO:0035209	1.0
GO:0035210	1.0
GO:0035211	1.0
GO:0035215	1.0
GO:0035216	1.0
GO:0035218	1.0
GO:0035220	1.0
GO:0035221	1.0
GO:0035222	1.0
GO:0035223	1.0
GO:0035224	1.0
GO:0035225	1.0
GO:0035231	1.0
GO:0035239	1.0
GO:0035242	1.0
GO:0035246	1.0
GO:0035247	1.0
GO:0035252	1.0
GO:0035254	1.0
GO:0035255	1.0
GO:0035261	1.0
GO:0035262	1.0
GO:0035263	1.0
GO:0035270	1.0
GO:0035271	1.0
GO:0035272	1.0
GO:0035277	1.0
GO:0035282	1.0
GO:0035285	1.0
GO:0035290	1.0
GO:0035292	1.0
GO:0035295	1.0
GO:0035305	1.0
GO:0035332	1.0
GO:0035507	1.0
GO:0035509	1.0
GO:0035510	1.0
GO:0035561	1.0
GO:0035563	1.0
GO:0035567	1.0
GO:0035577	1.0
GO:0035591	1.0
GO:0035601	1.0
GO:0035615	1.0
GO:0035635	1.0
GO:0035639	1.0
GO:0035640	1.0
GO:0035641	1.0
GO:0035735	1.0
GO:0035770	1.0
GO:0035774	1.0
GO:0035825	1.0
GO:0035850	1.0
GO:0035869	1.0
GO:0035871	1.0
GO:0035904	1.0
GO:0035909	1.0
GO:0035914	1.0
GO:0035987	1.0
GO:0035994	1.0
GO:0036002	1.0
GO:0036003	1.0
GO:0036010	1.0
GO:0036011	1.0
GO:0036019	1.0
GO:0036020	1.0
GO:0036064	1.0
GO:0036090	1.0
GO:0036093	1.0
GO:0036094	1.0
GO:0036124	1.0
GO:0036138	1.0
GO:0036139	1.0
GO:0036140	1.0
GO:0036151	1.0
GO:0036152	1.0
GO:0036269	1.0
GO:0036296	1.0
GO:0036297	1.0
GO:0036302	1.0
GO:0036334	1.0
GO:0036336	1.0
GO:0036342	1.0
GO:0036379	1.0
GO:0036445	1.0
GO:0036449	1.0
GO:0036452	1.0
GO:0036464	1.0
GO:0036465	1.0
GO:0036477	1.0
GO:0036499	1.0
GO:0038023	1.0
GO:0038024	1.0
GO:0038166	1.0
GO:0039531	1.0
GO:0039532	1.0
GO:0040005	1.0
GO:0040019	1.0
GO:0040020	1.0
GO:0040027	1.0
GO:0040035	1.0
GO:0040039	1.0
GO:0040040	1.0
GO:0042048	1.0
GO:0042054	1.0
GO:0042058	1.0
GO:0042059	1.0
GO:0042063	1.0
GO:0042127	1.0
GO:0042157	1.0
GO:0042158	1.0
GO:0042159	1.0
GO:0042169	1.0
GO:0042175	1.0
GO:0042180	1.0
GO:0042181	1.0
GO:0042219	1.0
GO:0042264	1.0
GO:0042265	1.0
GO:0042277	1.0
GO:0042285	1.0
GO:0042302	1.0
GO:0042303	1.0
GO:0042325	1.0
GO:0042327	1.0
GO:0042339	1.0
GO:0042362	1.0
GO:0042371	1.0
GO:0042373	1.0
GO:0042382	1.0
GO:0042393	1.0
GO:0042402	1.0
GO:0042436	1.0
GO:0042441	1.0
GO:0042447	1.0
GO:0042464	1.0
GO:0042471	1.0
GO:0042472	1.0
GO:0042474	1.0
GO:0042481	1.0
GO:0042487	1.0
GO:0042490	1.0
GO:0042491	1.0
GO:0042501	1.0
GO:0042537	1.0
GO:0042562	1.0
GO:0042578	1.0
GO:0042579	1.0
GO:0042582	1.0
GO:0042590	1.0
GO:0042625	1.0
GO:0042626	1.0
GO:0042633	1.0
GO:0042659	1.0
GO:0042660	1.0
GO:0042661	1.0
GO:0042686	1.0
GO:0042693	1.0
GO:0042694	1.0
GO:0042733	1.0
GO:0042734	1.0
GO:0042754	1.0
GO:0042770	1.0
GO:0042772	1.0
GO:0042802	1.0
GO:0042803	1.0
GO:0042809	1.0
GO:0042826	1.0
GO:0042974	1.0
GO:0042994	1.0
GO:0042995	1.0
GO:0043005	1.0
GO:0043008	1.0
GO:0043009	1.0
GO:0043014	1.0
GO:0043015	1.0
GO:0043021	1.0
GO:0043022	1.0
GO:0043025	1.0
GO:0043030	1.0
GO:0043032	1.0
GO:0043033	1.0
GO:0043038	1.0
GO:0043039	1.0
GO:0043053	1.0
GO:0043094	1.0
GO:0043102	1.0
GO:0043130	1.0
GO:0043144	1.0
GO:0043162	1.0
GO:0043167	1.0
GO:0043168	1.0
GO:0043169	1.0
GO:0043171	1.0
GO:0043175	1.0
GO:0043177	1.0
GO:0043178	1.0
GO:0043186	1.0
GO:0043195	1.0
GO:0043197	1.0
GO:0043204	1.0
GO:0043209	1.0
GO:0043225	1.0
GO:0043226	1.0
GO:0043227	1.0
GO:0043228	1.0
GO:0043229	1.0
GO:0043231	1.0
GO:0043232	1.0
GO:0043233	1.0
GO:0043235	1.0
GO:0043242	1.0
GO:0043244	1.0
GO:0043269	1.0
GO:0043282	1.0
GO:0043292	1.0
GO:0043296	1.0
GO:0043324	1.0
GO:0043328	1.0
GO:0043401	1.0
GO:0043403	1.0
GO:0043414	1.0
GO:0043455	1.0
GO:0043467	1.0
GO:0043470	1.0
GO:0043473	1.0
GO:0043474	1.0
GO:0043484	1.0
GO:0043489	1.0
GO:0043500	1.0
GO:0043501	1.0
GO:0043517	1.0
GO:0043519	1.0
GO:0043539	1.0
GO:0043553	1.0
GO:0043565	1.0
GO:0043567	1.0
GO:0043568	1.0
GO:0043583	1.0
GO:0043584	1.0
GO:0043586	1.0
GO:0043587	1.0
GO:0043588	1.0
GO:0043596	1.0
GO:0043618	1.0
GO:0043620	1.0
GO:0043621	1.0
GO:0043647	1.0
GO:0043679	1.0
GO:0043696	1.0
GO:0043697	1.0
GO:0043704	1.0
GO:0043921	1.0
GO:0043922	1.0
GO:0043923	1.0
GO:0043949	1.0
GO:0043950	1.0
GO:0043973	1.0
GO:0044030	1.0
GO:0044089	1.0
GO:0044183	1.0
GO:0044232	1.0
GO:0044233	1.0
GO:0044249	1.0
GO:0044272	1.0
GO:0044297	1.0
GO:0044306	1.0
GO:0044309	1.0
GO:0044313	1.0
GO:0044322	1.0
GO:0044325	1.0
GO:0044333	1.0
GO:0044389	1.0
GO:0044391	1.0
GO:0044409	1.0
GO:0044665	1.0
GO:0044703	1.0
GO:0044706	1.0
GO:0044719	1.0
GO:0044728	1.0
GO:0044770	1.0
GO:0044772	1.0
GO:0044773	1.0
GO:0044774	1.0
GO:0044818	1.0
GO:0044839	1.0
GO:0044843	1.0
GO:0044853	1.0
GO:0044854	1.0
GO:0044857	1.0
GO:0044877	1.0
GO:0045002	1.0
GO:0045003	1.0
GO:0045017	1.0
GO:0045103	1.0
GO:0045104	1.0
GO:0045109	1.0
GO:0045111	1.0
GO:0045117	1.0
GO:0045121	1.0
GO:0045123	1.0
GO:0045132	1.0
GO:0045137	1.0
GO:0045138	1.0
GO:0045159	1.0
GO:0045165	1.0
GO:0045167	1.0
GO:0045171	1.0
GO:0045177	1.0
GO:0045178	1.0
GO:0045179	1.0
GO:0045180	1.0
GO:0045182	1.0
GO:0045185	1.0
GO:0045186	1.0
GO:0045196	1.0
GO:0045202	1.0
GO:0045211	1.0
GO:0045217	1.0
GO:0045251	1.0
GO:0045296	1.0
GO:0045324	1.0
GO:0045334	1.0
GO:0045335	1.0
GO:0045444	1.0
GO:0045450	1.0
GO:0045470	1.0
GO:0045471	1.0
GO:0045472	1.0
GO:0045494	1.0
GO:0045495	1.0
GO:0045498	1.0
GO:0045575	1.0
GO:0045595	1.0
GO:0045596	1.0
GO:0045598	1.0
GO:0045604	1.0
GO:0045616	1.0
GO:0045631	1.0
GO:0045637	1.0
GO:0045638	1.0
GO:0045646	1.0
GO:0045647	1.0
GO:0045655	1.0
GO:0045656	1.0
GO:0045661	1.0
GO:0045663	1.0
GO:0045665	1.0
GO:0045704	1.0
GO:0045705	1.0
GO:0045717	1.0
GO:0045725	1.0
GO:0045736	1.0
GO:0045740	1.0
GO:0045741	1.0
GO:0045742	1.0
GO:0045746	1.0
GO:0045751	1.0
GO:0045776	1.0
GO:0045777	1.0
GO:0045787	1.0
GO:0045792	1.0
GO:0045806	1.0
GO:0045814	1.0
GO:0045820	1.0
GO:0045821	1.0
GO:0045823	1.0
GO:0045833	1.0
GO:0045836	1.0
GO:0045838	1.0
GO:0045842	1.0
GO:0045843	1.0
GO:0045876	1.0
GO:0045887	1.0
GO:0045892	1.0
GO:0045893	1.0
GO:0045913	1.0
GO:0045922	1.0
GO:0045924	1.0
GO:0045930	1.0
GO:0045933	1.0
GO:0045934	1.0
GO:0045935	1.0
GO:0045939	1.0
GO:0045944	1.0
GO:0045945	1.0
GO:0045977	1.0
GO:0045980	1.0
GO:0045981	1.0
GO:0045987	1.0
GO:0045989	1.0
GO:0045995	1.0
GO:0046011	1.0
GO:0046030	1.0
GO:0046040	1.0
GO:0046085	1.0
GO:0046113	1.0
GO:0046137	1.0
GO:0046152	1.0
GO:0046154	1.0
GO:0046158	1.0
GO:0046164	1.0
GO:0046174	1.0
GO:0046218	1.0
GO:0046332	1.0
GO:0046348	1.0
GO:0046415	1.0
GO:0046425	1.0
GO:0046434	1.0
GO:0046459	1.0
GO:0046461	1.0
GO:0046462	1.0
GO:0046464	1.0
GO:0046471	1.0
GO:0046473	1.0
GO:0046474	1.0
GO:0046475	1.0
GO:0046483	1.0
GO:0046501	1.0
GO:0046523	1.0
GO:0046540	1.0
GO:0046546	1.0
GO:0046599	1.0
GO:0046600	1.0
GO:0046602	1.0
GO:0046605	1.0
GO:0046606	1.0
GO:0046622	1.0
GO:0046660	1.0
GO:0046661	1.0
GO:0046668	1.0
GO:0046669	1.0
GO:0046671	1.0
GO:0046673	1.0
GO:0046685	1.0
GO:0046692	1.0
GO:0046693	1.0
GO:0046777	1.0
GO:0046782	1.0
GO:0046836	1.0
GO:0046838	1.0
GO:0046839	1.0
GO:0046845	1.0
GO:0046847	1.0
[truncated: 1,068 more rows]
