# Supplementary material for: Parallel and convergent genomic changes underlie independent subterranean colonization across beetles
Source: Nat Commun. 2023 Jun 29;14:3842. doi: 10.1038/s41467-023-39603-1 (PMC10310748; doi:10.1038/s41467-023-39603-1)
Supplement: Supplementary file 13 — Source Data [file 41467_2023_39603_MOESM13_ESM.zip › Source_Data_Figures_github/Source_data_2/Fig2b_GOenrichment_treemaps/Ancestral_Leptodirini_CONTRACTED_REVIGO_OK.txt]

GO:0006935	6.54E-10
GO:0007411	6.54E-10
GO:0007610	6.54E-10
GO:0040011	6.54E-10
GO:0097485	6.54E-10
GO:0006928	8.59E-10
GO:0042330	1.53E-9
GO:0043410	1.53E-9
GO:2000027	3.76E-9
GO:0016477	4.09E-9
GO:0010817	4.62E-9
GO:0061564	4.91E-9
GO:0048666	5.96E-9
GO:0031175	6.64E-9
GO:0007409	8.79E-9
GO:0009628	8.79E-9
GO:0022603	8.79E-9
GO:0042592	8.79E-9
GO:0048870	8.79E-9
GO:0051674	8.93E-9
GO:0001934	9.14E-9
GO:0005886	1.34E-8
GO:0007420	1.34E-8
GO:0031224	1.34E-8
GO:0048568	1.34E-8
GO:0048878	1.34E-8
GO:0060322	1.57E-8
GO:0003008	1.71E-8
GO:0007423	1.72E-8
GO:0005576	1.76E-8
GO:0005615	1.76E-8
GO:0016021	1.76E-8
GO:0071944	1.76E-8
GO:0042327	1.78E-8
GO:0007417	2.36E-8
GO:0048562	2.36E-8
GO:0042221	2.46E-8
GO:0050877	2.46E-8
GO:0007166	2.57E-8
GO:0005911	2.65E-8
GO:0070161	2.65E-8
GO:0001667	2.67E-8
GO:0048732	2.68E-8
GO:0030182	2.86E-8
GO:0007548	2.98E-8
GO:0051240	2.98E-8
GO:0031401	3.08E-8
GO:0072359	3.08E-8
GO:0010562	3.16E-8
GO:0030030	3.16E-8
GO:0045937	3.16E-8
GO:1901700	3.39E-8
GO:0022612	3.53E-8
GO:0007626	4.15E-8
GO:0035272	4.34E-8
GO:0034330	6.1E-8
GO:0120036	6.5E-8
GO:0019098	8.34E-8
GO:0060560	8.56E-8
GO:0035107	8.76E-8
GO:1902533	1.03E-7
GO:0007444	1.04E-7
GO:0043408	1.15E-7
GO:0090087	1.16E-7
GO:0050808	1.23E-7
GO:0051270	1.25E-7
GO:0007167	1.3E-7
GO:0008037	1.3E-7
GO:0048812	1.3E-7
GO:1901615	1.3E-7
GO:0003002	1.32E-7
GO:0007517	1.32E-7
GO:0120039	1.33E-7
GO:0001763	1.34E-7
GO:0048468	1.35E-7
GO:0008038	1.37E-7
GO:0030534	1.37E-7
GO:0048858	1.37E-7
GO:0009725	1.44E-7
GO:0045165	1.47E-7
GO:0009266	1.53E-7
GO:0001654	1.57E-7
GO:1903530	1.57E-7
GO:0030334	1.65E-7
GO:0070201	1.65E-7
GO:0072001	1.65E-7
GO:0048667	1.7E-7
GO:0001525	1.77E-7
GO:0198738	1.77E-7
GO:0035295	1.83E-7
GO:0051223	1.83E-7
GO:0048736	1.9E-7
GO:0000902	1.92E-7
GO:0055123	1.98E-7
GO:0007617	2.06E-7
GO:0007155	2.08E-7
GO:0045664	2.08E-7
GO:0048598	2.08E-7
GO:0060429	2.08E-7
GO:0043010	2.09E-7
GO:0022008	2.2E-7
GO:0022610	2.27E-7
GO:0048699	2.46E-7
GO:0009967	2.5E-7
GO:0000904	2.59E-7
GO:0008406	2.69E-7
GO:0046883	2.78E-7
GO:1905114	2.8E-7
GO:0051046	2.82E-7
GO:0040013	2.92E-7
GO:0032990	2.93E-7
GO:0016055	3.15E-7
GO:0042472	3.15E-7
GO:0045137	3.15E-7
GO:0002791	3.25E-7
GO:0042060	3.25E-7
GO:2000145	3.26E-7
GO:0007399	3.34E-7
GO:0010976	3.34E-7
GO:0001655	3.47E-7
GO:2000241	3.83E-7
GO:0007389	3.93E-7
GO:0035114	3.93E-7
GO:0032870	3.96E-7
GO:0009888	4E-7
GO:0050708	4.19E-7
GO:0098590	4.34E-7
GO:0010647	4.55E-7
GO:0051271	4.64E-7
GO:0007618	4.66E-7
GO:0023056	4.87E-7
GO:0120025	5.19E-7
GO:0071495	5.25E-7
GO:2000146	5.34E-7
GO:0002009	5.36E-7
GO:0048737	5.46E-7
GO:0032989	5.69E-7
GO:0007600	5.72E-7
GO:0009636	5.72E-7
GO:0009719	5.72E-7
GO:0040012	5.72E-7
GO:0055085	5.72E-7
GO:0060562	5.72E-7
GO:0007507	5.84E-7
GO:0090596	6.02E-7
GO:0030855	6.24E-7
GO:0048609	6.25E-7
GO:0048646	6.25E-7
GO:0061138	6.25E-7
GO:0007169	6.29E-7
GO:0048871	6.35E-7
GO:0010975	6.5E-7
GO:0042995	6.9E-7
GO:0032504	7.01E-7
GO:0002165	7.19E-7
GO:0030336	7.22E-7
GO:0051962	7.22E-7
GO:0061061	7.54E-7
GO:0009581	7.64E-7
GO:0009799	7.99E-7
GO:0048565	7.99E-7
GO:0072507	7.99E-7
GO:0030155	8.25E-7
GO:0032270	8.25E-7
GO:0045666	8.25E-7
GO:0051606	8.25E-7
GO:0051960	8.25E-7
GO:0009582	8.39E-7
GO:0035120	8.39E-7
GO:0048663	8.39E-7
GO:0009605	8.42E-7
GO:0042471	8.49E-7
GO:0051147	8.62E-7
GO:0005887	8.63E-7
GO:0030902	8.71E-7
GO:0044703	8.86E-7
GO:0046660	9.36E-7
GO:0001738	9.56E-7
GO:0010720	9.56E-7
GO:0031226	9.97E-7
GO:0009611	1.04E-6
GO:0043583	1.04E-6
GO:0050769	1.04E-6
GO:0030054	1.08E-6
GO:0048754	1.08E-6
GO:0001101	1.14E-6
GO:0001817	1.14E-6
GO:0009653	1.14E-6
GO:0048608	1.15E-6
GO:0048149	1.18E-6
GO:0019953	1.2E-6
GO:0042803	1.27E-6
GO:0050767	1.29E-6
GO:0098660	1.29E-6
GO:0007204	1.3E-6
GO:0048514	1.34E-6
GO:0048863	1.34E-6
GO:0048729	1.37E-6
GO:0061458	1.37E-6
GO:0007431	1.41E-6
GO:0021549	1.41E-6
GO:0000122	1.46E-6
GO:0016331	1.46E-6
GO:0060041	1.46E-6
GO:0005912	1.47E-6
GO:0035220	1.5E-6
GO:0009886	1.51E-6
GO:0030111	1.51E-6
GO:0003006	1.53E-6
GO:0048546	1.53E-6
GO:0002064	1.61E-6
GO:0031346	1.61E-6
GO:0048749	1.61E-6
GO:0008045	1.65E-6
GO:0007613	1.72E-6
GO:0035148	1.72E-6
GO:0045597	1.76E-6
GO:0008284	1.8E-6
GO:0030154	1.81E-6
GO:0034329	1.81E-6
GO:0023051	1.82E-6
GO:0035239	1.84E-6
GO:0051051	1.88E-6
GO:0051094	1.91E-6
GO:0007368	1.96E-6
GO:0005215	1.97E-6
GO:0046983	1.97E-6
GO:0016323	2.02E-6
GO:0031253	2.03E-6
GO:0050839	2.11E-6
GO:0009791	2.15E-6
GO:0048645	2.15E-6
GO:0003007	2.3E-6
GO:0022037	2.3E-6
GO:0000003	2.41E-6
GO:0009855	2.41E-6
GO:0034220	2.41E-6
GO:0051239	2.41E-6
GO:0090276	2.41E-6
GO:0009410	2.47E-6
GO:0022414	2.5E-6
GO:0048592	2.54E-6
GO:0048563	2.61E-6
GO:0001822	2.87E-6
GO:0051241	2.87E-6
GO:0120035	2.87E-6
GO:0030856	2.89E-6
GO:0016020	2.92E-6
GO:0007612	2.99E-6
GO:0035017	2.99E-6
GO:0051480	2.99E-6
GO:0050890	3.01E-6
GO:0051222	3.08E-6
GO:0010646	3.14E-6
GO:0051247	3.14E-6
GO:0007552	3.16E-6
GO:0001736	3.17E-6
GO:0006811	3.17E-6
GO:0019220	3.17E-6
GO:0051174	3.17E-6
GO:0031344	3.33E-6
GO:0001932	3.45E-6
GO:0007164	3.6E-6
GO:0048731	3.74E-6
GO:0009314	3.96E-6
GO:0036094	3.99E-6
GO:0098609	3.99E-6
GO:0007611	4.1E-6
GO:1905330	4.1E-6
GO:0007455	4.2E-6
GO:0022604	4.2E-6
GO:0048706	4.2E-6
GO:0048869	4.2E-6
GO:0045595	4.42E-6
GO:0044057	4.45E-6
GO:0055080	4.45E-6
GO:0098771	4.45E-6
GO:0009966	4.63E-6
GO:0010942	4.63E-6
GO:0050801	4.84E-6
GO:0070887	5.02E-6
GO:0007605	5.09E-6
GO:0042325	5.09E-6
GO:0009887	5.14E-6
GO:0045229	5.14E-6
GO:0051153	5.14E-6
GO:0010033	5.18E-6
GO:0046887	5.18E-6
GO:0009408	5.29E-6
GO:0065008	5.29E-6
GO:0005783	5.33E-6
GO:0007435	5.37E-6
GO:0007560	5.37E-6
GO:0048569	5.37E-6
GO:0048584	5.37E-6
GO:0050770	5.37E-6
GO:0090092	5.37E-6
GO:1903532	5.37E-6
GO:0043068	5.5E-6
GO:0098662	5.56E-6
GO:2000243	5.58E-6
GO:0060284	5.68E-6
GO:0019725	5.93E-6
GO:0051130	5.96E-6
GO:0051179	5.96E-6
GO:0060541	5.96E-6
GO:0042391	5.99E-6
GO:0043197	6.15E-6
GO:0010629	6.21E-6
GO:1904951	6.25E-6
GO:0006066	6.27E-6
GO:0070372	6.41E-6
GO:0007015	6.61E-6
GO:0044309	6.7E-6
GO:2000026	6.8E-6
GO:0008277	6.94E-6
GO:0050954	7.03E-6
GO:0048707	7.22E-6
GO:0030001	7.24E-6
GO:0050805	7.24E-6
GO:0045785	7.27E-6
GO:0048705	7.28E-6
GO:0009416	7.47E-6
GO:0051047	7.63E-6
GO:0042303	7.69E-6
GO:0008585	7.72E-6
GO:0055074	7.88E-6
GO:0008344	8.06E-6
GO:0010941	8.06E-6
GO:0021879	8.06E-6
GO:0048589	8.06E-6
GO:0048806	8.06E-6
GO:0071702	8.06E-6
GO:1902531	8.06E-6
GO:0001754	8.11E-6
GO:0022412	8.24E-6
GO:1901701	8.24E-6
GO:0006810	8.33E-6
GO:0090130	8.33E-6
GO:0051048	8.53E-6
GO:0006812	8.54E-6
GO:0005102	8.57E-6
GO:0032526	8.64E-6
GO:0098655	8.77E-6
GO:0002065	8.91E-6
GO:0007162	8.98E-6
GO:0032101	9.19E-6
GO:0048513	9.22E-6
GO:0042692	9.29E-6
GO:0031016	9.3E-6
GO:0001501	9.32E-6
GO:0031214	9.33E-6
GO:0110148	9.33E-6
GO:0050714	9.37E-6
GO:0042335	9.6E-6
GO:0045596	9.6E-6
GO:0048839	9.6E-6
GO:1903829	9.75E-6
GO:0022857	9.86E-6
GO:0071417	1.01E-5
GO:0007186	1.1E-5
GO:0051093	1.1E-5
GO:0002164	1.17E-5
GO:0010035	1.17E-5
GO:0007010	1.2E-5
GO:0046661	1.2E-5
GO:0050678	1.25E-5
GO:0022407	1.26E-5
GO:0045892	1.26E-5
GO:1903531	1.26E-5
GO:0051253	1.29E-5
GO:0055082	1.3E-5
GO:0001819	1.33E-5
GO:0010631	1.33E-5
GO:0046545	1.33E-5
GO:0031399	1.35E-5
GO:0009986	1.38E-5
GO:0023052	1.39E-5
GO:0021953	1.4E-5
GO:0030036	1.4E-5
GO:0048704	1.41E-5
GO:0046530	1.45E-5
GO:0021915	1.46E-5
GO:0051049	1.57E-5
GO:0001568	1.59E-5
GO:0003013	1.62E-5
GO:0010001	1.64E-5
GO:0090132	1.65E-5
GO:0043005	1.68E-5
GO:0061448	1.68E-5
GO:0098794	1.68E-5
GO:0060563	1.74E-5
GO:0050796	1.83E-5
GO:0051234	1.83E-5
GO:1903507	1.85E-5
GO:0060173	1.89E-5
GO:1902679	1.89E-5
GO:0006629	1.92E-5
GO:0012501	1.92E-5
GO:0032880	1.96E-5
GO:0010769	1.98E-5
GO:0033036	2E-5
GO:0060179	2E-5
GO:0070374	2E-5
GO:2000736	2E-5
GO:0060341	2.05E-5
GO:0001709	2.08E-5
GO:0001700	2.09E-5
GO:0060485	2.09E-5
GO:0055065	2.2E-5
GO:0043473	2.22E-5
GO:0097367	2.27E-5
GO:0033157	2.29E-5
GO:0009892	2.33E-5
GO:0009952	2.33E-5
GO:0035214	2.35E-5
GO:0045995	2.35E-5
GO:0070848	2.39E-5
GO:0072503	2.39E-5
GO:0010628	2.43E-5
GO:0008306	2.45E-5
GO:0035293	2.47E-5
GO:1901617	2.48E-5
GO:0007281	2.5E-5
GO:0031514	2.53E-5
GO:0040007	2.54E-5
GO:0043067	2.54E-5
GO:0007267	2.57E-5
GO:0021536	2.61E-5
GO:0045177	2.65E-5
GO:0048477	2.67E-5
GO:0048583	2.67E-5
GO:0150034	2.68E-5
GO:0042063	2.69E-5
GO:0048511	2.74E-5
GO:0007165	2.79E-5
GO:0007476	2.79E-5
GO:0016324	2.79E-5
GO:0030424	2.79E-5
GO:0048070	2.86E-5
GO:0120305	2.86E-5
GO:0006109	2.93E-5
GO:0007154	2.93E-5
GO:0048588	3E-5
GO:0001944	3.02E-5
GO:0051017	3.13E-5
GO:0010648	3.16E-5
GO:0023057	3.16E-5
GO:0008610	3.25E-5
GO:0051254	3.25E-5
GO:0045944	3.3E-5
GO:0001745	3.38E-5
GO:0000977	3.45E-5
GO:0010810	3.46E-5
GO:0030003	3.46E-5
GO:0048638	3.46E-5
GO:0010605	3.48E-5
GO:0051716	3.49E-5
GO:0008544	3.64E-5
GO:0030324	3.65E-5
GO:0002793	3.66E-5
GO:0006915	3.68E-5
GO:0045893	3.8E-5
GO:0000976	3.83E-5
GO:0042802	3.83E-5
GO:0000166	3.86E-5
GO:0001067	3.86E-5
GO:0007276	3.86E-5
GO:0008092	3.86E-5
GO:0043565	3.86E-5
GO:1990837	3.86E-5
GO:1901265	3.87E-5
GO:0003015	3.92E-5
GO:0031328	3.93E-5
GO:0021872	3.96E-5
GO:0035215	3.96E-5
GO:0048469	4.06E-5
GO:0006873	4.08E-5
GO:0007472	4.08E-5
GO:0008219	4.08E-5
GO:0050896	4.08E-5
GO:0006874	4.12E-5
GO:0071407	4.15E-5
GO:0072175	4.27E-5
GO:0009890	4.34E-5
GO:0071705	4.4E-5
GO:1901699	4.4E-5
GO:0009913	4.41E-5
GO:0003206	4.47E-5
GO:0006793	4.47E-5
GO:0030900	4.47E-5
GO:0030029	4.52E-5
GO:0030539	4.56E-5
GO:0098797	4.64E-5
GO:0051235	4.68E-5
GO:1903508	4.72E-5
GO:0090659	4.75E-5
GO:0006979	4.76E-5
GO:0007632	4.76E-5
GO:0032879	4.76E-5
GO:0048593	4.78E-5
GO:0051146	4.87E-5
GO:0048701	4.89E-5
GO:0030323	4.94E-5
GO:0010453	4.99E-5
GO:1902680	4.99E-5
GO:0090277	5.08E-5
GO:0032501	5.1E-5
GO:1905952	5.18E-5
GO:0009891	5.19E-5
GO:0001708	5.25E-5
GO:0031327	5.25E-5
GO:0001666	5.27E-5
GO:0006464	5.27E-5
GO:0036211	5.27E-5
GO:0060548	5.27E-5
GO:0071310	5.27E-5
GO:0071396	5.27E-5
GO:0050804	5.32E-5
GO:0051050	5.36E-5
GO:0045934	5.37E-5
GO:0036126	5.38E-5
GO:0071229	5.39E-5
GO:0001947	5.46E-5
GO:0000987	5.5E-5
GO:0003677	5.5E-5
GO:0098703	5.81E-5
GO:1902656	5.81E-5
GO:0046872	5.84E-5
GO:0097553	5.9E-5
GO:0008104	5.93E-5
GO:0009583	5.93E-5
GO:0010558	5.93E-5
GO:0051216	5.93E-5
GO:0060249	5.93E-5
GO:0097305	5.93E-5
GO:0030198	5.94E-5
GO:0080135	5.95E-5
GO:0099177	5.99E-5
GO:0071214	6.03E-5
GO:0104004	6.03E-5
GO:0046677	6.04E-5
GO:0002066	6.17E-5
GO:0031982	6.21E-5
GO:0045202	6.25E-5
GO:0008015	6.37E-5
GO:0048865	6.37E-5
GO:0001503	6.52E-5
GO:0032268	6.55E-5
GO:0044087	6.57E-5
GO:0021537	6.64E-5
GO:0051246	6.66E-5
GO:1901698	6.66E-5
GO:0040008	6.81E-5
GO:0032386	6.9E-5
GO:0042490	6.94E-5
GO:0007494	6.96E-5
GO:0002682	6.97E-5
GO:0050906	7.05E-5
GO:0001894	7.08E-5
GO:0012505	7.24E-5
GO:0050920	7.26E-5
GO:0045935	7.33E-5
GO:0061572	7.39E-5
GO:0007614	7.44E-5
GO:0060538	7.44E-5
GO:2000113	7.47E-5
GO:0050905	7.57E-5
GO:0002520	7.67E-5
GO:0010830	7.67E-5
GO:0035050	7.67E-5
GO:0016328	7.8E-5
GO:0030139	7.8E-5
GO:0099081	7.8E-5
GO:0099512	7.8E-5
GO:0007292	7.91E-5
GO:0090100	7.94E-5
GO:0019904	8.14E-5
GO:0007528	8.18E-5
GO:0009968	8.2E-5
GO:0036293	8.24E-5
GO:0071695	8.39E-5
GO:0030162	8.4E-5
GO:0090066	8.41E-5
GO:0043235	8.47E-5
GO:0008363	8.5E-5
GO:0017145	8.54E-5
GO:0035051	8.56E-5
GO:0035108	8.56E-5
GO:0008039	8.63E-5
GO:0071363	8.63E-5
GO:0030097	8.78E-5
GO:0007178	8.81E-5
GO:0030335	8.81E-5
GO:0062012	8.81E-5
GO:0040003	8.87E-5
GO:0000978	8.88E-5
GO:0003779	8.88E-5
GO:0032092	9.02E-5
GO:0048534	9.04E-5
GO:0030282	9.14E-5
GO:0007484	9.17E-5
GO:0043434	9.17E-5
GO:0007275	9.26E-5
GO:0019216	9.35E-5
GO:0022416	9.37E-5
GO:0009612	9.41E-5
GO:0009649	9.42E-5
GO:0021884	9.42E-5
GO:0044255	9.42E-5
GO:0042337	9.47E-5
GO:0044419	9.47E-5
GO:0032868	9.5E-5
GO:0061178	9.5E-5
GO:0009584	9.9E-5
GO:0008593	9.93E-5
GO:0071466	9.93E-5
GO:0030879	9.95E-5
GO:0030177	9.99E-5
GO:0007163	1.05E-4
GO:2000147	1.08E-4
GO:0007492	1.1E-4
GO:2000648	1.1E-4
GO:0002376	1.11E-4
GO:0004888	1.11E-4
GO:0043169	1.11E-4
GO:0006796	1.12E-4
GO:0035218	1.13E-4
GO:0006816	1.17E-4
GO:0030099	1.17E-4
GO:0042659	1.18E-4
GO:0060113	1.18E-4
GO:0070482	1.19E-4
GO:0048762	1.21E-4
GO:0051172	1.22E-4
GO:0000981	1.24E-4
GO:0003690	1.24E-4
GO:0003700	1.24E-4
GO:0008134	1.24E-4
GO:0031324	1.24E-4
GO:0032559	1.24E-4
GO:0038023	1.24E-4
GO:0043168	1.24E-4
GO:0007424	1.25E-4
GO:0032555	1.25E-4
GO:0035113	1.25E-4
GO:0009798	1.27E-4
GO:0010243	1.27E-4
GO:0030554	1.3E-4
GO:0010557	1.34E-4
GO:0003682	1.4E-4
GO:1901342	1.41E-4
GO:0033993	1.42E-4
GO:0051272	1.42E-4
GO:0043167	1.44E-4
GO:0060089	1.44E-4
GO:0050793	1.46E-4
GO:0031325	1.49E-4
GO:0045178	1.5E-4
GO:0045185	1.51E-4
GO:0007391	1.55E-4
GO:0016310	1.55E-4
GO:0017076	1.57E-4
GO:0006790	1.58E-4
GO:0032553	1.58E-4
GO:0007498	1.59E-4
GO:0007628	1.59E-4
GO:0060402	1.59E-4
GO:0007469	1.61E-4
GO:0008283	1.61E-4
GO:0042127	1.61E-4
GO:0042698	1.61E-4
GO:0051248	1.61E-4
GO:0090287	1.62E-4
GO:0043588	1.63E-4
GO:0042067	1.65E-4
GO:0060828	1.65E-4
GO:0042981	1.66E-4
GO:0060840	1.67E-4
GO:0061371	1.67E-4
GO:0097729	1.67E-4
GO:0010159	1.68E-4
GO:0007447	1.69E-4
GO:0001838	1.71E-4
GO:0005794	1.73E-4
GO:0045121	1.73E-4
GO:0098857	1.73E-4
GO:0001216	1.74E-4
GO:0001228	1.74E-4
GO:0008361	1.74E-4
GO:0035725	1.75E-4
GO:0035774	1.75E-4
GO:0044089	1.76E-4
GO:0097066	1.76E-4
GO:0007416	1.77E-4
GO:0019932	1.82E-4
GO:0007619	1.86E-4
GO:0006875	1.9E-4
GO:0035282	1.95E-4
GO:0001764	1.97E-4
GO:0014017	1.97E-4
GO:1901652	1.97E-4
GO:0035315	2E-4
GO:1901888	2E-4
GO:0005929	2.05E-4
GO:0046620	2.06E-4
GO:0002683	2.07E-4
GO:0031644	2.09E-4
GO:0035270	2.09E-4
GO:0044403	2.09E-4
GO:0010927	2.15E-4
GO:0043209	2.15E-4
GO:0044306	2.15E-4
GO:0051173	2.17E-4
GO:0007602	2.21E-4
GO:0051090	2.23E-4
GO:0014031	2.33E-4
GO:0060070	2.33E-4
GO:1904950	2.34E-4
GO:0015075	2.36E-4
GO:0035639	2.36E-4
GO:0051099	2.39E-4
GO:0002168	2.43E-4
GO:0006955	2.43E-4
GO:0009790	2.43E-4
GO:0043270	2.47E-4
GO:0002052	2.48E-4
GO:0071300	2.48E-4
GO:0032535	2.52E-4
GO:0015318	2.57E-4
GO:0001843	2.59E-4
GO:0060606	2.59E-4
GO:1903522	2.59E-4
GO:0045765	2.62E-4
GO:0042491	2.67E-4
GO:0044092	2.67E-4
GO:0045466	2.72E-4
GO:0072002	2.72E-4
GO:0001952	2.75E-4
GO:0046885	2.76E-4
GO:0015267	2.79E-4
GO:0022803	2.79E-4
GO:0009607	2.83E-4
GO:0006820	2.85E-4
GO:0060537	2.86E-4
GO:0010160	2.87E-4
GO:0048709	2.9E-4
GO:0060420	2.9E-4
GO:0007525	3.01E-4
GO:0006357	3.03E-4
GO:0003401	3.08E-4
GO:1904888	3.11E-4
GO:0006468	3.12E-4
GO:0043065	3.15E-4
GO:0048079	3.16E-4
GO:1905939	3.19E-4
GO:1905941	3.19E-4
GO:1901654	3.2E-4
GO:0140110	3.22E-4
GO:0140297	3.22E-4
GO:0014020	3.3E-4
GO:0051129	3.3E-4
GO:0006814	3.31E-4
GO:0007442	3.31E-4
GO:0043062	3.31E-4
GO:0048771	3.34E-4
GO:0044093	3.35E-4
GO:0007419	3.39E-4
GO:0001775	3.42E-4
GO:0006952	3.46E-4
GO:0007350	3.46E-4
GO:0045184	3.51E-4
GO:0048856	3.51E-4
GO:0043406	3.63E-4
GO:0097435	3.63E-4
GO:0099572	3.63E-4
GO:0002521	3.65E-4
GO:0071375	3.73E-4
GO:0061525	3.76E-4
GO:0044267	3.8E-4
GO:0055001	3.92E-4
GO:0010721	3.99E-4
GO:0014016	3.99E-4
GO:0008016	4.01E-4
GO:0009994	4.01E-4
GO:0043679	4.08E-4
GO:0001841	4.13E-4
GO:0005730	4.17E-4
GO:0001726	4.24E-4
GO:0030425	4.34E-4
GO:0097447	4.34E-4
GO:0099080	4.34E-4
GO:0042752	4.37E-4
GO:0016049	4.44E-4
GO:0046662	4.46E-4
GO:0031967	4.48E-4
GO:0031975	4.48E-4
GO:0000287	4.58E-4
GO:0043412	4.58E-4
GO:0097159	4.58E-4
GO:1902652	4.6E-4
GO:0032874	4.61E-4
GO:0070304	4.61E-4
GO:0005524	4.62E-4
GO:0006813	4.62E-4
GO:0031490	4.62E-4
GO:0072091	4.62E-4
GO:0010002	4.66E-4
GO:0010464	4.66E-4
GO:0005261	4.68E-4
GO:0018991	4.7E-4
GO:0099563	4.74E-4
GO:0048599	4.77E-4
GO:0031252	4.79E-4
GO:0030239	4.87E-4
GO:0030100	4.97E-4
GO:0043069	4.97E-4
GO:0005216	5.11E-4
GO:0015081	5.11E-4
GO:0061351	5.11E-4
GO:0048859	5.12E-4
GO:0060401	5.12E-4
GO:0031410	5.13E-4
GO:0048867	5.14E-4
GO:0060443	5.14E-4
GO:1902903	5.17E-4
GO:0060117	5.23E-4
GO:0097708	5.26E-4
GO:0008360	5.32E-4
GO:0030510	5.32E-4
GO:1990138	5.4E-4
GO:0014070	5.47E-4
GO:0060021	5.47E-4
GO:0043269	5.51E-4
GO:0051224	5.58E-4
GO:0010638	5.6E-4
GO:0034103	5.65E-4
GO:0010092	5.71E-4
GO:0004497	5.74E-4
GO:0022890	5.74E-4
GO:0030707	5.74E-4
GO:0015711	5.76E-4
GO:1902275	5.76E-4
GO:0046888	5.82E-4
GO:1903036	5.82E-4
GO:0005774	5.83E-4
GO:0010762	5.83E-4
GO:0061326	5.83E-4
GO:0022408	5.85E-4
GO:1901655	5.95E-4
GO:0033043	5.98E-4
GO:0045927	6E-4
GO:0051588	6.06E-4
GO:0001217	6.07E-4
GO:0001227	6.07E-4
GO:0021563	6.09E-4
GO:0021615	6.09E-4
GO:0035088	6.18E-4
GO:0048103	6.18E-4
GO:0061245	6.18E-4
GO:0003205	6.24E-4
GO:0016032	6.24E-4
GO:0043433	6.24E-4
GO:0044877	6.33E-4
GO:0036477	6.45E-4
GO:0021984	6.5E-4
GO:0048800	6.5E-4
GO:0003143	6.52E-4
GO:0048639	6.59E-4
GO:0007631	6.6E-4
GO:0046890	6.6E-4
GO:0098802	6.62E-4
GO:0043066	6.68E-4
GO:2000242	6.68E-4
GO:0042886	6.7E-4
GO:0071902	6.71E-4
GO:0042175	6.79E-4
GO:0030027	6.83E-4
GO:0016709	6.86E-4
GO:0009953	6.89E-4
GO:0045214	6.89E-4
GO:0048864	6.89E-4
GO:0051707	6.89E-4
GO:0043207	7.03E-4
GO:0055009	7.03E-4
GO:0046873	7.09E-4
GO:0030141	7.15E-4
GO:0043009	7.16E-4
GO:0030594	7.19E-4
GO:0048872	7.25E-4
GO:0006950	7.3E-4
GO:0010770	7.3E-4
GO:1903053	7.3E-4
GO:0010604	7.37E-4
GO:0071907	7.37E-4
GO:0060627	7.38E-4
GO:0071900	7.4E-4
GO:0048585	7.41E-4
GO:0008217	7.42E-4
GO:1903131	7.46E-4
GO:0010038	7.51E-4
GO:1901137	7.54E-4
GO:0014032	7.63E-4
GO:0060042	7.63E-4
GO:0009792	7.78E-4
GO:1902930	7.86E-4
GO:0006954	7.94E-4
GO:0035223	7.96E-4
GO:0030326	7.98E-4
GO:0016358	8.05E-4
GO:0031090	8.15E-4
GO:0016705	8.31E-4
GO:0030175	8.38E-4
GO:0098588	8.38E-4
GO:0046822	8.39E-4
GO:0007097	8.44E-4
GO:0042461	8.44E-4
GO:1901889	8.44E-4
GO:0001751	8.47E-4
GO:1903828	8.47E-4
GO:0030901	8.48E-4
GO:0032835	8.48E-4
GO:0051893	8.48E-4
GO:0090109	8.48E-4
GO:0150116	8.48E-4
GO:0010563	8.49E-4
GO:0045936	8.49E-4
GO:0071345	8.49E-4
GO:0040017	8.65E-4
GO:1903037	8.67E-4
GO:0015629	8.68E-4
GO:0030857	8.7E-4
GO:0003228	8.72E-4
GO:1902337	8.72E-4
GO:0045604	8.74E-4
GO:0008324	8.82E-4
GO:0005789	8.87E-4
GO:0097060	8.87E-4
GO:0097730	8.87E-4
GO:0051098	8.98E-4
GO:0050832	9.04E-4
GO:0090257	9.04E-4
GO:2001023	9.04E-4
GO:0006325	9.06E-4
GO:1901653	9.06E-4
GO:1903706	9.06E-4
GO:0035567	9.26E-4
GO:0048087	9.35E-4
GO:0007422	9.37E-4
GO:0042462	9.45E-4
GO:0060976	9.45E-4
GO:0008340	9.48E-4
GO:0030017	9.5E-4
GO:0099503	9.5E-4
GO:0045920	9.67E-4
GO:0071560	9.7E-4
GO:0032869	9.74E-4
GO:0080134	9.74E-4
GO:0006898	9.87E-4
GO:0070588	9.87E-4
GO:0005768	9.91E-4
GO:0016125	9.95E-4
GO:0043393	1.01E-3
GO:0045746	1.02E-3
GO:0048259	1.02E-3
GO:0005975	1.04E-3
GO:0006939	1.05E-3
GO:0032350	1.05E-3
GO:0032024	1.06E-3
GO:0044281	1.06E-3
GO:0045667	1.06E-3
GO:0045926	1.06E-3
GO:0046552	1.06E-3
GO:0048013	1.06E-3
GO:0008289	1.07E-3
GO:0009566	1.07E-3
GO:0021826	1.07E-3
GO:0021843	1.07E-3
GO:0021894	1.07E-3
GO:0046330	1.07E-3
GO:0015833	1.1E-3
GO:0007591	1.11E-3
GO:0010043	1.11E-3
GO:0021954	1.11E-3
GO:0021983	1.11E-3
GO:0045682	1.11E-3
GO:0090598	1.11E-3
GO:0002088	1.12E-3
GO:0003208	1.12E-3
GO:0008356	1.12E-3
GO:0021782	1.12E-3
GO:0031589	1.12E-3
GO:0032872	1.12E-3
GO:0033500	1.12E-3
GO:0048232	1.12E-3
GO:0070302	1.12E-3
GO:0098827	1.13E-3
GO:0070727	1.15E-3
GO:0004674	1.16E-3
GO:0035640	1.16E-3
GO:0050764	1.16E-3
GO:0002053	1.17E-3
GO:1903707	1.17E-3
GO:0030673	1.18E-3
GO:0048619	1.18E-3
GO:0050795	1.18E-3
GO:1900407	1.18E-3
GO:0045860	1.19E-3
GO:0014706	1.2E-3
GO:0000226	1.22E-3
GO:0002093	1.22E-3
GO:0048675	1.22E-3
GO:0046982	1.23E-3
GO:1901890	1.23E-3
GO:0005700	1.24E-3
GO:0005925	1.24E-3
GO:0008049	1.24E-3
GO:0043292	1.24E-3
GO:0071347	1.24E-3
GO:0030516	1.26E-3
GO:0038189	1.26E-3
GO:1903519	1.26E-3
GO:1903521	1.26E-3
GO:1905269	1.26E-3
GO:0014069	1.27E-3
GO:0045745	1.27E-3
GO:0005643	1.28E-3
GO:0005788	1.28E-3
GO:0043025	1.28E-3
GO:0051128	1.28E-3
GO:0051336	1.28E-3
GO:0071559	1.28E-3
GO:2000426	1.28E-3
GO:0001505	1.29E-3
GO:0007200	1.29E-3
GO:0007630	1.29E-3
GO:0030004	1.29E-3
GO:0032332	1.29E-3
GO:0050878	1.29E-3
GO:0051145	1.29E-3
GO:0051890	1.29E-3
GO:0140694	1.29E-3
GO:1905207	1.29E-3
GO:0005198	1.3E-3
GO:0050673	1.32E-3
GO:0009620	1.33E-3
GO:0010675	1.33E-3
GO:0002792	1.34E-3
GO:0021700	1.34E-3
GO:0031256	1.34E-3
GO:0032387	1.34E-3
GO:0065009	1.34E-3
GO:0098722	1.34E-3
GO:0003012	1.35E-3
GO:0048844	1.35E-3
GO:0060119	1.35E-3
GO:0098687	1.35E-3
GO:0032269	1.36E-3
GO:0003156	1.37E-3
GO:0048471	1.37E-3
GO:0060395	1.37E-3
GO:0050679	1.38E-3
GO:0051482	1.38E-3
GO:0003231	1.4E-3
GO:0050810	1.4E-3
GO:0060047	1.4E-3
GO:1901135	1.4E-3
GO:0035556	1.41E-3
GO:0007351	1.42E-3
GO:0008285	1.42E-3
GO:0008595	1.42E-3
GO:0055002	1.42E-3
GO:1903034	1.42E-3
GO:0003279	1.43E-3
GO:0008354	1.43E-3
GO:0042058	1.43E-3
GO:0043086	1.43E-3
GO:0045196	1.43E-3
GO:0005769	1.44E-3
GO:0022404	1.44E-3
GO:0032279	1.44E-3
GO:0072657	1.45E-3
GO:0051149	1.48E-3
GO:0001974	1.49E-3
GO:0010718	1.49E-3
GO:0034613	1.5E-3
GO:1901184	1.5E-3
GO:0035265	1.51E-3
GO:0007283	1.52E-3
GO:0042733	1.53E-3
GO:0060279	1.53E-3
GO:0048738	1.57E-3
GO:0051481	1.58E-3
GO:0002067	1.6E-3
GO:0032507	1.6E-3
GO:0060972	1.6E-3
GO:2000179	1.6E-3
GO:0003151	1.63E-3
GO:0007426	1.63E-3
GO:0010632	1.63E-3
GO:0019933	1.63E-3
GO:0031984	1.63E-3
GO:0045471	1.63E-3
GO:0051283	1.63E-3
GO:0071478	1.63E-3
GO:1901362	1.63E-3
GO:1904748	1.63E-3
GO:0098656	1.64E-3
GO:0098984	1.64E-3
GO:0060348	1.65E-3
GO:0009893	1.66E-3
GO:0022804	1.67E-3
GO:0045197	1.67E-3
GO:0098960	1.67E-3
GO:1902339	1.67E-3
GO:0061387	1.69E-3
GO:0070555	1.69E-3
GO:0007229	1.71E-3
GO:0008258	1.71E-3
GO:0044706	1.71E-3
GO:0060425	1.71E-3
GO:0019901	1.72E-3
GO:0051651	1.72E-3
GO:1904018	1.72E-3
GO:0010259	1.73E-3
GO:0002685	1.74E-3
GO:0001752	1.75E-3
GO:0014033	1.75E-3
GO:1903306	1.75E-3
GO:0000041	1.76E-3
GO:0016491	1.78E-3
GO:1901363	1.78E-3
GO:0006366	1.81E-3
GO:0046486	1.82E-3
GO:0005765	1.83E-3
GO:0007194	1.83E-3
GO:0010171	1.83E-3
GO:0015849	1.83E-3
GO:0030031	1.83E-3
GO:0046942	1.83E-3
GO:0060048	1.83E-3
GO:0120252	1.83E-3
GO:0032502	1.84E-3
GO:0050900	1.86E-3
GO:0032956	1.87E-3
GO:0002252	1.88E-3
GO:0006351	1.88E-3
GO:0019538	1.88E-3
GO:0001558	1.89E-3
GO:0098852	1.89E-3
GO:0007298	1.9E-3
GO:0000228	1.91E-3
GO:0015031	1.91E-3
GO:0022602	1.91E-3
GO:0097659	1.92E-3
GO:0046328	1.93E-3
GO:0031334	1.95E-3
GO:0035317	1.96E-3
GO:0045787	1.96E-3
GO:0048048	1.96E-3
GO:0050863	1.96E-3
GO:0051091	1.96E-3
GO:1902882	1.96E-3
GO:1902905	1.96E-3
GO:0071496	1.97E-3
GO:0010468	2E-3
GO:0050803	2E-3
GO:0034105	2.01E-3
GO:0071805	2.03E-3
GO:0098657	2.04E-3
GO:0002119	2.06E-3
GO:0030858	2.06E-3
GO:0042706	2.06E-3
GO:0051282	2.06E-3
GO:0090175	2.06E-3
GO:1900271	2.06E-3
GO:0007443	2.09E-3
GO:0008407	2.1E-3
GO:0021510	2.12E-3
GO:0032330	2.12E-3
GO:0061024	2.12E-3
GO:0071674	2.12E-3
GO:0021830	2.14E-3
GO:0021853	2.14E-3
GO:0030224	2.14E-3
GO:0051647	2.14E-3
GO:0055067	2.14E-3
GO:0071336	2.14E-3
GO:1904936	2.14E-3
GO:0070405	2.15E-3
GO:0000302	2.17E-3
GO:0035316	2.17E-3
GO:0045216	2.17E-3
GO:0032774	2.19E-3
GO:0018958	2.21E-3
GO:0048703	2.23E-3
GO:0050974	2.23E-3
GO:0051493	2.24E-3
GO:0051952	2.24E-3
GO:1900073	2.24E-3
GO:2001169	2.24E-3
GO:0031400	2.26E-3
GO:0071577	2.26E-3
GO:1905906	2.26E-3
GO:0015399	2.29E-3
GO:0050709	2.29E-3
GO:0030659	2.31E-3
GO:0098862	2.31E-3
GO:0018993	2.32E-3
GO:0009948	2.33E-3
GO:0050865	2.33E-3
GO:0005773	2.35E-3
GO:1903391	2.35E-3
GO:0007586	2.36E-3
GO:0002694	2.4E-3
GO:0042445	2.4E-3
GO:0050982	2.4E-3
GO:0070509	2.4E-3
GO:0090288	2.4E-3
GO:0002062	2.41E-3
GO:0003407	2.41E-3
GO:0007304	2.42E-3
GO:0043405	2.42E-3
GO:0061333	2.42E-3
GO:0051701	2.47E-3
GO:0031032	2.5E-3
GO:0006450	2.51E-3
GO:0048082	2.51E-3
GO:0033674	2.52E-3
GO:0030016	2.53E-3
GO:0098858	2.53E-3
GO:0004672	2.54E-3
GO:0000578	2.55E-3
GO:0003299	2.55E-3
GO:0006694	2.55E-3
GO:0014898	2.55E-3
GO:0045747	2.55E-3
GO:0048745	2.55E-3
GO:0048813	2.55E-3
GO:0050790	2.55E-3
GO:0019637	2.58E-3
GO:0034599	2.58E-3
GO:0051668	2.59E-3
GO:0001755	2.6E-3
GO:0005635	2.64E-3
GO:0009954	2.64E-3
GO:0045211	2.64E-3
GO:0060581	2.64E-3
GO:0005694	2.71E-3
GO:0009880	2.71E-3
GO:0030278	2.72E-3
GO:0006140	2.73E-3
GO:0044853	2.8E-3
GO:0014015	2.82E-3
GO:0042246	2.82E-3
GO:0003197	2.83E-3
GO:0006110	2.83E-3
GO:0016126	2.83E-3
GO:0030811	2.83E-3
GO:0051589	2.83E-3
GO:0006886	2.84E-3
GO:0046928	2.84E-3
GO:0070925	2.84E-3
GO:0022401	2.85E-3
GO:0042059	2.85E-3
GO:0051894	2.85E-3
GO:0150117	2.85E-3
GO:1901185	2.85E-3
GO:0010556	2.91E-3
GO:0045637	2.92E-3
GO:0048066	2.92E-3
GO:0072102	2.92E-3
GO:0019900	2.93E-3
GO:0042578	2.93E-3
GO:0032388	2.94E-3
GO:0032589	2.94E-3
GO:0006997	2.95E-3
GO:0032886	2.95E-3
GO:0002011	2.96E-3
GO:0007365	2.96E-3
GO:0040029	2.96E-3
GO:0019838	2.97E-3
GO:0042476	2.97E-3
GO:0035162	2.99E-3
GO:0042326	2.99E-3
GO:0035303	3.02E-3
GO:0048522	3.03E-3
GO:0048596	3.03E-3
GO:2001025	3.03E-3
GO:0002118	3.05E-3
GO:0010876	3.05E-3
GO:0043254	3.05E-3
GO:0010608	3.12E-3
GO:0030018	3.12E-3
GO:0030312	3.12E-3
GO:0019935	3.13E-3
GO:0036503	3.13E-3
GO:0001818	3.19E-3
GO:0003676	3.21E-3
GO:0008237	3.21E-3
GO:0010959	3.24E-3
GO:1902105	3.25E-3
GO:0016042	3.27E-3
GO:0061180	3.27E-3
GO:0012506	3.28E-3
GO:0032432	3.28E-3
GO:0046165	3.31E-3
GO:1903506	3.32E-3
GO:0030808	3.33E-3
GO:0031646	3.33E-3
GO:0032922	3.33E-3
GO:0060411	3.33E-3
GO:0070050	3.33E-3
GO:0071976	3.33E-3
GO:0120117	3.33E-3
GO:1900371	3.33E-3
GO:0006417	3.35E-3
GO:0007512	3.37E-3
GO:0033218	3.37E-3
GO:0032970	3.38E-3
GO:0006723	3.39E-3
GO:0060101	3.39E-3
GO:0120251	3.39E-3
GO:1990255	3.39E-3
GO:0090101	3.42E-3
GO:0019218	3.43E-3
GO:2001141	3.43E-3
GO:0022409	3.44E-3
GO:0097164	3.44E-3
GO:1902692	3.45E-3
GO:0044297	3.46E-3
GO:0001664	3.49E-3
GO:0007193	3.5E-3
GO:0048017	3.5E-3
GO:0090278	3.5E-3
GO:0010717	3.52E-3
GO:0014887	3.53E-3
GO:0036379	3.54E-3
GO:0032103	3.55E-3
GO:0007314	3.56E-3
GO:0045862	3.56E-3
GO:0007568	3.58E-3
GO:0015718	3.58E-3
GO:0048545	3.58E-3
GO:0051347	3.58E-3
GO:0008509	3.6E-3
GO:0050908	3.61E-3
GO:0030838	3.62E-3
GO:0022607	3.64E-3
GO:0034097	3.66E-3
GO:0006355	3.69E-3
GO:0007297	3.69E-3
GO:0010811	3.69E-3
GO:0046843	3.69E-3
GO:0051124	3.69E-3
GO:0080090	3.69E-3
GO:0098742	3.7E-3
GO:0007485	3.74E-3
GO:0032222	3.74E-3
GO:0034248	3.74E-3
GO:0060688	3.74E-3
GO:0071242	3.74E-3
GO:0098542	3.74E-3
GO:0006936	3.81E-3
GO:0042593	3.81E-3
GO:0010894	3.85E-3
GO:0021892	3.85E-3
GO:0035138	3.85E-3
GO:0060278	3.85E-3
GO:0061327	3.85E-3
GO:0042110	3.86E-3
GO:0048260	3.87E-3
GO:0043153	3.89E-3
GO:0045859	3.89E-3
GO:0097501	3.89E-3
GO:1903393	3.89E-3
GO:0003300	3.9E-3
GO:0014896	3.9E-3
GO:0014897	3.9E-3
GO:0032651	3.9E-3
GO:0060428	3.9E-3
GO:0005938	3.91E-3
GO:0016043	3.91E-3
GO:0021543	3.91E-3
GO:0004553	3.92E-3
GO:0051954	3.94E-3
GO:0062197	3.94E-3
GO:2000112	3.94E-3
GO:0022853	3.97E-3
GO:0007603	3.98E-3
GO:0035094	3.98E-3
GO:0046676	3.98E-3
GO:0061162	3.98E-3
GO:0061339	3.98E-3
GO:0045861	4.02E-3
GO:0019058	4.04E-3
GO:0030431	4.04E-3
GO:0007413	4.06E-3
GO:0050773	4.06E-3
GO:0009889	4.07E-3
GO:0031594	4.07E-3
GO:0006897	4.1E-3
GO:0008514	4.1E-3
GO:0030178	4.1E-3
GO:0005178	4.12E-3
GO:0042048	4.14E-3
GO:0002431	4.18E-3
GO:0038096	4.18E-3
GO:0046649	4.18E-3
GO:0048665	4.18E-3
GO:0051252	4.18E-3
GO:0006929	4.21E-3
GO:0017015	4.21E-3
GO:0007268	4.23E-3
GO:0098916	4.23E-3
GO:0035137	4.24E-3
GO:2000826	4.24E-3
GO:0008202	4.25E-3
GO:0031674	4.25E-3
GO:0006829	4.26E-3
GO:0033334	4.26E-3
GO:0042552	4.26E-3
GO:0046532	4.26E-3
GO:0046824	4.26E-3
GO:0051495	4.26E-3
GO:2001024	4.26E-3
GO:0110053	4.27E-3
GO:0006869	4.28E-3
GO:0008358	4.28E-3
GO:0021987	4.28E-3
GO:0031099	4.28E-3
GO:0007564	4.32E-3
GO:0031326	4.32E-3
GO:0042474	4.32E-3
GO:0090030	4.32E-3
GO:0050776	4.33E-3
GO:0000139	4.38E-3
GO:0010008	4.38E-3
GO:0043296	4.38E-3
GO:0038094	4.39E-3
GO:0050885	4.39E-3
GO:0048580	4.42E-3
GO:0002181	4.45E-3
GO:0016202	4.45E-3
GO:0006672	4.52E-3
GO:0007623	4.52E-3
GO:0051961	4.52E-3
GO:0060438	4.52E-3
GO:0060491	4.52E-3
GO:0120032	4.52E-3
GO:1903561	4.52E-3
GO:0030703	4.55E-3
GO:0035637	4.55E-3
GO:1901861	4.63E-3
GO:0008542	4.66E-3
GO:0048538	4.66E-3
GO:1903201	4.66E-3
GO:0012502	4.68E-3
GO:0021854	4.68E-3
GO:0035072	4.68E-3
GO:0035078	4.68E-3
GO:0035081	4.68E-3
GO:0072310	4.68E-3
GO:1900122	4.68E-3
GO:1904037	4.68E-3
GO:2000018	4.68E-3
GO:2000020	4.68E-3
GO:0006643	4.69E-3
GO:0070492	4.69E-3
GO:0042306	4.7E-3
GO:0045296	4.7E-3
GO:0044304	4.71E-3
GO:0099513	4.71E-3
GO:0072006	4.73E-3
GO:1903844	4.73E-3
GO:0042277	4.74E-3
GO:0019898	4.75E-3
GO:0007346	4.76E-3
GO:0009743	4.77E-3
GO:0015079	4.77E-3
GO:0035089	4.88E-3
GO:0046488	4.88E-3
GO:0060043	4.88E-3
GO:0003356	4.89E-3
GO:0008377	4.89E-3
GO:0009617	4.89E-3
GO:0022029	4.89E-3
GO:0032225	4.89E-3
GO:0032715	4.89E-3
GO:0051967	4.89E-3
GO:0090407	4.89E-3
GO:0120031	4.89E-3
GO:0005903	4.9E-3
GO:0043204	4.9E-3
GO:0030433	4.91E-3
GO:0043228	4.91E-3
GO:0043232	4.91E-3
GO:0106030	4.91E-3
GO:1903578	4.91E-3
GO:0045180	4.92E-3
GO:0005385	4.96E-3
GO:0030055	4.96E-3
GO:0035264	4.96E-3
GO:0098791	5.04E-3
GO:0098793	5.04E-3
GO:0099537	5.08E-3
GO:0009648	5.12E-3
GO:0019219	5.12E-3
GO:0030216	5.12E-3
GO:0031076	5.12E-3
GO:0060071	5.12E-3
GO:0007274	5.14E-3
GO:0061053	5.14E-3
GO:0003014	5.15E-3
GO:0090263	5.16E-3
GO:0021885	5.17E-3
GO:0031397	5.17E-3
GO:0098739	5.17E-3
GO:0051346	5.19E-3
GO:2001252	5.19E-3
GO:0005667	5.2E-3
GO:0006338	5.21E-3
GO:0008589	5.21E-3
GO:0001725	5.22E-3
GO:0097517	5.22E-3
GO:0001954	5.23E-3
GO:0032652	5.23E-3
GO:0070986	5.23E-3
GO:0072132	5.23E-3
GO:0097061	5.23E-3
GO:0000785	5.24E-3
GO:0002684	5.27E-3
GO:0043230	5.29E-3
GO:0065010	5.29E-3
GO:0007043	5.3E-3
GO:0031901	5.32E-3
GO:0035296	5.34E-3
GO:0001933	5.35E-3
GO:0007286	5.36E-3
GO:0032368	5.36E-3
GO:1905954	5.36E-3
GO:0099536	5.38E-3
GO:0035075	5.46E-3
GO:0043470	5.46E-3
GO:0031280	5.49E-3
GO:0048702	5.49E-3
GO:0051988	5.49E-3
GO:0051249	5.52E-3
GO:0007017	5.58E-3
GO:0051924	5.59E-3
GO:2000136	5.59E-3
GO:1900542	5.61E-3
GO:0033044	5.62E-3
GO:0030859	5.63E-3
GO:0045581	5.63E-3
GO:0007309	5.68E-3
GO:0006664	5.69E-3
GO:0060078	5.69E-3
GO:0060446	5.69E-3
GO:1901343	5.69E-3
GO:1903509	5.69E-3
GO:0050807	5.7E-3
GO:0010248	5.75E-3
GO:0010623	5.75E-3
GO:0019722	5.75E-3
GO:0021695	5.75E-3
GO:0035166	5.75E-3
GO:0042446	5.75E-3
GO:0043542	5.75E-3
GO:0045619	5.75E-3
GO:0048866	5.75E-3
GO:0060017	5.75E-3
GO:0060349	5.75E-3
GO:0060982	5.75E-3
GO:0065004	5.75E-3
GO:0099565	5.75E-3
GO:1905154	5.75E-3
GO:0009100	5.76E-3
GO:0010564	5.81E-3
GO:0097110	5.82E-3
GO:0006996	5.87E-3
GO:0048644	5.93E-3
GO:0007338	5.94E-3
GO:0042626	5.96E-3
GO:0043648	5.99E-3
GO:0050953	5.99E-3
GO:0033081	6.03E-3
GO:0002433	6.05E-3
GO:0019222	6.05E-3
GO:0007400	6.07E-3
GO:0007440	6.07E-3
GO:0010862	6.07E-3
GO:0033333	6.07E-3
GO:0051823	6.07E-3
GO:0090103	6.07E-3
GO:0097067	6.07E-3
GO:0098659	6.1E-3
GO:0099587	6.1E-3
GO:0001963	6.11E-3
GO:0033690	6.11E-3
GO:0120034	6.14E-3
GO:0008355	6.21E-3
GO:0035112	6.21E-3
GO:0035163	6.3E-3
GO:0035165	6.3E-3
GO:0060160	6.3E-3
GO:1901075	6.3E-3
GO:0006913	6.33E-3
GO:0032147	6.33E-3
GO:0045580	6.33E-3
GO:0061041	6.33E-3
GO:1904589	6.33E-3
GO:0035152	6.34E-3
GO:0006661	6.37E-3
GO:0048634	6.37E-3
GO:0050962	6.45E-3
GO:0007405	6.46E-3
GO:0042755	6.47E-3
GO:0048523	6.47E-3
GO:0051155	6.47E-3
GO:0007179	6.5E-3
GO:0008366	6.5E-3
GO:0007369	6.57E-3
GO:0003209	6.6E-3
GO:0032094	6.6E-3
GO:1902532	6.61E-3
GO:0048519	6.69E-3
GO:0015085	6.7E-3
GO:0015291	6.7E-3
GO:0002643	6.79E-3
GO:0042699	6.79E-3
GO:0022627	6.8E-3
GO:0030427	6.8E-3
GO:0035182	6.83E-3
GO:0031532	6.84E-3
GO:0051169	6.84E-3
GO:0007615	6.86E-3
GO:0051100	6.86E-3
GO:0051350	6.86E-3
GO:0099568	6.88E-3
GO:0019221	6.89E-3
GO:0061005	6.89E-3
GO:0070167	6.89E-3
GO:0110149	6.89E-3
GO:0015698	6.9E-3
GO:0021675	6.9E-3
GO:0040028	6.9E-3
GO:0009055	6.91E-3
GO:0032675	6.91E-3
GO:0042562	6.91E-3
GO:0009897	6.96E-3
GO:0051489	6.98E-3
GO:0042826	7E-3
GO:0048518	7.01E-3
GO:0006805	7.17E-3
GO:0036314	7.17E-3
GO:0036445	7.17E-3
GO:0055057	7.17E-3
GO:0140013	7.17E-3
GO:0003230	7.21E-3
GO:0007224	7.21E-3
GO:0007520	7.21E-3
GO:0048520	7.21E-3
GO:1903055	7.21E-3
GO:0007308	7.26E-3
GO:0014013	7.26E-3
GO:0030522	7.26E-3
GO:0051641	7.26E-3
GO:0060255	7.26E-3
GO:0005902	7.28E-3
GO:0030684	7.28E-3
GO:0005262	7.33E-3
GO:0001942	7.44E-3
GO:0014003	7.44E-3
GO:0048010	7.44E-3
GO:0051055	7.44E-3
GO:0051926	7.44E-3
GO:0000209	7.49E-3
GO:0007272	7.49E-3
GO:0098661	7.49E-3
GO:0060359	7.51E-3
GO:0006959	7.54E-3
GO:0002029	7.65E-3
GO:0097154	7.65E-3
GO:0031965	7.7E-3
GO:0045321	7.73E-3
GO:0001541	7.76E-3
GO:0034341	7.76E-3
GO:0045610	7.76E-3
GO:0000768	7.85E-3
GO:0014888	7.85E-3
GO:0022405	7.85E-3
GO:0023058	7.85E-3
GO:0030878	7.85E-3
GO:0032231	7.85E-3
GO:0034976	7.85E-3
GO:0045661	7.85E-3
GO:0051453	7.85E-3
GO:0140253	7.85E-3
GO:2000050	7.85E-3
GO:0009150	7.86E-3
GO:0043603	7.86E-3
GO:0031647	7.87E-3
GO:0021767	7.88E-3
GO:0045200	7.88E-3
GO:0048515	7.88E-3
GO:0055003	7.88E-3
GO:0098664	7.88E-3
GO:0090303	7.9E-3
GO:0006518	7.96E-3
GO:0004930	8.14E-3
GO:0019843	8.14E-3
GO:0007187	8.19E-3
GO:0010454	8.19E-3
GO:0099173	8.19E-3
GO:0055006	8.23E-3
GO:0021982	8.26E-3
GO:0055062	8.26E-3
GO:0072103	8.26E-3
GO:0072104	8.26E-3
GO:0072505	8.26E-3
GO:0072506	8.26E-3
GO:0042742	8.36E-3
GO:0045179	8.45E-3
GO:0030238	8.48E-3
GO:0033339	8.48E-3
GO:0045939	8.48E-3
GO:0046777	8.48E-3
GO:0050806	8.48E-3
GO:0055015	8.48E-3
GO:0060250	8.48E-3
GO:0071824	8.48E-3
GO:0072311	8.48E-3
GO:1902653	8.48E-3
GO:2000737	8.48E-3
GO:0051491	8.53E-3
GO:1902667	8.53E-3
GO:1903321	8.53E-3
GO:0032102	8.55E-3
GO:0043085	8.55E-3
GO:0051590	8.6E-3
GO:0071260	8.6E-3
GO:0098773	8.6E-3
GO:1903046	8.6E-3
GO:0001706	8.61E-3
GO:0006352	8.68E-3
GO:0043195	8.71E-3
GO:0006949	8.8E-3
GO:0030833	8.8E-3
GO:0042908	8.8E-3
GO:0043112	8.8E-3
GO:0060033	8.8E-3
GO:0051321	8.96E-3
GO:0002027	9.05E-3
GO:0007280	9.05E-3
GO:0016192	9.05E-3
GO:0034605	9.05E-3
GO:0035850	9.05E-3
GO:0045668	9.05E-3
GO:0048286	9.05E-3
GO:0062149	9.05E-3
GO:0090316	9.05E-3
GO:2000425	9.05E-3
GO:0031018	9.11E-3
GO:0036093	9.11E-3
GO:0072678	9.11E-3
GO:0002089	9.12E-3
GO:0030903	9.12E-3
GO:0045601	9.12E-3
GO:0046929	9.12E-3
GO:0060561	9.12E-3
GO:0006163	9.16E-3
GO:0035150	9.16E-3
GO:0043549	9.16E-3
GO:0045930	9.18E-3
GO:0030135	9.22E-3
GO:0070062	9.25E-3
GO:1990904	9.25E-3
GO:0002063	9.32E-3
GO:0007519	9.32E-3
GO:0031101	9.32E-3
GO:0055012	9.32E-3
GO:0060841	9.32E-3
GO:0060977	9.32E-3
GO:0090090	9.32E-3
GO:1902932	9.32E-3
GO:1904747	9.32E-3
GO:0051015	9.33E-3
GO:0055024	9.45E-3
GO:0007341	9.49E-3
GO:0009056	9.49E-3
GO:0035318	9.49E-3
GO:0044107	9.49E-3
GO:0044108	9.49E-3
GO:0046903	9.49E-3
GO:0060661	9.49E-3
GO:0071338	9.49E-3
GO:2001225	9.49E-3
GO:0048536	9.55E-3
GO:0001837	9.57E-3
GO:0017085	9.57E-3
GO:0016773	9.58E-3
GO:0008022	9.61E-3
GO:0031323	9.65E-3
GO:0098727	9.7E-3
GO:0016235	9.79E-3
GO:0005764	9.82E-3
GO:0046718	9.83E-3
GO:0060788	9.83E-3
GO:0071696	9.83E-3
GO:0071697	9.83E-3
GO:0072010	9.83E-3
GO:0097512	9.84E-3
GO:0007215	9.9E-3
GO:0030641	9.9E-3
GO:0055059	9.9E-3
GO:0071773	9.9E-3
GO:1903725	9.9E-3
GO:2000181	9.9E-3
GO:0000323	9.96E-3
GO:0003170	0.0101
GO:0009259	0.0101
GO:0031623	0.0101
GO:0045843	0.0101
GO:0060415	0.0101
GO:1901566	0.0101
GO:0006914	0.0102
GO:0007601	0.0102
GO:0009996	0.0102
GO:0045498	0.0102
GO:0045620	0.0102
GO:0048483	0.0102
GO:0050433	0.0102
GO:0050765	0.0102
GO:0051301	0.0102
GO:0051340	0.0102
GO:0061919	0.0102
GO:0072089	0.0102
GO:0010921	0.0103
GO:0032273	0.0103
GO:0001976	0.0104
GO:0007621	0.0104
GO:0030225	0.0104
GO:0032353	0.0104
GO:0035881	0.0104
GO:0050866	0.0104
GO:0051835	0.0104
GO:0060296	0.0104
GO:0090135	0.0104
GO:1901213	0.0104
GO:2000382	0.0104
GO:0045766	0.0105
GO:0051171	0.0105
GO:0071216	0.0105
GO:0002573	0.0106
GO:0015908	0.0106
GO:0030011	0.0106
GO:0050768	0.0106
GO:0042386	0.0108
GO:0042633	0.0108
GO:0051983	0.0108
GO:0071383	0.0108
GO:0051656	0.0109
GO:0060170	0.0109
GO:1900180	0.0109
GO:0009101	0.011
GO:0016798	0.011
GO:0003729	0.0111
GO:0005546	0.0111
GO:0008170	0.0112
GO:0015297	0.0112
GO:0035904	0.0112
GO:0007395	0.0113
GO:0010596	0.0113
GO:0018198	0.0113
GO:0019226	0.0113
GO:0033365	0.0113
GO:0035149	0.0113
GO:0045880	0.0113
GO:0048581	0.0113
GO:0050777	0.0113
GO:0050951	0.0113
GO:0060252	0.0113
GO:0060911	0.0113
GO:0071236	0.0113
GO:0095500	0.0113
GO:1902742	0.0113
GO:1903831	0.0113
GO:1905144	0.0113
GO:1905145	0.0113
GO:0007009	0.0114
GO:0010883	0.0114
GO:0015909	0.0114
GO:0018193	0.0114
GO:0034764	0.0114
GO:0106027	0.0114
GO:1903202	0.0114
GO:0015935	0.0115
GO:0044248	0.0117
GO:0007486	0.0118
GO:0010831	0.0118
GO:0019233	0.0118
GO:0031012	0.0118
GO:0031058	0.0118
GO:0035167	0.0118
GO:0042475	0.0118
GO:0050868	0.0118
GO:0051881	0.0118
GO:0004721	0.0119
GO:0140096	0.0119
GO:0005739	0.012
GO:0018996	0.0122
GO:0070884	0.0122
GO:0106056	0.0122
GO:1900273	0.0122
GO:0005342	0.0123
GO:0006333	0.0123
GO:0006509	0.0123
GO:0007478	0.0123
GO:0032731	0.0123
GO:0035168	0.0123
GO:0043176	0.0123
GO:0045616	0.0123
GO:0045761	0.0123
GO:0046943	0.0123
GO:0050680	0.0123
GO:0051295	0.0123
GO:0051964	0.0123
GO:0060536	0.0123
GO:0030426	0.0124
GO:0031062	0.0124
GO:0045833	0.0124
GO:0099738	0.0124
GO:0005391	0.0125
GO:0006164	0.0125
GO:0008554	0.0125
GO:0008556	0.0125
GO:0009152	0.0125
GO:0016772	0.0125
GO:0044782	0.0125
GO:0051378	0.0125
GO:0055120	0.0125
GO:0061982	0.0125
GO:2001234	0.0125
GO:0050772	0.0127
GO:0019748	0.0128
GO:0003161	0.0129
GO:0003334	0.0129
GO:0035054	0.0129
GO:0042684	0.0129
GO:0043647	0.0129
GO:0048251	0.0129
GO:0050935	0.0129
GO:0060433	0.0129
GO:0090521	0.0129
GO:1904035	0.0129
GO:0001656	0.013
GO:0006334	0.013
GO:0048635	0.013
GO:0009755	0.0131
GO:0045198	0.0131
GO:0045732	0.0131
GO:0005496	0.0132
GO:0016301	0.0132
GO:0022848	0.0132
GO:0031762	0.0132
GO:0035222	0.0132
GO:0050661	0.0132
GO:0001750	0.0133
GO:0002478	0.0134
GO:0005892	0.0134
GO:0010644	0.0134
GO:0010960	0.0134
GO:0021895	0.0134
GO:0042473	0.0134
GO:0044260	0.0134
GO:0048384	0.0134
GO:0052547	0.0134
GO:0055083	0.0134
GO:0060046	0.0134
GO:0060088	0.0134
GO:0060713	0.0134
GO:0061036	0.0134
GO:0070886	0.0134
GO:0072498	0.0134
GO:0106058	0.0134
GO:1990359	0.0134
GO:2001053	0.0134
GO:0001816	0.0135
GO:0006470	0.0135
GO:0007140	0.0135
GO:0031056	0.0135
GO:0031497	0.0135
GO:0045017	0.0135
GO:0046034	0.0135
GO:0071840	0.0135
GO:0003018	0.0136
GO:0021761	0.0136
GO:0022400	0.0136
GO:0032787	0.0136
[truncated: 2,620 more rows]
