# Supplementary material for: Parallel and convergent genomic changes underlie independent subterranean colonization across beetles
Source: Nat Commun. 2023 Jun 29;14:3842. doi: 10.1038/s41467-023-39603-1 (PMC10310748; doi:10.1038/s41467-023-39603-1)
Supplement: Supplementary file 13 — Source Data [file 41467_2023_39603_MOESM13_ESM.zip › Source_Data_Figures_github/Source_data_2/Fig2b_GOenrichment_treemaps/Ancestral_Leptodirini_CONTRACTED_REVIGO_treemap.R]

# A treemap R script produced by the Revigo server at http://revigo.irb.hr/
# If you found Revigo useful in your work, please cite the following reference:
# Supek F et al. "REVIGO summarizes and visualizes long lists of Gene Ontology
# terms" PLoS ONE 2011. doi:10.1371/journal.pone.0021800

# author: Anton Kratz <anton.kratz@gmail.com>, RIKEN Omics Science Center, Functional Genomics Technology Team, Japan
# created: Fri, Nov 02, 2012  7:25:52 PM
# last change: Fri, Nov 09, 2012  3:20:01 PM

# -----------------------------------------------------------------------------
# If you don't have the treemap package installed, uncomment the following line:
# install.packages( "treemap" );
library(treemap) 								# treemap package by Martijn Tennekes

# Set the working directory if necessary
# setwd("C:/Users/username/workingdir");

# --------------------------------------------------------------------------
# Here is your data from Revigo. Scroll down for plot configuration options.

revigo.names <- c("term_ID","description","frequency","value","uniqueness","dispensability","representative");
revigo.data <- rbind(c("GO:0000003","reproduction",12.5757313484508,5.61798295742513,1,0,"reproduction"),
c("GO:0002376","immune system process",2.82153366799377,3.95467702121334,1,0,"immune system process"),
c("GO:0007610","behavior",4.66505106456638,9.18442225167573,0.881170635782355,0,"behavior"),
c("GO:0010259","multicellular organism aging",0.0346200450060585,2.7619538968712,0.868126709506661,0.15711022,"behavior"),
c("GO:0007586","digestion",0.138480180024234,2.62708799702989,0.916481016221306,0.17968666,"behavior"),
c("GO:0001974","blood vessel remodeling",0.199065258784836,2.82681373158773,0.913855359956403,0.18671021,"behavior"),
c("GO:0044706","multi-multicellular organism process",0.216375281287866,2.76700388960785,0.913228196741137,0.18840223,"behavior"),
c("GO:0030431","sleep",0.476025618833304,2.39361863488939,0.906803528564307,0.20606008,"behavior"),
c("GO:0042303","molting cycle",0.735675956378743,5.11407366019857,0.902822502028515,0.21730483,"behavior"),
c("GO:0090130","tissue migration",1.28959667647568,5.07935499859321,0.897145915038635,0.23375218,"behavior"),
c("GO:0008340","determination of adult lifespan",1.45404189025446,3.02319166266193,0.895842946777335,0.23759741,"behavior"),
c("GO:0007626","locomotory behavior",1.48866193526052,7.38195190328791,0.882562495304717,0.23836618,"behavior"),
c("GO:0048771","tissue remodeling",1.54725244711802,3.47625353318844,0.895155035503011,0.23963823,"behavior"),
c("GO:0001503","ossification",1.55701509343569,4.18575240426808,0.895084878877468,0.23984678,"behavior"),
c("GO:0007411","axon guidance",2.18106283538169,9.18442225167573,0.652118975234112,0.25157875,"behavior"),
c("GO:0098727","maintenance of cell number",0.882811147654492,2.01322826573376,0.867778760027114,0.25692317,"behavior"),
c("GO:0009611","response to wounding",0.874156136402977,5.98296666070122,0.948255649402473,0.25719359,"behavior"),
c("GO:0007548","sex differentiation",0.952051237666609,7.52578373592374,0.842384982003198,0.25921095,"behavior"),
c("GO:0071824","protein-DNA complex subunit organization",1.0039813051757,2.07160414774329,0.966691498970873,0.26151595,"behavior"),
c("GO:0009266","response to temperature stimulus",1.16842651895447,6.8153085691824,0.938899499143233,0.26621196,"behavior"),
c("GO:0045229","external encapsulating structure organization",1.27228665397265,5.28903688100472,0.966296152946282,0.26907886,"behavior"),
c("GO:0007600","sensory perception",3.55720962437251,6.24260397120698,0.866999947850284,0.27080359,"behavior"),
c("GO:0009719","response to endogenous stimulus",1.50597195776355,6.24260397120698,0.950350947135215,0.27463468,"behavior"),
c("GO:0050808","synapse organization",1.56655703652415,6.9100948885606,0.959302613948553,0.27609317,"behavior"),
c("GO:0021700","developmental maturation",1.63579712653626,2.87289520163519,0.859023589006135,0.27688482,"behavior"),
c("GO:0060322","head development",1.19439155270902,7.80410034759077,0.856810748719511,0.28084159,"behavior"),
c("GO:0097435","supramolecular fiber organization",1.80024234031504,3.44009337496389,0.964951514961689,0.280988,"behavior"),
c("GO:0001525","angiogenesis",0.00865501125151463,6.75202673363819,0.822153694816481,0.28244367,"behavior"),
c("GO:0034330","cell junction organization",2.15509780162714,7.21467016498923,0.964210605446924,0.28758541,"behavior"),
c("GO:0030036","actin cytoskeleton organization",2.24164791414229,4.85387196432176,0.956768113736611,0.28907082,"behavior"),
c("GO:0048865","stem cell fate commitment",0.0519300675090878,4.19586056766465,0.866807915221468,0.29202134,"behavior"),
c("GO:0061024","membrane organization",2.43205816167561,2.67366413907125,0.963694527067007,0.29326107,"behavior"),
c("GO:0003008","system process",5.920027696036,7.76700388960785,0.877632590425242,0.29421502,"behavior"),
c("GO:0061061","muscle structure development",1.7742773065605,6.12262865413023,0.850681932347713,0.29498731,"behavior"),
c("GO:0048568","embryonic organ development",0.510645663839363,7.87289520163519,0.789755747193733,0.29979744,"behavior"),
c("GO:1904888","cranial skeletal system development",2.13702506550163,3.50723961097316,0.847611052083814,0.30214064,"behavior"),
c("GO:0060021","roof of mouth development",2.14191424033827,3.26201267366657,0.847572519937982,0.30223068,"behavior"),
c("GO:0009628","response to abiotic stimulus",3.56586463562403,8.05601112492623,0.945419073961838,0.30770107,"behavior"),
c("GO:0032526","response to retinoic acid",0.00865501125151463,5.06348625752111,0.94462293095377,0.30882326,"behavior"),
c("GO:0007618","mating",0.0259650337545439,6.33161408331,0.975708339623158,0.31121054,"behavior"),
c("GO:0051606","detection of stimulus",2.46667820668167,6.08354605145007,0.947644871042812,0.31308274,"behavior"),
c("GO:0035270","endocrine system development",0.0432750562575731,3.67985371388895,0.844865152557641,0.32173043,"behavior"),
c("GO:0002065","columnar/cuboidal epithelial cell differentiation",0.155790202527263,5.05012229596313,0.837298294448126,0.32319969,"behavior"),
c("GO:0007492","endoderm development",0.0778951012636316,3.95860731484178,0.868052564359398,0.32768663,"behavior"),
c("GO:0009607","response to biotic stimulus",3.548554613121,3.54821356447571,0.94544971914979,0.3301468,"behavior"),
c("GO:0007166","cell surface receptor signaling pathway",3.6091396918816,7.59006687666871,0.808905776432077,0.33098657,"behavior"),
c("GO:0060485","mesenchyme development",0.0865501125151463,4.67985371388895,0.842095898219654,0.33229506,"behavior"),
c("GO:0030030","cell projection organization",5.60844729098148,7.5003129173816,0.959666771147991,0.33402587,"behavior"),
c("GO:0021510","spinal cord development",0.00865501125151463,2.67366413907125,0.837848961480416,0.33429943,"behavior"),
c("GO:0048863","stem cell differentiation",0.24234031504241,5.87289520163519,0.859236794709216,0.33770021,"behavior"),
c("GO:0060537","muscle tissue development",0.121170157521205,3.54363396687096,0.863275419710775,0.33867154,"behavior"),
c("GO:0032094","response to food",0.00865501125151463,2.18045606445813,0.951031651224075,0.3472172,"behavior"),
c("GO:0042335","cuticle development",2.01661762160291,5.01772876696043,0.810695561537071,0.35307295,"behavior"),
c("GO:0035637","multicellular organismal signaling",0.0952051237666609,2.34198860334289,0.902222641800084,0.35700205,"behavior"),
c("GO:0035094","response to nicotine",0.0519300675090878,2.40011692792631,0.949900876123946,0.35741109,"behavior"),
c("GO:0010171","body morphogenesis",0.24234031504241,2.73754891026957,0.857500317883305,0.36109774,"behavior"),
c("GO:0006997","nucleus organization",0.778951012636316,2.53017798402184,0.965780558860438,0.36468827,"behavior"),
c("GO:0104004","cellular response to environmental stimulus",0.588540765102995,4.21968268785985,0.936660496214228,0.37283846,"behavior"),
c("GO:0044703","multi-organism reproductive process",0.22503029253938,6.05256627811295,0.971234129950555,0.37372142,"behavior"),
c("GO:0009566","fertilization",0.302925393803012,2.97061622231479,0.970047849224193,0.38434816,"behavior"),
c("GO:0003002","regionalization",4.10247533321793,6.87942606879415,0.7818409574586,0.3887965,"behavior"),
c("GO:0001763","morphogenesis of a branching structure",0.519300675090878,6.87289520163519,0.829939970248252,0.39138754,"behavior"),
c("GO:0060033","anatomical structure regression",0.527955686342392,2.05551732784983,0.847046522476081,0.39210086,"behavior"),
c("GO:0042221","response to chemical",10.3340834343085,7.60906489289662,0.937758720225301,0.39397291,"behavior"),
c("GO:0048645","animal organ formation",0.389475506318158,5.6675615400844,0.809926975501992,0.39462597,"behavior"),
c("GO:0007200","phospholipase C-activating G protein-coupled receptor signaling pathway",0.121170157521205,2.88941028970075,0.859537455696232,0.39554032,"behavior"),
c("GO:0009410","response to xenobiotic stimulus",0.155790202527263,5.60730304674033,0.94533092096432,0.39557095,"behavior"),
c("GO:0021615","glossopharyngeal nerve morphogenesis",0.069240090012117,3.21538270736712,0.823428550901195,0.39692214,"behavior"),
c("GO:0021675","nerve development",0.069240090012117,2.16115090926274,0.832754717651079,0.39692214,"behavior"),
c("GO:0016032","viral process",0.268305348796953,3.20481541031758,1,0,"viral process"),
c("GO:0019058","viral life cycle",0.22503029253938,2.39361863488939,0.998761053079759,0,"viral life cycle"),
c("GO:0023052","signaling",12.3333910334083,4.85698519974591,1,0,"signaling"),
c("GO:0032501","multicellular organismal process",29.3318331313831,4.29242982390206,1,0,"multicellular organismal process"),
c("GO:0032502","developmental process",23.6887657953955,2.73518217699046,1,0,"developmental process"),
c("GO:0040007","growth",1.53193699151809,4.59516628338006,1,0,"growth"),
c("GO:0040011","locomotion",5.63441232473602,9.18442225167573,1,0,"locomotion"),
c("GO:0043410","positive regulation of MAPK cascade",0.614505798857539,8.8153085691824,0.833122944108283,0,"positive regulation of MAPK cascade"),
c("GO:0010817","regulation of hormone levels",0.952051237666609,8.33535802444387,0.892839629852521,0.10435841,"positive regulation of MAPK cascade"),
c("GO:0090087","regulation of peptide transport",0.147135191275749,6.93554201077308,0.873900792043621,0.10571637,"positive regulation of MAPK cascade"),
c("GO:0048070","regulation of developmental pigmentation",0.216375281287866,4.54363396687096,0.912782896045508,0.10934754,"positive regulation of MAPK cascade"),
c("GO:0120305","regulation of pigmentation",0.216375281287866,4.54363396687096,0.915854927145533,0.10934754,"positive regulation of MAPK cascade"),
c("GO:0030155","regulation of cell adhesion",0.458715596330275,6.08354605145007,0.903841133631559,0.13084094,"positive regulation of MAPK cascade"),
c("GO:0022603","regulation of anatomical structure morphogenesis",1.60983209278172,8.05601112492623,0.852573381463435,0.1331457,"positive regulation of MAPK cascade"),
c("GO:0032886","regulation of microtubule-based process",0.614505798857539,2.53017798402184,0.901172765421097,0.13459738,"positive regulation of MAPK cascade"),
c("GO:0042752","regulation of circadian rhythm",0.82222606889389,3.35951856302958,0.904868444586854,0.13748746,"positive regulation of MAPK cascade"),
c("GO:0010975","regulation of neuron projection development",0.865501125151463,6.18708664335714,0.869695066763801,0.13928134,"positive regulation of MAPK cascade"),
c("GO:0040012","regulation of locomotion",1.04725636143327,6.24260397120698,0.902553192658128,0.14131572,"positive regulation of MAPK cascade"),
c("GO:2000241","regulation of reproductive process",1.0645663839363,6.41680122603138,0.902392080037202,0.14158288,"positive regulation of MAPK cascade"),
c("GO:0000122","negative regulation of transcription by RNA polymerase II",1.98199757659685,5.83564714421556,0.82614482118562,0.15809236,"positive regulation of MAPK cascade"),
c("GO:0002682","regulation of immune system process",2.15509780162714,4.15676722190199,0.894897531685787,0.15824865,"positive regulation of MAPK cascade"),
c("GO:0032970","regulation of actin filament-based process",1.0039813051757,2.47108329972235,0.896332490643994,0.16084562,"positive regulation of MAPK cascade"),
c("GO:0042127","regulation of cell population proliferation",1.88679245283019,3.79317412396815,0.889342315014759,0.17370505,"positive regulation of MAPK cascade"),
c("GO:0010941","regulation of cell death",2.33685303790895,5.09366495819491,0.886744779316145,0.17854523,"positive regulation of MAPK cascade"),
c("GO:0032879","regulation of localization",4.82084126709365,4.32239304727951,0.884729496896916,0.18085593,"positive regulation of MAPK cascade"),
c("GO:0040008","regulation of growth",2.69170849922105,4.16685288808721,0.892280620803343,0.18470232,"positive regulation of MAPK cascade"),
c("GO:0044087","regulation of cellular component biogenesis",2.64843344296348,4.18243463044022,0.885165450679864,0.18555074,"positive regulation of MAPK cascade"),
c("GO:0050865","regulation of cell activation",2.53764740447633,2.63264407897398,0.885709755423145,0.18764452,"positive regulation of MAPK cascade"),
c("GO:0065008","regulation of biological quality",11.4073048294963,5.27654432796481,0.890716700928738,0.19548209,"positive regulation of MAPK cascade"),
c("GO:0065009","regulation of molecular function",6.04119785355721,2.87289520163519,0.899437674378678,0.20434425,"positive regulation of MAPK cascade"),
c("GO:0023051","regulation of signaling",8.20495066643587,5.73992861201492,0.876799914125951,0.22191088,"positive regulation of MAPK cascade"),
c("GO:0051239","regulation of multicellular organismal process",5.02856153713,5.61798295742513,0.884139667844596,0.22361591,"positive regulation of MAPK cascade"),
c("GO:0050793","regulation of developmental process",5.82482257226934,3.83564714421556,0.882034085283257,0.2297674,"positive regulation of MAPK cascade"),
c("GO:0110149","regulation of biomineralization",6.60923990780135,2.16178077809237,0.880159138394392,0.23533154,"positive regulation of MAPK cascade"),
c("GO:1903578","regulation of ATP metabolic process",0.138480180024234,2.30891850787703,0.901592440623531,0.24148933,"positive regulation of MAPK cascade"),
c("GO:0010646","regulation of cell communication",8.20495066643587,5.50307035192678,0.868493999967839,0.24550876,"positive regulation of MAPK cascade"),
c("GO:0048583","regulation of response to stimulus",8.81080145404189,4.57348873863543,0.875649516589362,0.24905674,"positive regulation of MAPK cascade"),
c("GO:0051128","regulation of cellular component organization",6.06716288731175,2.89279003035213,0.873422115026924,0.25850331,"positive regulation of MAPK cascade"),
c("GO:0062012","regulation of small molecule metabolic process",0.415440540072702,4.05502409158795,0.891580275423959,0.26969911,"positive regulation of MAPK cascade"),
c("GO:1902930","regulation of alcohol biosynthetic process",0.00865501125151463,3.10457745396059,0.911773418289794,0.273547,"positive regulation of MAPK cascade"),
c("GO:0051481","negative regulation of cytosolic calcium ion concentration",0.00865501125151463,2.80134291304558,0.926460967816009,0.27457497,"positive regulation of MAPK cascade"),
c("GO:0010675","regulation of cellular carbohydrate metabolic process",0.216375281287866,2.87614835903291,0.888612649897844,0.2864001,"positive regulation of MAPK cascade"),
c("GO:0045785","positive regulation of cell adhesion",0.207720270036351,5.13846558914096,0.872177305758662,0.2933049,"positive regulation of MAPK cascade"),
c("GO:0006109","regulation of carbohydrate metabolic process",0.276960360048468,4.53313237964589,0.892922311293361,0.29360702,"positive regulation of MAPK cascade"),
c("GO:2000243","positive regulation of reproductive process",0.588540765102995,5.25336580106242,0.871291182204045,0.30412428,"positive regulation of MAPK cascade"),
c("GO:0019222","regulation of metabolic process",20.3479314523109,2.21824462534753,0.860207096200855,0.30530697,"positive regulation of MAPK cascade"),
c("GO:0019216","regulation of lipid metabolic process",0.441405573827246,4.02918838912748,0.88826519943888,0.30825245,"positive regulation of MAPK cascade"),
c("GO:2001023","regulation of response to drug",0.0259650337545439,3.04383156952464,0.908953814229953,0.33190197,"positive regulation of MAPK cascade"),
c("GO:0042327","positive regulation of phosphorylation",0.848191102648433,7.74957999769111,0.828883413372281,0.33514811,"positive regulation of MAPK cascade"),
c("GO:0046885","regulation of hormone biosynthetic process",0.0952051237666609,3.55909091793478,0.868133619609735,0.33529172,"positive regulation of MAPK cascade"),
c("GO:0043068","positive regulation of programmed cell death",0.640470832612082,5.25963731050576,0.858019460252666,0.33656048,"positive regulation of MAPK cascade"),
c("GO:0045787","positive regulation of cell cycle",0.69240090012117,2.70774392864352,0.865484326654366,0.33925368,"positive regulation of MAPK cascade"),
c("GO:0007204","positive regulation of cytosolic calcium ion concentration",0.129825168772719,5.88605664769316,0.910287303115078,0.34037091,"positive regulation of MAPK cascade"),
c("GO:0008284","positive regulation of cell population proliferation",0.761640990133287,5.74472749489669,0.858546523246935,0.34260534,"positive regulation of MAPK cascade"),
c("GO:0048519","negative regulation of biological process",13.6749177773931,2.17457388223218,0.868016672131022,0.34277651,"positive regulation of MAPK cascade"),
c("GO:0006450","regulation of translational fidelity",0.147135191275749,2.60032627851896,0.909363065242162,0.34418286,"positive regulation of MAPK cascade"),
c("GO:0050878","regulation of body fluid levels",0.147135191275749,2.88941028970075,0.909363065242162,0.34418286,"positive regulation of MAPK cascade"),
c("GO:0051174","regulation of phosphorus metabolic process",1.82620737406959,5.49894073778225,0.866499402499644,0.34810415,"positive regulation of MAPK cascade"),
c("GO:0051240","positive regulation of multicellular organismal process",1.70503721654838,7.52578373592374,0.832682942735872,0.35179898,"positive regulation of MAPK cascade"),
c("GO:0048518","positive regulation of biological process",15.7780855115112,2.15428198203334,0.865313900423472,0.35703672,"positive regulation of MAPK cascade"),
c("GO:0046890","regulation of lipid biosynthetic process",0.233685303790895,3.18045606445813,0.885864509914202,0.36388417,"positive regulation of MAPK cascade"),
c("GO:0044089","positive regulation of cellular component biogenesis",1.16842651895447,3.75448733218585,0.852297754296612,0.36502308,"positive regulation of MAPK cascade"),
c("GO:0060078","regulation of postsynaptic membrane potential",0.320235416306041,2.24488773360493,0.903155526059647,0.36992513,"positive regulation of MAPK cascade"),
c("GO:0150116","regulation of cell-substrate junction organization",0.00865501125151463,3.07160414774329,0.912311618919345,0.37325367,"positive regulation of MAPK cascade"),
c("GO:0034248","regulation of cellular amide metabolic process",2.44071317292712,2.42712839779952,0.860624407763342,0.38114452,"positive regulation of MAPK cascade"),
c("GO:0043433","negative regulation of DNA-binding transcription factor activity",0.0952051237666609,3.20481541031758,0.880305286407691,0.38271133,"positive regulation of MAPK cascade"),
c("GO:0002683","negative regulation of immune system process",0.666435866366626,3.68402965454308,0.867715972709133,0.38457698,"positive regulation of MAPK cascade"),
c("GO:0031647","regulation of protein stability",0.501990652587848,2.10402526764094,0.899155277869032,0.38664002,"positive regulation of MAPK cascade"),
c("GO:0023058","adaptation of signaling pathway",0.0605850787606024,2.10513034325475,0.889018686866374,0.39495716,"positive regulation of MAPK cascade"),
c("GO:0043473","pigmentation",0.631815821360568,4.65364702554936,1,0,"pigmentation"),
c("GO:0044403","biological process involved in symbiotic interaction",0.233685303790895,3.67985371388895,0.993255772608989,0,"biological process involved in symbiotic interaction"),
c("GO:0044419","biological process involved in interspecies interaction between organisms",3.77358490566038,4.02365002099673,1,0,"biological process involved in interspecies interaction between organisms"),
c("GO:0048066","developmental pigmentation",0.553920720096936,2.53461714855158,1,0,"developmental pigmentation"),
c("GO:0048511","rhythmic process",0.952051237666609,4.56224943717961,1,0,"rhythmic process"),
c("GO:0050896","response to stimulus",23.6368357278864,4.38933983691012,1,0,"response to stimulus"),
c("GO:0051179","localization",21.1788125324563,5.22475374025976,1,0,"localization"),
c("GO:0051674","localization of cell",2.97732387052103,8.04914854111145,0.952899895248701,0,"localization of cell"),
c("GO:0042908","xenobiotic transport",0.0605850787606024,2.05551732784983,0.97371244185495,0.22401089,"localization of cell"),
c("GO:0042886","amide transport",0.103860135018176,3.17392519729917,0.971729874793446,0.23563847,"localization of cell"),
c("GO:0045185","maintenance of protein location",0.285615371299983,3.82102305270683,0.968841903140851,0.26107182,"localization of cell"),
c("GO:0007097","nuclear migration",0.294270382551497,3.07365755337434,0.956586708846775,0.26190604,"localization of cell"),
c("GO:0006898","receptor-mediated endocytosis",0.372165483815129,3.00568284733036,0.968270121203703,0.26865919,"localization of cell"),
c("GO:0098657","import into cell",0.389475506318158,2.6903698325741,0.96901694336011,0.27096692,"localization of cell"),
c("GO:0051235","maintenance of location",0.527955686342392,4.32975414692588,0.971868973682868,0.27938566,"localization of cell"),
c("GO:0015833","peptide transport",0.0432750562575731,2.95860731484178,0.972777759555168,0.36594066,"localization of cell"),
c("GO:0034220","ion transmembrane transport",4.46598580578155,5.61798295742513,0.934589970562002,0.36946103,"localization of cell"),
c("GO:0015849","organic acid transport",1.01263631642721,2.73754891026957,0.964168581021929,0.39201666,"localization of cell"),
c("GO:0061448","connective tissue development",0.00865501125151463,4.77469071827414,0.887540986207868,0,"connective tissue development"),
c("GO:0007568","aging",0.121170157521205,2.44611697335613,0.88971260583089,0.13677357,"connective tissue development"),
c("GO:0071696","ectodermal placode development",0.0346200450060585,2.00744648216786,0.895056355996177,0.14968596,"connective tissue development"),
c("GO:0031099","regeneration",0.268305348796953,2.36855623098683,0.87594082652118,0.1739419,"connective tissue development"),
c("GO:0110148","biomineralization",15.0194737753159,5.0301183562535,1,0,"biomineralization"),
c("GO:1901615","organic hydroxy compound metabolic process",1.67041717154232,6.88605664769316,0.988624098765666,0,"organic hydroxy compound metabolic process"),
c("GO:0006066","alcohol metabolic process",0.952051237666609,5.20273245916928,0.979854611975553,0.13394416,"organic hydroxy compound metabolic process"),
c("GO:0016310","phosphorylation",3.21100917431193,3.80966830182971,0.96771616087494,0.13864593,"organic hydroxy compound metabolic process"),
c("GO:0006629","lipid metabolic process",4.82949627834516,4.71669877129645,0.986279238265407,0.16448236,"organic hydroxy compound metabolic process"),
c("GO:0000209","protein polyubiquitination",0.874156136402977,2.12551818230053,0.972208239741962,0.16584945,"organic hydroxy compound metabolic process"),
c("GO:0006790","sulfur compound metabolic process",1.53193699151809,3.80134291304558,0.975321237380666,0.17725561,"organic hydroxy compound metabolic process"),
c("GO:0044281","small molecule metabolic process",7.02786913622988,2.97469413473523,0.987485047516827,0.18363538,"organic hydroxy compound metabolic process"),
c("GO:0005975","carbohydrate metabolic process",2.18106283538169,2.98296666070122,0.987636979312483,0.18796764,"organic hydroxy compound metabolic process"),
c("GO:0008610","lipid biosynthetic process",2.2503029253938,4.48811663902113,0.972900913739746,0.18882843,"organic hydroxy compound metabolic process"),
c("GO:1901135","carbohydrate derivative metabolic process",4.44867578327852,2.85387196432176,0.987101283988901,0.19070995,"organic hydroxy compound metabolic process"),
c("GO:0009056","catabolic process",8.70694131902371,2.02273378757271,0.987079450498634,0.20487234,"organic hydroxy compound metabolic process"),
c("GO:0043603","cellular amide metabolic process",4.440020772027,2.10457745396059,0.968712602290071,0.20603931,"organic hydroxy compound metabolic process"),
c("GO:0043112","receptor metabolic process",0.069240090012117,2.05551732784983,0.979594158621749,0.22224184,"organic hydroxy compound metabolic process"),
c("GO:0006793","phosphorus metabolic process",7.31348450752986,4.34969247686806,0.969958219317046,0.23563777,"organic hydroxy compound metabolic process"),
c("GO:0043412","macromolecule modification",11.6323351220357,3.33913452199613,0.98302370603658,0.25588502,"organic hydroxy compound metabolic process"),
c("GO:0006723","cuticle hydrocarbon biosynthetic process",0.0346200450060585,2.46980030179692,0.853022171673512,0.33310429,"organic hydroxy compound metabolic process"),
c("GO:0001775","cell activation",0.121170157521205,3.46597389394387,0.98886959894528,0.02460469,"cell activation"),
c("GO:0140253","cell-cell fusion",0.276960360048468,2.10513034325475,0.988024425466589,0.0267678,"cell-cell fusion"),
c("GO:0035088","establishment or maintenance of apical/basal cell polarity",0.294270382551497,3.20901152491118,0.980875203231332,0.0269415,"establishment or maintenance of apical/basal cell polarity"),
c("GO:0017145","stem cell division",0.406785528821188,4.06854212931099,0.981937160487023,0.02790873,"stem cell division"),
c("GO:0061351","neural precursor cell proliferation",0.476025618833304,3.29157909986529,0.980924142733025,0.02840377,"neural precursor cell proliferation"),
c("GO:0030198","extracellular matrix organization",0.571230742599965,4.22621355501881,0.968262965246557,0.02900044,"extracellular matrix organization"),
c("GO:1990255","subsynaptic reticulum organization",0.0346200450060585,2.46980030179692,0.974137096127428,0.16778905,"extracellular matrix organization"),
c("GO:0043062","extracellular structure organization",0.701055911372685,3.48017200622428,0.968375511319285,0.21763715,"extracellular matrix organization"),
c("GO:0098609","cell-cell adhesion",0.986671282672667,5.39902710431325,0.984480108139081,0.03094935,"cell-cell adhesion"),
c("GO:0008037","cell recognition",1.02129132767873,6.88605664769316,0.986385459434925,0.03108115,"cell recognition"),
c("GO:0008283","cell population proliferation",1.08187640643933,3.79317412396815,0.986302390235289,0.03130392,"cell population proliferation"),
c("GO:0012501","programmed cell death",1.60117708153021,4.71669877129645,0.981853681459917,0.03290846,"programmed cell death"),
c("GO:0007155","cell adhesion",1.65310714903929,6.68193666503724,0.985657684491008,0.03304636,"cell adhesion"),
c("GO:0007163","establishment or maintenance of cell polarity",1.69638220529687,3.97881070093006,0.985616361914381,0.03315886,"establishment or maintenance of cell polarity"),
c("GO:0008219","cell death",1.73100225030293,4.38933983691012,0.985583884703808,0.03324735,"cell death"),
c("GO:0030029","actin filament-based process",2.38878310541804,4.34486156518862,0.985044909759098,0.03472467,"actin filament-based process"),
c("GO:0007017","microtubule-based process",4.10247533321793,2.25336580106242,0.984039705882311,0.03752433,"microtubule-based process"),
c("GO:0006928","movement of cell or subcellular component",6.04985286480872,9.06600683616876,0.983226643634742,0.04195946,"movement of cell or subcellular component"),
c("GO:0007154","cell communication",12.9132767872598,4.53313237964589,0.981362348607202,0.05187556,"cell communication"),
c("GO:0032092","positive regulation of protein binding",0.00865501125151463,4.04479346245806,0.930901661072267,0.07040408,"positive regulation of protein binding"),
c("GO:0097164","ammonium ion metabolic process",0.0778951012636316,2.46344155742847,0.991398125219041,0.09281155,"ammonium ion metabolic process"),
c("GO:0120252","hydrocarbon metabolic process",0.0432750562575731,2.73754891026957,0.992083451189672,0.09896811,"hydrocarbon metabolic process"));

stuff <- data.frame(revigo.data);
names(stuff) <- revigo.names;

stuff$value <- as.numeric( as.character(stuff$value) );
stuff$frequency <- as.numeric( as.character(stuff$frequency) );
stuff$uniqueness <- as.numeric( as.character(stuff$uniqueness) );
stuff$dispensability <- as.numeric( as.character(stuff$dispensability) );

# by default, outputs to a PDF file
pdf( file="revigo_treemap.pdf", width=16, height=9 ) # width and height are in inches

# check the tmPlot command documentation for all possible parameters - there are a lot more
treemap(
  stuff,
  index = c("representative","description"),
  vSize = "value",
  type = "categorical",
  vColor = "representative",
  title = "Revigo TreeMap",
  inflate.labels = FALSE,      # set this to TRUE for space-filling group labels - good for posters
  lowerbound.cex.labels = 0,   # try to draw as many labels as possible (still, some small squares may not get a label)
  bg.labels = "#CCCCCCAA",   # define background color of group labels
								 # "#CCCCCC00" is fully transparent, "#CCCCCCAA" is semi-transparent grey, NA is opaque
  position.legend = "none"
)

dev.off()
