# Supplementary material for: Parallel and convergent genomic changes underlie independent subterranean colonization across beetles
Source: Nat Commun. 2023 Jun 29;14:3842. doi: 10.1038/s41467-023-39603-1 (PMC10310748; doi:10.1038/s41467-023-39603-1)
Supplement: Supplementary file 13 — Source Data [file 41467_2023_39603_MOESM13_ESM.zip › Source_Data_Figures_github/Source_data_2/Fig2b_GOenrichment_treemaps/Ancestral_Leptodirini_EXPANDED_REVIGO_OK.txt]

GO:0005576	1.37E-4
GO:0005615	1.37E-4
GO:0004252	1.54E-3
GO:0008236	1.54E-3
GO:0017171	1.54E-3
GO:0004175	0.0156
GO:0003008	0.128
GO:0009605	0.128
GO:0032501	0.128
GO:0003690	0.245
GO:0000976	0.283
GO:0001067	0.283
GO:0003700	0.283
GO:0008233	0.283
GO:0015318	0.283
GO:1990837	0.283
GO:0097209	0.321
GO:0000981	0.331
GO:0001217	0.331
GO:0001227	0.331
GO:0005351	0.331
GO:0005355	0.331
GO:0005402	0.331
GO:0008324	0.331
GO:0015075	0.331
GO:0015144	0.331
GO:0015145	0.331
GO:0015149	0.331
GO:0015295	0.331
GO:0022890	0.331
GO:0033041	0.331
GO:0035274	0.331
GO:0035275	0.331
GO:0043565	0.331
GO:0046790	0.331
GO:0051119	0.331
GO:0022857	0.336
GO:0050877	0.343
GO:0031226	0.365
GO:0048023	0.369
GO:0061373	0.369
GO:0097324	0.369
GO:1900378	0.369
GO:1902746	0.369
GO:1902748	0.369
GO:0007600	0.392
GO:0003677	0.413
GO:0000977	0.419
GO:0008010	0.419
GO:0046873	0.419
GO:0000794	0.509
GO:0005887	0.509
GO:0005545	0.512
GO:0047714	0.512
GO:0008270	0.585
GO:0140110	0.613
GO:0005216	0.648
GO:0022836	0.648
GO:0015267	0.673
GO:0022803	0.673
GO:0071944	0.682
GO:0002094	0.742
GO:0005244	0.742
GO:0008145	0.742
GO:0015154	0.742
GO:0015157	0.742
GO:0015187	0.742
GO:0015574	0.742
GO:0022832	0.742
GO:0046332	0.742
GO:0004067	0.747
GO:0005143	0.747
GO:0035400	0.747
GO:0035401	0.747
GO:0051435	0.747
GO:0004632	0.755
GO:0008527	0.755
GO:0022839	0.773
GO:0000987	0.799
GO:0022853	0.799
GO:0005550	0.801
GO:0021767	0.809
GO:0048021	0.809
GO:1900376	0.809
GO:0022843	0.836
GO:0005214	0.886
GO:0042302	0.886
GO:0015293	0.912
GO:0015294	0.912
GO:0005886	0.921
GO:0015175	0.927
GO:0042599	0.991
GO:0044352	0.991
GO:0044354	0.991
GO:0000003	1.0
GO:0000009	1.0
GO:0000014	1.0
GO:0000016	1.0
GO:0000026	1.0
GO:0000030	1.0
GO:0000033	1.0
GO:0000049	1.0
GO:0000062	1.0
GO:0000064	1.0
GO:0000104	1.0
GO:0000109	1.0
GO:0000110	1.0
GO:0000117	1.0
GO:0000118	1.0
GO:0000120	1.0
GO:0000122	1.0
GO:0000123	1.0
GO:0000124	1.0
GO:0000126	1.0
GO:0000127	1.0
GO:0000137	1.0
GO:0000138	1.0
GO:0000139	1.0
GO:0000145	1.0
GO:0000146	1.0
GO:0000147	1.0
GO:0000149	1.0
GO:0000150	1.0
GO:0000151	1.0
GO:0000152	1.0
GO:0000153	1.0
GO:0000159	1.0
GO:0000164	1.0
GO:0000166	1.0
GO:0000171	1.0
GO:0000172	1.0
GO:0000175	1.0
GO:0000176	1.0
GO:0000177	1.0
GO:0000178	1.0
GO:0000182	1.0
GO:0000214	1.0
GO:0000215	1.0
GO:0000217	1.0
GO:0000221	1.0
GO:0000228	1.0
GO:0000235	1.0
GO:0000242	1.0
GO:0000243	1.0
GO:0000253	1.0
GO:0000275	1.0
GO:0000276	1.0
GO:0000280	1.0
GO:0000285	1.0
GO:0000287	1.0
GO:0000293	1.0
GO:0000295	1.0
GO:0000296	1.0
GO:0000307	1.0
GO:0000308	1.0
GO:0000309	1.0
GO:0000313	1.0
GO:0000314	1.0
GO:0000315	1.0
GO:0000323	1.0
GO:0000333	1.0
GO:0000339	1.0
GO:0000349	1.0
GO:0000395	1.0
GO:0000400	1.0
GO:0000407	1.0
GO:0000408	1.0
GO:0000421	1.0
GO:0000428	1.0
GO:0000438	1.0
GO:0000439	1.0
GO:0000502	1.0
GO:0000506	1.0
GO:0000700	1.0
GO:0000701	1.0
GO:0000702	1.0
GO:0000705	1.0
GO:0000723	1.0
GO:0000774	1.0
GO:0000775	1.0
GO:0000776	1.0
GO:0000779	1.0
GO:0000781	1.0
GO:0000782	1.0
GO:0000783	1.0
GO:0000785	1.0
GO:0000786	1.0
GO:0000791	1.0
GO:0000792	1.0
GO:0000793	1.0
GO:0000795	1.0
GO:0000798	1.0
GO:0000800	1.0
GO:0000803	1.0
GO:0000805	1.0
GO:0000806	1.0
GO:0000808	1.0
GO:0000812	1.0
GO:0000815	1.0
GO:0000822	1.0
GO:0000827	1.0
GO:0000828	1.0
GO:0000829	1.0
GO:0000832	1.0
GO:0000835	1.0
GO:0000836	1.0
GO:0000839	1.0
GO:0000900	1.0
GO:0000902	1.0
GO:0000904	1.0
GO:0000922	1.0
GO:0000923	1.0
GO:0000930	1.0
GO:0000932	1.0
GO:0000939	1.0
GO:0000940	1.0
GO:0000974	1.0
GO:0000978	1.0
GO:0000979	1.0
GO:0000992	1.0
GO:0000993	1.0
GO:0000995	1.0
GO:0001002	1.0
GO:0001003	1.0
GO:0001006	1.0
GO:0001016	1.0
GO:0001018	1.0
GO:0001025	1.0
GO:0001042	1.0
GO:0001046	1.0
GO:0001054	1.0
GO:0001091	1.0
GO:0001092	1.0
GO:0001093	1.0
GO:0001094	1.0
GO:0001098	1.0
GO:0001099	1.0
GO:0001101	1.0
GO:0001147	1.0
GO:0001156	1.0
GO:0001161	1.0
GO:0001162	1.0
GO:0001172	1.0
GO:0001178	1.0
GO:0001216	1.0
GO:0001221	1.0
GO:0001223	1.0
GO:0001228	1.0
GO:0001401	1.0
GO:0001405	1.0
GO:0001508	1.0
GO:0001515	1.0
GO:0001520	1.0
GO:0001523	1.0
GO:0001530	1.0
GO:0001533	1.0
GO:0001539	1.0
GO:0001540	1.0
GO:0001545	1.0
GO:0001552	1.0
GO:0001565	1.0
GO:0001566	1.0
GO:0001573	1.0
GO:0001578	1.0
GO:0001579	1.0
GO:0001582	1.0
GO:0001586	1.0
GO:0001588	1.0
GO:0001595	1.0
GO:0001605	1.0
GO:0001607	1.0
GO:0001618	1.0
GO:0001635	1.0
GO:0001640	1.0
GO:0001650	1.0
GO:0001653	1.0
GO:0001655	1.0
GO:0001656	1.0
GO:0001657	1.0
GO:0001658	1.0
GO:0001664	1.0
GO:0001669	1.0
GO:0001671	1.0
GO:0001672	1.0
GO:0001673	1.0
GO:0001674	1.0
GO:0001696	1.0
GO:0001700	1.0
GO:0001708	1.0
GO:0001709	1.0
GO:0001725	1.0
GO:0001726	1.0
GO:0001741	1.0
GO:0001742	1.0
GO:0001750	1.0
GO:0001755	1.0
GO:0001756	1.0
GO:0001758	1.0
GO:0001772	1.0
GO:0001776	1.0
GO:0001778	1.0
GO:0001780	1.0
GO:0001783	1.0
GO:0001784	1.0
GO:0001786	1.0
GO:0001822	1.0
GO:0001823	1.0
GO:0001838	1.0
GO:0001841	1.0
GO:0001843	1.0
GO:0001846	1.0
GO:0001848	1.0
GO:0001851	1.0
GO:0001867	1.0
GO:0001872	1.0
GO:0001879	1.0
GO:0001882	1.0
GO:0001883	1.0
GO:0001884	1.0
GO:0001891	1.0
GO:0001894	1.0
GO:0001917	1.0
GO:0001931	1.0
GO:0001939	1.0
GO:0001940	1.0
GO:0001946	1.0
GO:0001955	1.0
GO:0001965	1.0
GO:0001968	1.0
GO:0001972	1.0
GO:0001990	1.0
GO:0001991	1.0
GO:0002002	1.0
GO:0002003	1.0
GO:0002009	1.0
GO:0002016	1.0
GO:0002020	1.0
GO:0002026	1.0
GO:0002039	1.0
GO:0002054	1.0
GO:0002058	1.0
GO:0002059	1.0
GO:0002060	1.0
GO:0002061	1.0
GO:0002080	1.0
GO:0002083	1.0
GO:0002087	1.0
GO:0002102	1.0
GO:0002134	1.0
GO:0002135	1.0
GO:0002151	1.0
GO:0002165	1.0
GO:0002169	1.0
GO:0002177	1.0
GO:0002178	1.0
GO:0002193	1.0
GO:0002199	1.0
GO:0002220	1.0
GO:0002223	1.0
GO:0002225	1.0
GO:0002262	1.0
GO:0002281	1.0
GO:0002317	1.0
GO:0002320	1.0
GO:0002326	1.0
GO:0002328	1.0
GO:0002470	1.0
GO:0002532	1.0
GO:0002562	1.0
GO:0002568	1.0
GO:0002681	1.0
GO:0002697	1.0
GO:0002698	1.0
GO:0002699	1.0
GO:0002700	1.0
GO:0002701	1.0
GO:0002702	1.0
GO:0002710	1.0
GO:0002718	1.0
GO:0002720	1.0
GO:0002726	1.0
GO:0002730	1.0
GO:0002731	1.0
GO:0002752	1.0
GO:0002759	1.0
GO:0002760	1.0
GO:0002761	1.0
GO:0002763	1.0
GO:0002775	1.0
GO:0002781	1.0
GO:0002784	1.0
GO:0002786	1.0
GO:0002787	1.0
GO:0002788	1.0
GO:0002803	1.0
GO:0002804	1.0
GO:0002805	1.0
GO:0002806	1.0
GO:0002807	1.0
GO:0002808	1.0
GO:0002809	1.0
GO:0002810	1.0
GO:0002813	1.0
GO:0002814	1.0
GO:0002816	1.0
GO:0002825	1.0
GO:0002826	1.0
GO:0002831	1.0
GO:0002833	1.0
GO:0002902	1.0
GO:0002904	1.0
GO:0002920	1.0
GO:0002922	1.0
GO:0002944	1.0
GO:0002945	1.0
GO:0002950	1.0
GO:0003006	1.0
GO:0003009	1.0
GO:0003011	1.0
GO:0003012	1.0
GO:0003013	1.0
GO:0003015	1.0
GO:0003018	1.0
GO:0003031	1.0
GO:0003044	1.0
GO:0003050	1.0
GO:0003073	1.0
GO:0003081	1.0
GO:0003084	1.0
GO:0003142	1.0
GO:0003175	1.0
GO:0003186	1.0
GO:0003231	1.0
GO:0003250	1.0
GO:0003252	1.0
GO:0003264	1.0
GO:0003266	1.0
GO:0003271	1.0
GO:0003281	1.0
GO:0003283	1.0
GO:0003312	1.0
GO:0003326	1.0
GO:0003327	1.0
GO:0003329	1.0
GO:0003333	1.0
GO:0003334	1.0
GO:0003337	1.0
GO:0003338	1.0
GO:0003339	1.0
GO:0003340	1.0
GO:0003341	1.0
GO:0003342	1.0
GO:0003343	1.0
GO:0003349	1.0
GO:0003352	1.0
GO:0003353	1.0
GO:0003382	1.0
GO:0003674	1.0
GO:0003676	1.0
GO:0003678	1.0
GO:0003680	1.0
GO:0003682	1.0
GO:0003684	1.0
GO:0003688	1.0
GO:0003691	1.0
GO:0003697	1.0
GO:0003707	1.0
GO:0003712	1.0
GO:0003713	1.0
GO:0003714	1.0
GO:0003720	1.0
GO:0003721	1.0
GO:0003723	1.0
GO:0003724	1.0
GO:0003725	1.0
GO:0003727	1.0
GO:0003729	1.0
GO:0003730	1.0
GO:0003735	1.0
GO:0003743	1.0
GO:0003746	1.0
GO:0003755	1.0
GO:0003756	1.0
GO:0003774	1.0
GO:0003777	1.0
GO:0003779	1.0
GO:0003785	1.0
GO:0003796	1.0
GO:0003823	1.0
GO:0003824	1.0
GO:0003833	1.0
GO:0003835	1.0
GO:0003837	1.0
GO:0003841	1.0
GO:0003842	1.0
GO:0003857	1.0
GO:0003863	1.0
GO:0003870	1.0
GO:0003873	1.0
GO:0003878	1.0
GO:0003887	1.0
GO:0003896	1.0
GO:0003899	1.0
GO:0003905	1.0
GO:0003906	1.0
GO:0003909	1.0
GO:0003910	1.0
GO:0003921	1.0
GO:0003922	1.0
GO:0003923	1.0
GO:0003924	1.0
GO:0003933	1.0
GO:0003934	1.0
GO:0003938	1.0
GO:0003950	1.0
GO:0003951	1.0
GO:0003954	1.0
GO:0003955	1.0
GO:0003956	1.0
GO:0003962	1.0
GO:0003964	1.0
GO:0003968	1.0
GO:0003980	1.0
GO:0003987	1.0
GO:0003988	1.0
GO:0003989	1.0
GO:0003990	1.0
GO:0003992	1.0
GO:0003993	1.0
GO:0003995	1.0
GO:0003997	1.0
GO:0003998	1.0
GO:0004000	1.0
GO:0004001	1.0
GO:0004014	1.0
GO:0004016	1.0
GO:0004017	1.0
GO:0004018	1.0
GO:0004019	1.0
GO:0004021	1.0
GO:0004028	1.0
GO:0004029	1.0
GO:0004030	1.0
GO:0004031	1.0
GO:0004032	1.0
GO:0004033	1.0
GO:0004035	1.0
GO:0004040	1.0
GO:0004044	1.0
GO:0004046	1.0
GO:0004064	1.0
GO:0004066	1.0
GO:0004069	1.0
GO:0004075	1.0
GO:0004089	1.0
GO:0004090	1.0
GO:0004092	1.0
GO:0004095	1.0
GO:0004096	1.0
GO:0004097	1.0
GO:0004099	1.0
GO:0004102	1.0
GO:0004103	1.0
GO:0004104	1.0
GO:0004108	1.0
GO:0004109	1.0
GO:0004112	1.0
GO:0004114	1.0
GO:0004115	1.0
GO:0004121	1.0
GO:0004123	1.0
GO:0004129	1.0
GO:0004143	1.0
GO:0004149	1.0
GO:0004152	1.0
GO:0004155	1.0
GO:0004157	1.0
GO:0004161	1.0
GO:0004163	1.0
GO:0004167	1.0
GO:0004169	1.0
GO:0004176	1.0
GO:0004177	1.0
GO:0004180	1.0
GO:0004181	1.0
GO:0004185	1.0
GO:0004190	1.0
GO:0004197	1.0
GO:0004198	1.0
GO:0004222	1.0
GO:0004300	1.0
GO:0004301	1.0
GO:0004303	1.0
GO:0004305	1.0
GO:0004307	1.0
GO:0004321	1.0
GO:0004322	1.0
GO:0004331	1.0
GO:0004335	1.0
GO:0004337	1.0
GO:0004340	1.0
GO:0004342	1.0
GO:0004351	1.0
GO:0004364	1.0
GO:0004383	1.0
GO:0004385	1.0
GO:0004386	1.0
GO:0004395	1.0
GO:0004396	1.0
GO:0004402	1.0
GO:0004407	1.0
GO:0004421	1.0
GO:0004423	1.0
GO:0004427	1.0
GO:0004430	1.0
GO:0004435	1.0
GO:0004438	1.0
GO:0004439	1.0
GO:0004445	1.0
GO:0004448	1.0
GO:0004449	1.0
GO:0004450	1.0
GO:0004462	1.0
GO:0004467	1.0
GO:0004468	1.0
GO:0004470	1.0
GO:0004477	1.0
GO:0004485	1.0
GO:0004486	1.0
GO:0004487	1.0
GO:0004488	1.0
GO:0004490	1.0
GO:0004497	1.0
GO:0004500	1.0
GO:0004503	1.0
GO:0004512	1.0
GO:0004515	1.0
GO:0004516	1.0
GO:0004518	1.0
GO:0004519	1.0
GO:0004520	1.0
GO:0004521	1.0
GO:0004526	1.0
GO:0004527	1.0
GO:0004529	1.0
GO:0004532	1.0
GO:0004534	1.0
GO:0004535	1.0
GO:0004536	1.0
GO:0004540	1.0
GO:0004549	1.0
GO:0004550	1.0
GO:0004553	1.0
GO:0004556	1.0
GO:0004558	1.0
GO:0004559	1.0
GO:0004563	1.0
GO:0004565	1.0
GO:0004566	1.0
GO:0004568	1.0
GO:0004571	1.0
GO:0004573	1.0
GO:0004576	1.0
GO:0004577	1.0
GO:0004579	1.0
GO:0004582	1.0
GO:0004586	1.0
GO:0004587	1.0
GO:0004591	1.0
GO:0004594	1.0
GO:0004596	1.0
GO:0004598	1.0
GO:0004601	1.0
GO:0004602	1.0
GO:0004605	1.0
GO:0004615	1.0
GO:0004617	1.0
GO:0004618	1.0
GO:0004619	1.0
GO:0004620	1.0
GO:0004622	1.0
GO:0004623	1.0
GO:0004629	1.0
GO:0004637	1.0
GO:0004641	1.0
GO:0004642	1.0
GO:0004644	1.0
GO:0004645	1.0
GO:0004652	1.0
GO:0004653	1.0
GO:0004656	1.0
GO:0004658	1.0
GO:0004659	1.0
GO:0004661	1.0
GO:0004663	1.0
GO:0004667	1.0
GO:0004672	1.0
GO:0004674	1.0
GO:0004675	1.0
GO:0004677	1.0
GO:0004683	1.0
GO:0004687	1.0
GO:0004690	1.0
GO:0004692	1.0
GO:0004693	1.0
GO:0004694	1.0
GO:0004697	1.0
GO:0004698	1.0
GO:0004699	1.0
GO:0004703	1.0
GO:0004704	1.0
GO:0004706	1.0
GO:0004708	1.0
GO:0004709	1.0
GO:0004711	1.0
GO:0004712	1.0
GO:0004713	1.0
GO:0004714	1.0
GO:0004715	1.0
GO:0004720	1.0
GO:0004721	1.0
GO:0004722	1.0
GO:0004723	1.0
GO:0004725	1.0
GO:0004727	1.0
GO:0004732	1.0
GO:0004733	1.0
GO:0004736	1.0
GO:0004738	1.0
GO:0004739	1.0
GO:0004743	1.0
GO:0004745	1.0
GO:0004751	1.0
GO:0004767	1.0
GO:0004771	1.0
GO:0004772	1.0
GO:0004774	1.0
GO:0004775	1.0
GO:0004776	1.0
GO:0004777	1.0
GO:0004778	1.0
GO:0004784	1.0
GO:0004791	1.0
GO:0004798	1.0
GO:0004799	1.0
GO:0004802	1.0
GO:0004806	1.0
GO:0004807	1.0
GO:0004812	1.0
GO:0004817	1.0
GO:0004819	1.0
GO:0004821	1.0
GO:0004823	1.0
GO:0004825	1.0
GO:0004832	1.0
GO:0004836	1.0
GO:0004837	1.0
GO:0004839	1.0
GO:0004842	1.0
GO:0004843	1.0
GO:0004852	1.0
GO:0004853	1.0
GO:0004854	1.0
GO:0004857	1.0
GO:0004860	1.0
GO:0004861	1.0
GO:0004862	1.0
GO:0004866	1.0
GO:0004867	1.0
GO:0004869	1.0
GO:0004879	1.0
GO:0004888	1.0
GO:0004890	1.0
GO:0004896	1.0
GO:0004930	1.0
GO:0004948	1.0
GO:0004952	1.0
GO:0004953	1.0
GO:0004954	1.0
GO:0004955	1.0
GO:0004957	1.0
GO:0004963	1.0
GO:0004964	1.0
GO:0004965	1.0
GO:0004968	1.0
GO:0004969	1.0
GO:0004970	1.0
GO:0004971	1.0
GO:0004984	1.0
GO:0004989	1.0
GO:0004993	1.0
GO:0004994	1.0
GO:0004996	1.0
GO:0005000	1.0
GO:0005006	1.0
GO:0005021	1.0
GO:0005024	1.0
GO:0005026	1.0
GO:0005030	1.0
GO:0005034	1.0
GO:0005041	1.0
GO:0005044	1.0
GO:0005047	1.0
GO:0005048	1.0
GO:0005049	1.0
GO:0005068	1.0
GO:0005078	1.0
GO:0005080	1.0
GO:0005085	1.0
GO:0005092	1.0
GO:0005095	1.0
GO:0005096	1.0
GO:0005102	1.0
GO:0005104	1.0
GO:0005109	1.0
GO:0005112	1.0
GO:0005113	1.0
GO:0005114	1.0
GO:0005119	1.0
GO:0005121	1.0
GO:0005123	1.0
GO:0005125	1.0
GO:0005126	1.0
GO:0005131	1.0
GO:0005134	1.0
GO:0005138	1.0
GO:0005149	1.0
GO:0005151	1.0
GO:0005152	1.0
GO:0005154	1.0
GO:0005158	1.0
GO:0005159	1.0
GO:0005160	1.0
GO:0005161	1.0
GO:0005164	1.0
GO:0005165	1.0
GO:0005167	1.0
GO:0005168	1.0
GO:0005172	1.0
GO:0005178	1.0
GO:0005179	1.0
GO:0005184	1.0
GO:0005198	1.0
GO:0005200	1.0
GO:0005201	1.0
GO:0005212	1.0
GO:0005215	1.0
GO:0005217	1.0
GO:0005220	1.0
GO:0005221	1.0
GO:0005222	1.0
GO:0005223	1.0
GO:0005225	1.0
GO:0005227	1.0
GO:0005228	1.0
GO:0005229	1.0
GO:0005230	1.0
GO:0005231	1.0
GO:0005234	1.0
GO:0005237	1.0
GO:0005242	1.0
GO:0005245	1.0
GO:0005246	1.0
GO:0005247	1.0
GO:0005248	1.0
GO:0005249	1.0
GO:0005251	1.0
GO:0005252	1.0
GO:0005253	1.0
GO:0005254	1.0
GO:0005261	1.0
GO:0005262	1.0
GO:0005267	1.0
GO:0005272	1.0
GO:0005275	1.0
GO:0005277	1.0
GO:0005280	1.0
GO:0005283	1.0
GO:0005310	1.0
GO:0005313	1.0
GO:0005314	1.0
GO:0005319	1.0
GO:0005324	1.0
GO:0005326	1.0
GO:0005328	1.0
GO:0005330	1.0
GO:0005332	1.0
GO:0005335	1.0
GO:0005337	1.0
GO:0005342	1.0
GO:0005343	1.0
GO:0005346	1.0
GO:0005356	1.0
GO:0005360	1.0
GO:0005372	1.0
GO:0005375	1.0
GO:0005381	1.0
GO:0005384	1.0
GO:0005385	1.0
GO:0005388	1.0
GO:0005391	1.0
GO:0005416	1.0
GO:0005432	1.0
GO:0005436	1.0
GO:0005451	1.0
GO:0005476	1.0
GO:0005483	1.0
GO:0005484	1.0
GO:0005488	1.0
GO:0005496	1.0
GO:0005501	1.0
GO:0005502	1.0
GO:0005504	1.0
GO:0005506	1.0
GO:0005507	1.0
GO:0005509	1.0
GO:0005515	1.0
GO:0005516	1.0
GO:0005518	1.0
GO:0005519	1.0
GO:0005521	1.0
GO:0005522	1.0
GO:0005523	1.0
GO:0005524	1.0
GO:0005525	1.0
GO:0005527	1.0
GO:0005528	1.0
GO:0005534	1.0
GO:0005536	1.0
GO:0005537	1.0
GO:0005539	1.0
GO:0005540	1.0
GO:0005542	1.0
GO:0005543	1.0
GO:0005544	1.0
GO:0005546	1.0
GO:0005547	1.0
GO:0005548	1.0
GO:0005549	1.0
GO:0005575	1.0
GO:0005581	1.0
GO:0005583	1.0
GO:0005584	1.0
GO:0005585	1.0
GO:0005586	1.0
GO:0005588	1.0
GO:0005592	1.0
GO:0005604	1.0
GO:0005606	1.0
GO:0005607	1.0
GO:0005608	1.0
GO:0005622	1.0
GO:0005634	1.0
GO:0005635	1.0
GO:0005637	1.0
GO:0005640	1.0
GO:0005641	1.0
GO:0005642	1.0
GO:0005643	1.0
GO:0005652	1.0
GO:0005654	1.0
GO:0005655	1.0
GO:0005657	1.0
GO:0005658	1.0
GO:0005662	1.0
GO:0005663	1.0
GO:0005664	1.0
GO:0005666	1.0
GO:0005667	1.0
GO:0005669	1.0
GO:0005672	1.0
GO:0005675	1.0
GO:0005677	1.0
GO:0005680	1.0
GO:0005681	1.0
GO:0005684	1.0
GO:0005685	1.0
GO:0005686	1.0
GO:0005687	1.0
GO:0005688	1.0
GO:0005689	1.0
GO:0005690	1.0
GO:0005694	1.0
GO:0005697	1.0
GO:0005700	1.0
GO:0005701	1.0
GO:0005703	1.0
GO:0005704	1.0
GO:0005705	1.0
GO:0005713	1.0
GO:0005721	1.0
GO:0005722	1.0
GO:0005723	1.0
GO:0005725	1.0
GO:0005726	1.0
GO:0005727	1.0
GO:0005729	1.0
GO:0005730	1.0
GO:0005731	1.0
GO:0005732	1.0
GO:0005736	1.0
GO:0005737	1.0
GO:0005739	1.0
GO:0005740	1.0
GO:0005741	1.0
GO:0005742	1.0
GO:0005743	1.0
GO:0005744	1.0
GO:0005745	1.0
GO:0005746	1.0
GO:0005747	1.0
GO:0005749	1.0
GO:0005750	1.0
GO:0005751	1.0
GO:0005753	1.0
GO:0005758	1.0
GO:0005759	1.0
GO:0005761	1.0
GO:0005762	1.0
GO:0005763	1.0
GO:0005764	1.0
GO:0005765	1.0
GO:0005766	1.0
GO:0005767	1.0
GO:0005768	1.0
GO:0005769	1.0
GO:0005770	1.0
GO:0005771	1.0
GO:0005773	1.0
GO:0005774	1.0
GO:0005775	1.0
GO:0005776	1.0
GO:0005777	1.0
GO:0005778	1.0
GO:0005779	1.0
GO:0005782	1.0
GO:0005783	1.0
GO:0005786	1.0
GO:0005787	1.0
GO:0005788	1.0
GO:0005789	1.0
GO:0005790	1.0
GO:0005791	1.0
GO:0005793	1.0
GO:0005794	1.0
GO:0005795	1.0
GO:0005796	1.0
GO:0005798	1.0
GO:0005801	1.0
GO:0005802	1.0
GO:0005811	1.0
GO:0005813	1.0
GO:0005814	1.0
GO:0005815	1.0
GO:0005818	1.0
GO:0005819	1.0
GO:0005828	1.0
GO:0005829	1.0
GO:0005832	1.0
GO:0005834	1.0
GO:0005838	1.0
GO:0005839	1.0
GO:0005840	1.0
GO:0005844	1.0
GO:0005847	1.0
GO:0005849	1.0
GO:0005850	1.0
GO:0005851	1.0
GO:0005852	1.0
GO:0005853	1.0
GO:0005854	1.0
GO:0005856	1.0
GO:0005858	1.0
GO:0005859	1.0
GO:0005861	1.0
GO:0005863	1.0
GO:0005865	1.0
GO:0005868	1.0
GO:0005871	1.0
GO:0005873	1.0
GO:0005874	1.0
GO:0005875	1.0
GO:0005876	1.0
GO:0005879	1.0
GO:0005881	1.0
GO:0005882	1.0
GO:0005884	1.0
GO:0005885	1.0
GO:0005890	1.0
GO:0005891	1.0
GO:0005892	1.0
GO:0005901	1.0
GO:0005902	1.0
GO:0005903	1.0
GO:0005905	1.0
GO:0005911	1.0
GO:0005912	1.0
GO:0005915	1.0
GO:0005916	1.0
GO:0005917	1.0
GO:0005918	1.0
GO:0005923	1.0
GO:0005925	1.0
GO:0005927	1.0
GO:0005929	1.0
GO:0005930	1.0
GO:0005938	1.0
GO:0005947	1.0
GO:0005952	1.0
GO:0005954	1.0
GO:0005955	1.0
GO:0005956	1.0
GO:0005958	1.0
GO:0005962	1.0
GO:0005963	1.0
GO:0005968	1.0
GO:0005985	1.0
GO:0005986	1.0
GO:0006000	1.0
GO:0006003	1.0
GO:0006013	1.0
GO:0006026	1.0
GO:0006030	1.0
GO:0006032	1.0
GO:0006040	1.0
GO:0006054	1.0
GO:0006071	1.0
GO:0006105	1.0
GO:0006121	1.0
GO:0006154	1.0
GO:0006174	1.0
GO:0006186	1.0
GO:0006233	1.0
GO:0006269	1.0
GO:0006275	1.0
GO:0006276	1.0
GO:0006355	1.0
GO:0006357	1.0
GO:0006383	1.0
GO:0006438	1.0
GO:0006528	1.0
GO:0006530	1.0
GO:0006583	1.0
GO:0006629	1.0
GO:0006644	1.0
GO:0006659	1.0
GO:0006663	1.0
GO:0006664	1.0
GO:0006685	1.0
GO:0006689	1.0
GO:0006697	1.0
GO:0006711	1.0
GO:0006720	1.0
GO:0006721	1.0
GO:0006730	1.0
GO:0006756	1.0
GO:0006768	1.0
GO:0006789	1.0
GO:0006811	1.0
GO:0006812	1.0
GO:0006813	1.0
GO:0006820	1.0
GO:0006837	1.0
GO:0006844	1.0
GO:0006853	1.0
GO:0006865	1.0
GO:0006869	1.0
GO:0006884	1.0
GO:0006896	1.0
GO:0006910	1.0
GO:0006928	1.0
GO:0006935	1.0
GO:0006936	1.0
GO:0006937	1.0
GO:0006939	1.0
GO:0006941	1.0
GO:0006950	1.0
GO:0006952	1.0
GO:0006954	1.0
GO:0006955	1.0
GO:0006956	1.0
GO:0006959	1.0
GO:0006965	1.0
GO:0006967	1.0
GO:0006968	1.0
GO:0007009	1.0
GO:0007017	1.0
GO:0007018	1.0
GO:0007039	1.0
GO:0007060	1.0
GO:0007078	1.0
GO:0007079	1.0
GO:0007089	1.0
GO:0007097	1.0
GO:0007127	1.0
GO:0007129	1.0
GO:0007130	1.0
GO:0007143	1.0
GO:0007154	1.0
GO:0007165	1.0
GO:0007168	1.0
GO:0007172	1.0
GO:0007179	1.0
GO:0007186	1.0
GO:0007197	1.0
GO:0007205	1.0
GO:0007207	1.0
GO:0007218	1.0
GO:0007249	1.0
GO:0007252	1.0
GO:0007253	1.0
GO:0007260	1.0
GO:0007263	1.0
GO:0007275	1.0
GO:0007276	1.0
GO:0007292	1.0
GO:0007294	1.0
GO:0007300	1.0
GO:0007303	1.0
GO:0007304	1.0
GO:0007306	1.0
GO:0007309	1.0
GO:0007310	1.0
GO:0007311	1.0
GO:0007340	1.0
GO:0007343	1.0
GO:0007381	1.0
GO:0007385	1.0
GO:0007388	1.0
GO:0007389	1.0
GO:0007390	1.0
GO:0007392	1.0
GO:0007393	1.0
GO:0007394	1.0
GO:0007399	1.0
GO:0007409	1.0
GO:0007411	1.0
GO:0007417	1.0
GO:0007419	1.0
GO:0007420	1.0
GO:0007423	1.0
GO:0007426	1.0
GO:0007427	1.0
GO:0007438	1.0
GO:0007441	1.0
GO:0007444	1.0
GO:0007455	1.0
GO:0007469	1.0
GO:0007472	1.0
GO:0007477	1.0
GO:0007490	1.0
GO:0007497	1.0
GO:0007498	1.0
GO:0007510	1.0
GO:0007516	1.0
GO:0007517	1.0
GO:0007525	1.0
GO:0007526	1.0
GO:0007531	1.0
GO:0007533	1.0
GO:0007535	1.0
GO:0007552	1.0
GO:0007560	1.0
GO:0007586	1.0
GO:0007591	1.0
GO:0007593	1.0
GO:0007605	1.0
GO:0007606	1.0
GO:0007608	1.0
GO:0007610	1.0
GO:0007617	1.0
GO:0007618	1.0
GO:0007619	1.0
GO:0007622	1.0
GO:0007623	1.0
GO:0007631	1.0
GO:0007634	1.0
GO:0007635	1.0
GO:0007637	1.0
GO:0008013	1.0
GO:0008015	1.0
GO:0008016	1.0
GO:0008017	1.0
GO:0008020	1.0
GO:0008021	1.0
GO:0008022	1.0
GO:0008023	1.0
GO:0008024	1.0
GO:0008028	1.0
GO:0008035	1.0
GO:0008036	1.0
GO:0008045	1.0
GO:0008046	1.0
GO:0008047	1.0
GO:0008048	1.0
GO:0008049	1.0
GO:0008061	1.0
GO:0008063	1.0
GO:0008066	1.0
GO:0008068	1.0
GO:0008071	1.0
GO:0008074	1.0
GO:0008076	1.0
GO:0008080	1.0
GO:0008081	1.0
GO:0008083	1.0
GO:0008092	1.0
GO:0008093	1.0
GO:0008094	1.0
GO:0008096	1.0
GO:0008097	1.0
GO:0008106	1.0
GO:0008107	1.0
GO:0008111	1.0
GO:0008121	1.0
GO:0008134	1.0
GO:0008135	1.0
GO:0008137	1.0
GO:0008138	1.0
GO:0008139	1.0
GO:0008140	1.0
GO:0008143	1.0
GO:0008146	1.0
GO:0008157	1.0
GO:0008158	1.0
GO:0008168	1.0
GO:0008170	1.0
GO:0008171	1.0
GO:0008173	1.0
GO:0008174	1.0
GO:0008175	1.0
GO:0008176	1.0
GO:0008177	1.0
GO:0008179	1.0
GO:0008180	1.0
GO:0008184	1.0
GO:0008186	1.0
GO:0008187	1.0
GO:0008188	1.0
GO:0008192	1.0
GO:0008193	1.0
GO:0008194	1.0
GO:0008195	1.0
GO:0008198	1.0
GO:0008200	1.0
GO:0008201	1.0
GO:0008202	1.0
GO:0008205	1.0
GO:0008210	1.0
GO:0008217	1.0
GO:0008227	1.0
GO:0008228	1.0
GO:0008230	1.0
GO:0008231	1.0
GO:0008234	1.0
GO:0008235	1.0
GO:0008237	1.0
GO:0008238	1.0
GO:0008239	1.0
GO:0008242	1.0
GO:0008250	1.0
GO:0008252	1.0
GO:0008253	1.0
GO:0008261	1.0
GO:0008266	1.0
GO:0008273	1.0
GO:0008275	1.0
GO:0008276	1.0
GO:0008278	1.0
GO:0008287	1.0
GO:0008289	1.0
GO:0008296	1.0
GO:0008297	1.0
GO:0008303	1.0
GO:0008305	1.0
GO:0008307	1.0
GO:0008308	1.0
GO:0008310	1.0
GO:0008312	1.0
GO:0008314	1.0
GO:0008318	1.0
GO:0008320	1.0
GO:0008327	1.0
GO:0008328	1.0
GO:0008331	1.0
GO:0008332	1.0
GO:0008343	1.0
GO:0008352	1.0
GO:0008353	1.0
GO:0008360	1.0
GO:0008364	1.0
GO:0008373	1.0
GO:0008374	1.0
GO:0008375	1.0
GO:0008376	1.0
GO:0008378	1.0
GO:0008379	1.0
GO:0008381	1.0
GO:0008384	1.0
GO:0008408	1.0
GO:0008409	1.0
GO:0008410	1.0
GO:0008412	1.0
GO:0008417	1.0
GO:0008422	1.0
GO:0008426	1.0
GO:0008427	1.0
GO:0008429	1.0
GO:0008432	1.0
GO:0008440	1.0
GO:0008443	1.0
GO:0008448	1.0
GO:0008466	1.0
GO:0008467	1.0
GO:0008469	1.0
GO:0008474	1.0
GO:0008475	1.0
GO:0008477	1.0
GO:0008483	1.0
GO:0008484	1.0
GO:0008488	1.0
GO:0008504	1.0
GO:0008509	1.0
GO:0008514	1.0
GO:0008519	1.0
GO:0008525	1.0
GO:0008528	1.0
GO:0008532	1.0
GO:0008534	1.0
GO:0008540	1.0
GO:0008544	1.0
GO:0008553	1.0
GO:0008554	1.0
GO:0008556	1.0
GO:0008568	1.0
GO:0008569	1.0
GO:0008574	1.0
GO:0008597	1.0
GO:0008603	1.0
GO:0008607	1.0
GO:0008622	1.0
GO:0008623	1.0
GO:0008628	1.0
GO:0008641	1.0
GO:0008643	1.0
GO:0008645	1.0
GO:0008649	1.0
GO:0008650	1.0
GO:0008656	1.0
GO:0008670	1.0
GO:0008709	1.0
GO:0008745	1.0
GO:0008757	1.0
GO:0008808	1.0
GO:0008812	1.0
GO:0008817	1.0
GO:0008821	1.0
GO:0008865	1.0
GO:0008887	1.0
GO:0008889	1.0
GO:0008967	1.0
GO:0008988	1.0
GO:0009013	1.0
GO:0009020	1.0
GO:0009041	1.0
GO:0009055	1.0
GO:0009081	1.0
GO:0009182	1.0
GO:0009186	1.0
GO:0009202	1.0
GO:0009216	1.0
GO:0009268	1.0
GO:0009295	1.0
GO:0009303	1.0
GO:0009346	1.0
GO:0009353	1.0
GO:0009368	1.0
GO:0009374	1.0
GO:0009378	1.0
GO:0009384	1.0
GO:0009395	1.0
GO:0009410	1.0
GO:0009454	1.0
GO:0009581	1.0
GO:0009582	1.0
GO:0009584	1.0
GO:0009593	1.0
GO:0009607	1.0
GO:0009611	1.0
GO:0009612	1.0
GO:0009617	1.0
GO:0009628	1.0
GO:0009629	1.0
GO:0009636	1.0
GO:0009642	1.0
GO:0009644	1.0
GO:0009653	1.0
GO:0009678	1.0
GO:0009679	1.0
GO:0009698	1.0
GO:0009719	1.0
GO:0009725	1.0
GO:0009755	1.0
GO:0009786	1.0
GO:0009787	1.0
GO:0009789	1.0
GO:0009790	1.0
GO:0009791	1.0
GO:0009792	1.0
GO:0009804	1.0
GO:0009812	1.0
GO:0009826	1.0
GO:0009881	1.0
GO:0009886	1.0
GO:0009887	1.0
GO:0009888	1.0
GO:0009889	1.0
GO:0009890	1.0
GO:0009891	1.0
GO:0009892	1.0
GO:0009897	1.0
GO:0009898	1.0
GO:0009906	1.0
GO:0009913	1.0
GO:0009925	1.0
GO:0009931	1.0
GO:0009950	1.0
GO:0009953	1.0
GO:0009957	1.0
GO:0009975	1.0
GO:0009982	1.0
GO:0009986	1.0
GO:0009991	1.0
GO:0009994	1.0
GO:0010008	1.0
GO:0010033	1.0
GO:0010034	1.0
GO:0010035	1.0
GO:0010037	1.0
GO:0010045	1.0
GO:0010157	1.0
GO:0010181	1.0
GO:0010193	1.0
GO:0010243	1.0
GO:0010314	1.0
GO:0010359	1.0
GO:0010369	1.0
GO:0010385	1.0
GO:0010420	1.0
GO:0010424	1.0
GO:0010430	1.0
GO:0010484	1.0
GO:0010485	1.0
GO:0010494	1.0
GO:0010521	1.0
GO:0010556	1.0
GO:0010557	1.0
GO:0010558	1.0
GO:0010566	1.0
GO:0010571	1.0
GO:0010605	1.0
GO:0010611	1.0
GO:0010613	1.0
GO:0010628	1.0
GO:0010629	1.0
GO:0010640	1.0
GO:0010657	1.0
GO:0010658	1.0
GO:0010659	1.0
GO:0010669	1.0
GO:0010677	1.0
GO:0010743	1.0
GO:0010745	1.0
GO:0010746	1.0
GO:0010748	1.0
GO:0010749	1.0
GO:0010750	1.0
GO:0010752	1.0
GO:0010753	1.0
GO:0010795	1.0
GO:0010811	1.0
GO:0010813	1.0
GO:0010817	1.0
GO:0010825	1.0
GO:0010847	1.0
GO:0010851	1.0
GO:0010853	1.0
GO:0010857	1.0
GO:0010858	1.0
GO:0010875	1.0
GO:0010876	1.0
GO:0010878	1.0
GO:0010919	1.0
GO:0010927	1.0
GO:0010997	1.0
GO:0012505	1.0
GO:0012506	1.0
GO:0012507	1.0
GO:0012510	1.0
GO:0014016	1.0
GO:0014020	1.0
GO:0014029	1.0
GO:0014031	1.0
GO:0014032	1.0
GO:0014033	1.0
GO:0014043	1.0
GO:0014059	1.0
GO:0014069	1.0
GO:0014070	1.0
GO:0014704	1.0
GO:0014742	1.0
GO:0014743	1.0
GO:0014807	1.0
GO:0014832	1.0
GO:0014842	1.0
GO:0014848	1.0
GO:0014850	1.0
GO:0014873	1.0
GO:0015020	1.0
GO:0015026	1.0
GO:0015030	1.0
GO:0015035	1.0
GO:0015036	1.0
GO:0015078	1.0
GO:0015079	1.0
GO:0015081	1.0
GO:0015085	1.0
GO:0015086	1.0
GO:0015087	1.0
GO:0015093	1.0
GO:0015094	1.0
GO:0015095	1.0
GO:0015099	1.0
GO:0015100	1.0
GO:0015101	1.0
GO:0015103	1.0
GO:0015108	1.0
GO:0015111	1.0
GO:0015114	1.0
GO:0015137	1.0
GO:0015141	1.0
GO:0015142	1.0
GO:0015171	1.0
GO:0015172	1.0
GO:0015173	1.0
GO:0015179	1.0
GO:0015180	1.0
GO:0015183	1.0
GO:0015185	1.0
GO:0015193	1.0
GO:0015196	1.0
GO:0015215	1.0
GO:0015216	1.0
GO:0015220	1.0
GO:0015226	1.0
GO:0015227	1.0
GO:0015232	1.0
GO:0015245	1.0
GO:0015247	1.0
GO:0015248	1.0
GO:0015250	1.0
GO:0015252	1.0
GO:0015269	1.0
GO:0015271	1.0
GO:0015276	1.0
GO:0015277	1.0
GO:0015278	1.0
GO:0015280	1.0
GO:0015291	1.0
GO:0015296	1.0
GO:0015297	1.0
GO:0015298	1.0
GO:0015299	1.0
GO:0015317	1.0
GO:0015347	1.0
GO:0015349	1.0
GO:0015355	1.0
GO:0015361	1.0
GO:0015362	1.0
GO:0015368	1.0
GO:0015370	1.0
GO:0015373	1.0
GO:0015377	1.0
GO:0015378	1.0
GO:0015379	1.0
GO:0015385	1.0
GO:0015386	1.0
GO:0015399	1.0
GO:0015410	1.0
GO:0015439	1.0
GO:0015450	1.0
GO:0015453	1.0
GO:0015459	1.0
GO:0015464	1.0
GO:0015485	1.0
GO:0015491	1.0
GO:0015495	1.0
GO:0015501	1.0
GO:0015556	1.0
GO:0015562	1.0
GO:0015605	1.0
GO:0015616	1.0
GO:0015629	1.0
GO:0015630	1.0
GO:0015631	1.0
GO:0015643	1.0
GO:0015645	1.0
GO:0015651	1.0
GO:0015662	1.0
GO:0015669	1.0
GO:0015670	1.0
GO:0015671	1.0
GO:0015693	1.0
GO:0015711	1.0
GO:0015718	1.0
GO:0015727	1.0
GO:0015749	1.0
GO:0015766	1.0
GO:0015771	1.0
GO:0015772	1.0
GO:0015804	1.0
GO:0015807	1.0
GO:0015816	1.0
GO:0015824	1.0
GO:0015849	1.0
GO:0015850	1.0
GO:0015908	1.0
GO:0015909	1.0
GO:0015918	1.0
GO:0015923	1.0
GO:0015924	1.0
GO:0015925	1.0
GO:0015926	1.0
GO:0015929	1.0
GO:0015932	1.0
GO:0015934	1.0
GO:0015935	1.0
GO:0015936	1.0
GO:0015937	1.0
GO:0016004	1.0
GO:0016010	1.0
GO:0016011	1.0
GO:0016012	1.0
GO:0016015	1.0
GO:0016018	1.0
GO:0016019	1.0
GO:0016020	1.0
GO:0016021	1.0
GO:0016024	1.0
GO:0016027	1.0
GO:0016028	1.0
GO:0016035	1.0
GO:0016042	1.0
GO:0016046	1.0
GO:0016057	1.0
GO:0016101	1.0
GO:0016125	1.0
GO:0016151	1.0
GO:0016160	1.0
GO:0016175	1.0
GO:0016203	1.0
GO:0016208	1.0
GO:0016209	1.0
GO:0016212	1.0
GO:0016222	1.0
GO:0016229	1.0
GO:0016231	1.0
GO:0016233	1.0
GO:0016234	1.0
GO:0016235	1.0
GO:0016247	1.0
GO:0016248	1.0
GO:0016251	1.0
GO:0016262	1.0
GO:0016273	1.0
GO:0016274	1.0
GO:0016277	1.0
GO:0016278	1.0
GO:0016279	1.0
GO:0016289	1.0
GO:0016290	1.0
GO:0016298	1.0
GO:0016301	1.0
GO:0016303	1.0
GO:0016307	1.0
GO:0016308	1.0
GO:0016312	1.0
GO:0016316	1.0
GO:0016323	1.0
GO:0016324	1.0
GO:0016327	1.0
GO:0016328	1.0
GO:0016331	1.0
GO:0016342	1.0
GO:0016348	1.0
GO:0016358	1.0
GO:0016362	1.0
GO:0016363	1.0
GO:0016402	1.0
GO:0016403	1.0
GO:0016404	1.0
GO:0016405	1.0
GO:0016406	1.0
GO:0016407	1.0
GO:0016408	1.0
GO:0016409	1.0
GO:0016410	1.0
GO:0016411	1.0
GO:0016413	1.0
GO:0016416	1.0
GO:0016417	1.0
GO:0016421	1.0
GO:0016422	1.0
GO:0016423	1.0
GO:0016427	1.0
GO:0016428	1.0
GO:0016433	1.0
GO:0016435	1.0
GO:0016436	1.0
GO:0016442	1.0
GO:0016456	1.0
GO:0016459	1.0
GO:0016460	1.0
GO:0016461	1.0
GO:0016462	1.0
GO:0016469	1.0
GO:0016471	1.0
GO:0016476	1.0
GO:0016477	1.0
GO:0016485	1.0
GO:0016486	1.0
GO:0016491	1.0
GO:0016499	1.0
GO:0016500	1.0
GO:0016504	1.0
GO:0016505	1.0
GO:0016507	1.0
GO:0016508	1.0
GO:0016509	1.0
GO:0016520	1.0
GO:0016528	1.0
GO:0016529	1.0
GO:0016530	1.0
GO:0016531	1.0
GO:0016532	1.0
GO:0016538	1.0
GO:0016544	1.0
GO:0016572	1.0
GO:0016580	1.0
GO:0016581	1.0
GO:0016584	1.0
GO:0016586	1.0
GO:0016589	1.0
GO:0016590	1.0
GO:0016591	1.0
GO:0016592	1.0
GO:0016594	1.0
GO:0016595	1.0
GO:0016597	1.0
GO:0016600	1.0
GO:0016604	1.0
GO:0016605	1.0
GO:0016607	1.0
GO:0016614	1.0
GO:0016615	1.0
GO:0016616	1.0
GO:0016618	1.0
GO:0016620	1.0
GO:0016623	1.0
GO:0016624	1.0
GO:0016627	1.0
GO:0016628	1.0
GO:0016634	1.0
GO:0016635	1.0
GO:0016638	1.0
GO:0016641	1.0
GO:0016645	1.0
GO:0016646	1.0
GO:0016651	1.0
GO:0016655	1.0
GO:0016667	1.0
GO:0016668	1.0
GO:0016671	1.0
GO:0016675	1.0
GO:0016679	1.0
GO:0016682	1.0
GO:0016684	1.0
GO:0016701	1.0
GO:0016702	1.0
GO:0016705	1.0
GO:0016706	1.0
GO:0016715	1.0
GO:0016716	1.0
GO:0016721	1.0
GO:0016722	1.0
GO:0016723	1.0
GO:0016724	1.0
GO:0016725	1.0
GO:0016726	1.0
GO:0016740	1.0
GO:0016741	1.0
GO:0016742	1.0
GO:0016744	1.0
GO:0016746	1.0
GO:0016747	1.0
GO:0016748	1.0
GO:0016749	1.0
GO:0016751	1.0
GO:0016757	1.0
GO:0016758	1.0
GO:0016763	1.0
GO:0016765	1.0
GO:0016769	1.0
GO:0016772	1.0
GO:0016773	1.0
GO:0016774	1.0
GO:0016776	1.0
GO:0016779	1.0
GO:0016780	1.0
GO:0016782	1.0
GO:0016783	1.0
GO:0016787	1.0
GO:0016788	1.0
GO:0016790	1.0
GO:0016791	1.0
GO:0016796	1.0
GO:0016798	1.0
GO:0016799	1.0
GO:0016801	1.0
GO:0016803	1.0
GO:0016805	1.0
GO:0016810	1.0
GO:0016811	1.0
GO:0016812	1.0
GO:0016813	1.0
GO:0016814	1.0
GO:0016817	1.0
GO:0016818	1.0
GO:0016829	1.0
GO:0016830	1.0
GO:0016831	1.0
GO:0016835	1.0
GO:0016836	1.0
GO:0016840	1.0
GO:0016842	1.0
GO:0016846	1.0
GO:0016849	1.0
GO:0016853	1.0
GO:0016854	1.0
GO:0016859	1.0
GO:0016860	1.0
GO:0016861	1.0
GO:0016863	1.0
GO:0016864	1.0
GO:0016866	1.0
GO:0016868	1.0
GO:0016872	1.0
GO:0016874	1.0
GO:0016875	1.0
GO:0016877	1.0
GO:0016878	1.0
GO:0016879	1.0
GO:0016881	1.0
GO:0016882	1.0
GO:0016884	1.0
GO:0016885	1.0
GO:0016886	1.0
GO:0016887	1.0
GO:0016888	1.0
GO:0016889	1.0
GO:0016891	1.0
GO:0016893	1.0
GO:0016894	1.0
GO:0016895	1.0
GO:0016896	1.0
GO:0016899	1.0
GO:0016903	1.0
GO:0016907	1.0
GO:0016917	1.0
GO:0016918	1.0
GO:0016922	1.0
GO:0016933	1.0
GO:0016934	1.0
GO:0016935	1.0
GO:0016936	1.0
GO:0016938	1.0
GO:0016939	1.0
GO:0016941	1.0
GO:0016964	1.0
GO:0016998	1.0
GO:0017002	1.0
GO:0017015	1.0
GO:0017018	1.0
GO:0017020	1.0
GO:0017022	1.0
GO:0017025	1.0
GO:0017040	1.0
GO:0017042	1.0
GO:0017046	1.0
GO:0017053	1.0
[truncated: 3,388 more rows]
