# Supplementary material for: Parallel and convergent genomic changes underlie independent subterranean colonization across beetles
Source: Nat Commun. 2023 Jun 29;14:3842. doi: 10.1038/s41467-023-39603-1 (PMC10310748; doi:10.1038/s41467-023-39603-1)
Supplement: Supplementary file 13 — Source Data [file 41467_2023_39603_MOESM13_ESM.zip › Source_Data_Figures_github/Source_data_2/Fig2b_GOenrichment_treemaps/Ancestral_Leptodirini_LOST_REVIGO_OK.txt]

GO:0030030	3.57E-6
GO:0032989	3.57E-6
GO:0120036	3.57E-6
GO:0005856	6.47E-6
GO:0042995	6.47E-6
GO:0120025	6.47E-6
GO:0000904	1.71E-5
GO:0040011	1.71E-5
GO:0046716	1.71E-5
GO:0048513	1.71E-5
GO:0000902	2E-5
GO:0048667	2.16E-5
GO:0030182	3.05E-5
GO:0048731	3.05E-5
GO:0048869	3.05E-5
GO:0030154	3.99E-5
GO:0071944	4.18E-5
GO:0048699	5.87E-5
GO:0009653	6.2E-5
GO:0099081	6.87E-5
GO:0099512	6.87E-5
GO:0007010	7.76E-5
GO:0006928	8.42E-5
GO:0048858	9.05E-5
GO:0031175	9.09E-5
GO:0022008	1.3E-4
GO:0048666	1.32E-4
GO:0120039	1.32E-4
GO:0005886	1.37E-4
GO:0048812	1.81E-4
GO:0032990	1.89E-4
GO:0003779	1.9E-4
GO:0005515	1.9E-4
GO:0007275	2.33E-4
GO:0048468	2.33E-4
GO:0032501	2.38E-4
GO:0007399	2.46E-4
GO:0032502	3.24E-4
GO:0051239	3.24E-4
GO:0030427	4.13E-4
GO:0097435	4.32E-4
GO:0030426	4.33E-4
GO:0043005	4.33E-4
GO:0043228	4.33E-4
GO:0043232	4.33E-4
GO:0050896	5.09E-4
GO:0051130	5.76E-4
GO:0008092	5.96E-4
GO:0048856	7.42E-4
GO:0060429	7.42E-4
GO:0010975	7.79E-4
GO:0009888	8.7E-4
GO:0015629	9.14E-4
GO:0061564	9.9E-4
GO:0048646	1.01E-3
GO:0007409	1.05E-3
GO:0009605	1.08E-3
GO:0050789	1.08E-3
GO:0010769	1.13E-3
GO:0051128	1.2E-3
GO:0044087	1.31E-3
GO:0007610	1.34E-3
GO:0005102	1.64E-3
GO:0051020	1.74E-3
GO:0008307	1.94E-3
GO:0031267	1.94E-3
GO:0030424	1.96E-3
GO:0048518	1.96E-3
GO:0099513	1.96E-3
GO:0023051	2.07E-3
GO:0042330	2.07E-3
GO:0051240	2.07E-3
GO:0120035	2.07E-3
GO:0005815	2.3E-3
GO:0043025	2.3E-3
GO:0005694	2.35E-3
GO:0007017	2.37E-3
GO:0023052	2.37E-3
GO:0030029	2.37E-3
GO:0031344	2.54E-3
GO:0030016	2.72E-3
GO:0030017	2.72E-3
GO:0031674	2.72E-3
GO:0051336	2.99E-3
GO:0007154	3.07E-3
GO:0031122	3.29E-3
GO:0002165	3.38E-3
GO:0022604	3.38E-3
GO:0045664	3.38E-3
GO:0045989	3.38E-3
GO:0051282	3.38E-3
GO:0019899	3.79E-3
GO:0010646	3.81E-3
GO:0007626	3.9E-3
GO:0099080	4.29E-3
GO:0030855	4.51E-3
GO:0022603	4.55E-3
GO:0006935	4.56E-3
GO:0009791	4.56E-3
GO:0005874	4.58E-3
GO:0015630	4.58E-3
GO:0043292	4.58E-3
GO:2000026	4.63E-3
GO:0044297	4.71E-3
GO:0045169	4.83E-3
GO:0035239	4.91E-3
GO:0005813	5.07E-3
GO:0036477	5.07E-3
GO:0009887	5.2E-3
GO:0007423	5.41E-3
GO:0006996	5.57E-3
GO:0060322	5.57E-3
GO:0060562	5.57E-3
GO:0033043	5.62E-3
GO:0008104	5.64E-3
GO:0030036	5.65E-3
GO:0003008	5.69E-3
GO:0007186	5.69E-3
GO:0048522	5.69E-3
GO:0051716	5.79E-3
GO:0060284	5.79E-3
GO:0097485	5.79E-3
GO:0045111	6.1E-3
GO:0150034	6.28E-3
GO:0051960	6.33E-3
GO:0051015	6.66E-3
GO:1904377	7.14E-3
GO:0007420	7.28E-3
GO:0035295	7.28E-3
GO:0042221	7.28E-3
GO:0007165	7.37E-3
GO:0030018	8.06E-3
GO:0050770	8.54E-3
GO:0007411	8.6E-3
GO:0050767	8.6E-3
GO:0000226	8.61E-3
GO:0002009	8.61E-3
GO:0048707	9.1E-3
GO:1903078	9.54E-3
GO:0048813	9.69E-3
GO:0050794	9.77E-3
GO:0070925	9.77E-3
GO:0061061	0.0102
GO:0044093	0.0104
GO:0065007	0.0105
GO:0051924	0.0106
GO:0007600	0.0111
GO:0005911	0.0115
GO:0045933	0.0118
GO:0005929	0.0121
GO:0060249	0.0121
GO:0070161	0.0121
GO:0007417	0.0126
GO:0033144	0.0126
GO:0048729	0.0127
GO:0065009	0.0129
GO:0016528	0.0144
GO:0044352	0.0147
GO:0044354	0.0147
GO:0050793	0.0156
GO:0000922	0.0157
GO:0007018	0.0162
GO:0006942	0.0165
GO:0009966	0.0166
GO:0007552	0.0168
GO:0005912	0.0172
GO:0016358	0.0172
GO:0032879	0.0177
GO:0034613	0.0177
GO:0051049	0.0177
GO:0070059	0.018
GO:0019222	0.0185
GO:0048583	0.0186
GO:0045823	0.0188
GO:0051094	0.0188
GO:0009893	0.0192
GO:0006325	0.0198
GO:0009886	0.0198
GO:0010604	0.0198
GO:0016043	0.0202
GO:0098590	0.0203
GO:0007267	0.0208
GO:0007166	0.021
GO:0060255	0.021
GO:1905477	0.0213
GO:0051493	0.0216
GO:0007259	0.0217
GO:0097696	0.0217
GO:0043588	0.0226
GO:0065008	0.0226
GO:0045732	0.0237
GO:0050839	0.0238
GO:0140694	0.0241
GO:0051279	0.0242
GO:0051928	0.0242
GO:0097708	0.0254
GO:0007389	0.0255
GO:0048870	0.0256
GO:0051276	0.0261
GO:0030054	0.0263
GO:0031012	0.0263
GO:0008544	0.0268
GO:0042303	0.0268
GO:0044089	0.0268
GO:0046877	0.027
GO:0031032	0.0271
GO:0040017	0.0271
GO:0051674	0.0271
GO:0010522	0.0273
GO:0031325	0.0273
GO:0050877	0.0273
GO:0051146	0.0273
GO:0009790	0.0284
GO:0007098	0.0289
GO:0048569	0.029
GO:0043009	0.0291
GO:0000228	0.0301
GO:0031410	0.0301
GO:0031982	0.0301
GO:0044295	0.0301
GO:0097242	0.0312
GO:0030162	0.0313
GO:0045184	0.0318
GO:0044057	0.0321
GO:0042974	0.0324
GO:0045595	0.0333
GO:0051129	0.0333
GO:0050790	0.0348
GO:0043085	0.0349
GO:0032426	0.0356
GO:0042641	0.0358
GO:0030425	0.036
GO:0097447	0.0367
GO:0106027	0.0367
GO:0005657	0.0374
GO:0005768	0.0374
GO:0005819	0.0374
GO:0048471	0.0374
GO:0060053	0.0374
GO:0010647	0.0381
GO:0019725	0.0381
GO:0055002	0.0381
GO:0042756	0.0382
GO:0016055	0.0383
GO:0051345	0.0383
GO:0016319	0.0387
GO:1901214	0.0396
GO:0000793	0.0398
GO:0006355	0.0398
GO:0023056	0.0401
GO:0099568	0.0403
GO:0019900	0.0404
GO:0022405	0.0407
GO:0031023	0.0407
GO:0051050	0.0407
GO:0080090	0.0407
GO:0030312	0.042
GO:0042592	0.0423
GO:0003091	0.0425
GO:1903506	0.0426
GO:0010927	0.0432
GO:0030100	0.0432
GO:0048519	0.0432
GO:0008016	0.0434
GO:0010770	0.0434
GO:0010959	0.0434
GO:0030104	0.0434
GO:0051298	0.0434
GO:2001141	0.0434
GO:0008074	0.0435
GO:0007205	0.0437
GO:0051651	0.0439
GO:0019901	0.0443
GO:0042391	0.0448
GO:1901701	0.047
GO:0002020	0.0476
GO:1903779	0.0478
GO:0008219	0.0481
GO:0050871	0.0481
GO:0055001	0.0481
GO:0016504	0.0489
GO:0005635	0.0495
GO:0051173	0.0497
GO:0070727	0.0497
GO:0016529	0.0506
GO:0048598	0.0521
GO:0003012	0.0525
GO:0043270	0.0525
GO:0051639	0.0525
GO:2001176	0.0525
GO:2001178	0.0525
GO:0051172	0.0527
GO:0006936	0.0546
GO:0006937	0.0546
GO:0007605	0.0546
GO:0097060	0.0548
GO:0035107	0.055
GO:0060341	0.055
GO:0005938	0.0565
GO:0006302	0.0568
GO:0007044	0.0568
GO:0007369	0.0568
GO:0031327	0.0568
GO:0032483	0.0568
GO:0042176	0.0568
GO:0045995	0.0568
GO:0048523	0.0568
GO:0051046	0.0568
GO:0071840	0.0568
GO:0099111	0.0568
GO:0150115	0.0568
GO:0198738	0.0568
GO:1902905	0.0568
GO:0042633	0.0576
GO:0048584	0.0576
GO:0010558	0.0586
GO:0030239	0.0586
GO:0045807	0.0586
GO:0038023	0.0601
GO:0099173	0.061
GO:0031112	0.0612
GO:0031334	0.0621
GO:0097193	0.0621
GO:0040012	0.063
GO:0045177	0.0639
GO:2000241	0.0642
GO:0010605	0.0648
GO:0016570	0.0648
GO:0022607	0.0648
GO:1902903	0.0648
GO:0042335	0.065
GO:0045935	0.065
GO:0032101	0.0654
GO:0051272	0.0654
GO:0090066	0.0654
GO:0010815	0.0657
GO:0008134	0.0659
GO:0009187	0.0663
GO:0033143	0.0663
GO:0051248	0.0665
GO:0016020	0.0674
GO:1903507	0.0675
GO:0009628	0.068
GO:0035556	0.0683
GO:0050891	0.0685
GO:0045165	0.0687
GO:1902679	0.0687
GO:0042445	0.0691
GO:0051171	0.0691
GO:0051270	0.0691
GO:1903829	0.0691
GO:0010629	0.0703
GO:0009890	0.0705
GO:0016477	0.0705
GO:0030534	0.0705
GO:0060089	0.0725
GO:0031346	0.0732
GO:0032269	0.0732
GO:0046058	0.0732
GO:0070887	0.0732
GO:2000243	0.0732
GO:0033036	0.0733
GO:0051668	0.0733
GO:0098794	0.0733
GO:0012501	0.0735
GO:0051209	0.0735
GO:0051179	0.0741
GO:0002064	0.0746
GO:0006182	0.0746
GO:0006886	0.0746
GO:0010970	0.0746
GO:0015031	0.0746
GO:0048736	0.0746
GO:0034330	0.0762
GO:0006950	0.0765
GO:1903169	0.0768
GO:0045892	0.0793
GO:0005925	0.0794
GO:0006941	0.0801
GO:0010817	0.0813
GO:0051495	0.0823
GO:0016320	0.0832
GO:0001726	0.0833
GO:0005769	0.0833
GO:0007163	0.0836
GO:0009190	0.0836
GO:0035305	0.0836
GO:0042127	0.0836
GO:0052652	0.0836
GO:0071417	0.0836
GO:1903522	0.0836
GO:0008344	0.0845
GO:0031323	0.0845
GO:0051235	0.0845
GO:0030055	0.0858
GO:1903508	0.0858
GO:0000122	0.0859
GO:0035120	0.0859
GO:0042692	0.0859
GO:0043547	0.0859
GO:0032970	0.086
GO:0009792	0.0881
GO:0008361	0.0884
GO:0061857	0.0884
GO:1902680	0.0884
GO:0006970	0.0895
GO:0032535	0.0895
GO:0035146	0.0895
GO:0035147	0.0895
GO:0009967	0.0898
GO:0033599	0.0898
GO:0035114	0.0898
GO:0042886	0.0898
GO:0050864	0.0898
GO:0000785	0.0899
GO:0000795	0.0899
GO:0099086	0.0899
GO:0051247	0.0902
GO:0043269	0.0903
GO:2000113	0.0903
GO:0016461	0.0906
GO:0005794	0.0908
GO:0050954	0.0918
GO:0048563	0.092
GO:0060281	0.092
GO:0072001	0.0924
GO:0090598	0.0924
GO:0072359	0.0926
GO:0072594	0.0927
GO:0003690	0.093
GO:0015278	0.093
GO:0035064	0.093
GO:0051241	0.093
GO:0140030	0.093
GO:0140034	0.093
GO:0140110	0.093
GO:0010810	0.0933
GO:0015833	0.0946
GO:0051283	0.0946
GO:0002700	0.0956
GO:0006259	0.0956
GO:0090158	0.0956
GO:0050878	0.0963
GO:0008286	0.0968
GO:0003684	0.0977
GO:0044770	0.0994
GO:0060765	0.0994
GO:0043087	0.101
GO:0044728	0.102
GO:0005178	0.103
GO:0006281	0.105
GO:0007560	0.105
GO:1902544	0.105
GO:0001942	0.107
GO:0005802	0.107
GO:0050772	0.109
GO:0001654	0.11
GO:0001655	0.11
GO:0002920	0.11
GO:0009896	0.11
GO:0019219	0.11
GO:0032412	0.11
GO:0035563	0.11
GO:0043171	0.11
GO:0048737	0.11
GO:0048814	0.11
GO:0005775	0.111
GO:0042383	0.111
GO:0043596	0.111
GO:0009582	0.112
GO:0010976	0.112
GO:0010977	0.112
GO:0030334	0.112
GO:0032409	0.112
GO:0044772	0.112
GO:0016192	0.113
GO:0022898	0.113
GO:0032461	0.113
GO:0034767	0.113
GO:0097190	0.113
GO:0000776	0.114
GO:0007517	0.114
GO:0006493	0.115
GO:0007015	0.115
GO:0030506	0.115
GO:0042403	0.115
GO:0046425	0.115
GO:0051640	0.115
GO:0090062	0.115
GO:0090257	0.115
GO:1901143	0.115
GO:1901699	0.115
GO:1903364	0.115
GO:1904892	0.115
GO:0009719	0.116
GO:0016242	0.116
GO:0045087	0.116
GO:1990782	0.116
GO:0016203	0.117
GO:0045773	0.117
GO:0071310	0.117
GO:0005524	0.118
GO:0006874	0.118
GO:0005488	0.12
GO:0046976	0.12
GO:0001505	0.121
GO:0003677	0.121
GO:0005509	0.121
GO:0010638	0.121
GO:0010923	0.121
GO:0030554	0.121
GO:0048815	0.121
GO:0051252	0.121
GO:0062023	0.121
GO:0080111	0.121
GO:0000280	0.122
GO:0006357	0.122
GO:0006582	0.122
GO:0007167	0.122
GO:0046068	0.122
GO:0051321	0.122
GO:0071495	0.122
GO:0098773	0.122
GO:0006952	0.123
GO:0007292	0.123
GO:0007629	0.123
GO:0009649	0.123
GO:0019932	0.123
GO:0051881	0.123
GO:0060627	0.123
GO:0022404	0.124
GO:0031345	0.124
GO:0045911	0.124
GO:0045934	0.124
GO:0003014	0.125
GO:0003341	0.125
GO:0010669	0.125
GO:0033365	0.125
GO:0061326	0.125
GO:1903046	0.125
GO:0006171	0.126
GO:0006349	0.126
GO:0022414	0.126
GO:0045830	0.126
GO:0009889	0.127
GO:0098687	0.127
GO:0007476	0.128
GO:0035094	0.128
GO:2000145	0.129
GO:0006310	0.13
GO:0007356	0.13
GO:0007631	0.13
GO:0010033	0.13
GO:0031116	0.13
GO:0031400	0.13
GO:0045862	0.13
GO:0045893	0.13
GO:0046683	0.13
GO:0048909	0.13
GO:0048918	0.13
GO:0071626	0.13
GO:0098583	0.13
GO:1901078	0.13
GO:1903524	0.13
GO:1903697	0.13
GO:1904064	0.13
GO:1904441	0.13
GO:1904442	0.13
GO:1905747	0.13
GO:1905748	0.13
GO:1990752	0.13
GO:1990790	0.13
GO:1990792	0.13
GO:0048285	0.131
GO:0098858	0.131
GO:0061387	0.132
GO:0048754	0.133
GO:0002784	0.135
GO:0002759	0.136
GO:0030539	0.136
GO:0043615	0.136
GO:0050678	0.136
GO:0051254	0.136
GO:0055117	0.136
GO:1905521	0.136
GO:0000086	0.137
GO:0004383	0.137
GO:0009581	0.137
GO:0032559	0.137
GO:0048609	0.137
GO:0050953	0.137
GO:0061629	0.137
GO:0090068	0.137
GO:1903004	0.137
GO:1903006	0.137
GO:1904375	0.137
GO:1905114	0.137
GO:0002376	0.138
GO:0002714	0.138
GO:0002891	0.138
GO:0007444	0.138
GO:0010720	0.138
GO:0030516	0.138
GO:0030705	0.138
GO:0042461	0.138
GO:0043254	0.138
GO:0046578	0.138
GO:0050808	0.138
GO:0051961	0.138
GO:0060993	0.138
GO:0072657	0.138
GO:1904062	0.138
GO:1904350	0.138
GO:1905165	0.138
GO:0001828	0.139
GO:0002065	0.139
GO:0006955	0.139
GO:0007507	0.139
GO:0030331	0.139
GO:0044092	0.139
GO:0045665	0.139
GO:0046426	0.139
GO:1901418	0.139
GO:1904893	0.139
GO:2000112	0.139
GO:0009057	0.14
GO:0030175	0.14
GO:0031672	0.141
GO:0031984	0.141
GO:0044327	0.141
GO:0070822	0.141
GO:0050773	0.142
GO:0051445	0.142
GO:0051480	0.142
GO:1905879	0.142
GO:2000379	0.142
GO:0005881	0.144
GO:0006304	0.144
GO:0032587	0.144
GO:0055074	0.144
GO:0060560	0.144
GO:0071705	0.144
GO:0007472	0.145
GO:0010556	0.145
GO:1902531	0.145
GO:0000794	0.146
GO:0032433	0.146
GO:0035861	0.146
GO:0050680	0.146
GO:0051683	0.146
GO:1990604	0.147
GO:0003700	0.148
GO:0032411	0.148
GO:0050804	0.148
GO:0051645	0.148
GO:0001822	0.149
GO:0030335	0.149
GO:0031326	0.149
GO:0048589	0.149
GO:0051246	0.149
GO:0016459	0.151
GO:0035220	0.151
GO:0070988	0.151
GO:1901653	0.151
GO:1905475	0.151
GO:0032414	0.152
GO:0032504	0.152
GO:0034329	0.152
GO:0072503	0.152
GO:0000800	0.154
GO:0005884	0.154
GO:0031252	0.154
GO:0036449	0.154
GO:0090734	0.154
GO:0098797	0.154
GO:0006809	0.155
GO:0007498	0.155
GO:0030010	0.155
GO:0034770	0.155
GO:0040007	0.155
GO:0060766	0.155
GO:0070588	0.155
GO:0008090	0.156
GO:0008217	0.156
GO:0032446	0.156
GO:0044839	0.156
GO:0051896	0.156
GO:0060033	0.156
GO:1901700	0.156
GO:0061827	0.157
GO:0002697	0.158
GO:0035335	0.16
GO:0000003	0.161
GO:0043243	0.161
GO:0072028	0.161
GO:0098562	0.161
GO:0099177	0.161
GO:0001764	0.162
GO:0010721	0.162
GO:0018958	0.162
GO:0031324	0.162
GO:0033147	0.162
GO:0042092	0.162
GO:0046598	0.162
GO:0048608	0.162
GO:0050768	0.162
GO:0051790	0.162
GO:0060548	0.162
GO:0075294	0.162
GO:1903076	0.162
GO:0042551	0.163
GO:0043473	0.163
GO:0045444	0.163
GO:0045597	0.163
GO:0072659	0.163
GO:0000502	0.164
GO:0014704	0.164
GO:0031673	0.164
GO:0036064	0.164
GO:0042788	0.164
GO:0050879	0.164
GO:0061162	0.164
GO:0061339	0.164
GO:0051641	0.165
GO:0048477	0.166
GO:2000147	0.166
GO:0004888	0.167
GO:0009892	0.167
GO:0022402	0.167
GO:0035561	0.167
GO:0008630	0.168
GO:0004896	0.169
GO:0016922	0.169
GO:0019904	0.169
GO:0060002	0.169
GO:0061134	0.169
GO:0061333	0.169
GO:0097677	0.169
GO:0097678	0.169
GO:0140375	0.169
GO:0007475	0.171
GO:0009894	0.171
GO:0070050	0.171
GO:0006352	0.172
GO:0009611	0.172
GO:0031328	0.172
GO:0061138	0.172
GO:0090597	0.172
GO:0150065	0.172
GO:0045214	0.173
GO:0000775	0.174
GO:0036379	0.174
GO:0001667	0.175
GO:0016208	0.175
GO:0001578	0.176
GO:0001725	0.176
GO:0001763	0.176
GO:0031379	0.176
GO:0031380	0.176
GO:0036063	0.176
GO:0044309	0.176
GO:0045202	0.176
GO:0097517	0.176
GO:0097729	0.176
GO:0002566	0.177
GO:0003002	0.177
GO:0007298	0.177
GO:0009891	0.177
GO:0009898	0.177
GO:0010839	0.177
GO:0016137	0.177
GO:0016322	0.177
GO:0016446	0.177
GO:0016592	0.177
GO:0034764	0.177
GO:0035069	0.177
GO:0045178	0.177
GO:0045191	0.177
GO:0048808	0.177
GO:0061038	0.177
GO:0061458	0.177
GO:0090030	0.177
GO:0090162	0.177
GO:0097179	0.177
GO:0097225	0.177
GO:1904090	0.177
GO:1990778	0.177
GO:0000070	0.178
GO:1901216	0.178
GO:0036098	0.179
GO:0042470	0.179
GO:0046661	0.179
GO:0060297	0.179
GO:0072507	0.179
GO:0007317	0.18
GO:0051010	0.18
GO:1903429	0.18
GO:0016567	0.181
GO:0031626	0.181
GO:1903530	0.181
GO:0032270	0.183
GO:0003073	0.184
GO:0007049	0.184
GO:0032774	0.184
GO:0042728	0.184
GO:0043086	0.184
GO:0071596	0.184
GO:0072389	0.184
GO:0072674	0.184
GO:0072675	0.184
GO:0097089	0.184
GO:1903007	0.184
GO:0002682	0.186
GO:0030031	0.186
GO:0043549	0.186
GO:0050881	0.186
GO:0090130	0.186
GO:0140056	0.186
GO:0045944	0.187
GO:0001952	0.188
GO:0003712	0.19
GO:0006687	0.19
GO:0006915	0.19
GO:0008294	0.19
GO:0009410	0.19
GO:0010563	0.19
GO:0032880	0.19
GO:0032897	0.19
GO:0035269	0.19
GO:0043060	0.19
GO:0045429	0.19
GO:0045936	0.19
GO:0045988	0.19
GO:0046864	0.19
GO:0046865	0.19
GO:0048246	0.19
GO:0051253	0.19
GO:0051311	0.19
GO:0051446	0.19
GO:0060452	0.19
GO:0070121	0.19
GO:0070734	0.19
GO:0140096	0.19
GO:1901032	0.19
GO:1902902	0.19
GO:1903206	0.19
GO:1904407	0.19
GO:2001039	0.19
GO:0014074	0.191
GO:0010557	0.192
GO:0002066	0.193
GO:0051056	0.193
GO:0000819	0.195
GO:0033353	0.196
GO:0060401	0.196
GO:0120031	0.196
GO:0022416	0.197
GO:0051093	0.197
GO:0099537	0.197
GO:0002831	0.198
GO:0006351	0.198
GO:0097659	0.198
GO:0019748	0.199
GO:0032432	0.199
GO:0032869	0.199
GO:0006312	0.2
GO:0007522	0.2
GO:0008038	0.2
GO:0030155	0.2
GO:0030707	0.2
GO:0030810	0.2
GO:0031581	0.2
GO:0035089	0.2
GO:0044782	0.2
GO:0045428	0.2
GO:0051234	0.2
GO:0061647	0.2
GO:0097553	0.2
GO:1900373	0.2
GO:1904646	0.2
GO:0002312	0.201
GO:0014067	0.201
GO:0016486	0.201
GO:0042752	0.201
GO:0044058	0.201
GO:0140448	0.201
GO:0035112	0.202
GO:0007509	0.205
GO:0018210	0.205
GO:0046965	0.205
GO:1900195	0.205
GO:1901030	0.205
GO:0021700	0.206
GO:0035268	0.206
GO:0046209	0.206
GO:0050776	0.206
GO:0097062	0.206
GO:0099536	0.206
GO:1901652	0.207
GO:0030111	0.208
GO:0021782	0.209
GO:0032868	0.209
GO:0060491	0.209
GO:0120032	0.209
GO:0002090	0.21
GO:0006810	0.21
GO:0007584	0.21
GO:0030537	0.21
GO:0031103	0.21
GO:0031253	0.21
GO:0032459	0.21
GO:0034765	0.21
GO:0097061	0.21
GO:1904427	0.21
GO:1904580	0.21
GO:0005576	0.211
GO:0005927	0.211
GO:0009975	0.211
GO:0030135	0.211
GO:0030695	0.211
GO:0035254	0.211
GO:0043034	0.211
GO:0043168	0.211
GO:0060589	0.211
GO:0098862	0.211
GO:0051603	0.212
GO:0048668	0.213
GO:0007274	0.214
GO:0010468	0.214
GO:0010631	0.214
GO:0031401	0.214
GO:0001704	0.215
GO:0007169	0.215
GO:0010765	0.215
GO:2000060	0.215
GO:0003327	0.216
GO:0006127	0.216
GO:0006769	0.216
GO:0007297	0.216
GO:0007347	0.216
GO:0007528	0.216
GO:0009646	0.216
GO:0010243	0.216
GO:0010564	0.216
GO:0014706	0.216
GO:0015712	0.216
GO:0015760	0.216
GO:0015794	0.216
GO:0033554	0.216
GO:0034154	0.216
GO:0042325	0.216
GO:0044703	0.216
GO:0045005	0.216
GO:0045185	0.216
GO:0045596	0.216
GO:0046596	0.216
GO:0048298	0.216
GO:0048385	0.216
GO:0051281	0.216
GO:0060537	0.216
GO:0060580	0.216
GO:0060770	0.216
GO:0070841	0.216
GO:0070842	0.216
GO:0070966	0.216
GO:0071485	0.216
GO:0071702	0.216
GO:0072078	0.216
GO:0080164	0.216
GO:0089700	0.216
GO:0090045	0.216
GO:0090222	0.216
GO:0090233	0.216
GO:0140499	0.216
GO:1901738	0.216
GO:1902426	0.216
GO:1905341	0.216
GO:1990603	0.216
GO:2000586	0.216
GO:2000626	0.216
GO:2001262	0.216
GO:0000137	0.218
GO:0031110	0.218
GO:0060271	0.218
GO:0002639	0.219
GO:0007229	0.219
GO:0008345	0.219
GO:0019441	0.219
GO:0032106	0.219
GO:0032109	0.219
GO:0032436	0.219
GO:0035011	0.219
GO:0035987	0.219
GO:0042726	0.219
GO:0045064	0.219
GO:0051588	0.219
GO:0072088	0.219
GO:0072387	0.219
GO:1901416	0.219
GO:1903409	0.219
GO:0002026	0.22
GO:0018105	0.22
GO:0019882	0.22
GO:0030723	0.22
GO:0034453	0.22
GO:0044062	0.22
GO:0051647	0.22
GO:1901021	0.22
GO:0004860	0.221
GO:0005198	0.221
GO:0008022	0.221
GO:0030276	0.221
GO:0035375	0.221
GO:0042393	0.221
GO:0042799	0.221
GO:0048763	0.221
GO:0051427	0.221
GO:0070780	0.221
GO:0006836	0.222
GO:0023061	0.222
GO:0048871	0.222
GO:0048002	0.223
GO:0004725	0.224
GO:0015631	0.224
GO:0035255	0.224
GO:0043197	0.224
GO:0010811	0.225
GO:0035096	0.225
GO:0042462	0.225
GO:0032956	0.226
GO:0050795	0.226
GO:0005887	0.227
GO:0043296	0.227
GO:0022412	0.228
GO:0007193	0.23
GO:0003007	0.231
GO:0008285	0.231
GO:0045927	0.231
GO:0090132	0.231
GO:0001709	0.233
GO:0002092	0.233
GO:0002712	0.233
GO:0002889	0.233
GO:0003254	0.233
GO:0043202	0.233
GO:0045198	0.233
GO:0000806	0.234
GO:0005604	0.234
GO:0031315	0.234
GO:0036126	0.234
GO:0061695	0.234
GO:0098552	0.234
GO:0007601	0.235
GO:0045766	0.235
GO:0008309	0.236
GO:0016849	0.236
GO:0030983	0.236
GO:0043169	0.236
GO:0051371	0.236
GO:0051393	0.236
GO:0097110	0.236
GO:0001558	0.237
GO:0002637	0.238
GO:0002824	0.238
GO:0006367	0.238
GO:0007268	0.238
GO:0007414	0.238
GO:0010524	0.238
GO:0018209	0.238
GO:0019220	0.238
GO:0021801	0.238
GO:0022030	0.238
GO:0035095	0.238
GO:0035510	0.238
GO:0042307	0.238
GO:0042481	0.238
GO:0045161	0.238
GO:0045666	0.238
GO:0046459	0.238
GO:0051174	0.238
GO:0051962	0.238
GO:0055078	0.238
GO:0060538	0.238
GO:0070482	0.238
GO:0072375	0.238
GO:0086010	0.238
GO:0098916	0.238
GO:1900181	0.238
GO:1900193	0.238
GO:1901888	0.238
GO:1903003	0.238
GO:2000331	0.238
GO:0005682	0.239
GO:0005705	0.239
GO:0042446	0.239
GO:1903431	0.239
GO:0010628	0.24
GO:0042051	0.24
GO:0006569	0.242
GO:0008017	0.242
GO:0031585	0.242
GO:0032268	0.242
GO:0033234	0.242
GO:0044877	0.242
GO:0046218	0.242
GO:0048387	0.242
GO:0098729	0.242
GO:0098730	0.242
GO:0140013	0.242
GO:0030234	0.246
GO:0001508	0.247
GO:0006919	0.247
GO:0007097	0.248
GO:0016328	0.248
GO:0022406	0.248
GO:1903047	0.248
GO:1903362	0.248
GO:0006974	0.249
GO:0007415	0.249
GO:0043950	0.249
GO:0071377	0.249
GO:0086004	0.249
GO:1901264	0.249
GO:1904645	0.249
GO:0031941	0.25
GO:0001702	0.251
GO:0007526	0.251
GO:0072384	0.251
GO:0044265	0.252
GO:0060419	0.252
GO:0016590	0.253
GO:0030163	0.253
GO:0030659	0.253
GO:0004447	0.254
GO:0004930	0.254
GO:0015085	0.254
GO:0017046	0.254
GO:0018107	0.254
GO:0030971	0.254
GO:0032050	0.254
GO:0042577	0.254
GO:0043015	0.254
GO:0043028	0.254
GO:0044085	0.254
GO:0051592	0.254
GO:0099106	0.254
GO:0140297	0.254
GO:1990837	0.254
GO:0005700	0.255
GO:0006606	0.255
GO:0006892	0.255
GO:0007424	0.255
GO:0017015	0.255
GO:0031234	0.255
GO:0043198	0.255
GO:0071695	0.255
GO:0035088	0.256
GO:0045121	0.256
GO:0061245	0.256
GO:0098857	0.256
GO:1905369	0.256
GO:0051865	0.257
GO:0035308	0.258
GO:0071375	0.258
GO:0005217	0.259
GO:0006303	0.259
GO:0006356	0.259
GO:0006366	0.259
GO:0008407	0.259
GO:0009416	0.259
GO:0009725	0.259
GO:0010454	0.259
GO:0010460	0.259
GO:0010562	0.259
GO:0010640	0.259
GO:0019377	0.259
GO:0032368	0.259
GO:0035385	0.259
GO:0035509	0.259
GO:0042306	0.259
GO:0042436	0.259
GO:0044257	0.259
GO:0045937	0.259
GO:0048865	0.259
GO:0051567	0.259
GO:0060330	0.259
GO:0060334	0.259
GO:0060988	0.259
GO:0071514	0.259
GO:0097094	0.259
GO:0097112	0.259
GO:1901019	0.259
GO:1901698	0.259
GO:1905880	0.259
GO:2000027	0.259
GO:2001057	0.259
GO:2001244	0.259
GO:0000354	0.261
GO:0001826	0.261
GO:0006668	0.261
GO:0007311	0.261
GO:0019918	0.261
GO:0021799	0.261
GO:0032237	0.261
GO:0036293	0.261
GO:0046579	0.261
GO:0051057	0.261
GO:0051726	0.261
GO:0072578	0.261
GO:0090528	0.261
GO:1902093	0.261
GO:2000155	0.261
GO:2000587	0.261
GO:0030174	0.262
GO:0031347	0.262
GO:0031445	0.262
GO:0034751	0.262
GO:0042327	0.262
GO:0042719	0.262
GO:0043954	0.262
GO:0048770	0.262
GO:0050849	0.262
GO:0051220	0.262
GO:0060298	0.262
GO:0090128	0.262
GO:0097374	0.262
GO:0120261	0.262
GO:1990730	0.262
GO:0035006	0.264
GO:0043433	0.264
GO:1903052	0.264
GO:0007431	0.265
GO:0045943	0.265
GO:0048675	0.265
GO:0051569	0.265
GO:0060282	0.265
GO:0099174	0.265
GO:1903844	0.265
GO:0043627	0.267
GO:1901615	0.267
GO:0097191	0.268
GO:0001959	0.269
GO:0007200	0.269
GO:0002548	0.27
GO:0004016	0.27
GO:0008311	0.27
GO:0019210	0.27
GO:0031987	0.27
GO:0042287	0.27
GO:0042562	0.27
GO:0043565	0.27
GO:0046479	0.27
GO:0046872	0.27
GO:0060022	0.27
GO:1905523	0.27
GO:0002699	0.272
GO:0005044	0.272
GO:0007254	0.272
GO:0007349	0.272
GO:0018193	0.272
GO:0034762	0.272
GO:0140035	0.272
GO:0140036	0.272
GO:0000278	0.273
GO:0006816	0.273
GO:0006875	0.273
GO:0008592	0.273
GO:0009583	0.273
GO:0016200	0.273
GO:0016331	0.273
GO:0023019	0.273
GO:0031297	0.273
GO:0032271	0.273
GO:0032515	0.273
GO:0042060	0.273
GO:0045138	0.273
GO:0045475	0.273
GO:0048806	0.273
GO:0050769	0.273
GO:0140014	0.273
GO:0140352	0.273
GO:2001259	0.273
GO:0003006	0.274
GO:0005246	0.276
GO:0006468	0.276
GO:0051090	0.276
GO:0000118	0.277
GO:0000146	0.277
GO:0005796	0.277
GO:0032279	0.277
GO:0032469	0.277
GO:0042175	0.277
GO:0046885	0.277
GO:0050778	0.277
GO:2001257	0.277
GO:0002021	0.279
GO:0002028	0.279
GO:0007615	0.279
GO:0010837	0.279
GO:0030522	0.279
GO:0031113	0.279
GO:0032507	0.279
GO:0043281	0.279
GO:0048863	0.279
GO:0051054	0.279
GO:1903115	0.279
GO:0005782	0.281
GO:0016324	0.281
GO:0030136	0.281
GO:0031907	0.281
GO:0098791	0.281
GO:0048515	0.282
GO:0007030	0.284
GO:0005795	0.287
GO:0006898	0.288
GO:0007140	0.288
GO:0016197	0.288
GO:0034620	0.288
GO:0031514	0.291
GO:0040003	0.291
GO:0044270	0.291
GO:0046530	0.291
GO:0070507	0.291
GO:0099738	0.291
GO:0001673	0.292
GO:0030968	0.292
GO:0031331	0.292
GO:0002313	0.293
GO:0002335	0.293
GO:0002708	0.293
GO:0003312	0.293
GO:0003326	0.293
GO:0003329	0.293
GO:0006226	0.293
GO:0006664	0.293
GO:0007168	0.293
GO:0007276	0.293
GO:0009233	0.293
GO:0009234	0.293
GO:0010266	0.293
GO:0010639	0.293
GO:0010847	0.293
GO:0019442	0.293
GO:0031114	0.293
GO:0032097	0.293
GO:0032100	0.293
GO:0032194	0.293
GO:0032434	0.293
GO:0035545	0.293
GO:0045787	0.293
GO:0046078	0.293
GO:0048638	0.293
GO:0051086	0.293
GO:0051900	0.293
GO:0071985	0.293
GO:0090279	0.293
GO:0097305	0.293
GO:0098930	0.293
GO:1901727	0.293
GO:1902115	0.293
GO:1902321	0.293
GO:1902546	0.293
GO:1903509	0.293
GO:0007187	0.294
GO:0045747	0.294
GO:0001751	0.295
GO:0001990	0.295
GO:0002520	0.295
GO:0007204	0.295
GO:0007269	0.295
GO:0008235	0.295
GO:0010507	0.295
GO:0016247	0.295
GO:0033135	0.295
GO:0042590	0.295
GO:0048534	0.295
GO:0050882	0.295
GO:0060911	0.295
GO:0061478	0.295
GO:0061982	0.295
GO:0071498	0.295
GO:0098542	0.295
GO:0099643	0.295
GO:1905516	0.295
GO:2000232	0.295
GO:0031226	0.296
GO:0098588	0.296
GO:0098984	0.296
GO:0000019	0.297
GO:0000166	0.297
GO:0000976	0.297
GO:0004132	0.297
GO:0004348	0.297
GO:0004674	0.297
GO:0005085	0.297
GO:0006620	0.297
GO:0008656	0.297
GO:0008936	0.297
GO:0010389	0.297
GO:0010813	0.297
GO:0010952	0.297
GO:0015119	0.297
GO:0015169	0.297
GO:0015315	0.297
GO:0015526	0.297
GO:0016574	0.297
GO:0030656	0.297
GO:0032769	0.297
GO:0034512	0.297
GO:0035013	0.297
GO:0042802	0.297
GO:0043008	0.297
GO:0043014	0.297
GO:0048296	0.297
GO:0060402	0.297
GO:0061513	0.297
GO:0070170	0.297
GO:0070593	0.297
GO:0070840	0.297
GO:0072673	0.297
GO:0098724	0.297
GO:0098772	0.297
GO:1901215	0.297
GO:1901265	0.297
GO:1904885	0.297
GO:1990605	0.297
GO:1990889	0.297
GO:0000184	0.298
GO:0000724	0.298
GO:0000725	0.298
GO:0001666	0.298
GO:0001701	0.298
GO:0001708	0.298
GO:0001941	0.298
GO:0002460	0.298
GO:0002478	0.298
GO:0006015	0.298
GO:0006475	0.298
GO:0007416	0.298
GO:0007426	0.298
GO:0007602	0.298
GO:0007622	0.298
GO:0009996	0.298
GO:0010623	0.298
GO:0010632	0.298
GO:0030859	0.298
GO:0031048	0.298
GO:0031399	0.298
GO:0032252	0.298
GO:0032743	0.298
GO:0034134	0.298
GO:0034405	0.298
GO:0034454	0.298
GO:0034643	0.298
GO:0034976	0.298
GO:0035015	0.298
GO:0035023	0.298
GO:0042811	0.298
GO:0043519	0.298
GO:0043523	0.298
GO:0045478	0.298
GO:0045859	0.298
GO:0045886	0.298
GO:0046391	0.298
GO:0046700	0.298
GO:0047497	0.298
GO:0050865	0.298
GO:0051103	0.298
GO:0051284	0.298
GO:0060759	0.298
GO:0086001	0.298
GO:0086036	0.298
GO:0090069	0.298
GO:1901202	0.298
GO:1902117	0.298
GO:1902533	0.298
GO:1902595	0.298
GO:1903146	0.298
GO:1903428	0.298
GO:1904352	0.298
GO:1904397	0.298
GO:1904589	0.298
GO:1904591	0.298
GO:1905167	0.298
GO:2001260	0.298
GO:0005262	0.299
GO:0007051	0.3
GO:0009314	0.301
GO:0001944	0.302
GO:0031256	0.302
GO:0032553	0.303
GO:0050681	0.303
GO:0000209	0.306
GO:0001672	0.306
GO:0002200	0.306
GO:0002821	0.306
GO:0030496	0.306
GO:0030953	0.306
GO:0035149	0.306
GO:0043434	0.306
GO:0048016	0.306
GO:0048339	0.306
GO:0052372	0.306
GO:0071688	0.306
GO:0090070	0.306
GO:1901142	0.306
GO:0016049	0.307
GO:0032940	0.307
GO:0048193	0.307
GO:1902875	0.307
GO:0006284	0.308
GO:0016318	0.308
GO:0045930	0.309
GO:0000977	0.31
GO:0001067	0.31
GO:0001650	0.31
GO:0005915	0.31
GO:0006473	0.31
GO:0030808	0.31
GO:0031258	0.31
GO:0042288	0.31
GO:0051649	0.31
GO:1900006	0.31
GO:1900371	0.31
GO:1901800	0.31
GO:1901889	0.31
GO:0051052	0.311
GO:0001706	0.312
GO:0002250	0.312
GO:0002573	0.312
GO:0005770	0.312
GO:0030056	0.312
GO:0032593	0.312
GO:0048839	0.312
GO:0007591	0.313
GO:0030518	0.313
GO:1903900	0.313
GO:0012506	0.315
GO:0018205	0.315
GO:0051302	0.315
GO:0002562	0.317
GO:0006469	0.317
GO:0032273	0.317
GO:0033138	0.317
GO:0035206	0.317
GO:0043162	0.317
GO:0060065	0.317
GO:0097574	0.317
GO:0097711	0.317
GO:0009991	0.319
GO:0016505	0.319
GO:0046974	0.319
GO:1902749	0.319
GO:0002315	0.32
GO:0002705	0.32
GO:0003044	0.32
GO:0006305	0.32
GO:0006306	0.32
GO:0006464	0.32
GO:0006508	0.32
GO:0007026	0.32
GO:0007060	0.32
GO:0009072	0.32
GO:0010882	0.32
GO:0014038	0.32
GO:0018393	0.32
GO:0019953	0.32
GO:0022610	0.32
GO:0030307	0.32
GO:0031102	0.32
GO:0031329	0.32
GO:0031667	0.32
GO:0033600	0.32
GO:0033674	0.32
GO:0035507	0.32
GO:0035562	0.32
GO:0036211	0.32
GO:0038111	0.32
GO:0042714	0.32
GO:0042810	0.32
GO:0043001	0.32
GO:0043280	0.32
GO:0044030	0.32
GO:0045822	0.32
GO:0048072	0.32
GO:0048548	0.32
GO:0050830	0.32
GO:0051017	0.32
GO:0051403	0.32
GO:0055017	0.32
GO:0060768	0.32
GO:0071442	0.32
GO:0072172	0.32
GO:0072327	0.32
GO:1901725	0.32
GO:1902498	0.32
GO:1903715	0.32
GO:1905517	0.32
GO:2000643	0.32
GO:0002133	0.321
GO:0005715	0.321
GO:0009306	0.321
GO:0045211	0.321
GO:1990630	0.321
GO:0001829	0.322
GO:0014855	0.322
GO:0032351	0.322
GO:0032870	0.322
GO:0033262	0.322
GO:0060038	0.322
GO:0004842	0.323
GO:0031430	0.323
GO:0045171	0.323
GO:0090596	0.325
GO:0070192	0.328
GO:0022612	0.329
GO:0007188	0.33
GO:0018394	0.33
GO:0019884	0.33
GO:0031670	0.33
GO:0034654	0.33
GO:0042063	0.33
GO:0045047	0.33
GO:0045088	0.33
GO:0045838	0.33
GO:0045981	0.33
GO:0048738	0.33
GO:0060021	0.33
GO:0072599	0.33
GO:1900544	0.33
GO:0051591	0.332
GO:0000805	0.333
GO:0042827	0.333
GO:0032420	0.334
GO:0035303	0.334
GO:0035878	0.334
GO:0036005	0.334
GO:0036006	0.334
GO:0044337	0.334
GO:0050918	0.334
GO:0051654	0.334
GO:0051898	0.334
GO:0051901	0.334
GO:0060081	0.334
GO:0072382	0.334
GO:0072499	0.334
GO:0098827	0.334
GO:1901207	0.334
GO:1901421	0.334
GO:1904181	0.334
GO:2001151	0.334
GO:0004175	0.335
GO:0007131	0.335
GO:0140527	0.335
GO:2000242	0.335
GO:0005200	0.336
GO:0009913	0.336
GO:0035967	0.336
GO:0040008	0.336
GO:0071363	0.336
GO:1904018	0.336
GO:0014066	0.337
GO:0050810	0.337
GO:1900542	0.337
GO:0001745	0.338
GO:0002479	0.338
GO:0002694	0.338
GO:0007160	0.338
GO:0007340	0.338
GO:0007523	0.338
GO:0007606	0.338
GO:0010941	0.338
GO:0031117	0.338
GO:0032353	0.338
GO:0040029	0.338
GO:0042326	0.338
GO:0042766	0.338
GO:0042953	0.338
GO:0044872	0.338
GO:0045752	0.338
GO:0045785	0.338
GO:0046928	0.338
GO:0048678	0.338
GO:0055022	0.338
GO:0061117	0.338
GO:0072325	0.338
GO:0072393	0.338
GO:0095500	0.338
GO:0098760	0.338
GO:0098761	0.338
GO:1901028	0.338
GO:1903361	0.338
GO:1903706	0.338
GO:1903831	0.338
GO:1905144	0.338
GO:1905145	0.338
GO:2001224	0.338
GO:0043531	0.339
GO:0007435	0.34
GO:0030097	0.34
GO:0030316	0.34
GO:0034122	0.34
GO:0042447	0.34
GO:1901361	0.34
GO:0000428	0.341
GO:0000956	0.341
GO:0005783	0.341
GO:0005789	0.341
GO:0005879	0.341
GO:0008623	0.341
GO:0030178	0.341
GO:0030877	0.341
GO:0030893	0.341
GO:0031985	0.341
GO:0033583	0.341
GO:0034991	0.341
GO:0035371	0.341
GO:0044291	0.341
GO:0097431	0.341
GO:1905809	0.341
GO:0005736	0.342
GO:0006298	0.342
GO:0019787	0.342
GO:0022602	0.342
GO:0043574	0.342
GO:0051897	0.342
GO:0070670	0.342
GO:1903391	0.342
GO:1904748	0.342
GO:0001540	0.343
GO:0003682	0.343
GO:0015175	0.343
GO:0019887	0.343
GO:0031402	0.343
GO:0035243	0.343
GO:0042392	0.343
GO:0002474	0.344
GO:0009268	0.344
GO:0014044	0.344
GO:0034704	0.344
GO:0042430	0.344
GO:0051307	0.344
GO:0060259	0.344
GO:0072002	0.344
GO:0005876	0.345
GO:0010606	0.345
GO:0010766	0.345
GO:0032071	0.345
GO:0033059	0.345
GO:0034773	0.345
GO:0035207	0.345
GO:0046514	0.345
GO:0051155	0.345
GO:0051707	0.345
GO:0061088	0.345
GO:0071625	0.345
GO:0086005	0.345
GO:0110020	0.346
GO:0001581	0.348
GO:0001783	0.348
GO:0001827	0.348
GO:0001933	0.348
GO:0002086	0.348
GO:0002521	0.348
GO:0002790	0.348
GO:0003127	0.348
GO:0003285	0.348
GO:0003290	0.348
GO:0006288	0.348
GO:0006386	0.348
GO:0006972	0.348
GO:0007341	0.348
GO:0007413	0.348
GO:0008088	0.348
GO:0008284	0.348
GO:0008340	0.348
GO:0010822	0.348
GO:0016887	0.348
GO:0019747	0.348
GO:0021506	0.348
GO:0021529	0.348
GO:0021530	0.348
GO:0021718	0.348
GO:0021722	0.348
GO:0021995	0.348
GO:0030261	0.348
GO:0032224	0.348
GO:0032370	0.348
GO:0033623	0.348
GO:0034121	0.348
GO:0034504	0.348
GO:0034771	0.348
GO:0043181	0.348
GO:0043207	0.348
GO:0043967	0.348
GO:0044027	0.348
GO:0045765	0.348
GO:0046866	0.348
GO:0046867	0.348
GO:0046890	0.348
GO:0048469	0.348
GO:0048512	0.348
GO:0048588	0.348
GO:0048800	0.348
GO:0050905	0.348
GO:0050915	0.348
GO:0051599	0.348
GO:0051759	0.348
GO:0051783	0.348
GO:0051792	0.348
GO:0052547	0.348
GO:0052548	0.348
GO:0060036	0.348
GO:0060404	0.348
GO:0060446	0.348
GO:0061136	0.348
GO:0061441	0.348
GO:0061511	0.348
GO:0061523	0.348
GO:0062012	0.348
GO:0062232	0.348
GO:0070478	0.348
GO:0070923	0.348
GO:0071464	0.348
GO:0072006	0.348
GO:0072021	0.348
GO:0072055	0.348
GO:0072059	0.348
GO:0072208	0.348
GO:0072214	0.348
GO:0072218	0.348
GO:0072219	0.348
GO:0086065	0.348
GO:0097702	0.348
GO:0097704	0.348
GO:1901523	0.348
GO:1901555	0.348
GO:1905130	0.348
GO:1905344	0.348
GO:1905952	0.348
GO:2001169	0.348
GO:0001825	0.349
GO:0007155	0.349
GO:0008362	0.349
GO:0045860	0.35
GO:0005865	0.351
GO:0007144	0.351
GO:0008205	0.351
GO:0010950	0.351
GO:0016604	0.351
GO:0030277	0.351
GO:0030880	0.351
GO:0032222	0.351
GO:0033673	0.351
GO:0035010	0.351
GO:0042487	0.351
GO:0046498	0.351
GO:0051315	0.351
GO:0051574	0.351
GO:0051656	0.351
GO:0061525	0.351
GO:0071318	0.351
GO:0090087	0.351
GO:0098801	0.351
GO:0098813	0.351
GO:1903430	0.351
GO:1903749	0.351
GO:1990138	0.351
GO:2000234	0.351
GO:0001664	0.352
GO:0008366	0.352
GO:0015020	0.352
GO:0045069	0.352
GO:0006954	0.353
GO:0009584	0.353
GO:0033627	0.353
GO:0042044	0.353
GO:0044275	0.353
GO:0061337	0.353
GO:1903649	0.353
GO:0017053	0.354
GO:0006486	0.355
GO:0017076	0.355
GO:0031330	0.355
GO:0043413	0.355
GO:0007548	0.356
GO:0030048	0.356
GO:0035272	0.356
GO:0062197	0.356
GO:0070647	0.357
GO:0006511	0.358
GO:0016573	0.358
GO:1901990	0.358
GO:0043167	0.359
GO:0001754	0.36
GO:0001932	0.36
GO:0002285	0.36
GO:0003353	0.36
GO:0006883	0.36
GO:0007059	0.36
GO:0007157	0.36
GO:0007281	0.36
GO:0007588	0.36
GO:0008608	0.36
GO:0009895	0.36
GO:0010001	0.36
GO:0010768	0.36
GO:0016444	0.36
GO:0018026	0.36
GO:0019439	0.36
GO:0030421	0.36
GO:0032079	0.36
GO:0032288	0.36
GO:0032609	0.36
GO:0034612	0.36
GO:0035044	0.36
GO:0035592	0.36
GO:0035825	0.36
GO:0035966	0.36
GO:0042552	0.36
GO:0045103	0.36
GO:0045104	0.36
GO:0045197	0.36
GO:0046000	0.36
GO:0046487	0.36
GO:0046903	0.36
GO:0048340	0.36
GO:0048536	0.36
GO:0048639	0.36
GO:0051223	0.36
GO:0051237	0.36
GO:0051382	0.36
GO:0051598	0.36
GO:0051899	0.36
GO:0051970	0.36
GO:0060012	0.36
GO:0060675	0.36
GO:0060676	0.36
GO:0070983	0.36
GO:0071324	0.36
GO:0071329	0.36
GO:0071462	0.36
GO:0071492	0.36
GO:0071897	0.36
GO:0072171	0.36
GO:0106030	0.36
GO:0120178	0.36
GO:1901317	0.36
GO:1901341	0.36
GO:1903147	0.36
GO:1903902	0.36
GO:2000058	0.36
GO:2000152	0.36
GO:2000171	0.36
GO:2000211	0.36
GO:2001171	0.36
GO:0007568	0.361
GO:0042472	0.362
GO:0071356	0.362
GO:0098796	0.364
GO:0030718	0.365
GO:0010821	0.366
GO:0016080	0.366
GO:0019216	0.366
GO:0019827	0.366
GO:0034440	0.366
GO:0034614	0.366
GO:0042136	0.366
GO:0042659	0.366
GO:0043632	0.366
GO:0044262	0.366
GO:0051347	0.366
GO:0072017	0.366
GO:0090129	0.366
GO:0030027	0.367
GO:0097381	0.367
GO:0003714	0.368
GO:0015301	0.368
GO:0019941	0.368
GO:0036315	0.368
GO:0040025	0.368
GO:0048066	0.368
GO:0051058	0.368
GO:0140323	0.368
GO:2000114	0.368
GO:0002027	0.369
GO:0007380	0.369
GO:0010644	0.369
GO:0023041	0.369
GO:0034655	0.369
GO:0035190	0.369
GO:0043113	0.369
GO:0046439	0.369
GO:0046824	0.369
GO:0048570	0.369
GO:0050848	0.369
GO:0051170	0.369
GO:0055119	0.369
GO:0098657	0.369
GO:0005614	0.37
[truncated: 3,457 more rows]
