# Supplementary material for: Parallel and convergent genomic changes underlie independent subterranean colonization across beetles
Source: Nat Commun. 2023 Jun 29;14:3842. doi: 10.1038/s41467-023-39603-1 (PMC10310748; doi:10.1038/s41467-023-39603-1)
Supplement: Supplementary file 13 — Source Data [file 41467_2023_39603_MOESM13_ESM.zip › Source_Data_Figures_github/Source_data_2/Fig2c_venn_diagrams_GOenrichment_parallel_loss/Ancestral_Bidessini_expanded_OGs.txt]

OG0000002
OG0000003
OG0000006
OG0000007
OG0000009
OG0000011
OG0000013
OG0000014
OG0000016
OG0000019
OG0000021
OG0000023
OG0000024
OG0000025
OG0000028
OG0000029
OG0000030
OG0000032
OG0000034
OG0000040
OG0000041
OG0000043
OG0000046
OG0000048
OG0000049
OG0000052
OG0000053
OG0000054
OG0000055
OG0000059
OG0000060
OG0000061
OG0000062
OG0000063
OG0000065
OG0000067
OG0000068
OG0000072
OG0000073
OG0000077
OG0000079
OG0000080
OG0000085
OG0000086
OG0000088
OG0000089
OG0000090
OG0000092
OG0000094
OG0000097
OG0000100
OG0000102
OG0000104
OG0000105
OG0000106
OG0000107
OG0000109
OG0000112
OG0000113
OG0000114
OG0000115
OG0000118
OG0000122
OG0000125
OG0000126
OG0000127
OG0000130
OG0000134
OG0000135
OG0000136
OG0000137
OG0000138
OG0000143
OG0000145
OG0000149
OG0000151
OG0000155
OG0000159
OG0000160
OG0000165
OG0000171
OG0000175
OG0000176
OG0000177
OG0000179
OG0000181
OG0000189
OG0000191
OG0000192
OG0000200
OG0000203
OG0000206
OG0000208
OG0000209
OG0000211
OG0000213
OG0000218
OG0000220
OG0000221
OG0000222
OG0000223
OG0000224
OG0000226
OG0000233
OG0000234
OG0000238
OG0000239
OG0000240
OG0000243
OG0000244
OG0000245
OG0000247
OG0000251
OG0000254
OG0000255
OG0000257
OG0000260
OG0000263
OG0000265
OG0000273
OG0000274
OG0000277
OG0000280
OG0000287
OG0000288
OG0000292
OG0000293
OG0000294
OG0000298
OG0000300
OG0000305
OG0000308
OG0000309
OG0000310
OG0000311
OG0000312
OG0000314
OG0000321
OG0000323
OG0000326
OG0000330
OG0000336
OG0000338
OG0000342
OG0000344
OG0000346
OG0000348
OG0000350
OG0000351
OG0000356
OG0000358
OG0000365
OG0000368
OG0000371
OG0000373
OG0000374
OG0000376
OG0000377
OG0000379
OG0000385
OG0000388
OG0000389
OG0000391
OG0000392
OG0000393
OG0000394
OG0000404
OG0000406
OG0000407
OG0000410
OG0000415
OG0000416
OG0000417
OG0000423
OG0000424
OG0000425
OG0000428
OG0000430
OG0000432
OG0000433
OG0000434
OG0000440
OG0000443
OG0000446
OG0000460
OG0000461
OG0000464
OG0000466
OG0000474
OG0000477
OG0000478
OG0000480
OG0000482
OG0000486
OG0000493
OG0000495
OG0000501
OG0000502
OG0000508
OG0000514
OG0000515
OG0000516
OG0000517
OG0000519
OG0000521
OG0000528
OG0000533
OG0000538
OG0000539
OG0000547
OG0000550
OG0000551
OG0000557
OG0000562
OG0000568
OG0000570
OG0000572
OG0000575
OG0000578
OG0000580
OG0000588
OG0000591
OG0000592
OG0000599
OG0000600
OG0000610
OG0000612
OG0000614
OG0000624
OG0000625
OG0000626
OG0000630
OG0000633
OG0000635
OG0000637
OG0000640
OG0000647
OG0000648
OG0000661
OG0000662
OG0000663
OG0000667
OG0000668
OG0000669
OG0000670
OG0000686
OG0000688
OG0000692
OG0000693
OG0000694
OG0000696
OG0000697
OG0000699
OG0000701
OG0000704
OG0000705
OG0000707
OG0000708
OG0000709
OG0000712
OG0000713
OG0000720
OG0000722
OG0000730
OG0000731
OG0000735
OG0000736
OG0000742
OG0000743
OG0000744
OG0000745
OG0000746
OG0000748
OG0000749
OG0000750
OG0000754
OG0000756
OG0000757
OG0000760
OG0000762
OG0000763
OG0000770
OG0000771
OG0000774
OG0000777
OG0000782
OG0000783
OG0000785
OG0000789
OG0000790
OG0000794
OG0000796
OG0000799
OG0000800
OG0000802
OG0000803
OG0000804
OG0000805
OG0000809
OG0000813
OG0000820
OG0000821
OG0000824
OG0000826
OG0000827
OG0000830
OG0000834
OG0000840
OG0000845
OG0000846
OG0000849
OG0000852
OG0000855
OG0000866
OG0000870
OG0000873
OG0000881
OG0000882
OG0000885
OG0000886
OG0000888
OG0000889
OG0000890
OG0000891
OG0000892
OG0000893
OG0000896
OG0000898
OG0000899
OG0000900
OG0000901
OG0000904
OG0000909
OG0000911
OG0000917
OG0000918
OG0000919
OG0000921
OG0000923
OG0000924
OG0000926
OG0000928
OG0000930
OG0000934
OG0000935
OG0000938
OG0000942
OG0000954
OG0000955
OG0000959
OG0000961
OG0000965
OG0000971
OG0000972
OG0000976
OG0000987
OG0000989
OG0000990
OG0000991
OG0000995
OG0000996
OG0000999
OG0001003
OG0001005
OG0001008
OG0001018
OG0001021
OG0001022
OG0001023
OG0001025
OG0001026
OG0001027
OG0001029
OG0001039
OG0001040
OG0001046
OG0001048
OG0001055
OG0001063
OG0001066
OG0001067
OG0001068
OG0001069
OG0001071
OG0001080
OG0001088
OG0001094
OG0001099
OG0001102
OG0001107
OG0001112
OG0001117
OG0001118
OG0001121
OG0001122
OG0001125
OG0001126
OG0001127
OG0001134
OG0001136
OG0001141
OG0001143
OG0001148
OG0001149
OG0001150
OG0001151
OG0001157
OG0001161
OG0001162
OG0001163
OG0001165
OG0001166
OG0001170
OG0001172
OG0001176
OG0001178
OG0001182
OG0001183
OG0001184
OG0001185
OG0001189
OG0001190
OG0001199
OG0001200
OG0001209
OG0001210
OG0001214
OG0001220
OG0001222
OG0001224
OG0001230
OG0001239
OG0001240
OG0001242
OG0001243
OG0001245
OG0001246
OG0001247
OG0001250
OG0001252
OG0001256
OG0001257
OG0001261
OG0001263
OG0001264
OG0001265
OG0001266
OG0001270
OG0001272
OG0001274
OG0001283
OG0001287
OG0001301
OG0001302
OG0001309
OG0001311
OG0001316
OG0001318
OG0001322
OG0001326
OG0001328
OG0001332
OG0001335
OG0001338
OG0001341
OG0001344
OG0001348
OG0001353
OG0001360
OG0001361
OG0001362
OG0001364
OG0001365
OG0001366
OG0001370
OG0001372
OG0001373
OG0001374
OG0001387
OG0001398
OG0001401
OG0001404
OG0001405
OG0001415
OG0001417
OG0001425
OG0001428
OG0001430
OG0001432
OG0001433
OG0001442
OG0001448
OG0001452
OG0001455
OG0001459
OG0001460
OG0001465
OG0001467
OG0001468
OG0001469
OG0001470
OG0001471
OG0001473
OG0001486
OG0001487
OG0001492
OG0001493
OG0001496
OG0001498
OG0001500
OG0001502
OG0001505
OG0001516
OG0001517
OG0001518
OG0001519
OG0001526
OG0001528
OG0001536
OG0001543
OG0001546
OG0001554
OG0001555
OG0001558
OG0001559
OG0001564
OG0001567
OG0001568
OG0001573
OG0001579
OG0001584
OG0001590
OG0001592
OG0001593
OG0001595
OG0001596
OG0001597
OG0001602
OG0001608
OG0001609
OG0001611
OG0001615
OG0001625
OG0001633
OG0001636
OG0001641
OG0001642
OG0001643
OG0001645
OG0001646
OG0001647
OG0001653
OG0001655
OG0001657
OG0001663
OG0001667
OG0001668
OG0001678
OG0001679
OG0001687
OG0001689
OG0001702
OG0001703
OG0001711
OG0001712
OG0001713
OG0001715
OG0001719
OG0001731
OG0001740
OG0001741
OG0001744
OG0001745
OG0001747
OG0001749
OG0001753
OG0001755
OG0001760
OG0001780
OG0001783
OG0001784
OG0001786
OG0001787
OG0001790
OG0001791
OG0001797
OG0001800
OG0001807
OG0001808
OG0001813
OG0001815
OG0001817
OG0001823
OG0001826
OG0001827
OG0001828
OG0001829
OG0001830
OG0001832
OG0001834
OG0001843
OG0001846
OG0001852
OG0001858
OG0001863
OG0001864
OG0001866
OG0001872
OG0001873
OG0001876
OG0001882
OG0001883
OG0001890
OG0001892
OG0001894
OG0001898
OG0001901
OG0001902
OG0001904
OG0001905
OG0001908
OG0001909
OG0001914
OG0001917
OG0001918
OG0001919
OG0001922
OG0001925
OG0001927
OG0001943
OG0001944
OG0001949
OG0001950
OG0001951
OG0001956
OG0001957
OG0001963
OG0001968
OG0001969
OG0001978
OG0001979
OG0001981
OG0001982
OG0001986
OG0001989
OG0002001
OG0002005
OG0002007
OG0002012
OG0002020
OG0002024
OG0002026
OG0002031
OG0002033
OG0002037
OG0002042
OG0002046
OG0002047
OG0002048
OG0002049
OG0002057
OG0002061
OG0002067
OG0002073
OG0002080
OG0002084
OG0002091
OG0002092
OG0002097
OG0002099
OG0002100
OG0002102
OG0002106
OG0002109
OG0002110
OG0002111
OG0002115
OG0002116
OG0002126
OG0002133
OG0002138
OG0002146
OG0002149
OG0002151
OG0002160
OG0002171
OG0002188
OG0002190
OG0002195
OG0002198
OG0002205
OG0002207
OG0002211
OG0002214
OG0002219
OG0002231
OG0002232
OG0002233
OG0002262
OG0002265
OG0002276
OG0002279
OG0002299
OG0002301
OG0002302
OG0002304
OG0002305
OG0002307
OG0002316
OG0002331
OG0002338
OG0002343
OG0002351
OG0002372
OG0002374
OG0002376
OG0002379
OG0002382
OG0002383
OG0002384
OG0002385
OG0002387
OG0002390
OG0002395
OG0002404
OG0002421
OG0002422
OG0002424
OG0002426
OG0002428
OG0002430
OG0002431
OG0002434
OG0002435
OG0002436
OG0002445
OG0002460
OG0002464
OG0002465
OG0002467
OG0002472
OG0002476
OG0002486
OG0002493
OG0002499
OG0002505
OG0002507
OG0002509
OG0002519
OG0002521
OG0002540
OG0002542
OG0002543
OG0002544
OG0002548
OG0002549
OG0002550
OG0002552
OG0002553
OG0002554
OG0002555
OG0002559
OG0002560
OG0002563
OG0002564
OG0002565
OG0002581
OG0002584
OG0002585
OG0002588
OG0002592
OG0002593
OG0002603
OG0002609
OG0002623
OG0002637
OG0002643
OG0002662
OG0002676
OG0002681
OG0002684
OG0002688
OG0002692
OG0002701
OG0002704
OG0002717
OG0002721
OG0002723
OG0002725
OG0002727
OG0002752
OG0002754
OG0002756
OG0002759
OG0002766
OG0002770
OG0002773
OG0002776
OG0002779
OG0002784
OG0002799
OG0002815
OG0002819
OG0002824
OG0002826
OG0002827
OG0002835
OG0002848
OG0002849
OG0002851
OG0002853
OG0002873
OG0002875
OG0002886
OG0002898
OG0002901
OG0002905
OG0002914
OG0002919
OG0002922
OG0002944
OG0002948
OG0002963
OG0002966
OG0002967
OG0002972
OG0002978
OG0002992
OG0002999
OG0003009
OG0003010
OG0003018
OG0003022
OG0003023
OG0003041
OG0003052
OG0003070
OG0003078
OG0003089
OG0003105
OG0003112
OG0003127
OG0003129
OG0003143
OG0003160
OG0003167
OG0003180
OG0003188
OG0003197
OG0003198
OG0003245
OG0003253
OG0003257
OG0003260
OG0003279
OG0003281
OG0003287
OG0003294
OG0003302
OG0003308
OG0003311
OG0003313
OG0003325
OG0003326
OG0003329
OG0003344
OG0003355
OG0003373
OG0003375
OG0003394
OG0003400
OG0003408
OG0003411
OG0003415
OG0003416
OG0003458
OG0003477
OG0003481
OG0003502
OG0003515
OG0003516
OG0003536
OG0003540
OG0003555
OG0003570
OG0003582
OG0003609
OG0003623
OG0003632
OG0003633
OG0003641
OG0003647
OG0003649
OG0003663
OG0003667
OG0003668
OG0003681
OG0003704
OG0003707
OG0003720
OG0003733
OG0003743
OG0003746
OG0003766
OG0003792
OG0003815
OG0003823
OG0003841
OG0003846
OG0003864
OG0003867
OG0003869
OG0003874
OG0003879
OG0003887
OG0003894
OG0003902
OG0003905
OG0003906
OG0003919
OG0003935
OG0003998
OG0004024
OG0004034
OG0004077
OG0004087
OG0004121
OG0004133
OG0004165
OG0004171
OG0004179
OG0004199
OG0004212
OG0004215
OG0004217
OG0004223
OG0004250
OG0004256
OG0004284
OG0004285
OG0004352
OG0004382
OG0004408
OG0004468
OG0004470
OG0004482
OG0004485
OG0004493
OG0004507
OG0004524
OG0004528
OG0004573
OG0004601
OG0004645
OG0004673
OG0004679
OG0004700
OG0004726
OG0004733
OG0004806
OG0004826
OG0004889
OG0004890
OG0004892
OG0004899
OG0004900
OG0004903
OG0004918
OG0004978
OG0004991
OG0005056
OG0005061
OG0005072
OG0005089
OG0005090
OG0005149
OG0005155
OG0005224
OG0005288
OG0005293
OG0005295
OG0005300
OG0005356
OG0005455
OG0005475
OG0005534
OG0005649
OG0005650
OG0005715
OG0005720
OG0005773
OG0005845
OG0005912
OG0005957
OG0005969
OG0006012
OG0006022
OG0006026
OG0006034
OG0006035
OG0006037
OG0006051
OG0006077
OG0006112
OG0006135
OG0006156
OG0006178
OG0006235
OG0006246
OG0006269
OG0006301
OG0006303
OG0006307
OG0006333
OG0006338
OG0006343
OG0006354
OG0006380
OG0006383
OG0006486
OG0006548
OG0006589
OG0006592
OG0006643
OG0006655
OG0006666
OG0006717
OG0006724
OG0006742
OG0006776
OG0006780
OG0006851
OG0006945
OG0006970
OG0006975
OG0007032
OG0007042
OG0007045
OG0007046
OG0007060
OG0007089
OG0007100
OG0007107
OG0007159
OG0007217
OG0007220
OG0007222
OG0007223
OG0007225
OG0007229
OG0007247
OG0007248
OG0007251
OG0007255
OG0007332
OG0007338
OG0007360
OG0007412
OG0007427
OG0007433
OG0007434
OG0007435
OG0007438
OG0007439
OG0007440
OG0007479
OG0007493
OG0007507
OG0007508
OG0007510
OG0007511
OG0007514
OG0007515
OG0007535
OG0007552
OG0007591
OG0007592
OG0007596
OG0007603
OG0007617
OG0007637
OG0007641
OG0007647
OG0007671
OG0007676
OG0007678
OG0007682
OG0007736
OG0007750
OG0007756
OG0007761
OG0007800
OG0007830
OG0007834
OG0007835
OG0007836
OG0007844
OG0007855
OG0007931
OG0007937
OG0007939
OG0007940
OG0007941
OG0007943
OG0007949
OG0007982
OG0008014
OG0008027
OG0008030
OG0008034
OG0008043
OG0008052
OG0008104
OG0008106
OG0008113
OG0008118
OG0008162
OG0008180
OG0008212
OG0008214
OG0008217
OG0008220
OG0008221
OG0008246
OG0008293
OG0008303
OG0008305
OG0008308
OG0008311
OG0008315
OG0008316
OG0008318
OG0008320
OG0008361
OG0008410
OG0008421
OG0008442
OG0008470
OG0008495
OG0008498
OG0008500
OG0008509
OG0008511
OG0008515
OG0008538
OG0008585
OG0008606
OG0008607
OG0008608
OG0008611
OG0008614
OG0008623
OG0008624
OG0008657
OG0008667
OG0008693
OG0008712
OG0008715
OG0008718
OG0008720
OG0008750
OG0008818
OG0008825
OG0008828
OG0008833
OG0008835
OG0008838
OG0008850
OG0008852
OG0008853
OG0008955
OG0008956
OG0008958
OG0008959
OG0008960
OG0008961
OG0008963
OG0008970
OG0008973
OG0008975
OG0008985
OG0009052
OG0009102
OG0009103
OG0009106
OG0009107
OG0009108
OG0009109
OG0009113
OG0009116
OG0009125
OG0009130
OG0009138
OG0009142
OG0009143
OG0009183
OG0009276
OG0009282
OG0009284
OG0009288
OG0009296
OG0009299
OG0009306
OG0009310
OG0009379
OG0009461
OG0009477
OG0009479
OG0009487
OG0009488
OG0009505
OG0009508
OG0009512
OG0009519
OG0009555
OG0009690
OG0009691
OG0009694
OG0009696
OG0009698
OG0009703
OG0009707
OG0009709
OG0009712
OG0009713
OG0009721
OG0009724
OG0009730
OG0009766
OG0009888
OG0009891
OG0009892
OG0009899
OG0009905
OG0009906
OG0009916
OG0009919
OG0009920
OG0009923
OG0009925
OG0009926
OG0009929
OG0009930
OG0009931
OG0009934
OG0009935
OG0010039
OG0010110
OG0010116
OG0010117
OG0010126
OG0010128
OG0010136
OG0010141
OG0010142
OG0010148
OG0010153
OG0010155
OG0010212
OG0010215
OG0010295
OG0010358
OG0010363
OG0010370
OG0010376
OG0010385
OG0010386
OG0010394
OG0010399
OG0010401
OG0010406
OG0010410
OG0010423
OG0010425
OG0010427
OG0010428
OG0010432
OG0010449
OG0010450
OG0010453
OG0010460
OG0010629
OG0010636
OG0010648
OG0010668
OG0010670
OG0010747
OG0010756
OG0010770
OG0010771
OG0010775
OG0010778
OG0010781
OG0010782
OG0010784
OG0010786
OG0010790
OG0010794
OG0010796
OG0010804
OG0010806
OG0010808
OG0010810
OG0010813
OG0010819
OG0010828
OG0010839
OG0010910
OG0011012
OG0011025
OG0011073
OG0011077
OG0011078
OG0011080
OG0011145
OG0011157
OG0011164
OG0011173
OG0011178
OG0011180
OG0011186
OG0011188
OG0011197
OG0011200
OG0011210
OG0011224
OG0011254
OG0011259
OG0011263
OG0011264
OG0011265
OG0011274
OG0011279
OG0011365
OG0011373
OG0011472
OG0011516
OG0011538
OG0011581
OG0011583
OG0011584
OG0011676
OG0011677
OG0011686
OG0011688
OG0011690
OG0011691
OG0011694
OG0011695
OG0011704
OG0011709
OG0011712
OG0011715
OG0011720
OG0011722
OG0011726
OG0011731
OG0011735
OG0011755
OG0011757
OG0011759
OG0011764
OG0011775
OG0011790
OG0011793
OG0011794
OG0011801
OG0011804
OG0011809
OG0011810
OG0011814
OG0011815
OG0011817
OG0011824
OG0011829
OG0011837
OG0012237
OG0012258
OG0012259
OG0012260
OG0012262
OG0012264
OG0012265
OG0012267
OG0012269
OG0012270
OG0012393
OG0012398
OG0012404
OG0012406
OG0012416
OG0012421
OG0012425
OG0012427
OG0012431
OG0012442
OG0012452
OG0012453
OG0012457
OG0012459
OG0012460
OG0012461
OG0012481
OG0012484
OG0012487
OG0012501
OG0012503
OG0012513
OG0012522
OG0012552
OG0012561
OG0012562
OG0012566
OG0012573
OG0012582
OG0012586
OG0012587
OG0012603
OG0012605
OG0012607
OG0012609
OG0012622
OG0012628
OG0012701
OG0013070
OG0013105
OG0013107
OG0013149
OG0013205
OG0013275
OG0013283
OG0013302
OG0013457
OG0013464
OG0013465
OG0013466
OG0013468
OG0013470
OG0013472
OG0013476
OG0013480
OG0013485
OG0013491
OG0013492
OG0013495
OG0013499
OG0013501
OG0013511
OG0013518
OG0013519
OG0013524
OG0013532
OG0013536
OG0013539
OG0013559
OG0013576
OG0013584
OG0013587
OG0013590
OG0013592
OG0013599
OG0013613
OG0013616
OG0013618
OG0013623
OG0013625
OG0013626
OG0013629
OG0013648
OG0013655
OG0013657
OG0013658
OG0013662
OG0013663
OG0013665
OG0013676
OG0013683
OG0013687
OG0013692
OG0013701
OG0013719
OG0013723
OG0013725
OG0013733
OG0014768
OG0014769
OG0014776
OG0014777
OG0014780
OG0014784
OG0014786
OG0014787
OG0014789
OG0014792
OG0014794
OG0014795
OG0014797
OG0014798
OG0014800
OG0014802
OG0014811
OG0014818
OG0014821
OG0014823
OG0014824
OG0014825
OG0014826
OG0014827
OG0014829
OG0014833
OG0014834
OG0014835
OG0014839
OG0014843
OG0014844
