# Supplementary material for: Parallel and convergent genomic changes underlie independent subterranean colonization across beetles
Source: Nat Commun. 2023 Jun 29;14:3842. doi: 10.1038/s41467-023-39603-1 (PMC10310748; doi:10.1038/s41467-023-39603-1)
Supplement: Supplementary file 13 — Source Data [file 41467_2023_39603_MOESM13_ESM.zip › Source_Data_Figures_github/Source_data_2/Fig2c_venn_diagrams_GOenrichment_parallel_loss/Ancestral_Bidessini_lost_OGs.txt]

OG0000549
OG0000676
OG0000755
OG0000876
OG0000956
OG0000973
OG0001058
OG0001106
OG0001111
OG0001444
OG0001553
OG0001586
OG0001610
OG0001694
OG0001695
OG0001705
OG0001761
OG0001764
OG0001802
OG0001806
OG0001850
OG0001895
OG0001926
OG0001977
OG0001980
OG0002022
OG0002041
OG0002056
OG0002062
OG0002101
OG0002150
OG0002189
OG0002203
OG0002334
OG0002378
OG0002397
OG0002417
OG0002578
OG0002621
OG0002660
OG0002687
OG0002722
OG0002731
OG0002747
OG0002774
OG0002783
OG0002791
OG0002859
OG0002864
OG0002868
OG0002879
OG0002929
OG0002937
OG0002942
OG0002947
OG0002955
OG0003016
OG0003076
OG0003095
OG0003225
OG0003341
OG0003343
OG0003517
OG0003569
OG0003587
OG0003752
OG0003791
OG0003858
OG0003921
OG0003965
OG0004047
OG0004221
OG0004298
OG0004321
OG0004393
OG0004415
OG0004521
OG0004546
OG0004552
OG0004896
OG0005054
OG0005086
OG0005367
OG0005536
OG0006151
OG0006186
OG0006236
OG0006461
OG0006540
OG0006808
OG0006871
OG0006873
OG0006956
OG0007063
OG0007069
OG0007076
OG0007121
OG0007163
OG0007173
OG0007178
OG0007207
OG0007262
OG0007297
OG0007320
OG0007394
OG0007492
OG0007584
OG0007620
OG0007632
OG0007666
OG0007747
OG0007985
OG0008049
OG0008051
OG0008062
OG0008108
OG0008339
OG0009155
OG0009560
OG0010213
OG0010525
OG0010896
OG0010908
OG0011327
OG0011353
OG0011370
OG0011915
OG0012162
OG0012697
OG0012713
OG0013056
OG0013085
OG0013809
OG0013811
OG0013817
OG0013827
