# Supplementary material for: Parallel and convergent genomic changes underlie independent subterranean colonization across beetles
Source: Nat Commun. 2023 Jun 29;14:3842. doi: 10.1038/s41467-023-39603-1 (PMC10310748; doi:10.1038/s41467-023-39603-1)
Supplement: Supplementary file 13 — Source Data [file 41467_2023_39603_MOESM13_ESM.zip › Source_Data_Figures_github/Source_data_2/Fig2c_venn_diagrams_GOenrichment_parallel_loss/Ancestral_Hydroporini_expanded_OGs.txt]

OG0000002
OG0000003
OG0000006
OG0000007
OG0000008
OG0000011
OG0000012
OG0000013
OG0000014
OG0000021
OG0000024
OG0000025
OG0000026
OG0000030
OG0000032
OG0000034
OG0000035
OG0000037
OG0000041
OG0000043
OG0000046
OG0000047
OG0000048
OG0000049
OG0000050
OG0000051
OG0000052
OG0000053
OG0000054
OG0000055
OG0000056
OG0000060
OG0000061
OG0000062
OG0000063
OG0000067
OG0000068
OG0000075
OG0000078
OG0000080
OG0000084
OG0000085
OG0000088
OG0000092
OG0000097
OG0000102
OG0000103
OG0000104
OG0000106
OG0000107
OG0000109
OG0000112
OG0000114
OG0000117
OG0000118
OG0000122
OG0000125
OG0000127
OG0000130
OG0000133
OG0000134
OG0000135
OG0000136
OG0000137
OG0000138
OG0000139
OG0000143
OG0000149
OG0000151
OG0000155
OG0000159
OG0000160
OG0000171
OG0000173
OG0000175
OG0000176
OG0000189
OG0000191
OG0000196
OG0000197
OG0000200
OG0000203
OG0000206
OG0000208
OG0000211
OG0000213
OG0000215
OG0000218
OG0000221
OG0000223
OG0000233
OG0000234
OG0000238
OG0000239
OG0000240
OG0000243
OG0000245
OG0000247
OG0000251
OG0000255
OG0000256
OG0000257
OG0000268
OG0000271
OG0000272
OG0000273
OG0000277
OG0000280
OG0000289
OG0000290
OG0000292
OG0000294
OG0000296
OG0000299
OG0000300
OG0000301
OG0000305
OG0000306
OG0000308
OG0000310
OG0000311
OG0000312
OG0000320
OG0000323
OG0000326
OG0000335
OG0000336
OG0000338
OG0000344
OG0000346
OG0000347
OG0000348
OG0000350
OG0000354
OG0000358
OG0000360
OG0000365
OG0000368
OG0000372
OG0000373
OG0000376
OG0000377
OG0000379
OG0000385
OG0000388
OG0000393
OG0000403
OG0000405
OG0000406
OG0000407
OG0000410
OG0000416
OG0000417
OG0000418
OG0000419
OG0000421
OG0000423
OG0000424
OG0000426
OG0000427
OG0000428
OG0000430
OG0000432
OG0000437
OG0000440
OG0000441
OG0000442
OG0000445
OG0000449
OG0000461
OG0000462
OG0000464
OG0000465
OG0000466
OG0000480
OG0000482
OG0000488
OG0000490
OG0000491
OG0000493
OG0000495
OG0000499
OG0000500
OG0000501
OG0000502
OG0000504
OG0000505
OG0000510
OG0000512
OG0000513
OG0000515
OG0000516
OG0000519
OG0000521
OG0000524
OG0000529
OG0000531
OG0000533
OG0000536
OG0000539
OG0000547
OG0000550
OG0000556
OG0000562
OG0000566
OG0000568
OG0000570
OG0000576
OG0000578
OG0000585
OG0000588
OG0000589
OG0000602
OG0000604
OG0000609
OG0000612
OG0000614
OG0000615
OG0000618
OG0000625
OG0000626
OG0000630
OG0000631
OG0000633
OG0000635
OG0000636
OG0000637
OG0000639
OG0000640
OG0000649
OG0000661
OG0000663
OG0000668
OG0000671
OG0000673
OG0000678
OG0000680
OG0000688
OG0000691
OG0000693
OG0000696
OG0000699
OG0000701
OG0000703
OG0000705
OG0000708
OG0000712
OG0000714
OG0000723
OG0000730
OG0000731
OG0000735
OG0000742
OG0000750
OG0000752
OG0000754
OG0000756
OG0000760
OG0000767
OG0000770
OG0000772
OG0000773
OG0000778
OG0000782
OG0000783
OG0000784
OG0000785
OG0000794
OG0000795
OG0000799
OG0000804
OG0000811
OG0000813
OG0000814
OG0000817
OG0000819
OG0000820
OG0000824
OG0000830
OG0000831
OG0000840
OG0000843
OG0000846
OG0000852
OG0000855
OG0000856
OG0000860
OG0000863
OG0000865
OG0000873
OG0000874
OG0000880
OG0000884
OG0000885
OG0000887
OG0000888
OG0000889
OG0000892
OG0000896
OG0000898
OG0000902
OG0000904
OG0000906
OG0000909
OG0000910
OG0000913
OG0000919
OG0000921
OG0000922
OG0000923
OG0000924
OG0000930
OG0000931
OG0000934
OG0000937
OG0000939
OG0000941
OG0000944
OG0000945
OG0000948
OG0000952
OG0000954
OG0000955
OG0000956
OG0000959
OG0000961
OG0000964
OG0000966
OG0000967
OG0000968
OG0000972
OG0000973
OG0000976
OG0000985
OG0000989
OG0000991
OG0000992
OG0000996
OG0000999
OG0001001
OG0001003
OG0001005
OG0001007
OG0001010
OG0001018
OG0001019
OG0001020
OG0001023
OG0001026
OG0001036
OG0001037
OG0001039
OG0001041
OG0001043
OG0001045
OG0001046
OG0001050
OG0001063
OG0001070
OG0001071
OG0001074
OG0001077
OG0001079
OG0001080
OG0001087
OG0001093
OG0001099
OG0001100
OG0001109
OG0001114
OG0001118
OG0001122
OG0001124
OG0001127
OG0001133
OG0001136
OG0001143
OG0001151
OG0001156
OG0001157
OG0001162
OG0001166
OG0001171
OG0001180
OG0001184
OG0001185
OG0001186
OG0001188
OG0001189
OG0001200
OG0001214
OG0001216
OG0001222
OG0001223
OG0001228
OG0001242
OG0001248
OG0001250
OG0001260
OG0001265
OG0001266
OG0001268
OG0001272
OG0001274
OG0001278
OG0001283
OG0001287
OG0001289
OG0001317
OG0001318
OG0001320
OG0001321
OG0001323
OG0001326
OG0001331
OG0001332
OG0001337
OG0001338
OG0001339
OG0001349
OG0001357
OG0001361
OG0001363
OG0001365
OG0001369
OG0001373
OG0001383
OG0001396
OG0001401
OG0001402
OG0001403
OG0001405
OG0001407
OG0001413
OG0001415
OG0001418
OG0001424
OG0001430
OG0001432
OG0001433
OG0001444
OG0001446
OG0001474
OG0001478
OG0001479
OG0001487
OG0001491
OG0001492
OG0001500
OG0001502
OG0001504
OG0001505
OG0001513
OG0001514
OG0001516
OG0001521
OG0001523
OG0001535
OG0001536
OG0001547
OG0001555
OG0001556
OG0001560
OG0001564
OG0001568
OG0001569
OG0001575
OG0001576
OG0001580
OG0001583
OG0001585
OG0001591
OG0001592
OG0001594
OG0001595
OG0001597
OG0001601
OG0001602
OG0001605
OG0001607
OG0001610
OG0001615
OG0001617
OG0001622
OG0001636
OG0001651
OG0001653
OG0001657
OG0001661
OG0001665
OG0001666
OG0001667
OG0001668
OG0001670
OG0001680
OG0001684
OG0001687
OG0001689
OG0001692
OG0001693
OG0001696
OG0001703
OG0001704
OG0001705
OG0001710
OG0001712
OG0001713
OG0001717
OG0001720
OG0001729
OG0001735
OG0001743
OG0001755
OG0001764
OG0001766
OG0001781
OG0001783
OG0001788
OG0001789
OG0001792
OG0001797
OG0001798
OG0001799
OG0001800
OG0001804
OG0001807
OG0001808
OG0001814
OG0001815
OG0001817
OG0001820
OG0001821
OG0001822
OG0001823
OG0001826
OG0001830
OG0001831
OG0001835
OG0001840
OG0001841
OG0001845
OG0001846
OG0001847
OG0001848
OG0001854
OG0001855
OG0001860
OG0001862
OG0001872
OG0001873
OG0001878
OG0001881
OG0001888
OG0001898
OG0001902
OG0001906
OG0001907
OG0001917
OG0001918
OG0001925
OG0001926
OG0001927
OG0001929
OG0001931
OG0001935
OG0001938
OG0001939
OG0001941
OG0001942
OG0001950
OG0001953
OG0001956
OG0001965
OG0001967
OG0001968
OG0001969
OG0001973
OG0001974
OG0001975
OG0001995
OG0002003
OG0002004
OG0002006
OG0002015
OG0002016
OG0002017
OG0002018
OG0002020
OG0002028
OG0002033
OG0002039
OG0002050
OG0002057
OG0002067
OG0002068
OG0002089
OG0002093
OG0002099
OG0002102
OG0002109
OG0002111
OG0002113
OG0002118
OG0002124
OG0002134
OG0002136
OG0002140
OG0002151
OG0002187
OG0002192
OG0002219
OG0002227
OG0002232
OG0002235
OG0002246
OG0002253
OG0002256
OG0002258
OG0002261
OG0002265
OG0002267
OG0002271
OG0002281
OG0002291
OG0002293
OG0002303
OG0002305
OG0002329
OG0002334
OG0002338
OG0002340
OG0002349
OG0002350
OG0002353
OG0002357
OG0002367
OG0002370
OG0002377
OG0002380
OG0002381
OG0002399
OG0002411
OG0002434
OG0002436
OG0002448
OG0002455
OG0002480
OG0002486
OG0002488
OG0002499
OG0002508
OG0002510
OG0002521
OG0002530
OG0002532
OG0002534
OG0002550
OG0002561
OG0002562
OG0002564
OG0002566
OG0002570
OG0002571
OG0002584
OG0002594
OG0002600
OG0002601
OG0002617
OG0002622
OG0002641
OG0002643
OG0002649
OG0002650
OG0002659
OG0002663
OG0002669
OG0002670
OG0002721
OG0002727
OG0002729
OG0002735
OG0002754
OG0002776
OG0002778
OG0002779
OG0002784
OG0002785
OG0002793
OG0002807
OG0002812
OG0002815
OG0002819
OG0002822
OG0002825
OG0002826
OG0002832
OG0002835
OG0002836
OG0002838
OG0002839
OG0002842
OG0002846
OG0002847
OG0002851
OG0002852
OG0002854
OG0002858
OG0002877
OG0002909
OG0002918
OG0002930
OG0002934
OG0002938
OG0002946
OG0002964
OG0002965
OG0002966
OG0002971
OG0002972
OG0002976
OG0002993
OG0002999
OG0003008
OG0003023
OG0003029
OG0003031
OG0003038
OG0003057
OG0003060
OG0003069
OG0003085
OG0003123
OG0003138
OG0003145
OG0003154
OG0003191
OG0003193
OG0003210
OG0003225
OG0003236
OG0003239
OG0003253
OG0003255
OG0003262
OG0003265
OG0003272
OG0003281
OG0003282
OG0003288
OG0003296
OG0003308
OG0003325
OG0003326
OG0003355
OG0003375
OG0003381
OG0003387
OG0003392
OG0003397
OG0003406
OG0003408
OG0003411
OG0003414
OG0003420
OG0003421
OG0003424
OG0003445
OG0003449
OG0003451
OG0003459
OG0003462
OG0003479
OG0003481
OG0003500
OG0003506
OG0003507
OG0003511
OG0003519
OG0003528
OG0003560
OG0003564
OG0003566
OG0003570
OG0003586
OG0003603
OG0003609
OG0003638
OG0003641
OG0003643
OG0003647
OG0003651
OG0003663
OG0003664
OG0003669
OG0003714
OG0003716
OG0003728
OG0003745
OG0003754
OG0003766
OG0003775
OG0003779
OG0003785
OG0003810
OG0003819
OG0003847
OG0003851
OG0003874
OG0003891
OG0003894
OG0003906
OG0003924
OG0003971
OG0004000
OG0004015
OG0004024
OG0004077
OG0004080
OG0004086
OG0004099
OG0004148
OG0004184
OG0004190
OG0004205
OG0004217
OG0004223
OG0004225
OG0004250
OG0004254
OG0004256
OG0004258
OG0004319
OG0004387
OG0004405
OG0004425
OG0004431
OG0004461
OG0004483
OG0004492
OG0004522
OG0004524
OG0004551
OG0004562
OG0004573
OG0004601
OG0004645
OG0004670
OG0004700
OG0004707
OG0004717
OG0004759
OG0004788
OG0004806
OG0004823
OG0004825
OG0004826
OG0004889
OG0004890
OG0004900
OG0004902
OG0004913
OG0004963
OG0004964
OG0004969
OG0004973
OG0004978
OG0004988
OG0005074
OG0005155
OG0005186
OG0005295
OG0005409
OG0005458
OG0005469
OG0005470
OG0005491
OG0005498
OG0005518
OG0005534
OG0005570
OG0005649
OG0005669
OG0005671
OG0005673
OG0005692
OG0005701
OG0005707
OG0005715
OG0005720
OG0005757
OG0005758
OG0005773
OG0005775
OG0005808
OG0005852
OG0005879
OG0005893
OG0005912
OG0005989
OG0006018
OG0006024
OG0006035
OG0006040
OG0006041
OG0006043
OG0006056
OG0006060
OG0006110
OG0006112
OG0006199
OG0006209
OG0006212
OG0006235
OG0006280
OG0006303
OG0006306
OG0006315
OG0006333
OG0006338
OG0006343
OG0006344
OG0006354
OG0006361
OG0006374
OG0006403
OG0006451
OG0006482
OG0006490
OG0006493
OG0006544
OG0006547
OG0006552
OG0006587
OG0006604
OG0006632
OG0006643
OG0006697
OG0006699
OG0006712
OG0006717
OG0006733
OG0006762
OG0006771
OG0006776
OG0006803
OG0006807
OG0006827
OG0006829
OG0006850
OG0006851
OG0006870
OG0006880
OG0006936
OG0006937
OG0006953
OG0006972
OG0006995
OG0007023
OG0007029
OG0007032
OG0007036
OG0007039
OG0007042
OG0007060
OG0007087
OG0007107
OG0007112
OG0007139
OG0007158
OG0007167
OG0007172
OG0007195
OG0007217
OG0007220
OG0007224
OG0007231
OG0007240
OG0007248
OG0007255
OG0007258
OG0007263
OG0007274
OG0007330
OG0007332
OG0007337
OG0007344
OG0007348
OG0007354
OG0007383
OG0007411
OG0007412
OG0007417
OG0007438
OG0007445
OG0007477
OG0007479
OG0007482
OG0007494
OG0007508
OG0007514
OG0007517
OG0007518
OG0007522
OG0007530
OG0007535
OG0007539
OG0007563
OG0007571
OG0007595
OG0007599
OG0007600
OG0007606
OG0007614
OG0007615
OG0007617
OG0007621
OG0007622
OG0007623
OG0007641
OG0007656
OG0007671
OG0007680
OG0007682
OG0007703
OG0007707
OG0007727
OG0007753
OG0007778
OG0007779
OG0007800
OG0007818
OG0007830
OG0007832
OG0007834
OG0007837
OG0007839
OG0007855
OG0007857
OG0007858
OG0007859
OG0007863
OG0007873
OG0007884
OG0007926
OG0007940
OG0007941
OG0007951
OG0007956
OG0007995
OG0008011
OG0008012
OG0008022
OG0008025
OG0008043
OG0008054
OG0008062
OG0008066
OG0008091
OG0008104
OG0008114
OG0008121
OG0008133
OG0008153
OG0008176
OG0008188
OG0008196
OG0008210
OG0008214
OG0008220
OG0008235
OG0008237
OG0008245
OG0008256
OG0008277
OG0008280
OG0008303
OG0008305
OG0008329
OG0008331
OG0008338
OG0008349
OG0008398
OG0008416
OG0008419
OG0008425
OG0008438
OG0008500
OG0008516
OG0008517
OG0008536
OG0008538
OG0008549
OG0008556
OG0008561
OG0008574
OG0008608
OG0008609
OG0008613
OG0008616
OG0008622
OG0008635
OG0008663
OG0008719
OG0008720
OG0008726
OG0008728
OG0008750
OG0008776
OG0008825
OG0008832
OG0008843
OG0008870
OG0008872
OG0008883
OG0008906
OG0008920
OG0008942
OG0008955
OG0008970
OG0008975
OG0008984
OG0009012
OG0009020
OG0009033
OG0009104
OG0009112
OG0009119
OG0009125
OG0009129
OG0009131
OG0009151
OG0009152
OG0009154
OG0009176
OG0009180
OG0009184
OG0009197
OG0009270
OG0009273
OG0009281
OG0009289
OG0009293
OG0009299
OG0009313
OG0009335
OG0009346
OG0009376
OG0009461
OG0009485
OG0009494
OG0009496
OG0009497
OG0009539
OG0009555
OG0009600
OG0009613
OG0009718
OG0009726
OG0009731
OG0009732
OG0009737
OG0009767
OG0009814
OG0009816
OG0009837
OG0009909
OG0009937
OG0009943
OG0009977
OG0009987
OG0010032
OG0010033
OG0010037
OG0010040
OG0010089
OG0010112
OG0010113
OG0010114
OG0010131
OG0010134
OG0010136
OG0010150
OG0010152
OG0010162
OG0010163
OG0010285
OG0010292
OG0010296
OG0010310
OG0010357
OG0010390
OG0010449
OG0010455
OG0010457
OG0010462
OG0010464
OG0010476
OG0010497
OG0010521
OG0010632
OG0010671
OG0010677
OG0010706
OG0010767
OG0010793
OG0010797
OG0010799
OG0010815
OG0010901
OG0010910
OG0011026
OG0011079
OG0011082
OG0011085
OG0011102
OG0011131
OG0011163
OG0011228
OG0011291
OG0011368
OG0011513
OG0011525
OG0011527
OG0011537
OG0011569
OG0011571
OG0011594
OG0011596
OG0011597
OG0011601
OG0011605
OG0011677
OG0011751
OG0011773
OG0011856
OG0012108
OG0012112
OG0012119
OG0012167
OG0012168
OG0012171
OG0012225
OG0012234
OG0012242
OG0012252
OG0012254
OG0012266
OG0012276
OG0012292
OG0012293
OG0012310
OG0012410
OG0012422
OG0012482
OG0012499
OG0012505
OG0012533
OG0012537
OG0012568
OG0012580
OG0012589
OG0012590
OG0012593
OG0012610
OG0012678
OG0012695
OG0012749
OG0013048
OG0013051
OG0013061
OG0013064
OG0013067
OG0013085
OG0013117
OG0013123
OG0013129
OG0013134
OG0013138
OG0013146
OG0013165
OG0013166
OG0013208
OG0013228
OG0013238
OG0013244
OG0013253
OG0013254
OG0013260
OG0013268
OG0013271
OG0013272
OG0013287
OG0013290
OG0013291
OG0013293
OG0013316
OG0013319
OG0013320
OG0013321
OG0013322
OG0013348
OG0013375
OG0013377
OG0013436
OG0013462
OG0013475
OG0013482
OG0013527
OG0013530
OG0013568
OG0013582
OG0013621
OG0013631
OG0013635
OG0013643
OG0013645
OG0013653
OG0014195
OG0014291
OG0014301
OG0014311
OG0014326
OG0014355
OG0014364
OG0014431
OG0014437
OG0014460
OG0014461
OG0014463
OG0014468
OG0014478
OG0014497
OG0014506
OG0014532
OG0014546
OG0014567
OG0014599
OG0014607
OG0014616
OG0014666
OG0014681
OG0014696
OG0014714
OG0014717
OG0014721
OG0014722
OG0014728
OG0014730
OG0014733
OG0014735
OG0014757
OG0014772
OG0014838
OG0014842
OG0014861
OG0014864
OG0014865
OG0014871
OG0014872
OG0014873
OG0014876
OG0014878
OG0014891
OG0014894
OG0014976
OG0014977
OG0014978
