# Supplementary material for: Parallel and convergent genomic changes underlie independent subterranean colonization across beetles
Source: Nat Commun. 2023 Jun 29;14:3842. doi: 10.1038/s41467-023-39603-1 (PMC10310748; doi:10.1038/s41467-023-39603-1)
Supplement: Supplementary file 13 — Source Data [file 41467_2023_39603_MOESM13_ESM.zip › Source_Data_Figures_github/Source_data_2/Fig2c_venn_diagrams_GOenrichment_parallel_loss/Ancestral_Hydroporini_lost_OGs.txt]

OG0000780
OG0000809
OG0000823
OG0000876
OG0001029
OG0001102
OG0001106
OG0001147
OG0001178
OG0001209
OG0001246
OG0001299
OG0001539
OG0001540
OG0001587
OG0001700
OG0001721
OG0001756
OG0001980
OG0002185
OG0002217
OG0002280
OG0002360
OG0002378
OG0002509
OG0002596
OG0002879
OG0002942
OG0003002
OG0003234
OG0003251
OG0003264
OG0003334
OG0003425
OG0003762
OG0003791
OG0003876
OG0003956
OG0003965
OG0004013
OG0004047
OG0004070
OG0004087
OG0004089
OG0004125
OG0004321
OG0004404
OG0004552
OG0004559
OG0004610
OG0004658
OG0004886
OG0004957
OG0005047
OG0005086
OG0005324
OG0005333
OG0005367
OG0005375
OG0005390
OG0005405
OG0005427
OG0005443
OG0005721
OG0005754
OG0005781
OG0005918
OG0005952
OG0006069
OG0006082
OG0006190
OG0006202
OG0006213
OG0006416
OG0006450
OG0006467
OG0006605
OG0006671
OG0006674
OG0006787
OG0006823
OG0006915
OG0006948
OG0007015
OG0007034
OG0007057
OG0007126
OG0007142
OG0007143
OG0007180
OG0007182
OG0007185
OG0007286
OG0007298
OG0007313
OG0007339
OG0007430
OG0007743
OG0007895
OG0007943
OG0008260
OG0008420
OG0008424
OG0008743
OG0008958
OG0009557
OG0009684
OG0009702
OG0009729
OG0009735
OG0009892
OG0009905
OG0009926
OG0009932
OG0009938
OG0009990
OG0010204
OG0010207
OG0010382
OG0010412
OG0010428
OG0010513
OG0010742
OG0010766
OG0010895
OG0010902
OG0011159
OG0011216
OG0012158
OG0013104
OG0013561
OG0013828
