# Supplementary material for: Parallel and convergent genomic changes underlie independent subterranean colonization across beetles
Source: Nat Commun. 2023 Jun 29;14:3842. doi: 10.1038/s41467-023-39603-1 (PMC10310748; doi:10.1038/s41467-023-39603-1)
Supplement: Supplementary file 13 — Source Data [file 41467_2023_39603_MOESM13_ESM.zip › Source_Data_Figures_github/Source_data_2/Fig2c_venn_diagrams_GOenrichment_parallel_loss/Ancestral_Leptodirini_contracted_OGs.txt]

OG0000002
OG0000003
OG0000005
OG0000008
OG0000014
OG0000019
OG0000020
OG0000027
OG0000028
OG0000031
OG0000035
OG0000037
OG0000042
OG0000043
OG0000047
OG0000050
OG0000056
OG0000058
OG0000063
OG0000064
OG0000065
OG0000071
OG0000072
OG0000074
OG0000076
OG0000077
OG0000082
OG0000083
OG0000090
OG0000091
OG0000093
OG0000098
OG0000100
OG0000101
OG0000103
OG0000107
OG0000108
OG0000109
OG0000111
OG0000112
OG0000127
OG0000131
OG0000141
OG0000156
OG0000162
OG0000164
OG0000165
OG0000168
OG0000173
OG0000185
OG0000186
OG0000187
OG0000191
OG0000193
OG0000195
OG0000200
OG0000201
OG0000202
OG0000205
OG0000210
OG0000211
OG0000223
OG0000231
OG0000233
OG0000234
OG0000236
OG0000244
OG0000260
OG0000262
OG0000263
OG0000265
OG0000267
OG0000269
OG0000271
OG0000278
OG0000280
OG0000288
OG0000294
OG0000300
OG0000303
OG0000304
OG0000307
OG0000310
OG0000311
OG0000316
OG0000323
OG0000327
OG0000332
OG0000334
OG0000337
OG0000342
OG0000343
OG0000347
OG0000357
OG0000361
OG0000371
OG0000372
OG0000381
OG0000386
OG0000387
OG0000389
OG0000402
OG0000404
OG0000407
OG0000414
OG0000419
OG0000421
OG0000435
OG0000442
OG0000445
OG0000447
OG0000448
OG0000462
OG0000463
OG0000464
OG0000465
OG0000466
OG0000471
OG0000472
OG0000474
OG0000481
OG0000486
OG0000492
OG0000493
OG0000504
OG0000506
OG0000507
OG0000509
OG0000514
OG0000519
OG0000520
OG0000521
OG0000531
OG0000533
OG0000537
OG0000539
OG0000542
OG0000549
OG0000554
OG0000556
OG0000560
OG0000568
OG0000569
OG0000570
OG0000572
OG0000580
OG0000583
OG0000588
OG0000595
OG0000600
OG0000605
OG0000610
OG0000612
OG0000625
OG0000638
OG0000640
OG0000658
OG0000668
OG0000670
OG0000675
OG0000676
OG0000679
OG0000682
OG0000684
OG0000688
OG0000690
OG0000692
OG0000693
OG0000695
OG0000697
OG0000700
OG0000702
OG0000704
OG0000706
OG0000707
OG0000708
OG0000711
OG0000722
OG0000727
OG0000731
OG0000744
OG0000749
OG0000753
OG0000755
OG0000756
OG0000757
OG0000763
OG0000782
OG0000784
OG0000788
OG0000790
OG0000796
OG0000797
OG0000799
OG0000800
OG0000802
OG0000818
OG0000823
OG0000826
OG0000838
OG0000851
OG0000853
OG0000860
OG0000861
OG0000863
OG0000866
OG0000872
OG0000873
OG0000881
OG0000882
OG0000898
OG0000911
OG0000917
OG0000921
OG0000930
OG0000934
OG0000935
OG0000942
OG0000955
OG0000956
OG0000967
OG0000972
OG0000973
OG0000993
OG0000996
OG0001005
OG0001011
OG0001016
OG0001017
OG0001021
OG0001029
OG0001036
OG0001038
OG0001042
OG0001046
OG0001049
OG0001050
OG0001056
OG0001058
OG0001066
OG0001070
OG0001079
OG0001080
OG0001085
OG0001087
OG0001088
OG0001091
OG0001094
OG0001102
OG0001106
OG0001111
OG0001117
OG0001125
OG0001136
OG0001143
OG0001148
OG0001152
OG0001162
OG0001165
OG0001172
OG0001178
OG0001183
OG0001185
OG0001186
OG0001189
OG0001196
OG0001197
OG0001200
OG0001215
OG0001226
OG0001230
OG0001235
OG0001239
OG0001261
OG0001264
OG0001266
OG0001270
OG0001272
OG0001289
OG0001294
OG0001297
OG0001303
OG0001308
OG0001309
OG0001310
OG0001311
OG0001324
OG0001330
OG0001341
OG0001347
OG0001352
OG0001362
OG0001364
OG0001365
OG0001370
OG0001371
OG0001376
OG0001380
OG0001408
OG0001409
OG0001425
OG0001430
OG0001432
OG0001435
OG0001440
OG0001443
OG0001446
OG0001448
OG0001449
OG0001455
OG0001457
OG0001462
OG0001464
OG0001468
OG0001470
OG0001473
OG0001487
OG0001488
OG0001492
OG0001497
OG0001513
OG0001517
OG0001519
OG0001520
OG0001521
OG0001526
OG0001532
OG0001540
OG0001541
OG0001543
OG0001546
OG0001547
OG0001553
OG0001555
OG0001557
OG0001558
OG0001563
OG0001575
OG0001578
OG0001586
OG0001587
OG0001593
OG0001594
OG0001595
OG0001609
OG0001612
OG0001625
OG0001637
OG0001651
OG0001662
OG0001681
OG0001682
OG0001686
OG0001691
OG0001694
OG0001701
OG0001703
OG0001706
OG0001709
OG0001715
OG0001719
OG0001721
OG0001730
OG0001732
OG0001735
OG0001742
OG0001752
OG0001756
OG0001761
OG0001762
OG0001764
OG0001767
OG0001771
OG0001792
OG0001793
OG0001806
OG0001809
OG0001835
OG0001837
OG0001839
OG0001840
OG0001845
OG0001848
OG0001850
OG0001855
OG0001859
OG0001878
OG0001881
OG0001887
OG0001893
OG0001895
OG0001899
OG0001926
OG0001927
OG0001930
OG0001936
OG0001940
OG0001942
OG0001944
OG0001961
OG0001964
OG0001977
OG0001980
OG0001983
OG0001984
OG0001998
OG0002004
OG0002008
OG0002021
OG0002022
OG0002029
OG0002032
OG0002052
OG0002056
OG0002062
OG0002064
OG0002072
OG0002075
OG0002078
OG0002081
OG0002092
OG0002094
OG0002101
OG0002103
OG0002104
OG0002115
OG0002120
OG0002121
OG0002123
OG0002140
OG0002143
OG0002145
OG0002150
OG0002156
OG0002174
OG0002175
OG0002189
OG0002193
OG0002198
OG0002201
OG0002202
OG0002203
OG0002206
OG0002209
OG0002215
OG0002218
OG0002222
OG0002225
OG0002235
OG0002254
OG0002255
OG0002282
OG0002296
OG0002306
OG0002309
OG0002310
OG0002315
OG0002321
OG0002334
OG0002346
OG0002347
OG0002362
OG0002368
OG0002378
OG0002391
OG0002392
OG0002397
OG0002398
OG0002417
OG0002442
OG0002448
OG0002469
OG0002537
OG0002543
OG0002547
OG0002560
OG0002567
OG0002568
OG0002578
OG0002596
OG0002600
OG0002621
OG0002660
OG0002685
OG0002687
OG0002691
OG0002715
OG0002718
OG0002722
OG0002730
OG0002731
OG0002742
OG0002747
OG0002783
OG0002791
OG0002821
OG0002834
OG0002859
OG0002864
OG0002868
OG0002877
OG0002879
OG0002929
OG0002937
OG0002941
OG0002942
OG0002947
OG0002952
OG0002955
OG0003002
OG0003016
OG0003042
OG0003044
OG0003048
OG0003076
OG0003082
OG0003083
OG0003095
OG0003186
OG0003199
OG0003255
OG0003264
OG0003278
OG0003295
OG0003343
OG0003404
OG0003434
OG0003517
OG0003569
OG0003587
OG0003648
OG0003650
OG0003739
OG0003752
OG0003766
OG0003791
OG0003810
OG0003858
OG0003892
OG0003899
OG0003921
OG0003965
OG0004036
OG0004047
OG0004072
OG0004169
OG0004217
OG0004221
OG0004271
OG0004298
OG0004307
OG0004321
OG0004387
OG0004389
OG0004393
OG0004415
OG0004521
OG0004546
OG0004552
OG0004562
OG0004615
OG0004718
OG0004761
OG0004821
OG0004823
OG0004895
OG0004896
OG0004905
OG0004993
OG0005054
OG0005086
OG0005093
OG0005289
OG0005291
OG0005297
OG0005367
OG0005375
OG0005504
OG0005536
OG0005656
OG0005668
OG0005670
OG0006024
OG0006587
OG0006778
OG0006884
OG0006963
OG0006970
OG0006972
OG0006975
OG0006980
OG0007113
OG0007227
OG0007228
OG0007230
OG0007339
OG0007367
OG0007510
OG0007519
OG0007524
OG0007593
OG0007601
OG0007605
OG0007683
OG0007759
OG0007760
OG0007838
OG0007840
OG0007843
OG0007847
OG0007851
OG0007854
OG0007935
OG0007942
OG0008055
OG0008126
OG0008207
OG0008218
OG0008224
OG0008225
OG0008306
OG0008407
OG0008420
OG0008426
OG0008512
OG0008518
OG0008519
OG0008521
OG0008626
OG0008725
OG0008747
OG0008748
OG0008836
OG0008868
OG0009115
OG0009278
OG0009351
OG0009535
OG0009549
OG0009697
OG0009750
OG0009875
OG0010180
OG0010873
OG0010881
OG0010887
OG0010889
OG0010921
OG0011332
OG0011346
OG0013075
