# Supplementary material for: Parallel and convergent genomic changes underlie independent subterranean colonization across beetles
Source: Nat Commun. 2023 Jun 29;14:3842. doi: 10.1038/s41467-023-39603-1 (PMC10310748; doi:10.1038/s41467-023-39603-1)
Supplement: Supplementary file 13 — Source Data [file 41467_2023_39603_MOESM13_ESM.zip › Source_Data_Figures_github/Source_data_2/Fig2c_venn_diagrams_GOenrichment_parallel_loss/Ancestral_Leptodirini_expanded_OGs.txt]

OG0000004
OG0000007
OG0000009
OG0000010
OG0000013
OG0000016
OG0000021
OG0000029
OG0000030
OG0000032
OG0000033
OG0000034
OG0000038
OG0000040
OG0000046
OG0000048
OG0000049
OG0000052
OG0000053
OG0000055
OG0000057
OG0000059
OG0000060
OG0000062
OG0000066
OG0000068
OG0000073
OG0000079
OG0000080
OG0000085
OG0000088
OG0000089
OG0000094
OG0000097
OG0000099
OG0000104
OG0000106
OG0000113
OG0000114
OG0000115
OG0000116
OG0000117
OG0000126
OG0000130
OG0000135
OG0000136
OG0000138
OG0000139
OG0000143
OG0000149
OG0000151
OG0000161
OG0000171
OG0000174
OG0000175
OG0000183
OG0000189
OG0000197
OG0000203
OG0000207
OG0000209
OG0000213
OG0000216
OG0000218
OG0000220
OG0000221
OG0000222
OG0000232
OG0000237
OG0000238
OG0000251
OG0000253
OG0000256
OG0000257
OG0000261
OG0000273
OG0000276
OG0000281
OG0000282
OG0000287
OG0000299
OG0000301
OG0000308
OG0000309
OG0000312
OG0000314
OG0000321
OG0000338
OG0000341
OG0000349
OG0000354
OG0000360
OG0000368
OG0000373
OG0000374
OG0000379
OG0000385
OG0000388
OG0000391
OG0000392
OG0000405
OG0000406
OG0000417
OG0000423
OG0000424
OG0000425
OG0000428
OG0000430
OG0000434
OG0000437
OG0000438
OG0000441
OG0000443
OG0000446
OG0000451
OG0000459
OG0000460
OG0000469
OG0000476
OG0000478
OG0000485
OG0000490
OG0000491
OG0000498
OG0000499
OG0000501
OG0000508
OG0000513
OG0000515
OG0000525
OG0000529
OG0000534
OG0000546
OG0000547
OG0000548
OG0000550
OG0000562
OG0000566
OG0000581
OG0000586
OG0000594
OG0000601
OG0000602
OG0000604
OG0000619
OG0000626
OG0000631
OG0000633
OG0000635
OG0000637
OG0000642
OG0000649
OG0000654
OG0000662
OG0000663
OG0000669
OG0000671
OG0000674
OG0000678
OG0000683
OG0000686
OG0000699
OG0000701
OG0000733
OG0000739
OG0000742
OG0000746
OG0000754
OG0000766
OG0000771
OG0000773
OG0000778
OG0000783
OG0000792
OG0000794
OG0000821
OG0000834
OG0000844
OG0000850
OG0000857
OG0000867
OG0000878
OG0000890
OG0000896
OG0000901
OG0000902
OG0000909
OG0000918
OG0000919
OG0000922
OG0000924
OG0000925
OG0000926
OG0000937
OG0000944
OG0000951
OG0000960
OG0000963
OG0000984
OG0000987
OG0000991
OG0000995
OG0000997
OG0000999
OG0001001
OG0001018
OG0001020
OG0001022
OG0001037
OG0001045
OG0001057
OG0001071
OG0001075
OG0001097
OG0001101
OG0001110
OG0001145
OG0001146
OG0001149
OG0001153
OG0001168
OG0001184
OG0001198
OG0001199
OG0001209
OG0001218
OG0001220
OG0001236
OG0001242
OG0001250
OG0001256
OG0001257
OG0001283
OG0001284
OG0001285
OG0001287
OG0001326
OG0001328
OG0001331
OG0001332
OG0001335
OG0001336
OG0001343
OG0001348
OG0001354
OG0001355
OG0001358
OG0001361
OG0001369
OG0001373
OG0001378
OG0001398
OG0001400
OG0001420
OG0001423
OG0001424
OG0001433
OG0001442
OG0001452
OG0001458
OG0001505
OG0001516
OG0001518
OG0001531
OG0001564
OG0001583
OG0001592
OG0001597
OG0001626
OG0001629
OG0001633
OG0001636
OG0001643
OG0001653
OG0001663
OG0001668
OG0001679
OG0001680
OG0001693
OG0001702
OG0001707
OG0001711
OG0001712
OG0001713
OG0001718
OG0001723
OG0001731
OG0001739
OG0001745
OG0001749
OG0001755
OG0001769
OG0001772
OG0001781
OG0001783
OG0001800
OG0001815
OG0001817
OG0001820
OG0001823
OG0001826
OG0001830
OG0001847
OG0001854
OG0001863
OG0001869
OG0001876
OG0001882
OG0001883
OG0001898
OG0001902
OG0001903
OG0001904
OG0001914
OG0001917
OG0001918
OG0001919
OG0001921
OG0001922
OG0001925
OG0001928
OG0001941
OG0001948
OG0001949
OG0001951
OG0001953
OG0001956
OG0001957
OG0001960
OG0001962
OG0001967
OG0001968
OG0001979
OG0001995
OG0002000
OG0002003
OG0002006
OG0002012
OG0002013
OG0002017
OG0002019
OG0002042
OG0002045
OG0002046
OG0002048
OG0002055
OG0002057
OG0002061
OG0002068
OG0002073
OG0002099
OG0002110
OG0002111
OG0002116
OG0002133
OG0002138
OG0002149
OG0002151
OG0002153
OG0002159
OG0002160
OG0002161
OG0002171
OG0002177
OG0002178
OG0002184
OG0002195
OG0002207
OG0002211
OG0002232
OG0002233
OG0002242
OG0002251
OG0002252
OG0002265
OG0002270
OG0002299
OG0002303
OG0002314
OG0002320
OG0002331
OG0002336
OG0002338
OG0002340
OG0002350
OG0002354
OG0002357
OG0002377
OG0002383
OG0002387
OG0002399
OG0002409
OG0002420
OG0002422
OG0002424
OG0002429
OG0002434
OG0002437
OG0002449
OG0002455
OG0002456
OG0002463
OG0002464
OG0002467
OG0002471
OG0002486
OG0002499
OG0002503
OG0002511
OG0002521
OG0002530
OG0002532
OG0002542
OG0002550
OG0002554
OG0002559
OG0002561
OG0002575
OG0002581
OG0002585
OG0002588
OG0002589
OG0002598
OG0002599
OG0002602
OG0002604
OG0002609
OG0002617
OG0002622
OG0002623
OG0002640
OG0002662
OG0002666
OG0002676
OG0002681
OG0002688
OG0002689
OG0002690
OG0002705
OG0002707
OG0002708
OG0002712
OG0002717
OG0002721
OG0002725
OG0002727
OG0002738
OG0002745
OG0002750
OG0002752
OG0002753
OG0002764
OG0002766
OG0002778
OG0002779
OG0002784
OG0002799
OG0002808
OG0002815
OG0002824
OG0002827
OG0002833
OG0002839
OG0002842
OG0002851
OG0002852
OG0002866
OG0002874
OG0002875
OG0002900
OG0002909
OG0002946
OG0002950
OG0002966
OG0002972
OG0003008
OG0003018
OG0003023
OG0003040
OG0003052
OG0003061
OG0003143
OG0003154
OG0003167
OG0003191
OG0003205
OG0003209
OG0003216
OG0003236
OG0003237
OG0003246
OG0003308
OG0003311
OG0003317
OG0003320
OG0003325
OG0003338
OG0003349
OG0003353
OG0003355
OG0003369
OG0003373
OG0003375
OG0003387
OG0003397
OG0003408
OG0003445
OG0003448
OG0003456
OG0003459
OG0003497
OG0003500
OG0003506
OG0003514
OG0003515
OG0003516
OG0003539
OG0003570
OG0003582
OG0003586
OG0003606
OG0003609
OG0003615
OG0003647
OG0003649
OG0003651
OG0003663
OG0003664
OG0003669
OG0003701
OG0003709
OG0003743
OG0003745
OG0003763
OG0003814
OG0003818
OG0003841
OG0003846
OG0003847
OG0003869
OG0003874
OG0003875
OG0003905
OG0003971
OG0004024
OG0004077
OG0004121
OG0004153
OG0004171
OG0004199
OG0004215
OG0004222
OG0004223
OG0004315
OG0004337
OG0004359
OG0004382
OG0004425
OG0004470
OG0004483
OG0004573
OG0004645
OG0004670
OG0004672
OG0004673
OG0004694
OG0004696
OG0004700
OG0004717
OG0004726
OG0004741
OG0004759
OG0004806
OG0004825
OG0004826
OG0004899
OG0004900
OG0004903
OG0004915
OG0004916
OG0004943
OG0004944
OG0004969
OG0004978
OG0004988
OG0004991
OG0005041
OG0005058
OG0005072
OG0005089
OG0005155
OG0005293
OG0005300
OG0005331
OG0005344
OG0005356
OG0005366
OG0005383
OG0005387
OG0005406
OG0005436
OG0005447
OG0005458
OG0005469
OG0005562
OG0005635
OG0005675
OG0005677
OG0005692
OG0005720
OG0005755
OG0005773
OG0005775
OG0005785
OG0005808
OG0005836
OG0005841
OG0005846
OG0005878
OG0005893
OG0005912
OG0005969
OG0005996
OG0006007
OG0006035
OG0006044
OG0006047
OG0006051
OG0006056
OG0006065
OG0006119
OG0006156
OG0006192
OG0006199
OG0006212
OG0006216
OG0006235
OG0006264
OG0006303
OG0006313
OG0006357
OG0006361
OG0006371
OG0006383
OG0006436
OG0006460
OG0006490
OG0006597
OG0006622
OG0006636
OG0006644
OG0006647
OG0006648
OG0006655
OG0006661
OG0006712
OG0006717
OG0006724
OG0006762
OG0006795
OG0006797
OG0006814
OG0006815
OG0006818
OG0006819
OG0006830
OG0006870
OG0006880
OG0006894
OG0006945
OG0006981
OG0006995
OG0007023
OG0007029
OG0007032
OG0007039
OG0007041
OG0007042
OG0007051
OG0007058
OG0007068
OG0007075
OG0007080
OG0007100
OG0007118
OG0007120
OG0007123
OG0007124
OG0007125
OG0007127
OG0007128
OG0007140
OG0007146
OG0007147
OG0007159
OG0007167
OG0007169
OG0007172
OG0007183
OG0007195
OG0007210
OG0007214
OG0007216
OG0007246
OG0007251
OG0007253
OG0007256
OG0007259
OG0007263
OG0007274
OG0007275
OG0007296
OG0007323
OG0007332
OG0007355
OG0007358
OG0007360
OG0007371
OG0007376
OG0007379
OG0007387
OG0007434
OG0007440
OG0007449
OG0007452
OG0007462
OG0007477
OG0007479
OG0007482
OG0007493
OG0007494
OG0007526
OG0007528
OG0007547
OG0007553
OG0007563
OG0007567
OG0007634
OG0007650
OG0007651
OG0007656
OG0007660
OG0007669
OG0007670
OG0007688
OG0007695
OG0007701
OG0007703
OG0007713
OG0007727
OG0007729
OG0007730
OG0007734
OG0007737
OG0007778
OG0007784
OG0007793
OG0007804
OG0007809
OG0007817
OG0007867
OG0007868
OG0007873
OG0007882
OG0007900
OG0007907
OG0007909
OG0007919
OG0007927
OG0007938
OG0007941
OG0007973
OG0007986
OG0007988
OG0007990
OG0007995
OG0007996
OG0008005
OG0008008
OG0008011
OG0008035
OG0008056
OG0008066
OG0008069
OG0008073
OG0008074
OG0008087
OG0008093
OG0008094
OG0008100
OG0008102
OG0008106
OG0008128
OG0008137
OG0008145
OG0008153
OG0008156
OG0008157
OG0008169
OG0008170
OG0008176
OG0008179
OG0008181
OG0008188
OG0008196
OG0008202
OG0008229
OG0008235
OG0008249
OG0008251
OG0008256
OG0008263
OG0008267
OG0008281
OG0008282
OG0008284
OG0008295
OG0008299
OG0008301
OG0008302
OG0008304
OG0008330
OG0008343
OG0008344
OG0008345
OG0008346
OG0008359
OG0008386
OG0008388
OG0008401
OG0008404
OG0008449
OG0008452
OG0008453
OG0008464
OG0008477
OG0008478
OG0008480
OG0008486
OG0008491
OG0008534
OG0008542
OG0008544
OG0008546
OG0008548
OG0008562
OG0008564
OG0008565
OG0008569
OG0008571
OG0008573
OG0008577
OG0008584
OG0008592
OG0008593
OG0008672
OG0008676
OG0008678
OG0008681
OG0008690
OG0008692
OG0008695
OG0008700
OG0008701
OG0008703
OG0008705
OG0008755
OG0008758
OG0008780
OG0008781
OG0008782
OG0008784
OG0008785
OG0008786
OG0008796
OG0008808
OG0008810
OG0008811
OG0008817
OG0008876
OG0008877
OG0008882
OG0008883
OG0008885
OG0008893
OG0008896
OG0008911
OG0008912
OG0008914
OG0008916
OG0008922
OG0008924
OG0008929
OG0008932
OG0008938
OG0008939
OG0008940
OG0008942
OG0008945
OG0008949
OG0008952
OG0009019
OG0009022
OG0009024
OG0009030
OG0009044
OG0009045
OG0009048
OG0009051
OG0009053
OG0009054
OG0009059
OG0009062
OG0009068
OG0009073
OG0009079
OG0009084
OG0009087
OG0009091
OG0009095
OG0009097
OG0009159
OG0009168
OG0009169
OG0009171
OG0009173
OG0009175
OG0009199
OG0009200
OG0009202
OG0009221
OG0009223
OG0009224
OG0009225
OG0009229
OG0009233
OG0009236
OG0009239
OG0009242
OG0009243
OG0009245
OG0009249
OG0009252
OG0009253
OG0009255
OG0009258
OG0009264
OG0009265
OG0009272
OG0009343
OG0009347
OG0009355
OG0009357
OG0009362
OG0009365
OG0009370
OG0009371
OG0009391
OG0009392
OG0009394
OG0009395
OG0009396
OG0009399
OG0009401
OG0009403
OG0009404
OG0009405
OG0009406
OG0009411
OG0009414
OG0009416
OG0009417
OG0009418
OG0009419
OG0009420
OG0009427
OG0009428
OG0009431
OG0009432
OG0009433
OG0009434
OG0009435
OG0009436
OG0009437
OG0009438
OG0009440
OG0009442
OG0009447
OG0009448
OG0009450
OG0009451
OG0009452
OG0009454
OG0009455
OG0009457
OG0009541
OG0009563
OG0009573
OG0009580
OG0009583
OG0009584
OG0009586
OG0009587
OG0009594
OG0009596
OG0009598
OG0009624
OG0009625
OG0009628
OG0009629
OG0009631
OG0009632
OG0009635
OG0009636
OG0009640
OG0009641
OG0009644
OG0009646
OG0009651
OG0009652
OG0009655
OG0009656
OG0009658
OG0009660
OG0009661
OG0009663
OG0009666
OG0009667
OG0009672
OG0009674
OG0009675
OG0009681
OG0009682
OG0009683
OG0009773
OG0009774
OG0009777
OG0009778
OG0009780
OG0009782
OG0009783
OG0009784
OG0009785
OG0009794
OG0009843
OG0009846
OG0009849
OG0009850
OG0009851
OG0009852
OG0009853
OG0009854
OG0009855
OG0009856
OG0009857
OG0009858
OG0009859
OG0009860
OG0009861
OG0009863
OG0009864
OG0009865
OG0009866
OG0009873
OG0009877
OG0009878
OG0009881
OG0009882
OG0009883
OG0009884
OG0009885
OG0009997
OG0009998
OG0010002
OG0010003
OG0010005
OG0010009
OG0010014
OG0010020
OG0010022
OG0010027
OG0010030
OG0010066
OG0010068
OG0010071
OG0010072
OG0010074
OG0010077
OG0010080
OG0010081
OG0010083
OG0010084
OG0010087
OG0010091
OG0010092
OG0010093
OG0010094
OG0010096
OG0010097
OG0010099
OG0010100
OG0010148
OG0010224
OG0010225
OG0010226
OG0010229
OG0010232
OG0010234
OG0010235
OG0010236
OG0010237
OG0010239
OG0010245
OG0010247
OG0010249
OG0010252
OG0010255
OG0010259
OG0010260
OG0010262
OG0010263
OG0010264
OG0010266
OG0010267
OG0010268
OG0010269
OG0010271
OG0010326
OG0010329
OG0010333
OG0010334
OG0010344
OG0010346
OG0010350
OG0010355
OG0010540
OG0010542
OG0010544
OG0010549
OG0010551
OG0010560
OG0010561
OG0010565
OG0010566
OG0010567
OG0010570
OG0010571
OG0010572
OG0010573
OG0010574
OG0010575
OG0010576
OG0010577
OG0010578
OG0010579
OG0010581
OG0010582
OG0010583
OG0010584
OG0010585
OG0010586
OG0010588
OG0010590
OG0010591
OG0010592
OG0010596
OG0010597
OG0010599
OG0010600
OG0010603
OG0010604
OG0010606
OG0010608
OG0010610
OG0010612
OG0010615
OG0010616
OG0010617
OG0010697
OG0010699
OG0010701
OG0010702
OG0010703
OG0010707
OG0010708
OG0010709
OG0010712
OG0010715
OG0010716
OG0010717
OG0010719
OG0010723
OG0010726
OG0010730
OG0010734
OG0010736
OG0010737
OG0010740
OG0010885
OG0010922
OG0010928
OG0010930
OG0010936
OG0010937
OG0010940
OG0010941
OG0010946
OG0010952
OG0010954
OG0010958
OG0010963
OG0010964
OG0010965
OG0010967
OG0010970
OG0010971
OG0010972
OG0010974
OG0010975
OG0010979
OG0010983
OG0010985
OG0010986
OG0010987
OG0010992
OG0010996
OG0010997
OG0010998
OG0011007
OG0011011
OG0011116
OG0011123
OG0011132
OG0011142
OG0011148
OG0011149
OG0011150
OG0011152
OG0011156
OG0011394
OG0011395
OG0011403
OG0011408
OG0011415
OG0011416
OG0011419
OG0011420
OG0011423
OG0011425
OG0011430
OG0011432
OG0011435
OG0011447
OG0011449
OG0011454
OG0011456
OG0011457
OG0011458
OG0011460
OG0011468
OG0011469
OG0011631
OG0011650
OG0011656
OG0011657
OG0011658
OG0011659
OG0011660
OG0011666
OG0011938
OG0011939
OG0011950
OG0011961
OG0011962
OG0011985
OG0011998
OG0012004
OG0012010
OG0012028
OG0012043
OG0012047
OG0012071
OG0012078
OG0012087
OG0012088
OG0012093
OG0012099
OG0012107
OG0012114
OG0012272
OG0012338
OG0012343
OG0012346
OG0012360
OG0012366
OG0012384
OG0012385
OG0012386
OG0012764
OG0012773
OG0012776
OG0012782
OG0012787
OG0012799
OG0012806
OG0012818
OG0012847
OG0012919
OG0012972
OG0012986
OG0012987
OG0012990
OG0012992
OG0013004
OG0013017
OG0013423
OG0013432
OG0013440
OG0014029
OG0014089
OG0014211
OG0014214
OG0014215
OG0014276
OG0014281
OG0014285
