# Supplementary material for: Parallel and convergent genomic changes underlie independent subterranean colonization across beetles
Source: Nat Commun. 2023 Jun 29;14:3842. doi: 10.1038/s41467-023-39603-1 (PMC10310748; doi:10.1038/s41467-023-39603-1)
Supplement: Supplementary file 13 — Source Data [file 41467_2023_39603_MOESM13_ESM.zip › Source_Data_Figures_github/Source_data_2/Fig2c_venn_diagrams_GOenrichment_parallel_loss/Parallel_TRIBES_CONTRACTED_REVIGO_OK.txt]

GO:1905939	3.55E-4
GO:1905941	3.55E-4
GO:0001503	4.19E-4
GO:2000018	4.19E-4
GO:2000020	4.19E-4
GO:0021983	5.68E-3
GO:0050906	5.68E-3
GO:0035052	6.13E-3
GO:0060795	6.13E-3
GO:0010817	6.76E-3
GO:0046717	7.37E-3
GO:0048871	7.37E-3
GO:0071454	7.37E-3
GO:0050905	7.42E-3
GO:0014016	8.17E-3
GO:0032526	8.17E-3
GO:0001710	8.61E-3
GO:0007173	8.61E-3
GO:0007365	8.61E-3
GO:0007384	8.61E-3
GO:0007418	8.61E-3
GO:0007600	8.61E-3
GO:0007618	8.61E-3
GO:0009581	8.61E-3
GO:0009582	8.61E-3
GO:0019935	8.61E-3
GO:0021854	8.61E-3
GO:0021872	8.61E-3
GO:0021879	8.61E-3
GO:0021984	8.61E-3
GO:0030282	8.61E-3
GO:0030903	8.61E-3
GO:0032330	8.61E-3
GO:0035107	8.61E-3
GO:0038127	8.61E-3
GO:0042060	8.61E-3
GO:0046692	8.61E-3
GO:0048469	8.61E-3
GO:0048645	8.61E-3
GO:0048736	8.61E-3
GO:0048863	8.61E-3
GO:0060479	8.61E-3
GO:0060487	8.61E-3
GO:0060581	8.61E-3
GO:0061213	8.61E-3
GO:0061217	8.61E-3
GO:0070482	8.61E-3
GO:0071695	8.61E-3
GO:0090189	8.61E-3
GO:0090190	8.61E-3
GO:1905332	8.61E-3
GO:2000243	8.61E-3
GO:0060428	8.64E-3
GO:0001763	8.74E-3
GO:0007320	8.74E-3
GO:0007538	8.74E-3
GO:0007586	8.74E-3
GO:0009416	8.74E-3
GO:0015718	8.9E-3
GO:0019932	9.11E-3
GO:0031016	9.15E-3
GO:0050908	9.58E-3
GO:0007601	9.82E-3
GO:0060441	9.82E-3
GO:0021536	0.0102
GO:0060433	0.0102
GO:0002052	0.0104
GO:0002062	0.0104
GO:0008015	0.0104
GO:0009612	0.0104
GO:0021761	0.0104
GO:0030856	0.0104
GO:0031214	0.0104
GO:0044057	0.0104
GO:0044060	0.0104
GO:0048286	0.0104
GO:0050953	0.0104
GO:0050954	0.0104
GO:0050962	0.0104
GO:0051216	0.0104
GO:0071300	0.0104
GO:0090184	0.0104
GO:0110148	0.0104
GO:0001709	0.0105
GO:0021700	0.0105
GO:0060534	0.0105
GO:1901654	0.0105
GO:2000736	0.0105
GO:0003013	0.0106
GO:0007620	0.0106
GO:0009611	0.0106
GO:0015711	0.0106
GO:0019100	0.0106
GO:0019953	0.0106
GO:0035054	0.0106
GO:0045668	0.0106
GO:0051283	0.0106
GO:0090183	0.0106
GO:0003007	0.0107
GO:0046903	0.0107
GO:1901655	0.0107
GO:0035270	0.0111
GO:0007366	0.0112
GO:0009628	0.0112
GO:0048609	0.0116
GO:0040012	0.0118
GO:0048598	0.0118
GO:0061035	0.0118
GO:0002696	0.0119
GO:0007369	0.0119
GO:0007469	0.0119
GO:0009314	0.0119
GO:0009996	0.0119
GO:0021884	0.0119
GO:0030857	0.0119
GO:0030858	0.0119
GO:0032504	0.0119
GO:0035051	0.0119
GO:0035108	0.0119
GO:0035292	0.0119
GO:0042048	0.0119
GO:0044703	0.0119
GO:0046676	0.0119
GO:0048333	0.0119
GO:0048337	0.0119
GO:0050867	0.0119
GO:0051606	0.0119
GO:0060438	0.0119
GO:0060688	0.0119
GO:0071214	0.0119
GO:0104004	0.0119
GO:1905772	0.0119
GO:1905904	0.0119
GO:2000179	0.0119
GO:0050878	0.0121
GO:0010160	0.0123
GO:0035017	0.0125
GO:0001101	0.0128
GO:0001704	0.0128
GO:0002566	0.0128
GO:0007378	0.0128
GO:0008377	0.0128
GO:0016446	0.0128
GO:0030279	0.0128
GO:0046887	0.0128
GO:0060425	0.0128
GO:0072338	0.0128
GO:2000648	0.0128
GO:0001501	0.013
GO:0034059	0.013
GO:2001185	0.013
GO:0070372	0.0132
GO:0003008	0.0134
GO:0006820	0.0134
GO:0009410	0.0134
GO:0010038	0.0134
GO:0015908	0.0134
GO:0030324	0.0134
GO:2000194	0.0134
GO:0009411	0.0136
GO:0030323	0.0139
GO:0007507	0.014
GO:0010224	0.0142
GO:0030334	0.0142
GO:0001666	0.0143
GO:0001706	0.0143
GO:0003073	0.0143
GO:0006508	0.0143
GO:0046685	0.0143
GO:0048806	0.0143
GO:0051924	0.0143
GO:0061448	0.0143
GO:0002643	0.0146
GO:0010454	0.0147
GO:0048665	0.015
GO:0001703	0.0158
GO:0009914	0.0158
GO:0010004	0.0158
GO:0036293	0.0158
GO:2000145	0.0158
GO:0007162	0.0159
GO:0007486	0.0159
GO:0032332	0.0159
GO:0035330	0.0159
GO:0048865	0.0159
GO:0060173	0.0159
GO:0072337	0.0159
GO:0008306	0.016
GO:0043269	0.016
GO:0048732	0.016
GO:0072189	0.0166
GO:0010632	0.0168
GO:0010720	0.0172
GO:0045596	0.0172
GO:0045639	0.0172
GO:0042473	0.0173
GO:0055083	0.0173
GO:0048663	0.0175
GO:0007423	0.0177
GO:0050796	0.0177
GO:2000241	0.0177
GO:0050877	0.0178
GO:0007617	0.0179
GO:0090399	0.0179
GO:0015849	0.018
GO:0019933	0.018
GO:0046942	0.018
GO:1902533	0.018
GO:0001947	0.0181
GO:0007380	0.0184
GO:0007635	0.0184
GO:2000382	0.0184
GO:0006816	0.0199
GO:0007417	0.0201
GO:0044706	0.0201
GO:1903522	0.0201
GO:0007377	0.0203
GO:0043270	0.0204
GO:0090278	0.0205
GO:0032331	0.0212
GO:0060602	0.0212
GO:0097305	0.0212
GO:0022414	0.0216
GO:0030001	0.0219
GO:0007542	0.022
GO:0042660	0.022
GO:0051270	0.022
GO:0060644	0.022
GO:0010721	0.0222
GO:0048754	0.0222
GO:0007605	0.0225
GO:0010001	0.0225
GO:0061037	0.0225
GO:0001894	0.0229
GO:0016311	0.0229
GO:0040019	0.0229
GO:0048013	0.0229
GO:0048859	0.0229
GO:0000003	0.0232
GO:0007530	0.0232
GO:0009584	0.0232
GO:0030238	0.0232
GO:0046677	0.0232
GO:0050709	0.0232
GO:0061327	0.0232
GO:0061371	0.0232
GO:0008344	0.0234
GO:0061138	0.0234
GO:0021953	0.0235
GO:0060749	0.0235
GO:0061377	0.0235
GO:0002063	0.0242
GO:0007169	0.0242
GO:0007463	0.0242
GO:0007501	0.0242
GO:0008355	0.0242
GO:0030539	0.0242
GO:0035019	0.0242
GO:0035272	0.0242
GO:0035290	0.0242
GO:0036032	0.0242
GO:0042335	0.0242
GO:0045466	0.0242
GO:0045679	0.0242
GO:0045680	0.0242
GO:0045747	0.0242
GO:0045785	0.0242
GO:0046888	0.0242
GO:0048054	0.0242
GO:0048872	0.0242
GO:0055080	0.0242
GO:0060517	0.0242
GO:0060767	0.0242
GO:0060784	0.0242
GO:0060945	0.0242
GO:0060959	0.0242
GO:0070198	0.0242
GO:0070384	0.0242
GO:0072359	0.0242
GO:0090300	0.0242
GO:0098771	0.0242
GO:0110057	0.0242
GO:0110059	0.0242
GO:1901529	0.0242
GO:1902026	0.0242
GO:1902027	0.0242
GO:1902161	0.0242
GO:1902692	0.0242
GO:1902941	0.0242
GO:1902943	0.0242
GO:1903797	0.0242
GO:1904444	0.0242
GO:1904446	0.0242
GO:0007438	0.0243
GO:0008217	0.0243
GO:0016447	0.0243
GO:0050678	0.0243
GO:0051282	0.0243
GO:0072273	0.0243
GO:0090276	0.0243
GO:0008593	0.0244
GO:0022407	0.0258
GO:0031101	0.0258
GO:0033003	0.0258
GO:0001654	0.0261
GO:0007015	0.0261
GO:0010959	0.0261
GO:0043583	0.0261
GO:0007444	0.0265
GO:0035214	0.0265
GO:0042661	0.0265
GO:0071354	0.0265
GO:1905770	0.0265
GO:1905902	0.0265
GO:0007632	0.0268
GO:0022612	0.0269
GO:0007492	0.027
GO:0048745	0.027
GO:0060911	0.027
GO:0042659	0.0272
GO:0046661	0.0275
GO:0090277	0.0275
GO:0015812	0.0276
GO:0044458	0.0276
GO:0003143	0.0281
GO:0001919	0.0284
GO:0002694	0.0284
GO:0007612	0.0284
GO:0010092	0.0284
GO:0019934	0.0284
GO:0042067	0.0284
GO:0097065	0.0284
GO:0098662	0.0284
GO:2000831	0.0284
GO:2001023	0.0284
GO:0003338	0.0288
GO:0048749	0.0288
GO:2000515	0.0288
GO:0010455	0.0297
GO:0021675	0.0297
GO:0032309	0.0297
GO:0035287	0.0297
GO:0045471	0.0297
GO:0045667	0.0297
GO:0061036	0.0297
GO:2000543	0.0297
GO:0098609	0.0299
GO:0031128	0.0301
GO:0042694	0.0301
GO:0032368	0.0302
GO:0035120	0.0302
GO:0050801	0.0302
GO:0050890	0.0302
GO:0070374	0.0302
GO:0016445	0.0307
GO:0035114	0.0307
GO:0043408	0.0307
GO:0060541	0.0307
GO:0070741	0.0307
GO:1903671	0.0307
GO:0030879	0.0308
GO:0003002	0.0311
GO:0021794	0.0311
GO:0042472	0.0311
GO:0045665	0.0311
GO:0002792	0.0312
GO:0045597	0.0312
GO:0001707	0.0315
GO:0001742	0.0315
GO:0016322	0.0315
GO:0034762	0.0315
GO:0048737	0.0315
GO:0051896	0.0315
GO:0071345	0.0315
GO:0048762	0.0318
GO:0055074	0.032
GO:0002053	0.0321
GO:0007482	0.0321
GO:0022408	0.0321
GO:0035216	0.0321
GO:0042592	0.0321
GO:0046533	0.0321
GO:0046883	0.0321
GO:0071715	0.0321
GO:0098660	0.0321
GO:1901571	0.0321
GO:2001024	0.0321
GO:0001754	0.0323
GO:0002683	0.0323
GO:0010453	0.0323
GO:0010647	0.0323
GO:0016360	0.0323
GO:0019098	0.0323
GO:0021560	0.0323
GO:0021571	0.0323
GO:0021598	0.0323
GO:0021599	0.0323
GO:0021754	0.0323
GO:0021954	0.0323
GO:0022600	0.0323
GO:0023056	0.0323
GO:0030540	0.0323
GO:0035314	0.0323
GO:0042063	0.0323
GO:0048332	0.0323
GO:0048592	0.0323
GO:0050865	0.0323
GO:0051145	0.0323
GO:0051240	0.0323
GO:0060322	0.0323
GO:0060532	0.0323
GO:0060562	0.0323
GO:0060876	0.0323
GO:0061145	0.0323
GO:0071707	0.0323
GO:0071834	0.0323
GO:0098655	0.0323
GO:1905460	0.0323
GO:0007400	0.0334
GO:0008277	0.0334
GO:0043370	0.0334
GO:0051093	0.0334
GO:0009583	0.0342
GO:0010524	0.0342
GO:0072507	0.0342
GO:2001238	0.0342
GO:1901362	0.0344
GO:0072091	0.0347
GO:0048087	0.0348
GO:0060290	0.0348
GO:0071560	0.0349
GO:0006812	0.035
GO:0010035	0.035
GO:0009636	0.0355
GO:0016486	0.0355
GO:0018993	0.0355
GO:0042551	0.0355
GO:0051251	0.0355
GO:0061333	0.0355
GO:0072210	0.0355
GO:0140448	0.0355
GO:0008052	0.0358
GO:1903707	0.0358
GO:1903708	0.0358
GO:0007350	0.0359
GO:0030326	0.0359
GO:0007519	0.0363
GO:0090103	0.0366
GO:1900273	0.0366
GO:0048545	0.0369
GO:0071559	0.0369
GO:0007465	0.0374
GO:0032570	0.0374
GO:0045776	0.0374
GO:0046636	0.0374
GO:0060582	0.0374
GO:2000514	0.0374
GO:0035295	0.0375
GO:0002377	0.0378
GO:0008284	0.0378
GO:0008584	0.0378
GO:0009953	0.0378
GO:0010002	0.0378
GO:0034097	0.0378
GO:0040003	0.0378
GO:0046546	0.0378
GO:1903010	0.0378
GO:2000027	0.0378
GO:0007167	0.0379
GO:0002252	0.0381
GO:0006661	0.0381
GO:0045229	0.0381
GO:0045465	0.0381
GO:0060123	0.0381
GO:0060348	0.0381
GO:1903037	0.0381
GO:0006464	0.0385
GO:0035113	0.0385
GO:0035332	0.0385
GO:0036211	0.0385
GO:0007568	0.0386
GO:0071482	0.0386
GO:0043410	0.0387
GO:0007412	0.0388
GO:0007540	0.0388
GO:0010033	0.0388
GO:0010596	0.0388
GO:0014019	0.0388
GO:0014822	0.0388
GO:0034764	0.0388
GO:0034772	0.0388
GO:0042471	0.0388
GO:0048369	0.0388
GO:0048370	0.0388
GO:0048371	0.0388
GO:0050708	0.0388
GO:0060014	0.0388
GO:0060461	0.0388
GO:0090299	0.0388
GO:0001932	0.039
GO:0009888	0.039
GO:0016056	0.039
GO:0022404	0.039
GO:0032212	0.039
GO:0042221	0.039
GO:0046530	0.039
GO:0051241	0.039
GO:0097164	0.039
GO:2000177	0.039
GO:0030278	0.0391
GO:0006470	0.0393
GO:0035050	0.0393
GO:0048934	0.0393
GO:0048935	0.0393
GO:0009950	0.0396
GO:0007389	0.0397
GO:0001934	0.0399
GO:0042693	0.0399
GO:0048562	0.0399
GO:1903532	0.0399
GO:1904358	0.0399
GO:0022409	0.04
GO:0042445	0.04
GO:0045165	0.0404
GO:0051898	0.0404
GO:0090596	0.0404
GO:0009887	0.0405
GO:0018992	0.0412
GO:0036092	0.0412
GO:0043009	0.0412
GO:0048584	0.0412
GO:0046148	0.0416
GO:0002562	0.042
GO:0042391	0.0422
GO:0046488	0.0422
GO:0051047	0.0422
GO:0046660	0.043
GO:0002064	0.0434
GO:0051224	0.0434
GO:0048513	0.0437
GO:0030111	0.044
GO:1905330	0.0441
GO:0001658	0.0445
GO:0045581	0.0445
GO:0072132	0.0445
GO:1900271	0.0445
GO:0033993	0.0447
GO:0002763	0.045
GO:0006274	0.045
GO:0006793	0.045
GO:0007168	0.045
GO:0007204	0.045
GO:0007362	0.045
GO:0007517	0.045
GO:0008346	0.045
GO:0010288	0.045
GO:0014017	0.045
GO:0016444	0.045
GO:0016485	0.045
GO:0019538	0.045
GO:0021563	0.045
GO:0021615	0.045
GO:0030534	0.045
GO:0030536	0.045
GO:0031494	0.045
GO:0033762	0.045
GO:0040026	0.045
GO:0045745	0.045
GO:0045770	0.045
GO:0048521	0.045
GO:0050973	0.045
GO:0060018	0.045
GO:0060638	0.045
GO:0061326	0.045
GO:0061374	0.045
GO:0061378	0.045
GO:0061379	0.045
GO:0061381	0.045
GO:0071170	0.045
GO:0071171	0.045
GO:0071236	0.045
GO:0071466	0.045
GO:0071515	0.045
GO:0071516	0.045
GO:0072034	0.045
GO:0090131	0.045
GO:0090325	0.045
GO:1904567	0.045
GO:1904568	0.045
GO:1904838	0.045
GO:1904840	0.045
GO:1904950	0.045
GO:2001225	0.045
GO:0007276	0.0451
GO:0003401	0.0458
GO:0006367	0.0458
GO:0006515	0.0458
GO:0035277	0.0458
GO:0051926	0.0458
GO:2000380	0.0458
GO:0060485	0.0461
GO:0002200	0.0463
GO:0009880	0.0463
GO:0042327	0.0463
GO:0050974	0.0463
GO:0071396	0.0463
GO:0002791	0.0464
GO:0007606	0.0465
GO:0034220	0.0465
GO:0070588	0.0465
GO:0061061	0.0466
GO:0043412	0.0467
GO:0072001	0.0468
GO:0001755	0.0476
GO:0003197	0.0476
GO:0010464	0.0476
GO:0042325	0.0476
GO:0046637	0.0476
GO:0048867	0.0476
GO:0050768	0.0476
GO:0032501	0.0477
GO:0043588	0.0478
GO:0002440	0.0479
GO:0015909	0.0479
GO:0019748	0.0479
GO:0035136	0.0479
GO:2000737	0.0479
GO:0065008	0.0482
GO:0048483	0.0486
GO:1903531	0.0486
GO:0035239	0.0487
GO:0001736	0.0489
GO:0072175	0.0489
GO:0000103	0.0492
GO:0002009	0.0492
GO:0003179	0.0492
GO:0007164	0.0492
GO:0007495	0.0492
GO:0008016	0.0492
GO:0019417	0.0492
GO:0019605	0.0492
GO:0021658	0.0492
GO:0030900	0.0492
GO:0034231	0.0492
GO:0042045	0.0492
GO:0042126	0.0492
GO:0042692	0.0492
GO:0043602	0.0492
GO:0045570	0.0492
GO:0045620	0.0492
GO:0046210	0.0492
GO:0046359	0.0492
GO:0048708	0.0492
GO:0048873	0.0492
GO:0050863	0.0492
GO:0060325	0.0492
GO:0060675	0.0492
GO:0071229	0.0492
GO:0071383	0.0492
GO:0071393	0.0492
GO:0072171	0.0492
GO:0072190	0.0492
GO:0090345	0.0492
GO:0090346	0.0492
GO:0090474	0.0492
GO:1900166	0.0492
GO:1900168	0.0492
GO:1901615	0.0492
GO:1902159	0.0492
GO:1902721	0.0492
GO:1903487	0.0492
GO:1903488	0.0492
GO:1903795	0.0492
GO:1904014	0.0492
GO:1905850	0.0492
GO:1990646	0.0492
GO:2000077	0.0492
GO:2000739	0.0492
GO:2000741	0.0492
GO:2001025	0.0492
GO:0009792	0.0494
GO:0055065	0.0494
GO:0001655	0.0498
GO:0007368	0.0498
GO:0007447	0.0498
GO:0048536	0.0498
GO:0007435	0.0501
GO:0050714	0.0501
GO:0009790	0.0502
GO:0010043	0.0503
GO:0010633	0.0503
GO:0043647	0.0503
GO:0051261	0.0503
GO:0061180	0.0503
GO:0001745	0.0504
GO:0010171	0.0504
GO:0007354	0.0508
GO:0007631	0.0508
GO:0009649	0.0508
GO:0030099	0.0508
GO:0050920	0.0508
GO:0070633	0.0508
GO:0090066	0.0508
GO:0032101	0.051
GO:0060284	0.051
GO:0055081	0.0512
GO:0009886	0.0513
GO:0010562	0.0513
GO:0045937	0.0513
GO:0051048	0.0513
GO:0045765	0.0516
GO:0032206	0.0518
GO:0001889	0.0525
GO:0006873	0.0525
GO:0007281	0.0525
GO:0007382	0.0525
GO:0007603	0.0525
GO:0008293	0.0525
GO:0008340	0.0525
GO:0010735	0.0525
GO:0010814	0.0525
GO:0010816	0.0525
GO:0014036	0.0525
GO:0015879	0.0525
GO:0021569	0.0525
GO:0021570	0.0525
GO:0021612	0.0525
GO:0030003	0.0525
GO:0030047	0.0525
GO:0030336	0.0525
GO:0031413	0.0525
GO:0032808	0.0525
GO:0032940	0.0525
GO:0033146	0.0525
GO:0033277	0.0525
GO:0034670	0.0525
GO:0034959	0.0525
GO:0035094	0.0525
GO:0035556	0.0525
GO:0042044	0.0525
GO:0042755	0.0525
GO:0045637	0.0525
GO:0048094	0.0525
GO:0048729	0.0525
GO:0051462	0.0525
GO:0051463	0.0525
GO:0051480	0.0525
GO:0060435	0.0525
GO:0060480	0.0525
GO:0060481	0.0525
GO:0061582	0.0525
GO:0070997	0.0525
GO:0071364	0.0525
GO:0072174	0.0525
GO:0072289	0.0525
GO:1902017	0.0525
GO:1902603	0.0525
GO:1903519	0.0525
GO:1903521	0.0525
GO:1903670	0.0525
GO:1905130	0.0525
GO:1905478	0.0525
GO:1905480	0.0525
GO:1902036	0.0532
GO:0008610	0.0544
GO:0140352	0.0547
GO:0007379	0.0549
GO:0043066	0.0549
GO:0070849	0.0549
GO:0048705	0.055
GO:0071363	0.055
GO:0009967	0.0552
GO:0061008	0.0553
GO:0006352	0.0555
GO:0007427	0.0555
GO:0007484	0.0555
GO:0032210	0.0555
GO:0035282	0.0555
GO:0070509	0.0555
GO:1905952	0.0555
GO:0009855	0.0557
GO:0002508	0.0558
GO:0002646	0.0558
GO:0002648	0.0558
GO:0002661	0.0558
GO:0002663	0.0558
GO:0002793	0.0558
GO:0002895	0.0558
GO:0002897	0.0558
GO:0002923	0.0558
GO:0002924	0.0558
GO:0003006	0.0558
GO:0006288	0.0558
GO:0006311	0.0558
GO:0006629	0.0558
GO:0007494	0.0558
GO:0009059	0.0558
GO:0009799	0.0558
GO:0010259	0.0558
GO:0015694	0.0558
GO:0015723	0.0558
GO:0015838	0.0558
GO:0018985	0.0558
GO:0021852	0.0558
GO:0030155	0.0558
GO:0030258	0.0558
GO:0030653	0.0558
GO:0030707	0.0558
GO:0031018	0.0558
GO:0035018	0.0558
GO:0035137	0.0558
GO:0035694	0.0558
GO:0042316	0.0558
GO:0042752	0.0558
GO:0043069	0.0558
GO:0043305	0.0558
GO:0046474	0.0558
GO:0046634	0.0558
GO:0048546	0.0558
GO:0048646	0.0558
GO:0050982	0.0558
GO:0051602	0.0558
GO:0060251	0.0558
GO:0060482	0.0558
GO:0060516	0.0558
GO:0060737	0.0558
GO:0061046	0.0558
GO:0070848	0.0558
GO:0071336	0.0558
GO:0072016	0.0558
GO:0140650	0.0558
GO:1901086	0.0558
GO:1901246	0.0558
GO:1901248	0.0558
GO:1903961	0.0558
GO:2000146	0.0558
GO:0008630	0.0559
GO:0019220	0.0559
GO:0048569	0.0559
GO:0051174	0.0559
GO:0031099	0.0563
GO:0001837	0.0568
GO:0014075	0.0568
GO:0030301	0.0568
GO:0031623	0.0568
GO:0072078	0.0568
GO:1903510	0.0568
GO:0006811	0.0569
GO:0006869	0.0569
GO:0007610	0.0569
GO:0051050	0.0569
GO:0060429	0.0569
GO:0006024	0.057
GO:0021545	0.057
GO:0051094	0.057
GO:0072088	0.057
GO:0007422	0.0571
GO:0060538	0.0571
GO:0003170	0.0576
GO:0001738	0.0578
GO:0002576	0.0578
GO:0002926	0.0578
GO:0006493	0.0578
GO:0006939	0.0578
GO:0007192	0.0578
GO:0007267	0.0578
GO:0009791	0.0578
GO:0009793	0.0578
GO:0010154	0.0578
GO:0014063	0.0578
GO:0035177	0.0578
GO:0035180	0.0578
GO:0035187	0.0578
GO:0035377	0.0578
GO:0036496	0.0578
GO:0042320	0.0578
GO:0042322	0.0578
GO:0045128	0.0578
GO:0046854	0.0578
GO:0048316	0.0578
GO:0048839	0.0578
GO:0050868	0.0578
GO:0051586	0.0578
GO:0051944	0.0578
GO:0060249	0.0578
GO:0060574	0.0578
GO:0072028	0.0578
GO:0110029	0.0578
GO:1900122	0.0578
GO:1905940	0.0578
GO:2000195	0.0578
GO:0002165	0.058
GO:0070887	0.0581
GO:0032922	0.0582
GO:0051954	0.0582
GO:0060079	0.0582
GO:0097435	0.0582
GO:1901342	0.0582
GO:0040014	0.0585
GO:0051961	0.0586
GO:1904356	0.0587
GO:0031497	0.0588
GO:0042303	0.0592
GO:0048878	0.0592
GO:0071478	0.0592
GO:1903038	0.0593
GO:0051604	0.0594
GO:0051271	0.0598
GO:0007626	0.0599
GO:0006334	0.06
GO:0007155	0.06
GO:0007431	0.06
GO:0055085	0.06
GO:0001708	0.0603
GO:0008542	0.0606
GO:0034765	0.0606
GO:0048636	0.0606
GO:0099565	0.0606
GO:0022610	0.0608
GO:0001757	0.0609
GO:0002507	0.0609
GO:0002635	0.0609
GO:0007381	0.0609
GO:0008543	0.0609
GO:0015722	0.0609
GO:0016579	0.0609
GO:0021568	0.0609
GO:0030198	0.0609
GO:0035053	0.0609
GO:0035148	0.0609
GO:0035822	0.0609
GO:0060119	0.0609
GO:0060324	0.0609
GO:0060386	0.0609
GO:0060458	0.0609
GO:0061094	0.0609
GO:0061096	0.0609
GO:0072191	0.0609
GO:0072193	0.0609
GO:0072307	0.0609
GO:0090138	0.0609
GO:0097553	0.0609
GO:1901490	0.0609
GO:1901492	0.0609
GO:1902436	0.0609
GO:1903828	0.0609
GO:1990637	0.0609
GO:2000561	0.0609
GO:2000562	0.0609
GO:0008345	0.0612
GO:0060323	0.0612
GO:0090102	0.0612
GO:0019438	0.0613
GO:0001649	0.0619
GO:0006950	0.0619
GO:0032370	0.0619
GO:0042440	0.0619
GO:0045017	0.0619
GO:0045638	0.0619
GO:0045664	0.0619
GO:0008654	0.062
GO:1901700	0.062
GO:0010470	0.0623
GO:0002066	0.0626
GO:0009725	0.0626
GO:0006066	0.063
GO:0040013	0.063
GO:0046834	0.063
GO:0098739	0.063
GO:0060491	0.0633
GO:0120032	0.0633
GO:0010522	0.0636
GO:0042733	0.0636
GO:0090257	0.0636
GO:0002684	0.0638
GO:0003415	0.0638
GO:0006260	0.0638
GO:0007195	0.0638
GO:0007420	0.0638
GO:0008365	0.0638
GO:0010332	0.0638
GO:0010908	0.0638
GO:0010909	0.0638
GO:0021769	0.0638
GO:0021855	0.0638
GO:0030513	0.0638
GO:0031401	0.0638
GO:0033629	0.0638
GO:0034230	0.0638
GO:0045187	0.0638
GO:0045666	0.0638
GO:0045786	0.0638
GO:0048015	0.0638
GO:0048844	0.0638
GO:0050787	0.0638
GO:0051229	0.0638
GO:0060349	0.0638
GO:0061837	0.0638
GO:0070213	0.0638
GO:0070407	0.0638
GO:0070646	0.0638
GO:0072197	0.0638
GO:1901532	0.0638
GO:1902730	0.0638
GO:1905435	0.0638
GO:1905437	0.0638
GO:2000573	0.0638
GO:2000832	0.0638
GO:2000847	0.0638
GO:2000850	0.0638
GO:0006023	0.0639
GO:0007367	0.0639
GO:0007569	0.0639
GO:1902531	0.0644
GO:0001657	0.0646
GO:0006333	0.0646
GO:0048070	0.0646
GO:0072163	0.0646
GO:0072164	0.0646
GO:0120305	0.0646
GO:0007611	0.0647
GO:0019221	0.0647
GO:0051249	0.0647
GO:0045055	0.0648
GO:0001823	0.0649
GO:0022029	0.0649
GO:0098656	0.0649
GO:0001751	0.0652
GO:0006641	0.0655
GO:0021885	0.0655
GO:0051784	0.0655
GO:0055082	0.0655
GO:0060402	0.0655
GO:0002682	0.0662
GO:0006650	0.0662
GO:0007628	0.0662
GO:0014032	0.0662
GO:0014034	0.0662
GO:0016525	0.0662
GO:0021982	0.0662
GO:0030502	0.0662
GO:0030855	0.0662
GO:0031399	0.0662
GO:0032493	0.0662
GO:0033152	0.0662
GO:0035015	0.0662
GO:0038124	0.0662
GO:0043376	0.0662
GO:0043378	0.0662
GO:0043473	0.0662
GO:0044267	0.0662
GO:0045852	0.0662
GO:0048017	0.0662
GO:0048212	0.0662
GO:0048568	0.0662
GO:0048709	0.0662
GO:0051260	0.0662
GO:0051454	0.0662
GO:0051584	0.0662
GO:0051590	0.0662
GO:0051940	0.0662
GO:0055095	0.0662
GO:0055096	0.0662
GO:0060160	0.0662
GO:0060341	0.0662
GO:0060426	0.0662
GO:0060993	0.0662
GO:0061668	0.0662
GO:0070212	0.0662
GO:0070339	0.0662
GO:0071220	0.0662
GO:0071221	0.0662
GO:0071260	0.0662
GO:0071724	0.0662
GO:0071726	0.0662
GO:0072080	0.0662
GO:0072139	0.0662
GO:0072173	0.0662
GO:0072282	0.0662
GO:0093001	0.0662
GO:0097070	0.0662
GO:0150024	0.0662
GO:1902106	0.0662
GO:1904980	0.0662
GO:2000332	0.0662
GO:2000334	0.0662
GO:2000849	0.0662
GO:2000870	0.0662
GO:2000872	0.0662
GO:2001187	0.0662
GO:0071773	0.0663
GO:0023052	0.0664
GO:0007088	0.0667
GO:0009605	0.0669
GO:0002027	0.067
GO:0007623	0.067
GO:0042246	0.067
GO:0051250	0.067
GO:0016192	0.0675
GO:0061063	0.0676
GO:0001816	0.0677
GO:0002318	0.0677
GO:0002887	0.0677
GO:0003413	0.0677
GO:0006685	0.0677
GO:0006797	0.0677
GO:0009597	0.0677
GO:0009954	0.0677
GO:0009997	0.0677
GO:0010520	0.0677
GO:0014031	0.0677
GO:0015705	0.0677
GO:0022412	0.0677
GO:0032024	0.0677
GO:0032611	0.0677
GO:0032612	0.0677
GO:0033004	0.0677
GO:0033007	0.0677
GO:0035163	0.0677
GO:0035165	0.0677
GO:0043301	0.0677
GO:0048260	0.0677
GO:0048852	0.0677
GO:0051096	0.0677
GO:0051966	0.0677
GO:0055062	0.0677
GO:0060174	0.0677
GO:0060548	0.0677
GO:0060764	0.0677
GO:0061030	0.0677
GO:0070391	0.0677
GO:0070508	0.0677
GO:0071223	0.0677
GO:0072505	0.0677
GO:0072506	0.0677
GO:0090659	0.0677
GO:1904491	0.0677
GO:2000044	0.0677
GO:2000564	0.0677
GO:0002011	0.0679
GO:0048566	0.0679
GO:0007548	0.0686
GO:0009653	0.0686
GO:0014015	0.0686
GO:0015918	0.0686
GO:0043414	0.0686
GO:2000181	0.0686
GO:0001942	0.0692
GO:0007589	0.0692
GO:0042749	0.0692
GO:0043666	0.0692
GO:0060828	0.0692
GO:0001656	0.0698
GO:0002065	0.0698
GO:0002074	0.0698
GO:0002679	0.0698
GO:0002695	0.0698
GO:0006290	0.0698
GO:0006887	0.0698
GO:0015697	0.0698
GO:0021610	0.0698
GO:0022405	0.0698
GO:0023061	0.0698
GO:0030644	0.0698
GO:0031427	0.0698
GO:0032609	0.0698
GO:0033686	0.0698
GO:0035211	0.0698
GO:0035376	0.0698
GO:0043502	0.0698
GO:0044281	0.0698
GO:0048071	0.0698
GO:0051103	0.0698
GO:0051351	0.0698
GO:0051892	0.0698
GO:0051928	0.0698
GO:0060078	0.0698
GO:0060158	0.0698
GO:0060449	0.0698
GO:0060484	0.0698
GO:0060535	0.0698
GO:0071772	0.0698
GO:0090364	0.0698
GO:0097720	0.0698
GO:0098773	0.0698
GO:0110118	0.0698
GO:1904627	0.0698
GO:1904628	0.0698
GO:1904743	0.0698
GO:1904978	0.0698
GO:1905852	0.0698
GO:0007588	0.0702
GO:0032204	0.0702
GO:0045732	0.0709
GO:0051017	0.0709
GO:1901137	0.0709
GO:0006664	0.0716
GO:0006836	0.0716
GO:0007156	0.0716
GO:0010876	0.0716
GO:0034644	0.0716
GO:0046532	0.0716
GO:1903509	0.0716
GO:0007385	0.0722
GO:0014033	0.0722
GO:0014877	0.0722
GO:0014894	0.0722
GO:0021555	0.0722
GO:0021561	0.0722
GO:0030388	0.0722
GO:0031129	0.0722
GO:0032910	0.0722
GO:0032916	0.0722
GO:0034502	0.0722
GO:0035810	0.0722
GO:0045088	0.0722
GO:0046449	0.0722
GO:0046881	0.0722
GO:0048304	0.0722
GO:0048582	0.0722
GO:0048644	0.0722
GO:0060296	0.0722
GO:0060401	0.0722
GO:0070327	0.0722
GO:0072309	0.0722
GO:0090472	0.0722
GO:0097254	0.0722
GO:0140052	0.0722
GO:1905910	0.0722
GO:2001213	0.0722
GO:0071702	0.0726
GO:0014706	0.0727
GO:0071495	0.0727
GO:0001752	0.073
GO:0002702	0.073
GO:0042633	0.073
GO:0048190	0.073
GO:0044344	0.0737
GO:0001822	0.0738
GO:0002164	0.0738
GO:0030036	0.0738
GO:0007154	0.0739
GO:0006874	0.0742
GO:0032870	0.0742
GO:0035215	0.0742
GO:0048477	0.0742
GO:0051223	0.0742
GO:0060021	0.0742
GO:0071774	0.0742
GO:1901343	0.0742
GO:0001959	0.0744
GO:0002664	0.0744
GO:0002667	0.0744
GO:0002713	0.0744
GO:0002890	0.0744
GO:0002911	0.0744
GO:0009812	0.0744
GO:0019395	0.0744
GO:0021534	0.0744
GO:0021604	0.0744
GO:0021924	0.0744
GO:0021930	0.0744
GO:0032259	0.0744
GO:0033684	0.0744
GO:0035815	0.0744
GO:0042220	0.0744
GO:0042706	0.0744
GO:0048608	0.0744
GO:0048755	0.0744
GO:0050769	0.0744
GO:0051230	0.0744
GO:0060081	0.0744
GO:0060446	0.0744
GO:0060907	0.0744
GO:0070543	0.0744
GO:0070940	0.0744
GO:0071492	0.0744
GO:0071503	0.0744
GO:0071504	0.0744
GO:0098884	0.0744
GO:0140029	0.0744
GO:0140239	0.0744
GO:1904742	0.0744
GO:1904907	0.0744
GO:1904908	0.0744
GO:0018205	0.0747
GO:0021537	0.0747
GO:0002761	0.0751
GO:0007498	0.0751
GO:0033555	0.0751
GO:0051289	0.0751
GO:0061458	0.0751
GO:0006665	0.0757
GO:0060537	0.0757
GO:0061572	0.0757
GO:0006915	0.0763
GO:0002645	0.0764
GO:0003100	0.0764
GO:0003340	0.0764
GO:0003420	0.0764
GO:0006810	0.0764
GO:0009308	0.0764
GO:0010159	0.0764
GO:0014062	0.0764
GO:0030194	0.0764
GO:0030432	0.0764
GO:0032278	0.0764
GO:0033143	0.0764
GO:0034197	0.0764
GO:0034440	0.0764
GO:0034767	0.0764
GO:0043062	0.0764
GO:0044106	0.0764
GO:0048302	0.0764
GO:0048542	0.0764
GO:0048731	0.0764
GO:0050870	0.0764
GO:0051095	0.0764
GO:0051582	0.0764
GO:0060192	0.0764
GO:0060319	0.0764
GO:0060509	0.0764
GO:0060563	0.0764
GO:0060736	0.0764
GO:0060759	0.0764
GO:0060840	0.0764
GO:0061081	0.0764
GO:0061476	0.0764
GO:0071222	0.0764
GO:0071493	0.0764
GO:0072503	0.0764
GO:1900048	0.0764
GO:1902339	0.0764
GO:1902435	0.0764
GO:2000196	0.0764
GO:2000697	0.0764
GO:2000846	0.0764
GO:0006644	0.0766
GO:0007602	0.0766
GO:0007608	0.0766
GO:0051781	0.0766
GO:0050767	0.077
GO:0006582	0.0772
GO:0050866	0.0772
GO:0070201	0.0773
GO:0030203	0.0779
GO:0035220	0.0779
GO:1901564	0.0779
GO:0007383	0.0781
GO:0007411	0.0781
GO:0008049	0.0781
GO:0014821	0.0781
GO:0030004	0.0781
GO:0032226	0.0781
GO:0033602	0.0781
GO:0034092	0.0781
GO:0034183	0.0781
GO:0035502	0.0781
GO:0046552	0.0781
GO:0046693	0.0781
GO:0048298	0.0781
GO:0055064	0.0781
GO:0060430	0.0781
GO:0071447	0.0781
GO:0072038	0.0781
GO:1902107	0.0781
GO:1905459	0.0781
GO:2000794	0.0781
GO:0072002	0.0783
GO:1903530	0.0788
GO:0032092	0.079
GO:0051783	0.079
GO:1903039	0.079
GO:0002376	0.0791
GO:0071347	0.0796
GO:0000041	0.0804
GO:0002920	0.0804
GO:0022603	0.0804
GO:0060560	0.0805
GO:0002003	0.0807
GO:0006354	0.0807
GO:0006366	0.0807
GO:0006368	0.0807
GO:0006638	0.0807
GO:0006639	0.0807
GO:0006796	0.0807
GO:0007450	0.0807
GO:0007560	0.0807
GO:0008354	0.0807
GO:0010744	0.0807
GO:0010813	0.0807
GO:0010886	0.0807
GO:0010927	0.0807
GO:0019751	0.0807
GO:0030213	0.0807
GO:0030853	0.0807
GO:0032507	0.0807
GO:0035074	0.0807
GO:0035622	0.0807
GO:0035634	0.0807
GO:0035983	0.0807
GO:0035984	0.0807
GO:0039022	0.0807
GO:0050777	0.0807
GO:0051179	0.0807
GO:0060020	0.0807
GO:0060113	0.0807
GO:0060271	0.0807
GO:0060756	0.0807
GO:0061113	0.0807
GO:0061622	0.0807
GO:0071219	0.0807
GO:0071310	0.0807
GO:0072092	0.0807
GO:0090673	0.0807
GO:0097485	0.0807
GO:0097694	0.0807
GO:1904528	0.0807
GO:1904882	0.0807
GO:1904884	0.0807
GO:0090087	0.0808
GO:0035304	0.0812
GO:0072009	0.0812
GO:0007442	0.0819
GO:0035265	0.0819
GO:0045595	0.0819
GO:0048563	0.0819
GO:0050680	0.0819
GO:0002634	0.0822
GO:0003339	0.0822
GO:0006468	0.0822
GO:0006833	0.0822
GO:0007198	0.0822
GO:0014870	0.0822
GO:0018022	0.0822
GO:0030002	0.0822
GO:0030320	0.0822
GO:0030854	0.0822
GO:0030910	0.0822
GO:0034036	0.0822
GO:0035809	0.0822
GO:0043570	0.0822
GO:0046642	0.0822
GO:0048535	0.0822
GO:0050428	0.0822
GO:0051952	0.0822
GO:0051964	0.0822
GO:0055067	0.0822
GO:0060235	0.0822
GO:0060463	0.0822
GO:0060677	0.0822
GO:0071699	0.0822
GO:0072093	0.0822
GO:0072170	0.0822
GO:0072234	0.0822
GO:1903108	0.0822
GO:1990000	0.0822
GO:0046486	0.0824
GO:0001756	0.0825
GO:0002168	0.0825
GO:0006805	0.0825
GO:0051046	0.0825
GO:0061525	0.0825
GO:0007613	0.0826
GO:0006865	0.083
GO:0019827	0.083
GO:0051592	0.083
GO:1903169	0.083
GO:0045995	0.0832
GO:0048813	0.0832
GO:0098727	0.0835
GO:0048534	0.0838
GO:0010935	0.0839
GO:0019626	0.0839
GO:0030321	0.0839
GO:0032310	0.0839
GO:0032494	0.0839
GO:0034776	0.0839
GO:0040028	0.0839
GO:0042686	0.0839
GO:0046880	0.0839
GO:0048296	0.0839
GO:0048511	0.0839
GO:0072033	0.0839
GO:0097695	0.0839
GO:0099590	0.0839
GO:1900120	0.0839
GO:1905909	0.0839
GO:2000043	0.0839
GO:2001236	0.0842
GO:0044782	0.0843
GO:0051234	0.0849
GO:0003014	0.0857
GO:0030029	0.0857
GO:0035162	0.0857
GO:0043112	0.0857
GO:2000278	0.0857
GO:0042490	0.0862
GO:0048864	0.0862
GO:0097746	0.0862
GO:1905954	0.0862
GO:0002069	0.0863
GO:0003406	0.0863
GO:0006610	0.0863
GO:0006723	0.0863
GO:0006782	0.0863
GO:0006790	0.0863
GO:0007292	0.0863
GO:0007348	0.0863
GO:0007425	0.0863
GO:0016344	0.0863
GO:0030070	0.0863
GO:0034392	0.0863
GO:0034773	0.0863
GO:0035157	0.0863
GO:0042059	0.0863
GO:0045580	0.0863
GO:0046672	0.0863
GO:0046956	0.0863
GO:0048149	0.0863
GO:0050820	0.0863
GO:0050910	0.0863
GO:0052128	0.0863
GO:0060017	0.0863
GO:0061140	0.0863
GO:0070669	0.0863
GO:0071352	0.0863
GO:0071698	0.0863
GO:0120251	0.0863
GO:0140353	0.0863
GO:1900227	0.0863
GO:1901185	0.0863
GO:1905607	0.0863
GO:2000383	0.0863
GO:2000384	0.0863
GO:0030537	0.0866
GO:0043271	0.0866
GO:0044255	0.0867
GO:0051962	0.0867
GO:0005576	0.0869
GO:0005615	0.0869
GO:0031253	0.0869
GO:0060170	0.0869
GO:0000723	0.0881
GO:0001775	0.0881
GO:0002520	0.0881
GO:0010885	0.0881
GO:0010944	0.0881
GO:0021830	0.0881
GO:0021853	0.0881
GO:0030210	0.0881
GO:0035188	0.0881
GO:0035213	0.0881
GO:0035283	0.0881
GO:0035284	0.0881
GO:0035813	0.0881
GO:0042691	0.0881
GO:0042908	0.0881
GO:0044087	0.0881
GO:0045464	0.0881
GO:0045612	0.0881
GO:0048728	0.0881
GO:0051923	0.0881
GO:0061026	0.0881
GO:0061373	0.0881
GO:1904936	0.0881
GO:2000138	0.0881
GO:2001054	0.0881
GO:0045214	0.0883
GO:0050805	0.0883
GO:0051222	0.0888
GO:1901360	0.0889
GO:0008544	0.0896
GO:0001502	0.0904
GO:0001921	0.0904
GO:0002283	0.0904
GO:0003356	0.0904
GO:0006287	0.0904
GO:0006975	0.0904
GO:0006983	0.0904
GO:0007500	0.0904
GO:0007591	0.0904
GO:0010624	0.0904
GO:0010626	0.0904
GO:0014854	0.0904
GO:0014874	0.0904
GO:0016191	0.0904
GO:0019233	0.0904
GO:0032200	0.0904
GO:0032276	0.0904
GO:0034091	0.0904
GO:0034182	0.0904
GO:0035310	0.0904
GO:0036066	0.0904
GO:0042119	0.0904
GO:0043312	0.0904
GO:0043558	0.0904
GO:0045730	0.0904
GO:0048565	0.0904
GO:0050847	0.0904
GO:0050957	0.0904
GO:0051967	0.0904
GO:0060221	0.0904
GO:0060462	0.0904
GO:0071216	0.0904
GO:0071418	0.0904
GO:0072217	0.0904
GO:0072318	0.0904
GO:0098664	0.0904
GO:1900076	0.0904
GO:1902337	0.0904
GO:1903706	0.0904
GO:1905809	0.0904
GO:2000381	0.0904
GO:0071805	0.0907
GO:0051146	0.0909
GO:0036230	0.0913
GO:0050900	0.0914
GO:0001991	0.0916
GO:0002002	0.0916
GO:0002446	0.0916
GO:0010248	0.0916
GO:0016185	0.0916
GO:0019101	0.0916
GO:0033005	0.0916
GO:0035725	0.0916
GO:0043299	0.0916
GO:0046501	0.0916
GO:0048011	0.0916
GO:0048664	0.0916
GO:0048866	0.0916
GO:0060056	0.0916
GO:0060295	0.0916
GO:0070141	0.0916
GO:0072079	0.0916
GO:0098743	0.0916
GO:1901888	0.0916
GO:1902019	0.0916
GO:1902459	0.0916
GO:2000074	0.0916
GO:0010634	0.0917
GO:0019725	0.0918
GO:0050795	0.0918
GO:0003018	0.0924
GO:0034728	0.0924
GO:0070555	0.0924
GO:0008361	0.0929
GO:0007619	0.093
GO:0070647	0.093
GO:1904951	0.0932
GO:0003337	0.0935
GO:0007621	0.0935
GO:0009266	0.0935
GO:0015850	0.0935
GO:0021603	0.0935
GO:0021783	0.0935
GO:0031573	0.0935
GO:0051960	0.0935
GO:0060073	0.0935
GO:0060304	0.0935
GO:0060456	0.0935
GO:0061009	0.0935
GO:0061034	0.0935
GO:0070262	0.0935
GO:1901386	0.0935
GO:2000289	0.0935
GO:0002444	0.0936
GO:0007219	0.0936
GO:0060179	0.0936
GO:0061053	0.0936
GO:0035222	0.0942
GO:0007010	0.0943
GO:0030335	0.0943
GO:0055123	0.0943
GO:0002275	0.0946
GO:0006266	0.0957
GO:0006577	0.0957
GO:0009437	0.0957
GO:0010044	0.0957
GO:0010594	0.0957
GO:0010815	0.0957
GO:0015732	0.0957
GO:0016358	0.0957
GO:0019236	0.0957
GO:0030916	0.0957
GO:0033194	0.0957
GO:0035626	0.0957
GO:0048098	0.0957
GO:0048486	0.0957
GO:0050855	0.0957
GO:0060729	0.0957
GO:0072006	0.0957
GO:0072182	0.0957
GO:0090031	0.0957
GO:0099566	0.0957
GO:1901044	0.0957
GO:1903011	0.0957
GO:2000121	0.0957
GO:0042178	0.0959
GO:0048707	0.0959
GO:0090100	0.0959
GO:2000147	0.0959
GO:0034645	0.0961
GO:0006935	0.0963
GO:0016331	0.0963
GO:0045746	0.0963
GO:0034612	0.0971
GO:0003188	0.0975
GO:0006335	0.0975
GO:0006875	0.0975
GO:0007630	0.0975
GO:0009968	0.0975
GO:0010359	0.0975
GO:0014051	0.0975
GO:0021548	0.0975
GO:0034723	0.0975
GO:0035170	0.0975
GO:0044271	0.0975
GO:0045619	0.0975
GO:0045647	0.0975
GO:0046670	0.0975
GO:0051591	0.0975
GO:0060125	0.0975
GO:0072319	0.0975
GO:1904355	0.0975
GO:0006813	0.0977
GO:0001701	0.0983
GO:0048259	0.0984
GO:0051489	0.0984
GO:0140056	0.0984
GO:1901889	0.0984
GO:0007186	0.0993
GO:0032787	0.0993
GO:0048638	0.0993
GO:0001553	0.0994
GO:0002274	0.0994
GO:0006814	0.0994
GO:0007084	0.0994
GO:0007194	0.0994
GO:0014013	0.0994
GO:0015721	0.0994
GO:0030220	0.0994
GO:0032770	0.0994
GO:0035261	0.0994
GO:0035263	0.0994
GO:0036344	0.0994
GO:0043497	0.0994
GO:0045002	0.0994
GO:0046640	0.0994
GO:0048060	0.0994
GO:0048368	0.0994
GO:0051890	0.0994
GO:0060159	0.0994
GO:0071630	0.0994
GO:0101024	0.0994
GO:1900225	0.0994
GO:1902630	0.0994
GO:1903650	0.0994
GO:1904810	0.0994
GO:2000035	0.0994
GO:2001053	0.0994
GO:0006952	0.0996
GO:0046330	0.0997
GO:0072073	0.0997
GO:0001976	0.101
GO:0002031	0.101
GO:0002700	0.101
GO:0006022	0.101
GO:0007424	0.101
GO:0012501	0.101
GO:0016202	0.101
GO:0021860	0.101
GO:0030042	0.101
GO:0030240	0.101
GO:0034641	0.101
GO:0034770	0.101
GO:0035073	0.101
GO:0035729	0.101
GO:0040018	0.101
GO:0042127	0.101
GO:0043059	0.101
GO:0046434	0.101
GO:0048384	0.101
GO:0051239	0.101
GO:0060088	0.101
GO:0060361	0.101
GO:0061687	0.101
GO:0070142	0.101
GO:0071636	0.101
GO:0072498	0.101
GO:0090051	0.101
GO:0090387	0.101
GO:1901861	0.101
GO:0007552	0.102
GO:0010921	0.102
GO:0034654	0.102
GO:0098742	0.102
GO:0002831	0.103
GO:0003146	0.103
GO:0006471	0.103
GO:0006910	0.103
GO:0007409	0.103
GO:0007480	0.103
GO:0008406	0.103
GO:0009719	0.103
GO:0010960	0.103
GO:0016540	0.103
GO:0021767	0.103
GO:0021826	0.103
GO:0021843	0.103
GO:0021894	0.103
GO:0022406	0.103
GO:0030277	0.103
GO:0034329	0.103
GO:0035296	0.103
GO:0042756	0.103
GO:0043517	0.103
GO:0045137	0.103
GO:0045542	0.103
GO:0045830	0.103
GO:0048706	0.103
GO:0050427	0.103
GO:0060215	0.103
GO:0060242	0.103
GO:0060245	0.103
GO:0070168	0.103
GO:0090022	0.103
GO:0090263	0.103
GO:0097306	0.103
GO:0106120	0.103
GO:0110150	0.103
GO:0120252	0.103
GO:1902018	0.103
GO:2000676	0.103
GO:0000077	0.104
GO:0002714	0.104
GO:0002891	0.104
GO:0006002	0.104
GO:0007210	0.104
GO:0007399	0.104
GO:0007539	0.104
GO:0009755	0.104
GO:0019722	0.104
GO:0021782	0.104
GO:0021859	0.104
GO:0021987	0.104
GO:0022416	0.104
GO:0030154	0.104
GO:0032270	0.104
GO:0032510	0.104
GO:0034035	0.104
GO:0034214	0.104
GO:0042981	0.104
GO:0043491	0.104
GO:0043619	0.104
GO:0045185	0.104
GO:0046209	0.104
GO:0048264	0.104
GO:0048468	0.104
GO:0048634	0.104
GO:0048639	0.104
GO:0048789	0.104
GO:0050679	0.104
GO:0070121	0.104
GO:0097327	0.104
GO:1904018	0.104
GO:1904526	0.104
GO:2001235	0.104
GO:0000122	0.105
GO:0002070	0.105
GO:0002443	0.105
GO:0002479	0.105
GO:0006479	0.105
GO:0007487	0.105
GO:0008213	0.105
GO:0015837	0.105
GO:0015870	0.105
GO:0016254	0.105
GO:0021510	0.105
GO:0021593	0.105
GO:0030667	0.105
GO:0030852	0.105
GO:0032743	0.105
GO:0036065	0.105
GO:0042789	0.105
GO:0043603	0.105
GO:0044093	0.105
GO:0045500	0.105
GO:0046459	0.105
GO:0048853	0.105
GO:0050482	0.105
GO:0050869	0.105
GO:0051100	0.105
GO:0070102	0.105
GO:0097193	0.105
GO:1901374	0.105
GO:1903963	0.105
GO:1990314	0.105
GO:0007338	0.106
GO:0007478	0.106
GO:0016319	0.106
GO:0120031	0.106
GO:0006351	0.107
GO:0008219	0.107
GO:0010646	0.107
GO:0010976	0.107
GO:0014029	0.107
GO:0030202	0.107
GO:0030239	0.107
GO:0031348	0.107
GO:0033148	0.107
GO:0033604	0.107
GO:0035155	0.107
GO:0035221	0.107
GO:0035224	0.107
GO:0042249	0.107
GO:0042321	0.107
GO:0042688	0.107
GO:0048240	0.107
GO:0051272	0.107
GO:0051651	0.107
GO:0060124	0.107
GO:0071600	0.107
GO:0071622	0.107
GO:0071705	0.107
GO:0072283	0.107
GO:0097659	0.107
GO:1901203	0.107
GO:1902065	0.107
GO:0000794	0.108
GO:0001659	0.108
GO:0001764	0.108
GO:0002204	0.108
GO:0002208	0.108
GO:0002366	0.108
GO:0002707	0.108
GO:0002820	0.108
GO:0002823	0.108
GO:0005887	0.108
GO:0006684	0.108
GO:0007506	0.108
GO:0007512	0.108
GO:0007634	0.108
GO:0008069	0.108
GO:0008283	0.108
GO:0009897	0.108
GO:0015701	0.108
GO:0016323	0.108
GO:0018958	0.108
GO:0021553	0.108
GO:0023051	0.108
GO:0030141	0.108
GO:0031226	0.108
GO:0031570	0.108
GO:0032774	0.108
GO:0035728	0.108
GO:0042953	0.108
GO:0043436	0.108
GO:0044249	0.108
GO:0044306	0.108
GO:0044539	0.108
GO:0044872	0.108
GO:0045117	0.108
GO:0045190	0.108
GO:0045662	0.108
GO:0045704	0.108
GO:0045705	0.108
GO:0046541	0.108
GO:0048869	0.108
GO:0050807	0.108
GO:0051225	0.108
GO:0060232	0.108
GO:0060292	0.108
GO:0060445	0.108
GO:0072077	0.108
GO:0090205	0.108
GO:0097381	0.108
GO:0098588	0.108
GO:0098801	0.108
GO:0140354	0.108
GO:2001057	0.108
GO:2001212	0.108
GO:0000706	0.109
GO:0002381	0.109
GO:0002699	0.109
GO:0006082	0.109
GO:0006643	0.109
GO:0006828	0.109
GO:0007052	0.109
GO:0007565	0.109
GO:0009798	0.109
GO:0015014	0.109
GO:0021546	0.109
GO:0022898	0.109
GO:0032241	0.109
GO:0032412	0.109
GO:0033085	0.109
GO:0034982	0.109
GO:0035288	0.109
GO:0042176	0.109
[truncated: 1,035 more rows]
