# Supplementary material for: Parallel and convergent genomic changes underlie independent subterranean colonization across beetles
Source: Nat Commun. 2023 Jun 29;14:3842. doi: 10.1038/s41467-023-39603-1 (PMC10310748; doi:10.1038/s41467-023-39603-1)
Supplement: Supplementary file 13 — Source Data [file 41467_2023_39603_MOESM13_ESM.zip › Source_Data_Figures_github/Source_data_3/Fig3/Bides_col_1_contracted_OGs.txt]

OG0000016
OG0000017
OG0000023
OG0000028
OG0000029
OG0000046
OG0000048
OG0000063
OG0000066
OG0000072
OG0000077
OG0000093
OG0000113
OG0000127
OG0000140
OG0000143
OG0000147
OG0000152
OG0000158
OG0000162
OG0000177
OG0000184
OG0000186
OG0000188
OG0000192
OG0000200
OG0000209
OG0000214
OG0000217
OG0000222
OG0000223
OG0000225
OG0000230
OG0000234
OG0000236
OG0000270
OG0000278
OG0000280
OG0000288
OG0000294
OG0000297
OG0000311
OG0000326
OG0000342
OG0000346
OG0000349
OG0000350
OG0000371
OG0000374
OG0000376
OG0000377
OG0000382
OG0000387
OG0000392
OG0000394
OG0000405
OG0000406
OG0000430
OG0000441
OG0000443
OG0000448
OG0000449
OG0000459
OG0000461
OG0000465
OG0000474
OG0000477
OG0000484
OG0000493
OG0000495
OG0000513
OG0000514
OG0000517
OG0000519
OG0000533
OG0000537
OG0000542
OG0000557
OG0000560
OG0000564
OG0000577
OG0000580
OG0000591
OG0000593
OG0000595
OG0000600
OG0000602
OG0000605
OG0000609
OG0000610
OG0000621
OG0000625
OG0000647
OG0000648
OG0000650
OG0000651
OG0000653
OG0000654
OG0000660
OG0000674
OG0000687
OG0000690
OG0000693
OG0000695
OG0000696
OG0000697
OG0000698
OG0000707
OG0000708
OG0000709
OG0000713
OG0000720
OG0000722
OG0000723
OG0000724
OG0000731
OG0000736
OG0000744
OG0000746
OG0000748
OG0000749
OG0000756
OG0000758
OG0000761
OG0000767
OG0000800
OG0000804
OG0000817
OG0000822
OG0000824
OG0000827
OG0000830
OG0000834
OG0000840
OG0000846
OG0000847
OG0000849
OG0000852
OG0000864
OG0000877
OG0000881
OG0000882
OG0000888
OG0000891
OG0000896
OG0000898
OG0000900
OG0000911
OG0000912
OG0000917
OG0000918
OG0000923
OG0000928
OG0000930
OG0000933
OG0000934
OG0000935
OG0000955
OG0000957
OG0000961
OG0000965
OG0000971
OG0000987
OG0000989
OG0000991
OG0000995
OG0000996
OG0001003
OG0001008
OG0001016
OG0001018
OG0001021
OG0001023
OG0001027
OG0001029
OG0001040
OG0001051
OG0001056
OG0001060
OG0001065
OG0001066
OG0001067
OG0001069
OG0001071
OG0001094
OG0001098
OG0001099
OG0001102
OG0001108
OG0001112
OG0001117
OG0001118
OG0001121
OG0001126
OG0001127
OG0001131
OG0001133
OG0001134
OG0001135
OG0001138
OG0001148
OG0001150
OG0001154
OG0001162
OG0001163
OG0001165
OG0001170
OG0001171
OG0001172
OG0001174
OG0001176
OG0001178
OG0001182
OG0001183
OG0001200
OG0001210
OG0001214
OG0001220
OG0001223
OG0001224
OG0001226
OG0001239
OG0001240
OG0001243
OG0001247
OG0001260
OG0001265
OG0001270
OG0001271
OG0001272
OG0001284
OG0001301
OG0001309
OG0001311
OG0001334
OG0001341
OG0001345
OG0001348
OG0001357
OG0001360
OG0001362
OG0001363
OG0001366
OG0001373
OG0001387
OG0001398
OG0001404
OG0001405
OG0001410
OG0001417
OG0001418
OG0001425
OG0001428
OG0001432
OG0001433
OG0001435
OG0001448
OG0001459
OG0001460
OG0001465
OG0001467
OG0001468
OG0001470
OG0001473
OG0001486
OG0001487
OG0001491
OG0001494
OG0001498
OG0001500
OG0001516
OG0001523
OG0001528
OG0001543
OG0001546
OG0001554
OG0001561
OG0001567
OG0001568
OG0001584
OG0001587
OG0001596
OG0001598
OG0001602
OG0001609
OG0001611
OG0001619
OG0001625
OG0001633
OG0001634
OG0001638
OG0001642
OG0001644
OG0001678
OG0001690
OG0001708
OG0001711
OG0001713
OG0001715
OG0001728
OG0001737
OG0001741
OG0001743
OG0001750
OG0001753
OG0001755
OG0001773
OG0001777
OG0001780
OG0001784
OG0001794
OG0001800
OG0001811
OG0001813
OG0001815
OG0001826
OG0001827
OG0001829
OG0001832
OG0001852
OG0001864
OG0001873
OG0001876
OG0001882
OG0001890
OG0001892
OG0001894
OG0001896
OG0001901
OG0001909
OG0001918
OG0001925
OG0001927
OG0001938
OG0001944
OG0001949
OG0001959
OG0001963
OG0001969
OG0001973
OG0001974
OG0001976
OG0001978
OG0001981
OG0001986
OG0002012
OG0002013
OG0002024
OG0002025
OG0002026
OG0002033
OG0002037
OG0002048
OG0002049
OG0002067
OG0002079
OG0002080
OG0002084
OG0002091
OG0002092
OG0002097
OG0002098
OG0002106
OG0002115
OG0002116
OG0002119
OG0002122
OG0002126
OG0002134
OG0002138
OG0002140
OG0002149
OG0002175
OG0002179
OG0002187
OG0002196
OG0002198
OG0002207
OG0002214
OG0002231
OG0002240
OG0002257
OG0002268
OG0002279
OG0002289
OG0002299
OG0002301
OG0002302
OG0002308
OG0002316
OG0002328
OG0002331
OG0002347
OG0002351
OG0002361
OG0002366
OG0002372
OG0002376
OG0002379
OG0002395
OG0002404
OG0002421
OG0002422
OG0002424
OG0002427
OG0002428
OG0002448
OG0002459
OG0002466
OG0002467
OG0002472
OG0002476
OG0002480
OG0002481
OG0002488
OG0002493
OG0002505
OG0002507
OG0002534
OG0002540
OG0002542
OG0002544
OG0002548
OG0002549
OG0002563
OG0002564
OG0002565
OG0002566
OG0002589
OG0002592
OG0002594
OG0002628
OG0002634
OG0002662
OG0002676
OG0002681
OG0002692
OG0002704
OG0002725
OG0002743
OG0002756
OG0002772
OG0002776
OG0002779
OG0002788
OG0002808
OG0002813
OG0002824
OG0002836
OG0002838
OG0002845
OG0002848
OG0002849
OG0002865
OG0002873
OG0002886
OG0002898
OG0002905
OG0002914
OG0002915
OG0002985
OG0002992
OG0002998
OG0003012
OG0003031
OG0003038
OG0003041
OG0003058
OG0003070
OG0003083
OG0003089
OG0003105
OG0003112
OG0003116
OG0003123
OG0003125
OG0003127
OG0003132
OG0003148
OG0003151
OG0003160
OG0003171
OG0003180
OG0003188
OG0003197
OG0003198
OG0003222
OG0003245
OG0003252
OG0003257
OG0003260
OG0003279
OG0003287
OG0003290
OG0003294
OG0003299
OG0003302
OG0003313
OG0003329
OG0003358
OG0003364
OG0003394
OG0003400
OG0003415
OG0003416
OG0003426
OG0003435
OG0003447
OG0003451
OG0003476
OG0003485
OG0003488
OG0003502
OG0003524
OG0003536
OG0003540
OG0003555
OG0003578
OG0003580
OG0003616
OG0003632
OG0003641
OG0003661
OG0003681
OG0003705
OG0003711
OG0003714
OG0003720
OG0003728
OG0003743
OG0003746
OG0003823
OG0003834
OG0003860
OG0003864
OG0003876
OG0003879
OG0003887
OG0003893
OG0003929
OG0004015
OG0004048
OG0004078
OG0004087
OG0004128
OG0004133
OG0004134
OG0004181
OG0004215
OG0004285
OG0004300
OG0004344
OG0004352
OG0004364
OG0004378
OG0004381
OG0004392
OG0004394
OG0004398
OG0004408
OG0004441
OG0004456
OG0004464
OG0004468
OG0004471
OG0004482
OG0004493
OG0004496
OG0004506
OG0004525
OG0004551
OG0004576
OG0004591
OG0004597
OG0004616
OG0004633
OG0004635
OG0004665
OG0004701
OG0004713
OG0004754
OG0004761
OG0004825
OG0004870
OG0004881
OG0004889
OG0004892
OG0004895
OG0004897
OG0004918
OG0004948
OG0004956
OG0004991
OG0005010
OG0005016
OG0005043
OG0005056
OG0005065
OG0005072
OG0005084
OG0005120
OG0005221
OG0005269
OG0005272
OG0005274
OG0005289
OG0005295
OG0005360
OG0005363
OG0005413
OG0005461
OG0005470
OG0005488
OG0005511
OG0005551
OG0005569
OG0005616
OG0005629
OG0005642
OG0005646
OG0005656
OG0005683
OG0005688
OG0005763
OG0005768
OG0005781
OG0005804
OG0005877
OG0005950
OG0006006
OG0006010
OG0006022
OG0006095
OG0006101
OG0006143
OG0006146
OG0006150
OG0006154
OG0006166
OG0006168
OG0006172
OG0006180
OG0006200
OG0006203
OG0006227
OG0006277
OG0006279
OG0006328
OG0006330
OG0006352
OG0006354
OG0006364
OG0006380
OG0006396
OG0006423
OG0006450
OG0006471
OG0006477
OG0006480
OG0006500
OG0006525
OG0006528
OG0006549
OG0006565
OG0006567
OG0006577
OG0006587
OG0006589
OG0006604
OG0006615
OG0006618
OG0006619
OG0006623
OG0006625
OG0006695
OG0006698
OG0006711
OG0006721
OG0006745
OG0006776
OG0006778
OG0006816
OG0006826
OG0006839
OG0006857
OG0006886
OG0006890
OG0006896
OG0006900
OG0006932
OG0006941
OG0006947
OG0006952
OG0006975
OG0007007
OG0007008
OG0007011
OG0007031
OG0007034
OG0007054
OG0007055
OG0007082
OG0007089
OG0007138
OG0007152
OG0007175
OG0007182
OG0007222
OG0007229
OG0007279
OG0007315
OG0007316
OG0007321
OG0007329
OG0007338
OG0007368
OG0007390
OG0007392
OG0007408
OG0007429
OG0007431
OG0007463
OG0007487
OG0007510
OG0007511
OG0007512
OG0007519
OG0007571
OG0007591
OG0007600
OG0007684
OG0007723
OG0007753
OG0007754
OG0007800
OG0007835
OG0007895
OG0007930
OG0007933
OG0007934
OG0007937
OG0007939
OG0007943
OG0008022
OG0008037
OG0008104
OG0008112
OG0008125
OG0008214
OG0008220
OG0008224
OG0008225
OG0008293
OG0008305
OG0008306
OG0008308
OG0008311
OG0008316
OG0008410
OG0008414
OG0008418
OG0008498
OG0008505
OG0008507
OG0008513
OG0008524
OG0008539
OG0008607
OG0008612
OG0008613
OG0008621
OG0008626
OG0008712
OG0008714
OG0008838
OG0008956
OG0008958
OG0008959
OG0008963
OG0008964
OG0008966
OG0008982
OG0008990
OG0009104
OG0009107
OG0009113
OG0009114
OG0009115
OG0009116
OG0009126
OG0009132
OG0009133
OG0009138
OG0009276
OG0009299
OG0009310
OG0009311
OG0009468
OG0009470
OG0009477
OG0009478
OG0009492
OG0009506
OG0009507
OG0009514
OG0009556
OG0009702
OG0009703
OG0009712
OG0009718
OG0009730
OG0009817
OG0009906
OG0009935
OG0009938
OG0010105
OG0010117
OG0010124
OG0010142
OG0010144
OG0010164
OG0010401
OG0010403
OG0010405
OG0010417
OG0010419
OG0010428
OG0010439
OG0010444
OG0010448
OG0010453
OG0010457
OG0010622
OG0010668
OG0010743
OG0010745
OG0010755
OG0010769
OG0010787
OG0011182
OG0011210
OG0011239
OG0011247
OG0011293
OG0011515
OG0011733
OG0011762
OG0011813
OG0011906
OG0012429
OG0012446
OG0012467
OG0012468
OG0012579
OG0013301
OG0013715
