# Supplementary material for: Parallel and convergent genomic changes underlie independent subterranean colonization across beetles
Source: Nat Commun. 2023 Jun 29;14:3842. doi: 10.1038/s41467-023-39603-1 (PMC10310748; doi:10.1038/s41467-023-39603-1)
Supplement: Supplementary file 13 — Source Data [file 41467_2023_39603_MOESM13_ESM.zip › Source_Data_Figures_github/Source_data_3/Fig3/Bides_col_1_expanded_OGs.txt]

OG0000003
OG0000004
OG0000005
OG0000006
OG0000008
OG0000009
OG0000010
OG0000011
OG0000012
OG0000014
OG0000018
OG0000019
OG0000020
OG0000021
OG0000022
OG0000024
OG0000025
OG0000026
OG0000027
OG0000030
OG0000031
OG0000032
OG0000033
OG0000034
OG0000036
OG0000037
OG0000039
OG0000040
OG0000041
OG0000042
OG0000043
OG0000044
OG0000045
OG0000047
OG0000049
OG0000050
OG0000051
OG0000052
OG0000053
OG0000054
OG0000055
OG0000058
OG0000059
OG0000061
OG0000062
OG0000064
OG0000065
OG0000067
OG0000068
OG0000070
OG0000071
OG0000073
OG0000074
OG0000075
OG0000076
OG0000078
OG0000079
OG0000080
OG0000081
OG0000082
OG0000083
OG0000084
OG0000086
OG0000087
OG0000088
OG0000090
OG0000091
OG0000092
OG0000094
OG0000095
OG0000096
OG0000097
OG0000098
OG0000100
OG0000101
OG0000102
OG0000103
OG0000104
OG0000105
OG0000106
OG0000107
OG0000108
OG0000109
OG0000110
OG0000111
OG0000114
OG0000115
OG0000116
OG0000118
OG0000119
OG0000121
OG0000122
OG0000123
OG0000124
OG0000125
OG0000126
OG0000129
OG0000130
OG0000131
OG0000132
OG0000133
OG0000135
OG0000136
OG0000137
OG0000138
OG0000139
OG0000141
OG0000142
OG0000145
OG0000146
OG0000150
OG0000151
OG0000153
OG0000154
OG0000155
OG0000156
OG0000157
OG0000159
OG0000160
OG0000161
OG0000163
OG0000166
OG0000167
OG0000168
OG0000169
OG0000171
OG0000172
OG0000175
OG0000176
OG0000182
OG0000185
OG0000187
OG0000191
OG0000195
OG0000197
OG0000198
OG0000199
OG0000202
OG0000204
OG0000206
OG0000208
OG0000210
OG0000211
OG0000212
OG0000215
OG0000216
OG0000218
OG0000219
OG0000224
OG0000227
OG0000228
OG0000229
OG0000235
OG0000237
OG0000239
OG0000240
OG0000242
OG0000244
OG0000245
OG0000250
OG0000252
OG0000255
OG0000258
OG0000259
OG0000260
OG0000262
OG0000264
OG0000268
OG0000271
OG0000272
OG0000273
OG0000274
OG0000276
OG0000277
OG0000281
OG0000282
OG0000283
OG0000284
OG0000286
OG0000287
OG0000292
OG0000293
OG0000295
OG0000296
OG0000298
OG0000299
OG0000300
OG0000302
OG0000306
OG0000307
OG0000310
OG0000315
OG0000317
OG0000318
OG0000319
OG0000322
OG0000323
OG0000324
OG0000327
OG0000332
OG0000335
OG0000337
OG0000339
OG0000341
OG0000343
OG0000347
OG0000348
OG0000353
OG0000354
OG0000355
OG0000357
OG0000358
OG0000360
OG0000361
OG0000363
OG0000365
OG0000366
OG0000367
OG0000368
OG0000369
OG0000370
OG0000372
OG0000373
OG0000375
OG0000378
OG0000379
OG0000380
OG0000381
OG0000384
OG0000385
OG0000386
OG0000388
OG0000393
OG0000396
OG0000398
OG0000399
OG0000403
OG0000404
OG0000409
OG0000410
OG0000412
OG0000413
OG0000416
OG0000419
OG0000421
OG0000423
OG0000426
OG0000429
OG0000432
OG0000438
OG0000440
OG0000442
OG0000445
OG0000446
OG0000447
OG0000450
OG0000453
OG0000454
OG0000456
OG0000457
OG0000458
OG0000460
OG0000462
OG0000466
OG0000467
OG0000468
OG0000471
OG0000473
OG0000475
OG0000482
OG0000483
OG0000488
OG0000489
OG0000490
OG0000491
OG0000497
OG0000499
OG0000500
OG0000501
OG0000502
OG0000503
OG0000505
OG0000507
OG0000508
OG0000509
OG0000511
OG0000512
OG0000523
OG0000525
OG0000526
OG0000530
OG0000532
OG0000536
OG0000538
OG0000540
OG0000541
OG0000544
OG0000547
OG0000548
OG0000554
OG0000556
OG0000558
OG0000561
OG0000565
OG0000568
OG0000569
OG0000572
OG0000576
OG0000583
OG0000584
OG0000585
OG0000586
OG0000587
OG0000588
OG0000589
OG0000603
OG0000604
OG0000606
OG0000607
OG0000611
OG0000612
OG0000613
OG0000614
OG0000615
OG0000617
OG0000618
OG0000622
OG0000629
OG0000630
OG0000631
OG0000633
OG0000638
OG0000639
OG0000641
OG0000643
OG0000646
OG0000649
OG0000652
OG0000655
OG0000656
OG0000657
OG0000658
OG0000661
OG0000662
OG0000664
OG0000665
OG0000667
OG0000668
OG0000669
OG0000670
OG0000671
OG0000672
OG0000675
OG0000676
OG0000679
OG0000684
OG0000691
OG0000692
OG0000700
OG0000704
OG0000705
OG0000706
OG0000711
OG0000712
OG0000715
OG0000716
OG0000717
OG0000718
OG0000719
OG0000725
OG0000726
OG0000730
OG0000732
OG0000733
OG0000739
OG0000741
OG0000747
OG0000750
OG0000752
OG0000753
OG0000755
OG0000760
OG0000762
OG0000764
OG0000766
OG0000768
OG0000773
OG0000774
OG0000778
OG0000781
OG0000782
OG0000786
OG0000788
OG0000791
OG0000793
OG0000794
OG0000799
OG0000801
OG0000803
OG0000806
OG0000808
OG0000810
OG0000811
OG0000814
OG0000815
OG0000826
OG0000829
OG0000831
OG0000835
OG0000838
OG0000843
OG0000844
OG0000853
OG0000854
OG0000860
OG0000863
OG0000869
OG0000875
OG0000876
OG0000878
OG0000880
OG0000883
OG0000884
OG0000885
OG0000887
OG0000892
OG0000903
OG0000904
OG0000905
OG0000907
OG0000908
OG0000910
OG0000914
OG0000915
OG0000916
OG0000925
OG0000926
OG0000931
OG0000939
OG0000943
OG0000944
OG0000945
OG0000946
OG0000948
OG0000951
OG0000952
OG0000953
OG0000956
OG0000958
OG0000959
OG0000960
OG0000963
OG0000967
OG0000969
OG0000970
OG0000972
OG0000973
OG0000977
OG0000978
OG0000980
OG0000981
OG0000982
OG0000983
OG0000984
OG0000988
OG0000994
OG0000999
OG0001004
OG0001005
OG0001006
OG0001010
OG0001012
OG0001017
OG0001019
OG0001025
OG0001026
OG0001028
OG0001030
OG0001031
OG0001032
OG0001035
OG0001036
OG0001037
OG0001039
OG0001041
OG0001043
OG0001044
OG0001045
OG0001047
OG0001052
OG0001055
OG0001058
OG0001061
OG0001062
OG0001064
OG0001076
OG0001077
OG0001078
OG0001079
OG0001080
OG0001081
OG0001084
OG0001088
OG0001090
OG0001092
OG0001093
OG0001095
OG0001096
OG0001104
OG0001106
OG0001110
OG0001111
OG0001115
OG0001119
OG0001120
OG0001122
OG0001124
OG0001129
OG0001130
OG0001136
OG0001142
OG0001143
OG0001153
OG0001155
OG0001156
OG0001158
OG0001159
OG0001167
OG0001173
OG0001175
OG0001177
OG0001179
OG0001181
OG0001184
OG0001187
OG0001188
OG0001189
OG0001190
OG0001195
OG0001205
OG0001206
OG0001207
OG0001209
OG0001212
OG0001221
OG0001225
OG0001234
OG0001238
OG0001241
OG0001244
OG0001246
OG0001248
OG0001250
OG0001252
OG0001253
OG0001257
OG0001262
OG0001266
OG0001269
OG0001274
OG0001276
OG0001277
OG0001278
OG0001279
OG0001282
OG0001288
OG0001291
OG0001292
OG0001294
OG0001295
OG0001296
OG0001298
OG0001299
OG0001300
OG0001302
OG0001306
OG0001312
OG0001315
OG0001318
OG0001320
OG0001321
OG0001322
OG0001323
OG0001325
OG0001327
OG0001328
OG0001330
OG0001331
OG0001344
OG0001347
OG0001350
OG0001353
OG0001355
OG0001358
OG0001361
OG0001367
OG0001368
OG0001369
OG0001370
OG0001375
OG0001381
OG0001382
OG0001385
OG0001388
OG0001389
OG0001391
OG0001392
OG0001393
OG0001394
OG0001396
OG0001402
OG0001403
OG0001406
OG0001407
OG0001411
OG0001416
OG0001419
OG0001420
OG0001424
OG0001431
OG0001436
OG0001440
OG0001444
OG0001447
OG0001455
OG0001456
OG0001461
OG0001463
OG0001474
OG0001475
OG0001477
OG0001485
OG0001495
OG0001496
OG0001499
OG0001502
OG0001503
OG0001505
OG0001507
OG0001508
OG0001509
OG0001511
OG0001514
OG0001518
OG0001532
OG0001533
OG0001535
OG0001536
OG0001544
OG0001545
OG0001547
OG0001549
OG0001551
OG0001553
OG0001557
OG0001558
OG0001559
OG0001560
OG0001562
OG0001563
OG0001565
OG0001566
OG0001569
OG0001571
OG0001572
OG0001578
OG0001579
OG0001580
OG0001582
OG0001583
OG0001586
OG0001588
OG0001594
OG0001595
OG0001597
OG0001600
OG0001603
OG0001605
OG0001607
OG0001610
OG0001614
OG0001615
OG0001621
OG0001628
OG0001630
OG0001632
OG0001635
OG0001637
OG0001640
OG0001648
OG0001652
OG0001655
OG0001657
OG0001658
OG0001661
OG0001662
OG0001668
OG0001669
OG0001671
OG0001674
OG0001679
OG0001681
OG0001683
OG0001684
OG0001688
OG0001689
OG0001691
OG0001694
OG0001695
OG0001700
OG0001704
OG0001705
OG0001710
OG0001712
OG0001714
OG0001716
OG0001719
OG0001721
OG0001727
OG0001732
OG0001745
OG0001758
OG0001761
OG0001764
OG0001767
OG0001768
OG0001769
OG0001770
OG0001775
OG0001778
OG0001779
OG0001785
OG0001790
OG0001799
OG0001802
OG0001805
OG0001806
OG0001807
OG0001819
OG0001820
OG0001833
OG0001837
OG0001843
OG0001845
OG0001847
OG0001848
OG0001850
OG0001851
OG0001854
OG0001856
OG0001863
OG0001867
OG0001872
OG0001877
OG0001881
OG0001883
OG0001884
OG0001886
OG0001887
OG0001891
OG0001902
OG0001904
OG0001906
OG0001914
OG0001915
OG0001916
OG0001926
OG0001929
OG0001930
OG0001931
OG0001932
OG0001935
OG0001941
OG0001942
OG0001943
OG0001945
OG0001947
OG0001950
OG0001953
OG0001955
OG0001965
OG0001966
OG0001967
OG0001972
OG0001977
OG0001980
OG0001983
OG0001985
OG0001987
OG0001988
OG0001989
OG0001990
OG0002006
OG0002009
OG0002014
OG0002016
OG0002020
OG0002034
OG0002035
OG0002039
OG0002041
OG0002053
OG0002056
OG0002060
OG0002062
OG0002070
OG0002073
OG0002077
OG0002078
OG0002100
OG0002101
OG0002104
OG0002105
OG0002109
OG0002113
OG0002124
OG0002131
OG0002135
OG0002136
OG0002139
OG0002143
OG0002144
OG0002150
OG0002157
OG0002159
OG0002162
OG0002163
OG0002167
OG0002168
OG0002169
OG0002172
OG0002176
OG0002180
OG0002183
OG0002185
OG0002188
OG0002189
OG0002200
OG0002201
OG0002202
OG0002203
OG0002218
OG0002220
OG0002225
OG0002227
OG0002229
OG0002232
OG0002235
OG0002238
OG0002239
OG0002242
OG0002251
OG0002252
OG0002258
OG0002260
OG0002261
OG0002262
OG0002263
OG0002265
OG0002266
OG0002267
OG0002273
OG0002281
OG0002282
OG0002283
OG0002285
OG0002287
OG0002292
OG0002296
OG0002298
OG0002304
OG0002309
OG0002310
OG0002312
OG0002314
OG0002318
OG0002319
OG0002324
OG0002326
OG0002329
OG0002332
OG0002334
OG0002336
OG0002339
OG0002340
OG0002348
OG0002352
OG0002353
OG0002356
OG0002357
OG0002358
OG0002362
OG0002367
OG0002368
OG0002370
OG0002377
OG0002378
OG0002381
OG0002383
OG0002384
OG0002397
OG0002399
OG0002403
OG0002411
OG0002414
OG0002415
OG0002417
OG0002431
OG0002434
OG0002456
OG0002463
OG0002479
OG0002483
OG0002484
OG0002490
OG0002491
OG0002496
OG0002498
OG0002499
OG0002500
OG0002502
OG0002503
OG0002506
OG0002525
OG0002539
OG0002560
OG0002568
OG0002571
OG0002574
OG0002578
OG0002586
OG0002588
OG0002604
OG0002610
OG0002611
OG0002614
OG0002617
OG0002619
OG0002621
OG0002622
OG0002626
OG0002630
OG0002641
OG0002649
OG0002650
OG0002660
OG0002661
OG0002670
OG0002672
OG0002673
OG0002678
OG0002687
OG0002705
OG0002718
OG0002722
OG0002727
OG0002729
OG0002731
OG0002732
OG0002733
OG0002736
OG0002740
OG0002741
OG0002742
OG0002746
OG0002747
OG0002748
OG0002749
OG0002751
OG0002762
OG0002763
OG0002766
OG0002775
OG0002783
OG0002786
OG0002791
OG0002793
OG0002814
OG0002817
OG0002819
OG0002821
OG0002829
OG0002837
OG0002844
OG0002852
OG0002854
OG0002858
OG0002859
OG0002864
OG0002867
OG0002868
OG0002877
OG0002879
OG0002883
OG0002888
OG0002893
OG0002896
OG0002908
OG0002912
OG0002918
OG0002920
OG0002922
OG0002929
OG0002935
OG0002937
OG0002942
OG0002944
OG0002945
OG0002947
OG0002955
OG0002956
OG0002960
OG0002962
OG0002965
OG0002966
OG0002969
OG0002978
OG0002980
OG0002988
OG0002990
OG0002996
OG0002997
OG0002999
OG0003002
OG0003014
OG0003016
OG0003017
OG0003024
OG0003027
OG0003030
OG0003045
OG0003054
OG0003057
OG0003059
OG0003074
OG0003075
OG0003076
OG0003080
OG0003095
OG0003101
OG0003103
OG0003114
OG0003142
OG0003144
OG0003150
OG0003152
OG0003155
OG0003156
OG0003158
OG0003162
OG0003173
OG0003175
OG0003179
OG0003181
OG0003195
OG0003196
OG0003199
OG0003200
OG0003203
OG0003211
OG0003212
OG0003214
OG0003219
OG0003223
OG0003225
OG0003230
OG0003232
OG0003236
OG0003237
OG0003247
OG0003248
OG0003255
OG0003265
OG0003267
OG0003272
OG0003277
OG0003280
OG0003283
OG0003301
OG0003312
OG0003322
OG0003326
OG0003328
OG0003337
OG0003343
OG0003346
OG0003347
OG0003350
OG0003369
OG0003373
OG0003384
OG0003385
OG0003387
OG0003390
OG0003397
OG0003408
OG0003409
OG0003414
OG0003417
OG0003419
OG0003420
OG0003428
OG0003429
OG0003434
OG0003445
OG0003448
OG0003454
OG0003455
OG0003463
OG0003465
OG0003467
OG0003471
OG0003493
OG0003494
OG0003496
OG0003498
OG0003501
OG0003507
OG0003508
OG0003515
OG0003517
OG0003519
OG0003528
OG0003560
OG0003561
OG0003566
OG0003569
OG0003573
OG0003582
OG0003585
OG0003587
OG0003588
OG0003591
OG0003592
OG0003594
OG0003605
OG0003610
OG0003611
OG0003619
OG0003625
OG0003629
OG0003630
OG0003642
OG0003653
OG0003656
OG0003664
OG0003665
OG0003667
OG0003669
OG0003692
OG0003695
OG0003716
OG0003721
OG0003724
OG0003725
OG0003733
OG0003734
OG0003750
OG0003752
OG0003756
OG0003761
OG0003769
OG0003771
OG0003776
OG0003784
OG0003791
OG0003792
OG0003798
OG0003807
OG0003810
OG0003820
OG0003821
OG0003839
OG0003851
OG0003852
OG0003868
OG0003874
OG0003889
OG0003890
OG0003897
OG0003898
OG0003899
OG0003911
OG0003914
OG0003915
OG0003921
OG0003923
OG0003936
OG0003938
OG0003944
OG0003952
OG0003959
OG0003965
OG0003971
OG0003973
OG0003974
OG0003977
OG0003982
OG0003988
OG0003989
OG0003994
OG0003999
OG0004008
OG0004014
OG0004021
OG0004024
OG0004026
OG0004041
OG0004044
OG0004057
OG0004066
OG0004085
OG0004086
OG0004092
OG0004098
OG0004106
OG0004112
OG0004115
OG0004119
OG0004135
OG0004139
OG0004145
OG0004152
OG0004170
OG0004171
OG0004185
OG0004187
OG0004196
OG0004199
OG0004208
OG0004213
OG0004221
OG0004223
OG0004224
OG0004225
OG0004240
OG0004244
OG0004254
OG0004283
OG0004298
OG0004305
OG0004311
OG0004315
OG0004321
OG0004327
OG0004339
OG0004345
OG0004348
OG0004358
OG0004361
OG0004387
OG0004393
OG0004409
OG0004415
OG0004416
OG0004420
OG0004424
OG0004425
OG0004431
OG0004438
OG0004451
OG0004485
OG0004492
OG0004494
OG0004497
OG0004498
OG0004505
OG0004508
OG0004512
OG0004522
OG0004523
OG0004528
OG0004533
OG0004537
OG0004540
OG0004542
OG0004543
OG0004545
OG0004552
OG0004562
OG0004566
OG0004578
OG0004581
OG0004582
OG0004596
OG0004613
OG0004618
OG0004626
OG0004632
OG0004646
OG0004667
OG0004670
OG0004679
OG0004692
OG0004695
OG0004702
OG0004706
OG0004710
OG0004715
OG0004719
OG0004729
OG0004738
OG0004741
OG0004770
OG0004800
OG0004805
OG0004808
OG0004813
OG0004823
OG0004829
OG0004835
OG0004844
OG0004855
OG0004856
OG0004872
OG0004882
OG0004896
OG0004910
OG0004911
OG0004912
OG0004914
OG0004916
OG0004926
OG0004944
OG0004952
OG0004953
OG0004959
OG0004962
OG0004969
OG0004975
OG0004978
OG0004988
OG0004993
OG0005019
OG0005024
OG0005025
OG0005039
OG0005041
OG0005045
OG0005054
OG0005055
OG0005086
OG0005091
OG0005092
OG0005093
OG0005115
OG0005127
OG0005136
OG0005137
OG0005156
OG0005157
OG0005164
OG0005173
OG0005179
OG0005190
OG0005209
OG0005227
OG0005236
OG0005237
OG0005238
OG0005247
OG0005248
OG0005251
OG0005257
OG0005259
OG0005261
OG0005279
OG0005283
OG0005310
OG0005315
OG0005317
OG0005322
OG0005328
OG0005348
OG0005350
OG0005357
OG0005364
OG0005367
OG0005377
OG0005387
OG0005388
OG0005389
OG0005395
OG0005406
OG0005437
OG0005448
OG0005449
OG0005458
OG0005467
OG0005469
OG0005476
OG0005480
OG0005487
OG0005514
OG0005516
OG0005529
OG0005536
OG0005545
OG0005555
OG0005568
OG0005570
OG0005571
OG0005579
OG0005581
OG0005582
OG0005583
OG0005584
OG0005651
OG0005658
OG0005660
OG0005672
OG0005673
OG0005682
OG0005685
OG0005692
OG0005700
OG0005701
OG0005707
OG0005711
OG0005723
OG0005728
OG0005730
OG0005740
OG0005741
OG0005746
OG0005757
OG0005770
OG0005771
OG0005775
OG0005785
OG0005795
OG0005797
OG0005808
OG0005825
OG0005828
OG0005832
OG0005836
OG0005841
OG0005842
OG0005850
OG0005860
OG0005866
OG0005890
OG0005892
OG0005893
OG0005896
OG0005915
OG0005958
OG0005968
OG0005969
OG0005986
OG0005989
OG0005995
OG0005996
OG0006007
OG0006018
OG0006019
OG0006024
OG0006025
OG0006032
OG0006034
OG0006038
OG0006040
OG0006041
OG0006045
OG0006047
OG0006050
OG0006052
OG0006056
OG0006058
OG0006060
OG0006082
OG0006092
OG0006097
OG0006109
OG0006110
OG0006112
OG0006117
OG0006119
OG0006120
OG0006121
OG0006122
OG0006127
OG0006129
OG0006132
OG0006136
OG0006137
OG0006155
OG0006158
OG0006159
OG0006177
OG0006192
OG0006196
OG0006199
OG0006209
OG0006220
OG0006226
OG0006229
OG0006230
OG0006233
OG0006246
OG0006249
OG0006260
OG0006264
OG0006286
OG0006288
OG0006311
OG0006313
OG0006315
OG0006321
OG0006323
OG0006329
OG0006333
OG0006339
OG0006343
OG0006344
OG0006349
OG0006355
OG0006359
OG0006361
OG0006367
OG0006369
OG0006374
OG0006376
OG0006389
OG0006393
OG0006402
OG0006415
OG0006429
OG0006431
OG0006436
OG0006449
OG0006451
OG0006460
OG0006463
OG0006468
OG0006474
OG0006490
OG0006493
OG0006499
OG0006507
OG0006523
OG0006547
OG0006551
OG0006581
OG0006583
OG0006594
OG0006602
OG0006606
OG0006627
OG0006632
OG0006643
OG0006644
OG0006661
OG0006669
OG0006675
OG0006682
OG0006685
OG0006697
OG0006699
OG0006702
OG0006717
OG0006719
OG0006768
OG0006779
OG0006783
OG0006794
OG0006795
OG0006811
OG0006821
OG0006824
OG0006827
OG0006828
OG0006845
OG0006850
OG0006860
OG0006862
OG0006868
OG0006870
OG0006873
OG0006874
OG0006875
OG0006876
OG0006880
OG0006901
OG0006907
OG0006908
OG0006910
OG0006915
OG0006930
OG0006934
OG0006936
OG0006940
OG0006946
OG0006950
OG0006953
OG0006958
OG0006961
OG0006966
OG0006970
OG0006978
OG0006989
OG0006995
OG0006997
OG0007003
OG0007010
OG0007023
OG0007029
OG0007030
OG0007036
OG0007039
OG0007040
OG0007041
OG0007045
OG0007051
OG0007058
OG0007062
OG0007072
OG0007074
OG0007075
OG0007084
OG0007086
OG0007096
OG0007098
OG0007103
OG0007111
OG0007112
OG0007114
OG0007116
OG0007125
OG0007134
OG0007136
OG0007144
OG0007147
OG0007149
OG0007150
OG0007151
OG0007155
OG0007156
OG0007158
OG0007159
OG0007160
OG0007169
OG0007170
OG0007172
OG0007176
OG0007181
OG0007183
OG0007191
OG0007195
OG0007197
OG0007203
OG0007213
OG0007217
OG0007226
OG0007230
OG0007231
OG0007233
OG0007234
OG0007235
OG0007242
OG0007243
OG0007245
OG0007252
OG0007259
OG0007263
OG0007264
OG0007268
OG0007271
OG0007274
OG0007278
OG0007280
OG0007286
OG0007287
OG0007289
OG0007291
OG0007292
OG0007303
OG0007308
OG0007317
OG0007325
OG0007326
OG0007327
OG0007328
OG0007334
OG0007343
OG0007344
OG0007345
OG0007361
OG0007363
OG0007365
OG0007369
OG0007375
OG0007380
OG0007381
OG0007385
OG0007386
OG0007387
OG0007395
OG0007396
OG0007399
OG0007403
OG0007405
OG0007411
OG0007412
OG0007417
OG0007422
OG0007423
OG0007425
OG0007426
OG0007428
OG0007430
OG0007443
OG0007448
OG0007450
OG0007457
OG0007461
OG0007471
OG0007472
OG0007474
OG0007475
OG0007477
OG0007478
OG0007481
OG0007482
OG0007486
OG0007489
OG0007494
OG0007498
OG0007501
OG0007506
OG0007513
OG0007514
OG0007518
OG0007525
OG0007529
OG0007532
OG0007534
OG0007535
OG0007545
OG0007552
OG0007553
OG0007555
OG0007558
OG0007562
OG0007563
OG0007564
OG0007566
OG0007572
OG0007576
OG0007583
OG0007589
OG0007597
OG0007603
OG0007607
OG0007608
OG0007610
OG0007611
OG0007614
OG0007616
OG0007617
OG0007620
OG0007621
OG0007622
OG0007623
OG0007630
OG0007638
OG0007640
OG0007648
OG0007651
OG0007656
OG0007669
OG0007672
OG0007675
OG0007678
OG0007680
OG0007686
OG0007688
OG0007689
OG0007690
OG0007691
OG0007693
OG0007703
OG0007704
OG0007707
OG0007708
OG0007711
OG0007712
OG0007718
OG0007727
OG0007739
OG0007752
OG0007758
OG0007765
OG0007767
OG0007768
OG0007770
OG0007781
OG0007782
OG0007787
OG0007789
OG0007799
OG0007811
OG0007815
OG0007816
OG0007817
OG0007818
OG0007819
OG0007822
OG0007832
OG0007836
OG0007841
OG0007845
OG0007846
OG0007848
OG0007849
OG0007850
OG0007857
OG0007858
OG0007860
OG0007862
OG0007869
OG0007873
OG0007881
OG0007883
OG0007885
OG0007889
OG0007899
OG0007901
OG0007902
OG0007909
OG0007914
OG0007917
OG0007919
OG0007924
OG0007929
OG0007936
OG0007938
OG0007940
OG0007944
OG0007948
OG0007949
OG0007951
OG0007953
OG0007955
OG0007956
OG0007958
OG0007959
OG0007969
OG0007979
OG0007981
OG0007983
OG0007995
OG0008002
OG0008006
OG0008011
OG0008012
OG0008013
OG0008015
OG0008016
OG0008020
OG0008028
OG0008030
OG0008032
OG0008033
OG0008034
OG0008036
OG0008046
OG0008047
OG0008048
OG0008052
OG0008054
OG0008057
OG0008061
OG0008063
OG0008064
OG0008065
OG0008067
OG0008091
OG0008093
OG0008095
OG0008096
OG0008102
OG0008106
OG0008111
OG0008113
OG0008127
OG0008128
OG0008130
OG0008138
OG0008140
OG0008142
OG0008144
OG0008146
OG0008147
OG0008152
OG0008153
OG0008160
OG0008167
OG0008173
OG0008183
OG0008189
OG0008190
OG0008194
OG0008196
OG0008204
OG0008206
OG0008209
OG0008210
OG0008215
OG0008217
OG0008222
OG0008228
OG0008232
OG0008235
OG0008238
OG0008239
OG0008240
OG0008245
OG0008255
OG0008256
OG0008257
OG0008264
OG0008269
OG0008275
OG0008277
OG0008278
OG0008279
OG0008283
OG0008285
OG0008288
OG0008310
OG0008317
OG0008319
OG0008320
OG0008321
OG0008323
OG0008329
OG0008331
OG0008332
OG0008334
OG0008340
OG0008356
OG0008359
OG0008366
OG0008378
OG0008379
OG0008381
OG0008387
OG0008392
OG0008395
OG0008405
OG0008409
OG0008416
OG0008417
OG0008419
OG0008423
OG0008425
OG0008429
OG0008432
OG0008433
OG0008435
OG0008436
OG0008437
OG0008438
OG0008439
OG0008440
OG0008444
OG0008446
OG0008449
OG0008450
OG0008454
OG0008466
OG0008471
OG0008476
OG0008489
OG0008493
OG0008496
OG0008503
OG0008506
OG0008510
OG0008517
OG0008528
OG0008532
OG0008536
OG0008540
OG0008541
OG0008553
OG0008574
OG0008589
OG0008597
OG0008604
OG0008608
OG0008611
OG0008619
OG0008623
OG0008637
OG0008642
OG0008645
OG0008646
OG0008648
OG0008651
OG0008657
OG0008658
OG0008660
OG0008666
OG0008667
OG0008669
OG0008670
OG0008671
OG0008674
OG0008679
OG0008684
OG0008688
OG0008709
OG0008710
OG0008715
OG0008716
OG0008722
OG0008726
OG0008728
OG0008730
OG0008733
OG0008736
OG0008740
OG0008745
OG0008750
OG0008757
OG0008759
OG0008760
OG0008763
OG0008789
OG0008790
OG0008797
OG0008799
OG0008800
OG0008805
OG0008828
OG0008834
OG0008840
OG0008842
OG0008851
OG0008853
OG0008856
OG0008858
OG0008859
OG0008860
OG0008861
OG0008862
OG0008863
OG0008878
OG0008880
OG0008881
OG0008882
OG0008883
OG0008888
OG0008892
OG0008901
OG0008906
OG0008916
OG0008920
OG0008924
OG0008931
OG0008942
OG0008949
OG0008952
OG0008955
OG0008960
OG0008965
OG0008968
OG0008970
OG0008972
OG0008973
OG0008975
OG0008983
OG0008985
OG0008988
OG0008992
OG0008995
OG0008998
OG0008999
OG0009004
OG0009005
OG0009009
OG0009010
OG0009013
OG0009020
OG0009025
OG0009029
OG0009033
OG0009034
OG0009039
OG0009094
OG0009105
OG0009118
OG0009119
OG0009121
OG0009124
OG0009128
OG0009134
OG0009140
OG0009143
OG0009148
OG0009151
OG0009156
OG0009160
OG0009162
OG0009164
OG0009165
OG0009166
OG0009167
OG0009171
OG0009214
OG0009215
OG0009230
OG0009250
OG0009270
OG0009281
OG0009288
OG0009289
OG0009298
OG0009315
OG0009316
OG0009324
OG0009326
OG0009328
OG0009333
OG0009334
OG0009335
OG0009344
OG0009345
OG0009350
OG0009354
OG0009356
OG0009372
OG0009375
OG0009379
OG0009421
OG0009425
OG0009469
OG0009471
OG0009476
OG0009486
OG0009489
OG0009493
OG0009498
OG0009499
OG0009508
OG0009513
OG0009518
OG0009520
OG0009524
OG0009528
OG0009530
OG0009532
OG0009536
OG0009542
OG0009543
OG0009546
OG0009549
OG0009550
OG0009551
OG0009555
OG0009570
OG0009591
OG0009595
OG0009597
OG0009600
OG0009601
OG0009603
OG0009605
OG0009617
OG0009620
OG0009630
OG0009657
OG0009674
OG0009678
OG0009689
OG0009695
OG0009696
OG0009698
OG0009699
OG0009701
OG0009705
OG0009713
OG0009719
OG0009725
OG0009732
OG0009736
OG0009756
OG0009764
OG0009766
OG0009776
OG0009785
OG0009789
OG0009807
OG0009808
OG0009809
OG0009810
OG0009813
OG0009814
OG0009816
OG0009821
OG0009830
OG0009831
OG0009832
OG0009833
OG0009837
OG0009876
OG0009887
OG0009892
OG0009901
OG0009915
OG0009916
OG0009920
OG0009926
OG0009928
OG0009931
OG0009939
OG0009940
OG0009944
OG0009947
OG0009949
OG0009950
OG0009952
OG0009954
OG0009958
OG0009964
OG0009965
OG0009969
OG0009970
OG0009971
OG0009979
OG0009984
OG0009987
OG0010010
OG0010024
OG0010029
OG0010033
OG0010037
OG0010040
OG0010051
OG0010064
OG0010067
OG0010071
OG0010085
OG0010112
OG0010113
OG0010140
OG0010143
OG0010146
OG0010152
OG0010155
OG0010161
OG0010162
OG0010189
OG0010196
OG0010203
OG0010204
OG0010208
OG0010209
OG0010213
OG0010214
OG0010241
OG0010258
OG0010275
OG0010276
OG0010284
OG0010288
OG0010291
OG0010293
OG0010296
OG0010308
OG0010311
OG0010315
OG0010316
OG0010332
OG0010336
OG0010363
OG0010376
OG0010377
OG0010378
OG0010384
OG0010404
OG0010408
OG0010421
OG0010422
OG0010430
OG0010431
OG0010433
OG0010446
OG0010449
OG0010461
OG0010464
OG0010468
OG0010480
OG0010484
OG0010485
OG0010488
OG0010490
OG0010497
OG0010498
OG0010500
OG0010503
OG0010505
OG0010516
OG0010519
OG0010521
OG0010523
OG0010529
OG0010530
OG0010531
OG0010538
OG0010624
OG0010629
OG0010633
OG0010635
OG0010640
OG0010641
OG0010642
OG0010648
OG0010670
OG0010673
OG0010676
OG0010677
OG0010698
OG0010706
OG0010732
OG0010744
OG0010746
OG0010749
OG0010756
OG0010758
OG0010773
OG0010780
OG0010785
OG0010791
OG0010801
OG0010803
OG0010806
OG0010812
OG0010814
OG0010823
OG0010826
OG0010827
OG0010830
OG0010837
OG0010841
OG0010842
OG0010849
OG0010864
OG0010886
OG0010890
OG0010895
OG0010896
OG0010901
OG0010902
OG0010903
OG0010904
OG0010911
OG0010916
OG0010925
OG0010929
OG0010948
OG0010978
OG0010993
OG0011003
OG0011015
OG0011022
OG0011023
OG0011028
OG0011031
OG0011032
OG0011036
OG0011039
OG0011040
OG0011043
OG0011044
OG0011045
OG0011046
OG0011050
OG0011075
OG0011077
OG0011080
OG0011081
OG0011085
OG0011091
OG0011092
OG0011093
OG0011094
OG0011117
OG0011137
OG0011146
OG0011158
OG0011159
OG0011169
OG0011172
OG0011176
OG0011184
OG0011185
OG0011186
OG0011190
OG0011196
OG0011206
OG0011224
OG0011230
OG0011232
OG0011235
OG0011242
OG0011244
OG0011254
OG0011255
OG0011258
OG0011261
OG0011269
OG0011270
OG0011271
OG0011274
OG0011282
OG0011283
OG0011284
OG0011292
OG0011297
OG0011299
OG0011308
OG0011333
OG0011351
OG0011358
OG0011359
OG0011361
OG0011365
OG0011366
OG0011367
OG0011368
OG0011372
OG0011392
OG0011397
OG0011398
OG0011402
OG0011417
OG0011455
OG0011459
OG0011463
OG0011474
OG0011478
OG0011495
OG0011508
OG0011510
OG0011513
OG0011516
OG0011523
OG0011529
OG0011530
OG0011557
OG0011569
OG0011571
OG0011581
OG0011583
OG0011584
OG0011585
OG0011591
OG0011592
OG0011595
OG0011596
OG0011603
OG0011604
OG0011605
OG0011634
OG0011648
OG0011679
OG0011680
OG0011684
OG0011698
OG0011708
OG0011711
OG0011717
OG0011720
OG0011724
OG0011729
OG0011731
OG0011735
OG0011739
OG0011745
OG0011750
OG0011766
OG0011768
OG0011770
OG0011782
OG0011785
OG0011786
OG0011799
OG0011803
OG0011808
OG0011820
OG0011824
OG0011825
OG0011829
OG0011835
OG0011839
OG0011852
OG0011863
OG0011890
OG0011901
OG0011904
OG0011910
OG0011914
OG0011916
OG0011953
OG0011956
OG0011965
OG0011983
OG0012068
OG0012085
OG0012103
OG0012106
OG0012124
OG0012125
OG0012127
OG0012132
OG0012146
OG0012153
OG0012154
OG0012157
OG0012161
OG0012167
OG0012176
OG0012180
OG0012184
OG0012201
OG0012210
OG0012214
OG0012230
OG0012239
OG0012242
OG0012254
OG0012257
OG0012259
OG0012260
OG0012262
OG0012266
OG0012268
OG0012271
OG0012276
OG0012277
OG0012292
OG0012293
OG0012294
OG0012347
OG0012374
OG0012398
OG0012408
OG0012411
OG0012417
OG0012418
OG0012423
OG0012431
OG0012437
OG0012440
OG0012445
OG0012456
OG0012462
OG0012464
OG0012466
OG0012469
OG0012474
OG0012479
OG0012484
OG0012493
OG0012494
OG0012496
OG0012502
OG0012516
OG0012525
OG0012528
OG0012535
OG0012542
OG0012557
OG0012571
OG0012577
OG0012578
OG0012592
OG0012597
OG0012600
OG0012602
OG0012611
OG0012620
OG0012627
OG0012629
OG0012652
OG0012689
OG0012690
OG0012693
OG0012696
OG0012700
OG0012701
OG0012705
OG0012706
OG0012711
OG0012716
OG0012730
OG0012736
OG0012779
OG0012794
OG0012993
OG0013014
OG0013016
OG0013018
OG0013020
OG0013040
OG0013043
OG0013052
OG0013059
OG0013070
OG0013078
OG0013084
OG0013086
OG0013088
OG0013089
OG0013099
OG0013100
OG0013114
OG0013118
OG0013122
OG0013125
OG0013129
OG0013138
OG0013139
OG0013142
OG0013145
OG0013153
OG0013154
OG0013159
OG0013162
OG0013164
OG0013189
OG0013207
OG0013208
OG0013209
OG0013229
OG0013245
OG0013247
OG0013249
OG0013254
OG0013255
OG0013268
OG0013271
OG0013273
OG0013281
OG0013283
OG0013288
OG0013292
OG0013297
OG0013303
OG0013306
OG0013307
OG0013314
OG0013316
OG0013319
OG0013320
OG0013321
OG0013322
OG0013324
OG0013344
OG0013347
OG0013348
OG0013349
OG0013350
OG0013351
OG0013352
OG0013353
OG0013354
OG0013355
OG0013415
OG0013459
OG0013467
OG0013484
OG0013485
OG0013509
OG0013533
OG0013537
OG0013538
OG0013556
OG0013558
OG0013563
OG0013564
OG0013591
OG0013600
OG0013609
OG0013611
OG0013624
OG0013630
OG0013646
OG0013650
OG0013657
OG0013666
OG0013668
OG0013669
OG0013671
OG0013678
OG0013680
OG0013686
OG0013693
OG0013694
OG0013703
OG0013708
OG0013716
OG0013720
OG0013721
OG0013729
OG0013730
OG0013748
OG0013757
OG0013806
OG0013815
OG0013821
OG0013823
OG0013824
OG0013826
OG0013831
OG0013833
OG0013866
OG0013868
OG0013900
OG0013914
OG0014098
OG0014234
OG0014273
OG0014280
OG0014295
OG0014305
OG0014306
OG0014310
OG0014313
OG0014314
OG0014316
OG0014321
OG0014327
OG0014328
OG0014333
OG0014334
OG0014337
OG0014339
OG0014340
OG0014353
OG0014357
OG0014363
OG0014368
OG0014370
OG0014376
OG0014387
OG0014393
OG0014397
OG0014400
OG0014407
OG0014412
OG0014418
OG0014422
OG0014425
OG0014438
OG0014445
OG0014449
OG0014453
OG0014454
OG0014467
OG0014470
OG0014474
OG0014476
OG0014487
OG0014494
OG0014502
OG0014513
OG0014514
OG0014534
OG0014541
OG0014555
OG0014579
OG0014596
OG0014603
OG0014625
OG0014658
OG0014667
OG0014672
OG0014674
OG0014683
OG0014711
OG0014712
OG0014716
OG0014725
OG0014729
OG0014732
OG0014737
OG0014740
OG0014742
OG0014744
OG0014751
OG0014758
OG0014760
OG0014769
OG0014770
OG0014772
OG0014790
OG0014797
OG0014803
OG0014804
OG0014806
OG0014816
OG0014820
OG0014832
OG0014833
OG0014836
OG0014844
OG0014846
OG0014860
OG0014863
OG0014864
OG0014865
OG0014866
OG0014867
OG0014868
OG0014869
OG0014870
OG0014871
OG0014872
OG0014873
OG0014874
OG0014876
OG0014877
OG0014878
OG0014879
OG0014917
OG0014920
OG0014921
OG0014922
OG0014923
OG0014924
OG0014926
OG0014927
OG0014928
OG0014929
OG0014930
OG0014932
OG0014933
