# Supplementary material for: Parallel and convergent genomic changes underlie independent subterranean colonization across beetles
Source: Nat Commun. 2023 Jun 29;14:3842. doi: 10.1038/s41467-023-39603-1 (PMC10310748; doi:10.1038/s41467-023-39603-1)
Supplement: Supplementary file 13 — Source Data [file 41467_2023_39603_MOESM13_ESM.zip › Source_Data_Figures_github/Source_data_3/Fig3/Bides_col_2_contracted_OGs.txt]

OG0000002
OG0000007
OG0000009
OG0000016
OG0000017
OG0000021
OG0000023
OG0000025
OG0000028
OG0000035
OG0000037
OG0000040
OG0000046
OG0000048
OG0000049
OG0000059
OG0000062
OG0000063
OG0000065
OG0000066
OG0000072
OG0000077
OG0000086
OG0000088
OG0000089
OG0000090
OG0000093
OG0000095
OG0000100
OG0000109
OG0000117
OG0000127
OG0000129
OG0000158
OG0000165
OG0000167
OG0000171
OG0000173
OG0000177
OG0000184
OG0000192
OG0000194
OG0000196
OG0000200
OG0000203
OG0000209
OG0000210
OG0000213
OG0000217
OG0000222
OG0000234
OG0000241
OG0000243
OG0000244
OG0000245
OG0000263
OG0000264
OG0000270
OG0000277
OG0000280
OG0000288
OG0000293
OG0000294
OG0000295
OG0000297
OG0000303
OG0000307
OG0000311
OG0000312
OG0000315
OG0000318
OG0000326
OG0000335
OG0000340
OG0000342
OG0000346
OG0000349
OG0000357
OG0000371
OG0000374
OG0000376
OG0000377
OG0000389
OG0000390
OG0000392
OG0000393
OG0000394
OG0000396
OG0000401
OG0000402
OG0000406
OG0000407
OG0000411
OG0000415
OG0000417
OG0000423
OG0000425
OG0000434
OG0000436
OG0000437
OG0000440
OG0000441
OG0000446
OG0000461
OG0000464
OG0000465
OG0000466
OG0000467
OG0000474
OG0000477
OG0000480
OG0000481
OG0000482
OG0000484
OG0000486
OG0000492
OG0000493
OG0000495
OG0000510
OG0000514
OG0000516
OG0000517
OG0000519
OG0000520
OG0000528
OG0000533
OG0000537
OG0000539
OG0000542
OG0000551
OG0000555
OG0000557
OG0000566
OG0000572
OG0000575
OG0000577
OG0000578
OG0000580
OG0000587
OG0000600
OG0000605
OG0000609
OG0000610
OG0000612
OG0000620
OG0000623
OG0000625
OG0000632
OG0000633
OG0000640
OG0000643
OG0000647
OG0000648
OG0000651
OG0000657
OG0000658
OG0000662
OG0000667
OG0000685
OG0000688
OG0000692
OG0000693
OG0000695
OG0000698
OG0000707
OG0000708
OG0000709
OG0000710
OG0000713
OG0000719
OG0000720
OG0000722
OG0000728
OG0000736
OG0000746
OG0000748
OG0000753
OG0000756
OG0000757
OG0000761
OG0000763
OG0000767
OG0000774
OG0000784
OG0000790
OG0000799
OG0000800
OG0000802
OG0000804
OG0000816
OG0000817
OG0000820
OG0000821
OG0000823
OG0000826
OG0000828
OG0000830
OG0000834
OG0000840
OG0000842
OG0000845
OG0000847
OG0000849
OG0000862
OG0000866
OG0000870
OG0000873
OG0000881
OG0000886
OG0000891
OG0000893
OG0000894
OG0000898
OG0000909
OG0000911
OG0000917
OG0000919
OG0000921
OG0000923
OG0000930
OG0000933
OG0000934
OG0000935
OG0000941
OG0000942
OG0000951
OG0000955
OG0000961
OG0000965
OG0000971
OG0000979
OG0000987
OG0000989
OG0000995
OG0000996
OG0001005
OG0001008
OG0001012
OG0001015
OG0001018
OG0001021
OG0001027
OG0001029
OG0001039
OG0001040
OG0001042
OG0001046
OG0001048
OG0001049
OG0001053
OG0001056
OG0001066
OG0001069
OG0001070
OG0001083
OG0001088
OG0001094
OG0001100
OG0001102
OG0001112
OG0001114
OG0001117
OG0001121
OG0001124
OG0001125
OG0001126
OG0001127
OG0001133
OG0001138
OG0001143
OG0001147
OG0001150
OG0001154
OG0001162
OG0001163
OG0001164
OG0001165
OG0001171
OG0001172
OG0001174
OG0001176
OG0001178
OG0001182
OG0001185
OG0001189
OG0001201
OG0001209
OG0001214
OG0001215
OG0001223
OG0001224
OG0001226
OG0001231
OG0001239
OG0001240
OG0001247
OG0001253
OG0001256
OG0001258
OG0001260
OG0001261
OG0001263
OG0001264
OG0001265
OG0001270
OG0001272
OG0001278
OG0001286
OG0001289
OG0001297
OG0001307
OG0001308
OG0001309
OG0001311
OG0001324
OG0001328
OG0001345
OG0001348
OG0001351
OG0001352
OG0001357
OG0001360
OG0001362
OG0001363
OG0001364
OG0001365
OG0001366
OG0001367
OG0001371
OG0001372
OG0001387
OG0001402
OG0001404
OG0001405
OG0001408
OG0001409
OG0001415
OG0001417
OG0001418
OG0001419
OG0001425
OG0001428
OG0001430
OG0001432
OG0001433
OG0001434
OG0001435
OG0001442
OG0001443
OG0001448
OG0001449
OG0001455
OG0001457
OG0001459
OG0001460
OG0001462
OG0001464
OG0001465
OG0001467
OG0001468
OG0001470
OG0001471
OG0001473
OG0001483
OG0001486
OG0001491
OG0001494
OG0001496
OG0001498
OG0001501
OG0001517
OG0001518
OG0001519
OG0001520
OG0001522
OG0001526
OG0001528
OG0001531
OG0001534
OG0001541
OG0001546
OG0001554
OG0001555
OG0001556
OG0001557
OG0001558
OG0001568
OG0001579
OG0001581
OG0001584
OG0001585
OG0001593
OG0001596
OG0001605
OG0001608
OG0001609
OG0001614
OG0001617
OG0001621
OG0001625
OG0001627
OG0001628
OG0001633
OG0001634
OG0001636
OG0001638
OG0001639
OG0001640
OG0001641
OG0001642
OG0001647
OG0001651
OG0001654
OG0001666
OG0001678
OG0001687
OG0001689
OG0001690
OG0001702
OG0001703
OG0001709
OG0001711
OG0001715
OG0001723
OG0001728
OG0001730
OG0001733
OG0001740
OG0001741
OG0001742
OG0001743
OG0001747
OG0001752
OG0001753
OG0001756
OG0001762
OG0001768
OG0001777
OG0001780
OG0001783
OG0001784
OG0001786
OG0001787
OG0001789
OG0001792
OG0001793
OG0001794
OG0001808
OG0001811
OG0001812
OG0001813
OG0001823
OG0001826
OG0001827
OG0001828
OG0001829
OG0001832
OG0001836
OG0001847
OG0001852
OG0001864
OG0001865
OG0001873
OG0001878
OG0001882
OG0001892
OG0001893
OG0001896
OG0001901
OG0001904
OG0001905
OG0001908
OG0001909
OG0001910
OG0001918
OG0001919
OG0001924
OG0001928
OG0001929
OG0001936
OG0001943
OG0001944
OG0001949
OG0001951
OG0001952
OG0001959
OG0001963
OG0001964
OG0001969
OG0001971
OG0001973
OG0001974
OG0001976
OG0001982
OG0001984
OG0001986
OG0001997
OG0002008
OG0002012
OG0002013
OG0002014
OG0002021
OG0002024
OG0002025
OG0002026
OG0002032
OG0002033
OG0002037
OG0002042
OG0002047
OG0002049
OG0002050
OG0002051
OG0002061
OG0002073
OG0002074
OG0002075
OG0002076
OG0002082
OG0002084
OG0002087
OG0002091
OG0002097
OG0002098
OG0002100
OG0002102
OG0002103
OG0002106
OG0002110
OG0002115
OG0002116
OG0002121
OG0002122
OG0002126
OG0002134
OG0002144
OG0002147
OG0002149
OG0002156
OG0002160
OG0002175
OG0002187
OG0002193
OG0002194
OG0002195
OG0002198
OG0002207
OG0002209
OG0002211
OG0002212
OG0002214
OG0002215
OG0002219
OG0002222
OG0002231
OG0002253
OG0002257
OG0002262
OG0002268
OG0002276
OG0002279
OG0002289
OG0002291
OG0002299
OG0002301
OG0002302
OG0002305
OG0002306
OG0002308
OG0002309
OG0002310
OG0002315
OG0002316
OG0002326
OG0002327
OG0002328
OG0002330
OG0002331
OG0002341
OG0002347
OG0002351
OG0002361
OG0002372
OG0002376
OG0002379
OG0002391
OG0002392
OG0002395
OG0002398
OG0002402
OG0002404
OG0002423
OG0002424
OG0002427
OG0002428
OG0002442
OG0002444
OG0002458
OG0002467
OG0002469
OG0002472
OG0002475
OG0002476
OG0002481
OG0002484
OG0002487
OG0002488
OG0002493
OG0002509
OG0002534
OG0002538
OG0002540
OG0002542
OG0002543
OG0002544
OG0002548
OG0002549
OG0002552
OG0002559
OG0002560
OG0002563
OG0002565
OG0002566
OG0002567
OG0002579
OG0002583
OG0002591
OG0002592
OG0002594
OG0002600
OG0002609
OG0002620
OG0002625
OG0002628
OG0002634
OG0002637
OG0002662
OG0002663
OG0002665
OG0002674
OG0002676
OG0002691
OG0002701
OG0002704
OG0002706
OG0002719
OG0002725
OG0002739
OG0002740
OG0002752
OG0002756
OG0002772
OG0002773
OG0002780
OG0002799
OG0002804
OG0002813
OG0002820
OG0002838
OG0002848
OG0002849
OG0002873
OG0002876
OG0002886
OG0002898
OG0002899
OG0002905
OG0002914
OG0002915
OG0002938
OG0002941
OG0002944
OG0002948
OG0002967
OG0002992
OG0003009
OG0003011
OG0003031
OG0003039
OG0003041
OG0003042
OG0003048
OG0003065
OG0003070
OG0003071
OG0003083
OG0003089
OG0003105
OG0003112
OG0003116
OG0003125
OG0003127
OG0003147
OG0003151
OG0003160
OG0003167
OG0003169
OG0003180
OG0003188
OG0003197
OG0003198
OG0003199
OG0003219
OG0003245
OG0003257
OG0003260
OG0003273
OG0003279
OG0003287
OG0003294
OG0003302
OG0003313
OG0003315
OG0003322
OG0003329
OG0003344
OG0003359
OG0003364
OG0003394
OG0003400
OG0003415
OG0003423
OG0003463
OG0003473
OG0003479
OG0003502
OG0003536
OG0003540
OG0003555
OG0003563
OG0003593
OG0003614
OG0003632
OG0003649
OG0003660
OG0003672
OG0003681
OG0003704
OG0003720
OG0003736
OG0003739
OG0003743
OG0003746
OG0003781
OG0003815
OG0003823
OG0003864
OG0003879
OG0003887
OG0003889
OG0003890
OG0003919
OG0003935
OG0003990
OG0004008
OG0004016
OG0004020
OG0004066
OG0004078
OG0004087
OG0004106
OG0004133
OG0004143
OG0004165
OG0004169
OG0004212
OG0004215
OG0004220
OG0004224
OG0004285
OG0004289
OG0004352
OG0004382
OG0004395
OG0004408
OG0004420
OG0004456
OG0004466
OG0004482
OG0004486
OG0004493
OG0004525
OG0004535
OG0004643
OG0004673
OG0004693
OG0004731
OG0004733
OG0004751
OG0004762
OG0004774
OG0004824
OG0004884
OG0004889
OG0004908
OG0004943
OG0004946
OG0004952
OG0004963
OG0004986
OG0004991
OG0005032
OG0005056
OG0005072
OG0005131
OG0005146
OG0005147
OG0005179
OG0005196
OG0005211
OG0005244
OG0005289
OG0005295
OG0005299
OG0005336
OG0005351
OG0005408
OG0005439
OG0005444
OG0005488
OG0005543
OG0005586
OG0005590
OG0005606
OG0005608
OG0005634
OG0005639
OG0005648
OG0005656
OG0005681
OG0005682
OG0005684
OG0005687
OG0005706
OG0005723
OG0005768
OG0005812
OG0005852
OG0005856
OG0005887
OG0005930
OG0005931
OG0005947
OG0005956
OG0005959
OG0006012
OG0006016
OG0006019
OG0006022
OG0006095
OG0006103
OG0006136
OG0006154
OG0006172
OG0006189
OG0006266
OG0006273
OG0006277
OG0006293
OG0006323
OG0006330
OG0006380
OG0006400
OG0006403
OG0006423
OG0006471
OG0006483
OG0006502
OG0006513
OG0006533
OG0006546
OG0006551
OG0006565
OG0006580
OG0006589
OG0006604
OG0006615
OG0006623
OG0006625
OG0006634
OG0006651
OG0006655
OG0006663
OG0006678
OG0006685
OG0006711
OG0006722
OG0006725
OG0006741
OG0006746
OG0006749
OG0006778
OG0006804
OG0006841
OG0006859
OG0006864
OG0006892
OG0006932
OG0006970
OG0006975
OG0006978
OG0007021
OG0007064
OG0007087
OG0007094
OG0007107
OG0007138
OG0007166
OG0007222
OG0007229
OG0007244
OG0007276
OG0007326
OG0007338
OG0007368
OG0007373
OG0007377
OG0007429
OG0007431
OG0007434
OG0007465
OG0007478
OG0007484
OG0007491
OG0007510
OG0007511
OG0007512
OG0007587
OG0007647
OG0007676
OG0007684
OG0007753
OG0007778
OG0007800
OG0007835
OG0007840
OG0007930
OG0007931
OG0007934
OG0007937
OG0007939
OG0007943
OG0007947
OG0008022
OG0008029
OG0008118
OG0008125
OG0008211
OG0008212
OG0008214
OG0008222
OG0008303
OG0008308
OG0008311
OG0008315
OG0008316
OG0008376
OG0008410
OG0008411
OG0008414
OG0008415
OG0008418
OG0008446
OG0008497
OG0008500
OG0008501
OG0008503
OG0008505
OG0008511
OG0008541
OG0008585
OG0008607
OG0008615
OG0008624
OG0008666
OG0008712
OG0008717
OG0008721
OG0008818
OG0008821
OG0008825
OG0008826
OG0008838
OG0008843
OG0008850
OG0008852
OG0008853
OG0008871
OG0008956
OG0008958
OG0008959
OG0008963
OG0008966
OG0008979
OG0008983
OG0008986
OG0008991
OG0009014
OG0009017
OG0009075
OG0009102
OG0009109
OG0009113
OG0009114
OG0009115
OG0009125
OG0009133
OG0009139
OG0009183
OG0009276
OG0009282
OG0009293
OG0009294
OG0009299
OG0009303
OG0009306
OG0009310
OG0009312
OG0009345
OG0009466
OG0009472
OG0009475
OG0009485
OG0009503
OG0009508
OG0009510
OG0009511
OG0009519
OG0009554
OG0009684
OG0009685
OG0009687
OG0009690
OG0009691
OG0009692
OG0009708
OG0009712
OG0009721
OG0009722
OG0009724
OG0009726
OG0009731
OG0009732
OG0009813
OG0009830
OG0009886
OG0009891
OG0009899
OG0009907
OG0009916
OG0009918
OG0009919
OG0009934
OG0009989
OG0010105
OG0010106
OG0010108
OG0010110
OG0010111
OG0010115
OG0010116
OG0010117
OG0010120
OG0010126
OG0010130
OG0010137
OG0010139
OG0010141
OG0010153
OG0010163
OG0010185
OG0010215
OG0010294
OG0010361
OG0010374
OG0010386
OG0010388
OG0010390
OG0010395
OG0010401
OG0010402
OG0010404
OG0010405
OG0010407
OG0010412
OG0010416
OG0010418
OG0010423
OG0010427
OG0010428
OG0010432
OG0010444
OG0010453
OG0010454
OG0010456
OG0010457
OG0010526
OG0010622
OG0010636
OG0010645
OG0010704
OG0010750
OG0010753
OG0010755
OG0010761
OG0010766
OG0010770
OG0010787
OG0010836
OG0010900
OG0011025
OG0011027
OG0011073
OG0011078
OG0011080
OG0011082
OG0011161
OG0011174
OG0011175
OG0011195
OG0011198
OG0011204
OG0011208
OG0011209
OG0011210
OG0011216
OG0011219
OG0011222
OG0011227
OG0011228
OG0011238
OG0011247
OG0011253
OG0011260
OG0011273
OG0011274
OG0011289
OG0011293
OG0011516
OG0011547
OG0011580
OG0011584
OG0011585
OG0011687
OG0011693
OG0011695
OG0011696
OG0011701
OG0011702
OG0011707
OG0011710
OG0011720
OG0011723
OG0011732
OG0011734
OG0011738
OG0011741
OG0011757
OG0011759
OG0011763
OG0011771
OG0011788
OG0011810
OG0011814
OG0011818
OG0011821
OG0011826
OG0011829
OG0011833
OG0011840
OG0011935
OG0012158
OG0012213
OG0012237
OG0012258
OG0012261
OG0012263
OG0012397
OG0012406
OG0012407
OG0012409
OG0012429
OG0012434
OG0012439
OG0012449
OG0012451
OG0012459
OG0012460
OG0012461
OG0012475
OG0012476
OG0012478
OG0012480
OG0012481
OG0012495
OG0012498
OG0012500
OG0012501
OG0012506
OG0012517
OG0012518
OG0012520
OG0012532
OG0012545
OG0012561
OG0012563
OG0012564
OG0012566
OG0012579
OG0012583
OG0012591
OG0012596
OG0012613
OG0012622
OG0012624
OG0012625
OG0013083
OG0013107
OG0013111
OG0013149
OG0013205
OG0013275
OG0013276
OG0013279
OG0013281
OG0013287
OG0013293
OG0013298
OG0013304
OG0013457
OG0013465
OG0013469
OG0013474
OG0013478
OG0013493
OG0013497
OG0013515
OG0013524
OG0013526
OG0013562
OG0013566
OG0013574
OG0013576
OG0013584
OG0013592
OG0013595
OG0013599
OG0013615
OG0013616
OG0013636
OG0013652
OG0013665
OG0013673
OG0013711
OG0014428
OG0014581
OG0014766
OG0014767
OG0014768
OG0014774
OG0014777
OG0014778
OG0014779
OG0014780
OG0014782
OG0014785
OG0014787
OG0014797
OG0014798
OG0014799
OG0014801
OG0014802
OG0014811
OG0014814
OG0014821
OG0014824
OG0014827
OG0014833
