# Supplementary material for: Parallel and convergent genomic changes underlie independent subterranean colonization across beetles
Source: Nat Commun. 2023 Jun 29;14:3842. doi: 10.1038/s41467-023-39603-1 (PMC10310748; doi:10.1038/s41467-023-39603-1)
Supplement: Supplementary file 13 — Source Data [file 41467_2023_39603_MOESM13_ESM.zip › Source_Data_Figures_github/Source_data_3/Fig3/Bides_col_2_expanded_OGs.txt]

OG0000003
OG0000004
OG0000005
OG0000006
OG0000008
OG0000010
OG0000011
OG0000012
OG0000013
OG0000014
OG0000018
OG0000020
OG0000022
OG0000024
OG0000026
OG0000027
OG0000031
OG0000032
OG0000034
OG0000039
OG0000041
OG0000042
OG0000043
OG0000044
OG0000045
OG0000047
OG0000050
OG0000051
OG0000052
OG0000054
OG0000055
OG0000060
OG0000061
OG0000064
OG0000067
OG0000069
OG0000070
OG0000071
OG0000073
OG0000074
OG0000075
OG0000076
OG0000078
OG0000081
OG0000083
OG0000084
OG0000087
OG0000091
OG0000092
OG0000096
OG0000097
OG0000098
OG0000101
OG0000102
OG0000103
OG0000104
OG0000108
OG0000110
OG0000111
OG0000112
OG0000114
OG0000116
OG0000118
OG0000119
OG0000121
OG0000122
OG0000125
OG0000126
OG0000128
OG0000132
OG0000133
OG0000135
OG0000137
OG0000139
OG0000140
OG0000141
OG0000142
OG0000145
OG0000146
OG0000147
OG0000148
OG0000150
OG0000152
OG0000153
OG0000154
OG0000155
OG0000157
OG0000159
OG0000160
OG0000162
OG0000163
OG0000166
OG0000168
OG0000169
OG0000170
OG0000175
OG0000176
OG0000180
OG0000182
OG0000185
OG0000186
OG0000187
OG0000189
OG0000191
OG0000193
OG0000195
OG0000198
OG0000199
OG0000202
OG0000204
OG0000205
OG0000206
OG0000208
OG0000211
OG0000212
OG0000215
OG0000218
OG0000219
OG0000221
OG0000224
OG0000227
OG0000228
OG0000229
OG0000231
OG0000233
OG0000235
OG0000236
OG0000240
OG0000242
OG0000249
OG0000250
OG0000253
OG0000255
OG0000258
OG0000259
OG0000262
OG0000266
OG0000267
OG0000268
OG0000269
OG0000272
OG0000273
OG0000274
OG0000282
OG0000283
OG0000284
OG0000285
OG0000286
OG0000292
OG0000296
OG0000299
OG0000300
OG0000302
OG0000306
OG0000309
OG0000310
OG0000321
OG0000323
OG0000324
OG0000327
OG0000328
OG0000329
OG0000330
OG0000331
OG0000332
OG0000333
OG0000334
OG0000337
OG0000339
OG0000343
OG0000347
OG0000348
OG0000351
OG0000352
OG0000354
OG0000360
OG0000361
OG0000362
OG0000364
OG0000366
OG0000369
OG0000370
OG0000380
OG0000381
OG0000382
OG0000383
OG0000385
OG0000386
OG0000388
OG0000398
OG0000399
OG0000404
OG0000405
OG0000408
OG0000409
OG0000410
OG0000414
OG0000416
OG0000419
OG0000420
OG0000421
OG0000426
OG0000429
OG0000435
OG0000439
OG0000442
OG0000444
OG0000447
OG0000450
OG0000454
OG0000456
OG0000457
OG0000462
OG0000468
OG0000471
OG0000475
OG0000483
OG0000497
OG0000499
OG0000500
OG0000502
OG0000503
OG0000505
OG0000506
OG0000507
OG0000509
OG0000511
OG0000512
OG0000518
OG0000523
OG0000524
OG0000526
OG0000527
OG0000530
OG0000531
OG0000538
OG0000540
OG0000541
OG0000544
OG0000545
OG0000547
OG0000549
OG0000554
OG0000556
OG0000558
OG0000561
OG0000563
OG0000565
OG0000568
OG0000569
OG0000583
OG0000584
OG0000585
OG0000588
OG0000590
OG0000593
OG0000595
OG0000596
OG0000602
OG0000603
OG0000604
OG0000606
OG0000607
OG0000611
OG0000613
OG0000618
OG0000621
OG0000622
OG0000629
OG0000635
OG0000636
OG0000637
OG0000638
OG0000639
OG0000641
OG0000649
OG0000652
OG0000656
OG0000661
OG0000665
OG0000666
OG0000672
OG0000673
OG0000675
OG0000676
OG0000678
OG0000679
OG0000690
OG0000691
OG0000700
OG0000702
OG0000704
OG0000711
OG0000715
OG0000716
OG0000723
OG0000724
OG0000725
OG0000727
OG0000731
OG0000732
OG0000735
OG0000737
OG0000738
OG0000741
OG0000743
OG0000750
OG0000751
OG0000752
OG0000754
OG0000755
OG0000758
OG0000760
OG0000762
OG0000764
OG0000765
OG0000768
OG0000769
OG0000770
OG0000773
OG0000786
OG0000795
OG0000796
OG0000797
OG0000801
OG0000803
OG0000806
OG0000808
OG0000814
OG0000819
OG0000822
OG0000824
OG0000829
OG0000831
OG0000832
OG0000833
OG0000835
OG0000836
OG0000837
OG0000838
OG0000846
OG0000851
OG0000852
OG0000853
OG0000856
OG0000860
OG0000869
OG0000871
OG0000875
OG0000876
OG0000880
OG0000883
OG0000885
OG0000887
OG0000888
OG0000892
OG0000896
OG0000903
OG0000904
OG0000905
OG0000907
OG0000908
OG0000913
OG0000914
OG0000918
OG0000937
OG0000939
OG0000940
OG0000943
OG0000946
OG0000948
OG0000953
OG0000956
OG0000958
OG0000966
OG0000967
OG0000968
OG0000969
OG0000970
OG0000972
OG0000973
OG0000976
OG0000978
OG0000980
OG0000981
OG0000988
OG0000992
OG0000994
OG0000999
OG0001000
OG0001010
OG0001014
OG0001019
OG0001025
OG0001028
OG0001030
OG0001031
OG0001032
OG0001034
OG0001036
OG0001038
OG0001041
OG0001044
OG0001045
OG0001052
OG0001061
OG0001062
OG0001065
OG0001067
OG0001073
OG0001074
OG0001077
OG0001078
OG0001079
OG0001084
OG0001090
OG0001092
OG0001095
OG0001096
OG0001098
OG0001104
OG0001106
OG0001108
OG0001109
OG0001111
OG0001113
OG0001115
OG0001119
OG0001122
OG0001129
OG0001134
OG0001140
OG0001142
OG0001144
OG0001152
OG0001153
OG0001155
OG0001156
OG0001158
OG0001159
OG0001175
OG0001177
OG0001183
OG0001184
OG0001187
OG0001188
OG0001192
OG0001193
OG0001197
OG0001202
OG0001204
OG0001212
OG0001213
OG0001217
OG0001219
OG0001225
OG0001229
OG0001235
OG0001237
OG0001238
OG0001241
OG0001243
OG0001248
OG0001252
OG0001254
OG0001266
OG0001267
OG0001271
OG0001274
OG0001276
OG0001277
OG0001279
OG0001280
OG0001284
OG0001291
OG0001292
OG0001298
OG0001301
OG0001305
OG0001315
OG0001317
OG0001320
OG0001327
OG0001330
OG0001334
OG0001340
OG0001342
OG0001347
OG0001350
OG0001353
OG0001359
OG0001361
OG0001368
OG0001369
OG0001375
OG0001376
OG0001382
OG0001383
OG0001385
OG0001389
OG0001391
OG0001393
OG0001394
OG0001396
OG0001397
OG0001399
OG0001407
OG0001416
OG0001422
OG0001427
OG0001437
OG0001440
OG0001447
OG0001450
OG0001456
OG0001463
OG0001475
OG0001480
OG0001487
OG0001492
OG0001497
OG0001499
OG0001502
OG0001503
OG0001509
OG0001513
OG0001516
OG0001521
OG0001523
OG0001529
OG0001533
OG0001537
OG0001538
OG0001544
OG0001545
OG0001547
OG0001548
OG0001551
OG0001553
OG0001559
OG0001563
OG0001565
OG0001566
OG0001569
OG0001571
OG0001572
OG0001576
OG0001578
OG0001580
OG0001582
OG0001586
OG0001587
OG0001600
OG0001603
OG0001607
OG0001610
OG0001615
OG0001616
OG0001619
OG0001624
OG0001630
OG0001632
OG0001635
OG0001637
OG0001648
OG0001658
OG0001660
OG0001661
OG0001664
OG0001671
OG0001674
OG0001677
OG0001681
OG0001683
OG0001684
OG0001691
OG0001693
OG0001694
OG0001695
OG0001700
OG0001701
OG0001705
OG0001706
OG0001708
OG0001714
OG0001717
OG0001718
OG0001719
OG0001722
OG0001724
OG0001729
OG0001732
OG0001734
OG0001737
OG0001738
OG0001749
OG0001758
OG0001764
OG0001767
OG0001769
OG0001774
OG0001775
OG0001776
OG0001778
OG0001788
OG0001795
OG0001796
OG0001800
OG0001802
OG0001803
OG0001804
OG0001805
OG0001806
OG0001814
OG0001815
OG0001817
OG0001818
OG0001820
OG0001822
OG0001850
OG0001851
OG0001854
OG0001856
OG0001860
OG0001867
OG0001872
OG0001874
OG0001881
OG0001885
OG0001887
OG0001899
OG0001906
OG0001912
OG0001916
OG0001926
OG0001927
OG0001930
OG0001932
OG0001933
OG0001934
OG0001938
OG0001941
OG0001945
OG0001950
OG0001954
OG0001955
OG0001960
OG0001965
OG0001966
OG0001967
OG0001970
OG0001972
OG0001975
OG0001977
OG0001980
OG0001983
OG0001985
OG0001987
OG0001996
OG0001998
OG0002004
OG0002009
OG0002016
OG0002017
OG0002018
OG0002022
OG0002028
OG0002035
OG0002041
OG0002045
OG0002052
OG0002053
OG0002056
OG0002058
OG0002064
OG0002066
OG0002067
OG0002072
OG0002077
OG0002085
OG0002090
OG0002092
OG0002095
OG0002099
OG0002101
OG0002104
OG0002107
OG0002109
OG0002112
OG0002113
OG0002119
OG0002120
OG0002128
OG0002130
OG0002139
OG0002145
OG0002150
OG0002157
OG0002162
OG0002163
OG0002172
OG0002176
OG0002179
OG0002180
OG0002183
OG0002184
OG0002189
OG0002197
OG0002199
OG0002200
OG0002201
OG0002202
OG0002203
OG0002210
OG0002213
OG0002218
OG0002223
OG0002225
OG0002227
OG0002235
OG0002236
OG0002239
OG0002249
OG0002250
OG0002260
OG0002261
OG0002266
OG0002267
OG0002269
OG0002285
OG0002294
OG0002298
OG0002300
OG0002312
OG0002314
OG0002320
OG0002323
OG0002329
OG0002332
OG0002334
OG0002346
OG0002350
OG0002353
OG0002355
OG0002357
OG0002360
OG0002367
OG0002368
OG0002371
OG0002373
OG0002378
OG0002381
OG0002389
OG0002393
OG0002394
OG0002399
OG0002403
OG0002405
OG0002409
OG0002417
OG0002418
OG0002419
OG0002426
OG0002431
OG0002436
OG0002440
OG0002443
OG0002446
OG0002450
OG0002453
OG0002454
OG0002455
OG0002471
OG0002479
OG0002480
OG0002491
OG0002492
OG0002508
OG0002518
OG0002527
OG0002533
OG0002536
OG0002568
OG0002569
OG0002574
OG0002578
OG0002581
OG0002584
OG0002586
OG0002587
OG0002612
OG0002615
OG0002617
OG0002619
OG0002622
OG0002630
OG0002640
OG0002649
OG0002652
OG0002660
OG0002661
OG0002677
OG0002693
OG0002713
OG0002718
OG0002724
OG0002729
OG0002731
OG0002732
OG0002747
OG0002748
OG0002750
OG0002783
OG0002791
OG0002796
OG0002801
OG0002821
OG0002825
OG0002835
OG0002839
OG0002846
OG0002852
OG0002856
OG0002859
OG0002860
OG0002864
OG0002867
OG0002868
OG0002877
OG0002879
OG0002885
OG0002894
OG0002912
OG0002918
OG0002924
OG0002925
OG0002929
OG0002937
OG0002942
OG0002947
OG0002955
OG0002962
OG0002964
OG0002965
OG0002975
OG0002999
OG0003016
OG0003022
OG0003023
OG0003025
OG0003040
OG0003051
OG0003057
OG0003059
OG0003093
OG0003095
OG0003097
OG0003099
OG0003100
OG0003114
OG0003117
OG0003120
OG0003122
OG0003129
OG0003130
OG0003137
OG0003141
OG0003142
OG0003162
OG0003173
OG0003179
OG0003203
OG0003206
OG0003207
OG0003210
OG0003214
OG0003225
OG0003232
OG0003235
OG0003236
OG0003253
OG0003254
OG0003255
OG0003265
OG0003280
OG0003286
OG0003290
OG0003291
OG0003310
OG0003312
OG0003317
OG0003325
OG0003326
OG0003337
OG0003372
OG0003373
OG0003381
OG0003384
OG0003387
OG0003390
OG0003391
OG0003397
OG0003404
OG0003428
OG0003433
OG0003434
OG0003446
OG0003448
OG0003455
OG0003471
OG0003476
OG0003485
OG0003515
OG0003517
OG0003518
OG0003519
OG0003524
OG0003528
OG0003532
OG0003560
OG0003564
OG0003568
OG0003569
OG0003573
OG0003582
OG0003585
OG0003587
OG0003588
OG0003591
OG0003592
OG0003594
OG0003634
OG0003647
OG0003648
OG0003651
OG0003653
OG0003655
OG0003663
OG0003665
OG0003670
OG0003671
OG0003717
OG0003718
OG0003726
OG0003733
OG0003734
OG0003752
OG0003759
OG0003784
OG0003791
OG0003794
OG0003802
OG0003807
OG0003818
OG0003841
OG0003846
OG0003851
OG0003857
OG0003858
OG0003868
OG0003896
OG0003898
OG0003904
OG0003921
OG0003924
OG0003942
OG0003979
OG0003993
OG0004031
OG0004037
OG0004046
OG0004080
OG0004083
OG0004088
OG0004097
OG0004112
OG0004119
OG0004121
OG0004124
OG0004131
OG0004137
OG0004139
OG0004151
OG0004193
OG0004196
OG0004219
OG0004221
OG0004225
OG0004232
OG0004243
OG0004262
OG0004271
OG0004279
OG0004291
OG0004298
OG0004310
OG0004321
OG0004339
OG0004341
OG0004344
OG0004385
OG0004387
OG0004389
OG0004393
OG0004415
OG0004422
OG0004425
OG0004429
OG0004441
OG0004443
OG0004465
OG0004483
OG0004492
OG0004511
OG0004512
OG0004528
OG0004537
OG0004543
OG0004552
OG0004562
OG0004579
OG0004582
OG0004584
OG0004599
OG0004615
OG0004618
OG0004626
OG0004646
OG0004670
OG0004710
OG0004714
OG0004717
OG0004718
OG0004725
OG0004727
OG0004729
OG0004741
OG0004752
OG0004755
OG0004760
OG0004788
OG0004796
OG0004817
OG0004821
OG0004823
OG0004888
OG0004896
OG0004904
OG0004905
OG0004913
OG0004914
OG0004937
OG0004964
OG0004969
OG0004973
OG0004981
OG0004993
OG0004994
OG0005001
OG0005004
OG0005019
OG0005030
OG0005031
OG0005041
OG0005042
OG0005051
OG0005054
OG0005084
OG0005089
OG0005093
OG0005113
OG0005126
OG0005157
OG0005175
OG0005236
OG0005247
OG0005251
OG0005254
OG0005297
OG0005317
OG0005322
OG0005325
OG0005342
OG0005356
OG0005367
OG0005387
OG0005388
OG0005400
OG0005409
OG0005410
OG0005423
OG0005435
OG0005449
OG0005454
OG0005458
OG0005469
OG0005496
OG0005498
OG0005504
OG0005510
OG0005529
OG0005536
OG0005547
OG0005548
OG0005570
OG0005598
OG0005622
OG0005649
OG0005650
OG0005651
OG0005655
OG0005658
OG0005659
OG0005660
OG0005668
OG0005669
OG0005672
OG0005673
OG0005674
OG0005675
OG0005691
OG0005696
OG0005700
OG0005701
OG0005702
OG0005707
OG0005720
OG0005730
OG0005732
OG0005741
OG0005757
OG0005775
OG0005785
OG0005808
OG0005855
OG0005885
OG0005893
OG0005915
OG0005954
OG0005969
OG0005989
OG0006018
OG0006024
OG0006025
OG0006032
OG0006047
OG0006053
OG0006068
OG0006110
OG0006117
OG0006119
OG0006122
OG0006151
OG0006158
OG0006169
OG0006180
OG0006192
OG0006199
OG0006209
OG0006229
OG0006230
OG0006235
OG0006249
OG0006260
OG0006290
OG0006313
OG0006321
OG0006329
OG0006343
OG0006344
OG0006345
OG0006354
OG0006355
OG0006356
OG0006357
OG0006359
OG0006361
OG0006363
OG0006369
OG0006374
OG0006376
OG0006389
OG0006402
OG0006415
OG0006431
OG0006436
OG0006450
OG0006468
OG0006482
OG0006486
OG0006490
OG0006493
OG0006523
OG0006535
OG0006540
OG0006544
OG0006547
OG0006553
OG0006556
OG0006559
OG0006583
OG0006586
OG0006587
OG0006593
OG0006606
OG0006610
OG0006627
OG0006630
OG0006632
OG0006643
OG0006648
OG0006661
OG0006662
OG0006669
OG0006677
OG0006686
OG0006688
OG0006692
OG0006702
OG0006713
OG0006719
OG0006724
OG0006733
OG0006737
OG0006767
OG0006772
OG0006781
OG0006783
OG0006803
OG0006807
OG0006808
OG0006811
OG0006821
OG0006823
OG0006827
OG0006828
OG0006858
OG0006860
OG0006868
OG0006873
OG0006874
OG0006876
OG0006880
OG0006889
OG0006901
OG0006907
OG0006920
OG0006934
OG0006936
OG0006950
OG0006958
OG0006959
OG0006960
OG0006965
OG0006966
OG0006976
OG0006983
OG0006985
OG0006989
OG0006991
OG0006995
OG0006997
OG0007003
OG0007010
OG0007015
OG0007017
OG0007024
OG0007030
OG0007035
OG0007036
OG0007039
OG0007040
OG0007062
OG0007071
OG0007072
OG0007073
OG0007084
OG0007086
OG0007092
OG0007096
OG0007098
OG0007103
OG0007114
OG0007115
OG0007116
OG0007121
OG0007134
OG0007135
OG0007144
OG0007147
OG0007149
OG0007156
OG0007157
OG0007158
OG0007160
OG0007165
OG0007169
OG0007172
OG0007176
OG0007178
OG0007181
OG0007183
OG0007196
OG0007197
OG0007202
OG0007207
OG0007210
OG0007212
OG0007220
OG0007226
OG0007231
OG0007233
OG0007234
OG0007235
OG0007240
OG0007241
OG0007242
OG0007243
OG0007251
OG0007254
OG0007258
OG0007263
OG0007264
OG0007265
OG0007268
OG0007270
OG0007278
OG0007283
OG0007284
OG0007287
OG0007288
OG0007289
OG0007290
OG0007292
OG0007297
OG0007302
OG0007304
OG0007317
OG0007325
OG0007328
OG0007330
OG0007334
OG0007335
OG0007344
OG0007346
OG0007352
OG0007359
OG0007361
OG0007365
OG0007376
OG0007381
OG0007382
OG0007391
OG0007392
OG0007395
OG0007397
OG0007399
OG0007405
OG0007409
OG0007411
OG0007412
OG0007414
OG0007421
OG0007422
OG0007423
OG0007424
OG0007425
OG0007427
OG0007430
OG0007442
OG0007449
OG0007457
OG0007461
OG0007466
OG0007472
OG0007475
OG0007477
OG0007481
OG0007488
OG0007489
OG0007492
OG0007494
OG0007501
OG0007506
OG0007513
OG0007525
OG0007527
OG0007535
OG0007539
OG0007546
OG0007548
OG0007550
OG0007557
OG0007563
OG0007564
OG0007565
OG0007566
OG0007572
OG0007573
OG0007581
OG0007589
OG0007592
OG0007597
OG0007599
OG0007604
OG0007607
OG0007608
OG0007609
OG0007610
OG0007611
OG0007614
OG0007615
OG0007616
OG0007620
OG0007621
OG0007630
OG0007632
OG0007634
OG0007648
OG0007656
OG0007672
OG0007680
OG0007682
OG0007689
OG0007690
OG0007691
OG0007704
OG0007707
OG0007708
OG0007712
OG0007721
OG0007724
OG0007728
OG0007730
OG0007732
OG0007738
OG0007746
OG0007752
OG0007755
OG0007758
OG0007761
OG0007765
OG0007768
OG0007770
OG0007781
OG0007782
OG0007786
OG0007787
OG0007792
OG0007799
OG0007811
OG0007814
OG0007815
OG0007818
OG0007824
OG0007828
OG0007832
OG0007836
OG0007839
OG0007841
OG0007846
OG0007848
OG0007849
OG0007850
OG0007857
OG0007862
OG0007868
OG0007869
OG0007873
OG0007875
OG0007882
OG0007889
OG0007899
OG0007900
OG0007902
OG0007903
OG0007904
OG0007909
OG0007917
OG0007919
OG0007924
OG0007926
OG0007933
OG0007938
OG0007944
OG0007949
OG0007955
OG0007956
OG0007958
OG0007975
OG0007985
OG0008013
OG0008023
OG0008033
OG0008036
OG0008041
OG0008046
OG0008047
OG0008048
OG0008049
OG0008054
OG0008058
OG0008059
OG0008061
OG0008064
OG0008065
OG0008067
OG0008070
OG0008096
OG0008103
OG0008114
OG0008117
OG0008123
OG0008131
OG0008135
OG0008138
OG0008140
OG0008142
OG0008151
OG0008161
OG0008162
OG0008171
OG0008172
OG0008183
OG0008188
OG0008189
OG0008190
OG0008196
OG0008202
OG0008206
OG0008210
OG0008215
OG0008219
OG0008228
OG0008229
OG0008230
OG0008232
OG0008233
OG0008234
OG0008237
OG0008239
OG0008240
OG0008246
OG0008248
OG0008255
OG0008257
OG0008264
OG0008269
OG0008277
OG0008278
OG0008279
OG0008280
OG0008283
OG0008285
OG0008289
OG0008300
OG0008312
OG0008314
OG0008320
OG0008321
OG0008323
OG0008334
OG0008338
OG0008356
OG0008366
OG0008384
OG0008387
OG0008388
OG0008392
OG0008395
OG0008398
OG0008405
OG0008416
OG0008417
OG0008425
OG0008430
OG0008431
OG0008432
OG0008434
OG0008437
OG0008450
OG0008454
OG0008489
OG0008496
OG0008502
OG0008506
OG0008512
OG0008517
OG0008522
OG0008532
OG0008538
OG0008539
OG0008540
OG0008552
OG0008558
OG0008561
OG0008576
OG0008578
OG0008589
OG0008594
OG0008609
OG0008611
OG0008617
OG0008623
OG0008631
OG0008635
OG0008645
OG0008658
OG0008660
OG0008663
OG0008671
OG0008683
OG0008684
OG0008688
OG0008708
OG0008716
OG0008726
OG0008728
OG0008733
OG0008740
OG0008750
OG0008751
OG0008757
OG0008760
OG0008772
OG0008797
OG0008805
OG0008829
OG0008832
OG0008840
OG0008845
OG0008855
OG0008858
OG0008860
OG0008878
OG0008883
OG0008898
OG0008899
OG0008906
OG0008922
OG0008924
OG0008927
OG0008931
OG0008936
OG0008950
OG0008951
OG0008955
OG0008957
OG0008960
OG0008965
OG0008970
OG0008972
OG0008973
OG0008981
OG0008985
OG0008999
OG0009011
OG0009015
OG0009016
OG0009020
OG0009029
OG0009033
OG0009063
OG0009071
OG0009108
OG0009111
OG0009116
OG0009118
OG0009119
OG0009127
OG0009128
OG0009129
OG0009140
OG0009141
OG0009142
OG0009145
OG0009148
OG0009152
OG0009157
OG0009160
OG0009162
OG0009164
OG0009166
OG0009170
OG0009171
OG0009180
OG0009214
OG0009215
OG0009219
OG0009246
OG0009288
OG0009289
OG0009298
OG0009301
OG0009304
OG0009329
OG0009333
OG0009348
OG0009350
OG0009356
OG0009372
OG0009375
OG0009387
OG0009407
OG0009421
OG0009442
OG0009464
OG0009469
OG0009470
OG0009473
OG0009476
OG0009479
OG0009481
OG0009486
OG0009489
OG0009492
OG0009494
OG0009496
OG0009498
OG0009499
OG0009500
OG0009513
OG0009517
OG0009518
OG0009527
OG0009542
OG0009550
OG0009551
OG0009552
OG0009560
OG0009561
OG0009582
OG0009597
OG0009601
OG0009603
OG0009607
OG0009617
OG0009655
OG0009678
OG0009680
OG0009698
OG0009723
OG0009725
OG0009736
OG0009741
OG0009744
OG0009762
OG0009764
OG0009781
OG0009785
OG0009808
OG0009809
OG0009810
OG0009833
OG0009834
OG0009847
OG0009876
OG0009882
OG0009887
OG0009893
OG0009897
OG0009901
OG0009904
OG0009912
OG0009915
OG0009917
OG0009923
OG0009928
OG0009931
OG0009937
OG0009949
OG0009952
OG0009954
OG0009956
OG0009977
OG0009984
OG0009987
OG0010008
OG0010037
OG0010038
OG0010039
OG0010051
OG0010076
OG0010085
OG0010112
OG0010113
OG0010144
OG0010146
OG0010150
OG0010154
OG0010156
OG0010161
OG0010165
OG0010179
OG0010191
OG0010208
OG0010213
OG0010244
OG0010276
OG0010278
OG0010283
OG0010288
OG0010290
OG0010292
OG0010296
OG0010297
OG0010310
OG0010311
OG0010332
OG0010335
OG0010349
OG0010356
OG0010370
OG0010371
OG0010378
OG0010389
OG0010413
OG0010415
OG0010420
OG0010446
OG0010450
OG0010461
OG0010464
OG0010477
OG0010497
OG0010514
OG0010518
OG0010521
OG0010523
OG0010527
OG0010535
OG0010536
OG0010557
OG0010579
OG0010618
OG0010620
OG0010623
OG0010635
OG0010640
OG0010641
OG0010646
OG0010670
OG0010671
OG0010706
OG0010721
OG0010732
OG0010746
OG0010749
OG0010751
OG0010758
OG0010763
OG0010764
OG0010776
OG0010780
OG0010781
OG0010785
OG0010794
OG0010796
OG0010799
OG0010801
OG0010804
OG0010805
OG0010807
OG0010811
OG0010812
OG0010814
OG0010815
OG0010823
OG0010826
OG0010828
OG0010830
OG0010833
OG0010849
OG0010901
OG0010904
OG0010907
OG0010909
OG0010911
OG0010957
OG0011003
OG0011006
OG0011013
OG0011016
OG0011028
OG0011029
OG0011036
OG0011045
OG0011046
OG0011049
OG0011050
OG0011075
OG0011085
OG0011131
OG0011144
OG0011158
OG0011162
OG0011164
OG0011170
OG0011176
OG0011185
OG0011196
OG0011197
OG0011206
OG0011207
OG0011224
OG0011232
OG0011242
OG0011244
OG0011252
OG0011255
OG0011257
OG0011261
OG0011265
OG0011268
OG0011270
OG0011271
OG0011272
OG0011280
OG0011283
OG0011284
OG0011285
OG0011288
OG0011292
OG0011295
OG0011297
OG0011315
OG0011333
OG0011348
OG0011351
OG0011352
OG0011358
OG0011359
OG0011361
OG0011368
OG0011371
OG0011463
OG0011466
OG0011476
OG0011498
OG0011501
OG0011508
OG0011511
OG0011513
OG0011514
OG0011522
OG0011523
OG0011533
OG0011534
OG0011536
OG0011539
OG0011557
OG0011569
OG0011589
OG0011592
OG0011595
OG0011596
OG0011634
OG0011648
OG0011679
OG0011680
OG0011684
OG0011685
OG0011706
OG0011711
OG0011713
OG0011717
OG0011724
OG0011726
OG0011735
OG0011758
OG0011766
OG0011768
OG0011774
OG0011776
OG0011777
OG0011779
OG0011785
OG0011789
OG0011796
OG0011799
OG0011800
OG0011803
OG0011806
OG0011808
OG0011834
OG0011835
OG0011838
OG0011845
OG0011852
OG0011873
OG0011902
OG0011908
OG0011913
OG0011916
OG0011918
OG0011934
OG0011955
OG0011988
OG0012066
OG0012106
OG0012108
OG0012118
OG0012126
OG0012127
OG0012129
OG0012132
OG0012136
OG0012146
OG0012150
OG0012155
OG0012170
OG0012178
OG0012184
OG0012187
OG0012195
OG0012201
OG0012239
OG0012252
OG0012254
OG0012256
OG0012265
OG0012267
OG0012268
OG0012269
OG0012270
OG0012271
OG0012276
OG0012277
OG0012337
OG0012347
OG0012394
OG0012396
OG0012401
OG0012408
OG0012410
OG0012415
OG0012417
OG0012424
OG0012437
OG0012438
OG0012462
OG0012464
OG0012469
OG0012477
OG0012479
OG0012486
OG0012492
OG0012493
OG0012497
OG0012499
OG0012502
OG0012504
OG0012505
OG0012507
OG0012516
OG0012519
OG0012523
OG0012525
OG0012526
OG0012537
OG0012543
OG0012550
OG0012556
OG0012557
OG0012558
OG0012568
OG0012573
OG0012589
OG0012590
OG0012592
OG0012593
OG0012597
OG0012599
OG0012604
OG0012607
OG0012608
OG0012610
OG0012620
OG0012627
OG0012629
OG0012632
OG0012680
OG0012686
OG0012688
OG0012690
OG0012691
OG0012693
OG0012696
OG0012702
OG0012705
OG0012717
OG0012720
OG0012779
OG0012785
OG0012851
OG0013018
OG0013038
OG0013040
OG0013041
OG0013045
OG0013049
OG0013059
OG0013067
OG0013088
OG0013100
OG0013117
OG0013125
OG0013137
OG0013139
OG0013143
OG0013145
OG0013151
OG0013166
OG0013204
OG0013208
OG0013223
OG0013229
OG0013231
OG0013245
OG0013249
OG0013254
OG0013257
OG0013271
OG0013280
OG0013285
OG0013299
OG0013300
OG0013302
OG0013306
OG0013307
OG0013314
OG0013316
OG0013318
OG0013319
OG0013320
OG0013321
OG0013322
OG0013420
OG0013439
OG0013463
OG0013473
OG0013476
OG0013484
OG0013489
OG0013496
OG0013523
OG0013530
OG0013537
OG0013538
OG0013542
OG0013555
OG0013558
OG0013568
OG0013570
OG0013573
OG0013578
OG0013579
OG0013580
OG0013581
OG0013582
OG0013591
OG0013614
OG0013617
OG0013628
OG0013630
OG0013644
OG0013645
OG0013646
OG0013647
OG0013659
OG0013661
OG0013666
OG0013668
OG0013671
OG0013675
OG0013680
OG0013686
OG0013691
OG0013708
OG0013712
OG0013717
OG0013720
OG0013729
OG0013730
OG0013731
OG0013732
OG0013734
OG0013806
OG0013807
OG0013808
OG0013823
OG0013824
OG0013831
OG0013832
OG0013835
OG0013840
OG0013900
OG0014098
OG0014183
OG0014234
OG0014250
OG0014278
OG0014297
OG0014308
OG0014310
OG0014327
OG0014336
OG0014338
OG0014340
OG0014351
OG0014369
OG0014387
OG0014406
OG0014410
OG0014411
OG0014413
OG0014414
OG0014427
OG0014452
OG0014453
OG0014460
OG0014462
OG0014476
OG0014487
OG0014491
OG0014528
OG0014534
OG0014541
OG0014596
OG0014602
OG0014603
OG0014605
OG0014628
OG0014657
OG0014672
OG0014674
OG0014681
OG0014696
OG0014722
OG0014728
OG0014737
OG0014738
OG0014740
OG0014755
OG0014761
OG0014763
OG0014783
OG0014807
OG0014808
OG0014810
OG0014820
OG0014831
OG0014832
OG0014862
OG0014864
OG0014865
OG0014866
OG0014867
OG0014868
OG0014869
OG0014870
OG0014871
OG0014872
OG0014873
OG0014874
OG0014875
OG0014876
OG0014877
OG0014878
OG0014879
