# Supplementary material for: Parallel and convergent genomic changes underlie independent subterranean colonization across beetles
Source: Nat Commun. 2023 Jun 29;14:3842. doi: 10.1038/s41467-023-39603-1 (PMC10310748; doi:10.1038/s41467-023-39603-1)
Supplement: Supplementary file 13 — Source Data [file 41467_2023_39603_MOESM13_ESM.zip › Source_Data_Figures_github/Source_data_3/Fig3/Hydro_col_1_contracted_OGs.txt]

OG0000002
OG0000003
OG0000004
OG0000005
OG0000007
OG0000009
OG0000013
OG0000017
OG0000019
OG0000023
OG0000036
OG0000039
OG0000043
OG0000052
OG0000053
OG0000072
OG0000087
OG0000090
OG0000091
OG0000092
OG0000093
OG0000102
OG0000120
OG0000121
OG0000123
OG0000133
OG0000147
OG0000152
OG0000180
OG0000184
OG0000187
OG0000193
OG0000194
OG0000195
OG0000196
OG0000200
OG0000202
OG0000205
OG0000217
OG0000225
OG0000236
OG0000240
OG0000252
OG0000258
OG0000263
OG0000264
OG0000270
OG0000273
OG0000284
OG0000285
OG0000288
OG0000290
OG0000292
OG0000306
OG0000311
OG0000315
OG0000317
OG0000329
OG0000332
OG0000334
OG0000337
OG0000344
OG0000346
OG0000348
OG0000356
OG0000362
OG0000365
OG0000380
OG0000381
OG0000387
OG0000392
OG0000393
OG0000411
OG0000432
OG0000441
OG0000463
OG0000474
OG0000482
OG0000488
OG0000493
OG0000501
OG0000503
OG0000506
OG0000509
OG0000513
OG0000521
OG0000529
OG0000537
OG0000539
OG0000547
OG0000555
OG0000556
OG0000557
OG0000558
OG0000565
OG0000572
OG0000577
OG0000583
OG0000587
OG0000602
OG0000604
OG0000609
OG0000612
OG0000614
OG0000624
OG0000627
OG0000628
OG0000636
OG0000637
OG0000648
OG0000652
OG0000653
OG0000665
OG0000675
OG0000679
OG0000687
OG0000693
OG0000696
OG0000698
OG0000709
OG0000713
OG0000719
OG0000723
OG0000756
OG0000761
OG0000767
OG0000778
OG0000785
OG0000790
OG0000796
OG0000817
OG0000820
OG0000824
OG0000830
OG0000831
OG0000853
OG0000892
OG0000893
OG0000896
OG0000904
OG0000906
OG0000912
OG0000919
OG0000923
OG0000934
OG0000941
OG0000948
OG0000954
OG0000961
OG0000965
OG0000971
OG0000988
OG0000996
OG0001019
OG0001023
OG0001027
OG0001039
OG0001041
OG0001050
OG0001070
OG0001080
OG0001085
OG0001101
OG0001118
OG0001123
OG0001124
OG0001127
OG0001133
OG0001134
OG0001136
OG0001143
OG0001155
OG0001162
OG0001174
OG0001176
OG0001200
OG0001212
OG0001223
OG0001226
OG0001228
OG0001231
OG0001247
OG0001248
OG0001250
OG0001265
OG0001266
OG0001268
OG0001272
OG0001280
OG0001284
OG0001289
OG0001293
OG0001294
OG0001341
OG0001345
OG0001357
OG0001363
OG0001365
OG0001367
OG0001373
OG0001396
OG0001399
OG0001403
OG0001405
OG0001408
OG0001410
OG0001413
OG0001418
OG0001424
OG0001427
OG0001428
OG0001429
OG0001432
OG0001433
OG0001435
OG0001442
OG0001444
OG0001479
OG0001483
OG0001491
OG0001509
OG0001513
OG0001521
OG0001523
OG0001543
OG0001544
OG0001556
OG0001561
OG0001564
OG0001568
OG0001575
OG0001582
OG0001585
OG0001595
OG0001597
OG0001598
OG0001602
OG0001615
OG0001617
OG0001619
OG0001621
OG0001622
OG0001627
OG0001628
OG0001634
OG0001638
OG0001640
OG0001661
OG0001662
OG0001680
OG0001684
OG0001687
OG0001690
OG0001704
OG0001709
OG0001710
OG0001713
OG0001717
OG0001720
OG0001735
OG0001737
OG0001743
OG0001744
OG0001770
OG0001777
OG0001788
OG0001789
OG0001792
OG0001808
OG0001811
OG0001822
OG0001845
OG0001855
OG0001862
OG0001865
OG0001878
OG0001902
OG0001903
OG0001907
OG0001918
OG0001925
OG0001926
OG0001927
OG0001931
OG0001932
OG0001933
OG0001938
OG0001949
OG0001959
OG0001969
OG0001973
OG0001975
OG0001976
OG0001995
OG0002005
OG0002008
OG0002013
OG0002016
OG0002028
OG0002050
OG0002068
OG0002101
OG0002104
OG0002113
OG0002114
OG0002118
OG0002122
OG0002125
OG0002134
OG0002136
OG0002144
OG0002179
OG0002186
OG0002187
OG0002196
OG0002218
OG0002247
OG0002257
OG0002264
OG0002267
OG0002268
OG0002289
OG0002291
OG0002293
OG0002316
OG0002330
OG0002332
OG0002349
OG0002353
OG0002361
OG0002366
OG0002370
OG0002372
OG0002373
OG0002379
OG0002380
OG0002393
OG0002415
OG0002427
OG0002431
OG0002436
OG0002457
OG0002459
OG0002468
OG0002480
OG0002492
OG0002497
OG0002530
OG0002538
OG0002562
OG0002566
OG0002589
OG0002594
OG0002600
OG0002644
OG0002663
OG0002669
OG0002698
OG0002718
OG0002728
OG0002732
OG0002735
OG0002750
OG0002772
OG0002778
OG0002780
OG0002788
OG0002808
OG0002813
OG0002836
OG0002838
OG0002864
OG0002888
OG0002894
OG0002915
OG0002930
OG0002938
OG0002958
OG0002959
OG0002967
OG0002971
OG0002976
OG0002979
OG0002990
OG0002998
OG0003029
OG0003031
OG0003037
OG0003038
OG0003057
OG0003060
OG0003065
OG0003076
OG0003082
OG0003085
OG0003116
OG0003125
OG0003132
OG0003134
OG0003138
OG0003144
OG0003176
OG0003191
OG0003225
OG0003239
OG0003252
OG0003262
OG0003265
OG0003282
OG0003296
OG0003387
OG0003392
OG0003394
OG0003406
OG0003421
OG0003424
OG0003433
OG0003451
OG0003488
OG0003501
OG0003506
OG0003524
OG0003530
OG0003564
OG0003565
OG0003569
OG0003576
OG0003638
OG0003643
OG0003648
OG0003705
OG0003714
OG0003728
OG0003761
OG0003775
OG0003779
OG0003813
OG0003819
OG0003829
OG0003854
OG0003880
OG0003891
OG0003921
OG0003940
OG0003942
OG0003959
OG0003993
OG0003995
OG0004014
OG0004015
OG0004052
OG0004078
OG0004119
OG0004148
OG0004150
OG0004184
OG0004187
OG0004190
OG0004227
OG0004233
OG0004246
OG0004254
OG0004258
OG0004271
OG0004307
OG0004319
OG0004380
OG0004385
OG0004391
OG0004405
OG0004411
OG0004413
OG0004431
OG0004456
OG0004461
OG0004466
OG0004508
OG0004521
OG0004525
OG0004543
OG0004600
OG0004623
OG0004642
OG0004665
OG0004673
OG0004680
OG0004683
OG0004702
OG0004716
OG0004734
OG0004738
OG0004825
OG0004838
OG0004851
OG0004871
OG0004902
OG0004913
OG0004928
OG0004963
OG0004973
OG0005051
OG0005074
OG0005094
OG0005097
OG0005141
OG0005209
OG0005214
OG0005251
OG0005254
OG0005257
OG0005258
OG0005261
OG0005289
OG0005299
OG0005310
OG0005313
OG0005352
OG0005404
OG0005470
OG0005484
OG0005495
OG0005498
OG0005515
OG0005518
OG0005525
OG0005597
OG0005608
OG0005609
OG0005619
OG0005631
OG0005645
OG0005669
OG0005671
OG0005682
OG0005777
OG0005786
OG0005790
OG0005799
OG0005802
OG0005838
OG0005847
OG0005852
OG0005858
OG0005879
OG0005898
OG0005930
OG0006004
OG0006040
OG0006043
OG0006046
OG0006049
OG0006099
OG0006118
OG0006139
OG0006164
OG0006182
OG0006194
OG0006203
OG0006215
OG0006250
OG0006298
OG0006320
OG0006363
OG0006369
OG0006374
OG0006387
OG0006403
OG0006418
OG0006423
OG0006429
OG0006430
OG0006444
OG0006447
OG0006454
OG0006473
OG0006482
OG0006492
OG0006512
OG0006518
OG0006541
OG0006544
OG0006565
OG0006570
OG0006587
OG0006598
OG0006604
OG0006618
OG0006621
OG0006623
OG0006626
OG0006634
OG0006638
OG0006645
OG0006651
OG0006675
OG0006682
OG0006687
OG0006731
OG0006738
OG0006754
OG0006764
OG0006768
OG0006776
OG0006804
OG0006805
OG0006843
OG0006856
OG0006888
OG0006897
OG0006937
OG0006942
OG0006957
OG0006961
OG0006976
OG0006977
OG0006978
OG0006979
OG0006998
OG0006999
OG0007004
OG0007019
OG0007021
OG0007044
OG0007052
OG0007076
OG0007081
OG0007083
OG0007091
OG0007092
OG0007101
OG0007105
OG0007129
OG0007138
OG0007139
OG0007152
OG0007154
OG0007184
OG0007189
OG0007201
OG0007218
OG0007266
OG0007272
OG0007279
OG0007309
OG0007310
OG0007324
OG0007330
OG0007337
OG0007349
OG0007373
OG0007394
OG0007411
OG0007412
OG0007418
OG0007429
OG0007431
OG0007476
OG0007483
OG0007511
OG0007517
OG0007519
OG0007592
OG0007600
OG0007716
OG0007723
OG0007753
OG0007754
OG0007798
OG0007837
OG0007858
OG0007859
OG0007906
OG0007928
OG0007930
OG0007932
OG0007933
OG0007934
OG0008027
OG0008040
OG0008112
OG0008208
OG0008225
OG0008226
OG0008406
OG0008413
OG0008414
OG0008418
OG0008503
OG0008507
OG0008523
OG0008539
OG0008605
OG0008610
OG0008626
OG0008628
OG0008717
OG0008719
OG0008729
OG0008820
OG0008827
OG0008870
OG0008954
OG0008956
OG0008959
OG0008966
OG0008982
OG0008983
OG0008984
OG0009104
OG0009112
OG0009113
OG0009121
OG0009131
OG0009132
OG0009176
OG0009180
OG0009274
OG0009295
OG0009299
OG0009312
OG0009345
OG0009470
OG0009488
OG0009489
OG0009492
OG0009516
OG0009556
OG0009685
OG0009726
OG0009732
OG0009833
OG0009834
OG0009903
OG0009906
OG0009918
OG0010134
OG0010164
OG0010293
OG0010311
OG0010361
OG0010400
OG0010401
OG0010411
OG0010436
OG0010445
OG0010462
OG0010668
OG0010671
OG0010762
OG0010763
OG0010772
OG0010800
OG0010822
OG0010896
OG0011079
OG0011102
OG0011210
OG0011211
OG0011234
OG0011353
OG0011591
OG0011718
OG0011738
OG0011765
OG0011767
OG0011792
OG0011826
OG0012198
OG0012418
OG0012606
OG0013085
OG0013274
OG0013284
OG0013510
OG0013809
OG0013811
