# Supplementary material for: Parallel and convergent genomic changes underlie independent subterranean colonization across beetles
Source: Nat Commun. 2023 Jun 29;14:3842. doi: 10.1038/s41467-023-39603-1 (PMC10310748; doi:10.1038/s41467-023-39603-1)
Supplement: Supplementary file 13 — Source Data [file 41467_2023_39603_MOESM13_ESM.zip › Source_Data_Figures_github/Source_data_3/Fig3/Hydro_col_1_expanded_OGs.txt]

OG0000006
OG0000008
OG0000010
OG0000011
OG0000012
OG0000014
OG0000016
OG0000018
OG0000020
OG0000021
OG0000022
OG0000024
OG0000025
OG0000027
OG0000028
OG0000032
OG0000033
OG0000035
OG0000037
OG0000041
OG0000042
OG0000044
OG0000045
OG0000047
OG0000049
OG0000051
OG0000054
OG0000055
OG0000056
OG0000061
OG0000066
OG0000068
OG0000069
OG0000070
OG0000071
OG0000074
OG0000075
OG0000076
OG0000077
OG0000078
OG0000080
OG0000081
OG0000082
OG0000083
OG0000084
OG0000086
OG0000095
OG0000096
OG0000097
OG0000100
OG0000103
OG0000105
OG0000106
OG0000108
OG0000109
OG0000110
OG0000111
OG0000112
OG0000114
OG0000116
OG0000117
OG0000118
OG0000119
OG0000124
OG0000125
OG0000127
OG0000128
OG0000129
OG0000131
OG0000132
OG0000135
OG0000137
OG0000139
OG0000141
OG0000142
OG0000143
OG0000148
OG0000150
OG0000151
OG0000154
OG0000155
OG0000156
OG0000157
OG0000160
OG0000163
OG0000165
OG0000167
OG0000168
OG0000169
OG0000172
OG0000173
OG0000175
OG0000176
OG0000177
OG0000178
OG0000182
OG0000185
OG0000189
OG0000191
OG0000197
OG0000198
OG0000199
OG0000201
OG0000204
OG0000206
OG0000208
OG0000209
OG0000211
OG0000213
OG0000215
OG0000216
OG0000218
OG0000220
OG0000221
OG0000224
OG0000226
OG0000227
OG0000228
OG0000229
OG0000233
OG0000237
OG0000238
OG0000239
OG0000242
OG0000243
OG0000244
OG0000247
OG0000249
OG0000250
OG0000255
OG0000256
OG0000259
OG0000262
OG0000271
OG0000272
OG0000274
OG0000277
OG0000279
OG0000281
OG0000282
OG0000283
OG0000286
OG0000287
OG0000295
OG0000299
OG0000300
OG0000303
OG0000308
OG0000310
OG0000318
OG0000321
OG0000322
OG0000323
OG0000324
OG0000325
OG0000326
OG0000327
OG0000333
OG0000339
OG0000340
OG0000347
OG0000349
OG0000355
OG0000357
OG0000358
OG0000360
OG0000363
OG0000364
OG0000368
OG0000369
OG0000370
OG0000372
OG0000373
OG0000377
OG0000382
OG0000383
OG0000384
OG0000385
OG0000386
OG0000394
OG0000396
OG0000398
OG0000399
OG0000403
OG0000406
OG0000408
OG0000409
OG0000410
OG0000413
OG0000414
OG0000416
OG0000419
OG0000424
OG0000426
OG0000427
OG0000430
OG0000433
OG0000434
OG0000435
OG0000436
OG0000438
OG0000440
OG0000444
OG0000447
OG0000449
OG0000450
OG0000454
OG0000456
OG0000461
OG0000464
OG0000465
OG0000466
OG0000467
OG0000471
OG0000473
OG0000475
OG0000479
OG0000480
OG0000484
OG0000491
OG0000496
OG0000504
OG0000505
OG0000507
OG0000508
OG0000511
OG0000512
OG0000516
OG0000518
OG0000519
OG0000523
OG0000524
OG0000526
OG0000528
OG0000531
OG0000532
OG0000535
OG0000538
OG0000540
OG0000541
OG0000542
OG0000544
OG0000545
OG0000548
OG0000549
OG0000553
OG0000554
OG0000560
OG0000561
OG0000564
OG0000566
OG0000568
OG0000569
OG0000575
OG0000580
OG0000581
OG0000584
OG0000585
OG0000588
OG0000589
OG0000590
OG0000592
OG0000593
OG0000597
OG0000601
OG0000603
OG0000605
OG0000606
OG0000607
OG0000610
OG0000611
OG0000615
OG0000616
OG0000617
OG0000618
OG0000620
OG0000621
OG0000622
OG0000629
OG0000633
OG0000639
OG0000641
OG0000646
OG0000647
OG0000649
OG0000654
OG0000655
OG0000656
OG0000657
OG0000658
OG0000659
OG0000662
OG0000666
OG0000667
OG0000670
OG0000671
OG0000672
OG0000673
OG0000688
OG0000690
OG0000692
OG0000700
OG0000703
OG0000704
OG0000708
OG0000711
OG0000715
OG0000716
OG0000720
OG0000721
OG0000722
OG0000725
OG0000727
OG0000729
OG0000730
OG0000735
OG0000741
OG0000745
OG0000748
OG0000751
OG0000755
OG0000758
OG0000760
OG0000764
OG0000765
OG0000768
OG0000769
OG0000774
OG0000781
OG0000782
OG0000787
OG0000788
OG0000789
OG0000791
OG0000794
OG0000795
OG0000799
OG0000802
OG0000803
OG0000804
OG0000806
OG0000807
OG0000808
OG0000811
OG0000813
OG0000814
OG0000822
OG0000823
OG0000829
OG0000832
OG0000833
OG0000834
OG0000837
OG0000838
OG0000840
OG0000846
OG0000851
OG0000854
OG0000856
OG0000859
OG0000863
OG0000865
OG0000866
OG0000872
OG0000875
OG0000876
OG0000880
OG0000882
OG0000883
OG0000885
OG0000903
OG0000905
OG0000907
OG0000908
OG0000909
OG0000910
OG0000911
OG0000914
OG0000915
OG0000921
OG0000924
OG0000925
OG0000926
OG0000931
OG0000932
OG0000939
OG0000943
OG0000945
OG0000946
OG0000947
OG0000949
OG0000952
OG0000956
OG0000958
OG0000968
OG0000969
OG0000972
OG0000973
OG0000978
OG0000980
OG0000982
OG0000985
OG0000986
OG0000987
OG0001000
OG0001003
OG0001004
OG0001005
OG0001007
OG0001010
OG0001012
OG0001013
OG0001014
OG0001030
OG0001031
OG0001032
OG0001035
OG0001038
OG0001043
OG0001044
OG0001052
OG0001053
OG0001055
OG0001056
OG0001057
OG0001058
OG0001061
OG0001062
OG0001063
OG0001064
OG0001065
OG0001068
OG0001074
OG0001077
OG0001078
OG0001079
OG0001083
OG0001088
OG0001090
OG0001092
OG0001095
OG0001096
OG0001098
OG0001100
OG0001104
OG0001106
OG0001108
OG0001110
OG0001111
OG0001112
OG0001117
OG0001119
OG0001120
OG0001121
OG0001122
OG0001125
OG0001131
OG0001135
OG0001137
OG0001138
OG0001140
OG0001141
OG0001142
OG0001150
OG0001152
OG0001158
OG0001159
OG0001161
OG0001164
OG0001168
OG0001169
OG0001170
OG0001171
OG0001172
OG0001175
OG0001178
OG0001179
OG0001184
OG0001185
OG0001187
OG0001193
OG0001202
OG0001206
OG0001216
OG0001217
OG0001218
OG0001219
OG0001221
OG0001222
OG0001225
OG0001229
OG0001230
OG0001237
OG0001249
OG0001253
OG0001257
OG0001260
OG0001262
OG0001271
OG0001277
OG0001278
OG0001291
OG0001292
OG0001297
OG0001298
OG0001299
OG0001301
OG0001306
OG0001310
OG0001312
OG0001314
OG0001317
OG0001320
OG0001322
OG0001323
OG0001327
OG0001329
OG0001331
OG0001337
OG0001342
OG0001348
OG0001349
OG0001353
OG0001355
OG0001364
OG0001368
OG0001370
OG0001374
OG0001375
OG0001376
OG0001377
OG0001382
OG0001383
OG0001390
OG0001391
OG0001392
OG0001394
OG0001397
OG0001407
OG0001415
OG0001416
OG0001420
OG0001421
OG0001423
OG0001430
OG0001431
OG0001434
OG0001437
OG0001440
OG0001446
OG0001447
OG0001450
OG0001453
OG0001460
OG0001462
OG0001466
OG0001487
OG0001492
OG0001495
OG0001499
OG0001501
OG0001502
OG0001503
OG0001506
OG0001511
OG0001512
OG0001514
OG0001516
OG0001517
OG0001519
OG0001520
OG0001527
OG0001528
OG0001533
OG0001535
OG0001540
OG0001547
OG0001549
OG0001552
OG0001555
OG0001557
OG0001560
OG0001565
OG0001569
OG0001571
OG0001572
OG0001576
OG0001578
OG0001584
OG0001588
OG0001600
OG0001605
OG0001610
OG0001620
OG0001623
OG0001624
OG0001630
OG0001631
OG0001632
OG0001641
OG0001644
OG0001645
OG0001648
OG0001651
OG0001654
OG0001656
OG0001659
OG0001660
OG0001664
OG0001667
OG0001671
OG0001674
OG0001679
OG0001683
OG0001688
OG0001691
OG0001692
OG0001694
OG0001700
OG0001701
OG0001705
OG0001708
OG0001714
OG0001715
OG0001716
OG0001719
OG0001722
OG0001727
OG0001738
OG0001740
OG0001745
OG0001747
OG0001751
OG0001754
OG0001757
OG0001758
OG0001759
OG0001760
OG0001762
OG0001764
OG0001767
OG0001768
OG0001769
OG0001774
OG0001775
OG0001783
OG0001786
OG0001787
OG0001791
OG0001796
OG0001798
OG0001817
OG0001819
OG0001821
OG0001824
OG0001826
OG0001839
OG0001844
OG0001846
OG0001850
OG0001856
OG0001857
OG0001858
OG0001867
OG0001883
OG0001887
OG0001888
OG0001895
OG0001896
OG0001899
OG0001900
OG0001910
OG0001913
OG0001914
OG0001916
OG0001921
OG0001922
OG0001942
OG0001944
OG0001948
OG0001950
OG0001955
OG0001958
OG0001964
OG0001965
OG0001966
OG0001972
OG0001977
OG0001978
OG0001979
OG0001980
OG0001982
OG0001983
OG0001985
OG0001987
OG0001988
OG0001990
OG0002003
OG0002009
OG0002014
OG0002015
OG0002030
OG0002033
OG0002039
OG0002045
OG0002049
OG0002051
OG0002052
OG0002056
OG0002063
OG0002073
OG0002075
OG0002081
OG0002095
OG0002098
OG0002105
OG0002109
OG0002110
OG0002112
OG0002119
OG0002126
OG0002132
OG0002138
OG0002139
OG0002145
OG0002151
OG0002153
OG0002157
OG0002160
OG0002163
OG0002169
OG0002171
OG0002175
OG0002180
OG0002185
OG0002189
OG0002192
OG0002197
OG0002201
OG0002202
OG0002203
OG0002211
OG0002213
OG0002214
OG0002215
OG0002225
OG0002226
OG0002228
OG0002229
OG0002235
OG0002236
OG0002238
OG0002239
OG0002248
OG0002259
OG0002262
OG0002263
OG0002269
OG0002273
OG0002274
OG0002282
OG0002283
OG0002292
OG0002295
OG0002296
OG0002300
OG0002304
OG0002306
OG0002309
OG0002310
OG0002312
OG0002314
OG0002318
OG0002320
OG0002323
OG0002339
OG0002341
OG0002346
OG0002348
OG0002352
OG0002356
OG0002362
OG0002367
OG0002371
OG0002394
OG0002397
OG0002403
OG0002406
OG0002414
OG0002416
OG0002419
OG0002435
OG0002442
OG0002443
OG0002445
OG0002452
OG0002454
OG0002455
OG0002456
OG0002462
OG0002464
OG0002467
OG0002469
OG0002470
OG0002493
OG0002500
OG0002510
OG0002511
OG0002512
OG0002518
OG0002536
OG0002539
OG0002545
OG0002559
OG0002564
OG0002567
OG0002568
OG0002572
OG0002574
OG0002578
OG0002580
OG0002584
OG0002587
OG0002588
OG0002596
OG0002602
OG0002608
OG0002611
OG0002621
OG0002630
OG0002631
OG0002641
OG0002660
OG0002662
OG0002667
OG0002670
OG0002684
OG0002687
OG0002688
OG0002695
OG0002699
OG0002702
OG0002715
OG0002717
OG0002722
OG0002725
OG0002727
OG0002729
OG0002736
OG0002740
OG0002741
OG0002746
OG0002747
OG0002748
OG0002749
OG0002768
OG0002779
OG0002785
OG0002786
OG0002793
OG0002796
OG0002799
OG0002814
OG0002817
OG0002819
OG0002828
OG0002829
OG0002842
OG0002849
OG0002855
OG0002859
OG0002861
OG0002863
OG0002867
OG0002868
OG0002877
OG0002889
OG0002893
OG0002895
OG0002896
OG0002899
OG0002908
OG0002919
OG0002935
OG0002937
OG0002945
OG0002948
OG0002956
OG0002960
OG0002962
OG0002964
OG0002972
OG0002973
OG0002988
OG0002994
OG0003002
OG0003007
OG0003010
OG0003011
OG0003014
OG0003017
OG0003022
OG0003026
OG0003030
OG0003032
OG0003040
OG0003045
OG0003050
OG0003059
OG0003067
OG0003075
OG0003083
OG0003086
OG0003089
OG0003092
OG0003100
OG0003103
OG0003114
OG0003120
OG0003128
OG0003137
OG0003140
OG0003142
OG0003151
OG0003154
OG0003155
OG0003162
OG0003167
OG0003173
OG0003181
OG0003184
OG0003185
OG0003193
OG0003196
OG0003199
OG0003200
OG0003205
OG0003208
OG0003214
OG0003223
OG0003230
OG0003232
OG0003235
OG0003249
OG0003253
OG0003258
OG0003267
OG0003268
OG0003272
OG0003280
OG0003301
OG0003304
OG0003309
OG0003317
OG0003320
OG0003323
OG0003324
OG0003326
OG0003328
OG0003332
OG0003338
OG0003342
OG0003347
OG0003351
OG0003354
OG0003367
OG0003379
OG0003384
OG0003389
OG0003390
OG0003400
OG0003402
OG0003404
OG0003410
OG0003411
OG0003417
OG0003422
OG0003428
OG0003435
OG0003439
OG0003441
OG0003458
OG0003470
OG0003471
OG0003476
OG0003485
OG0003490
OG0003493
OG0003494
OG0003498
OG0003499
OG0003512
OG0003515
OG0003517
OG0003526
OG0003533
OG0003537
OG0003539
OG0003554
OG0003561
OG0003572
OG0003573
OG0003579
OG0003588
OG0003589
OG0003591
OG0003592
OG0003596
OG0003610
OG0003614
OG0003617
OG0003622
OG0003626
OG0003634
OG0003640
OG0003649
OG0003650
OG0003651
OG0003656
OG0003665
OG0003668
OG0003677
OG0003684
OG0003688
OG0003704
OG0003716
OG0003717
OG0003733
OG0003734
OG0003735
OG0003749
OG0003766
OG0003769
OG0003771
OG0003781
OG0003782
OG0003784
OG0003788
OG0003791
OG0003792
OG0003821
OG0003824
OG0003828
OG0003834
OG0003841
OG0003846
OG0003852
OG0003858
OG0003868
OG0003881
OG0003897
OG0003902
OG0003907
OG0003914
OG0003915
OG0003924
OG0003928
OG0003933
OG0003935
OG0003936
OG0003937
OG0003965
OG0003971
OG0003973
OG0003977
OG0003979
OG0003989
OG0004008
OG0004009
OG0004027
OG0004040
OG0004053
OG0004057
OG0004060
OG0004062
OG0004067
OG0004086
OG0004100
OG0004106
OG0004112
OG0004138
OG0004161
OG0004165
OG0004170
OG0004175
OG0004181
OG0004185
OG0004193
OG0004196
OG0004199
OG0004220
OG0004221
OG0004224
OG0004225
OG0004232
OG0004243
OG0004244
OG0004273
OG0004279
OG0004294
OG0004305
OG0004334
OG0004345
OG0004348
OG0004349
OG0004366
OG0004375
OG0004386
OG0004387
OG0004412
OG0004459
OG0004471
OG0004505
OG0004515
OG0004524
OG0004527
OG0004528
OG0004536
OG0004582
OG0004594
OG0004604
OG0004613
OG0004631
OG0004641
OG0004661
OG0004670
OG0004679
OG0004695
OG0004725
OG0004740
OG0004741
OG0004752
OG0004755
OG0004761
OG0004781
OG0004785
OG0004806
OG0004809
OG0004856
OG0004899
OG0004903
OG0004912
OG0004943
OG0004964
OG0004988
OG0004994
OG0004999
OG0005000
OG0005003
OG0005004
OG0005019
OG0005024
OG0005034
OG0005047
OG0005054
OG0005062
OG0005067
OG0005082
OG0005086
OG0005089
OG0005108
OG0005157
OG0005180
OG0005189
OG0005229
OG0005236
OG0005237
OG0005241
OG0005297
OG0005341
OG0005351
OG0005356
OG0005367
OG0005387
OG0005400
OG0005445
OG0005448
OG0005452
OG0005469
OG0005489
OG0005516
OG0005520
OG0005529
OG0005533
OG0005572
OG0005584
OG0005618
OG0005626
OG0005648
OG0005650
OG0005656
OG0005658
OG0005660
OG0005662
OG0005673
OG0005674
OG0005690
OG0005700
OG0005701
OG0005710
OG0005730
OG0005768
OG0005780
OG0005781
OG0005793
OG0005797
OG0005832
OG0005836
OG0005881
OG0005882
OG0005885
OG0005887
OG0005888
OG0005907
OG0005915
OG0005954
OG0005969
OG0005971
OG0006016
OG0006018
OG0006025
OG0006032
OG0006034
OG0006044
OG0006045
OG0006060
OG0006110
OG0006117
OG0006119
OG0006122
OG0006156
OG0006178
OG0006192
OG0006199
OG0006209
OG0006230
OG0006235
OG0006260
OG0006292
OG0006303
OG0006306
OG0006309
OG0006313
OG0006315
OG0006329
OG0006330
OG0006333
OG0006339
OG0006355
OG0006357
OG0006359
OG0006373
OG0006376
OG0006383
OG0006389
OG0006414
OG0006431
OG0006460
OG0006468
OG0006499
OG0006503
OG0006516
OG0006523
OG0006528
OG0006592
OG0006600
OG0006606
OG0006627
OG0006632
OG0006644
OG0006648
OG0006665
OG0006669
OG0006699
OG0006702
OG0006711
OG0006719
OG0006724
OG0006747
OG0006780
OG0006781
OG0006783
OG0006797
OG0006799
OG0006811
OG0006817
OG0006824
OG0006828
OG0006836
OG0006845
OG0006850
OG0006860
OG0006874
OG0006875
OG0006876
OG0006892
OG0006901
OG0006907
OG0006915
OG0006918
OG0006934
OG0006950
OG0006958
OG0006966
OG0006983
OG0006985
OG0006989
OG0006992
OG0006996
OG0007003
OG0007010
OG0007018
OG0007030
OG0007040
OG0007051
OG0007062
OG0007068
OG0007072
OG0007075
OG0007084
OG0007086
OG0007096
OG0007100
OG0007103
OG0007107
OG0007111
OG0007114
OG0007120
OG0007123
OG0007125
OG0007130
OG0007134
OG0007144
OG0007147
OG0007149
OG0007151
OG0007156
OG0007159
OG0007160
OG0007164
OG0007165
OG0007167
OG0007178
OG0007195
OG0007197
OG0007207
OG0007217
OG0007226
OG0007235
OG0007245
OG0007247
OG0007252
OG0007256
OG0007258
OG0007259
OG0007264
OG0007268
OG0007278
OG0007289
OG0007293
OG0007327
OG0007328
OG0007334
OG0007343
OG0007344
OG0007347
OG0007355
OG0007357
OG0007360
OG0007363
OG0007365
OG0007369
OG0007372
OG0007381
OG0007383
OG0007385
OG0007391
OG0007392
OG0007396
OG0007397
OG0007403
OG0007422
OG0007423
OG0007426
OG0007428
OG0007435
OG0007443
OG0007445
OG0007448
OG0007449
OG0007461
OG0007471
OG0007472
OG0007475
OG0007478
OG0007481
OG0007486
OG0007489
OG0007493
OG0007495
OG0007498
OG0007501
OG0007506
OG0007510
OG0007513
OG0007515
OG0007528
OG0007531
OG0007532
OG0007539
OG0007545
OG0007548
OG0007552
OG0007553
OG0007566
OG0007576
OG0007580
OG0007581
OG0007590
OG0007597
OG0007599
OG0007607
OG0007608
OG0007610
OG0007616
OG0007618
OG0007626
OG0007630
OG0007638
OG0007647
OG0007648
OG0007653
OG0007676
OG0007678
OG0007689
OG0007691
OG0007708
OG0007709
OG0007710
OG0007711
OG0007712
OG0007718
OG0007728
OG0007732
OG0007734
OG0007737
OG0007750
OG0007755
OG0007758
OG0007761
OG0007762
OG0007764
OG0007776
OG0007781
OG0007787
OG0007789
OG0007792
OG0007808
OG0007811
OG0007813
OG0007815
OG0007816
OG0007830
OG0007846
OG0007849
OG0007850
OG0007860
OG0007862
OG0007863
OG0007869
OG0007875
OG0007878
OG0007889
OG0007891
OG0007898
OG0007899
OG0007901
OG0007902
OG0007904
OG0007909
OG0007914
OG0007922
OG0007924
OG0007929
OG0007931
OG0007939
OG0007940
OG0007943
OG0007944
OG0007945
OG0007947
OG0007948
OG0007955
OG0007958
OG0007959
OG0007961
OG0007969
OG0007975
OG0007979
OG0007982
OG0007984
OG0008004
OG0008006
OG0008007
OG0008013
OG0008015
OG0008020
OG0008022
OG0008023
OG0008028
OG0008033
OG0008036
OG0008046
OG0008047
OG0008057
OG0008058
OG0008059
OG0008061
OG0008063
OG0008064
OG0008065
OG0008073
OG0008079
OG0008094
OG0008096
OG0008101
OG0008103
OG0008111
OG0008113
OG0008117
OG0008121
OG0008128
OG0008135
OG0008137
OG0008138
OG0008140
OG0008142
OG0008148
OG0008149
OG0008151
OG0008161
OG0008171
OG0008172
OG0008174
OG0008177
OG0008190
OG0008194
OG0008199
OG0008204
OG0008206
OG0008215
OG0008228
OG0008233
OG0008236
OG0008238
OG0008242
OG0008246
OG0008248
OG0008264
OG0008266
OG0008275
OG0008278
OG0008282
OG0008289
OG0008298
OG0008312
OG0008315
OG0008321
OG0008323
OG0008329
OG0008334
OG0008341
OG0008342
OG0008349
OG0008356
OG0008375
OG0008377
OG0008378
OG0008379
OG0008392
OG0008399
OG0008400
OG0008405
OG0008409
OG0008415
OG0008416
OG0008417
OG0008425
OG0008427
OG0008432
OG0008436
OG0008437
OG0008439
OG0008442
OG0008444
OG0008446
OG0008451
OG0008470
OG0008472
OG0008485
OG0008496
OG0008506
OG0008508
OG0008509
OG0008510
OG0008516
OG0008527
OG0008532
OG0008535
OG0008550
OG0008556
OG0008566
OG0008576
OG0008589
OG0008603
OG0008608
OG0008614
OG0008618
OG0008636
OG0008637
OG0008651
OG0008653
OG0008658
OG0008660
OG0008669
OG0008679
OG0008684
OG0008688
OG0008693
OG0008710
OG0008716
OG0008718
OG0008720
OG0008722
OG0008730
OG0008732
OG0008733
OG0008735
OG0008751
OG0008753
OG0008757
OG0008772
OG0008776
OG0008789
OG0008790
OG0008799
OG0008822
OG0008829
OG0008840
OG0008846
OG0008862
OG0008874
OG0008880
OG0008887
OG0008888
OG0008898
OG0008899
OG0008906
OG0008915
OG0008929
OG0008931
OG0008950
OG0008951
OG0008952
OG0008957
OG0008965
OG0008970
OG0008972
OG0008973
OG0008975
OG0008977
OG0008980
OG0008981
OG0008988
OG0008992
OG0008994
OG0008998
OG0009003
OG0009007
OG0009008
OG0009010
OG0009011
OG0009014
OG0009025
OG0009029
OG0009033
OG0009045
OG0009060
OG0009105
OG0009110
OG0009117
OG0009125
OG0009128
OG0009134
OG0009139
OG0009140
OG0009141
OG0009143
OG0009160
OG0009162
OG0009164
OG0009165
OG0009166
OG0009167
OG0009173
OG0009177
OG0009179
OG0009183
OG0009184
OG0009197
OG0009214
OG0009250
OG0009282
OG0009287
OG0009289
OG0009298
OG0009302
OG0009304
OG0009307
OG0009314
OG0009316
OG0009326
OG0009328
OG0009341
OG0009350
OG0009352
OG0009353
OG0009354
OG0009372
OG0009373
OG0009375
OG0009413
OG0009425
OG0009444
OG0009464
OG0009476
OG0009481
OG0009484
OG0009493
OG0009494
OG0009498
OG0009499
OG0009500
OG0009502
OG0009503
OG0009505
OG0009506
OG0009511
OG0009512
OG0009531
OG0009548
OG0009553
OG0009561
OG0009597
OG0009601
OG0009603
OG0009609
OG0009618
OG0009639
OG0009678
OG0009687
OG0009689
OG0009691
OG0009694
OG0009695
OG0009696
OG0009700
OG0009731
OG0009733
OG0009736
OG0009739
OG0009751
OG0009764
OG0009766
OG0009776
OG0009781
OG0009785
OG0009789
OG0009797
OG0009808
OG0009809
OG0009814
OG0009817
OG0009826
OG0009830
OG0009837
OG0009840
OG0009870
OG0009879
OG0009886
OG0009893
OG0009897
OG0009901
OG0009913
OG0009940
OG0009945
OG0009947
OG0009950
OG0009958
OG0009960
OG0009964
OG0009967
OG0009970
OG0009974
OG0009984
OG0009988
OG0010008
OG0010032
OG0010033
OG0010051
OG0010069
OG0010085
OG0010086
OG0010135
OG0010149
OG0010151
OG0010161
OG0010162
OG0010167
OG0010187
OG0010200
OG0010208
OG0010215
OG0010223
OG0010231
OG0010241
OG0010258
OG0010275
OG0010283
OG0010284
OG0010286
OG0010288
OG0010310
OG0010348
OG0010356
OG0010360
OG0010365
OG0010371
OG0010373
OG0010378
OG0010384
OG0010388
OG0010389
OG0010396
OG0010402
OG0010408
OG0010415
OG0010416
OG0010421
OG0010427
OG0010432
OG0010449
OG0010457
OG0010463
OG0010465
OG0010468
OG0010486
OG0010488
OG0010491
OG0010504
OG0010506
OG0010508
OG0010514
OG0010516
OG0010518
OG0010519
OG0010523
OG0010529
OG0010535
OG0010618
OG0010620
OG0010635
OG0010640
OG0010642
OG0010669
OG0010673
OG0010677
OG0010687
OG0010688
OG0010698
OG0010721
OG0010724
OG0010731
OG0010732
OG0010735
OG0010741
OG0010764
OG0010773
OG0010779
OG0010781
OG0010791
OG0010796
OG0010799
OG0010812
OG0010818
OG0010819
OG0010825
OG0010826
OG0010827
OG0010859
OG0010868
OG0010890
OG0010901
OG0010905
OG0010907
OG0010909
OG0010911
OG0010912
OG0010977
OG0011010
OG0011013
OG0011016
OG0011039
OG0011040
OG0011042
OG0011045
OG0011049
OG0011075
OG0011081
OG0011091
OG0011092
OG0011118
OG0011129
OG0011161
OG0011166
OG0011170
OG0011176
OG0011178
OG0011185
OG0011190
OG0011198
OG0011203
OG0011218
OG0011225
OG0011243
OG0011253
OG0011255
OG0011258
OG0011268
OG0011270
OG0011271
OG0011273
OG0011285
OG0011288
OG0011295
OG0011297
OG0011326
OG0011373
OG0011386
OG0011402
OG0011412
OG0011424
OG0011466
OG0011474
OG0011479
OG0011498
OG0011507
OG0011508
OG0011510
OG0011514
OG0011522
OG0011523
OG0011529
OG0011538
OG0011539
OG0011554
OG0011568
OG0011570
OG0011578
OG0011585
OG0011587
OG0011590
OG0011605
OG0011611
OG0011632
OG0011639
OG0011675
OG0011729
OG0011732
OG0011739
OG0011745
OG0011774
OG0011776
OG0011779
OG0011782
OG0011785
OG0011789
OG0011794
OG0011796
OG0011820
OG0011828
OG0011833
OG0011834
OG0011838
OG0011839
OG0011870
OG0011873
OG0011901
OG0011904
OG0011909
OG0011913
OG0011916
OG0011922
OG0011953
OG0011965
OG0011988
OG0012097
OG0012125
OG0012129
OG0012130
OG0012150
OG0012153
OG0012155
OG0012170
OG0012184
OG0012195
OG0012215
OG0012225
OG0012268
OG0012270
OG0012276
OG0012277
OG0012309
OG0012310
OG0012347
OG0012390
OG0012394
OG0012402
OG0012415
OG0012444
OG0012445
OG0012449
OG0012461
OG0012491
OG0012502
OG0012507
OG0012511
OG0012512
OG0012515
OG0012519
OG0012538
OG0012542
OG0012554
OG0012557
OG0012581
OG0012591
OG0012602
OG0012608
OG0012611
OG0012627
OG0012654
OG0012682
OG0012699
OG0012718
OG0012722
OG0012778
OG0012922
OG0012976
OG0012993
OG0013020
OG0013040
OG0013042
OG0013045
OG0013046
OG0013049
OG0013059
OG0013063
OG0013068
OG0013072
OG0013073
OG0013081
OG0013098
OG0013107
OG0013111
OG0013125
OG0013126
OG0013131
OG0013137
OG0013142
OG0013149
OG0013153
OG0013159
OG0013162
OG0013168
OG0013189
OG0013207
OG0013223
OG0013231
OG0013249
OG0013257
OG0013258
OG0013287
OG0013289
OG0013291
OG0013294
OG0013295
OG0013306
OG0013318
OG0013319
OG0013321
OG0013324
OG0013347
OG0013349
OG0013352
OG0013353
OG0013354
OG0013375
OG0013376
OG0013415
OG0013439
OG0013490
OG0013496
OG0013525
OG0013537
OG0013542
OG0013558
OG0013571
OG0013575
OG0013578
OG0013579
OG0013583
OG0013589
OG0013591
OG0013630
OG0013633
OG0013642
OG0013646
OG0013650
OG0013659
OG0013666
OG0013668
OG0013669
OG0013671
OG0013674
OG0013680
OG0013686
OG0013694
OG0013699
OG0013705
OG0013712
OG0013716
OG0013720
OG0013721
OG0013734
OG0013814
OG0013826
OG0013831
OG0013832
OG0013833
OG0013835
OG0013839
OG0013847
OG0013876
OG0014203
OG0014225
OG0014306
OG0014311
OG0014312
OG0014316
OG0014329
OG0014332
OG0014335
OG0014349
OG0014351
OG0014358
OG0014363
OG0014370
OG0014374
OG0014376
OG0014393
OG0014403
OG0014405
OG0014406
OG0014408
OG0014409
OG0014419
OG0014425
OG0014426
OG0014427
OG0014434
OG0014471
OG0014475
OG0014481
OG0014486
OG0014513
OG0014522
OG0014528
OG0014531
OG0014549
OG0014575
OG0014599
OG0014604
OG0014618
OG0014663
OG0014690
OG0014708
OG0014739
OG0014761
OG0014774
OG0014776
OG0014790
OG0014793
OG0014796
OG0014803
OG0014806
OG0014810
OG0014813
OG0014816
OG0014820
OG0014830
OG0014832
OG0014836
OG0014862
OG0014863
OG0014877
OG0014879
OG0014888
OG0014915
OG0014917
OG0014918
OG0014920
OG0014921
OG0014923
OG0014925
OG0014928
OG0014930
OG0014931
OG0014933
OG0014974
OG0014975
