# Supplementary material for: Parallel and convergent genomic changes underlie independent subterranean colonization across beetles
Source: Nat Commun. 2023 Jun 29;14:3842. doi: 10.1038/s41467-023-39603-1 (PMC10310748; doi:10.1038/s41467-023-39603-1)
Supplement: Supplementary file 13 — Source Data [file 41467_2023_39603_MOESM13_ESM.zip › Source_Data_Figures_github/Source_data_3/Fig3/Lepto_col_1_contracted_OGs.txt]

OG0000004
OG0000009
OG0000016
OG0000048
OG0000049
OG0000058
OG0000094
OG0000337
OG0000433
OG0000459
OG0001123
OG0003615
OG0003639
OG0003705
OG0004240
OG0004287
OG0005348
OG0005659
OG0006568
OG0006788
OG0006976
OG0007095
OG0007373
OG0009325
OG0009745
OG0010541
OG0011943
