# Supplementary material for: Parallel and convergent genomic changes underlie independent subterranean colonization across beetles
Source: Nat Commun. 2023 Jun 29;14:3842. doi: 10.1038/s41467-023-39603-1 (PMC10310748; doi:10.1038/s41467-023-39603-1)
Supplement: Supplementary file 13 — Source Data [file 41467_2023_39603_MOESM13_ESM.zip › Source_Data_Figures_github/Source_data_3/Fig3/Lepto_col_1_expanded_OGs.txt]

OG0000010
OG0000033
OG0000072
OG0000161
OG0000199
OG0000207
OG0000218
OG0000330
OG0000534
OG0001623
OG0002526
OG0003209
OG0003677
OG0008558
OG0009422
OG0009601
OG0010088
OG0010288
OG0011153
OG0011463
OG0011662
OG0012347
OG0012355
OG0012356
OG0012359
OG0012379
OG0012983
OG0013443
