# Supplementary material for: Parallel and convergent genomic changes underlie independent subterranean colonization across beetles
Source: Nat Commun. 2023 Jun 29;14:3842. doi: 10.1038/s41467-023-39603-1 (PMC10310748; doi:10.1038/s41467-023-39603-1)
Supplement: Supplementary file 13 — Source Data [file 41467_2023_39603_MOESM13_ESM.zip › Source_Data_Figures_github/Source_data_3/Fig3/Lepto_col_2_contracted_OGs.txt]

OG0000007
OG0000033
OG0000038
OG0000161
OG0000175
OG0000207
OG0000218
OG0000299
OG0000424
OG0000471
OG0000534
OG0002003
OG0002336
OG0002529
OG0002598
OG0002671
OG0003645
OG0004670
OG0005775
OG0005836
OG0006717
OG0006872
OG0006995
OG0007181
OG0007452
OG0007454
OG0007483
OG0007499
OG0007502
OG0007541
OG0007642
OG0007714
OG0007742
OG0007801
OG0007884
OG0007919
OG0008108
OG0008145
OG0008176
OG0008196
OG0008262
OG0008290
OG0008295
OG0008359
OG0008490
OG0008542
OG0008632
OG0008676
OG0008781
OG0009024
OG0009211
OG0009232
OG0009255
OG0009325
OG0009355
OG0009638
OG0009665
OG0009787
OG0009843
OG0009849
OG0009850
OG0009852
OG0009855
OG0009868
OG0009877
OG0009881
OG0009883
OG0009885
OG0010020
OG0010068
OG0010078
OG0010093
OG0010095
OG0010224
OG0010227
OG0010229
OG0010237
OG0010324
OG0010330
OG0010341
OG0010344
OG0010541
OG0010586
OG0010600
OG0010606
OG0010707
OG0010708
OG0010711
OG0010716
OG0010717
OG0010726
OG0010730
OG0010734
OG0010737
OG0010740
OG0010951
OG0011116
OG0011132
OG0011135
OG0011152
OG0011339
OG0011403
OG0011405
OG0011423
OG0011425
OG0011430
OG0011432
OG0011449
OG0011460
OG0011461
OG0011469
OG0011641
OG0011658
OG0011671
OG0011941
OG0011985
OG0011998
OG0012004
OG0012010
OG0012028
OG0012071
OG0012082
OG0012338
OG0012343
OG0012360
OG0012384
OG0012385
OG0012782
OG0012806
OG0014207
OG0014211
OG0014215
