# Supplementary material for: Parallel and convergent genomic changes underlie independent subterranean colonization across beetles
Source: Nat Commun. 2023 Jun 29;14:3842. doi: 10.1038/s41467-023-39603-1 (PMC10310748; doi:10.1038/s41467-023-39603-1)
Supplement: Supplementary file 13 — Source Data [file 41467_2023_39603_MOESM13_ESM.zip › Source_Data_Figures_github/Source_data_3/Fig3/Lepto_col_2_expanded_OGs.txt]

OG0000002
OG0000003
OG0000005
OG0000008
OG0000009
OG0000014
OG0000015
OG0000016
OG0000017
OG0000019
OG0000020
OG0000023
OG0000026
OG0000028
OG0000030
OG0000031
OG0000032
OG0000034
OG0000037
OG0000039
OG0000040
OG0000042
OG0000050
OG0000052
OG0000056
OG0000062
OG0000074
OG0000076
OG0000077
OG0000080
OG0000082
OG0000083
OG0000088
OG0000090
OG0000094
OG0000099
OG0000101
OG0000105
OG0000127
OG0000141
OG0000156
OG0000168
OG0000193
OG0000200
OG0000205
OG0000213
OG0000223
OG0000231
OG0000233
OG0000265
OG0000271
OG0000272
OG0000277
OG0000280
OG0000300
OG0000305
OG0000310
OG0000343
OG0000345
OG0000357
OG0000386
OG0000435
OG0000445
OG0000447
OG0000463
OG0000465
OG0000466
OG0000481
OG0000501
OG0000507
OG0000514
OG0000572
OG0000600
OG0000602
OG0000612
OG0000625
OG0000642
OG0000658
OG0000668
OG0000679
OG0000707
OG0000757
OG0000782
OG0000784
OG0000789
OG0000840
OG0000849
OG0000911
OG0001017
OG0001038
OG0001075
OG0001154
OG0001186
OG0001235
OG0001246
OG0001266
OG0001310
OG0001328
OG0001357
OG0001376
OG0001486
OG0001497
OG0001732
OG0001811
OG0001845
OG0001868
OG0002021
OG0002055
OG0002075
OG0002120
OG0002145
OG0002202
OG0002306
OG0002368
OG0002483
OG0002595
OG0002685
OG0002803
OG0002821
OG0002827
OG0002871
OG0002941
OG0003044
OG0003060
OG0003375
OG0003419
OG0003434
OG0003630
OG0004615
OG0004761
OG0004879
OG0005668
OG0005747
OG0006306
OG0006884
OG0007323
OG0007556
OG0007886
OG0007894
OG0007905
OG0008397
OG0009538
OG0010027
OG0010919
OG0011414
OG0013001
OG0013010
OG0013762
