# Supplementary material for: Parallel and convergent genomic changes underlie independent subterranean colonization across beetles
Source: Nat Commun. 2023 Jun 29;14:3842. doi: 10.1038/s41467-023-39603-1 (PMC10310748; doi:10.1038/s41467-023-39603-1)
Supplement: Supplementary file 13 — Source Data [file 41467_2023_39603_MOESM13_ESM.zip › Source_Data_Figures_github/Source_data_3/Fig3/Lepto_col_3_contracted_OGs.txt]

OG0000007
OG0000008
OG0000009
OG0000021
OG0000038
OG0000040
OG0000048
OG0000049
OG0000058
OG0000062
OG0000073
OG0000126
OG0000161
OG0000184
OG0000253
OG0000257
OG0000313
OG0000337
OG0000391
OG0000459
OG0000485
OG0001075
OG0001420
OG0001629
OG0001962
OG0002006
OG0002511
OG0002690
OG0003456
OG0003615
OG0003643
OG0003705
OG0004222
OG0005635
OG0006568
OG0006618
OG0006976
OG0007405
OG0007451
OG0008087
OG0008157
OG0008478
OG0009073
OG0009672
OG0009882
OG0010100
OG0010224
OG0010554
OG0010736
OG0010927
OG0011123
OG0011416
OG0011938
OG0011941
OG0012078
OG0012338
OG0012385
OG0012773
OG0012776
OG0012787
OG0012806
OG0012919
OG0013888
OG0013889
OG0013895
OG0014029
