# Supplementary material for: Parallel and convergent genomic changes underlie independent subterranean colonization across beetles
Source: Nat Commun. 2023 Jun 29;14:3842. doi: 10.1038/s41467-023-39603-1 (PMC10310748; doi:10.1038/s41467-023-39603-1)
Supplement: Supplementary file 13 — Source Data [file 41467_2023_39603_MOESM13_ESM.zip › Source_Data_Figures_github/Source_data_3/Fig3/Lepto_col_3_expanded_OGs.txt]

OG0000002
OG0000003
OG0000004
OG0000010
OG0000012
OG0000014
OG0000015
OG0000020
OG0000025
OG0000029
OG0000031
OG0000032
OG0000033
OG0000035
OG0000042
OG0000043
OG0000047
OG0000056
OG0000057
OG0000063
OG0000068
OG0000076
OG0000083
OG0000086
OG0000098
OG0000101
OG0000105
OG0000108
OG0000109
OG0000125
OG0000168
OG0000175
OG0000176
OG0000183
OG0000187
OG0000195
OG0000196
OG0000199
OG0000207
OG0000229
OG0000232
OG0000234
OG0000236
OG0000267
OG0000330
OG0000347
OG0000353
OG0000359
OG0000365
OG0000395
OG0000469
OG0000494
OG0000532
OG0000554
OG0000595
OG0000600
OG0000618
OG0000634
OG0000642
OG0000762
OG0000786
OG0000820
OG0000857
OG0000915
OG0000951
OG0000973
OG0000982
OG0000986
OG0001035
OG0001057
OG0001093
OG0001100
OG0001157
OG0001229
OG0001306
OG0001321
OG0001449
OG0001541
OG0001716
OG0001767
OG0001850
OG0002131
OG0002261
OG0002440
OG0002641
OG0002745
OG0002855
OG0003093
OG0003145
OG0003677
OG0003899
OG0004387
OG0004601
OG0005673
OG0005676
OG0006796
OG0006891
OG0006945
OG0007240
OG0007247
OG0007625
OG0007645
OG0007650
OG0007673
OG0007676
OG0007694
OG0007881
OG0008088
OG0008368
OG0008376
OG0008558
OG0008700
OG0008765
OG0009009
OG0009026
OG0009453
OG0009601
OG0009659
OG0010016
OG0010085
OG0010089
OG0010288
OG0010686
OG0010968
OG0010994
OG0011633
OG0011661
OG0012086
OG0012140
OG0012364
OG0012381
OG0013032
OG0013076
OG0013128
OG0013355
OG0013373
OG0013374
OG0014194
OG0014219
OG0014238
OG0014254
OG0014265
OG0014284
OG0014287
OG0014289
OG0014969
OG0014972
OG0014973
