# Supplementary material for: Parallel and convergent genomic changes underlie independent subterranean colonization across beetles
Source: Nat Commun. 2023 Jun 29;14:3842. doi: 10.1038/s41467-023-39603-1 (PMC10310748; doi:10.1038/s41467-023-39603-1)
Supplement: Supplementary file 13 — Source Data [file 41467_2023_39603_MOESM13_ESM.zip › Source_Data_Figures_github/Source_data_3/Fig3/Parallel_contractions_venn_result.txt]

Names	total	elements
B1 B2 L1 L3	1	OG0000048
B1 H1 L1 L3	1	OG0003705
B2 H1 L1 L3	1	OG0000009
B2 H1 L2 L3	1	OG0000007
B1 B2 H1 L3	1	OG0000184
B1 L1 L3	1	OG0000459
B2 L1 L3	1	OG0000049
H1 L1 L3	2	OG0006976
		OG0000337
B1 B2 L1	1	OG0000016
B2 H1 L1	1	OG0007373
B1 H1 L3	1	OG0006618
B1 B2 H1	114	OG0001265
		OG0003394
		OG0000698
		OG0003125
		OG0002361
		OG0001174
		OG0001247
		OG0000311
		OG0001969
		OG0007753
		OG0001690
		OG0002379
		OG0000493
		OG0003116
		OG0002187
		OG0000693
		OG0002316
		OG0000934
		OG0000474
		OG0001223
		OG0000441
		OG0000200
		OG0001405
		OG0008414
		OG0000767
		OG0000023
		OG0008956
		OG0002257
		OG0007431
		OG0001811
		OG0001432
		OG0006604
		OG0001272
		OG0007138
		OG0002122
		OG0001959
		OG0001363
		OG0001226
		OG0000996
		OG0008418
		OG0007934
		OG0002915
		OG0001976
		OG0004525
		OG0003031
		OG0001435
		OG0000709
		OG0000017
		OG0001133
		OG0000830
		OG0004456
		OG0002013
		OG0002427
		OG0002566
		OG0002772
		OG0000756
		OG0001127
		OG0000961
		OG0001491
		OG0001918
		OG0001743
		OG0002372
		OG0001357
		OG0002134
		OG0000971
		OG0002594
		OG0000557
		OG0000093
		OG0002838
		OG0006623
		OG0001949
		OG0004078
		OG0002289
		OG0000923
		OG0000817
		OG0001433
		OG0009113
		OG0002268
		OG0001568
		OG0000270
		OG0006423
		OG0001418
		OG0001973
		OG0001777
		OG0006565
		OG0000761
		OG0002813
		OG0000577
		OG0000072
		OG0011210
		OG0009299
		OG0008959
		OG0001027
		OG0001428
		OG0001345
		OG0001634
		OG0000392
		OG0000346
		OG0001176
		OG0000217
		OG0000965
		OG0001162
		OG0001638
		OG0000609
		OG0007511
		OG0005289
		OG0000288
		OG0007429
		OG0000537
		OG0007930
		OG0000713
		OG0000648
		OG0010401
		OG0008966
L1 L2	2	OG0010541
		OG0009325
L1 L3	3	OG0000058
		OG0003615
		OG0006568
H1 L1	2	OG0001123
		OG0000004
L2 L3	7	OG0012338
		OG0010224
		OG0012385
		OG0000038
		OG0011941
		OG0012806
		OG0000161
H1 L2	1	OG0007483
B2 L3	3	OG0000062
		OG0000021
		OG0000040
H1 L3	1	OG0003643
B1 B2	331	OG0001882
		OG0001678
		OG0001827
		OG0001165
		OG0002634
		OG0001473
		OG0001309
		OG0000280
		OG0001794
		OG0002037
		OG0000930
		OG0001417
		OG0001468
		OG0000881
		OG0007510
		OG0000987
		OG0001546
		OG0003329
		OG0001584
		OG0010457
		OG0006932
		OG0008214
		OG0001260
		OG0002548
		OG0000127
		OG0003089
		OG0002428
		OG0000580
		OG0002175
		OG0005488
		OG0004285
		OG0001486
		OG0000746
		OG0002898
		OG0006625
		OG0002049
		OG0006022
		OG0002098
		OG0000722
		OG0011293
		OG0001986
		OG0000519
		OG0000891
		OG0002302
		OG0001387
		OG0001494
		OG0000294
		OG0006277
		OG0008712
		OG0005056
		OG0002115
		OG0006154
		OG0000192
		OG0002106
		OG0003743
		OG0001448
		OG0008963
		OG0005768
		OG0002024
		OG0006380
		OG0001896
		OG0000849
		OG0009276
		OG0002914
		OG0012579
		OG0008958
		OG0001741
		OG0002404
		OG0001154
		OG0001066
		OG0009115
		OG0002848
		OG0001240
		OG0003746
		OG0002756
		OG0004352
		OG0002214
		OG0000158
		OG0006589
		OG0003823
		OG0010117
		OG0002592
		OG0000297
		OG0006615
		OG0010428
		OG0003188
		OG0010787
		OG0007943
		OG0001715
		OG0002012
		OG0000046
		OG0002347
		OG0003400
		OG0002149
		OG0002328
		OG0001753
		OG0003555
		OG0002351
		OG0001813
		OG0006471
		OG0001498
		OG0001214
		OG0001029
		OG0003864
		OG0007229
		OG0006711
		OG0006778
		OG0001102
		OG0001554
		OG0001944
		OG0001008
		OG0004493
		OG0001470
		OG0000371
		OG0002481
		OG0002549
		OG0004991
		OG0000394
		OG0001138
		OG0003287
		OG0002488
		OG0001892
		OG0002097
		OG0003536
		OG0000600
		OG0007937
		OG0003294
		OG0002992
		OG0001178
		OG0007684
		OG0000342
		OG0001609
		OG0000804
		OG0001780
		OG0002563
		OG0000177
		OG0000834
		OG0005295
		OG0001311
		OG0002725
		OG0001360
		OG0000935
		OG0002279
		OG0000917
		OG0000651
		OG0003083
		OG0002207
		OG0000222
		OG0002025
		OG0007368
		OG0010755
		OG0002116
		OG0003313
		OG0006975
		OG0001465
		OG0002424
		OG0003681
		OG0008838
		OG0001126
		OG0002299
		OG0001852
		OG0003112
		OG0008410
		OG0002091
		OG0000477
		OG0007835
		OG0002534
		OG0000800
		OG0002542
		OG0001728
		OG0000484
		OG0002084
		OG0002544
		OG0000995
		OG0003720
		OG0000495
		OG0004889
		OG0001021
		OG0000461
		OG0003257
		OG0001270
		OG0010444
		OG0007800
		OG0011247
		OG0001172
		OG0000840
		OG0001625
		OG0001784
		OG0003302
		OG0005072
		OG0006095
		OG0008308
		OG0001864
		OG0001348
		OG0002198
		OG0002476
		OG0002026
		OG0003260
		OG0001826
		OG0008505
		OG0001829
		OG0003041
		OG0000377
		OG0001121
		OG0001633
		OG0009712
		OG0000847
		OG0001459
		OG0000028
		OG0008022
		OG0003415
		OG0000898
		OG0001425
		OG0004133
		OG0001040
		OG0003151
		OG0002126
		OG0003245
		OG0000955
		OG0008311
		OG0000465
		OG0001974
		OG0007338
		OG0000610
		OG0000989
		OG0001909
		OG0000748
		OG0003540
		OG0001018
		OG0000720
		OG0003879
		OG0001163
		OG0000066
		OG0005656
		OG0002905
		OG0000374
		OG0008316
		OG0001182
		OG0010622
		OG0006172
		OG0000647
		OG0001094
		OG0002033
		OG0003197
		OG0007512
		OG0000406
		OG0002873
		OG0003180
		OG0000209
		OG0004087
		OG0002662
		OG0001642
		OG0001112
		OG0006330
		OG0001528
		OG0000708
		OG0002676
		OG0000349
		OG0004482
		OG0001056
		OG0012429
		OG0000063
		OG0010453
		OG0002231
		OG0000533
		OG0008607
		OG0004215
		OG0001150
		OG0002886
		OG0001467
		OG0003502
		OG0001171
		OG0000911
		OG0003160
		OG0003279
		OG0001963
		OG0000933
		OG0000605
		OG0001460
		OG0001239
		OG0003105
		OG0009310
		OG0001901
		OG0010105
		OG0001069
		OG0002628
		OG0007222
		OG0000695
		OG0002704
		OG0000376
		OG0002467
		OG0001596
		OG0008125
		OG0002493
		OG0001873
		OG0010405
		OG0002849
		OG0000234
		OG0003887
		OG0000542
		OG0001362
		OG0000736
		OG0009133
		OG0002376
		OG0000514
		OG0000077
		OG0001224
		OG0002308
		OG0002540
		OG0001117
		OG0001366
		OG0000517
		OG0003632
		OG0000625
		OG0003127
		OG0001832
		OG0009114
		OG0002301
		OG0002331
		OG0002472
		OG0003198
		OG0004408
		OG0002565
		OG0000326
		OG0001711
		OG0003364
		OG0007939
		OG0000707
		OG0001404
		OG0002395
		OG0003070
B1 H1	79	OG0000225
		OG0008507
		OG0002998
		OG0001927
		OG0007600
		OG0001410
		OG0003451
		OG0006776
		OG0007279
		OG0000602
		OG0001619
		OG0001341
		OG0001523
		OG0001023
		OG0002836
		OG0009492
		OG0000236
		OG0002589
		OG0000896
		OG0001602
		OG0004015
		OG0001713
		OG0002788
		OG0001598
		OG0007754
		OG0007152
		OG0008982
		OG0005470
		OG0004665
		OG0001737
		OG0000824
		OG0007933
		OG0002196
		OG0003714
		OG0001284
		OG0000912
		OG0008626
		OG0004825
		OG0001925
		OG0001134
		OG0010164
		OG0002366
		OG0000513
		OG0001938
		OG0000696
		OG0006203
		OG0008539
		OG0001543
		OG0000653
		OG0006587
		OG0009104
		OG0002808
		OG0010668
		OG0007519
		OG0001373
		OG0000723
		OG0001118
		OG0003132
		OG0008112
		OG0003524
		OG0002459
		OG0001561
		OG0000387
		OG0000147
		OG0009556
		OG0002179
		OG0001200
		OG0009470
		OG0003038
		OG0000687
		OG0003728
		OG0009132
		OG0003488
		OG0008225
		OG0003252
		OG0007723
		OG0002480
		OG0009906
		OG0000152
B2 H1	84	OG0000090
		OG0006403
		OG0000919
		OG0000264
		OG0001640
		OG0001231
		OG0000820
		OG0000555
		OG0002144
		OG0000719
		OG0002291
		OG0001442
		OG0001687
		OG0001627
		OG0006651
		OG0001365
		OG0001124
		OG0001808
		OG0000612
		OG0000315
		OG0002663
		OG0000002
		OG0001585
		OG0008717
		OG0001367
		OG0001483
		OG0002330
		OG0000790
		OG0001408
		OG0000196
		OG0001039
		OG0006804
		OG0004466
		OG0005608
		OG0001789
		OG0000539
		OG0002538
		OG0004673
		OG0000263
		OG0010361
		OG0001143
		OG0008503
		OG0005682
		OG0000587
		OG0000393
		OG0007021
		OG0006978
		OG0002938
		OG0001878
		OG0000572
		OG0002967
		OG0009732
		OG0009345
		OG0001792
		OG0009312
		OG0009726
		OG0001865
		OG0000411
		OG0001070
		OG0000893
		OG0000941
		OG0005930
		OG0001617
		OG0011826
		OG0009685
		OG0002600
		OG0001709
		OG0001289
		OG0001556
		OG0005852
		OG0005299
		OG0003065
		OG0008983
		OG0000194
		OG0011738
		OG0002050
		OG0004963
		OG0002008
		OG0001628
		OG0002780
		OG0009918
		OG0000482
		OG0001621
		OG0006634
L1	11	OG0000094
		OG0005659
		OG0000433
		OG0006788
		OG0009745
		OG0005348
		OG0004240
		OG0003639
		OG0004287
		OG0007095
		OG0011943
L2	121	OG0006995
		OG0008632
		OG0010711
		OG0009024
		OG0008542
		OG0011152
		OG0009355
		OG0011641
		OG0014207
		OG0010068
		OG0012782
		OG0011449
		OG0007454
		OG0011985
		OG0007884
		OG0009852
		OG0010740
		OG0010726
		OG0011132
		OG0010093
		OG0007742
		OG0012010
		OG0010707
		OG0006872
		OG0000207
		OG0010341
		OG0010716
		OG0002003
		OG0008108
		OG0009881
		OG0010227
		OG0007801
		OG0007502
		OG0002529
		OG0010734
		OG0007181
		OG0005836
		OG0010586
		OG0005775
		OG0011432
		OG0008196
		OG0010600
		OG0012028
		OG0000534
		OG0009211
		OG0008295
		OG0009885
		OG0003645
		OG0008359
		OG0007642
		OG0008290
		OG0007452
		OG0010330
		OG0010324
		OG0009877
		OG0008145
		OG0011425
		OG0004670
		OG0010237
		OG0009787
		OG0009850
		OG0009232
		OG0011135
		OG0011671
		OG0011430
		OG0000218
		OG0011403
		OG0007919
		OG0010020
		OG0009868
		OG0010951
		OG0007714
		OG0012343
		OG0008262
		OG0009638
		OG0000299
		OG0011405
		OG0008176
		OG0011339
		OG0011469
		OG0010344
		OG0009855
		OG0010737
		OG0002671
		OG0000033
		OG0009849
		OG0010606
		OG0010730
		OG0011423
		OG0011461
		OG0002598
		OG0009255
		OG0002336
		OG0010078
		OG0010717
		OG0008490
		OG0012082
		OG0000424
		OG0012004
		OG0014215
		OG0000175
		OG0012360
		OG0007541
		OG0011998
		OG0009665
		OG0010708
		OG0010229
		OG0008781
		OG0011658
		OG0011116
		OG0009883
		OG0000471
		OG0012071
		OG0011460
		OG0014211
		OG0009843
		OG0008676
		OG0007499
		OG0010095
		OG0012384
		OG0006717
L3	42	OG0011938
		OG0000391
		OG0013895
		OG0010927
		OG0011416
		OG0007405
		OG0000126
		OG0011123
		OG0008157
		OG0001420
		OG0008478
		OG0000253
		OG0000485
		OG0001629
		OG0009073
		OG0010554
		OG0013888
		OG0013889
		OG0004222
		OG0001962
		OG0009882
		OG0012787
		OG0003456
		OG0000073
		OG0014029
		OG0000313
		OG0000257
		OG0012776
		OG0010100
		OG0005635
		OG0007451
		OG0012919
		OG0002006
		OG0000008
		OG0008087
		OG0002511
		OG0012078
		OG0002690
		OG0010736
		OG0012773
		OG0001075
		OG0009672
B1	326	OG0000822
		OG0004181
		OG0004496
		OG0006549
		OG0009730
		OG0008037
		OG0010144
		OG0002779
		OG0008513
		OG0004956
		OG0006826
		OG0000591
		OG0009702
		OG0001978
		OG0002845
		OG0001876
		OG0005616
		OG0009935
		OG0006480
		OG0000957
		OG0009506
		OG0008613
		OG0005010
		OG0003426
		OG0007055
		OG0009107
		OG0005688
		OG0003171
		OG0001516
		OG0004468
		OG0000758
		OG0002422
		OG0003485
		OG0002564
		OG0000278
		OG0001800
		OG0003929
		OG0001587
		OG0011813
		OG0005950
		OG0002681
		OG0006227
		OG0002067
		OG0002421
		OG0004597
		OG0004754
		OG0000882
		OG0006450
		OG0006695
		OG0004364
		OG0004441
		OG0000690
		OG0000186
		OG0003661
		OG0000991
		OG0008612
		OG0001301
		OG0005221
		OG0009507
		OG0003860
		OG0000928
		OG0003476
		OG0000650
		OG0006567
		OG0009138
		OG0000448
		OG0005274
		OG0007463
		OG0006745
		OG0005683
		OG0001170
		OG0010769
		OG0001755
		OG0007571
		OG0003148
		OG0002092
		OG0001398
		OG0009514
		OG0001981
		OG0005360
		OG0001108
		OG0004761
		OG0009938
		OG0006101
		OG0001210
		OG0006947
		OG0011906
		OG0004897
		OG0004881
		OG0006890
		OG0000697
		OG0000382
		OG0002138
		OG0005877
		OG0000430
		OG0010417
		OG0002048
		OG0009126
		OG0010743
		OG0001644
		OG0005629
		OG0000852
		OG0007089
		OG0006721
		OG0003447
		OG0000214
		OG0004506
		OG0004591
		OG0000749
		OG0005120
		OG0004378
		OG0009478
		OG0003222
		OG0000443
		OG0004394
		OG0004870
		OG0001016
		OG0002865
		OG0005511
		OG0009116
		OG0003012
		OG0001067
		OG0001815
		OG0009817
		OG0006200
		OG0000029
		OG0005461
		OG0007034
		OG0010124
		OG0002448
		OG0007392
		OG0004048
		OG0003641
		OG0004892
		OG0002692
		OG0001487
		OG0001071
		OG0002140
		OG0008964
		OG0006900
		OG0006352
		OG0006166
		OG0000918
		OG0000595
		OG0001611
		OG0004635
		OG0003290
		OG0001890
		OG0002507
		OG0001220
		OG0009718
		OG0006528
		OG0000140
		OG0006525
		OG0007408
		OG0002079
		OG0005269
		OG0005413
		OG0003711
		OG0001500
		OG0000731
		OG0007487
		OG0008524
		OG0005363
		OG0003058
		OG0000449
		OG0010745
		OG0011733
		OG0005804
		OG0001183
		OG0012467
		OG0000724
		OG0007895
		OG0006477
		OG0003435
		OG0002240
		OG0001099
		OG0002505
		OG0003893
		OG0005642
		OG0002985
		OG0003123
		OG0006279
		OG0001135
		OG0000143
		OG0007008
		OG0010403
		OG0006396
		OG0001334
		OG0011239
		OG0006577
		OG0008714
		OG0006896
		OG0002080
		OG0004701
		OG0001773
		OG0000223
		OG0002776
		OG0005084
		OG0006857
		OG0000827
		OG0008305
		OG0008224
		OG0006364
		OG0000877
		OG0002466
		OG0004948
		OG0006500
		OG0006619
		OG0007591
		OG0006816
		OG0003299
		OG0004398
		OG0006886
		OG0004576
		OG0008498
		OG0005043
		OG0005781
		OG0006328
		OG0011182
		OG0007321
		OG0004381
		OG0011762
		OG0000162
		OG0003834
		OG0010142
		OG0009477
		OG0008990
		OG0004616
		OG0006839
		OG0006168
		OG0004471
		OG0003616
		OG0002119
		OG0000674
		OG0008220
		OG0008306
		OG0012468
		OG0005569
		OG0006354
		OG0009468
		OG0000744
		OG0006150
		OG0001051
		OG0007182
		OG0006698
		OG0000564
		OG0004551
		OG0003876
		OG0007082
		OG0004128
		OG0005551
		OG0000654
		OG0003578
		OG0006952
		OG0006146
		OG0007011
		OG0006010
		OG0004300
		OG0003358
		OG0000350
		OG0007316
		OG0009703
		OG0013301
		OG0001894
		OG0000900
		OG0001098
		OG0008104
		OG0000846
		OG0013715
		OG0000188
		OG0004895
		OG0007390
		OG0001148
		OG0007054
		OG0004134
		OG0007031
		OG0001271
		OG0004633
		OG0001060
		OG0008621
		OG0000621
		OG0007007
		OG0005016
		OG0004918
		OG0006143
		OG0007175
		OG0001750
		OG0004344
		OG0004713
		OG0000560
		OG0011515
		OG0005763
		OG0000593
		OG0001131
		OG0008293
		OG0010448
		OG0007329
		OG0000864
		OG0007315
		OG0004464
		OG0012446
		OG0003580
		OG0009311
		OG0006941
		OG0000660
		OG0000405
		OG0003416
		OG0002824
		OG0006006
		OG0000113
		OG0006180
		OG0001567
		OG0001708
		OG0001243
		OG0001003
		OG0004392
		OG0000230
		OG0000888
		OG0002743
		OG0005065
		OG0005272
		OG0005646
		OG0010439
		OG0010419
		OG0001065
B2	739	OG0001201
		OG0001747
		OG0011695
		OG0011260
		OG0010106
		OG0012213
		OG0010704
		OG0002398
		OG0014801
		OG0001402
		OG0000667
		OG0010418
		OG0001847
		OG0012500
		OG0011161
		OG0002276
		OG0001936
		OG0013304
		OG0002021
		OG0002487
		OG0012480
		OG0007931
		OG0001114
		OG0007947
		OG0004952
		OG0000440
		OG0010766
		OG0006655
		OG0006293
		OG0004143
		OG0011821
		OG0001786
		OG0000486
		OG0005648
		OG0012258
		OG0000171
		OG0000845
		OG0000578
		OG0013665
		OG0012475
		OG0002209
		OG0011175
		OG0003322
		OG0006864
		OG0004731
		OG0001555
		OG0005887
		OG0003473
		OG0003273
		OG0011209
		OG0007587
		OG0000481
		OG0002944
		OG0011198
		OG0013497
		OG0009510
		OG0000241
		OG0003649
		OG0007840
		OG0005956
		OG0003815
		OG0004395
		OG0001689
		OG0007107
		OG0009306
		OG0003048
		OG0010120
		OG0000510
		OG0010750
		OG0009724
		OG0005196
		OG0011273
		OG0011935
		OG0002047
		OG0011840
		OG0008721
		OG0004106
		OG0003593
		OG0006741
		OG0002637
		OG0004486
		OG0013457
		OG0011720
		OG0001605
		OG0002309
		OG0002121
		OG0013281
		OG0004020
		OG0010454
		OG0011073
		OG0002567
		OG0006892
		OG0011228
		OG0001434
		OG0010836
		OG0000307
		OG0001147
		OG0012625
		OG0001278
		OG0013576
		OG0004643
		OG0003219
		OG0003199
		OG0000528
		OG0009722
		OG0006663
		OG0002082
		OG0005856
		OG0011814
		OG0014827
		OG0008821
		OG0000710
		OG0012563
		OG0003672
		OG0011204
		OG0008871
		OG0001328
		OG0013474
		OG0011027
		OG0008850
		OG0002583
		OG0006266
		OG0008446
		OG0000921
		OG0000467
		OG0009690
		OG0001048
		OG0010900
		OG0002444
		OG0002042
		OG0012622
		OG0000086
		OG0003167
		OG0013652
		OG0009691
		OG0010137
		OG0014798
		OG0002876
		OG0004762
		OG0001256
		OG0002458
		OG0009102
		OG0002195
		OG0000821
		OG0001053
		OG0001464
		OG0000640
		OG0001264
		OG0009899
		OG0006859
		OG0014777
		OG0002543
		OG0010126
		OG0004946
		OG0003039
		OG0012397
		OG0012495
		OG0008991
		OG0009919
		OG0008826
		OG0006502
		OG0002740
		OG0001647
		OG0000816
		OG0007276
		OG0000799
		OG0002305
		OG0013205
		OG0001125
		OG0000685
		OG0001531
		OG0004224
		OG0002076
		OG0012498
		OG0002051
		OG0000167
		OG0008624
		OG0002560
		OG0003739
		OG0011216
		OG0000059
		OG0011771
		OG0000632
		OG0014821
		OG0013465
		OG0001793
		OG0005543
		OG0009830
		OG0000763
		OG0001614
		OG0010163
		OG0000623
		OG0011195
		OG0000245
		OG0001579
		OG0002899
		OG0000100
		OG0010374
		OG0008986
		OG0001308
		OG0000866
		OG0012237
		OG0004535
		OG0012476
		OG0011208
		OG0010526
		OG0001534
		OG0000979
		OG0012409
		OG0000357
		OG0001651
		OG0011732
		OG0000575
		OG0012561
		OG0011757
		OG0009813
		OG0002706
		OG0011253
		OG0013526
		OG0002087
		OG0009934
		OG0010388
		OG0000657
		OG0008029
		OG0000692
		OG0001654
		OG0007778
		OG0010111
		OG0004289
		OG0005351
		OG0014824
		OG0001517
		OG0012501
		OG0001324
		OG0005634
		OG0000753
		OG0012478
		OG0008666
		OG0011516
		OG0008979
		OG0003704
		OG0001526
		OG0005244
		OG0011219
		OG0006019
		OG0003344
		OG0001733
		OG0003889
		OG0003563
		OG0001639
		OG0013279
		OG0011702
		OG0002691
		OG0001723
		OG0014785
		OG0002701
		OG0006136
		OG0000389
		OG0001088
		OG0002948
		OG0008222
		OG0008852
		OG0001164
		OG0002156
		OG0000886
		OG0013298
		OG0009282
		OG0005639
		OG0001823
		OG0002075
		OG0001462
		OG0000480
		OG0005586
		OG0000303
		OG0011710
		OG0010423
		OG0002941
		OG0012449
		OG0011707
		OG0001046
		OG0009687
		OG0000566
		OG0010395
		OG0002102
		OG0002674
		OG0008843
		OG0000417
		OG0014581
		OG0005947
		OG0012583
		OG0003614
		OG0013562
		OG0000873
		OG0013636
		OG0007064
		OG0004908
		OG0010404
		OG0012261
		OG0006012
		OG0000407
		OG0002219
		OG0007244
		OG0011238
		OG0008615
		OG0001364
		OG0001372
		OG0012591
		OG0000312
		OG0001928
		OG0000035
		OG0013615
		OG0000520
		OG0004733
		OG0010761
		OG0013276
		OG0001641
		OG0001910
		OG0009294
		OG0000434
		OG0000088
		OG0000551
		OG0000095
		OG0012517
		OG0009684
		OG0000828
		OG0013149
		OG0011763
		OG0001457
		OG0012518
		OG0003890
		OG0000210
		OG0001352
		OG0013711
		OG0011082
		OG0000662
		OG0010108
		OG0000942
		OG0002620
		OG0012613
		OG0010116
		OG0001558
		OG0001297
		OG0001952
		OG0011584
		OG0002061
		OG0003660
		OG0000728
		OG0008415
		OG0011580
		OG0000757
		OG0006841
		OG0005032
		OG0013592
		OG0000423
		OG0010130
		OG0001419
		OG0007484
		OG0006725
		OG0001636
		OG0009466
		OG0002392
		OG0012566
		OG0004774
		OG0001520
		OG0003315
		OG0000862
		OG0005444
		OG0001752
		OG0001740
		OG0002475
		OG0014782
		OG0011829
		OG0009475
		OG0004169
		OG0000065
		OG0014799
		OG0000437
		OG0005147
		OG0005439
		OG0001964
		OG0000842
		OG0014778
		OG0004420
		OG0001703
		OG0001012
		OG0010636
		OG0001951
		OG0009891
		OG0001083
		OG0000464
		OG0000244
		OG0012459
		OG0010432
		OG0002591
		OG0001042
		OG0014797
		OG0006746
		OG0002719
		OG0009916
		OG0008497
		OG0002306
		OG0002804
		OG0011222
		OG0010427
		OG0007087
		OG0000774
		OG0006678
		OG0013515
		OG0010456
		OG0003479
		OG0006580
		OG0002326
		OG0006189
		OG0007326
		OG0013469
		OG0001541
		OG0010402
		OG0001971
		OG0001984
		OG0002665
		OG0014428
		OG0001455
		OG0012407
		OG0002739
		OG0009125
		OG0001215
		OG0006483
		OG0005408
		OG0001982
		OG0001409
		OG0005681
		OG0006551
		OG0004986
		OG0012596
		OG0008853
		OG0007166
		OG0011788
		OG0012434
		OG0010390
		OG0002442
		OG0009554
		OG0008411
		OG0013111
		OG0005959
		OG0000109
		OG0000318
		OG0004220
		OG0008303
		OG0000025
		OG0009303
		OG0001730
		OG0000203
		OG0001471
		OG0004884
		OG0001307
		OG0003736
		OG0008511
		OG0003919
		OG0005211
		OG0013275
		OG0010110
		OG0000658
		OG0000401
		OG0001496
		OG0001015
		OG0003359
		OG0013293
		OG0003935
		OG0012460
		OG0001812
		OG0001768
		OG0012520
		OG0011585
		OG0002469
		OG0001836
		OG0001893
		OG0011701
		OG0007647
		OG0003990
		OG0002103
		OG0001943
		OG0003011
		OG0006722
		OG0014774
		OG0000802
		OG0012158
		OG0002212
		OG0008211
		OG0010139
		OG0001005
		OG0001258
		OG0000293
		OG0002609
		OG0002193
		OG0001557
		OG0005812
		OG0000173
		OG0009708
		OG0014779
		OG0010215
		OG0003169
		OG0000823
		OG0000425
		OG0000089
		OG0002074
		OG0001286
		OG0004016
		OG0002222
		OG0002799
		OG0013566
		OG0006323
		OG0010153
		OG0000402
		OG0000117
		OG0004212
		OG0000340
		OG0012439
		OG0000390
		OG0010407
		OG0009731
		OG0005590
		OG0006103
		OG0011547
		OG0009472
		OG0014833
		OG0002110
		OG0007491
		OG0000165
		OG0000688
		OG0002014
		OG0003071
		OG0002253
		OG0001501
		OG0010115
		OG0003423
		OG0007094
		OG0006273
		OG0009485
		OG0014802
		OG0012481
		OG0000870
		OG0003463
		OG0009014
		OG0008500
		OG0009519
		OG0001351
		OG0009907
		OG0006016
		OG0007676
		OG0011759
		OG0002773
		OG0002579
		OG0004008
		OG0002552
		OG0006513
		OG0002215
		OG0009075
		OG0014768
		OG0011741
		OG0012263
		OG0006970
		OG0002402
		OG0009109
		OG0001415
		OG0000492
		OG0002559
		OG0012506
		OG0000516
		OG0013595
		OG0003009
		OG0002341
		OG0001189
		OG0009017
		OG0011687
		OG0004824
		OG0010294
		OG0001783
		OG0008315
		OG0006749
		OG0005146
		OG0004943
		OG0010416
		OG0002073
		OG0000826
		OG0001756
		OG0000894
		OG0013107
		OG0007465
		OG0008825
		OG0005687
		OG0013493
		OG0005179
		OG0011274
		OG0001702
		OG0002100
		OG0001905
		OG0013673
		OG0002327
		OG0013584
		OG0000415
		OG0005131
		OG0008818
		OG0013287
		OG0012451
		OG0009503
		OG0011818
		OG0002423
		OG0012406
		OG0001261
		OG0011833
		OG0001666
		OG0013574
		OG0008118
		OG0014811
		OG0012564
		OG0012532
		OG0010645
		OG0010770
		OG0005706
		OG0002315
		OG0000277
		OG0012545
		OG0002484
		OG0011723
		OG0002391
		OG0002820
		OG0001253
		OG0000037
		OG0001209
		OG0008541
		OG0013524
		OG0001049
		OG0005723
		OG0002752
		OG0004066
		OG0001929
		OG0011078
		OG0011025
		OG0000466
		OG0000295
		OG0014780
		OG0009989
		OG0004751
		OG0003042
		OG0001519
		OG0011289
		OG0014814
		OG0000243
		OG0001908
		OG0011696
		OG0010753
		OG0001518
		OG0009508
		OG0003147
		OG0000335
		OG0008585
		OG0001742
		OG0010386
		OG0014787
		OG0013083
		OG0001443
		OG0002147
		OG0013616
		OG0000784
		OG0012461
		OG0003781
		OG0001371
		OG0006400
		OG0000396
		OG0010185
		OG0009511
		OG0008212
		OG0001449
		OG0002211
		OG0011227
		OG0002194
		OG0000643
		OG0001608
		OG0001581
		OG0008376
		OG0013599
		OG0009139
		OG0001997
		OG0001263
		OG0009721
		OG0002310
		OG0001522
		OG0005684
		OG0000129
		OG0011810
		OG0002509
		OG0001762
		OG0000620
		OG0002262
		OG0006533
		OG0006546
		OG0007478
		OG0001924
		OG0002032
		OG0000213
		OG0005336
		OG0001100
		OG0011734
		OG0011080
		OG0014767
		OG0005606
		OG0004382
		OG0001828
		OG0010141
		OG0011174
		OG0001430
		OG0001787
		OG0001919
		OG0000633
		OG0013478
		OG0009886
		OG0000951
		OG0009692
		OG0007377
		OG0000436
		OG0012624
		OG0009293
		OG0002160
		OG0004693
		OG0011693
		OG0000909
		OG0001185
		OG0010412
		OG0009183
		OG0002625
		OG0007434
		OG0001593
		OG0014766
		OG0000446
		OG0004165
		OG0001904
		OG0006685
		OG0005931
		OG0008501
H1	487	OG0000506
		OG0009112
		OG0000258
		OG0005214
		OG0001680
		OG0004838
		OG0004543
		OG0005352
		OG0002457
		OG0006182
		OG0006764
		OG0005404
		OG0004623
		OG0008208
		OG0004431
		OG0005484
		OG0007716
		OG0002101
		OG0001429
		OG0001615
		OG0010293
		OG0000285
		OG0001294
		OG0002735
		OG0000565
		OG0002530
		OG0001661
		OG0000636
		OG0012418
		OG0003060
		OG0001080
		OG0007906
		OG0007083
		OG0007076
		OG0006387
		OG0001268
		OG0004119
		OG0004014
		OG0004271
		OG0001101
		OG0000785
		OG0007412
		OG0002971
		OG0003433
		OG0000121
		OG0001427
		OG0003421
		OG0000205
		OG0003891
		OG0006768
		OG0002113
		OG0002016
		OG0004148
		OG0006754
		OG0001662
		OG0002492
		OG0004052
		OG0000290
		OG0003134
		OG0001932
		OG0005310
		OG0007154
		OG0002247
		OG0001931
		OG0001248
		OG0001413
		OG0003082
		OG0000521
		OG0009834
		OG0000637
		OG0007052
		OG0007105
		OG0002370
		OG0005141
		OG0010762
		OG0007858
		OG0006043
		OG0001396
		OG0000381
		OG0007932
		OG0003282
		OG0004307
		OG0002497
		OG0007044
		OG0003779
		OG0001595
		OG0010400
		OG0001862
		OG0003296
		OG0007218
		OG0011102
		OG0006738
		OG0013284
		OG0002718
		OG0002393
		OG0005645
		OG0009131
		OG0007004
		OG0013811
		OG0007184
		OG0000284
		OG0002669
		OG0000195
		OG0002979
		OG0007859
		OG0003501
		OG0002698
		OG0000501
		OG0011234
		OG0007592
		OG0004391
		OG0010411
		OG0000362
		OG0003057
		OG0004683
		OG0005802
		OG0006512
		OG0005671
		OG0004851
		OG0005251
		OG0001720
[truncated: 366 more rows]
