# Supplementary material for: Parallel and convergent genomic changes underlie independent subterranean colonization across beetles
Source: Nat Commun. 2023 Jun 29;14:3842. doi: 10.1038/s41467-023-39603-1 (PMC10310748; doi:10.1038/s41467-023-39603-1)
Supplement: Supplementary file 13 — Source Data [file 41467_2023_39603_MOESM13_ESM.zip › Source_Data_Figures_github/Source_data_3/Fig3/parallel_exp_con_OG_anots_all.txt]

Lineage	OG	Dynamic	Reduced_function
B1	OG0000048	Contraction	regulation of synaptic plasticity
B2	OG0000048	Contraction	regulation of synaptic plasticity
L1	OG0000048	Contraction	regulation of synaptic plasticity
L3	OG0000048	Contraction	regulation of synaptic plasticity
B1	OG0003705	Contraction	axon guidance
H1	OG0003705	Contraction	axon guidance
L1	OG0003705	Contraction	axon guidance
L3	OG0003705	Contraction	axon guidance
B1	OG0000009	Contraction	intracellular protein transport
H1	OG0000009	Contraction	intracellular protein transport
L1	OG0000009	Contraction	intracellular protein transport
L3	OG0000009	Contraction	intracellular protein transport
B2	OG0000007	Contraction	female meiotic nuclear division
H1	OG0000007	Contraction	female meiotic nuclear division
L2	OG0000007	Contraction	female meiotic nuclear division
L3	OG0000007	Contraction	female meiotic nuclear division
B1	OG0000184	Contraction	positive regulation of transcription by RNA polymerase II
B2	OG0000184	Contraction	positive regulation of transcription by RNA polymerase II
H1	OG0000184	Contraction	positive regulation of transcription by RNA polymerase II
L3	OG0000184	Contraction	positive regulation of transcription by RNA polymerase II
B1	OG0000459	Contraction	axon midline choice point recognition
L1	OG0000459	Contraction	axon midline choice point recognition
L3	OG0000459	Contraction	axon midline choice point recognition
B2	OG0000049	Contraction	cell wall chitin metabolic process
L1	OG0000049	Contraction	cell wall chitin metabolic process
L3	OG0000049	Contraction	cell wall chitin metabolic process
H1	OG0006976	Contraction	rhodopsin biosynthetic process
L1	OG0006976	Contraction	rhodopsin biosynthetic process
L3	OG0006976	Contraction	rhodopsin biosynthetic process
H1	OG0000337	Contraction	imaginal disc-derived wing morphogenesis
L1	OG0000337	Contraction	imaginal disc-derived wing morphogenesis
L3	OG0000337	Contraction	imaginal disc-derived wing morphogenesis
B1	OG0000016	Contraction	ventral furrow formation
B2	OG0000016	Contraction	ventral furrow formation
L1	OG0000016	Contraction	ventral furrow formation
B2	OG0007373	Contraction	regulation of signal transduction
H1	OG0007373	Contraction	regulation of signal transduction
L1	OG0007373	Contraction	regulation of signal transduction
B1	OG0006618	Contraction	intracellular protein transport
H1	OG0006618	Contraction	intracellular protein transport
L3	OG0006618	Contraction	intracellular protein transport
B1	OG0001265	Contraction	commissural neuron axon guidance
B1	OG0003394	Contraction	proteolysis
B1	OG0000698	Contraction	long-term memory
B1	OG0003125	Contraction	regulation of autophagy
B1	OG0002361	Contraction	negative regulation of Notch signaling pathway
B1	OG0001174	Contraction	commissural neuron axon guidance
B1	OG0001247	Contraction	ventral furrow formation
B1	OG0000311	Contraction	regulation of transcription by RNA polymerase II
B1	OG0001969	Contraction	proteolysis
B1	OG0007753	Contraction	regulation of transcription by RNA polymerase II
B1	OG0001690	Contraction	axon guidance
B1	OG0002379	Contraction	nuclear-transcribed mRNA catabolic process, nonsense-mediated decay
B1	OG0000493	Contraction	axon midline choice point recognition
B1	OG0003116	Contraction	nucleoside metabolic process
B1	OG0002187	Contraction	border follicle cell migration
B1	OG0000693	Contraction	protein ubiquitination
B1	OG0002316	Contraction	open tracheal system development
B1	OG0000934	Contraction	axon guidance
B1	OG0000474	Contraction	regulation of transcription by RNA polymerase II
B1	OG0001223	Contraction	axon guidance
B1	OG0000441	Contraction	regulation of transcription by RNA polymerase II
B1	OG0000200	Contraction	axon guidance
B1	OG0001405	Contraction	positive regulation of transcription by RNA polymerase II
B1	OG0008414	Contraction	wing disc development
B1	OG0000767	Contraction	intestinal epithelial structure maintenance
B1	OG0000023	Contraction	regulation of transcription, DNA-templated
B1	OG0008956	Contraction	regulation of transcription, DNA-templated
B1	OG0002257	Contraction	regulation of transcription by RNA polymerase II
B1	OG0007431	Contraction	axon guidance
B1	OG0001811	Contraction	positive regulation of transcription by RNA polymerase II
B1	OG0001432	Contraction	Golgi organization
B1	OG0006604	Contraction	unknown function
B1	OG0001272	Contraction	dendrite morphogenesis
B1	OG0007138	Contraction	dendrite morphogenesis
B1	OG0002122	Contraction	mRNA splicing, via spliceosome
B1	OG0001959	Contraction	protein-containing complex assembly
B1	OG0001363	Contraction	dendrite morphogenesis
B1	OG0001226	Contraction	unknown function
B1	OG0000996	Contraction	regulation of transcription by RNA polymerase II
B1	OG0008418	Contraction	hemopoiesis
B1	OG0007934	Contraction	unknown function
B1	OG0002915	Contraction	regulation of transcription, DNA-templated
B1	OG0001976	Contraction	translation
B1	OG0004525	Contraction	sensory perception of smell
B1	OG0003031	Contraction	regulation of gene expression
B1	OG0001435	Contraction	regulation of transcription by RNA polymerase II
B1	OG0000709	Contraction	spliceosomal snRNP assembly
B1	OG0000017	Contraction	sensory perception of smell
B1	OG0001133	Contraction	mRNA splicing, via spliceosome
B1	OG0000830	Contraction	regulation of transcription by RNA polymerase II
B1	OG0004456	Contraction	positive regulation of canonical Wnt signaling pathway
B1	OG0002013	Contraction	axon guidance
B1	OG0002427	Contraction	tricarboxylic acid cycle
B1	OG0002566	Contraction	proteolysis
B1	OG0002772	Contraction	rRNA processing
B1	OG0000756	Contraction	axon guidance
B1	OG0001127	Contraction	chromosome condensation
B1	OG0000961	Contraction	maturation of SSU-rRNA from tricistronic rRNA transcript (SSU-rRNA, 5.8S rRNA, LSU-rRNA)
B1	OG0001491	Contraction	axon guidance
B1	OG0001918	Contraction	intracellular protein transport
B1	OG0001743	Contraction	regulation of transcription, DNA-templated
B1	OG0002372	Contraction	axon guidance
B1	OG0001357	Contraction	proteolysis
B1	OG0002134	Contraction	regulation of transcription, DNA-templated
B1	OG0000971	Contraction	regulation of transcription, DNA-templated
B1	OG0002594	Contraction	cellular process
B1	OG0000557	Contraction	muscle organ development
B1	OG0000093	Contraction	negative regulation of female receptivity, post-mating
B1	OG0002838	Contraction	dendrite morphogenesis
B1	OG0006623	Contraction	unknown function
B1	OG0001949	Contraction	axon guidance
B1	OG0004078	Contraction	regulation of transcription, DNA-templated
B1	OG0002289	Contraction	regulation of mitotic nuclear division
B1	OG0000923	Contraction	axon guidance
B1	OG0000817	Contraction	unknown function
B1	OG0001433	Contraction	regulation of transcription by RNA polymerase II
B1	OG0009113	Contraction	nuclear pore organization
B1	OG0002268	Contraction	positive regulation of transcription by RNA polymerase II
B1	OG0001568	Contraction	axon guidance
B1	OG0000270	Contraction	dephosphorylation
B1	OG0006423	Contraction	unknown function
B1	OG0001418	Contraction	mRNA splicing, via spliceosome
B1	OG0001973	Contraction	negative regulation of JNK cascade
B1	OG0001777	Contraction	regulation of transcription, DNA-templated
B1	OG0006565	Contraction	tricarboxylic acid cycle
B1	OG0000761	Contraction	positive regulation of transcription by RNA polymerase II
B1	OG0002813	Contraction	negative regulation of synaptic assembly at neuromuscular junction
B1	OG0000577	Contraction	commissural neuron axon guidance
B1	OG0000072	Contraction	axon guidance
B1	OG0011210	Contraction	proteolysis
B1	OG0009299	Contraction	unknown function
B1	OG0008959	Contraction	axon guidance
B1	OG0001027	Contraction	motor neuron axon guidance
B1	OG0001428	Contraction	spliceosomal snRNP assembly
B1	OG0001345	Contraction	ovarian follicle cell development
B1	OG0001634	Contraction	axon guidance
B1	OG0000392	Contraction	positive regulation of transcription by RNA polymerase II
B1	OG0000346	Contraction	imaginal disc-derived wing morphogenesis
B1	OG0001176	Contraction	positive regulation of transcription by RNA polymerase II
B1	OG0000217	Contraction	multicellular organism development
B1	OG0000965	Contraction	regulation of transcription by RNA polymerase II
B1	OG0001162	Contraction	compound eye development
B1	OG0001638	Contraction	rRNA processing
B1	OG0000609	Contraction	motor neuron axon guidance
B1	OG0007511	Contraction	regulation of imaginal disc-derived wing size
B1	OG0005289	Contraction	cilium organization
B1	OG0000288	Contraction	axon guidance
B1	OG0007429	Contraction	nervous system process
B1	OG0000537	Contraction	nervous system development
B1	OG0007930	Contraction	unknown function
B1	OG0000713	Contraction	Golgi organization
B1	OG0000648	Contraction	positive regulation of transcription by RNA polymerase II
B1	OG0010401	Contraction	unknown function
B1	OG0008966	Contraction	protein phosphorylation
B2	OG0001265	Contraction	commissural neuron axon guidance
B2	OG0003394	Contraction	proteolysis
B2	OG0000698	Contraction	long-term memory
B2	OG0003125	Contraction	regulation of autophagy
B2	OG0002361	Contraction	negative regulation of Notch signaling pathway
B2	OG0001174	Contraction	commissural neuron axon guidance
B2	OG0001247	Contraction	ventral furrow formation
B2	OG0000311	Contraction	regulation of transcription by RNA polymerase II
B2	OG0001969	Contraction	proteolysis
B2	OG0007753	Contraction	regulation of transcription by RNA polymerase II
B2	OG0001690	Contraction	axon guidance
B2	OG0002379	Contraction	nuclear-transcribed mRNA catabolic process, nonsense-mediated decay
B2	OG0000493	Contraction	axon midline choice point recognition
B2	OG0003116	Contraction	nucleoside metabolic process
B2	OG0002187	Contraction	border follicle cell migration
B2	OG0000693	Contraction	protein ubiquitination
B2	OG0002316	Contraction	open tracheal system development
B2	OG0000934	Contraction	axon guidance
B2	OG0000474	Contraction	regulation of transcription by RNA polymerase II
B2	OG0001223	Contraction	axon guidance
B2	OG0000441	Contraction	regulation of transcription by RNA polymerase II
B2	OG0000200	Contraction	axon guidance
B2	OG0001405	Contraction	positive regulation of transcription by RNA polymerase II
B2	OG0008414	Contraction	wing disc development
B2	OG0000767	Contraction	intestinal epithelial structure maintenance
B2	OG0000023	Contraction	regulation of transcription, DNA-templated
B2	OG0008956	Contraction	regulation of transcription, DNA-templated
B2	OG0002257	Contraction	regulation of transcription by RNA polymerase II
B2	OG0007431	Contraction	axon guidance
B2	OG0001811	Contraction	positive regulation of transcription by RNA polymerase II
B2	OG0001432	Contraction	Golgi organization
B2	OG0006604	Contraction	unknown function
B2	OG0001272	Contraction	dendrite morphogenesis
B2	OG0007138	Contraction	dendrite morphogenesis
B2	OG0002122	Contraction	mRNA splicing, via spliceosome
B2	OG0001959	Contraction	protein-containing complex assembly
B2	OG0001363	Contraction	dendrite morphogenesis
B2	OG0001226	Contraction	unknown function
B2	OG0000996	Contraction	regulation of transcription by RNA polymerase II
B2	OG0008418	Contraction	hemopoiesis
B2	OG0007934	Contraction	unknown function
B2	OG0002915	Contraction	regulation of transcription, DNA-templated
B2	OG0001976	Contraction	translation
B2	OG0004525	Contraction	sensory perception of smell
B2	OG0003031	Contraction	regulation of gene expression
B2	OG0001435	Contraction	regulation of transcription by RNA polymerase II
B2	OG0000709	Contraction	spliceosomal snRNP assembly
B2	OG0000017	Contraction	sensory perception of smell
B2	OG0001133	Contraction	mRNA splicing, via spliceosome
B2	OG0000830	Contraction	regulation of transcription by RNA polymerase II
B2	OG0004456	Contraction	positive regulation of canonical Wnt signaling pathway
B2	OG0002013	Contraction	axon guidance
B2	OG0002427	Contraction	tricarboxylic acid cycle
B2	OG0002566	Contraction	proteolysis
B2	OG0002772	Contraction	rRNA processing
B2	OG0000756	Contraction	axon guidance
B2	OG0001127	Contraction	chromosome condensation
B2	OG0000961	Contraction	maturation of SSU-rRNA from tricistronic rRNA transcript (SSU-rRNA, 5.8S rRNA, LSU-rRNA)
B2	OG0001491	Contraction	axon guidance
B2	OG0001918	Contraction	intracellular protein transport
B2	OG0001743	Contraction	regulation of transcription, DNA-templated
B2	OG0002372	Contraction	axon guidance
B2	OG0001357	Contraction	proteolysis
B2	OG0002134	Contraction	regulation of transcription, DNA-templated
B2	OG0000971	Contraction	regulation of transcription, DNA-templated
B2	OG0002594	Contraction	cellular process
B2	OG0000557	Contraction	muscle organ development
B2	OG0000093	Contraction	negative regulation of female receptivity, post-mating
B2	OG0002838	Contraction	dendrite morphogenesis
B2	OG0006623	Contraction	unknown function
B2	OG0001949	Contraction	axon guidance
B2	OG0004078	Contraction	regulation of transcription, DNA-templated
B2	OG0002289	Contraction	regulation of mitotic nuclear division
B2	OG0000923	Contraction	axon guidance
B2	OG0000817	Contraction	unknown function
B2	OG0001433	Contraction	regulation of transcription by RNA polymerase II
B2	OG0009113	Contraction	nuclear pore organization
B2	OG0002268	Contraction	positive regulation of transcription by RNA polymerase II
B2	OG0001568	Contraction	axon guidance
B2	OG0000270	Contraction	dephosphorylation
B2	OG0006423	Contraction	unknown function
B2	OG0001418	Contraction	mRNA splicing, via spliceosome
B2	OG0001973	Contraction	negative regulation of JNK cascade
B2	OG0001777	Contraction	regulation of transcription, DNA-templated
B2	OG0006565	Contraction	tricarboxylic acid cycle
B2	OG0000761	Contraction	positive regulation of transcription by RNA polymerase II
B2	OG0002813	Contraction	negative regulation of synaptic assembly at neuromuscular junction
B2	OG0000577	Contraction	commissural neuron axon guidance
B2	OG0000072	Contraction	axon guidance
B2	OG0011210	Contraction	proteolysis
B2	OG0009299	Contraction	unknown function
B2	OG0008959	Contraction	axon guidance
B2	OG0001027	Contraction	motor neuron axon guidance
B2	OG0001428	Contraction	spliceosomal snRNP assembly
B2	OG0001345	Contraction	ovarian follicle cell development
B2	OG0001634	Contraction	axon guidance
B2	OG0000392	Contraction	positive regulation of transcription by RNA polymerase II
B2	OG0000346	Contraction	imaginal disc-derived wing morphogenesis
B2	OG0001176	Contraction	positive regulation of transcription by RNA polymerase II
B2	OG0000217	Contraction	multicellular organism development
B2	OG0000965	Contraction	regulation of transcription by RNA polymerase II
B2	OG0001162	Contraction	compound eye development
B2	OG0001638	Contraction	rRNA processing
B2	OG0000609	Contraction	motor neuron axon guidance
B2	OG0007511	Contraction	regulation of imaginal disc-derived wing size
B2	OG0005289	Contraction	cilium organization
B2	OG0000288	Contraction	axon guidance
B2	OG0007429	Contraction	nervous system process
B2	OG0000537	Contraction	nervous system development
B2	OG0007930	Contraction	unknown function
B2	OG0000713	Contraction	Golgi organization
B2	OG0000648	Contraction	positive regulation of transcription by RNA polymerase II
B2	OG0010401	Contraction	unknown function
B2	OG0008966	Contraction	protein phosphorylation
H1	OG0001265	Contraction	commissural neuron axon guidance
H1	OG0003394	Contraction	proteolysis
H1	OG0000698	Contraction	long-term memory
H1	OG0003125	Contraction	regulation of autophagy
H1	OG0002361	Contraction	negative regulation of Notch signaling pathway
H1	OG0001174	Contraction	commissural neuron axon guidance
H1	OG0001247	Contraction	ventral furrow formation
H1	OG0000311	Contraction	regulation of transcription by RNA polymerase II
H1	OG0001969	Contraction	proteolysis
H1	OG0007753	Contraction	regulation of transcription by RNA polymerase II
H1	OG0001690	Contraction	axon guidance
H1	OG0002379	Contraction	nuclear-transcribed mRNA catabolic process, nonsense-mediated decay
H1	OG0000493	Contraction	axon midline choice point recognition
H1	OG0003116	Contraction	nucleoside metabolic process
H1	OG0002187	Contraction	border follicle cell migration
H1	OG0000693	Contraction	protein ubiquitination
H1	OG0002316	Contraction	open tracheal system development
H1	OG0000934	Contraction	axon guidance
H1	OG0000474	Contraction	regulation of transcription by RNA polymerase II
H1	OG0001223	Contraction	axon guidance
H1	OG0000441	Contraction	regulation of transcription by RNA polymerase II
H1	OG0000200	Contraction	axon guidance
H1	OG0001405	Contraction	positive regulation of transcription by RNA polymerase II
H1	OG0008414	Contraction	wing disc development
H1	OG0000767	Contraction	intestinal epithelial structure maintenance
H1	OG0000023	Contraction	regulation of transcription, DNA-templated
H1	OG0008956	Contraction	regulation of transcription, DNA-templated
H1	OG0002257	Contraction	regulation of transcription by RNA polymerase II
H1	OG0007431	Contraction	axon guidance
H1	OG0001811	Contraction	positive regulation of transcription by RNA polymerase II
H1	OG0001432	Contraction	Golgi organization
H1	OG0006604	Contraction	unknown function
H1	OG0001272	Contraction	dendrite morphogenesis
H1	OG0007138	Contraction	dendrite morphogenesis
H1	OG0002122	Contraction	mRNA splicing, via spliceosome
H1	OG0001959	Contraction	protein-containing complex assembly
H1	OG0001363	Contraction	dendrite morphogenesis
H1	OG0001226	Contraction	unknown function
H1	OG0000996	Contraction	regulation of transcription by RNA polymerase II
H1	OG0008418	Contraction	hemopoiesis
H1	OG0007934	Contraction	unknown function
H1	OG0002915	Contraction	regulation of transcription, DNA-templated
H1	OG0001976	Contraction	translation
H1	OG0004525	Contraction	sensory perception of smell
H1	OG0003031	Contraction	regulation of gene expression
H1	OG0001435	Contraction	regulation of transcription by RNA polymerase II
H1	OG0000709	Contraction	spliceosomal snRNP assembly
H1	OG0000017	Contraction	sensory perception of smell
H1	OG0001133	Contraction	mRNA splicing, via spliceosome
H1	OG0000830	Contraction	regulation of transcription by RNA polymerase II
H1	OG0004456	Contraction	positive regulation of canonical Wnt signaling pathway
H1	OG0002013	Contraction	axon guidance
H1	OG0002427	Contraction	tricarboxylic acid cycle
H1	OG0002566	Contraction	proteolysis
H1	OG0002772	Contraction	rRNA processing
H1	OG0000756	Contraction	axon guidance
H1	OG0001127	Contraction	chromosome condensation
H1	OG0000961	Contraction	maturation of SSU-rRNA from tricistronic rRNA transcript (SSU-rRNA, 5.8S rRNA, LSU-rRNA)
H1	OG0001491	Contraction	axon guidance
H1	OG0001918	Contraction	intracellular protein transport
H1	OG0001743	Contraction	regulation of transcription, DNA-templated
H1	OG0002372	Contraction	axon guidance
H1	OG0001357	Contraction	proteolysis
H1	OG0002134	Contraction	regulation of transcription, DNA-templated
H1	OG0000971	Contraction	regulation of transcription, DNA-templated
H1	OG0002594	Contraction	cellular process
H1	OG0000557	Contraction	muscle organ development
H1	OG0000093	Contraction	negative regulation of female receptivity, post-mating
H1	OG0002838	Contraction	dendrite morphogenesis
H1	OG0006623	Contraction	unknown function
H1	OG0001949	Contraction	axon guidance
H1	OG0004078	Contraction	regulation of transcription, DNA-templated
H1	OG0002289	Contraction	regulation of mitotic nuclear division
H1	OG0000923	Contraction	axon guidance
H1	OG0000817	Contraction	unknown function
H1	OG0001433	Contraction	regulation of transcription by RNA polymerase II
H1	OG0009113	Contraction	nuclear pore organization
H1	OG0002268	Contraction	positive regulation of transcription by RNA polymerase II
H1	OG0001568	Contraction	axon guidance
H1	OG0000270	Contraction	dephosphorylation
H1	OG0006423	Contraction	unknown function
H1	OG0001418	Contraction	mRNA splicing, via spliceosome
H1	OG0001973	Contraction	negative regulation of JNK cascade
H1	OG0001777	Contraction	regulation of transcription, DNA-templated
H1	OG0006565	Contraction	tricarboxylic acid cycle
H1	OG0000761	Contraction	positive regulation of transcription by RNA polymerase II
H1	OG0002813	Contraction	negative regulation of synaptic assembly at neuromuscular junction
H1	OG0000577	Contraction	commissural neuron axon guidance
H1	OG0000072	Contraction	axon guidance
H1	OG0011210	Contraction	proteolysis
H1	OG0009299	Contraction	unknown function
H1	OG0008959	Contraction	axon guidance
H1	OG0001027	Contraction	motor neuron axon guidance
H1	OG0001428	Contraction	spliceosomal snRNP assembly
H1	OG0001345	Contraction	ovarian follicle cell development
H1	OG0001634	Contraction	axon guidance
H1	OG0000392	Contraction	positive regulation of transcription by RNA polymerase II
H1	OG0000346	Contraction	imaginal disc-derived wing morphogenesis
H1	OG0001176	Contraction	positive regulation of transcription by RNA polymerase II
H1	OG0000217	Contraction	multicellular organism development
H1	OG0000965	Contraction	regulation of transcription by RNA polymerase II
H1	OG0001162	Contraction	compound eye development
H1	OG0001638	Contraction	rRNA processing
H1	OG0000609	Contraction	motor neuron axon guidance
H1	OG0007511	Contraction	regulation of imaginal disc-derived wing size
H1	OG0005289	Contraction	cilium organization
H1	OG0000288	Contraction	axon guidance
H1	OG0007429	Contraction	nervous system process
H1	OG0000537	Contraction	nervous system development
H1	OG0007930	Contraction	unknown function
H1	OG0000713	Contraction	Golgi organization
H1	OG0000648	Contraction	positive regulation of transcription by RNA polymerase II
H1	OG0010401	Contraction	unknown function
H1	OG0008966	Contraction	protein phosphorylation
L1	OG0010541	Contraction	unknown function
L2	OG0009325	Contraction	unknown function
L1	OG0000058	Contraction	proteolysis
L3	OG0000058	Contraction	proteolysis
L1	OG0003615	Contraction	mRNA splicing, via spliceosome
L3	OG0003615	Contraction	mRNA splicing, via spliceosome
L1	OG0006568	Contraction	axon guidance
L3	OG0006568	Contraction	axon guidance
H1	OG0001123	Contraction	positive regulation of transcription by RNA polymerase II
L1	OG0001123	Contraction	positive regulation of transcription by RNA polymerase II
H1	OG0000004	Contraction	axon guidance
L1	OG0000004	Contraction	axon guidance
L2	OG0012338	Contraction	positive regulation of transcription by RNA polymerase II
L3	OG0012338	Contraction	positive regulation of transcription by RNA polymerase II
L2	OG0010224	Contraction	unknown function
L3	OG0010224	Contraction	unknown function
L2	OG0012385	Contraction	axon guidance
L3	OG0012385	Contraction	axon guidance
L2	OG0000038	Contraction	axon guidance
L3	OG0000038	Contraction	axon guidance
L2	OG0011941	Contraction	unknown function
L3	OG0011941	Contraction	unknown function
L2	OG0012806	Contraction	unknown function
L3	OG0012806	Contraction	unknown function
L2	OG0000161	Contraction	axon guidance
L3	OG0000161	Contraction	axon guidance
H1	OG0007483	Contraction	unknown function
L2	OG0007483	Contraction	unknown function
B2	OG0000062	Contraction	rhodopsin biosynthetic process
L3	OG0000062	Contraction	rhodopsin biosynthetic process
B2	OG0000021	Contraction	response to nutrient
L3	OG0000021	Contraction	response to nutrient
B2	OG0000040	Contraction	regulation of transcription, DNA-templated
L3	OG0000040	Contraction	regulation of transcription, DNA-templated
H1	OG0003643	Contraction	axon guidance
L3	OG0003643	Contraction	axon guidance
B1	OG0001882	Contraction	unknown function
B1	OG0001678	Contraction	mRNA splicing, via spliceosome
B1	OG0001827	Contraction	unknown function
B1	OG0001165	Contraction	unknown function
B1	OG0002634	Contraction	protein peptidyl-prolyl isomerization
B1	OG0001473	Contraction	regulation of transcription by RNA polymerase II
B1	OG0001309	Contraction	regulation of actin cytoskeleton organization
B1	OG0000280	Contraction	protein phosphorylation
B1	OG0001794	Contraction	photoreceptor cell maintenance
B1	OG0002037	Contraction	regulation of transcription by RNA polymerase II
B1	OG0000930	Contraction	compound eye development
B1	OG0001417	Contraction	motor neuron axon guidance
B1	OG0001468	Contraction	axon guidance
B1	OG0000881	Contraction	vesicle-mediated transport
B1	OG0007510	Contraction	actin cytoskeleton organization
B1	OG0000987	Contraction	regulation of transcription by RNA polymerase II
B1	OG0001546	Contraction	unknown function
B1	OG0003329	Contraction	regulation of transcription by RNA polymerase II
B1	OG0001584	Contraction	chromatin remodeling
B1	OG0010457	Contraction	unknown function
B1	OG0006932	Contraction	protein dephosphorylation
B1	OG0008214	Contraction	unknown function
B1	OG0001260	Contraction	synaptic target recognition
B1	OG0002548	Contraction	sulfur compound metabolic process
B1	OG0000127	Contraction	axon midline choice point recognition
B1	OG0003089	Contraction	positive regulation of transcription by RNA polymerase II
B1	OG0002428	Contraction	male meiosis cytokinesis
B1	OG0000580	Contraction	motor neuron axon guidance
B1	OG0002175	Contraction	chitin catabolic process
B1	OG0005488	Contraction	unknown function
B1	OG0004285	Contraction	RNA methylation
B1	OG0001486	Contraction	unknown function
B1	OG0000746	Contraction	mRNA splicing, via spliceosome
B1	OG0002898	Contraction	regulation of transcription by RNA polymerase II
B1	OG0006625	Contraction	positive regulation of proteasomal ubiquitin-dependent protein catabolic process
B1	OG0002049	Contraction	positive regulation of synaptic assembly at neuromuscular junction
B1	OG0006022	Contraction	regulation of transcription by RNA polymerase II
B1	OG0002098	Contraction	mushroom body development
B1	OG0000722	Contraction	border follicle cell migration
B1	OG0011293	Contraction	fibroblast growth factor receptor signaling pathway
B1	OG0001986	Contraction	male meiosis cytokinesis
B1	OG0000519	Contraction	unknown function
B1	OG0000891	Contraction	axon guidance
B1	OG0002302	Contraction	oocyte karyosome formation
B1	OG0001387	Contraction	regulation of transcription by RNA polymerase II
B1	OG0001494	Contraction	positive regulation of transcription by RNA polymerase II
B1	OG0000294	Contraction	regulation of transcription, DNA-templated
B1	OG0006277	Contraction	negative regulation of JNK cascade
B1	OG0008712	Contraction	unknown function
B1	OG0005056	Contraction	negative regulation of TORC1 signaling
B1	OG0002115	Contraction	translation
B1	OG0006154	Contraction	unknown function
B1	OG0000192	Contraction	wing disc development
B1	OG0002106	Contraction	ion homeostasis
B1	OG0003743	Contraction	tRNA processing
B1	OG0001448	Contraction	intracellular protein transport
B1	OG0008963	Contraction	regulation of proteolysis
B1	OG0005768	Contraction	unknown function
B1	OG0002024	Contraction	regulation of transcription by RNA polymerase II
B1	OG0006380	Contraction	negative regulation of receptor signaling pathway via JAK-STAT
B1	OG0001896	Contraction	positive regulation of transcription by RNA polymerase II
B1	OG0000849	Contraction	dendrite morphogenesis
B1	OG0009276	Contraction	unknown function
B1	OG0002914	Contraction	male meiosis cytokinesis
B1	OG0012579	Contraction	unknown function
B1	OG0008958	Contraction	unknown function
B1	OG0001741	Contraction	wing disc development
B1	OG0002404	Contraction	chromosome condensation
B1	OG0001154	Contraction	regulation of transcription, DNA-templated
B1	OG0001066	Contraction	axon guidance
B1	OG0009115	Contraction	unknown function
B1	OG0002848	Contraction	positive regulation of filopodium assembly
B1	OG0001240	Contraction	actin filament organization
B1	OG0003746	Contraction	proteolysis
B1	OG0002756	Contraction	lysosome organization
B1	OG0004352	Contraction	mRNA splicing, via spliceosome
B1	OG0002214	Contraction	ovarian follicle cell development
B1	OG0000158	Contraction	unknown function
B1	OG0006589	Contraction	regulation of transcription by RNA polymerase II
B1	OG0003823	Contraction	axon guidance
B1	OG0010117	Contraction	nervous system development
B1	OG0002592	Contraction	unknown function
B1	OG0000297	Contraction	innate immune response
B1	OG0006615	Contraction	septate junction assembly
B1	OG0010428	Contraction	positive regulation of canonical Wnt signaling pathway
B1	OG0003188	Contraction	axon guidance
B1	OG0010787	Contraction	unknown function
B1	OG0007943	Contraction	ommochrome biosynthetic process
B1	OG0001715	Contraction	regulation of transcription by RNA polymerase II
B1	OG0002012	Contraction	protein catabolic process
B1	OG0000046	Contraction	sensory perception of smell
B1	OG0002347	Contraction	regulation of transcription by RNA polymerase II
B1	OG0003400	Contraction	actin filament organization
B1	OG0002149	Contraction	DNA repair
B1	OG0002328	Contraction	regulation of sodium ion transport
B1	OG0001753	Contraction	transcription by RNA polymerase II
B1	OG0003555	Contraction	neuron recognition
B1	OG0002351	Contraction	asymmetric neuroblast division
B1	OG0001813	Contraction	motor neuron axon guidance
B1	OG0006471	Contraction	septate junction assembly
B1	OG0001498	Contraction	unknown function
B1	OG0001214	Contraction	negative regulation of apoptotic process
B1	OG0001029	Contraction	unknown function
B1	OG0003864	Contraction	respiratory electron transport chain
B1	OG0007229	Contraction	unknown function
B1	OG0006711	Contraction	protein dephosphorylation
B1	OG0006778	Contraction	defense response to virus
B1	OG0001102	Contraction	mesoderm development
B1	OG0001554	Contraction	positive regulation of Ras protein signal transduction
B1	OG0001944	Contraction	regulation of transcription by RNA polymerase II
B1	OG0001008	Contraction	axon guidance
B1	OG0004493	Contraction	cellular calcium ion homeostasis
B1	OG0001470	Contraction	actin filament organization
B1	OG0000371	Contraction	insulin receptor signaling pathway
B1	OG0002481	Contraction	imaginal disc-derived wing morphogenesis
B1	OG0002549	Contraction	carbohydrate metabolic process
B1	OG0004991	Contraction	chemical synaptic transmission
B1	OG0000394	Contraction	double-strand break repair via homologous recombination
B1	OG0001138	Contraction	dendrite morphogenesis
B1	OG0003287	Contraction	translation
B1	OG0002488	Contraction	positive regulation of transcription by RNA polymerase II
B1	OG0001892	Contraction	translation
B1	OG0002097	Contraction	regulation of transcription by RNA polymerase II
B1	OG0003536	Contraction	cellular protein modification process
B1	OG0000600	Contraction	transcription by RNA polymerase II
B1	OG0007937	Contraction	regulation of transcription by RNA polymerase II
B1	OG0003294	Contraction	axon guidance
B1	OG0002992	Contraction	proteasome assembly
B1	OG0001178	Contraction	positive regulation of transcription by RNA polymerase II
B1	OG0007684	Contraction	regulation of transcription by RNA polymerase II
B1	OG0000342	Contraction	unknown function
B1	OG0001609	Contraction	unknown function
B1	OG0000804	Contraction	regulation of transcription by RNA polymerase II
B1	OG0001780	Contraction	nucleosome assembly
B1	OG0002563	Contraction	mRNA splicing, via spliceosome
B1	OG0000177	Contraction	glutathione metabolic process
B1	OG0000834	Contraction	regulation of transcription by RNA polymerase II
B1	OG0005295	Contraction	motor neuron axon guidance
B1	OG0001311	Contraction	regulation of transcription by RNA polymerase II
B1	OG0002725	Contraction	unknown function
B1	OG0001360	Contraction	regulation of transcription by RNA polymerase II
B1	OG0000935	Contraction	actin filament organization
B1	OG0002279	Contraction	microtubule cytoskeleton organization
B1	OG0000917	Contraction	border follicle cell migration
B1	OG0000651	Contraction	regulation of transcription, DNA-templated
B1	OG0003083	Contraction	lipid catabolic process
B1	OG0002207	Contraction	unknown function
B1	OG0000222	Contraction	proteolysis
B1	OG0002025	Contraction	unknown function
B1	OG0007368	Contraction	unknown function
B1	OG0010755	Contraction	axon guidance
B1	OG0002116	Contraction	rRNA processing
B1	OG0003313	Contraction	positive regulation of innate immune response
B1	OG0006975	Contraction	axon guidance
B1	OG0001465	Contraction	regulation of transcription by RNA polymerase II
B1	OG0002424	Contraction	regulation of transcription by RNA polymerase II
B1	OG0003681	Contraction	dephosphorylation
B1	OG0008838	Contraction	regulation of transcription, DNA-templated
B1	OG0001126	Contraction	regulation of transcription by RNA polymerase II
B1	OG0002299	Contraction	unknown function
B1	OG0001852	Contraction	mRNA splicing, via spliceosome
B1	OG0003112	Contraction	regulation of transcription by RNA polymerase II
B1	OG0008410	Contraction	actin cytoskeleton organization
B1	OG0002091	Contraction	actin filament organization
B1	OG0000477	Contraction	determination of adult lifespan
B1	OG0007835	Contraction	positive regulation of transcription by RNA polymerase II
B1	OG0002534	Contraction	regulation of mitotic nuclear division
B1	OG0000800	Contraction	regulation of transcription by RNA polymerase II
B1	OG0002542	Contraction	mRNA catabolic process
B1	OG0001728	Contraction	cellular calcium ion homeostasis
B1	OG0000484	Contraction	axon guidance
B1	OG0002084	Contraction	regulation of transcription by RNA polymerase II
B1	OG0002544	Contraction	positive regulation of mitochondrial membrane permeability
B1	OG0000995	Contraction	multicellular organism development
B1	OG0003720	Contraction	tRNA processing
B1	OG0000495	Contraction	chemical synaptic transmission
B1	OG0004889	Contraction	unknown function
B1	OG0001021	Contraction	regulation of transcription by RNA polymerase II
B1	OG0000461	Contraction	regulation of transcription by RNA polymerase II
B1	OG0003257	Contraction	multicellular organismal process
B1	OG0001270	Contraction	positive regulation of transcription by RNA polymerase II
B1	OG0010444	Contraction	unknown function
B1	OG0007800	Contraction	unknown function
B1	OG0011247	Contraction	unknown function
B1	OG0001172	Contraction	regulation of transcription by RNA polymerase II
B1	OG0000840	Contraction	unknown function
B1	OG0001625	Contraction	protein localization
B1	OG0001784	Contraction	imaginal disc-derived wing morphogenesis
B1	OG0003302	Contraction	unknown function
B1	OG0005072	Contraction	mRNA splicing, via spliceosome
B1	OG0006095	Contraction	rhodopsin biosynthetic process
B1	OG0008308	Contraction	unknown function
B1	OG0001864	Contraction	pole plasm oskar mRNA localization
B1	OG0001348	Contraction	protein dephosphorylation
B1	OG0002198	Contraction	regulation of transcription by RNA polymerase II
B1	OG0002476	Contraction	translational termination
B1	OG0002026	Contraction	dendrite morphogenesis
B1	OG0003260	Contraction	unknown function
B1	OG0001826	Contraction	double-strand break repair via homologous recombination
B1	OG0008505	Contraction	regulation of transcription by RNA polymerase II
B1	OG0001829	Contraction	dendrite morphogenesis
B1	OG0003041	Contraction	unknown function
B1	OG0000377	Contraction	hemopoiesis
B1	OG0001121	Contraction	regulation of transcription by RNA polymerase II
B1	OG0001633	Contraction	chromosome organization
B1	OG0009712	Contraction	proteolysis
B1	OG0000847	Contraction	maturation of SSU-rRNA from tricistronic rRNA transcript (SSU-rRNA, 5.8S rRNA, LSU-rRNA)
B1	OG0001459	Contraction	negative regulation of neuron projection development
B1	OG0000028	Contraction	axon guidance
B1	OG0008022	Contraction	regulation of transcription by RNA polymerase II
B1	OG0003415	Contraction	carbohydrate metabolic process
B1	OG0000898	Contraction	axon guidance
B1	OG0001425	Contraction	regulation of GTPase activity
B1	OG0004133	Contraction	response to light stimulus
B1	OG0001040	Contraction	axon guidance
B1	OG0003151	Contraction	axon guidance
B1	OG0002126	Contraction	compound eye development
B1	OG0003245	Contraction	spliceosomal complex assembly
B1	OG0000955	Contraction	actin filament organization
B1	OG0008311	Contraction	hemopoiesis
B1	OG0000465	Contraction	negative regulation of apoptotic process
B1	OG0001974	Contraction	translation
B1	OG0007338	Contraction	unknown function
B1	OG0000610	Contraction	regulation of dendrite morphogenesis
B1	OG0000989	Contraction	dendrite morphogenesis
B1	OG0001909	Contraction	mRNA splicing, via spliceosome
B1	OG0000748	Contraction	axon guidance
B1	OG0003540	Contraction	positive regulation of cell growth
B1	OG0001018	Contraction	positive regulation of transcription by RNA polymerase II
B1	OG0000720	Contraction	positive regulation of kinase activity
B1	OG0003879	Contraction	unknown function
B1	OG0001163	Contraction	ommochrome biosynthetic process
B1	OG0000066	Contraction	positive regulation of transcription, DNA-templated
B1	OG0005656	Contraction	axon guidance
B1	OG0002905	Contraction	regulation of transcription by RNA polymerase II
B1	OG0000374	Contraction	intracellular protein transport
B1	OG0008316	Contraction	unknown function
B1	OG0001182	Contraction	axon guidance
B1	OG0010622	Contraction	axon guidance
B1	OG0006172	Contraction	regulation of chromatin organization
B1	OG0000647	Contraction	axon guidance
B1	OG0001094	Contraction	unknown function
B1	OG0002033	Contraction	axon midline choice point recognition
B1	OG0003197	Contraction	regulation of transcription by RNA polymerase II
B1	OG0007512	Contraction	positive regulation of innate immune response
B1	OG0000406	Contraction	protein localization
B1	OG0002873	Contraction	chemical synaptic transmission
B1	OG0003180	Contraction	lysosome organization
B1	OG0000209	Contraction	regulation of transcription by RNA polymerase II
B1	OG0004087	Contraction	regulation of transcription, DNA-templated
B1	OG0002662	Contraction	unknown function
B1	OG0001642	Contraction	synaptic target recognition
B1	OG0001112	Contraction	protein phosphorylation
B1	OG0006330	Contraction	unknown function
B1	OG0001528	Contraction	regulation of transcription by RNA polymerase II
B1	OG0000708	Contraction	dendrite morphogenesis
B1	OG0002676	Contraction	mRNA splicing, via spliceosome
B1	OG0000349	Contraction	positive regulation of transcription by RNA polymerase II
B1	OG0004482	Contraction	pole plasm oskar mRNA localization
B1	OG0001056	Contraction	lipid metabolic process
B1	OG0012429	Contraction	unknown function
B1	OG0000063	Contraction	courtship behavior
B1	OG0010453	Contraction	unknown function
B1	OG0002231	Contraction	unknown function
B1	OG0000533	Contraction	regulation of transcription by RNA polymerase II
B1	OG0008607	Contraction	unknown function
B1	OG0004215	Contraction	axon midline choice point recognition
B1	OG0001150	Contraction	intracellular protein transport
B1	OG0002886	Contraction	unknown function
B1	OG0001467	Contraction	regulation of transcription by RNA polymerase II
B1	OG0003502	Contraction	negative regulation of transcription by RNA polymerase II
B1	OG0001171	Contraction	mRNA splicing, via spliceosome
B1	OG0000911	Contraction	axon guidance
B1	OG0003160	Contraction	glutathione metabolic process
B1	OG0003279	Contraction	regulation of axonogenesis
B1	OG0001963	Contraction	unknown function
B1	OG0000933	Contraction	synaptic vesicle docking
B1	OG0000605	Contraction	transmembrane transport
B1	OG0001460	Contraction	regulation of transcription by RNA polymerase II
B1	OG0001239	Contraction	central nervous system development
B1	OG0003105	Contraction	tRNA processing
B1	OG0009310	Contraction	unknown function
B1	OG0001901	Contraction	regulation of transcription by RNA polymerase II
B1	OG0010105	Contraction	regulation of transcription by RNA polymerase II
B1	OG0001069	Contraction	microtubule cytoskeleton organization
B1	OG0002628	Contraction	regulation of transcription by RNA polymerase II
B1	OG0007222	Contraction	negative regulation of Wnt signaling pathway
B1	OG0000695	Contraction	histone acetylation
B1	OG0002704	Contraction	motor neuron axon guidance
B1	OG0000376	Contraction	axon guidance
B1	OG0002467	Contraction	dendrite morphogenesis
B1	OG0001596	Contraction	mRNA catabolic process
B1	OG0008125	Contraction	female meiotic nuclear division
B1	OG0002493	Contraction	axon extension
B1	OG0001873	Contraction	positive regulation of transcription by RNA polymerase II
B1	OG0010405	Contraction	unknown function
B1	OG0002849	Contraction	chromosome condensation
B1	OG0000234	Contraction	unknown function
B1	OG0003887	Contraction	piRNA metabolic process
B1	OG0000542	Contraction	RNA catabolic process
B1	OG0001362	Contraction	negative regulation of phosphatidylinositol 3-kinase signaling
B1	OG0000736	Contraction	regulation of transcription by RNA polymerase II
B1	OG0009133	Contraction	positive regulation of transcription by RNA polymerase II
B1	OG0002376	Contraction	translation
B1	OG0000514	Contraction	dendrite morphogenesis
B1	OG0000077	Contraction	positive regulation of transcription by RNA polymerase II
B1	OG0001224	Contraction	regulation of transcription by RNA polymerase II
B1	OG0002308	Contraction	axon guidance
B1	OG0002540	Contraction	regulation of transcription by RNA polymerase II
B1	OG0001117	Contraction	mushroom body development
B1	OG0001366	Contraction	regulation of gene expression
B1	OG0000517	Contraction	glucose homeostasis
B1	OG0003632	Contraction	negative regulation of protein kinase activity
B1	OG0000625	Contraction	vesicle-mediated transport
B1	OG0003127	Contraction	compound eye development
B1	OG0001832	Contraction	mRNA processing
B1	OG0009114	Contraction	unknown function
B1	OG0002301	Contraction	compound eye development
B1	OG0002331	Contraction	unknown function
B1	OG0002472	Contraction	unknown function
B1	OG0003198	Contraction	modulation of chemical synaptic transmission
B1	OG0004408	Contraction	carbohydrate metabolic process
B1	OG0002565	Contraction	positive regulation of transcription by RNA polymerase II
B1	OG0000326	Contraction	nucleosome assembly
B1	OG0001711	Contraction	mRNA splicing, via spliceosome
B1	OG0003364	Contraction	intracellular protein transport
B1	OG0007939	Contraction	transmembrane transport
B1	OG0000707	Contraction	axon guidance
B1	OG0001404	Contraction	axon guidance
B1	OG0002395	Contraction	axon guidance
B1	OG0003070	Contraction	mitotic cell cycle
B2	OG0001882	Contraction	unknown function
B2	OG0001678	Contraction	mRNA splicing, via spliceosome
B2	OG0001827	Contraction	unknown function
B2	OG0001165	Contraction	unknown function
B2	OG0002634	Contraction	protein peptidyl-prolyl isomerization
B2	OG0001473	Contraction	regulation of transcription by RNA polymerase II
B2	OG0001309	Contraction	regulation of actin cytoskeleton organization
B2	OG0000280	Contraction	protein phosphorylation
B2	OG0001794	Contraction	photoreceptor cell maintenance
B2	OG0002037	Contraction	regulation of transcription by RNA polymerase II
B2	OG0000930	Contraction	compound eye development
B2	OG0001417	Contraction	motor neuron axon guidance
B2	OG0001468	Contraction	axon guidance
B2	OG0000881	Contraction	vesicle-mediated transport
B2	OG0007510	Contraction	actin cytoskeleton organization
B2	OG0000987	Contraction	regulation of transcription by RNA polymerase II
B2	OG0001546	Contraction	unknown function
B2	OG0003329	Contraction	regulation of transcription by RNA polymerase II
B2	OG0001584	Contraction	chromatin remodeling
B2	OG0010457	Contraction	unknown function
B2	OG0006932	Contraction	protein dephosphorylation
B2	OG0008214	Contraction	unknown function
B2	OG0001260	Contraction	synaptic target recognition
B2	OG0002548	Contraction	sulfur compound metabolic process
B2	OG0000127	Contraction	axon midline choice point recognition
B2	OG0003089	Contraction	positive regulation of transcription by RNA polymerase II
B2	OG0002428	Contraction	male meiosis cytokinesis
B2	OG0000580	Contraction	motor neuron axon guidance
B2	OG0002175	Contraction	chitin catabolic process
B2	OG0005488	Contraction	unknown function
B2	OG0004285	Contraction	RNA methylation
B2	OG0001486	Contraction	unknown function
B2	OG0000746	Contraction	mRNA splicing, via spliceosome
B2	OG0002898	Contraction	regulation of transcription by RNA polymerase II
B2	OG0006625	Contraction	positive regulation of proteasomal ubiquitin-dependent protein catabolic process
B2	OG0002049	Contraction	positive regulation of synaptic assembly at neuromuscular junction
B2	OG0006022	Contraction	regulation of transcription by RNA polymerase II
B2	OG0002098	Contraction	mushroom body development
B2	OG0000722	Contraction	border follicle cell migration
B2	OG0011293	Contraction	fibroblast growth factor receptor signaling pathway
B2	OG0001986	Contraction	male meiosis cytokinesis
B2	OG0000519	Contraction	unknown function
B2	OG0000891	Contraction	axon guidance
B2	OG0002302	Contraction	oocyte karyosome formation
B2	OG0001387	Contraction	regulation of transcription by RNA polymerase II
B2	OG0001494	Contraction	positive regulation of transcription by RNA polymerase II
B2	OG0000294	Contraction	regulation of transcription, DNA-templated
B2	OG0006277	Contraction	negative regulation of JNK cascade
B2	OG0008712	Contraction	unknown function
B2	OG0005056	Contraction	negative regulation of TORC1 signaling
B2	OG0002115	Contraction	translation
B2	OG0006154	Contraction	unknown function
B2	OG0000192	Contraction	wing disc development
B2	OG0002106	Contraction	ion homeostasis
B2	OG0003743	Contraction	tRNA processing
B2	OG0001448	Contraction	intracellular protein transport
B2	OG0008963	Contraction	regulation of proteolysis
B2	OG0005768	Contraction	unknown function
B2	OG0002024	Contraction	regulation of transcription by RNA polymerase II
B2	OG0006380	Contraction	negative regulation of receptor signaling pathway via JAK-STAT
B2	OG0001896	Contraction	positive regulation of transcription by RNA polymerase II
B2	OG0000849	Contraction	dendrite morphogenesis
B2	OG0009276	Contraction	unknown function
B2	OG0002914	Contraction	male meiosis cytokinesis
B2	OG0012579	Contraction	unknown function
B2	OG0008958	Contraction	unknown function
B2	OG0001741	Contraction	wing disc development
B2	OG0002404	Contraction	chromosome condensation
B2	OG0001154	Contraction	regulation of transcription, DNA-templated
B2	OG0001066	Contraction	axon guidance
B2	OG0009115	Contraction	unknown function
B2	OG0002848	Contraction	positive regulation of filopodium assembly
B2	OG0001240	Contraction	actin filament organization
B2	OG0003746	Contraction	proteolysis
B2	OG0002756	Contraction	lysosome organization
B2	OG0004352	Contraction	mRNA splicing, via spliceosome
B2	OG0002214	Contraction	ovarian follicle cell development
B2	OG0000158	Contraction	unknown function
B2	OG0006589	Contraction	regulation of transcription by RNA polymerase II
B2	OG0003823	Contraction	axon guidance
B2	OG0010117	Contraction	nervous system development
B2	OG0002592	Contraction	unknown function
B2	OG0000297	Contraction	innate immune response
B2	OG0006615	Contraction	septate junction assembly
B2	OG0010428	Contraction	positive regulation of canonical Wnt signaling pathway
B2	OG0003188	Contraction	axon guidance
B2	OG0010787	Contraction	unknown function
B2	OG0007943	Contraction	ommochrome biosynthetic process
B2	OG0001715	Contraction	regulation of transcription by RNA polymerase II
B2	OG0002012	Contraction	protein catabolic process
B2	OG0000046	Contraction	sensory perception of smell
B2	OG0002347	Contraction	regulation of transcription by RNA polymerase II
B2	OG0003400	Contraction	actin filament organization
B2	OG0002149	Contraction	DNA repair
B2	OG0002328	Contraction	regulation of sodium ion transport
B2	OG0001753	Contraction	transcription by RNA polymerase II
B2	OG0003555	Contraction	neuron recognition
B2	OG0002351	Contraction	asymmetric neuroblast division
B2	OG0001813	Contraction	motor neuron axon guidance
B2	OG0006471	Contraction	septate junction assembly
B2	OG0001498	Contraction	unknown function
B2	OG0001214	Contraction	negative regulation of apoptotic process
B2	OG0001029	Contraction	unknown function
B2	OG0003864	Contraction	respiratory electron transport chain
B2	OG0007229	Contraction	unknown function
B2	OG0006711	Contraction	protein dephosphorylation
B2	OG0006778	Contraction	defense response to virus
B2	OG0001102	Contraction	mesoderm development
B2	OG0001554	Contraction	positive regulation of Ras protein signal transduction
B2	OG0001944	Contraction	regulation of transcription by RNA polymerase II
B2	OG0001008	Contraction	axon guidance
B2	OG0004493	Contraction	cellular calcium ion homeostasis
B2	OG0001470	Contraction	actin filament organization
B2	OG0000371	Contraction	insulin receptor signaling pathway
B2	OG0002481	Contraction	imaginal disc-derived wing morphogenesis
B2	OG0002549	Contraction	carbohydrate metabolic process
B2	OG0004991	Contraction	chemical synaptic transmission
B2	OG0000394	Contraction	double-strand break repair via homologous recombination
B2	OG0001138	Contraction	dendrite morphogenesis
B2	OG0003287	Contraction	translation
B2	OG0002488	Contraction	positive regulation of transcription by RNA polymerase II
B2	OG0001892	Contraction	translation
B2	OG0002097	Contraction	regulation of transcription by RNA polymerase II
B2	OG0003536	Contraction	cellular protein modification process
B2	OG0000600	Contraction	transcription by RNA polymerase II
B2	OG0007937	Contraction	regulation of transcription by RNA polymerase II
B2	OG0003294	Contraction	axon guidance
B2	OG0002992	Contraction	proteasome assembly
B2	OG0001178	Contraction	positive regulation of transcription by RNA polymerase II
B2	OG0007684	Contraction	regulation of transcription by RNA polymerase II
B2	OG0000342	Contraction	unknown function
B2	OG0001609	Contraction	unknown function
B2	OG0000804	Contraction	regulation of transcription by RNA polymerase II
B2	OG0001780	Contraction	nucleosome assembly
B2	OG0002563	Contraction	mRNA splicing, via spliceosome
B2	OG0000177	Contraction	glutathione metabolic process
B2	OG0000834	Contraction	regulation of transcription by RNA polymerase II
B2	OG0005295	Contraction	motor neuron axon guidance
B2	OG0001311	Contraction	regulation of transcription by RNA polymerase II
B2	OG0002725	Contraction	unknown function
B2	OG0001360	Contraction	regulation of transcription by RNA polymerase II
B2	OG0000935	Contraction	actin filament organization
B2	OG0002279	Contraction	microtubule cytoskeleton organization
B2	OG0000917	Contraction	border follicle cell migration
B2	OG0000651	Contraction	regulation of transcription, DNA-templated
B2	OG0003083	Contraction	lipid catabolic process
B2	OG0002207	Contraction	unknown function
B2	OG0000222	Contraction	proteolysis
B2	OG0002025	Contraction	unknown function
B2	OG0007368	Contraction	unknown function
B2	OG0010755	Contraction	axon guidance
B2	OG0002116	Contraction	rRNA processing
B2	OG0003313	Contraction	positive regulation of innate immune response
B2	OG0006975	Contraction	axon guidance
B2	OG0001465	Contraction	regulation of transcription by RNA polymerase II
B2	OG0002424	Contraction	regulation of transcription by RNA polymerase II
B2	OG0003681	Contraction	dephosphorylation
B2	OG0008838	Contraction	regulation of transcription, DNA-templated
B2	OG0001126	Contraction	regulation of transcription by RNA polymerase II
B2	OG0002299	Contraction	unknown function
B2	OG0001852	Contraction	mRNA splicing, via spliceosome
B2	OG0003112	Contraction	regulation of transcription by RNA polymerase II
B2	OG0008410	Contraction	actin cytoskeleton organization
B2	OG0002091	Contraction	actin filament organization
B2	OG0000477	Contraction	determination of adult lifespan
B2	OG0007835	Contraction	positive regulation of transcription by RNA polymerase II
B2	OG0002534	Contraction	regulation of mitotic nuclear division
B2	OG0000800	Contraction	regulation of transcription by RNA polymerase II
B2	OG0002542	Contraction	mRNA catabolic process
B2	OG0001728	Contraction	cellular calcium ion homeostasis
B2	OG0000484	Contraction	axon guidance
B2	OG0002084	Contraction	regulation of transcription by RNA polymerase II
B2	OG0002544	Contraction	positive regulation of mitochondrial membrane permeability
B2	OG0000995	Contraction	multicellular organism development
B2	OG0003720	Contraction	tRNA processing
B2	OG0000495	Contraction	chemical synaptic transmission
B2	OG0004889	Contraction	unknown function
B2	OG0001021	Contraction	regulation of transcription by RNA polymerase II
B2	OG0000461	Contraction	regulation of transcription by RNA polymerase II
B2	OG0003257	Contraction	multicellular organismal process
B2	OG0001270	Contraction	positive regulation of transcription by RNA polymerase II
B2	OG0010444	Contraction	unknown function
B2	OG0007800	Contraction	unknown function
B2	OG0011247	Contraction	unknown function
B2	OG0001172	Contraction	regulation of transcription by RNA polymerase II
B2	OG0000840	Contraction	unknown function
B2	OG0001625	Contraction	protein localization
B2	OG0001784	Contraction	imaginal disc-derived wing morphogenesis
B2	OG0003302	Contraction	unknown function
B2	OG0005072	Contraction	mRNA splicing, via spliceosome
B2	OG0006095	Contraction	rhodopsin biosynthetic process
B2	OG0008308	Contraction	unknown function
B2	OG0001864	Contraction	pole plasm oskar mRNA localization
B2	OG0001348	Contraction	protein dephosphorylation
B2	OG0002198	Contraction	regulation of transcription by RNA polymerase II
B2	OG0002476	Contraction	translational termination
B2	OG0002026	Contraction	dendrite morphogenesis
B2	OG0003260	Contraction	unknown function
B2	OG0001826	Contraction	double-strand break repair via homologous recombination
B2	OG0008505	Contraction	regulation of transcription by RNA polymerase II
B2	OG0001829	Contraction	dendrite morphogenesis
B2	OG0003041	Contraction	unknown function
B2	OG0000377	Contraction	hemopoiesis
B2	OG0001121	Contraction	regulation of transcription by RNA polymerase II
B2	OG0001633	Contraction	chromosome organization
B2	OG0009712	Contraction	proteolysis
B2	OG0000847	Contraction	maturation of SSU-rRNA from tricistronic rRNA transcript (SSU-rRNA, 5.8S rRNA, LSU-rRNA)
B2	OG0001459	Contraction	negative regulation of neuron projection development
B2	OG0000028	Contraction	axon guidance
B2	OG0008022	Contraction	regulation of transcription by RNA polymerase II
B2	OG0003415	Contraction	carbohydrate metabolic process
B2	OG0000898	Contraction	axon guidance
B2	OG0001425	Contraction	regulation of GTPase activity
B2	OG0004133	Contraction	response to light stimulus
B2	OG0001040	Contraction	axon guidance
B2	OG0003151	Contraction	axon guidance
B2	OG0002126	Contraction	compound eye development
B2	OG0003245	Contraction	spliceosomal complex assembly
B2	OG0000955	Contraction	actin filament organization
B2	OG0008311	Contraction	hemopoiesis
B2	OG0000465	Contraction	negative regulation of apoptotic process
B2	OG0001974	Contraction	translation
B2	OG0007338	Contraction	unknown function
B2	OG0000610	Contraction	regulation of dendrite morphogenesis
B2	OG0000989	Contraction	dendrite morphogenesis
B2	OG0001909	Contraction	mRNA splicing, via spliceosome
B2	OG0000748	Contraction	axon guidance
B2	OG0003540	Contraction	positive regulation of cell growth
B2	OG0001018	Contraction	positive regulation of transcription by RNA polymerase II
B2	OG0000720	Contraction	positive regulation of kinase activity
B2	OG0003879	Contraction	unknown function
B2	OG0001163	Contraction	ommochrome biosynthetic process
B2	OG0000066	Contraction	positive regulation of transcription, DNA-templated
B2	OG0005656	Contraction	axon guidance
B2	OG0002905	Contraction	regulation of transcription by RNA polymerase II
B2	OG0000374	Contraction	intracellular protein transport
B2	OG0008316	Contraction	unknown function
B2	OG0001182	Contraction	axon guidance
B2	OG0010622	Contraction	axon guidance
B2	OG0006172	Contraction	regulation of chromatin organization
B2	OG0000647	Contraction	axon guidance
B2	OG0001094	Contraction	unknown function
B2	OG0002033	Contraction	axon midline choice point recognition
B2	OG0003197	Contraction	regulation of transcription by RNA polymerase II
B2	OG0007512	Contraction	positive regulation of innate immune response
B2	OG0000406	Contraction	protein localization
B2	OG0002873	Contraction	chemical synaptic transmission
B2	OG0003180	Contraction	lysosome organization
B2	OG0000209	Contraction	regulation of transcription by RNA polymerase II
B2	OG0004087	Contraction	regulation of transcription, DNA-templated
B2	OG0002662	Contraction	unknown function
B2	OG0001642	Contraction	synaptic target recognition
B2	OG0001112	Contraction	protein phosphorylation
B2	OG0006330	Contraction	unknown function
B2	OG0001528	Contraction	regulation of transcription by RNA polymerase II
B2	OG0000708	Contraction	dendrite morphogenesis
B2	OG0002676	Contraction	mRNA splicing, via spliceosome
B2	OG0000349	Contraction	positive regulation of transcription by RNA polymerase II
B2	OG0004482	Contraction	pole plasm oskar mRNA localization
B2	OG0001056	Contraction	lipid metabolic process
B2	OG0012429	Contraction	unknown function
B2	OG0000063	Contraction	courtship behavior
B2	OG0010453	Contraction	unknown function
B2	OG0002231	Contraction	unknown function
B2	OG0000533	Contraction	regulation of transcription by RNA polymerase II
B2	OG0008607	Contraction	unknown function
B2	OG0004215	Contraction	axon midline choice point recognition
B2	OG0001150	Contraction	intracellular protein transport
B2	OG0002886	Contraction	unknown function
B2	OG0001467	Contraction	regulation of transcription by RNA polymerase II
B2	OG0003502	Contraction	negative regulation of transcription by RNA polymerase II
B2	OG0001171	Contraction	mRNA splicing, via spliceosome
B2	OG0000911	Contraction	axon guidance
B2	OG0003160	Contraction	glutathione metabolic process
B2	OG0003279	Contraction	regulation of axonogenesis
B2	OG0001963	Contraction	unknown function
B2	OG0000933	Contraction	synaptic vesicle docking
B2	OG0000605	Contraction	transmembrane transport
B2	OG0001460	Contraction	regulation of transcription by RNA polymerase II
B2	OG0001239	Contraction	central nervous system development
B2	OG0003105	Contraction	tRNA processing
B2	OG0009310	Contraction	unknown function
B2	OG0001901	Contraction	regulation of transcription by RNA polymerase II
B2	OG0010105	Contraction	regulation of transcription by RNA polymerase II
B2	OG0001069	Contraction	microtubule cytoskeleton organization
B2	OG0002628	Contraction	regulation of transcription by RNA polymerase II
B2	OG0007222	Contraction	negative regulation of Wnt signaling pathway
B2	OG0000695	Contraction	histone acetylation
B2	OG0002704	Contraction	motor neuron axon guidance
B2	OG0000376	Contraction	axon guidance
B2	OG0002467	Contraction	dendrite morphogenesis
B2	OG0001596	Contraction	mRNA catabolic process
B2	OG0008125	Contraction	female meiotic nuclear division
B2	OG0002493	Contraction	axon extension
B2	OG0001873	Contraction	positive regulation of transcription by RNA polymerase II
B2	OG0010405	Contraction	unknown function
B2	OG0002849	Contraction	chromosome condensation
B2	OG0000234	Contraction	unknown function
B2	OG0003887	Contraction	piRNA metabolic process
B2	OG0000542	Contraction	RNA catabolic process
B2	OG0001362	Contraction	negative regulation of phosphatidylinositol 3-kinase signaling
B2	OG0000736	Contraction	regulation of transcription by RNA polymerase II
B2	OG0009133	Contraction	positive regulation of transcription by RNA polymerase II
B2	OG0002376	Contraction	translation
B2	OG0000514	Contraction	dendrite morphogenesis
B2	OG0000077	Contraction	positive regulation of transcription by RNA polymerase II
B2	OG0001224	Contraction	regulation of transcription by RNA polymerase II
B2	OG0002308	Contraction	axon guidance
B2	OG0002540	Contraction	regulation of transcription by RNA polymerase II
B2	OG0001117	Contraction	mushroom body development
B2	OG0001366	Contraction	regulation of gene expression
B2	OG0000517	Contraction	glucose homeostasis
B2	OG0003632	Contraction	negative regulation of protein kinase activity
B2	OG0000625	Contraction	vesicle-mediated transport
B2	OG0003127	Contraction	compound eye development
B2	OG0001832	Contraction	mRNA processing
B2	OG0009114	Contraction	unknown function
B2	OG0002301	Contraction	compound eye development
B2	OG0002331	Contraction	unknown function
B2	OG0002472	Contraction	unknown function
B2	OG0003198	Contraction	modulation of chemical synaptic transmission
B2	OG0004408	Contraction	carbohydrate metabolic process
B2	OG0002565	Contraction	positive regulation of transcription by RNA polymerase II
B2	OG0000326	Contraction	nucleosome assembly
B2	OG0001711	Contraction	mRNA splicing, via spliceosome
B2	OG0003364	Contraction	intracellular protein transport
B2	OG0007939	Contraction	transmembrane transport
B2	OG0000707	Contraction	axon guidance
B2	OG0001404	Contraction	axon guidance
B2	OG0002395	Contraction	axon guidance
B2	OG0003070	Contraction	mitotic cell cycle
B1	OG0000225	Contraction	dendrite morphogenesis
B1	OG0008507	Contraction	protein peptidyl-prolyl isomerization
B1	OG0002998	Contraction	regulation of transcription, DNA-templated
B1	OG0001927	Contraction	negative regulation of protein phosphorylation
B1	OG0007600	Contraction	positive regulation of transcription by RNA polymerase II
B1	OG0001410	Contraction	negative regulation of apoptotic process
B1	OG0003451	Contraction	dendrite morphogenesis
B1	OG0006776	Contraction	unknown function
B1	OG0007279	Contraction	cellular protein modification process
B1	OG0000602	Contraction	dendrite morphogenesis
B1	OG0001619	Contraction	axon guidance
B1	OG0001341	Contraction	compound eye development
B1	OG0001523	Contraction	positive regulation of transcription by RNA polymerase II
B1	OG0001023	Contraction	regulation of transcription by RNA polymerase II
B1	OG0002836	Contraction	compound eye development
B1	OG0009492	Contraction	ovarian follicle cell development
B1	OG0000236	Contraction	epidermal growth factor receptor signaling pathway
B1	OG0002589	Contraction	protein phosphorylation
B1	OG0000896	Contraction	intracellular protein transport
B1	OG0001602	Contraction	protein phosphorylation
B1	OG0004015	Contraction	regulation of transcription, DNA-templated
B1	OG0001713	Contraction	unknown function
B1	OG0002788	Contraction	regulation of dendrite morphogenesis
B1	OG0001598	Contraction	unknown function
B1	OG0007754	Contraction	regulation of transcription by RNA polymerase II
B1	OG0007152	Contraction	innate immune response
B1	OG0008982	Contraction	unknown function
B1	OG0005470	Contraction	G protein-coupled receptor signaling pathway
B1	OG0004665	Contraction	sensory perception of sound
B1	OG0001737	Contraction	chromatin organization
B1	OG0000824	Contraction	dendrite morphogenesis
B1	OG0007933	Contraction	positive regulation of transcription by RNA polymerase II
B1	OG0002196	Contraction	septate junction assembly
B1	OG0003714	Contraction	regulation of transcription by RNA polymerase II
B1	OG0001284	Contraction	positive regulation of transcription by RNA polymerase II
B1	OG0000912	Contraction	unknown function
B1	OG0008626	Contraction	phototransduction
B1	OG0004825	Contraction	positive regulation of transcription by RNA polymerase II
B1	OG0001925	Contraction	negative regulation of ERK1 and ERK2 cascade
B1	OG0001134	Contraction	axon midline choice point recognition
B1	OG0010164	Contraction	positive regulation of transcription, DNA-templated
B1	OG0002366	Contraction	regulation of transcription by RNA polymerase II
B1	OG0000513	Contraction	modulation of chemical synaptic transmission
B1	OG0001938	Contraction	intracellular protein transport
B1	OG0000696	Contraction	positive regulation of transcription by RNA polymerase II
B1	OG0006203	Contraction	translation
B1	OG0008539	Contraction	nucleosome assembly
B1	OG0001543	Contraction	neuron migration
B1	OG0000653	Contraction	motor neuron axon guidance
B1	OG0006587	Contraction	regulation of transcription by RNA polymerase II
B1	OG0009104	Contraction	reciprocal meiotic recombination
B1	OG0002808	Contraction	chemical synaptic transmission
B1	OG0010668	Contraction	unknown function
B1	OG0007519	Contraction	double-strand break repair via homologous recombination
B1	OG0001373	Contraction	double-strand break repair via homologous recombination
B1	OG0000723	Contraction	axon guidance
B1	OG0001118	Contraction	nuclear pore organization
B1	OG0003132	Contraction	regulation of growth
B1	OG0008112	Contraction	larval lymph gland hemopoiesis
B1	OG0003524	Contraction	regulation of GTPase activity
B1	OG0002459	Contraction	regulation of exocytosis
B1	OG0001561	Contraction	intracellular protein transport
B1	OG0000387	Contraction	axon guidance
B1	OG0000147	Contraction	axon guidance
B1	OG0009556	Contraction	hemopoiesis
B1	OG0002179	Contraction	unknown function
B1	OG0001200	Contraction	proteolysis
B1	OG0009470	Contraction	regulation of transcription, DNA-templated
B1	OG0003038	Contraction	positive regulation of transcription by RNA polymerase II
B1	OG0000687	Contraction	response to nutrient
B1	OG0003728	Contraction	axon guidance
B1	OG0009132	Contraction	unknown function
B1	OG0003488	Contraction	axon midline choice point recognition
B1	OG0008225	Contraction	compound eye development
B1	OG0003252	Contraction	regulation of signal transduction
B1	OG0007723	Contraction	regulation of transcription by RNA polymerase II
B1	OG0002480	Contraction	protein ubiquitination
B1	OG0009906	Contraction	unknown function
B1	OG0000152	Contraction	axon guidance
H1	OG0000225	Contraction	dendrite morphogenesis
H1	OG0008507	Contraction	protein peptidyl-prolyl isomerization
H1	OG0002998	Contraction	regulation of transcription, DNA-templated
H1	OG0001927	Contraction	negative regulation of protein phosphorylation
H1	OG0007600	Contraction	positive regulation of transcription by RNA polymerase II
H1	OG0001410	Contraction	negative regulation of apoptotic process
H1	OG0003451	Contraction	dendrite morphogenesis
H1	OG0006776	Contraction	unknown function
H1	OG0007279	Contraction	cellular protein modification process
H1	OG0000602	Contraction	dendrite morphogenesis
H1	OG0001619	Contraction	axon guidance
H1	OG0001341	Contraction	compound eye development
H1	OG0001523	Contraction	positive regulation of transcription by RNA polymerase II
H1	OG0001023	Contraction	regulation of transcription by RNA polymerase II
H1	OG0002836	Contraction	compound eye development
H1	OG0009492	Contraction	ovarian follicle cell development
H1	OG0000236	Contraction	epidermal growth factor receptor signaling pathway
H1	OG0002589	Contraction	protein phosphorylation
H1	OG0000896	Contraction	intracellular protein transport
H1	OG0001602	Contraction	protein phosphorylation
H1	OG0004015	Contraction	regulation of transcription, DNA-templated
H1	OG0001713	Contraction	unknown function
H1	OG0002788	Contraction	regulation of dendrite morphogenesis
H1	OG0001598	Contraction	unknown function
H1	OG0007754	Contraction	regulation of transcription by RNA polymerase II
H1	OG0007152	Contraction	innate immune response
H1	OG0008982	Contraction	unknown function
H1	OG0005470	Contraction	G protein-coupled receptor signaling pathway
H1	OG0004665	Contraction	sensory perception of sound
H1	OG0001737	Contraction	chromatin organization
H1	OG0000824	Contraction	dendrite morphogenesis
H1	OG0007933	Contraction	positive regulation of transcription by RNA polymerase II
H1	OG0002196	Contraction	septate junction assembly
H1	OG0003714	Contraction	regulation of transcription by RNA polymerase II
H1	OG0001284	Contraction	positive regulation of transcription by RNA polymerase II
H1	OG0000912	Contraction	unknown function
H1	OG0008626	Contraction	phototransduction
H1	OG0004825	Contraction	positive regulation of transcription by RNA polymerase II
H1	OG0001925	Contraction	negative regulation of ERK1 and ERK2 cascade
H1	OG0001134	Contraction	axon midline choice point recognition
H1	OG0010164	Contraction	positive regulation of transcription, DNA-templated
H1	OG0002366	Contraction	regulation of transcription by RNA polymerase II
H1	OG0000513	Contraction	modulation of chemical synaptic transmission
H1	OG0001938	Contraction	intracellular protein transport
H1	OG0000696	Contraction	positive regulation of transcription by RNA polymerase II
H1	OG0006203	Contraction	translation
H1	OG0008539	Contraction	nucleosome assembly
H1	OG0001543	Contraction	neuron migration
H1	OG0000653	Contraction	motor neuron axon guidance
H1	OG0006587	Contraction	regulation of transcription by RNA polymerase II
H1	OG0009104	Contraction	reciprocal meiotic recombination
H1	OG0002808	Contraction	chemical synaptic transmission
H1	OG0010668	Contraction	unknown function
H1	OG0007519	Contraction	double-strand break repair via homologous recombination
H1	OG0001373	Contraction	double-strand break repair via homologous recombination
H1	OG0000723	Contraction	axon guidance
H1	OG0001118	Contraction	nuclear pore organization
H1	OG0003132	Contraction	regulation of growth
H1	OG0008112	Contraction	larval lymph gland hemopoiesis
H1	OG0003524	Contraction	regulation of GTPase activity
H1	OG0002459	Contraction	regulation of exocytosis
H1	OG0001561	Contraction	intracellular protein transport
H1	OG0000387	Contraction	axon guidance
H1	OG0000147	Contraction	axon guidance
H1	OG0009556	Contraction	hemopoiesis
H1	OG0002179	Contraction	unknown function
H1	OG0001200	Contraction	proteolysis
H1	OG0009470	Contraction	regulation of transcription, DNA-templated
H1	OG0003038	Contraction	positive regulation of transcription by RNA polymerase II
H1	OG0000687	Contraction	response to nutrient
H1	OG0003728	Contraction	axon guidance
H1	OG0009132	Contraction	unknown function
H1	OG0003488	Contraction	axon midline choice point recognition
H1	OG0008225	Contraction	compound eye development
H1	OG0003252	Contraction	regulation of signal transduction
H1	OG0007723	Contraction	regulation of transcription by RNA polymerase II
H1	OG0002480	Contraction	protein ubiquitination
H1	OG0009906	Contraction	unknown function
H1	OG0000152	Contraction	axon guidance
B2	OG0000090	Contraction	positive regulation of transcription by RNA polymerase II
B2	OG0006403	Contraction	dephosphorylation
B2	OG0000919	Contraction	regulation of transcription, DNA-templated
B2	OG0000264	Contraction	axon guidance
B2	OG0001640	Contraction	regulation of transcription by RNA polymerase II
B2	OG0001231	Contraction	cellular process
B2	OG0000820	Contraction	imaginal disc-derived wing morphogenesis
B2	OG0000555	Contraction	positive regulation of actin filament polymerization
B2	OG0002144	Contraction	positive regulation of transcription by RNA polymerase II
B2	OG0000719	Contraction	brain development
B2	OG0002291	Contraction	ommochrome biosynthetic process
B2	OG0001442	Contraction	nervous system development
B2	OG0001687	Contraction	axon guidance
B2	OG0001627	Contraction	glucose homeostasis
B2	OG0006651	Contraction	translation
B2	OG0001365	Contraction	DNA repair
B2	OG0001124	Contraction	intracellular protein transport
B2	OG0001808	Contraction	regulation of transcription by RNA polymerase II
B2	OG0000612	Contraction	regulation of GTPase activity
B2	OG0000315	Contraction	regulation of transcription by RNA polymerase II
B2	OG0002663	Contraction	mRNA splicing, via spliceosome
B2	OG0000002	Contraction	defense response to Gram-negative bacterium
B2	OG0001585	Contraction	dorsal/ventral axon guidance
B2	OG0008717	Contraction	unknown function
B2	OG0001367	Contraction	axon guidance
B2	OG0001483	Contraction	proteolysis
B2	OG0002330	Contraction	unknown function
B2	OG0000790	Contraction	positive regulation of transcription by RNA polymerase II
B2	OG0001408	Contraction	regulation of transcription by RNA polymerase II
B2	OG0000196	Contraction	axon guidance
B2	OG0001039	Contraction	actin filament organization
B2	OG0006804	Contraction	unknown function
B2	OG0004466	Contraction	chitin catabolic process
B2	OG0005608	Contraction	vesicle-mediated transport
B2	OG0001789	Contraction	determination of adult lifespan
B2	OG0000539	Contraction	axon guidance
B2	OG0002538	Contraction	ovarian follicle cell development
B2	OG0004673	Contraction	chemical synaptic transmission
B2	OG0000263	Contraction	sensory perception of sound
B2	OG0010361	Contraction	sperm axoneme assembly
B2	OG0001143	Contraction	intracellular protein transport
B2	OG0008503	Contraction	positive regulation of transcription by RNA polymerase II
B2	OG0005682	Contraction	tRNA processing
B2	OG0000587	Contraction	regulation of autophagy
B2	OG0000393	Contraction	positive regulation of canonical Wnt signaling pathway
B2	OG0007021	Contraction	unknown function
B2	OG0006978	Contraction	mitochondrial electron transport, NADH to ubiquinone
B2	OG0002938	Contraction	negative regulation of apoptotic process
B2	OG0001878	Contraction	unknown function
B2	OG0000572	Contraction	regulation of axonogenesis
B2	OG0002967	Contraction	positive regulation of transcription by RNA polymerase II
B2	OG0009732	Contraction	unknown function
B2	OG0009345	Contraction	cytoplasmic microtubule organization
B2	OG0001792	Contraction	regulation of transcription by RNA polymerase II
B2	OG0009312	Contraction	regulation of transcription by RNA polymerase II
B2	OG0009726	Contraction	regulation of transcription by RNA polymerase II
B2	OG0001865	Contraction	transcription by RNA polymerase II
B2	OG0000411	Contraction	regulation of hemopoiesis
B2	OG0001070	Contraction	protein phosphorylation
B2	OG0000893	Contraction	negative regulation of Notch signaling pathway
B2	OG0000941	Contraction	regulation of alternative mRNA splicing, via spliceosome
B2	OG0005930	Contraction	response to sucrose
B2	OG0001617	Contraction	regulation of transcription by RNA polymerase II
B2	OG0011826	Contraction	imaginal disc-derived wing morphogenesis
B2	OG0009685	Contraction	unknown function
B2	OG0002600	Contraction	imaginal disc-derived wing morphogenesis
B2	OG0001709	Contraction	cell differentiation
B2	OG0001289	Contraction	regulation of transcription by RNA polymerase II
B2	OG0001556	Contraction	regulation of transcription by RNA polymerase II
B2	OG0005852	Contraction	regulation of transcription by RNA polymerase II
B2	OG0005299	Contraction	melanosome transport
B2	OG0003065	Contraction	positive regulation of hippo signaling
B2	OG0008983	Contraction	unknown function
B2	OG0000194	Contraction	axon guidance
B2	OG0011738	Contraction	carbohydrate metabolic process
B2	OG0002050	Contraction	regulation of transcription, DNA-templated
B2	OG0004963	Contraction	transcription by RNA polymerase III
B2	OG0002008	Contraction	regulation of transcription by RNA polymerase II
B2	OG0001628	Contraction	pole plasm oskar mRNA localization
B2	OG0002780	Contraction	dephosphorylation
B2	OG0009918	Contraction	regulation of gene expression
B2	OG0000482	Contraction	phosphorylation
B2	OG0001621	Contraction	negative regulation of JNK cascade
B2	OG0006634	Contraction	regulation of autophagy
H1	OG0000090	Contraction	positive regulation of transcription by RNA polymerase II
H1	OG0006403	Contraction	dephosphorylation
H1	OG0000919	Contraction	regulation of transcription, DNA-templated
H1	OG0000264	Contraction	axon guidance
H1	OG0001640	Contraction	regulation of transcription by RNA polymerase II
H1	OG0001231	Contraction	cellular process
H1	OG0000820	Contraction	imaginal disc-derived wing morphogenesis
H1	OG0000555	Contraction	positive regulation of actin filament polymerization
H1	OG0002144	Contraction	positive regulation of transcription by RNA polymerase II
H1	OG0000719	Contraction	brain development
H1	OG0002291	Contraction	ommochrome biosynthetic process
H1	OG0001442	Contraction	nervous system development
H1	OG0001687	Contraction	axon guidance
H1	OG0001627	Contraction	glucose homeostasis
H1	OG0006651	Contraction	translation
H1	OG0001365	Contraction	DNA repair
H1	OG0001124	Contraction	intracellular protein transport
H1	OG0001808	Contraction	regulation of transcription by RNA polymerase II
H1	OG0000612	Contraction	regulation of GTPase activity
H1	OG0000315	Contraction	regulation of transcription by RNA polymerase II
H1	OG0002663	Contraction	mRNA splicing, via spliceosome
H1	OG0000002	Contraction	defense response to Gram-negative bacterium
H1	OG0001585	Contraction	dorsal/ventral axon guidance
H1	OG0008717	Contraction	unknown function
H1	OG0001367	Contraction	axon guidance
H1	OG0001483	Contraction	proteolysis
H1	OG0002330	Contraction	unknown function
H1	OG0000790	Contraction	positive regulation of transcription by RNA polymerase II
H1	OG0001408	Contraction	regulation of transcription by RNA polymerase II
H1	OG0000196	Contraction	axon guidance
H1	OG0001039	Contraction	actin filament organization
H1	OG0006804	Contraction	unknown function
H1	OG0004466	Contraction	chitin catabolic process
H1	OG0005608	Contraction	vesicle-mediated transport
H1	OG0001789	Contraction	determination of adult lifespan
H1	OG0000539	Contraction	axon guidance
H1	OG0002538	Contraction	ovarian follicle cell development
H1	OG0004673	Contraction	chemical synaptic transmission
H1	OG0000263	Contraction	sensory perception of sound
H1	OG0010361	Contraction	sperm axoneme assembly
H1	OG0001143	Contraction	intracellular protein transport
H1	OG0008503	Contraction	positive regulation of transcription by RNA polymerase II
H1	OG0005682	Contraction	tRNA processing
H1	OG0000587	Contraction	regulation of autophagy
H1	OG0000393	Contraction	positive regulation of canonical Wnt signaling pathway
H1	OG0007021	Contraction	unknown function
H1	OG0006978	Contraction	mitochondrial electron transport, NADH to ubiquinone
H1	OG0002938	Contraction	negative regulation of apoptotic process
H1	OG0001878	Contraction	unknown function
H1	OG0000572	Contraction	regulation of axonogenesis
H1	OG0002967	Contraction	positive regulation of transcription by RNA polymerase II
H1	OG0009732	Contraction	unknown function
H1	OG0009345	Contraction	cytoplasmic microtubule organization
H1	OG0001792	Contraction	regulation of transcription by RNA polymerase II
H1	OG0009312	Contraction	regulation of transcription by RNA polymerase II
H1	OG0009726	Contraction	regulation of transcription by RNA polymerase II
H1	OG0001865	Contraction	transcription by RNA polymerase II
H1	OG0000411	Contraction	regulation of hemopoiesis
H1	OG0001070	Contraction	protein phosphorylation
H1	OG0000893	Contraction	negative regulation of Notch signaling pathway
H1	OG0000941	Contraction	regulation of alternative mRNA splicing, via spliceosome
H1	OG0005930	Contraction	response to sucrose
H1	OG0001617	Contraction	regulation of transcription by RNA polymerase II
H1	OG0011826	Contraction	imaginal disc-derived wing morphogenesis
H1	OG0009685	Contraction	unknown function
H1	OG0002600	Contraction	imaginal disc-derived wing morphogenesis
H1	OG0001709	Contraction	cell differentiation
H1	OG0001289	Contraction	regulation of transcription by RNA polymerase II
H1	OG0001556	Contraction	regulation of transcription by RNA polymerase II
H1	OG0005852	Contraction	regulation of transcription by RNA polymerase II
H1	OG0005299	Contraction	melanosome transport
H1	OG0003065	Contraction	positive regulation of hippo signaling
H1	OG0008983	Contraction	unknown function
H1	OG0000194	Contraction	axon guidance
H1	OG0011738	Contraction	carbohydrate metabolic process
H1	OG0002050	Contraction	regulation of transcription, DNA-templated
H1	OG0004963	Contraction	transcription by RNA polymerase III
H1	OG0002008	Contraction	regulation of transcription by RNA polymerase II
H1	OG0001628	Contraction	pole plasm oskar mRNA localization
H1	OG0002780	Contraction	dephosphorylation
H1	OG0009918	Contraction	regulation of gene expression
H1	OG0000482	Contraction	phosphorylation
H1	OG0001621	Contraction	negative regulation of JNK cascade
H1	OG0006634	Contraction	regulation of autophagy
B1	OG0009601	Expansion	proteolysis
B1	OG0000010	Expansion	axon midline choice point recognition
B1	OG0010288	Expansion	unknown function
B1	OG0000199	Expansion	unknown function
B2	OG0009601	Expansion	proteolysis
B2	OG0000010	Expansion	axon midline choice point recognition
B2	OG0010288	Expansion	unknown function
B2	OG0000199	Expansion	unknown function
H1	OG0009601	Expansion	proteolysis
H1	OG0000010	Expansion	axon midline choice point recognition
H1	OG0010288	Expansion	unknown function
H1	OG0000199	Expansion	unknown function
L1	OG0009601	Expansion	proteolysis
L1	OG0000010	Expansion	axon midline choice point recognition
L1	OG0010288	Expansion	unknown function
L1	OG0000199	Expansion	unknown function
L3	OG0009601	Expansion	proteolysis
L3	OG0000010	Expansion	axon midline choice point recognition
L3	OG0010288	Expansion	unknown function
L3	OG0000199	Expansion	unknown function
B1	OG0000076	Expansion	salivary gland morphogenesis
B1	OG0000042	Expansion	axon guidance
B1	OG0000032	Expansion	pole plasm assembly
B1	OG0000020	Expansion	axon guidance
B1	OG0000083	Expansion	axon guidance
B1	OG0000014	Expansion	axon guidance
B1	OG0000168	Expansion	positive regulation of transcription by RNA polymerase II
B2	OG0000076	Expansion	salivary gland morphogenesis
B2	OG0000042	Expansion	axon guidance
B2	OG0000032	Expansion	pole plasm assembly
B2	OG0000020	Expansion	axon guidance
B2	OG0000083	Expansion	axon guidance
B2	OG0000014	Expansion	axon guidance
B2	OG0000168	Expansion	positive regulation of transcription by RNA polymerase II
H1	OG0000076	Expansion	salivary gland morphogenesis
H1	OG0000042	Expansion	axon guidance
H1	OG0000032	Expansion	pole plasm assembly
H1	OG0000020	Expansion	axon guidance
H1	OG0000083	Expansion	axon guidance
H1	OG0000014	Expansion	axon guidance
H1	OG0000168	Expansion	positive regulation of transcription by RNA polymerase II
L2	OG0000076	Expansion	salivary gland morphogenesis
L2	OG0000042	Expansion	axon guidance
L2	OG0000032	Expansion	pole plasm assembly
L2	OG0000020	Expansion	axon guidance
L2	OG0000083	Expansion	axon guidance
L2	OG0000014	Expansion	axon guidance
L2	OG0000168	Expansion	positive regulation of transcription by RNA polymerase II
L3	OG0000076	Expansion	salivary gland morphogenesis
L3	OG0000042	Expansion	axon guidance
L3	OG0000032	Expansion	pole plasm assembly
L3	OG0000020	Expansion	axon guidance
L3	OG0000083	Expansion	axon guidance
L3	OG0000014	Expansion	axon guidance
L3	OG0000168	Expansion	positive regulation of transcription by RNA polymerase II
B1	OG0000033	Expansion	axon guidance
H1	OG0000033	Expansion	axon guidance
L1	OG0000033	Expansion	axon guidance
L3	OG0000033	Expansion	axon guidance
B1	OG0000218	Expansion	axon guidance
B1	OG0012347	Expansion	sensory organ development
B2	OG0000218	Expansion	axon guidance
B2	OG0012347	Expansion	sensory organ development
H1	OG0000218	Expansion	axon guidance
H1	OG0012347	Expansion	sensory organ development
L1	OG0000218	Expansion	axon guidance
L1	OG0012347	Expansion	sensory organ development
B1	OG0000031	Expansion	axon guidance
B1	OG0000101	Expansion	axon guidance
B1	OG0000003	Expansion	motor neuron axon guidance
B2	OG0000031	Expansion	axon guidance
B2	OG0000101	Expansion	axon guidance
B2	OG0000003	Expansion	motor neuron axon guidance
L2	OG0000031	Expansion	axon guidance
L2	OG0000101	Expansion	axon guidance
L2	OG0000003	Expansion	motor neuron axon guidance
L3	OG0000031	Expansion	axon guidance
L3	OG0000101	Expansion	axon guidance
L3	OG0000003	Expansion	motor neuron axon guidance
B1	OG0000105	Expansion	lipid catabolic process
H1	OG0000105	Expansion	lipid catabolic process
L2	OG0000105	Expansion	lipid catabolic process
L3	OG0000105	Expansion	lipid catabolic process
B1	OG0000300	Expansion	negative regulation of transcription by RNA polymerase II
B1	OG0000272	Expansion	protein homooligomerization
B1	OG0000386	Expansion	positive regulation of transcription by RNA polymerase II
B1	OG0000447	Expansion	axon guidance
B1	OG0000008	Expansion	axon guidance
B1	OG0000507	Expansion	axon guidance
B1	OG0000310	Expansion	unknown function
B1	OG0002202	Expansion	chitin-based cuticle development
B1	OG0000074	Expansion	positive regulation of Toll signaling pathway
B1	OG0000141	Expansion	unknown function
B2	OG0000300	Expansion	negative regulation of transcription by RNA polymerase II
B2	OG0000272	Expansion	protein homooligomerization
B2	OG0000386	Expansion	positive regulation of transcription by RNA polymerase II
B2	OG0000447	Expansion	axon guidance
B2	OG0000008	Expansion	axon guidance
B2	OG0000507	Expansion	axon guidance
B2	OG0000310	Expansion	unknown function
B2	OG0002202	Expansion	chitin-based cuticle development
B2	OG0000074	Expansion	positive regulation of Toll signaling pathway
B2	OG0000141	Expansion	unknown function
H1	OG0000300	Expansion	negative regulation of transcription by RNA polymerase II
H1	OG0000272	Expansion	protein homooligomerization
H1	OG0000386	Expansion	positive regulation of transcription by RNA polymerase II
H1	OG0000447	Expansion	axon guidance
H1	OG0000008	Expansion	axon guidance
H1	OG0000507	Expansion	axon guidance
H1	OG0000310	Expansion	unknown function
H1	OG0002202	Expansion	chitin-based cuticle development
H1	OG0000074	Expansion	positive regulation of Toll signaling pathway
H1	OG0000141	Expansion	unknown function
L2	OG0000300	Expansion	negative regulation of transcription by RNA polymerase II
L2	OG0000272	Expansion	protein homooligomerization
L2	OG0000386	Expansion	positive regulation of transcription by RNA polymerase II
L2	OG0000447	Expansion	axon guidance
L2	OG0000008	Expansion	axon guidance
L2	OG0000507	Expansion	axon guidance
L2	OG0000310	Expansion	unknown function
L2	OG0002202	Expansion	chitin-based cuticle development
L2	OG0000074	Expansion	positive regulation of Toll signaling pathway
L2	OG0000141	Expansion	unknown function
B1	OG0000347	Expansion	positive regulation of transcription by RNA polymerase II
B1	OG0000176	Expansion	motor neuron axon guidance
B1	OG0000554	Expansion	G protein-coupled receptor signaling pathway
B1	OG0010085	Expansion	intracellular protein transport
B1	OG0000175	Expansion	axon guidance
B1	OG0004387	Expansion	protein palmitoylation
B1	OG0001850	Expansion	regulation of transcription by RNA polymerase II
B1	OG0005673	Expansion	regulation of transcription, DNA-templated
B1	OG0000108	Expansion	axon guidance
B1	OG0000973	Expansion	unknown function
B1	OG0000229	Expansion	detection of chemical stimulus involved in sensory perception of smell
B1	OG0000047	Expansion	axon guidance
B1	OG0000012	Expansion	negative regulation of transcription by RNA polymerase II
B1	OG0000125	Expansion	regulation of transcription by RNA polymerase II
B1	OG0001767	Expansion	G protein-coupled receptor signaling pathway
B1	OG0000618	Expansion	dendrite morphogenesis
B2	OG0000347	Expansion	positive regulation of transcription by RNA polymerase II
B2	OG0000176	Expansion	motor neuron axon guidance
B2	OG0000554	Expansion	G protein-coupled receptor signaling pathway
B2	OG0010085	Expansion	intracellular protein transport
B2	OG0000175	Expansion	axon guidance
B2	OG0004387	Expansion	protein palmitoylation
B2	OG0001850	Expansion	regulation of transcription by RNA polymerase II
B2	OG0005673	Expansion	regulation of transcription, DNA-templated
B2	OG0000108	Expansion	axon guidance
B2	OG0000973	Expansion	unknown function
B2	OG0000229	Expansion	detection of chemical stimulus involved in sensory perception of smell
B2	OG0000047	Expansion	axon guidance
B2	OG0000012	Expansion	negative regulation of transcription by RNA polymerase II
B2	OG0000125	Expansion	regulation of transcription by RNA polymerase II
B2	OG0001767	Expansion	G protein-coupled receptor signaling pathway
B2	OG0000618	Expansion	dendrite morphogenesis
H1	OG0000347	Expansion	positive regulation of transcription by RNA polymerase II
H1	OG0000176	Expansion	motor neuron axon guidance
H1	OG0000554	Expansion	G protein-coupled receptor signaling pathway
H1	OG0010085	Expansion	intracellular protein transport
H1	OG0000175	Expansion	axon guidance
H1	OG0004387	Expansion	protein palmitoylation
H1	OG0001850	Expansion	regulation of transcription by RNA polymerase II
H1	OG0005673	Expansion	regulation of transcription, DNA-templated
H1	OG0000108	Expansion	axon guidance
H1	OG0000973	Expansion	unknown function
H1	OG0000229	Expansion	detection of chemical stimulus involved in sensory perception of smell
H1	OG0000047	Expansion	axon guidance
H1	OG0000012	Expansion	negative regulation of transcription by RNA polymerase II
H1	OG0000125	Expansion	regulation of transcription by RNA polymerase II
H1	OG0001767	Expansion	G protein-coupled receptor signaling pathway
H1	OG0000618	Expansion	dendrite morphogenesis
L3	OG0000347	Expansion	positive regulation of transcription by RNA polymerase II
L3	OG0000176	Expansion	motor neuron axon guidance
L3	OG0000554	Expansion	G protein-coupled receptor signaling pathway
L3	OG0010085	Expansion	intracellular protein transport
L3	OG0000175	Expansion	axon guidance
L3	OG0004387	Expansion	protein palmitoylation
L3	OG0001850	Expansion	regulation of transcription by RNA polymerase II
L3	OG0005673	Expansion	regulation of transcription, DNA-templated
L3	OG0000108	Expansion	axon guidance
L3	OG0000973	Expansion	unknown function
L3	OG0000229	Expansion	detection of chemical stimulus involved in sensory perception of smell
L3	OG0000047	Expansion	axon guidance
L3	OG0000012	Expansion	negative regulation of transcription by RNA polymerase II
L3	OG0000125	Expansion	regulation of transcription by RNA polymerase II
L3	OG0001767	Expansion	G protein-coupled receptor signaling pathway
L3	OG0000618	Expansion	dendrite morphogenesis
B2	OG0008558	Expansion	regulation of transcription by RNA polymerase II
B2	OG0000330	Expansion	dendrite morphogenesis
L1	OG0008558	Expansion	regulation of transcription by RNA polymerase II
L1	OG0000330	Expansion	dendrite morphogenesis
L3	OG0008558	Expansion	regulation of transcription by RNA polymerase II
L3	OG0000330	Expansion	dendrite morphogenesis
H1	OG0003677	Expansion	mRNA splicing, via spliceosome
L1	OG0003677	Expansion	mRNA splicing, via spliceosome
L3	OG0003677	Expansion	mRNA splicing, via spliceosome
B1	OG0011463	Expansion	regulation of transcription by RNA polymerase II
B2	OG0011463	Expansion	regulation of transcription by RNA polymerase II
L1	OG0011463	Expansion	regulation of transcription by RNA polymerase II
H1	OG0000056	Expansion	axon guidance
L2	OG0000056	Expansion	axon guidance
L3	OG0000056	Expansion	axon guidance
B1	OG0002368	Expansion	axon guidance
B1	OG0002821	Expansion	chemical synaptic transmission
B1	OG0000050	Expansion	wing disc development
B1	OG0003434	Expansion	regulation of transcription by RNA polymerase II
B1	OG0000679	Expansion	synaptic target recognition
B1	OG0001266	Expansion	negative regulation of apoptotic process
B1	OG0000052	Expansion	response to starvation
B1	OG0001732	Expansion	positive regulation of transcription by RNA polymerase II
B1	OG0000034	Expansion	rhodopsin biosynthetic process
B1	OG0000026	Expansion	nervous system development
B1	OG0000343	Expansion	axon guidance
B1	OG0000039	Expansion	axon guidance
B1	OG0000005	Expansion	vesicle docking involved in exocytosis
B2	OG0002368	Expansion	axon guidance
B2	OG0002821	Expansion	chemical synaptic transmission
B2	OG0000050	Expansion	wing disc development
B2	OG0003434	Expansion	regulation of transcription by RNA polymerase II
B2	OG0000679	Expansion	synaptic target recognition
B2	OG0001266	Expansion	negative regulation of apoptotic process
B2	OG0000052	Expansion	response to starvation
B2	OG0001732	Expansion	positive regulation of transcription by RNA polymerase II
B2	OG0000034	Expansion	rhodopsin biosynthetic process
B2	OG0000026	Expansion	nervous system development
B2	OG0000343	Expansion	axon guidance
B2	OG0000039	Expansion	axon guidance
B2	OG0000005	Expansion	vesicle docking involved in exocytosis
L2	OG0002368	Expansion	axon guidance
L2	OG0002821	Expansion	chemical synaptic transmission
L2	OG0000050	Expansion	wing disc development
L2	OG0003434	Expansion	regulation of transcription by RNA polymerase II
L2	OG0000679	Expansion	synaptic target recognition
L2	OG0001266	Expansion	negative regulation of apoptotic process
L2	OG0000052	Expansion	response to starvation
L2	OG0001732	Expansion	positive regulation of transcription by RNA polymerase II
L2	OG0000034	Expansion	rhodopsin biosynthetic process
L2	OG0000026	Expansion	nervous system development
L2	OG0000343	Expansion	axon guidance
L2	OG0000039	Expansion	axon guidance
L2	OG0000005	Expansion	vesicle docking involved in exocytosis
B1	OG0000080	Expansion	response to insecticide
B1	OG0000357	Expansion	nervous system process
B1	OG0000658	Expansion	negative regulation of apoptotic process
B1	OG0000082	Expansion	proteolysis
B1	OG0000037	Expansion	regulation of transcription by RNA polymerase II
B1	OG0000271	Expansion	regulation of mitochondrion organization
B1	OG0000782	Expansion	regulation of transcription, DNA-templated
B1	OG0000156	Expansion	axon guidance
B1	OG0000277	Expansion	axon guidance
B1	OG0000466	Expansion	positive regulation of transcription by RNA polymerase II
H1	OG0000080	Expansion	response to insecticide
H1	OG0000357	Expansion	nervous system process
H1	OG0000658	Expansion	negative regulation of apoptotic process
H1	OG0000082	Expansion	proteolysis
H1	OG0000037	Expansion	regulation of transcription by RNA polymerase II
H1	OG0000271	Expansion	regulation of mitochondrion organization
H1	OG0000782	Expansion	regulation of transcription, DNA-templated
H1	OG0000156	Expansion	axon guidance
H1	OG0000277	Expansion	axon guidance
H1	OG0000466	Expansion	positive regulation of transcription by RNA polymerase II
L2	OG0000080	Expansion	response to insecticide
L2	OG0000357	Expansion	nervous system process
L2	OG0000658	Expansion	negative regulation of apoptotic process
L2	OG0000082	Expansion	proteolysis
L2	OG0000037	Expansion	regulation of transcription by RNA polymerase II
L2	OG0000271	Expansion	regulation of mitochondrion organization
L2	OG0000782	Expansion	regulation of transcription, DNA-templated
L2	OG0000156	Expansion	axon guidance
L2	OG0000277	Expansion	axon guidance
L2	OG0000466	Expansion	positive regulation of transcription by RNA polymerase II
B2	OG0002145	Expansion	unknown function
B2	OG0000233	Expansion	synaptic vesicle docking
B2	OG0001038	Expansion	synaptic target recognition
B2	OG0001376	Expansion	axon guidance
B2	OG0000435	Expansion	positive regulation of JNK cascade
H1	OG0002145	Expansion	unknown function
H1	OG0000233	Expansion	synaptic vesicle docking
H1	OG0001038	Expansion	synaptic target recognition
H1	OG0001376	Expansion	axon guidance
H1	OG0000435	Expansion	positive regulation of JNK cascade
L2	OG0002145	Expansion	unknown function
L2	OG0000233	Expansion	synaptic vesicle docking
L2	OG0001038	Expansion	synaptic target recognition
L2	OG0001376	Expansion	axon guidance
L2	OG0000435	Expansion	positive regulation of JNK cascade
B1	OG0000786	Expansion	cellular calcium ion homeostasis
B1	OG0000043	Expansion	axon guidance
B1	OG0000187	Expansion	sensory organ development
B1	OG0002261	Expansion	axon guidance
B1	OG0000098	Expansion	axon guidance
B1	OG0000195	Expansion	axon guidance
B1	OG0000004	Expansion	axon guidance
B1	OG0000762	Expansion	axon guidance
B2	OG0000786	Expansion	cellular calcium ion homeostasis
B2	OG0000043	Expansion	axon guidance
B2	OG0000187	Expansion	sensory organ development
B2	OG0002261	Expansion	axon guidance
B2	OG0000098	Expansion	axon guidance
B2	OG0000195	Expansion	axon guidance
B2	OG0000004	Expansion	axon guidance
B2	OG0000762	Expansion	axon guidance
L3	OG0000786	Expansion	cellular calcium ion homeostasis
L3	OG0000043	Expansion	axon guidance
L3	OG0000187	Expansion	sensory organ development
L3	OG0002261	Expansion	axon guidance
L3	OG0000098	Expansion	axon guidance
L3	OG0000195	Expansion	axon guidance
L3	OG0000004	Expansion	axon guidance
L3	OG0000762	Expansion	axon guidance
B1	OG0002641	Expansion	unknown function
B1	OG0000068	Expansion	G protein-coupled receptor signaling pathway
B1	OG0001035	Expansion	dendrite morphogenesis
B1	OG0000086	Expansion	regulation of imaginal disc-derived wing size
B1	OG0000982	Expansion	cilium assembly
B1	OG0000109	Expansion	regulation of transcription by RNA polymerase II
B1	OG0001306	Expansion	regulation of GTPase activity
B1	OG0000915	Expansion	cilium-dependent cell motility
B1	OG0000532	Expansion	unknown function
B1	OG0001716	Expansion	regulation of neurotransmitter secretion
B1	OG0000025	Expansion	regulation of transcription by RNA polymerase II
H1	OG0002641	Expansion	unknown function
H1	OG0000068	Expansion	G protein-coupled receptor signaling pathway
H1	OG0001035	Expansion	dendrite morphogenesis
H1	OG0000086	Expansion	regulation of imaginal disc-derived wing size
H1	OG0000982	Expansion	cilium assembly
H1	OG0000109	Expansion	regulation of transcription by RNA polymerase II
H1	OG0001306	Expansion	regulation of GTPase activity
H1	OG0000915	Expansion	cilium-dependent cell motility
H1	OG0000532	Expansion	unknown function
H1	OG0001716	Expansion	regulation of neurotransmitter secretion
H1	OG0000025	Expansion	regulation of transcription by RNA polymerase II
L3	OG0002641	Expansion	unknown function
L3	OG0000068	Expansion	G protein-coupled receptor signaling pathway
L3	OG0001035	Expansion	dendrite morphogenesis
L3	OG0000086	Expansion	regulation of imaginal disc-derived wing size
L3	OG0000982	Expansion	cilium assembly
L3	OG0000109	Expansion	regulation of transcription by RNA polymerase II
L3	OG0001306	Expansion	regulation of GTPase activity
L3	OG0000915	Expansion	cilium-dependent cell motility
L3	OG0000532	Expansion	unknown function
L3	OG0001716	Expansion	regulation of neurotransmitter secretion
L3	OG0000025	Expansion	regulation of transcription by RNA polymerase II
B2	OG0001229	Expansion	unknown function
H1	OG0001229	Expansion	unknown function
L3	OG0001229	Expansion	unknown function
B1	OG0013720	Expansion	unknown function
B1	OG0003665	Expansion	actin filament organization
B1	OG0001052	Expansion	regulation of transcription by RNA polymerase II
B1	OG0000182	Expansion	axon guidance
B1	OG0001092	Expansion	regulation of transcription by RNA polymerase II
B1	OG0000198	Expansion	dendrite morphogenesis
B1	OG0001368	Expansion	axon guidance
B1	OG0000191	Expansion	axon midline choice point recognition
B1	OG0001569	Expansion	positive regulation of transcription by RNA polymerase II
B1	OG0009166	Expansion	positive regulation of transcription by RNA polymerase II
B1	OG0000656	Expansion	axon guidance
B1	OG0006018	Expansion	unknown function
B1	OG0007149	Expansion	unknown function
B1	OG0008496	Expansion	detection of chemical stimulus involved in sensory perception of smell
B1	OG0009901	Expansion	unknown function
B1	OG0003162	Expansion	sensory perception of chemical stimulus
B1	OG0006431	Expansion	male courtship behavior
B1	OG0005660	Expansion	regulation of transcription by RNA polymerase II
B1	OG0002163	Expansion	pole plasm oskar mRNA localization
B1	OG0000385	Expansion	cell differentiation
B1	OG0008716	Expansion	regulation of transcription by RNA polymerase II
B1	OG0014832	Expansion	unknown function
B1	OG0007010	Expansion	unknown function
B1	OG0005969	Expansion	unknown function
B1	OG0000006	Expansion	axon guidance
B1	OG0000764	Expansion	zinc ion homeostasis
B1	OG0002056	Expansion	positive regulation of proteasomal ubiquitin-dependent protein catabolic process
B1	OG0011916	Expansion	fibroblast growth factor receptor signaling pathway
B1	OG0007268	Expansion	melanosome transport
B1	OG0000876	Expansion	positive regulation of transcription by RNA polymerase II
B1	OG0001158	Expansion	positive regulation of apoptotic process
B1	OG0012268	Expansion	unknown function
B1	OG0003326	Expansion	positive regulation of transcription by RNA polymerase II
B1	OG0000544	Expansion	regulation of transcription, DNA-templated
B1	OG0007616	Expansion	unknown function
B1	OG0001719	Expansion	pole plasm oskar mRNA localization
B1	OG0009785	Expansion	unknown function
B1	OG0007501	Expansion	positive regulation of smoothened signaling pathway
B1	OG0002235	Expansion	positive regulation of transcription, DNA-templated
B1	OG0007365	Expansion	unknown function
B1	OG0000155	Expansion	nucleobase-containing compound metabolic process
B1	OG0001916	Expansion	vesicle-mediated transport
B1	OG0009289	Expansion	unknown function
B1	OG0000725	Expansion	protein homooligomerization
B1	OG0000211	Expansion	axon guidance
B1	OG0000622	Expansion	axon guidance
B1	OG0000160	Expansion	axon guidance
B1	OG0007086	Expansion	regulation of transcription, DNA-templated
B1	OG0000103	Expansion	unknown function
B1	OG0000980	Expansion	sensory perception of smell
B1	OG0000905	Expansion	unknown function
B1	OG0007648	Expansion	proteolysis
B1	OG0009350	Expansion	regulation of transcription by RNA polymerase II
B1	OG0000250	Expansion	viral entry into host cell
B1	OG0001674	Expansion	regulation of transcription by RNA polymerase II
B1	OG0002660	Expansion	unknown function
B1	OG0000110	Expansion	detection of chemical stimulus involved in sensory perception of smell
B1	OG0000649	Expansion	male courtship behavior
B1	OG0000606	Expansion	unknown function
B1	OG0007758	Expansion	signal transduction
B1	OG0008228	Expansion	unknown function
B1	OG0009140	Expansion	unknown function
B1	OG0002867	Expansion	unknown function
B1	OG0008215	Expansion	regulation of transcription by RNA polymerase II
B1	OG0000071	Expansion	motor neuron axon guidance
B1	OG0009499	Expansion	unknown function
B1	OG0002225	Expansion	negative regulation of ERK1 and ERK2 cascade
B1	OG0000456	Expansion	unknown function
B1	OG0001175	Expansion	regulation of microtubule cytoskeleton organization
B1	OG0013666	Expansion	unknown function
B1	OG0011523	Expansion	unknown function
B1	OG0001119	Expansion	unknown function
B1	OG0005658	Expansion	intracellular protein transport
B1	OG0009984	Expansion	unknown function
B1	OG0000132	Expansion	axon guidance
B1	OG0000561	Expansion	hemopoiesis
B1	OG0001142	Expansion	regulation of transcription by RNA polymerase II
B1	OG0001965	Expansion	axon guidance
B1	OG0007096	Expansion	unknown function
B1	OG0000169	Expansion	regulation of alternative mRNA splicing, via spliceosome
B1	OG0000711	Expansion	regulation of transcription by RNA polymerase II
B1	OG0007334	Expansion	negative regulation of immune response
B1	OG0004528	Expansion	negative regulation of neuron projection development
B1	OG0004582	Expansion	axon guidance
B1	OG0000369	Expansion	asymmetric neuroblast division
B1	OG0000286	Expansion	regulation of transcription, DNA-templated
B1	OG0000070	Expansion	motor neuron axon guidance
B1	OG0005915	Expansion	cilium assembly
B1	OG0006122	Expansion	microtubule-based movement
B1	OG0010051	Expansion	unknown function
B1	OG0000607	Expansion	axon midline choice point recognition
B1	OG0007072	Expansion	axon guidance
B1	OG0008323	Expansion	innate immune response
B1	OG0000511	Expansion	negative regulation of apoptotic process
B1	OG0008688	Expansion	negative regulation of transcription by RNA polymerase II
B1	OG0000505	Expansion	unknown function
B1	OG0007160	Expansion	unknown function
B1	OG0003471	Expansion	regulation of dorsal/ventral axon guidance
B1	OG0008140	Expansion	cilium assembly
B1	OG0008506	Expansion	double-strand break repair via homologous recombination
B1	OG0000061	Expansion	lipid catabolic process
B1	OG0013321	Expansion	unknown function
B1	OG0010640	Expansion	unknown function
B1	OG0006359	Expansion	axon guidance
B1	OG0000814	Expansion	larval lymph gland hemopoiesis
B1	OG0004221	Expansion	transmembrane transport
B1	OG0000324	Expansion	negative regulation of synaptic assembly at neuromuscular junction
B1	OG0001683	Expansion	positive regulation of transcription by RNA polymerase II
B1	OG0007423	Expansion	regulation of transcription by RNA polymerase II
B1	OG0008264	Expansion	regulation of transcription, DNA-templated
B1	OG0011176	Expansion	unknown function
B1	OG0000512	Expansion	regulation of transcription, DNA-templated
B1	OG0013125	Expansion	unknown function
B1	OG0008065	Expansion	olfactory learning
B1	OG0010901	Expansion	unknown function
B1	OG0006811	Expansion	brain development
B1	OG0014877	Expansion	unknown function
B1	OG0011045	Expansion	salivary gland morphogenesis
B1	OG0000119	Expansion	regulation of axonogenesis
B1	OG0007197	Expansion	chemical synaptic transmission
B1	OG0008970	Expansion	unknown function
B1	OG0006117	Expansion	vesicle-mediated transport
B1	OG0003868	Expansion	regulation of transcription by RNA polymerase II
B1	OG0007815	Expansion	mRNA splicing, via spliceosome
B1	OG0008064	Expansion	unknown function
B1	OG0000204	Expansion	regulation of epithelial cell differentiation
B1	OG0000360	Expansion	microtubule cytoskeleton organization
B1	OG0002109	Expansion	unknown function
B1	OG0001499	Expansion	cilium assembly
B1	OG0000022	Expansion	unknown function
B1	OG0001572	Expansion	cortical actin cytoskeleton organization
B1	OG0001095	Expansion	positive regulation of transcription by RNA polymerase II
B1	OG0001061	Expansion	motor neuron axon guidance
B1	OG0000051	Expansion	regulation of transcription by RNA polymerase II
B1	OG0005730	Expansion	regulation of transcription by RNA polymerase II
B1	OG0002180	Expansion	positive regulation of transcription by RNA polymerase II
B1	OG0013558	Expansion	unknown function
B1	OG0000768	Expansion	protein phosphorylation
B1	OG0003384	Expansion	axon midline choice point recognition
B1	OG0007144	Expansion	dendrite morphogenesis
B1	OG0013306	Expansion	unknown function
B1	OG0007691	Expansion	hormone-mediated signaling pathway
B1	OG0001775	Expansion	dendrite morphogenesis
B1	OG0007712	Expansion	cilium assembly
B1	OG0007846	Expansion	regulation of transcription by RNA polymerase II
B1	OG0001632	Expansion	regulation of transcription by RNA polymerase II
B1	OG0000081	Expansion	transmembrane transport
B1	OG0000883	Expansion	axon guidance
B1	OG0013537	Expansion	unknown function
B1	OG0010812	Expansion	unknown function
B1	OG0000641	Expansion	axon guidance
B1	OG0002312	Expansion	axon guidance
B1	OG0012557	Expansion	hemolymph coagulation
B1	OG0000426	Expansion	axon guidance
B1	OG0013646	Expansion	serotonin receptor signaling pathway
B1	OG0009498	Expansion	unknown function
B1	OG0009298	Expansion	regulation of transcription by RNA polymerase II
B1	OG0001292	Expansion	protein ubiquitination
B1	OG0001502	Expansion	unknown function
B1	OG0000150	Expansion	axon guidance
B1	OG0000157	Expansion	intracellular protein transport
B1	OG0001327	Expansion	determination of adult lifespan
B1	OG0006719	Expansion	axon guidance
B1	OG0008532	Expansion	unknown function
B1	OG0000078	Expansion	regulation of transcription, DNA-templated
B1	OG0001700	Expansion	intracellular transport
B1	OG0013059	Expansion	unknown function
B1	OG0002578	Expansion	transmembrane transport
B1	OG0000829	Expansion	protein phosphorylation
B1	OG0013668	Expansion	unknown function
B1	OG0006958	Expansion	regulation of transcription by RNA polymerase II
B1	OG0000978	Expansion	axon guidance
B1	OG0007235	Expansion	G protein-coupled receptor signaling pathway
B1	OG0001090	Expansion	axon guidance
B1	OG0005469	Expansion	regulation of mitotic nuclear division
B1	OG0009164	Expansion	mushroom body development
B1	OG0000538	Expansion	regulation of transcription by RNA polymerase II
B1	OG0009128	Expansion	unknown function
B1	OG0011508	Expansion	regulation of axonogenesis
B1	OG0000323	Expansion	intracellular protein transport
B1	OG0000700	Expansion	positive regulation of transcription by RNA polymerase II
B1	OG0001394	Expansion	regulation of transcription, DNA-templated
B1	OG0008334	Expansion	unknown function
B1	OG0003390	Expansion	cilium assembly
B1	OG0005529	Expansion	photoreceptor cell maintenance
B1	OG0003214	Expansion	axon guidance
B1	OG0001407	Expansion	regulation of microtubule cytoskeleton organization
B1	OG0012277	Expansion	unknown function
B1	OG0001225	Expansion	protein phosphorylation
B1	OG0001320	Expansion	regulation of cell shape
B1	OG0007040	Expansion	unknown function
B1	OG0003515	Expansion	unknown function
B1	OG0008356	Expansion	axon guidance
B1	OG0000568	Expansion	axon guidance
B1	OG0013591	Expansion	unknown function
B1	OG0011075	Expansion	unknown function
B1	OG0000454	Expansion	axon guidance
B1	OG0006032	Expansion	protein phosphorylation
B1	OG0006260	Expansion	histone methylation
B1	OG0001610	Expansion	axon guidance
B1	OG0008965	Expansion	unknown function
B1	OG0008432	Expansion	regulation of signal transduction
B1	OG0006828	Expansion	lipid metabolic process
B1	OG0003059	Expansion	regulation of transcription by RNA polymerase II
B1	OG0008733	Expansion	unknown function
B1	OG0009764	Expansion	positive regulation of transcription by RNA polymerase II
B1	OG0000908	Expansion	axon guidance
B1	OG0005236	Expansion	ciliary basal body-plasma membrane docking
B1	OG0001950	Expansion	male courtship behavior
B1	OG0000880	Expansion	intracellular protein transport
B1	OG0001600	Expansion	regulation of transcription by RNA polymerase II
B1	OG0000969	Expansion	axon guidance
B1	OG0000755	Expansion	imaginal disc-derived wing morphogenesis
B1	OG0001714	Expansion	unknown function
B1	OG0004196	Expansion	positive regulation of transcription by RNA polymerase II
B1	OG0007850	Expansion	regulation of signal transduction
B1	OG0007481	Expansion	unknown function
B1	OG0007608	Expansion	unknown function
B1	OG0008757	Expansion	unknown function
B1	OG0001547	Expansion	chemical synaptic transmission
B1	OG0011255	Expansion	unknown function
B1	OG0000410	Expansion	unknown function
B1	OG0005700	Expansion	unknown function
B1	OG0001503	Expansion	axon midline choice point recognition
B1	OG0002859	Expansion	unknown function
B1	OG0007422	Expansion	unknown function
B1	OG0007689	Expansion	unknown function
B1	OG0001104	Expansion	positive regulation of kinase activity
B1	OG0003232	Expansion	unknown function
B1	OG0003592	Expansion	positive regulation of transcription by RNA polymerase II
B1	OG0001079	Expansion	cGMP biosynthetic process
B1	OG0008321	Expansion	unknown function
B1	OG0001291	Expansion	nervous system development
B1	OG0005157	Expansion	synapse organization
B1	OG0000118	Expansion	unknown function
B1	OG0000339	Expansion	chitin-based cuticle development
B1	OG0003591	Expansion	axon guidance
B1	OG0006989	Expansion	unknown function
B1	OG0000704	Expansion	regulation of transcription, DNA-templated
B1	OG0001078	Expansion	regulation of transcription by RNA polymerase II
B1	OG0010826	Expansion	regulation of transcription, DNA-templated
B1	OG0002868	Expansion	axon guidance
B1	OG0003733	Expansion	wing disc development
B1	OG0000255	Expansion	regulation of transcription by RNA polymerase II
B1	OG0000419	Expansion	regulation of adherens junction organization
B1	OG0001691	Expansion	protein phosphorylation
[truncated: 4,251 more rows]
