# Supplementary material for: Parallel and convergent genomic changes underlie independent subterranean colonization across beetles
Source: Nat Commun. 2023 Jun 29;14:3842. doi: 10.1038/s41467-023-39603-1 (PMC10310748; doi:10.1038/s41467-023-39603-1)
Supplement: Supplementary file 13 — Source Data [file 41467_2023_39603_MOESM13_ESM.zip › Source_Data_Figures_github/Source_data_3/Fig3/Parallel_expansions_venn_result.txt]

Names	total	elements
B1 B2 H1 L2 L3	7	OG0000076
		OG0000042
		OG0000032
		OG0000020
		OG0000083
		OG0000014
		OG0000168
B1 B2 H1 L1 L3	4	OG0009601
		OG0000010
		OG0010288
		OG0000199
B1 H1 L2 L3	1	OG0000105
B1 B2 L2 L3	3	OG0000031
		OG0000101
		OG0000003
B1 H1 L1 L3	1	OG0000033
B1 B2 H1 L3	16	OG0000347
		OG0000176
		OG0000554
		OG0010085
		OG0000175
		OG0004387
		OG0001850
		OG0005673
		OG0000108
		OG0000973
		OG0000229
		OG0000047
		OG0000012
		OG0000125
		OG0001767
		OG0000618
B1 B2 H1 L2	10	OG0000300
		OG0000272
		OG0000386
		OG0000447
		OG0000008
		OG0000507
		OG0000310
		OG0002202
		OG0000074
		OG0000141
B1 B2 H1 L1	2	OG0000218
		OG0012347
H1 L2 L3	1	OG0000056
H1 L1 L3	1	OG0003677
B2 L1 L3	2	OG0008558
		OG0000330
B2 H1 L3	1	OG0001229
B1 H1 L3	11	OG0002641
		OG0000068
		OG0001035
		OG0000086
		OG0000982
		OG0000109
		OG0001306
		OG0000915
		OG0000532
		OG0001716
		OG0000025
B1 B2 L3	8	OG0000786
		OG0000043
		OG0000187
		OG0002261
		OG0000098
		OG0000195
		OG0000004
		OG0000762
B2 H1 L2	5	OG0002145
		OG0000233
		OG0001038
		OG0001376
		OG0000435
B1 H1 L2	10	OG0000080
		OG0000357
		OG0000658
		OG0000082
		OG0000037
		OG0000271
		OG0000782
		OG0000156
		OG0000277
		OG0000466
B1 B2 L2	13	OG0002368
		OG0002821
		OG0000050
		OG0003434
		OG0000679
		OG0001266
		OG0000052
		OG0001732
		OG0000034
		OG0000026
		OG0000343
		OG0000039
		OG0000005
B1 B2 L1	1	OG0011463
B1 B2 H1	545	OG0013720
		OG0003665
		OG0001052
		OG0000182
		OG0001092
		OG0000198
		OG0001368
		OG0000191
		OG0001569
		OG0009166
		OG0000656
		OG0006018
		OG0007149
		OG0008496
		OG0009901
		OG0003162
		OG0006431
		OG0005660
		OG0002163
		OG0000385
		OG0008716
		OG0014832
		OG0007010
		OG0005969
		OG0000006
		OG0000764
		OG0002056
		OG0011916
		OG0007268
		OG0000876
		OG0001158
		OG0012268
		OG0003326
		OG0000544
		OG0007616
		OG0001719
		OG0009785
		OG0007501
		OG0002235
		OG0007365
		OG0000155
		OG0001916
		OG0009289
		OG0000725
		OG0000211
		OG0000622
		OG0000160
		OG0007086
		OG0000103
		OG0000980
		OG0000905
		OG0007648
		OG0009350
		OG0000250
		OG0001674
		OG0002660
		OG0000110
		OG0000649
		OG0000606
		OG0007758
		OG0008228
		OG0009140
		OG0002867
		OG0008215
		OG0000071
		OG0009499
		OG0002225
		OG0000456
		OG0001175
		OG0013666
		OG0011523
		OG0001119
		OG0005658
		OG0009984
		OG0000132
		OG0000561
		OG0001142
		OG0001965
		OG0007096
		OG0000169
		OG0000711
		OG0007334
		OG0004528
		OG0004582
		OG0000369
		OG0000286
		OG0000070
		OG0005915
		OG0006122
		OG0010051
		OG0000607
		OG0007072
		OG0008323
		OG0000511
		OG0008688
		OG0000505
		OG0007160
		OG0003471
		OG0008140
		OG0008506
		OG0000061
		OG0013321
		OG0010640
		OG0006359
		OG0000814
		OG0004221
		OG0000324
		OG0001683
		OG0007423
		OG0008264
		OG0011176
		OG0000512
		OG0013125
		OG0008065
		OG0010901
		OG0006811
		OG0014877
		OG0011045
		OG0000119
		OG0007197
		OG0008970
		OG0006117
		OG0003868
		OG0007815
		OG0008064
		OG0000204
		OG0000360
		OG0002109
		OG0001499
		OG0000022
		OG0001572
		OG0001095
		OG0001061
		OG0000051
		OG0005730
		OG0002180
		OG0013558
		OG0000768
		OG0003384
		OG0007144
		OG0013306
		OG0007691
		OG0001775
		OG0007712
		OG0007846
		OG0001632
		OG0000081
		OG0000883
		OG0013537
		OG0010812
		OG0000641
		OG0002312
		OG0012557
		OG0000426
		OG0013646
		OG0009498
		OG0009298
		OG0001292
		OG0001502
		OG0000150
		OG0000157
		OG0001327
		OG0006719
		OG0008532
		OG0000078
		OG0001700
		OG0013059
		OG0002578
		OG0000829
		OG0013668
		OG0006958
		OG0000978
		OG0007235
		OG0001090
		OG0005469
		OG0009164
		OG0000538
		OG0009128
		OG0011508
		OG0000323
		OG0000700
		OG0001394
		OG0008334
		OG0003390
		OG0005529
		OG0003214
		OG0001407
		OG0012277
		OG0001225
		OG0001320
		OG0007040
		OG0003515
		OG0008356
		OG0000568
		OG0013591
		OG0011075
		OG0000454
		OG0006032
		OG0006260
		OG0001610
		OG0008965
		OG0008432
		OG0006828
		OG0003059
		OG0008733
		OG0009764
		OG0000908
		OG0005236
		OG0001950
		OG0000880
		OG0001600
		OG0000969
		OG0000755
		OG0001714
		OG0004196
		OG0007850
		OG0007481
		OG0007608
		OG0008757
		OG0001547
		OG0011255
		OG0000410
		OG0005700
		OG0001503
		OG0002859
		OG0007422
		OG0007689
		OG0001104
		OG0003232
		OG0003592
		OG0001079
		OG0008321
		OG0001291
		OG0005157
		OG0000118
		OG0000339
		OG0003591
		OG0006989
		OG0000704
		OG0001078
		OG0010826
		OG0002868
		OG0003733
		OG0000255
		OG0000419
		OG0001691
		OG0000875
		OG0002314
		OG0007062
		OG0000526
		OG0001630
		OG0000471
		OG0002568
		OG0001353
		OG0006702
		OG0000808
		OG0008589
		OG0000041
		OG0010523
		OG0005054
		OG0002729
		OG0006901
		OG0001980
		OG0001111
		OG0000956
		OG0007902
		OG0000185
		OG0006110
		OG0007344
		OG0013630
		OG0000569
		OG0007909
		OG0007862
		OG0001031
		OG0000972
		OG0000370
		OG0000242
		OG0003734
		OG0000914
		OG0000907
		OG0007134
		OG0007489
		OG0006632
		OG0006606
		OG0000215
		OG0001856
		OG0000055
		OG0007328
		OG0003517
		OG0007849
		OG0012276
		OG0000838
		OG0003428
		OG0001758
		OG0000163
		OG0007114
		OG0010208
		OG0008278
		OG0008190
		OG0000399
		OG0008013
		OG0007889
		OG0007607
		OG0009809
		OG0000135
		OG0007566
		OG0000027
		OG0001096
		OG0001955
		OG0010378
		OG0008142
		OG0002009
		OG0001565
		OG0000715
		OG0001887
		OG0001184
		OG0005367
		OG0003573
		OG0001298
		OG0008658
		OG0011297
		OG0014820
		OG0008416
		OG0006192
		OG0001977
		OG0000943
		OG0014879
		OG0000885
		OG0001106
		OG0002630
		OG0009162
		OG0008392
		OG0002157
		OG0006389
		OG0011270
		OG0000541
		OG0006199
		OG0007461
		OG0001867
		OG0001972
		OG0006119
		OG0000228
		OG0013680
		OG0003588
		OG0006860
		OG0008061
		OG0007475
		OG0005701
		OG0013319
		OG0007781
		OG0007869
		OG0008405
		OG0002962
		OG0002203
		OG0008047
		OG0001077
		OG0000903
		OG0000114
		OG0009808
		OG0001382
		OG0006907
		OG0001062
		OG0012502
		OG0007513
		OG0007381
		OG0000154
		OG0000398
		OG0002877
		OG0006329
		OG0001187
		OG0007787
		OG0008437
		OG0001987
		OG0001159
		OG0013671
		OG0008931
		OG0008425
		OG0000116
		OG0002403
		OG0001769
		OG0000206
		OG0008417
		OG0001032
		OG0011185
		OG0013249
		OG0006025
		OG0009603
		OG0009375
		OG0001277
		OG0007003
		OG0001648
		OG0007958
		OG0000716
		OG0009033
		OG0007899
		OG0006230
		OG0007597
		OG0007811
		OG0006950
		OG0002239
		OG0000540
		OG0000611
		OG0003142
		OG0000760
		OG0001671
		OG0008660
		OG0007030
		OG0001764
		OG0006523
		OG0000450
		OG0000084
		OG0000806
		OG0011271
		OG0000416
		OG0003791
		OG0000585
		OG0006669
		OG0007147
		OG0007084
		OG0004670
		OG0009476
		OG0006874
		OG0006783
		OG0009597
		OG0001571
		OG0006627
		OG0000137
		OG0000958
		OG0009214
		OG0009029
		OG0002189
		OG0008973
		OG0012627
		OG0001044
		OG0007924
		OG0000262
		OG0004112
		OG0000588
		OG0006934
		OG0003784
		OG0000075
		OG0008972
		OG0001440
		OG0004741
		OG0000111
		OG0008684
		OG0000299
		OG0000603
		OG0008206
		OG0007506
		OG0013040
		OG0000523
		OG0000629
		OG0000282
		OG0006355
		OG0001533
		OG0010635
		OG0000672
		OG0006313
		OG0007955
		OG0000639
		OG0000327
		OG0008096
		OG0006468
		OG0000044
		OG0000096
		OG0006876
		OG0000024
		OG0001578
		OG0007156
		OG0007103
		OG0013686
		OG0007289
		OG0009372
		OG0003280
		OG0009160
		OG0008906
		OG0003173
		OG0001375
		OG0007944
		OG0001447
		OG0010732
		OG0000018
		OG0007708
		OG0000139
		OG0000011
		OG0002937
		OG0001985
		OG0008138
		OG0005019
		OG0010161
		OG0000142
		OG0001983
		OG0004225
		OG0009736
		OG0007264
		OG0002139
		OG0000409
		OG0000584
		OG0007278
		OG0008036
		OG0000054
		OG0001694
		OG0002574
		OG0001391
		OG0002201
		OG0002747
		OG0000224
		OG0002367
		OG0007610
		OG0001030
		OG0005387
		OG0001122
		OG0000946
		OG0000259
		OG0012184
		OG0009678
		OG0008840
		OG0008046
		OG0006209
		OG0000741
		OG0000283
		OG0007226
		OG0000045
		OG0000475
		OG0003114
		OG0006966
		OG0000803
		OG0013831
		OG0001010
		OG0007472
		OG0001966
		OG0000939
		OG0000208
		OG0001705
		OG0007630
		OG0006376
		OG0002748
		OG0010911
		OG0011785
		OG0008033
		OG0000274
		OG0000227
		OG0000097
		OG0001416
L2 L3	4	OG0000015
		OG0000002
		OG0000600
		OG0000642
L1 L3	1	OG0000207
H1 L3	7	OG0000986
		OG0001057
		OG0002855
		OG0000035
		OG0007247
		OG0007676
		OG0001100
B2 L3	6	OG0002440
		OG0000236
		OG0000595
		OG0000267
		OG0007240
		OG0003093
B1 L3	10	OG0002131
		OG0001093
		OG0003899
		OG0001321
		OG0009009
		OG0013355
		OG0007881
		OG0000353
		OG0000365
		OG0000951
H1 L2	14	OG0004761
		OG0002075
		OG0006306
		OG0000789
		OG0000028
		OG0000016
		OG0000127
		OG0002306
		OG0000840
		OG0000465
		OG0001310
		OG0000911
		OG0000077
		OG0000213
B2 L2	9	OG0000205
		OG0005668
		OG0001497
		OG0000231
		OG0000602
		OG0001235
		OG0000193
		OG0004615
		OG0002120
B1 L2	20	OG0000090
		OG0000030
		OG0001017
		OG0002483
		OG0003419
		OG0000088
		OG0000062
		OG0000009
		OG0000040
		OG0001246
		OG0001845
		OG0003630
		OG0000445
		OG0000094
		OG0000668
		OG0001328
		OG0000612
		OG0000501
		OG0000019
		OG0000572
H1 L1	1	OG0001623
B1 L1	1	OG0000161
B2 H1	279	OG0000833
		OG0009561
		OG0000524
		OG0008135
		OG0003317
		OG0001722
		OG0001140
		OG0006724
		OG0008951
		OG0010389
		OG0011288
		OG0008289
		OG0001516
		OG0007975
		OG0000758
		OG0010371
		OG0010415
		OG0000851
		OG0000189
		OG0001000
		OG0008312
		OG0000690
		OG0011013
		OG0012519
		OG0001219
		OG0003476
		OG0011285
		OG0003924
		OG0000408
		OG0011913
		OG0006983
		OG0014810
		OG0010518
		OG0000590
		OG0006235
		OG0011988
		OG0008898
		OG0011016
		OG0002197
		OG0004964
		OG0008161
		OG0000666
		OG0010721
		OG0006357
		OG0005004
		OG0008103
		OG0011466
		OG0009304
		OG0014427
		OG0009500
		OG0003634
		OG0003979
		OG0010514
		OG0013257
		OG0000769
		OG0008957
		OG0002584
		OG0013835
		OG0004755
		OG0000069
		OG0003022
		OG0010618
		OG0008248
		OG0010356
		OG0007449
		OG0007755
		OG0002213
		OG0003100
		OG0003651
		OG0005089
		OG0001397
		OG0002045
		OG0008899
		OG0002419
		OG0011514
		OG0013578
		OG0011295
		OG0003841
		OG0005885
		OG0010764
		OG0001437
		OG0013734
		OG0000727
		OG0008981
		OG0014351
		OG0005954
		OG0000735
		OG0011796
		OG0005297
		OG0011774
		OG0000364
		OG0008576
		OG0004232
		OG0007581
		OG0011049
		OG0004193
		OG0001664
		OG0004243
		OG0008772
		OG0012150
		OG0002112
		OG0010907
		OG0002443
		OG0010310
		OG0002119
		OG0001014
		OG0002323
		OG0013137
		OG0001701
		OG0002518
		OG0002346
		OG0008172
		OG0011873
		OG0002371
		OG0007178
		OG0001492
		OG0007397
		OG0001098
		OG0008171
		OG0000751
		OG0011789
		OG0013579
		OG0007599
		OG0000593
		OG0009893
		OG0003858
		OG0008751
		OG0001738
		OG0002536
		OG0005356
		OG0009141
		OG0008059
		OG0002269
		OG0012415
		OG0011522
		OG0010781
		OG0000549
		OG0001708
		OG0012507
		OG0001342
		OG0013542
		OG0011779
		OG0001383
		OG0005400
		OG0001065
		OG0006648
		OG0000822
		OG0008151
		OG0001074
		OG0000968
		OG0000673
		OG0001576
		OG0007391
		OG0005650
		OG0012170
		OG0001193
		OG0000531
		OG0003717
		OG0013439
		OG0010283
		OG0012608
		OG0008117
		OG0003485
		OG0002236
		OG0003253
		OG0007875
		OG0003404
		OG0012195
		OG0001301
		OG0000837
		OG0010535
		OG0013223
		OG0000221
		OG0012270
		OG0009781
		OG0002796
		OG0001108
		OG0012155
		OG0007207
		OG0000128
		OG0011539
		OG0008233
		OG0011268
		OG0000382
		OG0003040
		OG0013496
		OG0013231
		OG0000444
		OG0014406
		OG0014528
		OG0003846
		OG0001317
		OG0004279
		OG0001152
		OG0012394
		OG0011834
		OG0001796
		OG0000856
		OG0007548
		OG0007392
		OG0003137
		OG0010799
		OG0001487
		OG0000321
		OG0000249
		OG0000148
		OG0013318
		OG0002052
		OG0007539
		OG0011498
		OG0013045
		OG0007792
		OG0007904
		OG0006985
		OG0007732
		OG0009494
		OG0009011
		OG0001774
		OG0002320
		OG0001660
		OG0004994
		OG0009481
		OG0010909
		OG0002455
		OG0004752
		OG0000765
		OG0000383
		OG0001202
		OG0008023
		OG0013049
		OG0001237
		OG0002300
		OG0008950
		OG0010620
		OG0013832
		OG0001899
		OG0013659
		OG0010796
		OG0013712
		OG0007728
		OG0009897
		OG0008246
		OG0001624
		OG0011838
		OG0007258
		OG0000832
		OG0000518
		OG0002964
		OG0010008
		OG0000795
		OG0001817
		OG0004725
		OG0000545
		OG0007761
		OG0003235
		OG0001217
		OG0000112
		OG0000846
		OG0001450
		OG0005674
		OG0002454
		OG0011776
		OG0001271
		OG0007165
		OG0000621
		OG0014761
		OG0003120
		OG0000333
		OG0008829
		OG0000414
		OG0009464
		OG0012129
		OG0002587
		OG0014862
		OG0008058
		OG0011170
		OG0006781
		OG0002095
		OG0002394
B1 H1	463	OG0007195
		OG0008998
		OG0000730
		OG0013153
		OG0000667
		OG0000131
		OG0013020
		OG0001883
		OG0004912
		OG0003915
		OG0003493
		OG0000440
		OG0004695
		OG0007259
		OG0002746
		OG0007217
		OG0001535
		OG0001312
		OG0002539
		OG0002500
		OG0001120
		OG0003014
		OG0002283
		OG0009789
		OG0010162
		OG0001605
		OG0009695
		OG0002309
		OG0007486
		OG0002273
		OG0008409
		OG0007576
		OG0002786
		OG0012445
		OG0003498
		OG0007929
		OG0011081
		OG0001278
		OG0002263
		OG0009766
		OG0001431
		OG0003417
		OG0007816
		OG0008204
		OG0013162
		OG0011039
		OG0005832
		OG0000368
		OG0008128
		OG0003971
		OG0010421
		OG0013415
		OG0000355
		OG0000617
		OG0001420
		OG0014370
		OG0009950
		OG0000413
		OG0011739
		OG0000799
		OG0011605
		OG0001322
		OG0004224
		OG0000167
		OG0002960
		OG0004345
		OG0008637
		OG0006034
		OG0010791
		OG0009167
		OG0013349
		OG0009025
		OG0001043
		OG0007914
		OG0003965
		OG0002296
		OG0007151
		OG0000657
		OG0002397
		OG0000925
		OG0000281
		OG0009165
		OG0002282
		OG0001088
		OG0000615
		OG0001588
		OG0005448
		OG0000589
		OG0008608
		OG0007075
		OG0008379
		OG0002988
		OG0009105
		OG0011953
		OG0007969
		OG0008275
		OG0005836
		OG0005237
		OG0011729
		OG0010519
		OG0008113
		OG0003977
		OG0014923
		OG0001110
		OG0001914
		OG0007498
		OG0001323
		OG0008992
		OG0005797
		OG0003002
		OG0011529
		OG0002352
		OG0009940
		OG0001257
		OG0006333
		OG0000244
		OG0012993
		OG0000791
		OG0002670
		OG0002935
		OG0000774
		OG0000049
		OG0002893
		OG0010698
		OG0003223
		OG0001064
		OG0007252
		OG0007443
		OG0000318
		OG0001370
		OG0002304
		OG0000646
		OG0007125
		OG0006460
		OG0012611
		OG0000926
		OG0001560
		OG0014376
		OG0000287
		OG0008790
		OG0001768
		OG0011585
		OG0000945
		OG0001990
		OG0007159
		OG0002956
		OG0002722
		OG0013159
		OG0008651
		OG0000473
		OG0001005
		OG0009134
		OG0007428
		OG0000021
		OG0001988
		OG0007901
		OG0009328
		OG0008329
		OG0010258
		OG0007789
		OG0007678
		OG0011040
		OG0010384
		OG0014816
		OG0002185
		OG0014306
		OG0002817
		OG0000794
		OG0008862
		OG0007343
		OG0007718
		OG0002238
		OG0000671
		OG0010827
		OG0002611
		OG0000438
		OG0004008
		OG0012125
		OG0007711
		OG0007369
		OG0006045
		OG0000788
		OG0011820
		OG0007385
		OG0011965
		OG0013650
		OG0000811
		OG0002736
		OG0010642
		OG0007051
		OG0000854
		OG0005584
		OG0011782
		OG0003075
		OG0001253
		OG0009837
		OG0008015
		OG0009689
		OG0008952
		OG0001819
		OG0009425
		OG0008238
		OG0000295
		OG0002229
		OG0002829
		OG0003716
		OG0008006
		OG0008789
		OG0008439
		OG0003181
		OG0004679
		OG0002908
		OG0000396
		OG0014933
		OG0004305
		OG0005086
		OG0009958
		OG0002310
		OG0002039
		OG0000129
		OG0008020
		OG0002262
		OG0006339
		OG0010516
		OG0007940
		OG0007948
		OG0001549
		OG0014920
		OG0010890
		OG0011092
		OG0014790
		OG0003821
		OG0000358
		OG0000670
		OG0014316
		OG0001206
		OG0008975
		OG0008028
		OG0004057
		OG0001745
		OG0001392
		OG0002814
		OG0013352
		OG0002588
		OG0000508
		OG0003196
		OG0004244
		OG0003267
		OG0009326
		OG0010677
		OG0004170
		OG0010241
		OG0014930
		OG0003610
		OG0009143
		OG0004106
		OG0001179
		OG0008378
		OG0008436
		OG0003656
		OG0003914
		OG0000239
		OG0013324
		OG0009964
		OG0000151
		OG0004199
		OG0006315
		OG0002687
		OG0000322
		OG0003199
		OG0000216
		OG0004185
		OG0002169
		OG0000952
		OG0008446
		OG0000548
		OG0009776
		OG0000467
		OG0000655
		OG0001727
		OG0014921
		OG0009970
		OG0003494
		OG0001221
		OG0013189
		OG0002740
		OG0003852
		OG0007959
		OG0010468
		OG0009830
		OG0000100
		OG0008730
		OG0002749
		OG0005024
		OG0001942
		OG0000781
		OG0003897
		OG0000692
		OG0003103
		OG0008880
		OG0002456
		OG0011745
		OG0002356
		OG0003030
		OG0001495
		OG0014363
		OG0009354
		OG0000931
		OG0013354
		OG0014425
		OG0007403
		OG0013207
		OG0006845
		OG0010284
		OG0013826
		OG0000403
		OG0011402
		OG0006499
		OG0003230
		OG0007327
		OG0014836
		OG0011474
		OG0008444
		OG0000095
		OG0000491
		OG0014806
		OG0000372
		OG0000662
		OG0002105
		OG0003301
		OG0002348
		OG0002793
		OG0002741
		OG0000172
		OG0003272
		OG0000363
		OG0010408
		OG0001331
		OG0007363
		OG0002945
		OG0003017
		OG0003155
		OG0001012
		OG0007532
		OG0001004
		OG0002896
		OG0011190
		OG0001688
		OG0001511
		OG0008799
		OG0009316
		OG0010449
		OG0004613
		OG0003973
		OG0004086
		OG0001355
		OG0007448
		OG0002318
		OG0009250
		OG0013347
		OG0001514
		OG0008988
		OG0003771
		OG0011839
		OG0001055
		OG0005516
		OG0000237
		OG0002819
		OG0000863
		OG0009814
		OG0003045
		OG0013142
		OG0004348
		OG0011091
		OG0006824
		OG0014513
		OG0000106
		OG0012602
		OG0007552
		OG0007860
		OG0014863
		OG0001557
		OG0014928
		OG0006644
		OG0008669
		OG0001262
		OG0008510
		OG0004856
		OG0000197
		OG0007471
		OG0003989
		OG0003769
		OG0008063
		OG0002014
		OG0002362
		OG0014803
		OG0012542
		OG0011901
		OG0010529
		OG0003561
		OG0003347
		OG0014917
		OG0008194
		OG0006915
		OG0009696
		OG0007545
		OG0000384
		OG0001058
		OG0002073
		OG0009010
		OG0008722
		OG0008057
		OG0006850
		OG0009947
		OG0013694
		OG0009493
		OG0008888
		OG0012153
		OG0007111
		OG0008710
		OG0002339
		OG0000373
		OG0002414
		OG0013833
		OG0002621
		OG0013353
		OG0010488
		OG0001679
		OG0003328
		OG0002292
		OG0007553
		OG0006875
		OG0003936
		OG0006060
		OG0001299
		OG0013716
		OG0010033
		OG0014393
		OG0007979
		OG0000124
		OG0013669
		OG0010275
		OG0008679
		OG0004505
		OG0003792
		OG0011258
		OG0007426
		OG0002727
		OG0007478
		OG0007245
		OG0006699
		OG0007638
		OG0007396
		OG0011510
		OG0010773
		OG0013721
		OG0000633
		OG0000910
		OG0008111
		OG0004988
		OG0011904
		OG0003200
		OG0010673
B1 B2	616	OG0000146
		OG0002619
		OG0006995
		OG0012693
		OG0002622
		OG0000258
		OG0004543
		OG0003752
		OG0012437
		OG0008395
		OG0006344
		OG0011768
		OG0007233
		OG0001635
		OG0001188
		OG0006047
		OG0013088
		OG0013322
		OG0005651
		OG0006436
		OG0007917
		OG0001615
		OG0001238
		OG0013900
		OG0009617
		OG0001661
		OG0007770
		OG0014876
		OG0011046
		OG0001129
		OG0006321
		OG0014869
		OG0003898
		OG0010464
		OG0007412
		OG0002947
		OG0007183
		OG0002791
		OG0011803
		OG0000121
		OG0014476
		OG0013538
		OG0005041
		OG0003312
		OG0008269
		OG0009333
		OG0000773
		OG0010113
		OG0002334
		OG0010780
		OG0001396
		OG0007263
		OG0011680
		OG0006158
		OG0005093
		OG0002852
		OG0013018
		OG0001559
		OG0001851
		OG0000497
		OG0013314
		OG0000235
		OG0002150
		OG0002329
		OG0003057
		OG0012597
		OG0008283
		OG0002999
		OG0009518
		OG0002649
		OG0000547
		OG0001926
		OG0011359
		OG0012705
		OG0000332
		OG0013708
		OG0009833
		OG0010758
		OG0008999
		OG0000457
		OG0000661
		OG0008740
		OG0001045
		OG0011361
		OG0008489
		OG0007457
		OG0010849
		OG0006415
		OG0001456
		OG0009698
		OG0008623
		OG0007535
		OG0007181
		OG0011592
		OG0003528
		OG0001545
		OG0002041
		OG0009215
		OG0000145
		OG0012462
		OG0012469
		OG0003519
		OG0007411
		OG0001658
		OG0011333
		OG0005775
		OG0000104
		OG0004321
		OG0002661
		OG0013145
		OG0011284
		OG0002942
		OG0009288
		OG0007672
		OG0004298
		OG0001385
		OG0001603
		OG0002783
		OG0012106
		OG0014868
		OG0000348
		OG0010830
		OG0010746
		OG0011808
		OG0001802
		OG0000219
		OG0000752
		OG0006873
		OG0010112
		OG0002965
		OG0003225
		OG0013208
		OG0006490
		OG0010146
		OG0009725
		OG0009148
		OG0008210
		OG0000087
		OG0002357
		OG0001155
		OG0000122
		OG0011569
		OG0000091
		OG0007614
		OG0000468
		OG0000421
		OG0007818
		OG0001156
		OG0014873
		OG0005893
		OG0003016
		OG0000853
		OG0001805
		OG0006821
		OG0014864
		OG0005449
		OG0014867
		OG0007525
		OG0008611
		OG0006361
		OG0007836
		OG0002285
		OG0010037
		OG0009469
		OG0005785
		OG0000361
		OG0004139
		OG0002399
		OG0000665
		OG0006997
		OG0011368
		OG0012493
		OG0011003
		OG0001509
		OG0001563
		OG0008320
		OG0000887
		OG0001580
		OG0013320
		OG0006880
		OG0001279
		OG0003587
		OG0000073
		OG0007919
		OG0001544
		OG0001252
		OG0008797
		OG0005247
		OG0001389
		OG0004512
		OG0000092
		OG0002378
		OG0008805
		OG0004618
		OG0006024
		OG0007938
		OG0001177
		OG0011232
		OG0001025
		OG0001330
		OG0009550
		OG0013316
		OG0000499
		OG0002183
		OG0000462
		OG0007169
		OG0007116
		OG0005317
		OG0001276
		OG0000273
		OG0008726
		OG0002176
		OG0003265
		OG0006547
		OG0009810
		OG0002431
		OG0000691
		OG0010311
		OG0012629
		OG0008645
		OG0001475
		OG0005741
		OG0007243
		OG0004537
		OG0007176
		OG0002332
		OG0007589
		OG0007848
		OG0007690
		OG0007949
		OG0012201
		OG0008883
		OG0014866
		OG0003585
		OG0000860
		OG0011513
		OG0011292
		OG0006343
		OG0014874
		OG0006229
		OG0001347
		OG0007036
		OG0012271
		OG0009542
		OG0001806
		OG0000613
		OG0000994
		OG0003921
		OG0008285
		OG0007287
		OG0006369
		OG0007242
		OG0002955
		OG0012690
		OG0007098
		OG0008067
		OG0011679
		OG0008054
		OG0001041
		OG0000380
		OG0006493
		OG0007234
		OG0004993
		OG0009356
		OG0001881
		OG0004562
		OG0007325
		OG0011648
		OG0011050
		OG0013806
		OG0008239
		OG0011036
		OG0000676
		OG0001463
		OG0007563
		OG0011351
		OG0000159
		OG0009486
		OG0002479
		OG0000835
		OG0000981
		OG0001778
		OG0002104
		OG0000292
		OG0002617
		OG0009928
		OG0001941
		OG0006643
		OG0007768
		OG0003255
		OG0000102
		OG0001212
		OG0009171
		OG0001153
		OG0009876
		OG0004729
		OG0004710
		OG0008257
		OG0002586
		OG0008232
		OG0012146
		OG0000133
		OG0002218
		OG0010641
		OG0000904
		OG0006374
		OG0000750
		OG0011242
		OG0001582
		OG0007799
		OG0007430
		OG0008255
		OG0003560
		OG0004415
		OG0007317
		OG0001551
		OG0005989
		OG0007361
		OG0008240
		OG0011196
		OG0004646
		OG0010296
		OG0006249
		OG0002101
		OG0008048
		OG0012779
		OG0005322
		OG0008450
		OG0000565
		OG0011835
		OG0012127
		OG0005458
		OG0003203
		OG0007572
		OG0007704
		OG0007857
		OG0004119
		OG0000067
		OG0008728
		OG0001115
		OG0007621
		OG0010461
		OG0010814
		OG0008760
		OG0000268
		OG0000388
		OG0010497
		OG0002113
		OG0010749
		OG0002016
		OG0011596
		OG0003653
		OG0009119
		OG0014234
		OG0001932
		OG0007405
		OG0012592
		OG0006936
		OG0001248
		OG0007158
		OG0009931
		OG0005536
		OG0011358
		OG0010332
		OG0000381
		OG0000126
		OG0002417
		OG0001872
		OG0014870
		OG0006402
		OG0014865
		OG0013254
		OG0010670
		OG0014098
		OG0008517
		OG0009915
		OG0001820
		OG0013824
		OG0012696
		OG0002718
		OG0000302
		OG0002918
		OG0001967
		OG0000967
		OG0004969
		OG0000284
		OG0007782
		OG0014387
		OG0002266
		OG0011735
		OG0000404
		OG0002731
		OG0011717
		OG0000064
		OG0005251
		OG0008366
		OG0010521
		OG0014487
		OG0000429
		OG0002267
		OG0013139
		OG0000337
		OG0006661
		OG0011244
		OG0003851
		OG0000948
		OG0007494
		OG0011261
		OG0011799
		OG0007832
		OG0008860
		OG0010213
		OG0000166
		OG0001019
		OG0012132
		OG0007765
		OG0009954
		OG0002912
		OG0002381
		OG0012417
		OG0007841
		OG0000530
		OG0008671
		OG0007752
		OG0009987
		OG0008540
		OG0000240
		OG0000583
		OG0008277
		OG0011595
		OG0003337
		OG0005570
		OG0001930
		OG0001393
		OG0008196
		OG0000953
		OG0001241
		OG0014310
		OG0009020
		OG0009513
		OG0002162
		OG0000988
		OG0007620
		OG0003807
		OG0005808
		OG0000869
		OG0010446
		OG0011085
		OG0007399
		OG0011158
		OG0009949
		OG0002491
		OG0008955
		OG0010801
		OG0000500
		OG0010823
		OG0005672
		OG0000801
		OG0008189
		OG0014871
		OG0014872
		OG0000296
		OG0002172
		OG0014740
		OG0000652
		OG0000999
		OG0002260
		OG0013823
		OG0007611
		OG0000558
		OG0005757
		OG0004896
		OG0001036
		OG0004393
		OG0013729
		OG0001854
		OG0012525
		OG0000442
		OG0003569
		OG0003582
		OG0008985
		OG0002353
		OG0014340
		OG0014737
		OG0007172
		OG0002053
		OG0011634
		OG0004823
		OG0000604
		OG0001906
		OG0000306
		OG0002929
		OG0001028
		OG0007707
		OG0001684
		OG0007039
		OG0004492
		OG0014327
		OG0000675
		OG0012479
		OG0003095
		OG0005388
		OG0011724
		OG0001607
		OG0001945
		OG0002035
		OG0006868
		OG0008924
		OG0000354
		OG0001553
		OG0002227
		OG0008858
		OG0010904
		OG0000366
		OG0010276
		OG0003594
		OG0000153
		OG0007425
		OG0007477
		OG0012464
		OG0014534
		OG0000503
		OG0000483
		OG0004552
		OG0008878
		OG0001566
		OG0000831
		OG0003448
		OG0007292
		OG0006583
		OG0012408
		OG0008960
		OG0011766
		OG0014541
		OG0002298
		OG0007395
		OG0008183
		OG0001637
		OG0012239
		OG0009551
		OG0013307
		OG0001586
[truncated: 2,897 more rows]
