# Supplementary material for: Parallel and convergent genomic changes underlie independent subterranean colonization across beetles
Source: Nat Commun. 2023 Jun 29;14:3842. doi: 10.1038/s41467-023-39603-1 (PMC10310748; doi:10.1038/s41467-023-39603-1)
Supplement: Supplementary file 13 — Source Data [file 41467_2023_39603_MOESM13_ESM.zip › Source_Data_Figures_github/Source_data_4/Fig4a/ALL_OGs_uniq_GO_Term_OK.txt]

OG	GOterm	description
OG0000002	GO:0050829	defense response to Gram-negative bacterium
OG0000003	GO:0008045	motor neuron axon guidance
OG0000004	GO:0007411	axon guidance
OG0000005	GO:0006904	vesicle docking involved in exocytosis
OG0000006	GO:0007411	axon guidance
OG0000007	GO:0007143	female meiotic nuclear division
OG0000008	GO:0007411	axon guidance
OG0000009	GO:0006886	intracellular protein transport
OG0000010	GO:0016199	axon midline choice point recognition
OG0000011	GO:0000398	mRNA splicing, via spliceosome
OG0000012	GO:0000122	negative regulation of transcription by RNA polymerase II
OG0000013	GO:0007411	axon guidance
OG0000014	GO:0007411	axon guidance
OG0000015	GO:0007411	axon guidance
OG0000016	GO:0007370	ventral furrow formation
OG0000017	GO:0007608	sensory perception of smell
OG0000018	GO:0006357	regulation of transcription by RNA polymerase II
OG0000019	GO:0035220	wing disc development
OG0000020	GO:0007411	axon guidance
OG0000021	GO:0007584	response to nutrient
OG0000023	GO:0006355	regulation of transcription, DNA-templated
OG0000024	GO:0007411	axon guidance
OG0000025	GO:0006357	regulation of transcription by RNA polymerase II
OG0000026	GO:0007399	nervous system development
OG0000027	GO:0007411	axon guidance
OG0000028	GO:0007411	axon guidance
OG0000029	GO:0007411	axon guidance
OG0000030	GO:0035220	wing disc development
OG0000031	GO:0007411	axon guidance
OG0000032	GO:0007315	pole plasm assembly
OG0000033	GO:0007411	axon guidance
OG0000034	GO:0016063	rhodopsin biosynthetic process
OG0000035	GO:0007411	axon guidance
OG0000036	GO:0045944	positive regulation of transcription by RNA polymerase II
OG0000037	GO:0006357	regulation of transcription by RNA polymerase II
OG0000038	GO:0007411	axon guidance
OG0000039	GO:0007411	axon guidance
OG0000040	GO:0006355	regulation of transcription, DNA-templated
OG0000041	GO:0045944	positive regulation of transcription by RNA polymerase II
OG0000042	GO:0007411	axon guidance
OG0000043	GO:0007411	axon guidance
OG0000045	GO:0016199	axon midline choice point recognition
OG0000046	GO:0007608	sensory perception of smell
OG0000047	GO:0007411	axon guidance
OG0000048	GO:0048167	regulation of synaptic plasticity
OG0000049	GO:0006037	cell wall chitin metabolic process
OG0000050	GO:0035220	wing disc development
OG0000051	GO:0006357	regulation of transcription by RNA polymerase II
OG0000052	GO:0042594	response to starvation
OG0000055	GO:0007411	axon guidance
OG0000056	GO:0007411	axon guidance
OG0000057	GO:0007608	sensory perception of smell
OG0000058	GO:0006508	proteolysis
OG0000059	GO:0007015	actin filament organization
OG0000060	GO:0055085	transmembrane transport
OG0000061	GO:0016042	lipid catabolic process
OG0000062	GO:0016063	rhodopsin biosynthetic process
OG0000063	GO:0007619	courtship behavior
OG0000064	GO:0007411	axon guidance
OG0000065	GO:0007411	axon guidance
OG0000066	GO:0045893	positive regulation of transcription, DNA-templated
OG0000068	GO:0007186	G protein-coupled receptor signaling pathway
OG0000069	GO:0007411	axon guidance
OG0000070	GO:0008045	motor neuron axon guidance
OG0000071	GO:0008045	motor neuron axon guidance
OG0000072	GO:0007411	axon guidance
OG0000073	GO:0008049	male courtship behavior
OG0000074	GO:0045752	positive regulation of Toll signaling pathway
OG0000075	GO:0000398	mRNA splicing, via spliceosome
OG0000076	GO:0007435	salivary gland morphogenesis
OG0000077	GO:0045944	positive regulation of transcription by RNA polymerase II
OG0000078	GO:0006355	regulation of transcription, DNA-templated
OG0000079	GO:0055070	copper ion homeostasis
OG0000080	GO:0017085	response to insecticide
OG0000081	GO:0055085	transmembrane transport
OG0000082	GO:0006508	proteolysis
OG0000083	GO:0007411	axon guidance
OG0000084	GO:0006629	lipid metabolic process
OG0000085	GO:0007411	axon guidance
OG0000086	GO:0044719	regulation of imaginal disc-derived wing size
OG0000087	GO:0007411	axon guidance
OG0000088	GO:0055085	transmembrane transport
OG0000089	GO:0060271	cilium assembly
OG0000090	GO:0045944	positive regulation of transcription by RNA polymerase II
OG0000091	GO:0007411	axon guidance
OG0000092	GO:0007268	chemical synaptic transmission
OG0000093	GO:0045434	negative regulation of female receptivity, post-mating
OG0000094	GO:0048167	regulation of synaptic plasticity
OG0000095	GO:0030071	regulation of mitotic metaphase/anaphase transition
OG0000096	GO:0007411	axon guidance
OG0000097	GO:0045944	positive regulation of transcription by RNA polymerase II
OG0000098	GO:0007411	axon guidance
OG0000099	GO:0007411	axon guidance
OG0000100	GO:0048813	dendrite morphogenesis
OG0000101	GO:0007411	axon guidance
OG0000102	GO:0006357	regulation of transcription by RNA polymerase II
OG0000104	GO:0007399	nervous system development
OG0000105	GO:0016042	lipid catabolic process
OG0000106	GO:0016319	mushroom body development
OG0000107	GO:0007411	axon guidance
OG0000108	GO:0007411	axon guidance
OG0000109	GO:0006357	regulation of transcription by RNA polymerase II
OG0000110	GO:0050911	detection of chemical stimulus involved in sensory perception of smell
OG0000111	GO:0006357	regulation of transcription by RNA polymerase II
OG0000112	GO:0007411	axon guidance
OG0000113	GO:0007275	multicellular organism development
OG0000114	GO:0045944	positive regulation of transcription by RNA polymerase II
OG0000115	GO:0006412	translation
OG0000116	GO:0007411	axon guidance
OG0000117	GO:0016311	dephosphorylation
OG0000119	GO:0050770	regulation of axonogenesis
OG0000120	GO:0007616	long-term memory
OG0000121	GO:0007411	axon guidance
OG0000122	GO:0006357	regulation of transcription by RNA polymerase II
OG0000123	GO:0007268	chemical synaptic transmission
OG0000124	GO:0008045	motor neuron axon guidance
OG0000125	GO:0006357	regulation of transcription by RNA polymerase II
OG0000126	GO:0010468	regulation of gene expression
OG0000127	GO:0016199	axon midline choice point recognition
OG0000128	GO:0007411	axon guidance
OG0000129	GO:0007411	axon guidance
OG0000130	GO:0002168	instar larval development
OG0000131	GO:0050829	defense response to Gram-negative bacterium
OG0000132	GO:0007411	axon guidance
OG0000134	GO:0009617	response to bacterium
OG0000135	GO:0007411	axon guidance
OG0000136	GO:0032501	multicellular organismal process
OG0000137	GO:0006357	regulation of transcription by RNA polymerase II
OG0000138	GO:0007411	axon guidance
OG0000139	GO:0006357	regulation of transcription by RNA polymerase II
OG0000140	GO:0007411	axon guidance
OG0000142	GO:0007411	axon guidance
OG0000143	GO:0055085	transmembrane transport
OG0000144	GO:0007399	nervous system development
OG0000145	GO:0045944	positive regulation of transcription by RNA polymerase II
OG0000146	GO:0045944	positive regulation of transcription by RNA polymerase II
OG0000147	GO:0007411	axon guidance
OG0000148	GO:0007275	multicellular organism development
OG0000149	GO:0055085	transmembrane transport
OG0000150	GO:0007411	axon guidance
OG0000152	GO:0007411	axon guidance
OG0000153	GO:0007411	axon guidance
OG0000154	GO:0050909	sensory perception of taste
OG0000155	GO:0006139	nucleobase-containing compound metabolic process
OG0000156	GO:0007411	axon guidance
OG0000157	GO:0006886	intracellular protein transport
OG0000159	GO:0006412	translation
OG0000160	GO:0007411	axon guidance
OG0000161	GO:0007411	axon guidance
OG0000162	GO:0030727	germarium-derived female germ-line cyst formation
OG0000163	GO:0007411	axon guidance
OG0000164	GO:0016199	axon midline choice point recognition
OG0000165	GO:0007411	axon guidance
OG0000166	GO:0007411	axon guidance
OG0000167	GO:0007411	axon guidance
OG0000168	GO:0045944	positive regulation of transcription by RNA polymerase II
OG0000169	GO:0000381	regulation of alternative mRNA splicing, via spliceosome
OG0000171	GO:0051726	regulation of cell cycle
OG0000172	GO:0016573	histone acetylation
OG0000173	GO:0007411	axon guidance
OG0000174	GO:0006468	protein phosphorylation
OG0000175	GO:0007411	axon guidance
OG0000176	GO:0008045	motor neuron axon guidance
OG0000177	GO:0006749	glutathione metabolic process
OG0000178	GO:0007411	axon guidance
OG0000179	GO:0010468	regulation of gene expression
OG0000180	GO:0007411	axon guidance
OG0000181	GO:0045944	positive regulation of transcription by RNA polymerase II
OG0000182	GO:0007411	axon guidance
OG0000184	GO:0045944	positive regulation of transcription by RNA polymerase II
OG0000185	GO:0006357	regulation of transcription by RNA polymerase II
OG0000186	GO:0048149	behavioral response to ethanol
OG0000187	GO:0007423	sensory organ development
OG0000188	GO:0006357	regulation of transcription by RNA polymerase II
OG0000189	GO:0016063	rhodopsin biosynthetic process
OG0000190	GO:0007411	axon guidance
OG0000191	GO:0016199	axon midline choice point recognition
OG0000192	GO:0035220	wing disc development
OG0000193	GO:0042059	negative regulation of epidermal growth factor receptor signaling pathway
OG0000194	GO:0007411	axon guidance
OG0000195	GO:0007411	axon guidance
OG0000196	GO:0007411	axon guidance
OG0000197	GO:0007411	axon guidance
OG0000198	GO:0048813	dendrite morphogenesis
OG0000200	GO:0007411	axon guidance
OG0000201	GO:0007411	axon guidance
OG0000202	GO:0006508	proteolysis
OG0000203	GO:0071678	olfactory bulb axon guidance
OG0000204	GO:0030856	regulation of epithelial cell differentiation
OG0000205	GO:0007411	axon guidance
OG0000207	GO:0050770	regulation of axonogenesis
OG0000208	GO:0045944	positive regulation of transcription by RNA polymerase II
OG0000209	GO:0006357	regulation of transcription by RNA polymerase II
OG0000210	GO:0006886	intracellular protein transport
OG0000211	GO:0007411	axon guidance
OG0000212	GO:0048675	axon extension
OG0000213	GO:0006357	regulation of transcription by RNA polymerase II
OG0000214	GO:0050830	defense response to Gram-positive bacterium
OG0000215	GO:0045944	positive regulation of transcription by RNA polymerase II
OG0000216	GO:0008406	gonad development
OG0000217	GO:0007275	multicellular organism development
OG0000218	GO:0007411	axon guidance
OG0000219	GO:0006874	cellular calcium ion homeostasis
OG0000220	GO:0006468	protein phosphorylation
OG0000221	GO:0040003	chitin-based cuticle development
OG0000222	GO:0006508	proteolysis
OG0000223	GO:0007411	axon guidance
OG0000224	GO:0007411	axon guidance
OG0000225	GO:0048813	dendrite morphogenesis
OG0000226	GO:0000398	mRNA splicing, via spliceosome
OG0000227	GO:0045944	positive regulation of transcription by RNA polymerase II
OG0000228	GO:0055085	transmembrane transport
OG0000229	GO:0050911	detection of chemical stimulus involved in sensory perception of smell
OG0000230	GO:0045944	positive regulation of transcription by RNA polymerase II
OG0000231	GO:0016226	iron-sulfur cluster assembly
OG0000232	GO:0008045	motor neuron axon guidance
OG0000233	GO:0016081	synaptic vesicle docking
OG0000235	GO:0007411	axon guidance
OG0000236	GO:0007173	epidermal growth factor receptor signaling pathway
OG0000237	GO:0000122	negative regulation of transcription by RNA polymerase II
OG0000238	GO:0035220	wing disc development
OG0000239	GO:0045944	positive regulation of transcription by RNA polymerase II
OG0000241	GO:0055088	lipid homeostasis
OG0000242	GO:0019722	calcium-mediated signaling
OG0000243	GO:0006357	regulation of transcription by RNA polymerase II
OG0000244	GO:0006915	apoptotic process
OG0000245	GO:0007411	axon guidance
OG0000246	GO:0007411	axon guidance
OG0000247	GO:0006357	regulation of transcription by RNA polymerase II
OG0000248	GO:0055085	transmembrane transport
OG0000249	GO:0045944	positive regulation of transcription by RNA polymerase II
OG0000250	GO:0046718	viral entry into host cell
OG0000252	GO:0007411	axon guidance
OG0000253	GO:0007411	axon guidance
OG0000254	GO:0007411	axon guidance
OG0000255	GO:0006357	regulation of transcription by RNA polymerase II
OG0000257	GO:0006334	nucleosome assembly
OG0000258	GO:0007411	axon guidance
OG0000259	GO:0016199	axon midline choice point recognition
OG0000260	GO:0006874	cellular calcium ion homeostasis
OG0000261	GO:0007420	brain development
OG0000262	GO:0048813	dendrite morphogenesis
OG0000263	GO:0007605	sensory perception of sound
OG0000264	GO:0007411	axon guidance
OG0000265	GO:0042381	hemolymph coagulation
OG0000266	GO:0042593	glucose homeostasis
OG0000267	GO:0055085	transmembrane transport
OG0000268	GO:0006357	regulation of transcription by RNA polymerase II
OG0000269	GO:0050804	modulation of chemical synaptic transmission
OG0000270	GO:0016311	dephosphorylation
OG0000271	GO:0010821	regulation of mitochondrion organization
OG0000272	GO:0051260	protein homooligomerization
OG0000273	GO:0048813	dendrite morphogenesis
OG0000274	GO:0006355	regulation of transcription, DNA-templated
OG0000275	GO:0007411	axon guidance
OG0000276	GO:0006919	activation of cysteine-type endopeptidase activity involved in apoptotic process
OG0000277	GO:0007411	axon guidance
OG0000278	GO:0007608	sensory perception of smell
OG0000279	GO:0030261	chromosome condensation
OG0000280	GO:0006468	protein phosphorylation
OG0000281	GO:0005975	carbohydrate metabolic process
OG0000282	GO:0035336	long-chain fatty-acyl-CoA metabolic process
OG0000283	GO:0006357	regulation of transcription by RNA polymerase II
OG0000284	GO:0007411	axon guidance
OG0000285	GO:0007411	axon guidance
OG0000286	GO:0006355	regulation of transcription, DNA-templated
OG0000287	GO:0050829	defense response to Gram-negative bacterium
OG0000288	GO:0007411	axon guidance
OG0000289	GO:0007411	axon guidance
OG0000290	GO:0007411	axon guidance
OG0000291	GO:0007411	axon guidance
OG0000292	GO:0016567	protein ubiquitination
OG0000293	GO:0006355	regulation of transcription, DNA-templated
OG0000294	GO:0006355	regulation of transcription, DNA-templated
OG0000295	GO:0006412	translation
OG0000296	GO:0007411	axon guidance
OG0000297	GO:0045087	innate immune response
OG0000298	GO:0007411	axon guidance
OG0000299	GO:0060271	cilium assembly
OG0000300	GO:0000122	negative regulation of transcription by RNA polymerase II
OG0000301	GO:0006805	xenobiotic metabolic process
OG0000302	GO:0007411	axon guidance
OG0000303	GO:0007411	axon guidance
OG0000304	GO:0006357	regulation of transcription by RNA polymerase II
OG0000305	GO:0005975	carbohydrate metabolic process
OG0000306	GO:0006355	regulation of transcription, DNA-templated
OG0000307	GO:0007391	dorsal closure
OG0000308	GO:0000122	negative regulation of transcription by RNA polymerase II
OG0000309	GO:0030838	positive regulation of actin filament polymerization
OG0000311	GO:0006357	regulation of transcription by RNA polymerase II
OG0000313	GO:0006357	regulation of transcription by RNA polymerase II
OG0000314	GO:0006491	N-glycan processing
OG0000315	GO:0006357	regulation of transcription by RNA polymerase II
OG0000316	GO:0045088	regulation of innate immune response
OG0000317	GO:0045893	positive regulation of transcription, DNA-templated
OG0000318	GO:0007268	chemical synaptic transmission
OG0000319	GO:0007411	axon guidance
OG0000320	GO:0019991	septate junction assembly
OG0000321	GO:0008038	neuron recognition
OG0000322	GO:0008049	male courtship behavior
OG0000323	GO:0006886	intracellular protein transport
OG0000324	GO:0045886	negative regulation of synaptic assembly at neuromuscular junction
OG0000325	GO:0046329	negative regulation of JNK cascade
OG0000326	GO:0006334	nucleosome assembly
OG0000327	GO:0007605	sensory perception of sound
OG0000328	GO:0005975	carbohydrate metabolic process
OG0000329	GO:0097374	sensory neuron axon guidance
OG0000330	GO:0048813	dendrite morphogenesis
OG0000331	GO:0007411	axon guidance
OG0000332	GO:0000122	negative regulation of transcription by RNA polymerase II
OG0000333	GO:0006886	intracellular protein transport
OG0000334	GO:0016199	axon midline choice point recognition
OG0000335	GO:0006357	regulation of transcription by RNA polymerase II
OG0000336	GO:0045944	positive regulation of transcription by RNA polymerase II
OG0000337	GO:0007476	imaginal disc-derived wing morphogenesis
OG0000339	GO:0040003	chitin-based cuticle development
OG0000340	GO:0045944	positive regulation of transcription by RNA polymerase II
OG0000341	GO:0008045	motor neuron axon guidance
OG0000343	GO:0007411	axon guidance
OG0000344	GO:0048813	dendrite morphogenesis
OG0000345	GO:0007268	chemical synaptic transmission
OG0000346	GO:0007476	imaginal disc-derived wing morphogenesis
OG0000347	GO:0045944	positive regulation of transcription by RNA polymerase II
OG0000348	GO:0006357	regulation of transcription by RNA polymerase II
OG0000349	GO:0045944	positive regulation of transcription by RNA polymerase II
OG0000350	GO:0007268	chemical synaptic transmission
OG0000351	GO:0008045	motor neuron axon guidance
OG0000352	GO:0097711	ciliary basal body-plasma membrane docking
OG0000353	GO:0007411	axon guidance
OG0000355	GO:0007411	axon guidance
OG0000356	GO:0006357	regulation of transcription by RNA polymerase II
OG0000357	GO:0050877	nervous system process
OG0000358	GO:0001934	positive regulation of protein phosphorylation
OG0000359	GO:0045944	positive regulation of transcription by RNA polymerase II
OG0000360	GO:0000226	microtubule cytoskeleton organization
OG0000361	GO:0045746	negative regulation of Notch signaling pathway
OG0000362	GO:0007391	dorsal closure
OG0000363	GO:0000398	mRNA splicing, via spliceosome
OG0000364	GO:0006357	regulation of transcription by RNA polymerase II
OG0000367	GO:0007411	axon guidance
OG0000368	GO:1905815	regulation of dorsal/ventral axon guidance
OG0000369	GO:0055059	asymmetric neuroblast division
OG0000370	GO:0006357	regulation of transcription by RNA polymerase II
OG0000371	GO:0008286	insulin receptor signaling pathway
OG0000372	GO:0008049	male courtship behavior
OG0000374	GO:0006886	intracellular protein transport
OG0000375	GO:0048749	compound eye development
OG0000376	GO:0007411	axon guidance
OG0000377	GO:0030097	hemopoiesis
OG0000378	GO:0043066	negative regulation of apoptotic process
OG0000379	GO:0007411	axon guidance
OG0000380	GO:0007411	axon guidance
OG0000381	GO:0007411	axon guidance
OG0000382	GO:0055085	transmembrane transport
OG0000383	GO:0006357	regulation of transcription by RNA polymerase II
OG0000384	GO:0035159	regulation of tube length, open tracheal system
OG0000385	GO:0030154	cell differentiation
OG0000386	GO:0045944	positive regulation of transcription by RNA polymerase II
OG0000387	GO:0007411	axon guidance
OG0000388	GO:0007268	chemical synaptic transmission
OG0000389	GO:0006357	regulation of transcription by RNA polymerase II
OG0000390	GO:0045944	positive regulation of transcription by RNA polymerase II
OG0000391	GO:0042594	response to starvation
OG0000392	GO:0045944	positive regulation of transcription by RNA polymerase II
OG0000393	GO:0090263	positive regulation of canonical Wnt signaling pathway
OG0000394	GO:0000724	double-strand break repair via homologous recombination
OG0000395	GO:0007268	chemical synaptic transmission
OG0000396	GO:0006412	translation
OG0000397	GO:0007411	axon guidance
OG0000398	GO:0050770	regulation of axonogenesis
OG0000399	GO:0055085	transmembrane transport
OG0000401	GO:0007411	axon guidance
OG0000402	GO:0007476	imaginal disc-derived wing morphogenesis
OG0000403	GO:0070373	negative regulation of ERK1 and ERK2 cascade
OG0000404	GO:0030178	negative regulation of Wnt signaling pathway
OG0000405	GO:0007268	chemical synaptic transmission
OG0000406	GO:0008104	protein localization
OG0000407	GO:0000245	spliceosomal complex assembly
OG0000408	GO:0006325	chromatin organization
OG0000409	GO:0008045	motor neuron axon guidance
OG0000411	GO:1903706	regulation of hemopoiesis
OG0000412	GO:0010468	regulation of gene expression
OG0000413	GO:0008049	male courtship behavior
OG0000414	GO:0000226	microtubule cytoskeleton organization
OG0000415	GO:0050829	defense response to Gram-negative bacterium
OG0000416	GO:0006412	translation
OG0000417	GO:0000398	mRNA splicing, via spliceosome
OG0000418	GO:0046718	viral entry into host cell
OG0000419	GO:1903391	regulation of adherens junction organization
OG0000420	GO:0030261	chromosome condensation
OG0000421	GO:0006508	proteolysis
OG0000423	GO:0006355	regulation of transcription, DNA-templated
OG0000424	GO:0006629	lipid metabolic process
OG0000425	GO:0007608	sensory perception of smell
OG0000426	GO:0007411	axon guidance
OG0000427	GO:0007411	axon guidance
OG0000428	GO:0016486	peptide hormone processing
OG0000429	GO:0007411	axon guidance
OG0000430	GO:0055085	transmembrane transport
OG0000431	GO:0007411	axon guidance
OG0000432	GO:0007035	vacuolar acidification
OG0000433	GO:0016042	lipid catabolic process
OG0000434	GO:0006412	translation
OG0000435	GO:0046330	positive regulation of JNK cascade
OG0000436	GO:0000724	double-strand break repair via homologous recombination
OG0000437	GO:0045746	negative regulation of Notch signaling pathway
OG0000439	GO:0030203	glycosaminoglycan metabolic process
OG0000440	GO:0007411	axon guidance
OG0000441	GO:0006357	regulation of transcription by RNA polymerase II
OG0000443	GO:0007476	imaginal disc-derived wing morphogenesis
OG0000444	GO:0007411	axon guidance
OG0000445	GO:0016199	axon midline choice point recognition
OG0000446	GO:0007391	dorsal closure
OG0000447	GO:0007411	axon guidance
OG0000449	GO:0006357	regulation of transcription by RNA polymerase II
OG0000450	GO:0007616	long-term memory
OG0000451	GO:0007268	chemical synaptic transmission
OG0000452	GO:0008045	motor neuron axon guidance
OG0000453	GO:0007616	long-term memory
OG0000454	GO:0007411	axon guidance
OG0000455	GO:0007411	axon guidance
OG0000457	GO:0016311	dephosphorylation
OG0000458	GO:0016199	axon midline choice point recognition
OG0000459	GO:0016199	axon midline choice point recognition
OG0000460	GO:0006357	regulation of transcription by RNA polymerase II
OG0000461	GO:0006357	regulation of transcription by RNA polymerase II
OG0000462	GO:0007143	female meiotic nuclear division
OG0000463	GO:0007343	egg activation
OG0000464	GO:0048749	compound eye development
OG0000465	GO:0043066	negative regulation of apoptotic process
OG0000466	GO:0045944	positive regulation of transcription by RNA polymerase II
OG0000467	GO:0006629	lipid metabolic process
OG0000468	GO:0007411	axon guidance
OG0000469	GO:0030641	regulation of cellular pH
OG0000470	GO:0001933	negative regulation of protein phosphorylation
OG0000471	GO:0055085	transmembrane transport
OG0000472	GO:0006470	protein dephosphorylation
OG0000473	GO:0048675	axon extension
OG0000474	GO:0006357	regulation of transcription by RNA polymerase II
OG0000475	GO:1905815	regulation of dorsal/ventral axon guidance
OG0000476	GO:0045886	negative regulation of synaptic assembly at neuromuscular junction
OG0000477	GO:0008340	determination of adult lifespan
OG0000478	GO:0000245	spliceosomal complex assembly
OG0000479	GO:0006357	regulation of transcription by RNA polymerase II
OG0000480	GO:0007411	axon guidance
OG0000481	GO:0007411	axon guidance
OG0000482	GO:0016310	phosphorylation
OG0000483	GO:0007476	imaginal disc-derived wing morphogenesis
OG0000484	GO:0007411	axon guidance
OG0000485	GO:0045944	positive regulation of transcription by RNA polymerase II
OG0000486	GO:0030097	hemopoiesis
OG0000487	GO:0055085	transmembrane transport
OG0000488	GO:0007411	axon guidance
OG0000489	GO:0006357	regulation of transcription by RNA polymerase II
OG0000490	GO:0045944	positive regulation of transcription by RNA polymerase II
OG0000491	GO:0061331	epithelial cell proliferation involved in Malpighian tubule morphogenesis
OG0000492	GO:0006412	translation
OG0000493	GO:0016199	axon midline choice point recognition
OG0000494	GO:0051491	positive regulation of filopodium assembly
OG0000495	GO:0007268	chemical synaptic transmission
OG0000496	GO:0042059	negative regulation of epidermal growth factor receptor signaling pathway
OG0000497	GO:0007411	axon guidance
OG0000498	GO:0006468	protein phosphorylation
OG0000499	GO:0006357	regulation of transcription by RNA polymerase II
OG0000500	GO:0030154	cell differentiation
OG0000501	GO:0008582	regulation of synaptic assembly at neuromuscular junction
OG0000502	GO:0016573	histone acetylation
OG0000503	GO:0007411	axon guidance
OG0000504	GO:0016319	mushroom body development
OG0000506	GO:0007399	nervous system development
OG0000507	GO:0007411	axon guidance
OG0000508	GO:0009116	nucleoside metabolic process
OG0000509	GO:0007029	endoplasmic reticulum organization
OG0000510	GO:0006886	intracellular protein transport
OG0000511	GO:0043066	negative regulation of apoptotic process
OG0000512	GO:0006355	regulation of transcription, DNA-templated
OG0000513	GO:0050804	modulation of chemical synaptic transmission
OG0000514	GO:0048813	dendrite morphogenesis
OG0000515	GO:0007268	chemical synaptic transmission
OG0000516	GO:0048749	compound eye development
OG0000517	GO:0042593	glucose homeostasis
OG0000518	GO:0007268	chemical synaptic transmission
OG0000520	GO:0007411	axon guidance
OG0000521	GO:0048675	axon extension
OG0000522	GO:0048167	regulation of synaptic plasticity
OG0000523	GO:0006334	nucleosome assembly
OG0000524	GO:0007411	axon guidance
OG0000525	GO:0006139	nucleobase-containing compound metabolic process
OG0000527	GO:0007411	axon guidance
OG0000528	GO:0007411	axon guidance
OG0000529	GO:0007411	axon guidance
OG0000530	GO:0006357	regulation of transcription by RNA polymerase II
OG0000531	GO:0008045	motor neuron axon guidance
OG0000533	GO:0006357	regulation of transcription by RNA polymerase II
OG0000534	GO:0007411	axon guidance
OG0000535	GO:0060271	cilium assembly
OG0000536	GO:0006355	regulation of transcription, DNA-templated
OG0000537	GO:0007399	nervous system development
OG0000538	GO:0006357	regulation of transcription by RNA polymerase II
OG0000539	GO:0007411	axon guidance
OG0000540	GO:0007411	axon guidance
OG0000541	GO:0097206	nephrocyte filtration
OG0000542	GO:0006401	RNA catabolic process
OG0000543	GO:0007423	sensory organ development
OG0000544	GO:0006355	regulation of transcription, DNA-templated
OG0000545	GO:0050909	sensory perception of taste
OG0000546	GO:0010468	regulation of gene expression
OG0000547	GO:0070593	dendrite self-avoidance
OG0000548	GO:0007411	axon guidance
OG0000549	GO:0006355	regulation of transcription, DNA-templated
OG0000550	GO:0007411	axon guidance
OG0000551	GO:0008045	motor neuron axon guidance
OG0000553	GO:0007476	imaginal disc-derived wing morphogenesis
OG0000554	GO:0007186	G protein-coupled receptor signaling pathway
OG0000555	GO:0030838	positive regulation of actin filament polymerization
OG0000556	GO:0006886	intracellular protein transport
OG0000557	GO:0007517	muscle organ development
OG0000558	GO:0006468	protein phosphorylation
OG0000559	GO:0007411	axon guidance
OG0000560	GO:0019226	transmission of nerve impulse
OG0000561	GO:0030097	hemopoiesis
OG0000562	GO:0006412	translation
OG0000563	GO:0006464	cellular protein modification process
OG0000564	GO:0006357	regulation of transcription by RNA polymerase II
OG0000565	GO:0007411	axon guidance
OG0000566	GO:0048813	dendrite morphogenesis
OG0000567	GO:0006355	regulation of transcription, DNA-templated
OG0000568	GO:0007411	axon guidance
OG0000569	GO:0007298	border follicle cell migration
OG0000570	GO:0007411	axon guidance
OG0000572	GO:0050770	regulation of axonogenesis
OG0000573	GO:0050832	defense response to fungus
OG0000574	GO:0048813	dendrite morphogenesis
OG0000575	GO:0006355	regulation of transcription, DNA-templated
OG0000576	GO:0000724	double-strand break repair via homologous recombination
OG0000577	GO:0071679	commissural neuron axon guidance
OG0000578	GO:0007411	axon guidance
OG0000579	GO:0045944	positive regulation of transcription by RNA polymerase II
OG0000580	GO:0008045	motor neuron axon guidance
OG0000581	GO:0006357	regulation of transcription by RNA polymerase II
OG0000582	GO:0035220	wing disc development
OG0000583	GO:0007186	G protein-coupled receptor signaling pathway
OG0000586	GO:0055085	transmembrane transport
OG0000587	GO:0010506	regulation of autophagy
OG0000588	GO:0001934	positive regulation of protein phosphorylation
OG0000589	GO:0007268	chemical synaptic transmission
OG0000590	GO:0050790	regulation of catalytic activity
OG0000591	GO:0016199	axon midline choice point recognition
OG0000592	GO:0016199	axon midline choice point recognition
OG0000593	GO:0045944	positive regulation of transcription by RNA polymerase II
OG0000594	GO:0006468	protein phosphorylation
OG0000595	GO:0034976	response to endoplasmic reticulum stress
OG0000596	GO:0007411	axon guidance
OG0000597	GO:0007476	imaginal disc-derived wing morphogenesis
OG0000598	GO:0006032	chitin catabolic process
OG0000599	GO:0006355	regulation of transcription, DNA-templated
OG0000600	GO:0006366	transcription by RNA polymerase II
OG0000601	GO:0007370	ventral furrow formation
OG0000602	GO:0048813	dendrite morphogenesis
OG0000604	GO:0000398	mRNA splicing, via spliceosome
OG0000605	GO:0055085	transmembrane transport
OG0000607	GO:0016199	axon midline choice point recognition
OG0000608	GO:0006355	regulation of transcription, DNA-templated
OG0000609	GO:0008045	motor neuron axon guidance
OG0000610	GO:0048814	regulation of dendrite morphogenesis
OG0000611	GO:0008045	motor neuron axon guidance
OG0000612	GO:0043087	regulation of GTPase activity
OG0000613	GO:0055085	transmembrane transport
OG0000615	GO:0006357	regulation of transcription by RNA polymerase II
OG0000616	GO:0045944	positive regulation of transcription by RNA polymerase II
OG0000617	GO:0008049	male courtship behavior
OG0000618	GO:0048813	dendrite morphogenesis
OG0000619	GO:0006357	regulation of transcription by RNA polymerase II
OG0000620	GO:0055085	transmembrane transport
OG0000621	GO:0016055	Wnt signaling pathway
OG0000622	GO:0007411	axon guidance
OG0000623	GO:0045944	positive regulation of transcription by RNA polymerase II
OG0000624	GO:0006366	transcription by RNA polymerase II
OG0000625	GO:0016192	vesicle-mediated transport
OG0000626	GO:0007411	axon guidance
OG0000627	GO:0009116	nucleoside metabolic process
OG0000628	GO:0007165	signal transduction
OG0000629	GO:0007411	axon guidance
OG0000630	GO:0009952	anterior/posterior pattern specification
OG0000631	GO:0006366	transcription by RNA polymerase II
OG0000632	GO:0007411	axon guidance
OG0000633	GO:0007298	border follicle cell migration
OG0000634	GO:0006357	regulation of transcription by RNA polymerase II
OG0000635	GO:0033227	dsRNA transport
OG0000637	GO:0055085	transmembrane transport
OG0000638	GO:0045944	positive regulation of transcription by RNA polymerase II
OG0000639	GO:0045944	positive regulation of transcription by RNA polymerase II
OG0000640	GO:0007411	axon guidance
OG0000641	GO:0007411	axon guidance
OG0000642	GO:0007411	axon guidance
OG0000643	GO:0006355	regulation of transcription, DNA-templated
OG0000644	GO:0006629	lipid metabolic process
OG0000645	GO:0009755	hormone-mediated signaling pathway
OG0000646	GO:0070072	vacuolar proton-transporting V-type ATPase complex assembly
OG0000647	GO:0007411	axon guidance
OG0000648	GO:0045944	positive regulation of transcription by RNA polymerase II
OG0000649	GO:0008049	male courtship behavior
OG0000650	GO:0042381	hemolymph coagulation
OG0000651	GO:0006355	regulation of transcription, DNA-templated
OG0000652	GO:0055088	lipid homeostasis
OG0000653	GO:0008045	motor neuron axon guidance
OG0000654	GO:0046662	regulation of oviposition
OG0000655	GO:0043066	negative regulation of apoptotic process
OG0000656	GO:0007411	axon guidance
OG0000657	GO:0030833	regulation of actin filament polymerization
OG0000658	GO:0043066	negative regulation of apoptotic process
OG0000659	GO:0045944	positive regulation of transcription by RNA polymerase II
OG0000660	GO:0055085	transmembrane transport
OG0000662	GO:0007411	axon guidance
OG0000663	GO:0007411	axon guidance
OG0000664	GO:0007411	axon guidance
OG0000665	GO:0043066	negative regulation of apoptotic process
OG0000666	GO:0007268	chemical synaptic transmission
OG0000667	GO:0000413	protein peptidyl-prolyl isomerization
OG0000668	GO:0007411	axon guidance
OG0000669	GO:0000398	mRNA splicing, via spliceosome
OG0000670	GO:0045944	positive regulation of transcription by RNA polymerase II
OG0000671	GO:0006357	regulation of transcription by RNA polymerase II
OG0000672	GO:0045944	positive regulation of transcription by RNA polymerase II
OG0000673	GO:0045944	positive regulation of transcription by RNA polymerase II
OG0000676	GO:0050911	detection of chemical stimulus involved in sensory perception of smell
OG0000677	GO:0006886	intracellular protein transport
OG0000678	GO:0007411	axon guidance
OG0000679	GO:0008039	synaptic target recognition
OG0000680	GO:0045944	positive regulation of transcription by RNA polymerase II
OG0000681	GO:0005975	carbohydrate metabolic process
OG0000682	GO:0006334	nucleosome assembly
OG0000683	GO:0055088	lipid homeostasis
OG0000684	GO:0045944	positive regulation of transcription by RNA polymerase II
OG0000685	GO:0030036	actin cytoskeleton organization
OG0000686	GO:0042060	wound healing
OG0000687	GO:0007584	response to nutrient
OG0000688	GO:0000122	negative regulation of transcription by RNA polymerase II
OG0000689	GO:0045944	positive regulation of transcription by RNA polymerase II
OG0000690	GO:0031290	retinal ganglion cell axon guidance
OG0000691	GO:0006508	proteolysis
OG0000692	GO:0006355	regulation of transcription, DNA-templated
OG0000693	GO:0016567	protein ubiquitination
OG0000694	GO:0000398	mRNA splicing, via spliceosome
OG0000695	GO:0016573	histone acetylation
OG0000696	GO:0045944	positive regulation of transcription by RNA polymerase II
OG0000697	GO:0042059	negative regulation of epidermal growth factor receptor signaling pathway
OG0000698	GO:0007616	long-term memory
OG0000699	GO:0019991	septate junction assembly
OG0000700	GO:0045944	positive regulation of transcription by RNA polymerase II
OG0000702	GO:0006357	regulation of transcription by RNA polymerase II
OG0000704	GO:0006355	regulation of transcription, DNA-templated
OG0000705	GO:0007298	border follicle cell migration
OG0000706	GO:0045861	negative regulation of proteolysis
OG0000707	GO:0007411	axon guidance
OG0000708	GO:0048813	dendrite morphogenesis
OG0000709	GO:0000387	spliceosomal snRNP assembly
OG0000710	GO:0042078	germ-line stem cell division
OG0000711	GO:0006357	regulation of transcription by RNA polymerase II
OG0000712	GO:0006508	proteolysis
OG0000713	GO:0007030	Golgi organization
OG0000714	GO:0006357	regulation of transcription by RNA polymerase II
OG0000715	GO:0043066	negative regulation of apoptotic process
OG0000716	GO:0010506	regulation of autophagy
OG0000717	GO:0010468	regulation of gene expression
OG0000718	GO:0006869	lipid transport
OG0000719	GO:0007420	brain development
OG0000720	GO:0033674	positive regulation of kinase activity
OG0000721	GO:0006874	cellular calcium ion homeostasis
OG0000722	GO:0007298	border follicle cell migration
OG0000723	GO:0007411	axon guidance
OG0000724	GO:0048749	compound eye development
OG0000725	GO:0051260	protein homooligomerization
OG0000726	GO:0048749	compound eye development
OG0000727	GO:0055085	transmembrane transport
OG0000728	GO:0048167	regulation of synaptic plasticity
OG0000729	GO:0006508	proteolysis
OG0000730	GO:0007411	axon guidance
OG0000731	GO:0007112	male meiosis cytokinesis
OG0000733	GO:0005975	carbohydrate metabolic process
OG0000734	GO:0030097	hemopoiesis
OG0000735	GO:0043066	negative regulation of apoptotic process
OG0000736	GO:0006357	regulation of transcription by RNA polymerase II
OG0000737	GO:0006355	regulation of transcription, DNA-templated
OG0000739	GO:0007268	chemical synaptic transmission
OG0000740	GO:0008049	male courtship behavior
OG0000741	GO:0007411	axon guidance
OG0000742	GO:0055085	transmembrane transport
OG0000743	GO:0045944	positive regulation of transcription by RNA polymerase II
OG0000744	GO:0007507	heart development
OG0000745	GO:1901029	negative regulation of mitochondrial outer membrane permeabilization involved in apoptotic signaling pathway
OG0000746	GO:0000398	mRNA splicing, via spliceosome
OG0000747	GO:0008049	male courtship behavior
OG0000748	GO:0007411	axon guidance
OG0000749	GO:0007411	axon guidance
OG0000750	GO:0055085	transmembrane transport
OG0000751	GO:0045944	positive regulation of transcription by RNA polymerase II
OG0000752	GO:0048813	dendrite morphogenesis
OG0000753	GO:0007411	axon guidance
OG0000754	GO:0048749	compound eye development
OG0000755	GO:0007476	imaginal disc-derived wing morphogenesis
OG0000756	GO:0007411	axon guidance
OG0000757	GO:0016199	axon midline choice point recognition
OG0000758	GO:0006357	regulation of transcription by RNA polymerase II
OG0000759	GO:0010629	negative regulation of gene expression
OG0000760	GO:0030097	hemopoiesis
OG0000761	GO:0045944	positive regulation of transcription by RNA polymerase II
OG0000762	GO:0007411	axon guidance
OG0000763	GO:0051568	histone H3-K4 methylation
OG0000764	GO:0055069	zinc ion homeostasis
OG0000765	GO:0008039	synaptic target recognition
OG0000766	GO:0006357	regulation of transcription by RNA polymerase II
OG0000767	GO:0060729	intestinal epithelial structure maintenance
OG0000768	GO:0006468	protein phosphorylation
OG0000769	GO:0000122	negative regulation of transcription by RNA polymerase II
OG0000770	GO:0055085	transmembrane transport
OG0000771	GO:0051260	protein homooligomerization
OG0000772	GO:0007411	axon guidance
OG0000773	GO:0006357	regulation of transcription by RNA polymerase II
OG0000774	GO:0002225	positive regulation of antimicrobial peptide production
OG0000775	GO:0048813	dendrite morphogenesis
OG0000776	GO:0007411	axon guidance
OG0000777	GO:1905815	regulation of dorsal/ventral axon guidance
OG0000778	GO:0007424	open tracheal system development
OG0000779	GO:0050877	nervous system process
OG0000780	GO:0006338	chromatin remodeling
OG0000781	GO:0055085	transmembrane transport
OG0000782	GO:0006355	regulation of transcription, DNA-templated
OG0000783	GO:0007268	chemical synaptic transmission
OG0000784	GO:0005975	carbohydrate metabolic process
OG0000785	GO:0008049	male courtship behavior
OG0000786	GO:0006874	cellular calcium ion homeostasis
OG0000787	GO:0006357	regulation of transcription by RNA polymerase II
OG0000788	GO:0006357	regulation of transcription by RNA polymerase II
OG0000789	GO:0048814	regulation of dendrite morphogenesis
OG0000790	GO:0045944	positive regulation of transcription by RNA polymerase II
OG0000791	GO:0045892	negative regulation of transcription, DNA-templated
OG0000792	GO:0008049	male courtship behavior
OG0000793	GO:0008406	gonad development
OG0000794	GO:0050770	regulation of axonogenesis
OG0000795	GO:0055085	transmembrane transport
OG0000796	GO:0006355	regulation of transcription, DNA-templated
OG0000797	GO:0045944	positive regulation of transcription by RNA polymerase II
OG0000798	GO:0050770	regulation of axonogenesis
OG0000799	GO:0007411	axon guidance
OG0000800	GO:0006357	regulation of transcription by RNA polymerase II
OG0000801	GO:0006874	cellular calcium ion homeostasis
OG0000802	GO:0033674	positive regulation of kinase activity
OG0000803	GO:0048813	dendrite morphogenesis
OG0000804	GO:0006357	regulation of transcription by RNA polymerase II
OG0000805	GO:0055064	chloride ion homeostasis
OG0000806	GO:0006874	cellular calcium ion homeostasis
OG0000807	GO:0045087	innate immune response
OG0000808	GO:0045944	positive regulation of transcription by RNA polymerase II
OG0000809	GO:0006357	regulation of transcription by RNA polymerase II
OG0000810	GO:0043065	positive regulation of apoptotic process
OG0000811	GO:0006357	regulation of transcription by RNA polymerase II
OG0000812	GO:0019991	septate junction assembly
OG0000813	GO:0045944	positive regulation of transcription by RNA polymerase II
OG0000814	GO:0035167	larval lymph gland hemopoiesis
OG0000815	GO:0045944	positive regulation of transcription by RNA polymerase II
OG0000816	GO:0016081	synaptic vesicle docking
OG0000818	GO:0045747	positive regulation of Notch signaling pathway
OG0000819	GO:0006886	intracellular protein transport
OG0000820	GO:0007476	imaginal disc-derived wing morphogenesis
OG0000821	GO:0045944	positive regulation of transcription by RNA polymerase II
OG0000822	GO:0007411	axon guidance
OG0000823	GO:0030261	chromosome condensation
OG0000824	GO:0048813	dendrite morphogenesis
OG0000825	GO:0006355	regulation of transcription, DNA-templated
OG0000827	GO:0007411	axon guidance
OG0000828	GO:0006355	regulation of transcription, DNA-templated
OG0000829	GO:0006468	protein phosphorylation
OG0000830	GO:0006357	regulation of transcription by RNA polymerase II
OG0000831	GO:0000184	nuclear-transcribed mRNA catabolic process, nonsense-mediated decay
OG0000834	GO:0006357	regulation of transcription by RNA polymerase II
OG0000835	GO:1901386	negative regulation of voltage-gated calcium channel activity
OG0000836	GO:0007476	imaginal disc-derived wing morphogenesis
OG0000837	GO:0045944	positive regulation of transcription by RNA polymerase II
OG0000838	GO:0007476	imaginal disc-derived wing morphogenesis
OG0000839	GO:0006355	regulation of transcription, DNA-templated
OG0000841	GO:0060271	cilium assembly
OG0000842	GO:0006357	regulation of transcription by RNA polymerase II
OG0000843	GO:0048167	regulation of synaptic plasticity
OG0000844	GO:0043065	positive regulation of apoptotic process
OG0000845	GO:0000122	negative regulation of transcription by RNA polymerase II
OG0000846	GO:0007411	axon guidance
OG0000847	GO:0000462	maturation of SSU-rRNA from tricistronic rRNA transcript (SSU-rRNA, 5.8S rRNA, LSU-rRNA)
OG0000848	GO:0045944	positive regulation of transcription by RNA polymerase II
OG0000849	GO:0048813	dendrite morphogenesis
OG0000850	GO:0007186	G protein-coupled receptor signaling pathway
OG0000851	GO:0007268	chemical synaptic transmission
OG0000852	GO:0000045	autophagosome assembly
OG0000853	GO:0016199	axon midline choice point recognition
OG0000854	GO:0006508	proteolysis
OG0000855	GO:0045944	positive regulation of transcription by RNA polymerase II
OG0000856	GO:0007411	axon guidance
OG0000857	GO:0007143	female meiotic nuclear division
OG0000860	GO:0045494	photoreceptor cell maintenance
OG0000861	GO:0055085	transmembrane transport
OG0000862	GO:0008286	insulin receptor signaling pathway
OG0000863	GO:0007411	axon guidance
OG0000864	GO:0007411	axon guidance
OG0000865	GO:0007399	nervous system development
OG0000866	GO:0045944	positive regulation of transcription by RNA polymerase II
OG0000867	GO:0007411	axon guidance
OG0000868	GO:0045944	positive regulation of transcription by RNA polymerase II
OG0000869	GO:0007268	chemical synaptic transmission
OG0000870	GO:0010468	regulation of gene expression
OG0000871	GO:0045944	positive regulation of transcription by RNA polymerase II
OG0000872	GO:0007411	axon guidance
OG0000873	GO:0007411	axon guidance
OG0000874	GO:0007411	axon guidance
OG0000875	GO:0048749	compound eye development
OG0000876	GO:0045944	positive regulation of transcription by RNA polymerase II
OG0000877	GO:0060271	cilium assembly
OG0000878	GO:0097206	nephrocyte filtration
OG0000879	GO:0031398	positive regulation of protein ubiquitination
OG0000880	GO:0006886	intracellular protein transport
OG0000881	GO:0016192	vesicle-mediated transport
OG0000882	GO:0045893	positive regulation of transcription, DNA-templated
OG0000883	GO:0007411	axon guidance
OG0000884	GO:0006357	regulation of transcription by RNA polymerase II
OG0000886	GO:0042059	negative regulation of epidermal growth factor receptor signaling pathway
OG0000888	GO:0046626	regulation of insulin receptor signaling pathway
OG0000889	GO:0007411	axon guidance
OG0000890	GO:0006357	regulation of transcription by RNA polymerase II
OG0000891	GO:0007411	axon guidance
OG0000892	GO:0000462	maturation of SSU-rRNA from tricistronic rRNA transcript (SSU-rRNA, 5.8S rRNA, LSU-rRNA)
OG0000893	GO:0045746	negative regulation of Notch signaling pathway
OG0000894	GO:0006357	regulation of transcription by RNA polymerase II
OG0000896	GO:0006886	intracellular protein transport
OG0000897	GO:0045944	positive regulation of transcription by RNA polymerase II
OG0000898	GO:0007411	axon guidance
OG0000899	GO:0006357	regulation of transcription by RNA polymerase II
OG0000900	GO:0051568	histone H3-K4 methylation
OG0000901	GO:0050770	regulation of axonogenesis
OG0000902	GO:0007315	pole plasm assembly
OG0000903	GO:0048675	axon extension
OG0000904	GO:0007476	imaginal disc-derived wing morphogenesis
OG0000906	GO:0048749	compound eye development
OG0000907	GO:0006886	intracellular protein transport
OG0000908	GO:0007411	axon guidance
OG0000909	GO:0006357	regulation of transcription by RNA polymerase II
OG0000910	GO:0030717	oocyte karyosome formation
OG0000911	GO:0007411	axon guidance
OG0000913	GO:0048813	dendrite morphogenesis
OG0000915	GO:0060285	cilium-dependent cell motility
OG0000916	GO:0043065	positive regulation of apoptotic process
OG0000917	GO:0007298	border follicle cell migration
OG0000918	GO:0032869	cellular response to insulin stimulus
OG0000919	GO:0006355	regulation of transcription, DNA-templated
OG0000921	GO:0045944	positive regulation of transcription by RNA polymerase II
OG0000922	GO:0009952	anterior/posterior pattern specification
OG0000923	GO:0007411	axon guidance
OG0000924	GO:0006357	regulation of transcription by RNA polymerase II
OG0000925	GO:0006123	mitochondrial electron transport, cytochrome c to oxygen
OG0000926	GO:0045944	positive regulation of transcription by RNA polymerase II
OG0000928	GO:0006936	muscle contraction
OG0000929	GO:0040003	chitin-based cuticle development
OG0000930	GO:0048749	compound eye development
OG0000931	GO:0006182	cGMP biosynthetic process
OG0000932	GO:0006520	cellular amino acid metabolic process
OG0000933	GO:0016081	synaptic vesicle docking
OG0000934	GO:0007411	axon guidance
OG0000935	GO:0007015	actin filament organization
OG0000936	GO:0001700	embryonic development via the syncytial blastoderm
OG0000937	GO:0009987	cellular process
OG0000938	GO:0045944	positive regulation of transcription by RNA polymerase II
OG0000939	GO:0000724	double-strand break repair via homologous recombination
OG0000941	GO:0000381	regulation of alternative mRNA splicing, via spliceosome
OG0000942	GO:0007268	chemical synaptic transmission
OG0000943	GO:0000724	double-strand break repair via homologous recombination
OG0000944	GO:0010506	regulation of autophagy
OG0000945	GO:0006355	regulation of transcription, DNA-templated
OG0000946	GO:0007411	axon guidance
OG0000948	GO:0016199	axon midline choice point recognition
OG0000949	GO:0097352	autophagosome maturation
OG0000950	GO:0006357	regulation of transcription by RNA polymerase II
OG0000951	GO:0045944	positive regulation of transcription by RNA polymerase II
OG0000952	GO:0045886	negative regulation of synaptic assembly at neuromuscular junction
OG0000953	GO:0032436	positive regulation of proteasomal ubiquitin-dependent protein catabolic process
OG0000954	GO:0035159	regulation of tube length, open tracheal system
OG0000955	GO:0007015	actin filament organization
OG0000956	GO:0032483	regulation of Rab protein signal transduction
OG0000957	GO:0007411	axon guidance
OG0000958	GO:0016319	mushroom body development
OG0000959	GO:0090090	negative regulation of canonical Wnt signaling pathway
OG0000960	GO:0006629	lipid metabolic process
OG0000961	GO:0000462	maturation of SSU-rRNA from tricistronic rRNA transcript (SSU-rRNA, 5.8S rRNA, LSU-rRNA)
OG0000962	GO:0006749	glutathione metabolic process
OG0000963	GO:0048813	dendrite morphogenesis
OG0000964	GO:0010468	regulation of gene expression
OG0000965	GO:0006357	regulation of transcription by RNA polymerase II
OG0000967	GO:0030036	actin cytoskeleton organization
OG0000969	GO:0007411	axon guidance
OG0000970	GO:0007015	actin filament organization
OG0000971	GO:0006355	regulation of transcription, DNA-templated
OG0000972	GO:0007411	axon guidance
OG0000974	GO:0007411	axon guidance
OG0000975	GO:0045886	negative regulation of synaptic assembly at neuromuscular junction
OG0000976	GO:0055088	lipid homeostasis
OG0000977	GO:0007476	imaginal disc-derived wing morphogenesis
OG0000978	GO:0007411	axon guidance
OG0000979	GO:0006182	cGMP biosynthetic process
OG0000980	GO:0007608	sensory perception of smell
OG0000981	GO:0006355	regulation of transcription, DNA-templated
OG0000982	GO:0060271	cilium assembly
OG0000983	GO:0006357	regulation of transcription by RNA polymerase II
OG0000984	GO:0006099	tricarboxylic acid cycle
OG0000985	GO:0045944	positive regulation of transcription by RNA polymerase II
OG0000986	GO:0060271	cilium assembly
OG0000987	GO:0006357	regulation of transcription by RNA polymerase II
OG0000988	GO:0000122	negative regulation of transcription by RNA polymerase II
OG0000989	GO:0048813	dendrite morphogenesis
OG0000990	GO:0006260	DNA replication
OG0000991	GO:0016042	lipid catabolic process
OG0000992	GO:0005975	carbohydrate metabolic process
OG0000993	GO:0048675	axon extension
OG0000994	GO:0006357	regulation of transcription by RNA polymerase II
OG0000995	GO:0007275	multicellular organism development
OG0000996	GO:0006357	regulation of transcription by RNA polymerase II
OG0000997	GO:0016567	protein ubiquitination
OG0000998	GO:0007275	multicellular organism development
OG0000999	GO:0045944	positive regulation of transcription by RNA polymerase II
OG0001000	GO:0007131	reciprocal meiotic recombination
OG0001002	GO:0007476	imaginal disc-derived wing morphogenesis
OG0001003	GO:0016199	axon midline choice point recognition
OG0001004	GO:0042065	glial cell growth
OG0001005	GO:0006357	regulation of transcription by RNA polymerase II
OG0001006	GO:0000122	negative regulation of transcription by RNA polymerase II
OG0001007	GO:0006357	regulation of transcription by RNA polymerase II
OG0001008	GO:0007411	axon guidance
OG0001010	GO:1905815	regulation of dorsal/ventral axon guidance
OG0001011	GO:0006355	regulation of transcription, DNA-templated
OG0001016	GO:0007411	axon guidance
OG0001017	GO:0097352	autophagosome maturation
OG0001018	GO:0045944	positive regulation of transcription by RNA polymerase II
OG0001020	GO:0050793	regulation of developmental process
OG0001021	GO:0006357	regulation of transcription by RNA polymerase II
OG0001022	GO:0045944	positive regulation of transcription by RNA polymerase II
OG0001023	GO:0006357	regulation of transcription by RNA polymerase II
OG0001024	GO:0007420	brain development
OG0001025	GO:0006366	transcription by RNA polymerase II
OG0001026	GO:0043066	negative regulation of apoptotic process
OG0001027	GO:0008045	motor neuron axon guidance
OG0001028	GO:0030727	germarium-derived female germ-line cyst formation
OG0001030	GO:0007173	epidermal growth factor receptor signaling pathway
OG0001031	GO:0045494	photoreceptor cell maintenance
OG0001032	GO:0055059	asymmetric neuroblast division
OG0001033	GO:0030261	chromosome condensation
OG0001034	GO:0006032	chitin catabolic process
OG0001035	GO:0048813	dendrite morphogenesis
OG0001036	GO:0008355	olfactory learning
OG0001038	GO:0008039	synaptic target recognition
OG0001039	GO:0007015	actin filament organization
OG0001040	GO:0007411	axon guidance
OG0001041	GO:0045494	photoreceptor cell maintenance
OG0001043	GO:0006357	regulation of transcription by RNA polymerase II
OG0001044	GO:0006357	regulation of transcription by RNA polymerase II
OG0001046	GO:0050770	regulation of axonogenesis
OG0001047	GO:0033993	response to lipid
OG0001048	GO:0006355	regulation of transcription, DNA-templated
OG0001049	GO:0001700	embryonic development via the syncytial blastoderm
OG0001050	GO:0000724	double-strand break repair via homologous recombination
OG0001051	GO:0006874	cellular calcium ion homeostasis
OG0001052	GO:0006357	regulation of transcription by RNA polymerase II
OG0001053	GO:0007411	axon guidance
OG0001054	GO:0030837	negative regulation of actin filament polymerization
OG0001055	GO:0007035	vacuolar acidification
OG0001056	GO:0006629	lipid metabolic process
OG0001057	GO:0006520	cellular amino acid metabolic process
OG0001058	GO:0006357	regulation of transcription by RNA polymerase II
OG0001059	GO:0006357	regulation of transcription by RNA polymerase II
OG0001060	GO:0007444	imaginal disc development
OG0001061	GO:0008045	motor neuron axon guidance
OG0001062	GO:0000724	double-strand break repair via homologous recombination
OG0001063	GO:0006352	DNA-templated transcription, initiation
OG0001064	GO:0016192	vesicle-mediated transport
OG0001066	GO:0007411	axon guidance
OG0001067	GO:0006468	protein phosphorylation
OG0001068	GO:0006357	regulation of transcription by RNA polymerase II
OG0001069	GO:0000226	microtubule cytoskeleton organization
OG0001070	GO:0006468	protein phosphorylation
OG0001071	GO:0006357	regulation of transcription by RNA polymerase II
OG0001072	GO:0006357	regulation of transcription by RNA polymerase II
OG0001073	GO:0045944	positive regulation of transcription by RNA polymerase II
OG0001075	GO:0000281	mitotic cytokinesis
OG0001076	GO:0048813	dendrite morphogenesis
OG0001077	GO:1905815	regulation of dorsal/ventral axon guidance
OG0001078	GO:0006357	regulation of transcription by RNA polymerase II
OG0001079	GO:0006182	cGMP biosynthetic process
OG0001080	GO:0008045	motor neuron axon guidance
OG0001081	GO:0006355	regulation of transcription, DNA-templated
OG0001082	GO:0045944	positive regulation of transcription by RNA polymerase II
OG0001083	GO:0007476	imaginal disc-derived wing morphogenesis
OG0001084	GO:0006357	regulation of transcription by RNA polymerase II
OG0001085	GO:0006508	proteolysis
OG0001086	GO:0006357	regulation of transcription by RNA polymerase II
OG0001087	GO:0007411	axon guidance
OG0001088	GO:0045944	positive regulation of transcription by RNA polymerase II
OG0001089	GO:0000122	negative regulation of transcription by RNA polymerase II
OG0001090	GO:0007411	axon guidance
OG0001091	GO:0016081	synaptic vesicle docking
OG0001092	GO:0006357	regulation of transcription by RNA polymerase II
OG0001093	GO:0007268	chemical synaptic transmission
OG0001095	GO:0045944	positive regulation of transcription by RNA polymerase II
OG0001096	GO:0006037	cell wall chitin metabolic process
OG0001097	GO:0007411	axon guidance
OG0001098	GO:0031398	positive regulation of protein ubiquitination
OG0001100	GO:0000398	mRNA splicing, via spliceosome
OG0001101	GO:0006260	DNA replication
OG0001102	GO:0007498	mesoderm development
OG0001103	GO:0006629	lipid metabolic process
OG0001104	GO:0033674	positive regulation of kinase activity
OG0001105	GO:0007005	mitochondrion organization
OG0001106	GO:0006355	regulation of transcription, DNA-templated
OG0001107	GO:0030261	chromosome condensation
OG0001108	GO:0008039	synaptic target recognition
OG0001109	GO:0000122	negative regulation of transcription by RNA polymerase II
OG0001110	GO:0006886	intracellular protein transport
OG0001111	GO:0007411	axon guidance
OG0001112	GO:0006468	protein phosphorylation
OG0001113	GO:0007411	axon guidance
OG0001114	GO:0006352	DNA-templated transcription, initiation
OG0001115	GO:0007112	male meiosis cytokinesis
OG0001116	GO:0060271	cilium assembly
OG0001117	GO:0016319	mushroom body development
OG0001118	GO:0006999	nuclear pore organization
OG0001120	GO:0007411	axon guidance
OG0001121	GO:0006357	regulation of transcription by RNA polymerase II
OG0001122	GO:0015012	heparan sulfate proteoglycan biosynthetic process
OG0001123	GO:0045944	positive regulation of transcription by RNA polymerase II
OG0001124	GO:0006886	intracellular protein transport
OG0001125	GO:0050830	defense response to Gram-positive bacterium
OG0001126	GO:0006357	regulation of transcription by RNA polymerase II
OG0001127	GO:0030261	chromosome condensation
OG0001128	GO:0000122	negative regulation of transcription by RNA polymerase II
OG0001129	GO:0006357	regulation of transcription by RNA polymerase II
OG0001130	GO:0050911	detection of chemical stimulus involved in sensory perception of smell
OG0001131	GO:0006357	regulation of transcription by RNA polymerase II
OG0001132	GO:0065003	protein-containing complex assembly
OG0001133	GO:0000398	mRNA splicing, via spliceosome
OG0001134	GO:0016199	axon midline choice point recognition
OG0001135	GO:0007476	imaginal disc-derived wing morphogenesis
OG0001136	GO:0045944	positive regulation of transcription by RNA polymerase II
OG0001137	GO:0048675	axon extension
OG0001138	GO:0048813	dendrite morphogenesis
OG0001139	GO:0045944	positive regulation of transcription by RNA polymerase II
OG0001140	GO:0007411	axon guidance
OG0001141	GO:0006355	regulation of transcription, DNA-templated
OG0001142	GO:0006357	regulation of transcription by RNA polymerase II
OG0001143	GO:0006886	intracellular protein transport
OG0001144	GO:0006355	regulation of transcription, DNA-templated
OG0001147	GO:0007411	axon guidance
OG0001148	GO:0045747	positive regulation of Notch signaling pathway
OG0001149	GO:0007411	axon guidance
OG0001150	GO:0006886	intracellular protein transport
OG0001151	GO:0007411	axon guidance
OG0001152	GO:0006355	regulation of transcription, DNA-templated
OG0001153	GO:0048167	regulation of synaptic plasticity
OG0001154	GO:0006355	regulation of transcription, DNA-templated
OG0001155	GO:0016199	axon midline choice point recognition
OG0001156	GO:0006508	proteolysis
OG0001157	GO:0006357	regulation of transcription by RNA polymerase II
OG0001158	GO:0043065	positive regulation of apoptotic process
OG0001159	GO:0006357	regulation of transcription by RNA polymerase II
OG0001160	GO:0007411	axon guidance
OG0001161	GO:0016192	vesicle-mediated transport
OG0001162	GO:0048749	compound eye development
OG0001163	GO:0006727	ommochrome biosynthetic process
OG0001164	GO:0008340	determination of adult lifespan
OG0001166	GO:0007411	axon guidance
OG0001167	GO:0043066	negative regulation of apoptotic process
OG0001168	GO:0006886	intracellular protein transport
OG0001169	GO:0006355	regulation of transcription, DNA-templated
OG0001170	GO:0045944	positive regulation of transcription by RNA polymerase II
OG0001171	GO:0000398	mRNA splicing, via spliceosome
OG0001172	GO:0006357	regulation of transcription by RNA polymerase II
OG0001173	GO:0007476	imaginal disc-derived wing morphogenesis
OG0001174	GO:0071679	commissural neuron axon guidance
OG0001175	GO:0070507	regulation of microtubule cytoskeleton organization
OG0001176	GO:0045944	positive regulation of transcription by RNA polymerase II
OG0001177	GO:0055059	asymmetric neuroblast division
OG0001178	GO:0045944	positive regulation of transcription by RNA polymerase II
OG0001179	GO:0006357	regulation of transcription by RNA polymerase II
OG0001180	GO:0006355	regulation of transcription, DNA-templated
OG0001181	GO:0006355	regulation of transcription, DNA-templated
OG0001182	GO:0007411	axon guidance
OG0001183	GO:0045944	positive regulation of transcription by RNA polymerase II
OG0001184	GO:0007476	imaginal disc-derived wing morphogenesis
OG0001185	GO:0007317	regulation of pole plasm oskar mRNA localization
OG0001186	GO:0007298	border follicle cell migration
OG0001187	GO:0046330	positive regulation of JNK cascade
OG0001188	GO:0007602	phototransduction
OG0001189	GO:0006906	vesicle fusion
OG0001190	GO:0000122	negative regulation of transcription by RNA polymerase II
OG0001191	GO:0000122	negative regulation of transcription by RNA polymerase II
OG0001192	GO:0007091	metaphase/anaphase transition of mitotic cell cycle
OG0001193	GO:0007411	axon guidance
OG0001194	GO:0065003	protein-containing complex assembly
OG0001195	GO:0007315	pole plasm assembly
OG0001198	GO:0006357	regulation of transcription by RNA polymerase II
OG0001199	GO:0090263	positive regulation of canonical Wnt signaling pathway
OG0001200	GO:0006508	proteolysis
OG0001201	GO:0007411	axon guidance
OG0001202	GO:0006281	DNA repair
OG0001203	GO:0007411	axon guidance
OG0001204	GO:0006357	regulation of transcription by RNA polymerase II
OG0001206	GO:0006508	proteolysis
OG0001207	GO:0007165	signal transduction
OG0001208	GO:0006886	intracellular protein transport
OG0001209	GO:0009987	cellular process
OG0001210	GO:0006357	regulation of transcription by RNA polymerase II
OG0001211	GO:0006470	protein dephosphorylation
OG0001212	GO:0007411	axon guidance
OG0001213	GO:0006364	rRNA processing
OG0001214	GO:0043066	negative regulation of apoptotic process
OG0001215	GO:0045944	positive regulation of transcription by RNA polymerase II
OG0001216	GO:0007298	border follicle cell migration
OG0001217	GO:0030707	ovarian follicle cell development
OG0001220	GO:0007411	axon guidance
OG0001221	GO:0007298	border follicle cell migration
OG0001222	GO:0006882	cellular zinc ion homeostasis
OG0001223	GO:0007411	axon guidance
OG0001224	GO:0006357	regulation of transcription by RNA polymerase II
OG0001225	GO:0006468	protein phosphorylation
OG0001227	GO:0006357	regulation of transcription by RNA polymerase II
OG0001228	GO:0016192	vesicle-mediated transport
OG0001230	GO:0016573	histone acetylation
OG0001231	GO:0009987	cellular process
OG0001232	GO:0006468	protein phosphorylation
OG0001233	GO:0030162	regulation of proteolysis
OG0001234	GO:0006357	regulation of transcription by RNA polymerase II
OG0001235	GO:0007423	sensory organ development
OG0001236	GO:0007608	sensory perception of smell
OG0001237	GO:0001736	establishment of planar polarity
OG0001238	GO:0035220	wing disc development
OG0001239	GO:0007417	central nervous system development
OG0001240	GO:0007015	actin filament organization
OG0001241	GO:0048749	compound eye development
OG0001242	GO:0007268	chemical synaptic transmission
OG0001244	GO:0030833	regulation of actin filament polymerization
OG0001245	GO:0000381	regulation of alternative mRNA splicing, via spliceosome
OG0001246	GO:0048813	dendrite morphogenesis
OG0001247	GO:0007370	ventral furrow formation
OG0001248	GO:0006886	intracellular protein transport
OG0001249	GO:0045944	positive regulation of transcription by RNA polymerase II
OG0001250	GO:0048813	dendrite morphogenesis
OG0001252	GO:0006357	regulation of transcription by RNA polymerase II
OG0001253	GO:0008363	larval chitin-based cuticle development
OG0001254	GO:0055085	transmembrane transport
OG0001255	GO:0006357	regulation of transcription by RNA polymerase II
OG0001256	GO:0006357	regulation of transcription by RNA polymerase II
OG0001257	GO:0007399	nervous system development
OG0001258	GO:0042742	defense response to bacterium
OG0001259	GO:0006357	regulation of transcription by RNA polymerase II
OG0001260	GO:0008039	synaptic target recognition
OG0001261	GO:0048675	axon extension
OG0001262	GO:0045944	positive regulation of transcription by RNA polymerase II
OG0001263	GO:0045944	positive regulation of transcription by RNA polymerase II
OG0001264	GO:0030036	actin cytoskeleton organization
OG0001265	GO:0071679	commissural neuron axon guidance
OG0001266	GO:0043066	negative regulation of apoptotic process
OG0001268	GO:0006874	cellular calcium ion homeostasis
OG0001270	GO:0045944	positive regulation of transcription by RNA polymerase II
OG0001271	GO:0016199	axon midline choice point recognition
OG0001272	GO:0048813	dendrite morphogenesis
OG0001273	GO:0043066	negative regulation of apoptotic process
OG0001275	GO:0006508	proteolysis
OG0001278	GO:0006886	intracellular protein transport
OG0001279	GO:0045892	negative regulation of transcription, DNA-templated
OG0001280	GO:0050770	regulation of axonogenesis
OG0001281	GO:0042332	gravitaxis
OG0001282	GO:0008340	determination of adult lifespan
OG0001283	GO:0042742	defense response to bacterium
OG0001284	GO:0045944	positive regulation of transcription by RNA polymerase II
OG0001285	GO:0006120	mitochondrial electron transport, NADH to ubiquinone
OG0001286	GO:0007476	imaginal disc-derived wing morphogenesis
OG0001288	GO:0000724	double-strand break repair via homologous recombination
OG0001289	GO:0006357	regulation of transcription by RNA polymerase II
OG0001290	GO:0045944	positive regulation of transcription by RNA polymerase II
OG0001291	GO:0007399	nervous system development
OG0001292	GO:0016567	protein ubiquitination
OG0001294	GO:0045944	positive regulation of transcription by RNA polymerase II
OG0001295	GO:0055085	transmembrane transport
OG0001296	GO:0046579	positive regulation of Ras protein signal transduction
OG0001298	GO:0006629	lipid metabolic process
OG0001299	GO:0007411	axon guidance
OG0001300	GO:0006367	transcription initiation from RNA polymerase II promoter
OG0001301	GO:0000398	mRNA splicing, via spliceosome
OG0001302	GO:0006357	regulation of transcription by RNA polymerase II
OG0001303	GO:0007411	axon guidance
OG0001304	GO:0016192	vesicle-mediated transport
OG0001305	GO:0045944	positive regulation of transcription by RNA polymerase II
OG0001306	GO:0043087	regulation of GTPase activity
OG0001307	GO:0007411	axon guidance
OG0001308	GO:0007480	imaginal disc-derived leg morphogenesis
OG0001309	GO:0032956	regulation of actin cytoskeleton organization
OG0001310	GO:0006357	regulation of transcription by RNA polymerase II
OG0001311	GO:0006357	regulation of transcription by RNA polymerase II
OG0001312	GO:0042981	regulation of apoptotic process
OG0001313	GO:0006357	regulation of transcription by RNA polymerase II
OG0001314	GO:0045944	positive regulation of transcription by RNA polymerase II
OG0001315	GO:1903706	regulation of hemopoiesis
OG0001316	GO:0050804	modulation of chemical synaptic transmission
OG0001317	GO:0006886	intracellular protein transport
OG0001318	GO:0097711	ciliary basal body-plasma membrane docking
OG0001319	GO:0006629	lipid metabolic process
OG0001320	GO:0008360	regulation of cell shape
OG0001321	GO:0048749	compound eye development
OG0001322	GO:0030334	regulation of cell migration
OG0001323	GO:0006886	intracellular protein transport
OG0001324	GO:0007411	axon guidance
OG0001325	GO:0005975	carbohydrate metabolic process
OG0001326	GO:0008361	regulation of cell size
OG0001327	GO:0008340	determination of adult lifespan
OG0001329	GO:0016042	lipid catabolic process
OG0001330	GO:0008045	motor neuron axon guidance
OG0001331	GO:0016042	lipid catabolic process
OG0001332	GO:0006357	regulation of transcription by RNA polymerase II
OG0001333	GO:0048813	dendrite morphogenesis
OG0001334	GO:0006357	regulation of transcription by RNA polymerase II
OG0001335	GO:0016319	mushroom body development
OG0001336	GO:0007476	imaginal disc-derived wing morphogenesis
OG0001337	GO:0051931	regulation of sensory perception
OG0001338	GO:0007476	imaginal disc-derived wing morphogenesis
OG0001339	GO:0008406	gonad development
OG0001340	GO:0000724	double-strand break repair via homologous recombination
OG0001341	GO:0048749	compound eye development
OG0001342	GO:0045944	positive regulation of transcription by RNA polymerase II
OG0001344	GO:0006355	regulation of transcription, DNA-templated
OG0001345	GO:0030707	ovarian follicle cell development
OG0001346	GO:0006357	regulation of transcription by RNA polymerase II
OG0001347	GO:0097711	ciliary basal body-plasma membrane docking
OG0001348	GO:0006470	protein dephosphorylation
OG0001349	GO:0006412	translation
OG0001350	GO:0045944	positive regulation of transcription by RNA polymerase II
OG0001351	GO:0006629	lipid metabolic process
OG0001352	GO:0045944	positive regulation of transcription by RNA polymerase II
OG0001353	GO:0007268	chemical synaptic transmission
OG0001355	GO:0006123	mitochondrial electron transport, cytochrome c to oxygen
OG0001356	GO:0016192	vesicle-mediated transport
OG0001357	GO:0006508	proteolysis
OG0001358	GO:0007411	axon guidance
OG0001359	GO:0050770	regulation of axonogenesis
OG0001360	GO:0006357	regulation of transcription by RNA polymerase II
OG0001361	GO:0005975	carbohydrate metabolic process
OG0001362	GO:0014067	negative regulation of phosphatidylinositol 3-kinase signaling
OG0001363	GO:0048813	dendrite morphogenesis
OG0001364	GO:0006357	regulation of transcription by RNA polymerase II
OG0001365	GO:0006281	DNA repair
OG0001366	GO:0010468	regulation of gene expression
OG0001367	GO:0007411	axon guidance
OG0001368	GO:0007411	axon guidance
OG0001369	GO:0007411	axon guidance
OG0001370	GO:0045089	positive regulation of innate immune response
OG0001371	GO:0000184	nuclear-transcribed mRNA catabolic process, nonsense-mediated decay
OG0001372	GO:0016192	vesicle-mediated transport
OG0001373	GO:0000724	double-strand break repair via homologous recombination
OG0001374	GO:0048675	axon extension
OG0001375	GO:0007411	axon guidance
OG0001376	GO:0007411	axon guidance
OG0001377	GO:0045944	positive regulation of transcription by RNA polymerase II
OG0001378	GO:0006508	proteolysis
OG0001379	GO:0050911	detection of chemical stimulus involved in sensory perception of smell
OG0001380	GO:0007517	muscle organ development
OG0001381	GO:0040018	positive regulation of multicellular organism growth
OG0001382	GO:0006338	chromatin remodeling
OG0001383	GO:0030261	chromosome condensation
OG0001384	GO:0051260	protein homooligomerization
OG0001385	GO:0007476	imaginal disc-derived wing morphogenesis
OG0001386	GO:0055085	transmembrane transport
OG0001387	GO:0006357	regulation of transcription by RNA polymerase II
OG0001389	GO:0007268	chemical synaptic transmission
OG0001390	GO:0006355	regulation of transcription, DNA-templated
OG0001391	GO:0008033	tRNA processing
OG0001392	GO:0006357	regulation of transcription by RNA polymerase II
OG0001393	GO:0000724	double-strand break repair via homologous recombination
OG0001394	GO:0006355	regulation of transcription, DNA-templated
OG0001395	GO:0045944	positive regulation of transcription by RNA polymerase II
OG0001396	GO:0007476	imaginal disc-derived wing morphogenesis
OG0001397	GO:0006886	intracellular protein transport
OG0001398	GO:0046579	positive regulation of Ras protein signal transduction
OG0001399	GO:0007411	axon guidance
OG0001400	GO:0006412	translation
OG0001401	GO:0007411	axon guidance
OG0001402	GO:0007165	signal transduction
OG0001403	GO:0006357	regulation of transcription by RNA polymerase II
OG0001404	GO:0007411	axon guidance
OG0001405	GO:0045944	positive regulation of transcription by RNA polymerase II
OG0001406	GO:0055085	transmembrane transport
OG0001407	GO:0070507	regulation of microtubule cytoskeleton organization
OG0001408	GO:0006357	regulation of transcription by RNA polymerase II
OG0001409	GO:0045944	positive regulation of transcription by RNA polymerase II
OG0001410	GO:0043066	negative regulation of apoptotic process
OG0001411	GO:0006886	intracellular protein transport
OG0001412	GO:0055085	transmembrane transport
OG0001413	GO:0006886	intracellular protein transport
OG0001414	GO:0005975	carbohydrate metabolic process
OG0001415	GO:0007411	axon guidance
OG0001416	GO:0045944	positive regulation of transcription by RNA polymerase II
OG0001417	GO:0008045	motor neuron axon guidance
OG0001418	GO:0000398	mRNA splicing, via spliceosome
OG0001419	GO:0055085	transmembrane transport
OG0001420	GO:0006470	protein dephosphorylation
OG0001421	GO:0007411	axon guidance
OG0001422	GO:0007112	male meiosis cytokinesis
OG0001424	GO:0046579	positive regulation of Ras protein signal transduction
OG0001425	GO:0043087	regulation of GTPase activity
OG0001426	GO:0045893	positive regulation of transcription, DNA-templated
OG0001427	GO:0007411	axon guidance
OG0001428	GO:0000387	spliceosomal snRNP assembly
OG0001429	GO:0007411	axon guidance
OG0001430	GO:0006357	regulation of transcription by RNA polymerase II
OG0001432	GO:0007030	Golgi organization
OG0001433	GO:0006357	regulation of transcription by RNA polymerase II
OG0001434	GO:0045893	positive regulation of transcription, DNA-templated
OG0001435	GO:0006357	regulation of transcription by RNA polymerase II
OG0001436	GO:0035167	larval lymph gland hemopoiesis
OG0001437	GO:0006357	regulation of transcription by RNA polymerase II
OG0001438	GO:0007411	axon guidance
OG0001439	GO:0055085	transmembrane transport
OG0001440	GO:0030162	regulation of proteolysis
OG0001441	GO:0016042	lipid catabolic process
OG0001442	GO:0007399	nervous system development
OG0001443	GO:0007476	imaginal disc-derived wing morphogenesis
OG0001444	GO:0007476	imaginal disc-derived wing morphogenesis
OG0001445	GO:0006357	regulation of transcription by RNA polymerase II
OG0001446	GO:0007131	reciprocal meiotic recombination
OG0001447	GO:0008360	regulation of cell shape
OG0001448	GO:0006886	intracellular protein transport
OG0001449	GO:0045944	positive regulation of transcription by RNA polymerase II
OG0001450	GO:0046692	sperm competition
OG0001451	GO:0045944	positive regulation of transcription by RNA polymerase II
OG0001452	GO:0007411	axon guidance
OG0001453	GO:0046579	positive regulation of Ras protein signal transduction
OG0001454	GO:0030036	actin cytoskeleton organization
OG0001455	GO:0050767	regulation of neurogenesis
OG0001456	GO:0007411	axon guidance
OG0001457	GO:0007131	reciprocal meiotic recombination
OG0001458	GO:0007411	axon guidance
OG0001459	GO:0010977	negative regulation of neuron projection development
OG0001460	GO:0006357	regulation of transcription by RNA polymerase II
OG0001461	GO:0048167	regulation of synaptic plasticity
OG0001462	GO:0019676	ammonia assimilation cycle
OG0001463	GO:0006355	regulation of transcription, DNA-templated
OG0001464	GO:0045944	positive regulation of transcription by RNA polymerase II
OG0001465	GO:0006357	regulation of transcription by RNA polymerase II
OG0001466	GO:0006357	regulation of transcription by RNA polymerase II
OG0001467	GO:0006357	regulation of transcription by RNA polymerase II
OG0001468	GO:0007411	axon guidance
OG0001469	GO:0007015	actin filament organization
OG0001470	GO:0007015	actin filament organization
OG0001471	GO:0070507	regulation of microtubule cytoskeleton organization
OG0001472	GO:0006120	mitochondrial electron transport, NADH to ubiquinone
OG0001473	GO:0006357	regulation of transcription by RNA polymerase II
OG0001474	GO:0007411	axon guidance
OG0001475	GO:0048167	regulation of synaptic plasticity
OG0001476	GO:0007268	chemical synaptic transmission
OG0001477	GO:0006357	regulation of transcription by RNA polymerase II
OG0001478	GO:0060271	cilium assembly
OG0001479	GO:0000724	double-strand break repair via homologous recombination
OG0001480	GO:0045944	positive regulation of transcription by RNA polymerase II
OG0001481	GO:0006355	regulation of transcription, DNA-templated
OG0001482	GO:0000226	microtubule cytoskeleton organization
OG0001483	GO:0006508	proteolysis
OG0001484	GO:0007411	axon guidance
OG0001485	GO:0000245	spliceosomal complex assembly
OG0001487	GO:0006357	regulation of transcription by RNA polymerase II
OG0001488	GO:0006355	regulation of transcription, DNA-templated
OG0001489	GO:0006886	intracellular protein transport
OG0001490	GO:0048813	dendrite morphogenesis
OG0001491	GO:0007411	axon guidance
OG0001492	GO:0030261	chromosome condensation
OG0001493	GO:0007173	epidermal growth factor receptor signaling pathway
OG0001494	GO:0045944	positive regulation of transcription by RNA polymerase II
OG0001495	GO:0007030	Golgi organization
OG0001496	GO:0000226	microtubule cytoskeleton organization
OG0001497	GO:0007030	Golgi organization
OG0001499	GO:0060271	cilium assembly
OG0001500	GO:0030717	oocyte karyosome formation
OG0001501	GO:0030307	positive regulation of cell growth
OG0001503	GO:0016199	axon midline choice point recognition
OG0001504	GO:0045944	positive regulation of transcription by RNA polymerase II
OG0001505	GO:0048167	regulation of synaptic plasticity
OG0001506	GO:0006281	DNA repair
OG0001507	GO:0048813	dendrite morphogenesis
OG0001508	GO:0043408	regulation of MAPK cascade
OG0001509	GO:0006508	proteolysis
OG0001510	GO:0045944	positive regulation of transcription by RNA polymerase II
OG0001511	GO:0007411	axon guidance
OG0001512	GO:0008286	insulin receptor signaling pathway
OG0001513	GO:0006412	translation
OG0001514	GO:0007411	axon guidance
OG0001515	GO:0007411	axon guidance
OG0001516	GO:0006470	protein dephosphorylation
OG0001517	GO:0042981	regulation of apoptotic process
OG0001518	GO:0006357	regulation of transcription by RNA polymerase II
OG0001519	GO:0006886	intracellular protein transport
OG0001520	GO:0048813	dendrite morphogenesis
OG0001521	GO:0007411	axon guidance
OG0001522	GO:0006886	intracellular protein transport
OG0001523	GO:0045944	positive regulation of transcription by RNA polymerase II
OG0001524	GO:0045944	positive regulation of transcription by RNA polymerase II
OG0001525	GO:0007411	axon guidance
OG0001527	GO:0000398	mRNA splicing, via spliceosome
OG0001528	GO:0006357	regulation of transcription by RNA polymerase II
OG0001530	GO:0007411	axon guidance
OG0001531	GO:0055065	metal ion homeostasis
OG0001533	GO:0007476	imaginal disc-derived wing morphogenesis
OG0001534	GO:0055085	transmembrane transport
OG0001535	GO:0006919	activation of cysteine-type endopeptidase activity involved in apoptotic process
OG0001536	GO:0007165	signal transduction
OG0001537	GO:0006357	regulation of transcription by RNA polymerase II
OG0001539	GO:0006357	regulation of transcription by RNA polymerase II
OG0001540	GO:0006508	proteolysis
OG0001541	GO:0006886	intracellular protein transport
OG0001542	GO:0055085	transmembrane transport
OG0001543	GO:0001764	neuron migration
OG0001544	GO:0048749	compound eye development
OG0001545	GO:0006357	regulation of transcription by RNA polymerase II
OG0001547	GO:0007268	chemical synaptic transmission
OG0001548	GO:0007186	G protein-coupled receptor signaling pathway
OG0001549	GO:0006357	regulation of transcription by RNA polymerase II
OG0001550	GO:0043066	negative regulation of apoptotic process
OG0001552	GO:0006357	regulation of transcription by RNA polymerase II
OG0001553	GO:0006182	cGMP biosynthetic process
OG0001554	GO:0046579	positive regulation of Ras protein signal transduction
OG0001555	GO:0048675	axon extension
OG0001556	GO:0006357	regulation of transcription by RNA polymerase II
OG0001557	GO:0043065	positive regulation of apoptotic process
OG0001558	GO:0006352	DNA-templated transcription, initiation
OG0001559	GO:0050770	regulation of axonogenesis
OG0001560	GO:0006470	protein dephosphorylation
OG0001561	GO:0006886	intracellular protein transport
OG0001562	GO:0032501	multicellular organismal process
OG0001564	GO:0016311	dephosphorylation
OG0001565	GO:0007476	imaginal disc-derived wing morphogenesis
OG0001566	GO:0008286	insulin receptor signaling pathway
OG0001567	GO:0007268	chemical synaptic transmission
OG0001568	GO:0007411	axon guidance
OG0001569	GO:0045944	positive regulation of transcription by RNA polymerase II
OG0001571	GO:0006355	regulation of transcription, DNA-templated
OG0001572	GO:0030866	cortical actin cytoskeleton organization
OG0001573	GO:0006886	intracellular protein transport
OG0001574	GO:0006099	tricarboxylic acid cycle
OG0001576	GO:0006355	regulation of transcription, DNA-templated
OG0001577	GO:0006470	protein dephosphorylation
OG0001578	GO:0016192	vesicle-mediated transport
OG0001579	GO:0006366	transcription by RNA polymerase II
OG0001580	GO:0002028	regulation of sodium ion transport
OG0001581	GO:0007411	axon guidance
OG0001582	GO:0006508	proteolysis
OG0001583	GO:0006886	intracellular protein transport
OG0001584	GO:0006338	chromatin remodeling
OG0001585	GO:0033563	dorsal/ventral axon guidance
OG0001586	GO:0007411	axon guidance
OG0001587	GO:0007411	axon guidance
OG0001588	GO:0006412	translation
OG0001589	GO:0035159	regulation of tube length, open tracheal system
OG0001590	GO:0006357	regulation of transcription by RNA polymerase II
OG0001591	GO:0006357	regulation of transcription by RNA polymerase II
OG0001592	GO:0007602	phototransduction
OG0001593	GO:0006357	regulation of transcription by RNA polymerase II
OG0001594	GO:0016567	protein ubiquitination
OG0001595	GO:0007165	signal transduction
OG0001596	GO:0006402	mRNA catabolic process
OG0001597	GO:0032880	regulation of protein localization
OG0001599	GO:0045944	positive regulation of transcription by RNA polymerase II
OG0001600	GO:0006357	regulation of transcription by RNA polymerase II
OG0001601	GO:0007411	axon guidance
OG0001602	GO:0006468	protein phosphorylation
OG0001603	GO:0060271	cilium assembly
OG0001605	GO:0007411	axon guidance
OG0001606	GO:0007411	axon guidance
OG0001608	GO:0032481	positive regulation of type I interferon production
OG0001610	GO:0007411	axon guidance
OG0001611	GO:0006629	lipid metabolic process
OG0001612	GO:0006357	regulation of transcription by RNA polymerase II
OG0001613	GO:0006396	RNA processing
OG0001614	GO:0006468	protein phosphorylation
OG0001615	GO:0015986	proton motive force-driven ATP synthesis
OG0001617	GO:0006357	regulation of transcription by RNA polymerase II
OG0001619	GO:0007411	axon guidance
OG0001620	GO:0043065	positive regulation of apoptotic process
OG0001621	GO:0046329	negative regulation of JNK cascade
OG0001622	GO:0006383	transcription by RNA polymerase III
OG0001623	GO:0007268	chemical synaptic transmission
OG0001624	GO:0045995	regulation of embryonic development
OG0001625	GO:0008104	protein localization
OG0001626	GO:0000381	regulation of alternative mRNA splicing, via spliceosome
OG0001627	GO:0042593	glucose homeostasis
OG0001628	GO:0045451	pole plasm oskar mRNA localization
OG0001629	GO:0007411	axon guidance
OG0001630	GO:0006357	regulation of transcription by RNA polymerase II
OG0001631	GO:0006357	regulation of transcription by RNA polymerase II
OG0001632	GO:0006357	regulation of transcription by RNA polymerase II
OG0001633	GO:0051276	chromosome organization
OG0001634	GO:0007411	axon guidance
OG0001635	GO:0045944	positive regulation of transcription by RNA polymerase II
OG0001637	GO:0008049	male courtship behavior
OG0001638	GO:0006364	rRNA processing
OG0001639	GO:0045944	positive regulation of transcription by RNA polymerase II
OG0001640	GO:0006357	regulation of transcription by RNA polymerase II
OG0001641	GO:0006357	regulation of transcription by RNA polymerase II
OG0001642	GO:0008039	synaptic target recognition
OG0001643	GO:0032008	positive regulation of TOR signaling
OG0001644	GO:0007411	axon guidance
OG0001645	GO:0007411	axon guidance
OG0001646	GO:0032483	regulation of Rab protein signal transduction
OG0001647	GO:0055059	asymmetric neuroblast division
OG0001648	GO:0040003	chitin-based cuticle development
OG0001649	GO:0048813	dendrite morphogenesis
OG0001650	GO:0030162	regulation of proteolysis
OG0001651	GO:0007411	axon guidance
OG0001652	GO:0030162	regulation of proteolysis
OG0001654	GO:0030036	actin cytoskeleton organization
OG0001656	GO:0045944	positive regulation of transcription by RNA polymerase II
OG0001657	GO:0006508	proteolysis
OG0001658	GO:0007165	signal transduction
OG0001659	GO:0007411	axon guidance
OG0001660	GO:0097711	ciliary basal body-plasma membrane docking
OG0001661	GO:0006508	proteolysis
OG0001662	GO:0006357	regulation of transcription by RNA polymerase II
OG0001663	GO:0007411	axon guidance
OG0001664	GO:0006906	vesicle fusion
OG0001665	GO:0007298	border follicle cell migration
OG0001666	GO:0048675	axon extension
OG0001667	GO:0000045	autophagosome assembly
OG0001669	GO:0006886	intracellular protein transport
OG0001670	GO:0045944	positive regulation of transcription by RNA polymerase II
OG0001671	GO:0008039	synaptic target recognition
OG0001672	GO:0007411	axon guidance
OG0001673	GO:0010033	response to organic substance
OG0001674	GO:0006357	regulation of transcription by RNA polymerase II
OG0001675	GO:0048749	compound eye development
OG0001676	GO:0097711	ciliary basal body-plasma membrane docking
OG0001677	GO:0032006	regulation of TOR signaling
OG0001678	GO:0000398	mRNA splicing, via spliceosome
OG0001679	GO:0048813	dendrite morphogenesis
OG0001680	GO:0007268	chemical synaptic transmission
OG0001681	GO:0007476	imaginal disc-derived wing morphogenesis
OG0001682	GO:0006334	nucleosome assembly
OG0001683	GO:0045944	positive regulation of transcription by RNA polymerase II
OG0001684	GO:0006355	regulation of transcription, DNA-templated
OG0001685	GO:0040003	chitin-based cuticle development
OG0001686	GO:0007411	axon guidance
OG0001687	GO:0007411	axon guidance
OG0001688	GO:0043066	negative regulation of apoptotic process
OG0001689	GO:0000281	mitotic cytokinesis
OG0001690	GO:0007411	axon guidance
OG0001691	GO:0006468	protein phosphorylation
OG0001692	GO:0006355	regulation of transcription, DNA-templated
OG0001693	GO:0045944	positive regulation of transcription by RNA polymerase II
OG0001694	GO:0051960	regulation of nervous system development
OG0001695	GO:0007411	axon guidance
OG0001696	GO:0008045	motor neuron axon guidance
OG0001697	GO:0007411	axon guidance
OG0001698	GO:0046627	negative regulation of insulin receptor signaling pathway
OG0001700	GO:0046907	intracellular transport
OG0001701	GO:0031122	cytoplasmic microtubule organization
OG0001702	GO:0006357	regulation of transcription by RNA polymerase II
OG0001703	GO:0000398	mRNA splicing, via spliceosome
OG0001704	GO:0006886	intracellular protein transport
OG0001706	GO:0006357	regulation of transcription by RNA polymerase II
OG0001707	GO:0030707	ovarian follicle cell development
OG0001708	GO:0048675	axon extension
OG0001709	GO:0030154	cell differentiation
OG0001710	GO:0000398	mRNA splicing, via spliceosome
OG0001711	GO:0000398	mRNA splicing, via spliceosome
OG0001712	GO:0006468	protein phosphorylation
OG0001715	GO:0006357	regulation of transcription by RNA polymerase II
OG0001716	GO:0046928	regulation of neurotransmitter secretion
OG0001717	GO:0033674	positive regulation of kinase activity
OG0001718	GO:0008045	motor neuron axon guidance
OG0001719	GO:0045451	pole plasm oskar mRNA localization
OG0001720	GO:0016567	protein ubiquitination
OG0001721	GO:0006357	regulation of transcription by RNA polymerase II
OG0001722	GO:0045910	negative regulation of DNA recombination
OG0001723	GO:0000398	mRNA splicing, via spliceosome
OG0001724	GO:0030866	cortical actin cytoskeleton organization
OG0001725	GO:0045944	positive regulation of transcription by RNA polymerase II
OG0001726	GO:0007411	axon guidance
OG0001727	GO:0006412	translation
OG0001728	GO:0006874	cellular calcium ion homeostasis
OG0001730	GO:0048813	dendrite morphogenesis
OG0001731	GO:0048749	compound eye development
OG0001732	GO:0045944	positive regulation of transcription by RNA polymerase II
OG0001733	GO:0007029	endoplasmic reticulum organization
OG0001734	GO:0006468	protein phosphorylation
OG0001735	GO:0007411	axon guidance
OG0001737	GO:0006325	chromatin organization
OG0001738	GO:0007476	imaginal disc-derived wing morphogenesis
OG0001739	GO:0007411	axon guidance
OG0001740	GO:0010628	positive regulation of gene expression
OG0001741	GO:0035220	wing disc development
OG0001742	GO:0048813	dendrite morphogenesis
OG0001743	GO:0006355	regulation of transcription, DNA-templated
OG0001744	GO:0045944	positive regulation of transcription by RNA polymerase II
OG0001745	GO:0090090	negative regulation of canonical Wnt signaling pathway
OG0001746	GO:0006355	regulation of transcription, DNA-templated
OG0001747	GO:0060271	cilium assembly
OG0001748	GO:0006906	vesicle fusion
OG0001749	GO:0048675	axon extension
OG0001750	GO:0006090	pyruvate metabolic process
OG0001751	GO:0007411	axon guidance
OG0001752	GO:0045893	positive regulation of transcription, DNA-templated
OG0001753	GO:0006366	transcription by RNA polymerase II
OG0001754	GO:0055085	transmembrane transport
OG0001755	GO:0006906	vesicle fusion
OG0001756	GO:0050829	defense response to Gram-negative bacterium
OG0001758	GO:0006357	regulation of transcription by RNA polymerase II
OG0001759	GO:0007411	axon guidance
OG0001760	GO:0007143	female meiotic nuclear division
OG0001761	GO:0030707	ovarian follicle cell development
OG0001762	GO:0007420	brain development
OG0001763	GO:0045944	positive regulation of transcription by RNA polymerase II
OG0001764	GO:0008543	fibroblast growth factor receptor signaling pathway
OG0001765	GO:0007411	axon guidance
OG0001766	GO:0045944	positive regulation of transcription by RNA polymerase II
OG0001767	GO:0007186	G protein-coupled receptor signaling pathway
OG0001768	GO:0006355	regulation of transcription, DNA-templated
OG0001769	GO:0007411	axon guidance
OG0001770	GO:0006357	regulation of transcription by RNA polymerase II
OG0001771	GO:0000462	maturation of SSU-rRNA from tricistronic rRNA transcript (SSU-rRNA, 5.8S rRNA, LSU-rRNA)
OG0001773	GO:0006355	regulation of transcription, DNA-templated
OG0001774	GO:0015986	proton motive force-driven ATP synthesis
OG0001775	GO:0048813	dendrite morphogenesis
OG0001777	GO:0006355	regulation of transcription, DNA-templated
OG0001778	GO:0007411	axon guidance
OG0001779	GO:0006880	intracellular sequestering of iron ion
OG0001780	GO:0006334	nucleosome assembly
OG0001781	GO:0005975	carbohydrate metabolic process
OG0001782	GO:0016199	axon midline choice point recognition
OG0001783	GO:0006886	intracellular protein transport
OG0001784	GO:0007476	imaginal disc-derived wing morphogenesis
OG0001785	GO:0006357	regulation of transcription by RNA polymerase II
OG0001786	GO:0006886	intracellular protein transport
OG0001787	GO:0008033	tRNA processing
OG0001788	GO:0055085	transmembrane transport
OG0001789	GO:0008340	determination of adult lifespan
OG0001790	GO:0007476	imaginal disc-derived wing morphogenesis
OG0001791	GO:0006357	regulation of transcription by RNA polymerase II
OG0001792	GO:0006357	regulation of transcription by RNA polymerase II
OG0001793	GO:0019991	septate junction assembly
OG0001794	GO:0045494	photoreceptor cell maintenance
OG0001795	GO:0007411	axon guidance
OG0001796	GO:0043066	negative regulation of apoptotic process
OG0001797	GO:0055088	lipid homeostasis
OG0001798	GO:0042059	negative regulation of epidermal growth factor receptor signaling pathway
OG0001799	GO:0006412	translation
OG0001800	GO:0045944	positive regulation of transcription by RNA polymerase II
OG0001802	GO:0006357	regulation of transcription by RNA polymerase II
OG0001804	GO:0007411	axon guidance
OG0001805	GO:0048675	axon extension
OG0001806	GO:0007411	axon guidance
OG0001807	GO:0040003	chitin-based cuticle development
OG0001808	GO:0006357	regulation of transcription by RNA polymerase II
OG0001810	GO:0006886	intracellular protein transport
OG0001811	GO:0045944	positive regulation of transcription by RNA polymerase II
OG0001812	GO:0006099	tricarboxylic acid cycle
OG0001813	GO:0008045	motor neuron axon guidance
OG0001814	GO:0006357	regulation of transcription by RNA polymerase II
OG0001815	GO:0045944	positive regulation of transcription by RNA polymerase II
OG0001816	GO:0006281	DNA repair
OG0001817	GO:0007411	axon guidance
OG0001818	GO:0007411	axon guidance
OG0001819	GO:0001934	positive regulation of protein phosphorylation
OG0001820	GO:0055085	transmembrane transport
OG0001821	GO:0007420	brain development
OG0001822	GO:0006357	regulation of transcription by RNA polymerase II
OG0001823	GO:0006122	mitochondrial electron transport, ubiquinol to cytochrome c
OG0001824	GO:0007411	axon guidance
OG0001825	GO:0043065	positive regulation of apoptotic process
OG0001826	GO:0000724	double-strand break repair via homologous recombination
OG0001828	GO:0016199	axon midline choice point recognition
OG0001829	GO:0048813	dendrite morphogenesis
OG0001830	GO:0043066	negative regulation of apoptotic process
OG0001831	GO:0006886	intracellular protein transport
OG0001832	GO:0006397	mRNA processing
OG0001833	GO:0016310	phosphorylation
OG0001834	GO:0045944	positive regulation of transcription by RNA polymerase II
OG0001835	GO:0042059	negative regulation of epidermal growth factor receptor signaling pathway
OG0001837	GO:0007411	axon guidance
OG0001838	GO:0006366	transcription by RNA polymerase II
OG0001839	GO:0043410	positive regulation of MAPK cascade
OG0001840	GO:0030036	actin cytoskeleton organization
OG0001841	GO:0000398	mRNA splicing, via spliceosome
OG0001842	GO:0007411	axon guidance
OG0001843	GO:0016567	protein ubiquitination
OG0001844	GO:0031398	positive regulation of protein ubiquitination
OG0001845	GO:0045944	positive regulation of transcription by RNA polymerase II
OG0001846	GO:0006357	regulation of transcription by RNA polymerase II
OG0001847	GO:0035220	wing disc development
OG0001848	GO:0006468	protein phosphorylation
OG0001849	GO:0006508	proteolysis
OG0001850	GO:0006357	regulation of transcription by RNA polymerase II
OG0001851	GO:0007411	axon guidance
OG0001852	GO:0000398	mRNA splicing, via spliceosome
OG0001853	GO:0008049	male courtship behavior
OG0001855	GO:0006357	regulation of transcription by RNA polymerase II
OG0001856	GO:0007275	multicellular organism development
OG0001857	GO:0007411	axon guidance
OG0001858	GO:0045944	positive regulation of transcription by RNA polymerase II
OG0001860	GO:0048749	compound eye development
OG0001861	GO:0007411	axon guidance
OG0001862	GO:0000122	negative regulation of transcription by RNA polymerase II
OG0001863	GO:0045944	positive regulation of transcription by RNA polymerase II
OG0001864	GO:0045451	pole plasm oskar mRNA localization
OG0001865	GO:0006366	transcription by RNA polymerase II
OG0001866	GO:0007411	axon guidance
OG0001868	GO:0045944	positive regulation of transcription by RNA polymerase II
OG0001870	GO:0006357	regulation of transcription by RNA polymerase II
OG0001871	GO:0006355	regulation of transcription, DNA-templated
OG0001872	GO:0048814	regulation of dendrite morphogenesis
OG0001873	GO:0045944	positive regulation of transcription by RNA polymerase II
OG0001874	GO:0006357	regulation of transcription by RNA polymerase II
OG0001875	GO:0000398	mRNA splicing, via spliceosome
OG0001876	GO:0006357	regulation of transcription by RNA polymerase II
OG0001877	GO:0060271	cilium assembly
OG0001879	GO:0006357	regulation of transcription by RNA polymerase II
OG0001880	GO:0017148	negative regulation of translation
OG0001881	GO:0007411	axon guidance
OG0001883	GO:0007015	actin filament organization
OG0001886	GO:0006355	regulation of transcription, DNA-templated
OG0001887	GO:0006396	RNA processing
OG0001888	GO:0007298	border follicle cell migration
OG0001889	GO:0006357	regulation of transcription by RNA polymerase II
OG0001890	GO:0007411	axon guidance
OG0001891	GO:0045944	positive regulation of transcription by RNA polymerase II
OG0001892	GO:0006412	translation
OG0001893	GO:0042752	regulation of circadian rhythm
OG0001894	GO:0007476	imaginal disc-derived wing morphogenesis
OG0001895	GO:0030717	oocyte karyosome formation
OG0001896	GO:0045944	positive regulation of transcription by RNA polymerase II
OG0001898	GO:0007317	regulation of pole plasm oskar mRNA localization
OG0001899	GO:0031122	cytoplasmic microtubule organization
OG0001900	GO:0006357	regulation of transcription by RNA polymerase II
OG0001901	GO:0006357	regulation of transcription by RNA polymerase II
OG0001902	GO:0006357	regulation of transcription by RNA polymerase II
OG0001903	GO:0000122	negative regulation of transcription by RNA polymerase II
OG0001904	GO:0009987	cellular process
OG0001905	GO:0006486	protein glycosylation
OG0001906	GO:0007391	dorsal closure
OG0001907	GO:0045944	positive regulation of transcription by RNA polymerase II
OG0001908	GO:0045944	positive regulation of transcription by RNA polymerase II
OG0001909	GO:0000398	mRNA splicing, via spliceosome
OG0001911	GO:0006123	mitochondrial electron transport, cytochrome c to oxygen
OG0001912	GO:0007295	growth of a germarium-derived egg chamber
OG0001913	GO:0007411	axon guidance
OG0001914	GO:0007411	axon guidance
OG0001915	GO:0006355	regulation of transcription, DNA-templated
OG0001916	GO:0016192	vesicle-mediated transport
OG0001917	GO:0007030	Golgi organization
OG0001918	GO:0006886	intracellular protein transport
OG0001919	GO:0006355	regulation of transcription, DNA-templated
OG0001920	GO:0000122	negative regulation of transcription by RNA polymerase II
OG0001921	GO:0006090	pyruvate metabolic process
OG0001922	GO:0008045	motor neuron axon guidance
OG0001923	GO:0045944	positive regulation of transcription by RNA polymerase II
OG0001924	GO:0006357	regulation of transcription by RNA polymerase II
OG0001925	GO:0070373	negative regulation of ERK1 and ERK2 cascade
OG0001926	GO:0097711	ciliary basal body-plasma membrane docking
OG0001927	GO:0001933	negative regulation of protein phosphorylation
OG0001928	GO:0048813	dendrite morphogenesis
OG0001929	GO:0006886	intracellular protein transport
OG0001930	GO:0006355	regulation of transcription, DNA-templated
OG0001931	GO:0051260	protein homooligomerization
OG0001933	GO:0007415	defasciculation of motor neuron axon
OG0001934	GO:0045893	positive regulation of transcription, DNA-templated
OG0001935	GO:0018094	protein polyglycylation
OG0001936	GO:0007015	actin filament organization
OG0001937	GO:0045944	positive regulation of transcription by RNA polymerase II
OG0001938	GO:0006886	intracellular protein transport
OG0001939	GO:0006357	regulation of transcription by RNA polymerase II
OG0001940	GO:0006629	lipid metabolic process
OG0001941	GO:0045475	locomotor rhythm
OG0001942	GO:0000462	maturation of SSU-rRNA from tricistronic rRNA transcript (SSU-rRNA, 5.8S rRNA, LSU-rRNA)
OG0001943	GO:0045944	positive regulation of transcription by RNA polymerase II
OG0001944	GO:0006357	regulation of transcription by RNA polymerase II
OG0001945	GO:0007399	nervous system development
OG0001946	GO:0008045	motor neuron axon guidance
OG0001947	GO:0007088	regulation of mitotic nuclear division
OG0001948	GO:0007411	axon guidance
OG0001949	GO:0007411	axon guidance
OG0001950	GO:0008049	male courtship behavior
OG0001951	GO:0000724	double-strand break repair via homologous recombination
OG0001952	GO:0006412	translation
OG0001953	GO:0051960	regulation of nervous system development
OG0001954	GO:0045944	positive regulation of transcription by RNA polymerase II
OG0001955	GO:0006879	cellular iron ion homeostasis
OG0001956	GO:0006357	regulation of transcription by RNA polymerase II
OG0001957	GO:0006355	regulation of transcription, DNA-templated
OG0001958	GO:0043066	negative regulation of apoptotic process
OG0001959	GO:0065003	protein-containing complex assembly
OG0001960	GO:0007391	dorsal closure
OG0001961	GO:0006886	intracellular protein transport
OG0001962	GO:0050877	nervous system process
OG0001964	GO:0006357	regulation of transcription by RNA polymerase II
OG0001965	GO:0007411	axon guidance
OG0001966	GO:0006468	protein phosphorylation
OG0001967	GO:0007608	sensory perception of smell
OG0001968	GO:0006357	regulation of transcription by RNA polymerase II
OG0001969	GO:0006508	proteolysis
OG0001970	GO:0016042	lipid catabolic process
OG0001971	GO:0006886	intracellular protein transport
OG0001972	GO:0048813	dendrite morphogenesis
OG0001973	GO:0046329	negative regulation of JNK cascade
OG0001974	GO:0006412	translation
OG0001975	GO:0030727	germarium-derived female germ-line cyst formation
OG0001976	GO:0006412	translation
OG0001977	GO:0071678	olfactory bulb axon guidance
OG0001978	GO:0000122	negative regulation of transcription by RNA polymerase II
OG0001979	GO:0006508	proteolysis
OG0001980	GO:0006032	chitin catabolic process
OG0001981	GO:0048813	dendrite morphogenesis
OG0001982	GO:0030036	actin cytoskeleton organization
OG0001983	GO:0007411	axon guidance
OG0001984	GO:0006919	activation of cysteine-type endopeptidase activity involved in apoptotic process
OG0001985	GO:0043066	negative regulation of apoptotic process
OG0001986	GO:0007112	male meiosis cytokinesis
OG0001987	GO:0006355	regulation of transcription, DNA-templated
OG0001988	GO:0006357	regulation of transcription by RNA polymerase II
OG0001990	GO:0006412	translation
OG0001991	GO:0006357	regulation of transcription by RNA polymerase II
OG0001992	GO:0045944	positive regulation of transcription by RNA polymerase II
OG0001993	GO:0006468	protein phosphorylation
OG0001994	GO:0006357	regulation of transcription by RNA polymerase II
OG0001995	GO:0000245	spliceosomal complex assembly
OG0001996	GO:0006182	cGMP biosynthetic process
OG0001997	GO:0006357	regulation of transcription by RNA polymerase II
OG0001998	GO:0000122	negative regulation of transcription by RNA polymerase II
OG0001999	GO:0043065	positive regulation of apoptotic process
OG0002000	GO:0006357	regulation of transcription by RNA polymerase II
OG0002001	GO:0016319	mushroom body development
OG0002002	GO:0006357	regulation of transcription by RNA polymerase II
OG0002003	GO:0007269	neurotransmitter secretion
OG0002004	GO:0007411	axon guidance
OG0002005	GO:0045944	positive regulation of transcription by RNA polymerase II
OG0002006	GO:0007411	axon guidance
OG0002007	GO:0007339	binding of sperm to zona pellucida
OG0002008	GO:0006357	regulation of transcription by RNA polymerase II
OG0002009	GO:0006520	cellular amino acid metabolic process
OG0002010	GO:0007411	axon guidance
OG0002011	GO:0000724	double-strand break repair via homologous recombination
OG0002012	GO:0030163	protein catabolic process
OG0002013	GO:0007411	axon guidance
OG0002014	GO:0007015	actin filament organization
OG0002015	GO:0007165	signal transduction
OG0002016	GO:0006281	DNA repair
OG0002017	GO:0055085	transmembrane transport
OG0002018	GO:0009966	regulation of signal transduction
OG0002019	GO:0045451	pole plasm oskar mRNA localization
OG0002020	GO:0040034	regulation of development, heterochronic
OG0002021	GO:0042593	glucose homeostasis
OG0002022	GO:0045944	positive regulation of transcription by RNA polymerase II
OG0002023	GO:0007131	reciprocal meiotic recombination
OG0002024	GO:0006357	regulation of transcription by RNA polymerase II
OG0002026	GO:0048813	dendrite morphogenesis
OG0002027	GO:0007476	imaginal disc-derived wing morphogenesis
OG0002028	GO:0007288	sperm axoneme assembly
OG0002030	GO:0007268	chemical synaptic transmission
OG0002031	GO:0006904	vesicle docking involved in exocytosis
OG0002032	GO:0006874	cellular calcium ion homeostasis
OG0002033	GO:0016199	axon midline choice point recognition
OG0002034	GO:0006520	cellular amino acid metabolic process
OG0002035	GO:0071679	commissural neuron axon guidance
OG0002036	GO:0048749	compound eye development
OG0002037	GO:0006357	regulation of transcription by RNA polymerase II
OG0002038	GO:0007030	Golgi organization
OG0002039	GO:0048813	dendrite morphogenesis
OG0002040	GO:0008406	gonad development
OG0002042	GO:0006357	regulation of transcription by RNA polymerase II
OG0002045	GO:0006357	regulation of transcription by RNA polymerase II
OG0002047	GO:0050830	defense response to Gram-positive bacterium
OG0002048	GO:0010629	negative regulation of gene expression
OG0002049	GO:0045887	positive regulation of synaptic assembly at neuromuscular junction
OG0002050	GO:0006355	regulation of transcription, DNA-templated
OG0002051	GO:0048813	dendrite morphogenesis
OG0002054	GO:0048749	compound eye development
OG0002055	GO:0006520	cellular amino acid metabolic process
OG0002056	GO:0032436	positive regulation of proteasomal ubiquitin-dependent protein catabolic process
OG0002057	GO:0008045	motor neuron axon guidance
OG0002058	GO:0000724	double-strand break repair via homologous recombination
OG0002059	GO:0045944	positive regulation of transcription by RNA polymerase II
OG0002060	GO:0045944	positive regulation of transcription by RNA polymerase II
OG0002061	GO:0000184	nuclear-transcribed mRNA catabolic process, nonsense-mediated decay
OG0002062	GO:0006357	regulation of transcription by RNA polymerase II
OG0002063	GO:0045944	positive regulation of transcription by RNA polymerase II
OG0002064	GO:0006468	protein phosphorylation
OG0002065	GO:0007411	axon guidance
OG0002066	GO:0035331	negative regulation of hippo signaling
OG0002067	GO:0045944	positive regulation of transcription by RNA polymerase II
OG0002068	GO:0016042	lipid catabolic process
OG0002070	GO:0042981	regulation of apoptotic process
OG0002071	GO:0018345	protein palmitoylation
OG0002073	GO:0045893	positive regulation of transcription, DNA-templated
OG0002074	GO:0050770	regulation of axonogenesis
OG0002075	GO:0006357	regulation of transcription by RNA polymerase II
OG0002076	GO:0016192	vesicle-mediated transport
OG0002078	GO:0006355	regulation of transcription, DNA-templated
OG0002079	GO:0000184	nuclear-transcribed mRNA catabolic process, nonsense-mediated decay
OG0002080	GO:0006886	intracellular protein transport
OG0002081	GO:0048813	dendrite morphogenesis
OG0002082	GO:0007411	axon guidance
OG0002083	GO:0071679	commissural neuron axon guidance
OG0002084	GO:0006357	regulation of transcription by RNA polymerase II
OG0002085	GO:0016567	protein ubiquitination
OG0002086	GO:0045944	positive regulation of transcription by RNA polymerase II
OG0002087	GO:0006357	regulation of transcription by RNA polymerase II
OG0002088	GO:0007415	defasciculation of motor neuron axon
OG0002089	GO:0035332	positive regulation of hippo signaling
OG0002090	GO:0007173	epidermal growth factor receptor signaling pathway
OG0002091	GO:0007015	actin filament organization
OG0002092	GO:0016567	protein ubiquitination
OG0002093	GO:0006355	regulation of transcription, DNA-templated
OG0002094	GO:0060271	cilium assembly
OG0002095	GO:0043066	negative regulation of apoptotic process
OG0002096	GO:0048675	axon extension
OG0002097	GO:0006357	regulation of transcription by RNA polymerase II
OG0002098	GO:0016319	mushroom body development
OG0002099	GO:0030036	actin cytoskeleton organization
OG0002100	GO:0006334	nucleosome assembly
OG0002101	GO:0016199	axon midline choice point recognition
OG0002102	GO:0006468	protein phosphorylation
OG0002103	GO:0016199	axon midline choice point recognition
OG0002104	GO:0006886	intracellular protein transport
OG0002105	GO:0006886	intracellular protein transport
OG0002106	GO:0050801	ion homeostasis
OG0002107	GO:0006355	regulation of transcription, DNA-templated
OG0002108	GO:0032483	regulation of Rab protein signal transduction
OG0002110	GO:0006357	regulation of transcription by RNA polymerase II
OG0002111	GO:0007131	reciprocal meiotic recombination
OG0002112	GO:0007411	axon guidance
OG0002113	GO:0055085	transmembrane transport
OG0002114	GO:0016573	histone acetylation
OG0002115	GO:0006412	translation
OG0002116	GO:0006364	rRNA processing
OG0002118	GO:0045944	positive regulation of transcription by RNA polymerase II
OG0002119	GO:0007268	chemical synaptic transmission
OG0002120	GO:0007411	axon guidance
OG0002121	GO:0045944	positive regulation of transcription by RNA polymerase II
OG0002122	GO:0000398	mRNA splicing, via spliceosome
OG0002123	GO:0016567	protein ubiquitination
OG0002124	GO:0001666	response to hypoxia
OG0002125	GO:0008286	insulin receptor signaling pathway
OG0002126	GO:0048749	compound eye development
OG0002127	GO:0007411	axon guidance
OG0002128	GO:0006182	cGMP biosynthetic process
OG0002131	GO:0050829	defense response to Gram-negative bacterium
OG0002132	GO:0007411	axon guidance
OG0002133	GO:0006120	mitochondrial electron transport, NADH to ubiquinone
OG0002134	GO:0006355	regulation of transcription, DNA-templated
OG0002135	GO:0007169	transmembrane receptor protein tyrosine kinase signaling pathway
OG0002136	GO:0006357	regulation of transcription by RNA polymerase II
OG0002137	GO:0045944	positive regulation of transcription by RNA polymerase II
OG0002138	GO:0030707	ovarian follicle cell development
OG0002139	GO:0006886	intracellular protein transport
OG0002140	GO:0007411	axon guidance
OG0002142	GO:0006874	cellular calcium ion homeostasis
OG0002143	GO:0007298	border follicle cell migration
OG0002144	GO:0045944	positive regulation of transcription by RNA polymerase II
OG0002146	GO:0006468	protein phosphorylation
OG0002147	GO:0007035	vacuolar acidification
OG0002148	GO:0048813	dendrite morphogenesis
OG0002149	GO:0006281	DNA repair
OG0002150	GO:0032402	melanosome transport
OG0002151	GO:0000398	mRNA splicing, via spliceosome
OG0002153	GO:0007411	axon guidance
OG0002154	GO:0045892	negative regulation of transcription, DNA-templated
OG0002155	GO:0006412	translation
OG0002156	GO:0043087	regulation of GTPase activity
OG0002157	GO:0006355	regulation of transcription, DNA-templated
OG0002158	GO:0050830	defense response to Gram-positive bacterium
OG0002159	GO:0045944	positive regulation of transcription by RNA polymerase II
OG0002160	GO:0006357	regulation of transcription by RNA polymerase II
OG0002161	GO:0051493	regulation of cytoskeleton organization
OG0002163	GO:0045451	pole plasm oskar mRNA localization
OG0002164	GO:0006886	intracellular protein transport
OG0002165	GO:0006357	regulation of transcription by RNA polymerase II
OG0002166	GO:0048526	imaginal disc-derived wing expansion
OG0002167	GO:0007423	sensory organ development
OG0002168	GO:0042136	neurotransmitter biosynthetic process
OG0002169	GO:0006886	intracellular protein transport
OG0002170	GO:0007015	actin filament organization
OG0002171	GO:0044719	regulation of imaginal disc-derived wing size
OG0002172	GO:0007411	axon guidance
OG0002173	GO:0045893	positive regulation of transcription, DNA-templated
OG0002174	GO:0006357	regulation of transcription by RNA polymerase II
OG0002175	GO:0006032	chitin catabolic process
OG0002176	GO:0051260	protein homooligomerization
OG0002177	GO:0006357	regulation of transcription by RNA polymerase II
OG0002178	GO:0007031	peroxisome organization
OG0002180	GO:0045944	positive regulation of transcription by RNA polymerase II
OG0002181	GO:0006886	intracellular protein transport
OG0002182	GO:0046329	negative regulation of JNK cascade
OG0002183	GO:0007298	border follicle cell migration
OG0002184	GO:0045944	positive regulation of transcription by RNA polymerase II
[truncated: 7,563 more rows]
