# Supplementary material for: Parallel and convergent genomic changes underlie independent subterranean colonization across beetles
Source: Nat Commun. 2023 Jun 29;14:3842. doi: 10.1038/s41467-023-39603-1 (PMC10310748; doi:10.1038/s41467-023-39603-1)
Supplement: Supplementary file 13 — Source Data [file 41467_2023_39603_MOESM13_ESM.zip › Source_Data_Figures_github/Source_data_4/Fig4a/Con_ALL_scatterplot_table.txt]

	lineage	MDS.1	MDS.2	NMDS.1	NMDS.2	apclusters_q0	apclusters_q0_id	reduced_GO_term	reduced_GO_term_function	label_q0	size
OG0000016	Lepto1	-0.940460006	-0.167340919	-0.935758895	0.74825263	9_0000401	9	GO:0007370	ventral furrow formation	no_label	1
OG0000094	Lepto1	-1.249052593	1.041144978	1.149819583	2.602562611	17_0001639	17	GO:0048167	regulation of synaptic plasticity	no_label	1
OG0000433	Lepto1	1.989973882	-1.839873537	-0.679591127	2.603675832	12_0001209	12	GO:0016042	lipid catabolic process	no_label	1
OG0001123	Lepto1	-0.611456922	-1.883371166	1.924662014	-0.299318265	26_0002118	26	GO:0045944	positive regulation of transcription by RNA polymerase II	no_label	1
OG0000033	Lepto2	-2.621178509	0.992298338	1.157972304	-2.431668548	8_0000245	8	GO:0007411	axon guidance	no_label	4
OG0000175	Lepto2	-2.037370545	2.260027552	-2.291002857	0.451119261	17_0001639	17	GO:0007411	axon guidance	no_label	1
OG0000207	Lepto2	-1.08769301	1.820772215	0.891696393	-1.515555814	17_0001639	17	GO:0050770	regulation of axonogenesis	no_label	1
OG0000218	Lepto2	-1.730044175	1.795276687	1.343757927	-1.706846905	17_0001639	17	GO:0007411	axon guidance	no_label	1
OG0000299	Lepto2	-0.494783084	0.740066993	0.565129121	1.50477902	14_0001443	14	GO:0060271	cilium assembly	no_label	1
OG0000424	Lepto2	3.044160204	-0.924778342	-1.649513836	-0.967450851	13_0001351	13	GO:0006629	lipid metabolic process	no_label	1
OG0000471	Lepto2	6.118371732	1.432254671	-0.752521018	-2.878663129	10_0000620	10	GO:0055085	transmembrane transport	no_label	1
OG0000534	Lepto2	-2.334008044	1.332367436	0.657831197	2.532690217	8_0000245	8	GO:0007411	axon guidance	no_label	1
OG0002003	Lepto2	-1.383514139	0.458598312	0.701320913	0.79541299	11_0001046	11	GO:0007269	neurotransmitter secretion	no_label	1
OG0002336	Lepto2	-1.59128854	-1.291226217	-2.67844136	-1.464138591	23_0003736	23	GO:0006357	regulation of transcription by RNA polymerase II	no_label	1
OG0002529	Lepto2	2.756272973	-1.957467266	-0.979328605	2.147313643	24_0001085	24	GO:0006508	proteolysis	no_label	1
OG0002671	Lepto2	0.616962878	-1.315883581	2.554943217	1.006296595	12_0001209	12	GO:0042381	hemolymph coagulation	no_label	1
OG0004670	Lepto2	0.888545009	-0.084254328	-0.014890569	-2.582977144	11_0001046	11	GO:0008582	regulation of synaptic assembly at neuromuscular junction	no_label	1
OG0005775	Lepto2	-1.549051081	0.069185762	2.385551354	1.54345479	9_0000401	9	GO:0007411	axon guidance	no_label	1
OG0005836	Lepto2	2.037577935	-0.017706915	1.639268653	-0.951188797	14_0001443	14	GO:0060271	cilium assembly	no_label	1
OG0006717	Lepto2	2.113645824	1.273896412	-1.075233067	2.223432971	2_0010330	2	GO:0007268	chemical synaptic transmission	no_label	1
OG0006995	Lepto2	0.31185761	-1.147012957	1.928918439	0.739474713	18_0001786	18	GO:0006886	intracellular protein transport	no_label	1
OG0007181	Lepto2	1.592812367	0.296833352	1.146159301	-0.991971145	11_0001046	11	GO:0007015	actin filament organization	no_label	1
OG0007499	Lepto2	2.593524353	-1.826084356	-1.364519534	-1.917145088	24_0001085	24	GO:0000413	protein peptidyl-prolyl isomerization	no_label	1
OG0007502	Lepto2	-2.419028249	-1.265408973	-0.125754065	1.015294557	26_0002118	26	GO:0006357	regulation of transcription by RNA polymerase II	no_label	1
OG0007714	Lepto2	-1.681402056	0.064544095	-0.824299579	0.369944456	9_0000401	9	GO:0006357	regulation of transcription by RNA polymerase II	no_label	1
OG0007742	Lepto2	-2.508757419	0.304651787	2.468751984	0.007639959	17_0001639	17	GO:0006357	regulation of transcription by RNA polymerase II	no_label	1
OG0007919	Lepto2	11.32880474	3.324472014	-0.771500836	2.407955894	1_0007919	1			unknown function	1
OG0008108	Lepto2	1.136769979	-1.530388484	-1.779391655	-0.988906379	30_0006937	30	GO:0006355	regulation of transcription, DNA-templated	no_label	1
OG0008196	Lepto2	-0.36217445	-0.282843797	0.680694491	0.647818082	14_0001443	14	GO:0048675	axon extension	no_label	1
OG0008295	Lepto2	-0.718381168	-0.660893724	-1.215777812	1.84782704	4_0002690	4	GO:0046662	regulation of oviposition	no_label	1
OG0008359	Lepto2	9.638158546	0.298575962	0.069651501	2.038435108	22_0002222	22			no_label	1
OG0008542	Lepto2	1.613634652	-1.882834343	-1.731353573	0.387455667	12_0001209	12	GO:0016310	phosphorylation	no_label	1
OG0008632	Lepto2	-2.609148033	-0.09339101	3.015034819	-0.058691183	8_0000245	8	GO:0050770	regulation of axonogenesis	no_label	1
OG0008676	Lepto2	0.972125047	1.834388564	0.139749662	-0.602213826	11_0001046	11	GO:0050804	modulation of chemical synaptic transmission	no_label	1
OG0008781	Lepto2	-1.100182285	0.332821771	-1.532833425	2.24272903	21_0002194	21	GO:0009968	negative regulation of signal transduction	no_label	1
OG0009232	Lepto2	5.454261046	1.571247912	-0.337793478	-2.315625143	6_0009935	6	GO:0040003	chitin-based cuticle development	no_label	1
OG0009255	Lepto2	-1.059297112	0.322193548	2.636441398	-0.623142211	21_0002194	21	GO:0007411	axon guidance	no_label	1
OG0009787	Lepto2	0.473849707	-1.086741142	2.241125298	1.13132996	13_0001351	13	GO:0006805	xenobiotic metabolic process	no_label	1
OG0009843	Lepto2	-2.306831126	0.332470496	-0.201912065	-0.764948871	11_0001046	11	GO:0007411	axon guidance	no_label	1
OG0009849	Lepto2	1.674008111	-1.713493772	-1.533909416	-0.053445048	20_0001964	20	GO:0016925	protein sumoylation	no_label	1
OG0009852	Lepto2	0.001841932	-0.143141114	0.435575697	-0.24221468	11_0001046	11	GO:0010976	positive regulation of neuron projection development	no_label	1
OG0009868	Lepto2	-2.102715886	0.878841084	2.539784767	-0.266014207	17_0001639	17	GO:0097711	ciliary basal body-plasma membrane docking	no_label	1
OG0009885	Lepto2	-1.601302712	1.255300644	0.442005876	1.935382451	11_0001046	11	GO:0048813	dendrite morphogenesis	no_label	1
OG0010020	Lepto2	3.249198024	0.706614356	-1.164483789	2.083459201	10_0000620	10	GO:0060271	cilium assembly	no_label	1
OG0010068	Lepto2	-0.133487575	-1.084512635	-2.680631941	-0.023342404	9_0000401	9	GO:0008016	regulation of heart contraction	no_label	1
OG0010095	Lepto2	1.295014365	-0.947739629	-1.875012211	-2.000033175	13_0001351	13	GO:0006820	anion transport	no_label	1
OG0010227	Lepto2	5.57827209	1.358715463	-0.586023801	-1.741419705	6_0009935	6	GO:0007608	sensory perception of smell	no_label	1
OG0010237	Lepto2	2.228310426	1.273063433	-1.186147754	1.171468188	11_0001046	11	GO:0030641	regulation of cellular pH	no_label	1
OG0010324	Lepto2	9.638158546	0.298575962	0.028111945	-2.015044977	22_0002222	22			no_label	1
OG0010330	Lepto2	3.779848799	0.763380943	-2.109134091	-1.445616663	2_0010330	2	GO:0055085	transmembrane transport	transmembrane transport	1
OG0010341	Lepto2	-0.993576863	-2.167135618	2.621384614	1.025436727	26_0002118	26	GO:0045944	positive regulation of transcription by RNA polymerase II	no_label	1
OG0010344	Lepto2	1.580889629	-2.053280401	-1.898450079	0.703557262	15_0001579	15	GO:0007131	reciprocal meiotic recombination	no_label	1
OG0010707	Lepto2	6.535557428	1.83041377	-0.242675004	-2.690030701	5_0003058	5	GO:0097206	nephrocyte filtration	no_label	1
OG0010708	Lepto2	3.862721963	-0.370028338	-0.377025438	-2.679471172	7_0000244	7	GO:0006032	chitin catabolic process	no_label	1
OG0010737	Lepto2	-2.143043081	-1.535443967	2.847440266	0.03484484	9_0000401	9	GO:0006357	regulation of transcription by RNA polymerase II	no_label	1
OG0011152	Lepto2	4.493914226	1.602613023	-0.732271319	-1.817195653	2_0010330	2	GO:0006874	cellular calcium ion homeostasis	no_label	1
OG0011339	Lepto2	0.114812739	-2.139021976	-0.974400432	1.455288459	26_0002118	26	GO:0045944	positive regulation of transcription by RNA polymerase II	no_label	1
OG0011430	Lepto2	0.96884887	-0.279547104	-1.749144258	2.162597753	24_0001085	24	GO:0045752	positive regulation of Toll signaling pathway	no_label	1
OG0012343	Lepto2	0.383132336	-0.469189499	1.710350433	1.973488643	3_0012343	3	GO:0030261	chromosome condensation	chromosome condensation	1
OG0014207	Lepto2	5.757931315	1.284904503	0.057595425	-3.28066458	10_0000620	10	GO:0055085	transmembrane transport	no_label	1
OG0000008	Lepto3	-1.27179517	2.365961952	1.032449734	-2.338822563	16_0001581	16	GO:0007411	axon guidance	no_label	1
OG0000073	Lepto3	5.244873149	1.217858008	-0.364278298	-1.895797154	6_0009935	6	GO:0008049	male courtship behavior	no_label	1
OG0000126	Lepto3	1.720219848	-1.601838783	-0.71946537	1.373811075	24_0001085	24	GO:0010468	regulation of gene expression	no_label	1
OG0000184	Lepto3	-2.101022976	-0.454121861	-1.086138826	-1.998257793	8_0000245	8	GO:0045944	positive regulation of transcription by RNA polymerase II	no_label	1
OG0000253	Lepto3	-1.657381906	2.223365185	1.426093809	1.375707316	17_0001639	17	GO:0007411	axon guidance	no_label	1
OG0000257	Lepto3	-1.406971291	1.772940988	0.849911089	-2.120215784	17_0001639	17	GO:0006334	nucleosome assembly	no_label	1
OG0000313	Lepto3	-0.837793189	-1.189120747	-2.82805802	0.512451894	9_0000401	9	GO:0006357	regulation of transcription by RNA polymerase II	no_label	1
OG0000391	Lepto3	-1.359112391	0.068592159	-1.021696662	-2.481972464	21_0002194	21	GO:0042594	response to starvation	no_label	1
OG0000485	Lepto3	-2.251968167	0.109969855	-1.675093032	1.031577617	8_0000245	8	GO:0045944	positive regulation of transcription by RNA polymerase II	no_label	1
OG0001075	Lepto3	0.969583145	0.201286368	-1.765372827	-1.928351771	23_0003736	23	GO:0000281	mitotic cytokinesis	no_label	1
OG0001420	Lepto3	0.034609563	-0.95433605	0.562446781	0.430322028	27_0002332	27	GO:0006470	protein dephosphorylation	no_label	1
OG0001629	Lepto3	-1.873944637	2.497231704	-2.26697337	1.561555862	16_0001581	16	GO:0007411	axon guidance	no_label	1
OG0001962	Lepto3	6.561221908	1.8657073	0.115371339	-2.237715857	5_0003058	5	GO:0050877	nervous system process	no_label	1
OG0002006	Lepto3	-2.296536577	-1.472468297	-2.34043177	0.056974823	9_0000401	9	GO:0007411	axon guidance	no_label	1
OG0002511	Lepto3	-0.757380018	-1.495584988	-2.793488352	0.184014186	4_0002690	4	GO:0030162	regulation of proteolysis	no_label	1
OG0002690	Lepto3	-2.180198784	-1.210982014	1.607115367	0.320128594	4_0002690	4	GO:0045451	pole plasm oskar mRNA localization	pole plasm oskar mRNA localization	1
OG0003456	Lepto3	1.221949424	-1.526241438	-2.152099547	-0.893454809	13_0001351	13	GO:0031323	regulation of cellular metabolic process	no_label	1
OG0005635	Lepto3	-1.692473142	-0.690951063	-2.764642938	0.400733096	23_0003736	23	GO:0006357	regulation of transcription by RNA polymerase II	no_label	1
OG0007451	Lepto3	10.08329023	1.45989511	0.119441112	2.816013502	28_0003029	28			no_label	1
OG0008087	Lepto3	6.331789644	1.581361492	-0.196230779	-2.528506933	6_0009935	6	GO:0032501	multicellular organismal process	no_label	1
OG0008157	Lepto3	0.63186223	0.882241497	-1.208381652	1.40153076	14_0001443	14	GO:0045494	photoreceptor cell maintenance	no_label	1
OG0008478	Lepto3	4.482718982	-0.803764602	-1.075347238	-2.396401822	24_0001085	24	GO:0006508	proteolysis	no_label	1
OG0000029	Bides1	-0.999810056	2.665619993	-1.421528501	-1.305016541	16_0001581	16	GO:0007411	axon guidance	no_label	1
OG0000113	Bides1	3.123046831	-0.982944315	1.155207532	2.478086119	13_0001351	13	GO:0007275	multicellular organism development	no_label	1
OG0000140	Bides1	-0.22031853	2.820264783	0.028184172	1.824135871	16_0001581	16	GO:0007411	axon guidance	no_label	1
OG0000143	Bides1	2.294655438	-0.199210512	-0.292224791	-0.290625253	19_0001951	19	GO:0055085	transmembrane transport	no_label	1
OG0000162	Bides1	0.466840855	0.741307701	1.699239338	-1.916425247	21_0002194	21	GO:0030727	germarium-derived female germ-line cyst formation	no_label	1
OG0000186	Bides1	-1.612674725	-0.979726095	-2.585774639	0.253108293	18_0001786	18	GO:0048149	behavioral response to ethanol	no_label	1
OG0000188	Bides1	-2.264182921	0.253229788	2.067893616	0.197060735	8_0000245	8	GO:0006357	regulation of transcription by RNA polymerase II	no_label	1
OG0000214	Bides1	2.457180702	-0.387207753	-0.115403001	-2.618113975	12_0001209	12	GO:0050830	defense response to Gram-positive bacterium	no_label	1
OG0000223	Bides1	-1.724848083	1.991501874	-1.258549232	2.040321133	17_0001639	17	GO:0007411	axon guidance	no_label	2
OG0000230	Bides1	-1.894927882	1.445020617	1.055275243	-2.358465208	17_0001639	17	GO:0045944	positive regulation of transcription by RNA polymerase II	no_label	1
OG0000278	Bides1	3.111084146	0.674833853	-1.301431601	2.083312685	6_0009935	6	GO:0007608	sensory perception of smell	no_label	1
OG0000350	Bides1	1.615720517	-0.192847188	-1.364195629	2.053266527	27_0002332	27	GO:0007268	chemical synaptic transmission	no_label	2
OG0000382	Bides1	2.635252656	1.22951348	-1.144907575	-0.438664493	2_0010330	2	GO:0055085	transmembrane transport	no_label	1
OG0000405	Bides1	-0.512545632	1.374959312	-0.996727829	0.988362254	11_0001046	11	GO:0007268	chemical synaptic transmission	no_label	1
OG0000430	Bides1	6.063911874	1.542087534	-1.420042318	2.340030584	10_0000620	10	GO:0055085	transmembrane transport	no_label	1
OG0000443	Bides1	-1.593421406	1.419988737	-0.30631928	2.040781027	17_0001639	17	GO:0007476	imaginal disc-derived wing morphogenesis	no_label	1
OG0000448	Bides1	5.060161779	-1.023309269	-2.170442479	-1.219460403	28_0003029	28			no_label	1
OG0000449	Bides1	-1.594717823	-0.302163182	-1.077765559	-2.162379684	23_0003736	23	GO:0006357	regulation of transcription by RNA polymerase II	no_label	1
OG0000459	Bides1	-1.753967623	2.279753771	2.196448015	1.134058924	17_0001639	17	GO:0016199	axon midline choice point recognition	no_label	1
OG0000560	Bides1	4.781008512	0.981048446	-0.554417716	2.493690667	10_0000620	10	GO:0019226	transmission of nerve impulse	no_label	1
OG0000564	Bides1	-0.462074925	-1.937187435	1.29433145	-1.261795001	26_0002118	26	GO:0006357	regulation of transcription by RNA polymerase II	no_label	1
OG0000591	Bides1	-0.6133923	2.715934501	-0.532998138	-0.666703866	16_0001581	16	GO:0016199	axon midline choice point recognition	no_label	2
OG0000593	Bides1	-2.27406147	1.036983534	0.83855427	0.233490149	17_0001639	17	GO:0045944	positive regulation of transcription by RNA polymerase II	no_label	1
OG0000595	Bides1	5.297951777	1.347730318	0.207516099	-2.38754881	5_0003058	5	GO:0034976	response to endoplasmic reticulum stress	no_label	1
OG0000621	Bides1	0.032678957	0.698116259	0.884412145	-2.541807678	23_0003736	23	GO:0016055	Wnt signaling pathway	no_label	1
OG0000654	Bides1	-0.438889556	0.651150584	0.99709494	-0.2511986	11_0001046	11	GO:0046662	regulation of oviposition	no_label	1
OG0000674	Bides1	9.819089315	0.883838074	-0.243227669	-2.568636718	28_0003029	28			no_label	1
OG0000690	Bides1	-0.695289417	0.828926887	2.136198669	1.932332931	11_0001046	11	GO:0031290	retinal ganglion cell axon guidance	no_label	1
OG0000697	Bides1	-1.947201757	1.16072387	2.577827837	0.422323008	17_0001639	17	GO:0042059	negative regulation of epidermal growth factor receptor signaling pathway	no_label	1
OG0000724	Bides1	-2.311375026	0.060351452	2.127872501	0.026342934	8_0000245	8	GO:0048749	compound eye development	no_label	1
OG0000731	Bides1	-2.100713898	1.375462177	0.748030513	-0.730401223	17_0001639	17	GO:0007112	male meiosis cytokinesis	no_label	1
OG0000744	Bides1	1.002279258	-0.878696488	0.234559618	-0.672836838	3_0012343	3	GO:0007507	heart development	no_label	1
OG0000749	Bides1	-2.678787623	1.075028512	-0.797756627	0.628359028	17_0001639	17	GO:0007411	axon guidance	no_label	1
OG0000758	Bides1	-2.433960139	0.568261687	-0.471960269	-0.708483466	29_0003239	29	GO:0006357	regulation of transcription by RNA polymerase II	no_label	1
OG0000822	Bides1	-2.478768698	1.556585786	-1.300186011	-0.092337284	17_0001639	17	GO:0007411	axon guidance	no_label	1
OG0000827	Bides1	-2.373205369	-0.556501836	2.233545107	-0.556767192	8_0000245	8	GO:0007411	axon guidance	no_label	1
OG0000846	Bides1	-1.635926555	-0.45522432	1.212955886	2.114147415	23_0003736	23	GO:0007411	axon guidance	no_label	1
OG0000852	Bides1	-1.189064728	-0.60033639	2.5078569	0.050417771	29_0003239	29	GO:0000045	autophagosome assembly	no_label	1
OG0000864	Bides1	-0.776163156	2.571543146	-0.084201869	-2.342494191	16_0001581	16	GO:0007411	axon guidance	no_label	1
OG0000882	Bides1	-0.60812678	-2.38054516	1.762950083	-1.872149752	26_0002118	26	GO:0045893	positive regulation of transcription, DNA-templated	no_label	1
OG0000888	Bides1	-0.82684615	0.201412136	2.434262605	0.971011758	14_0001443	14	GO:0046626	regulation of insulin receptor signaling pathway	no_label	1
OG0000900	Bides1	-0.380038618	-1.105889359	0.169508771	2.622609994	20_0001964	20	GO:0051568	histone H3-K4 methylation	no_label	1
OG0000918	Bides1	-0.922937613	-0.940442581	2.132423405	-0.036781651	12_0001209	12	GO:0032869	cellular response to insulin stimulus	no_label	1
OG0000928	Bides1	3.419000428	0.224729479	-1.387697381	-2.344040357	10_0000620	10	GO:0006936	muscle contraction	no_label	1
OG0000991	Bides1	4.159246949	-0.115416746	-0.233491838	2.644761016	7_0000244	7	GO:0016042	lipid catabolic process	no_label	1
OG0001003	Bides1	-2.396145787	0.762547304	2.26885584	-0.467534016	9_0000401	9	GO:0016199	axon midline choice point recognition	no_label	1
OG0001016	Bides1	-0.277951653	2.799971361	0.907445509	2.53159762	16_0001581	16	GO:0007411	axon guidance	no_label	1
OG0001060	Bides1	-0.563128889	-1.030753455	-1.530921865	2.047168346	9_0000401	9	GO:0007444	imaginal disc development	no_label	1
OG0001067	Bides1	3.733310865	-0.42879946	0.44969196	-1.020823468	7_0000244	7	GO:0006468	protein phosphorylation	no_label	1
OG0001071	Bides1	-0.273453335	-2.675148609	-2.135566915	-0.231201554	26_0002118	26	GO:0006357	regulation of transcription by RNA polymerase II	no_label	1
OG0001099	Bides1	11.09488604	3.094497482	-0.729678536	2.48999175	1_0007919	1			no_label	1
OG0001131	Bides1	-0.247286738	1.010824336	2.320965927	1.326008296	11_0001046	11	GO:0006357	regulation of transcription by RNA polymerase II	no_label	1
OG0001148	Bides1	-2.271066757	-0.264064963	-2.652266188	0.248175348	11_0001046	11	GO:0045747	positive regulation of Notch signaling pathway	no_label	1
OG0001170	Bides1	-2.150252885	1.589058877	0.372185853	-1.698576595	17_0001639	17	GO:0045944	positive regulation of transcription by RNA polymerase II	no_label	1
OG0001183	Bides1	-2.583542834	1.595733105	1.887764127	-0.459395664	17_0001639	17	GO:0045944	positive regulation of transcription by RNA polymerase II	no_label	1
OG0001210	Bides1	-2.096474961	-1.764147287	-0.252121814	-0.983212698	26_0002118	26	GO:0006357	regulation of transcription by RNA polymerase II	no_label	1
OG0001220	Bides1	-1.725352851	0.550891206	2.474489363	-0.405801059	8_0000245	8	GO:0007411	axon guidance	no_label	1
OG0001271	Bides1	-1.409937164	2.541098286	-1.914330289	1.071014516	16_0001581	16	GO:0016199	axon midline choice point recognition	no_label	1
OG0001301	Bides1	1.562929311	-2.375125849	-0.539051106	-1.850273131	15_0001579	15	GO:0000398	mRNA splicing, via spliceosome	no_label	1
OG0001334	Bides1	-2.274091756	-0.824804322	-2.744938396	-0.199646074	29_0003239	29	GO:0006357	regulation of transcription by RNA polymerase II	no_label	1
OG0001398	Bides1	3.862181614	1.090779505	-0.922729981	-2.361818482	25_0001424	25	GO:0046579	positive regulation of Ras protein signal transduction	no_label	1
OG0001487	Bides1	-1.45382965	-1.746093147	-2.029201771	1.126964545	20_0001964	20	GO:0006357	regulation of transcription by RNA polymerase II	no_label	1
OG0001500	Bides1	-1.70994732	-1.223653194	1.641615751	0.272863423	4_0002690	4	GO:0030717	oocyte karyosome formation	no_label	1
OG0001516	Bides1	-1.990290675	-1.459704262	-2.636678218	0.386532908	11_0001046	11	GO:0006470	protein dephosphorylation	no_label	1
OG0001567	Bides1	-1.657183431	0.323386328	-2.432056161	0.216553516	11_0001046	11	GO:0007268	chemical synaptic transmission	no_label	1
OG0001611	Bides1	2.101760105	-1.686527473	-0.676498794	-2.322595929	13_0001351	13	GO:0006629	lipid metabolic process	no_label	1
OG0001708	Bides1	-1.920470797	0.9821384	2.209590121	-1.410578441	17_0001639	17	GO:0048675	axon extension	no_label	1
OG0001750	Bides1	0.762491369	-0.593704497	-2.318538188	0.120082269	12_0001209	12	GO:0006090	pyruvate metabolic process	no_label	1
OG0001755	Bides1	3.23858185	-0.434347184	-1.306410683	1.285064151	19_0001951	19	GO:0006906	vesicle fusion	no_label	1
OG0001773	Bides1	-2.156660933	-0.585141386	1.359656539	-3.000523412	29_0003239	29	GO:0006355	regulation of transcription, DNA-templated	no_label	1
OG0001800	Bides1	-1.965567194	0.480664074	-0.121613969	-1.95982044	8_0000245	8	GO:0045944	positive regulation of transcription by RNA polymerase II	no_label	1
OG0001815	Bides1	-2.473292951	1.601640188	2.173392776	0.716960712	8_0000245	8	GO:0045944	positive regulation of transcription by RNA polymerase II	no_label	1
OG0001876	Bides1	-0.42359997	-1.74598966	-0.000780615	-0.057196875	20_0001964	20	GO:0006357	regulation of transcription by RNA polymerase II	no_label	1
OG0001890	Bides1	-2.61117124	1.581773594	2.179834584	1.802271709	17_0001639	17	GO:0007411	axon guidance	no_label	1
OG0001894	Bides1	0.696807262	-0.214088288	0.814306498	1.857118413	23_0003736	23	GO:0007476	imaginal disc-derived wing morphogenesis	no_label	1
OG0001978	Bides1	-2.353728202	0.384496586	-1.249246741	1.238560013	17_0001639	17	GO:0000122	negative regulation of transcription by RNA polymerase II	no_label	1
OG0001981	Bides1	-2.834066143	-0.348556073	2.883311166	0.30428231	8_0000245	8	GO:0048813	dendrite morphogenesis	no_label	1
OG0002048	Bides1	-1.652442311	-1.544621134	-2.374590609	-0.220502722	18_0001786	18	GO:0010629	negative regulation of gene expression	no_label	1
OG0002080	Bides1	-0.133416945	-0.333337249	-0.064185152	2.652674874	21_0002194	21	GO:0006886	intracellular protein transport	no_label	1
OG0002092	Bides1	-0.551450482	-0.693190061	2.59574254	0.245744852	27_0002332	27	GO:0016567	protein ubiquitination	no_label	1
OG0002138	Bides1	-0.673576822	-0.04024612	0.181850824	0.201096056	11_0001046	11	GO:0030707	ovarian follicle cell development	no_label	1
OG0002240	Bides1	1.470031414	-1.657486158	-1.497117741	1.599692702	12_0001209	12	GO:0016310	phosphorylation	no_label	1
OG0002421	Bides1	-1.975821484	-0.570536824	2.491093734	-0.189856583	4_0002690	4	GO:0045451	pole plasm oskar mRNA localization	no_label	1
OG0002448	Bides1	2.672600995	-0.209198298	-1.163297611	-2.072566511	18_0001786	18	GO:0055085	transmembrane transport	no_label	1
OG0002505	Bides1	-1.72062749	2.034952947	-0.176112211	-0.237242791	17_0001639	17	GO:0007411	axon guidance	no_label	1
OG0002681	Bides1	0.335829727	-1.664659244	1.35088349	1.121410185	30_0006937	30	GO:0006357	regulation of transcription by RNA polymerase II	no_label	1
OG0002692	Bides1	-0.178712449	-2.579412903	-1.476432584	-0.075110577	15_0001579	15	GO:0006357	regulation of transcription by RNA polymerase II	no_label	1
OG0002779	Bides1	-2.698025053	0.425043069	2.039182589	-1.445448267	29_0003239	29	GO:0000122	negative regulation of transcription by RNA polymerase II	no_label	1
OG0002824	Bides1	-1.126747256	-0.386111058	-0.200817001	1.942267305	23_0003736	23	GO:0007476	imaginal disc-derived wing morphogenesis	no_label	1
OG0003012	Bides1	1.823559093	-1.666693776	-0.702699965	1.442244713	18_0001786	18	GO:0006396	RNA processing	no_label	1
OG0003058	Bides1	6.561221908	1.8657073	0.160086991	2.217470613	5_0003058	5	GO:0050877	nervous system process	nervous system process	1
OG0003171	Bides1	-2.186891255	1.494229669	0.170914093	-1.816045583	17_0001639	17	GO:0007411	axon guidance	no_label	1
OG0004468	Bides1	2.982677205	-1.167954045	-1.285298479	-2.077817741	12_0001209	12	GO:0005975	carbohydrate metabolic process	no_label	1
OG0004892	Bides1	1.505377958	-2.692399537	0.480064077	-2.691243134	15_0001579	15	GO:0006412	translation	no_label	1
OG0004918	Bides1	-0.414723063	-2.111091538	-2.135754221	0.069554467	20_0001964	20	GO:0006357	regulation of transcription by RNA polymerase II	no_label	1
OG0007089	Bides1	-0.841542857	-0.841367192	2.376414667	0.799903645	26_0002118	26	GO:0006357	regulation of transcription by RNA polymerase II	no_label	1
OG0007329	Bides1	5.235478057	0.219590623	-0.504806994	-2.535473078	24_0001085	24	GO:0006508	proteolysis	no_label	3
OG0007591	Bides1	-2.422864566	-0.000251972	-2.441598822	-1.490525337	29_0003239	29	GO:0045944	positive regulation of transcription by RNA polymerase II	no_label	1
OG0008498	Bides1	0.340628578	-1.336945492	-1.34816084	0.51468824	24_0001085	24	GO:0008286	insulin receptor signaling pathway	no_label	1
OG0008612	Bides1	-1.806558799	1.114860057	1.052310571	2.296004911	11_0001046	11	GO:0007411	axon guidance	no_label	1
OG0008621	Bides1	0.167574341	-1.431273283	-0.049951258	0.612436948	13_0001351	13	GO:0016192	vesicle-mediated transport	no_label	1
OG0009138	Bides1	-1.345804698	0.605569227	0.101020677	2.590305787	11_0001046	11	GO:0007169	transmembrane receptor protein tyrosine kinase signaling pathway	no_label	1
OG0009477	Bides1	1.999954847	-1.572752758	-1.640365544	1.844171221	30_0006937	30	GO:0006355	regulation of transcription, DNA-templated	no_label	1
OG0009935	Bides1	5.524786212	1.262247179	-0.590623437	1.499337724	6_0009935	6	GO:0007608	sensory perception of smell	sensory perception of smell	1
OG0000025	Bides2	0.515035084	0.135493611	1.589840014	1.938289957	23_0003736	23	GO:0006357	regulation of transcription by RNA polymerase II	no_label	9
OG0000035	Bides2	-2.910607646	1.160495553	1.505224885	1.405115946	8_0000245	8	GO:0007411	axon guidance	no_label	1
OG0000037	Bides2	-1.451838491	2.069891642	1.451116113	-1.366497701	16_0001581	16	GO:0006357	regulation of transcription by RNA polymerase II	no_label	1
OG0000059	Bides2	-1.381615228	-0.696704869	0.408289837	-0.115702759	9_0000401	9	GO:0007015	actin filament organization	no_label	3
OG0000065	Bides2	-2.930548023	0.723925767	-1.186033199	1.858757691	17_0001639	17	GO:0007411	axon guidance	no_label	6
OG0000086	Bides2	3.462777403	1.141013286	-0.872240638	2.619433113	23_0003736	23	GO:0044719	regulation of imaginal disc-derived wing size	no_label	1
OG0000088	Bides2	6.425714504	2.057745886	-0.1848053	-2.00931212	2_0010330	2	GO:0055085	transmembrane transport	no_label	1
OG0000089	Bides2	-1.696057094	0.940620755	1.782897276	-1.257528341	17_0001639	17	GO:0060271	cilium assembly	no_label	2
OG0000095	Bides2	0.546095424	1.24694007	1.18747061	1.257867121	14_0001443	14	GO:0030071	regulation of mitotic metaphase/anaphase transition	no_label	2
OG0000100	Bides2	-1.801909825	1.92616342	0.444000001	-2.521489934	17_0001639	17	GO:0048813	dendrite morphogenesis	no_label	2
OG0000109	Bides2	-2.352232154	1.628488428	1.51387993	1.953487939	17_0001639	17	GO:0006357	regulation of transcription by RNA polymerase II	no_label	5
OG0000117	Bides2	3.64817688	-0.953004782	-1.448744339	2.031685433	24_0001085	24	GO:0016311	dephosphorylation	no_label	2
OG0000129	Bides2	-1.761477008	2.227908883	-2.16650337	1.606859685	17_0001639	17	GO:0007411	axon guidance	no_label	2
OG0000165	Bides2	-0.476283608	0.487699995	1.517513054	1.54315607	11_0001046	11	GO:0007411	axon guidance	no_label	4
OG0000167	Bides2	-2.547426789	1.577036504	-0.603125316	0.912752329	17_0001639	17	GO:0007411	axon guidance	no_label	1
OG0000171	Bides2	2.339147327	-1.349314161	-0.657473113	0.478523642	24_0001085	24	GO:0051726	regulation of cell cycle	no_label	1
OG0000173	Bides2	-1.812808752	2.21782531	1.448986588	-2.100895794	17_0001639	17	GO:0007411	axon guidance	no_label	1
OG0000203	Bides2	-2.156744421	0.898993657	-0.606737372	-1.717977926	8_0000245	8	GO:0071678	olfactory bulb axon guidance	no_label	1
OG0000210	Bides2	-2.404737662	1.164553585	0.485298724	1.985994747	17_0001639	17	GO:0006886	intracellular protein transport	no_label	2
OG0000213	Bides2	-2.374360053	1.221761393	0.518521241	-2.469250358	17_0001639	17	GO:0006357	regulation of transcription by RNA polymerase II	no_label	2
OG0000241	Bides2	0.891244604	-0.076882095	-2.417467156	-0.516642513	27_0002332	27	GO:0055088	lipid homeostasis	no_label	1
OG0000243	Bides2	-1.89460478	1.411601646	-0.171056182	-2.039879186	17_0001639	17	GO:0006357	regulation of transcription by RNA polymerase II	no_label	1
OG0000244	Bides2	2.887418546	-0.951508746	-0.650670689	-1.617060837	7_0000244	7	GO:0006915	apoptotic process	apoptotic process	2
OG0000245	Bides2	-3.069496126	0.5710618	2.052844235	-0.18689995	8_0000245	8	GO:0007411	axon guidance	axon guidance	2
OG0000277	Bides2	-2.328861652	1.090010309	2.838545435	-0.129200243	11_0001046	11	GO:0007411	axon guidance	no_label	1
OG0000293	Bides2	-1.04563534	-1.543481639	1.721506435	1.068048583	26_0002118	26	GO:0006355	regulation of transcription, DNA-templated	no_label	2
OG0000303	Bides2	-1.927888277	1.220338901	1.609036639	2.343712494	8_0000245	8	GO:0007411	axon guidance	no_label	3
OG0000307	Bides2	-1.743015514	0.086214878	2.11687617	0.299401896	21_0002194	21	GO:0007391	dorsal closure	no_label	3
OG0000318	Bides2	-0.903351602	0.066827372	-2.463741852	-0.061104788	21_0002194	21	GO:0007268	chemical synaptic transmission	no_label	3
OG0000335	Bides2	-1.571611809	0.797623882	2.272415984	1.543894328	8_0000245	8	GO:0006357	regulation of transcription by RNA polymerase II	no_label	1
OG0000340	Bides2	-1.574985988	0.697065019	0.035678182	0.925728507	8_0000245	8	GO:0045944	positive regulation of transcription by RNA polymerase II	no_label	1
OG0000357	Bides2	5.896166562	1.622254692	0.662968632	-2.357081882	5_0003058	5	GO:0050877	nervous system process	no_label	2
OG0000389	Bides2	-1.563889458	1.583677812	1.503879574	-1.440626009	17_0001639	17	GO:0006357	regulation of transcription by RNA polymerase II	no_label	1
OG0000390	Bides2	-2.187400617	-0.400450713	-0.582873322	-0.925231858	29_0003239	29	GO:0045944	positive regulation of transcription by RNA polymerase II	no_label	1
OG0000396	Bides2	-1.48455049	-1.424092421	-2.580146834	0.283784031	18_0001786	18	GO:0006412	translation	no_label	1
OG0000401	Bides2	-2.449867277	-0.97435257	1.404809507	1.35441611	9_0000401	9	GO:0007411	axon guidance	axon guidance	1
OG0000402	Bides2	-1.995005856	1.042630546	0.119220342	1.154343317	11_0001046	11	GO:0007476	imaginal disc-derived wing morphogenesis	no_label	2
OG0000407	Bides2	-2.028397118	-1.434655386	2.362191901	-0.07802155	4_0002690	4	GO:0000245	spliceosomal complex assembly	no_label	1
OG0000415	Bides2	0.323061565	-0.065492618	-0.438841261	-1.711733629	21_0002194	21	GO:0050829	defense response to Gram-negative bacterium	no_label	2
OG0000417	Bides2	0.351604737	0.331797679	2.129000854	-0.532967592	18_0001786	18	GO:0000398	mRNA splicing, via spliceosome	no_label	1
OG0000434	Bides2	-2.005082397	-0.419241782	-1.068726179	1.666099547	18_0001786	18	GO:0006412	translation	no_label	1
OG0000436	Bides2	-1.219078941	0.031719849	2.031444142	-0.051426904	14_0001443	14	GO:0000724	double-strand break repair via homologous recombination	no_label	1
OG0000437	Bides2	-0.473014173	0.526894636	1.46637956	0.202026341	9_0000401	9	GO:0045746	negative regulation of Notch signaling pathway	no_label	1
OG0000440	Bides2	-1.908907023	-0.615691264	-2.514062687	0.21402979	9_0000401	9	GO:0007411	axon guidance	no_label	4
OG0000464	Bides2	-2.361589575	-0.372187632	2.831476383	-0.439871424	8_0000245	8	GO:0048749	compound eye development	no_label	2
OG0000466	Bides2	-1.975321941	1.39555238	1.447085383	1.483969855	17_0001639	17	GO:0045944	positive regulation of transcription by RNA polymerase II	no_label	2
OG0000467	Bides2	4.652098202	-0.522983808	-0.890478864	0.981760481	13_0001351	13	GO:0006629	lipid metabolic process	no_label	1
OG0000480	Bides2	-1.171527773	0.425468822	2.776731347	-0.807000842	3_0012343	3	GO:0007411	axon guidance	no_label	2
OG0000481	Bides2	-2.411584889	1.455349199	-0.205060755	2.614793535	8_0000245	8	GO:0007411	axon guidance	no_label	1
OG0000486	Bides2	1.037953408	-1.431693552	2.023047418	-1.369072448	23_0003736	23	GO:0030097	hemopoiesis	no_label	4
OG0000492	Bides2	-0.131969792	-1.668640332	-1.877871809	0.375972029	13_0001351	13	GO:0006412	translation	no_label	2
OG0000510	Bides2	-2.532159729	-0.471160231	2.512421209	-0.039564325	18_0001786	18	GO:0006886	intracellular protein transport	no_label	1
OG0000516	Bides2	-1.806348087	-0.238563217	-1.947536143	1.645981637	9_0000401	9	GO:0048749	compound eye development	no_label	2
OG0000520	Bides2	-2.203878559	-0.465531207	1.940500749	-1.42274381	9_0000401	9	GO:0007411	axon guidance	no_label	2
OG0000528	Bides2	-2.197573692	1.348798009	2.000076985	-0.410272421	17_0001639	17	GO:0007411	axon guidance	no_label	1
OG0000551	Bides2	-2.604094982	0.45025462	0.099933057	2.289350915	8_0000245	8	GO:0008045	motor neuron axon guidance	no_label	1
OG0000566	Bides2	-1.979900334	1.277335152	1.114607831	-0.963738579	17_0001639	17	GO:0048813	dendrite morphogenesis	no_label	1
OG0000575	Bides2	-1.337634728	-2.000719612	-2.652334578	-0.12956244	9_0000401	9	GO:0006355	regulation of transcription, DNA-templated	no_label	1
OG0000578	Bides2	-0.804129099	1.016195925	2.251814527	-0.340185346	11_0001046	11	GO:0007411	axon guidance	no_label	1
OG0000620	Bides2	5.757931315	1.284904503	0.082048915	3.338175962	10_0000620	10	GO:0055085	transmembrane transport	transmembrane transport	1
OG0000623	Bides2	-2.920656914	0.072820392	-0.489007236	2.389472482	29_0003239	29	GO:0045944	positive regulation of transcription by RNA polymerase II	no_label	1
OG0000632	Bides2	-1.931461603	0.787965087	-0.911409999	0.871026965	11_0001046	11	GO:0007411	axon guidance	no_label	1
OG0000633	Bides2	0.049201743	0.25605695	1.87900216	0.043865321	21_0002194	21	GO:0007298	border follicle cell migration	no_label	1
OG0000640	Bides2	-1.361900745	1.718123859	-1.522397289	-0.685437655	17_0001639	17	GO:0007411	axon guidance	no_label	2
OG0000643	Bides2	0.318580722	-1.802983577	-1.977800819	1.915654257	26_0002118	26	GO:0006355	regulation of transcription, DNA-templated	no_label	1
OG0000658	Bides2	-1.656106983	0.215345254	-1.775539429	-1.657221185	29_0003239	29	GO:0043066	negative regulation of apoptotic process	no_label	2
OG0000662	Bides2	-1.773597416	2.135031064	-2.099538089	1.598147402	17_0001639	17	GO:0007411	axon guidance	no_label	1
OG0000667	Bides2	-1.41633982	0.575302592	-0.321229031	-2.38668303	11_0001046	11	GO:0000413	protein peptidyl-prolyl isomerization	no_label	1
OG0000685	Bides2	2.18736127	-0.243292581	1.031156966	0.729502092	3_0012343	3	GO:0030036	actin cytoskeleton organization	no_label	1
OG0000688	Bides2	-1.904104135	1.91489429	1.134820711	-2.429332202	17_0001639	17	GO:0000122	negative regulation of transcription by RNA polymerase II	no_label	1
OG0000692	Bides2	-0.443235906	-1.344727637	-2.48172215	-0.280776091	23_0003736	23	GO:0006355	regulation of transcription, DNA-templated	no_label	1
OG0000710	Bides2	-1.034232004	-1.014228754	-2.787950529	1.162873976	4_0002690	4	GO:0042078	germ-line stem cell division	no_label	1
OG0000728	Bides2	-2.434499941	0.645456428	2.628741469	-0.157258048	17_0001639	17	GO:0048167	regulation of synaptic plasticity	no_label	1
OG0000753	Bides2	-2.358667849	2.054746246	0.98447619	-2.23009067	17_0001639	17	GO:0007411	axon guidance	no_label	1
OG0000757	Bides2	-1.695239584	1.319391766	0.324788946	-2.24710354	17_0001639	17	GO:0016199	axon midline choice point recognition	no_label	1
OG0000763	Bides2	-2.189007128	-1.116316582	-2.738755832	0.53715391	29_0003239	29	GO:0051568	histone H3-K4 methylation	no_label	2
OG0000774	Bides2	1.355233269	-0.676806329	1.086375517	1.541209018	24_0001085	24	GO:0002225	positive regulation of antimicrobial peptide production	no_label	1
OG0000784	Bides2	3.422616427	-0.545064396	-1.516204997	1.782647535	12_0001209	12	GO:0005975	carbohydrate metabolic process	no_label	2
OG0000799	Bides2	-0.826857728	0.79774619	0.783346084	0.551257655	11_0001046	11	GO:0007411	axon guidance	no_label	1
OG0000802	Bides2	-1.218862585	-0.35722403	-1.574923673	1.276764673	8_0000245	8	GO:0033674	positive regulation of kinase activity	no_label	2
OG0000816	Bides2	-0.850201142	1.572364171	1.824910455	-1.248779411	17_0001639	17	GO:0016081	synaptic vesicle docking	no_label	1
OG0000821	Bides2	-1.385493316	2.071182073	1.199214711	-2.234680109	17_0001639	17	GO:0045944	positive regulation of transcription by RNA polymerase II	no_label	1
OG0000823	Bides2	0.432153546	-0.414595769	0.204517632	-1.531970489	3_0012343	3	GO:0030261	chromosome condensation	no_label	2
OG0000826	Bides2	10.83176915	1.97276281	-0.019889087	2.652648244	28_0003029	28			no_label	2
OG0000842	Bides2	-2.790218873	0.268546823	0.16483098	-2.573714912	8_0000245	8	GO:0006357	regulation of transcription by RNA polymerase II	no_label	1
OG0000845	Bides2	-2.046742754	-0.227652151	-1.266366823	-1.869147687	8_0000245	8	GO:0000122	negative regulation of transcription by RNA polymerase II	no_label	3
OG0000862	Bides2	-0.596225205	0.464918015	0.039892996	1.250619726	21_0002194	21	GO:0008286	insulin receptor signaling pathway	no_label	1
OG0000866	Bides2	-2.470247614	1.290828998	0.201658345	2.618412434	17_0001639	17	GO:0045944	positive regulation of transcription by RNA polymerase II	no_label	1
OG0000870	Bides2	0.797371606	-1.236559162	-1.710855432	-1.549713802	20_0001964	20	GO:0010468	regulation of gene expression	no_label	1
OG0000873	Bides2	-2.508862321	1.174729903	-0.077950414	2.636515443	8_0000245	8	GO:0007411	axon guidance	no_label	1
OG0000886	Bides2	-2.327007134	0.854133635	-0.33006529	0.006638658	17_0001639	17	GO:0042059	negative regulation of epidermal growth factor receptor signaling pathway	no_label	1
OG0000894	Bides2	-2.511048479	0.301173177	2.026184936	1.485675219	8_0000245	8	GO:0006357	regulation of transcription by RNA polymerase II	no_label	1
OG0000909	Bides2	-2.423215646	-0.115216604	2.990387134	-0.493854354	8_0000245	8	GO:0006357	regulation of transcription by RNA polymerase II	no_label	1
OG0000921	Bides2	-2.144706239	-0.071052884	2.745525175	0.066332492	4_0002690	4	GO:0045944	positive regulation of transcription by RNA polymerase II	no_label	1
OG0000942	Bides2	0.896851485	-0.739628684	0.664445245	-2.616923153	27_0002332	27	GO:0007268	chemical synaptic transmission	no_label	1
OG0000979	Bides2	-0.080713046	-0.779759252	1.362687247	-1.412917653	12_0001209	12	GO:0006182	cGMP biosynthetic process	no_label	1
OG0001005	Bides2	-1.797228587	-0.86387964	0.348035603	0.035371901	29_0003239	29	GO:0006357	regulation of transcription by RNA polymerase II	no_label	1
OG0001042	Bides2	10.01768163	1.13946086	-1.003286426	2.395170828	28_0003029	28			no_label	1
OG0001046	Bides2	-2.275061373	0.237988912	-2.609404766	-0.418332227	11_0001046	11	GO:0050770	regulation of axonogenesis	regulation of axonogenesis	1
OG0001048	Bides2	-1.649000922	1.852628655	0.228692613	-2.320415269	17_0001639	17	GO:0006355	regulation of transcription, DNA-templated	no_label	3
OG0001049	Bides2	1.620157678	0.596984244	1.414852293	-1.539709645	10_0000620	10	GO:0001700	embryonic development via the syncytial blastoderm	no_label	1
OG0001083	Bides2	-0.618531368	0.656336786	1.492862457	-0.204733038	14_0001443	14	GO:0007476	imaginal disc-derived wing morphogenesis	no_label	1
OG0001088	Bides2	-2.054330051	1.695170237	0.045224799	-2.11380129	17_0001639	17	GO:0045944	positive regulation of transcription by RNA polymerase II	no_label	1
OG0001114	Bides2	-0.777306208	-2.416777457	-0.823347974	-1.686722	15_0001579	15	GO:0006352	DNA-templated transcription, initiation	no_label	1
OG0001125	Bides2	4.368469264	0.723961813	-0.709405359	-1.769282606	6_0009935	6	GO:0050830	defense response to Gram-positive bacterium	no_label	1
OG0001147	Bides2	-1.657111809	1.934468034	0.67673605	-1.886894982	17_0001639	17	GO:0007411	axon guidance	no_label	1
OG0001164	Bides2	1.274460773	-0.260373002	0.23127133	-0.320052489	23_0003736	23	GO:0008340	determination of adult lifespan	no_label	1
OG0001185	Bides2	-0.624406537	-0.140059469	2.616689085	0.266178694	14_0001443	14	GO:0007317	regulation of pole plasm oskar mRNA localization	no_label	2
OG0001189	Bides2	0.352788261	-0.136540105	1.365176881	-0.933331252	27_0002332	27	GO:0006906	vesicle fusion	no_label	1
OG0001201	Bides2	-1.969148045	1.700644447	0.216279123	-1.641477977	17_0001639	17	GO:0007411	axon guidance	no_label	1
OG0001209	Bides2	1.700605566	-1.664930192	1.843125557	1.509260686	12_0001209	12	GO:0009987	cellular process	cellular process	1
OG0001215	Bides2	-2.14716944	1.385176628	2.197181637	-1.540127342	17_0001639	17	GO:0045944	positive regulation of transcription by RNA polymerase II	no_label	1
OG0001256	Bides2	-1.459037874	1.384202604	2.169734144	-1.529948683	17_0001639	17	GO:0006357	regulation of transcription by RNA polymerase II	no_label	1
OG0001258	Bides2	1.79870597	-1.594275479	-1.335270214	0.581881445	20_0001964	20	GO:0042742	defense response to bacterium	no_label	1
OG0001261	Bides2	-1.566005229	1.950716323	0.694640416	2.15065301	17_0001639	17	GO:0048675	axon extension	no_label	2
OG0001263	Bides2	-2.643673467	-0.818283254	-0.131627426	-2.561362255	9_0000401	9	GO:0045944	positive regulation of transcription by RNA polymerase II	no_label	1
OG0001264	Bides2	-1.371485393	0.552448979	2.240235896	-0.001425583	21_0002194	21	GO:0030036	actin cytoskeleton organization	no_label	2
OG0001286	Bides2	-2.214984543	0.977727189	0.841690415	-2.371443585	17_0001639	17	GO:0007476	imaginal disc-derived wing morphogenesis	no_label	1
OG0001308	Bides2	1.988536171	1.056171594	1.097809237	1.024925923	25_0001424	25	GO:0007480	imaginal disc-derived leg morphogenesis	no_label	1
OG0001324	Bides2	-0.048638272	2.823766459	1.002628069	0.534979204	16_0001581	16	GO:0007411	axon guidance	no_label	1
OG0001351	Bides2	2.006787764	-1.908882656	-1.285210927	-2.150541698	13_0001351	13	GO:0006629	lipid metabolic process	lipid metabolic process	1
OG0001352	Bides2	-1.99758251	1.534007187	1.458369548	1.561490577	17_0001639	17	GO:0045944	positive regulation of transcription by RNA polymerase II	no_label	1
OG0001364	Bides2	-2.12968619	0.779392134	-0.29509268	2.499248401	17_0001639	17	GO:0006357	regulation of transcription by RNA polymerase II	no_label	1
OG0001371	Bides2	1.285438487	-1.986999632	-1.571796161	-1.977408985	24_0001085	24	GO:0000184	nuclear-transcribed mRNA catabolic process, nonsense-mediated decay	no_label	1
OG0001372	Bides2	2.984225311	-0.408166327	-1.584621492	-1.793223553	27_0002332	27	GO:0016192	vesicle-mediated transport	no_label	1
OG0001402	Bides2	1.83408648	-1.20579277	-0.086065132	2.852468694	24_0001085	24	GO:0007165	signal transduction	no_label	1
OG0001409	Bides2	-1.661045175	-1.638602391	-0.544231135	-0.006582011	26_0002118	26	GO:0045944	positive regulation of transcription by RNA polymerase II	no_label	1
OG0001415	Bides2	0.239345673	0.147649008	1.975396033	0.992073933	9_0000401	9	GO:0007411	axon guidance	no_label	1
OG0001430	Bides2	-0.988650232	-1.278621596	2.832188383	-0.021244069	18_0001786	18	GO:0006357	regulation of transcription by RNA polymerase II	no_label	2
OG0001434	Bides2	-2.603933011	0.352090501	-0.043099029	0.974233219	8_0000245	8	GO:0045893	positive regulation of transcription, DNA-templated	no_label	1
OG0001443	Bides2	-0.872398547	0.168662646	0.026809923	-2.412935468	14_0001443	14	GO:0007476	imaginal disc-derived wing morphogenesis	imaginal disc-derived wing morphogenesis	1
OG0001449	Bides2	-1.718861301	-1.942465956	-0.868798393	-1.396747513	26_0002118	26	GO:0045944	positive regulation of transcription by RNA polymerase II	no_label	1
OG0001455	Bides2	-0.474166285	0.483524171	1.08699833	-0.461692367	14_0001443	14	GO:0050767	regulation of neurogenesis	no_label	1
OG0001457	Bides2	-1.96108224	-0.579352713	-2.672494481	-1.009343817	29_0003239	29	GO:0007131	reciprocal meiotic recombination	no_label	1
OG0001462	Bides2	3.293106465	-1.238981357	-1.214047264	-2.246314759	12_0001209	12	GO:0019676	ammonia assimilation cycle	no_label	1
OG0001471	Bides2	-0.096007817	-0.278176537	-1.137130383	-1.243531399	3_0012343	3	GO:0070507	regulation of microtubule cytoskeleton organization	no_label	1
OG0001496	Bides2	1.685452752	-0.506025018	-1.544280313	-0.396268448	19_0001951	19	GO:0000226	microtubule cytoskeleton organization	no_label	2
OG0001517	Bides2	2.110026236	-0.480186355	-0.375429291	0.077633244	27_0002332	27	GO:0042981	regulation of apoptotic process	no_label	3
OG0001518	Bides2	-2.045595083	0.212213378	0.025008993	-1.447132358	17_0001639	17	GO:0006357	regulation of transcription by RNA polymerase II	no_label	1
OG0001519	Bides2	-1.150213308	-0.406932175	-0.491490434	-1.732425753	19_0001951	19	GO:0006886	intracellular protein transport	no_label	1
OG0001520	Bides2	-0.807242279	0.247535204	2.565375813	0.985352317	11_0001046	11	GO:0048813	dendrite morphogenesis	no_label	1
OG0001522	Bides2	1.439451598	-1.153148419	-1.844105444	-0.747516936	19_0001951	19	GO:0006886	intracellular protein transport	no_label	1
OG0001526	Bides2	9.527474154	0.3160613	-0.543579996	-2.38479225	22_0002222	22			no_label	2
OG0001541	Bides2	1.684306551	-1.721934454	-0.855392611	-2.572342478	19_0001951	19	GO:0006886	intracellular protein transport	no_label	1
OG0001555	Bides2	-2.024932366	1.814054302	0.485687109	2.23331645	17_0001639	17	GO:0048675	axon extension	no_label	1
OG0001557	Bides2	-0.366939902	0.83155632	1.601302073	-2.11187829	11_0001046	11	GO:0043065	positive regulation of apoptotic process	no_label	1
OG0001558	Bides2	0.557508639	-2.194980383	-2.157459084	0.084604122	15_0001579	15	GO:0006352	DNA-templated transcription, initiation	no_label	1
OG0001579	Bides2	1.795379947	-2.504338797	1.707135518	-1.380857038	15_0001579	15	GO:0006366	transcription by RNA polymerase II	transcription by RNA polymerase II	1
OG0001581	Bides2	-0.402353271	2.773506718	1.361697832	2.215980929	16_0001581	16	GO:0007411	axon guidance	axon guidance	1
OG0001593	Bides2	-1.464198443	-1.865608546	-2.242898622	0.901026606	20_0001964	20	GO:0006357	regulation of transcription by RNA polymerase II	no_label	2
OG0001608	Bides2	0.657156372	-2.311504677	-1.7399073	-1.563528489	15_0001579	15	GO:0032481	positive regulation of type I interferon production	no_label	1
OG0001614	Bides2	-1.459167263	-0.548021537	-2.116149191	0.264590774	9_0000401	9	GO:0006468	protein phosphorylation	no_label	1
OG0001639	Bides2	-2.726843487	1.632080102	1.126686892	-1.5893887	17_0001639	17	GO:0045944	positive regulation of transcription by RNA polymerase II	positive regulation of transcription by RNA polymerase II	1
OG0001641	Bides2	-0.395649941	-1.21169587	-0.960800742	2.183307097	18_0001786	18	GO:0006357	regulation of transcription by RNA polymerase II	no_label	1
OG0001647	Bides2	-1.961380732	1.364604148	1.087098111	-0.070542314	17_0001639	17	GO:0055059	asymmetric neuroblast division	no_label	1
OG0001651	Bides2	-2.406213804	-1.113374392	-0.132821391	-1.049559892	29_0003239	29	GO:0007411	axon guidance	no_label	1
OG0001654	Bides2	2.384202384	-0.373429076	-0.126634846	2.944847686	3_0012343	3	GO:0030036	actin cytoskeleton organization	no_label	1
OG0001689	Bides2	1.5889854	0.169084422	1.514893721	1.64835972	23_0003736	23	GO:0000281	mitotic cytokinesis	no_label	2
OG0001702	Bides2	-1.828462027	-1.211513076	0.524630724	-1.539886205	18_0001786	18	GO:0006357	regulation of transcription by RNA polymerase II	no_label	1
OG0001703	Bides2	2.285072479	-2.421402917	-1.250470168	-2.309411611	15_0001579	15	GO:0000398	mRNA splicing, via spliceosome	no_label	1
OG0001723	Bides2	-0.748920447	-1.979715942	0.689843474	0.339101063	20_0001964	20	GO:0000398	mRNA splicing, via spliceosome	no_label	1
OG0001730	Bides2	-2.099761259	0.576824777	-0.117236219	-2.649146998	11_0001046	11	GO:0048813	dendrite morphogenesis	no_label	1
OG0001733	Bides2	0.376161835	0.19788098	1.784970814	-1.823254317	27_0002332	27	GO:0007029	endoplasmic reticulum organization	no_label	1
OG0001740	Bides2	-0.702541245	-1.227998697	-0.486115767	-0.713458561	18_0001786	18	GO:0010628	positive regulation of gene expression	no_label	2
OG0001742	Bides2	-2.435354986	0.920072289	2.002908613	-0.53729149	17_0001639	17	GO:0048813	dendrite morphogenesis	no_label	1
OG0001747	Bides2	-1.936495856	0.533718518	0.161807374	-2.606533479	11_0001046	11	GO:0060271	cilium assembly	no_label	1
OG0001752	Bides2	-0.179227146	-1.981210674	-1.165680449	-0.63691697	20_0001964	20	GO:0045893	positive regulation of transcription, DNA-templated	no_label	1
OG0001756	Bides2	-0.917309331	-0.139844734	-0.286543578	-1.951768005	23_0003736	23	GO:0050829	defense response to Gram-negative bacterium	no_label	1
OG0001762	Bides2	0.048346286	-1.613409757	-0.820401579	-1.801687462	13_0001351	13	GO:0007420	brain development	no_label	1
OG0001786	Bides2	-1.452082298	-1.612671668	2.251891418	-0.13728076	18_0001786	18	GO:0006886	intracellular protein transport	intracellular protein transport	1
OG0001787	Bides2	3.429637657	-0.772119055	0.470139884	1.861005819	7_0000244	7	GO:0008033	tRNA processing	no_label	1
OG0001812	Bides2	-0.979552546	-1.390725264	-2.360299812	-0.353058505	29_0003239	29	GO:0006099	tricarboxylic acid cycle	no_label	1
OG0001828	Bides2	-1.395312481	0.899797926	1.289022624	1.257672808	11_0001046	11	GO:0016199	axon midline choice point recognition	no_label	1
OG0001893	Bides2	4.003311256	-1.025212915	-2.067404755	-1.146685511	22_0002222	22	GO:0042752	regulation of circadian rhythm	no_label	1
OG0001904	Bides2	3.569103169	-0.50480647	-1.00439948	1.81841767	12_0001209	12	GO:0009987	cellular process	no_label	1
OG0001905	Bides2	0.413090264	-1.507218504	-1.896013014	-0.572132302	13_0001351	13	GO:0006486	protein glycosylation	no_label	2
OG0001908	Bides2	-1.810354339	0.358129368	1.761623339	0.187554759	8_0000245	8	GO:0045944	positive regulation of transcription by RNA polymerase II	no_label	1
OG0001919	Bides2	-1.000247632	-0.713326543	0.481372299	-2.253043682	29_0003239	29	GO:0006355	regulation of transcription, DNA-templated	no_label	1
OG0001924	Bides2	1.90648791	-1.787238823	-1.193348287	-2.312469019	30_0006937	30	GO:0006357	regulation of transcription by RNA polymerase II	no_label	1
OG0001928	Bides2	-2.289582826	0.671699589	0.75879555	-1.040203167	17_0001639	17	GO:0048813	dendrite morphogenesis	no_label	1
OG0001929	Bides2	-1.326866833	-0.569125525	-2.445918844	-0.055259897	18_0001786	18	GO:0006886	intracellular protein transport	no_label	1
OG0001936	Bides2	1.90785573	-0.130309135	0.687476171	-0.169060284	11_0001046	11	GO:0007015	actin filament organization	no_label	1
OG0001943	Bides2	-1.961184889	-1.609257117	-2.292684312	-0.226289081	26_0002118	26	GO:0045944	positive regulation of transcription by RNA polymerase II	no_label	1
OG0001951	Bides2	-0.30004117	-1.398437395	-2.417119185	-0.236734379	19_0001951	19	GO:0000724	double-strand break repair via homologous recombination	double-strand break repair via homologous recombination	1
OG0001952	Bides2	-2.090738697	-0.969064726	-2.242408549	-0.134448641	4_0002690	4	GO:0006412	translation	no_label	2
OG0001964	Bides2	-0.385890734	-2.199627058	0.120458636	2.561244132	20_0001964	20	GO:0006357	regulation of transcription by RNA polymerase II	regulation of transcription by RNA polymerase II	1
OG0001971	Bides2	-0.25917125	-1.896175597	0.171669771	0.587507524	18_0001786	18	GO:0006886	intracellular protein transport	no_label	2
OG0001982	Bides2	0.117481227	0.856622985	-0.267455241	-2.708958342	3_0012343	3	GO:0030036	actin cytoskeleton organization	no_label	2
OG0001984	Bides2	-0.170455793	-1.083441703	2.031859232	-1.810570619	24_0001085	24	GO:0006919	activation of cysteine-type endopeptidase activity involved in apoptotic process	no_label	1
OG0001997	Bides2	-0.500405124	-1.383579095	1.996404979	-0.657793572	20_0001964	20	GO:0006357	regulation of transcription by RNA polymerase II	no_label	1
OG0002014	Bides2	0.075187086	0.461501973	0.982323273	-2.428434413	3_0012343	3	GO:0007015	actin filament organization	no_label	1
OG0002021	Bides2	-0.386152952	0.55927759	0.953359398	2.257602753	17_0001639	17	GO:0042593	glucose homeostasis	no_label	1
OG0002032	Bides2	0.60892109	-0.85594606	-2.390275974	-0.010984715	18_0001786	18	GO:0006874	cellular calcium ion homeostasis	no_label	1
OG0002042	Bides2	-0.553403857	-1.770419638	0.693240679	0.000962748	20_0001964	20	GO:0006357	regulation of transcription by RNA polymerase II	no_label	1
OG0002047	Bides2	-0.121750089	0.54455886	-1.940327042	-0.226192444	9_0000401	9	GO:0050830	defense response to Gram-positive bacterium	no_label	1
OG0002051	Bides2	-2.045042049	0.026806733	2.117043401	0.538817697	11_0001046	11	GO:0048813	dendrite morphogenesis	no_label	1
OG0002061	Bides2	-0.804880922	-1.707233917	1.201293437	-1.183613103	18_0001786	18	GO:0000184	nuclear-transcribed mRNA catabolic process, nonsense-mediated decay	no_label	1
OG0002073	Bides2	-2.769469013	0.383604787	-0.892881443	2.035505246	8_0000245	8	GO:0045893	positive regulation of transcription, DNA-templated	no_label	1
OG0002075	Bides2	-2.105941848	1.465887779	0.545584886	1.449406584	17_0001639	17	GO:0006357	regulation of transcription by RNA polymerase II	no_label	1
OG0002076	Bides2	1.246478031	0.425499864	1.569481037	-1.703589962	21_0002194	21	GO:0016192	vesicle-mediated transport	no_label	1
OG0002082	Bides2	-2.788388649	0.750291719	1.596621954	-1.180950238	8_0000245	8	GO:0007411	axon guidance	no_label	1
OG0002087	Bides2	-2.150093475	-1.007344663	-2.301210926	-0.173212756	4_0002690	4	GO:0006357	regulation of transcription by RNA polymerase II	no_label	1
OG0002100	Bides2	2.547382359	-0.524686663	-1.730066812	-0.669466411	19_0001951	19	GO:0006334	nucleosome assembly	no_label	1
OG0002102	Bides2	-0.377243194	0.674751771	1.279607336	0.64727777	21_0002194	21	GO:0006468	protein phosphorylation	no_label	1
OG0002103	Bides2	-0.367121443	2.736573232	1.346744462	2.095045261	16_0001581	16	GO:0016199	axon midline choice point recognition	no_label	1
OG0002110	Bides2	-0.641180795	-1.694010316	2.478210244	-0.929274376	26_0002118	26	GO:0006357	regulation of transcription by RNA polymerase II	no_label	1
OG0002121	Bides2	0.045036572	2.827045702	1.521814944	0.201152264	16_0001581	16	GO:0045944	positive regulation of transcription by RNA polymerase II	no_label	1
OG0002147	Bides2	2.466557246	0.97102149	0.800396648	-1.129291752	21_0002194	21	GO:0007035	vacuolar acidification	no_label	1
OG0002160	Bides2	-0.777349569	0.187552833	0.257979634	1.279858823	23_0003736	23	GO:0006357	regulation of transcription by RNA polymerase II	no_label	1
OG0002193	Bides2	1.474772981	-2.131328626	-0.554964451	0.72908215	15_0001579	15	GO:0006352	DNA-templated transcription, initiation	no_label	1
OG0002194	Bides2	-1.75984527	0.145962187	2.26619729	-0.9640885	21_0002194	21	GO:0007619	courtship behavior	courtship behavior	1
OG0002195	Bides2	5.376660339	0.138822692	-0.97428916	-2.428191059	6_0009935	6	GO:0007605	sensory perception of sound	no_label	1
OG0002209	Bides2	8.910472894	0.238200467	0.25528676	0.039144956	22_0002222	22			no_label	1
OG0002212	Bides2	-2.574596506	1.056029702	1.895717078	1.686942848	8_0000245	8	GO:0007411	axon guidance	no_label	1
OG0002219	Bides2	0.78953085	-0.707160471	-0.32682211	0.181834228	12_0001209	12	GO:0007399	nervous system development	no_label	1
OG0002222	Bides2	9.526003778	0.164856616	-0.488538329	-0.901727021	22_0002222	22			unknown function	1
OG0002253	Bides2	5.048235722	0.566519911	1.067702236	-1.312526916	10_0000620	10			no_label	1
OG0002262	Bides2	-0.346359469	0.509023757	2.126701726	1.768582277	3_0012343	3	GO:0007298	border follicle cell migration	no_label	2
OG0002276	Bides2	-2.067053862	-1.163933595	1.163883356	0.052091506	19_0001951	19	GO:0006355	regulation of transcription, DNA-templated	no_label	1
OG0002309	Bides2	-2.102380365	-1.093086883	-2.803506865	0.73094914	18_0001786	18	GO:0007411	axon guidance	no_label	1
OG0002310	Bides2	-2.17143392	-0.575849824	-2.530648994	0.62957395	18_0001786	18	GO:0045944	positive regulation of transcription by RNA polymerase II	no_label	1
OG0002315	Bides2	-1.910779324	0.045120012	-0.503784787	-2.033832277	8_0000245	8	GO:0000398	mRNA splicing, via spliceosome	no_label	2
OG0002327	Bides2	-0.501570147	-1.744266492	-0.730210772	2.491754919	13_0001351	13	GO:0006508	proteolysis	no_label	1
OG0002341	Bides2	-2.381097215	1.59575428	1.988058325	-1.686110707	17_0001639	17	GO:0007411	axon guidance	no_label	1
OG0002392	Bides2	0.631337556	0.310883852	-2.29626832	-0.583577086	11_0001046	11	GO:0000226	microtubule cytoskeleton organization	no_label	1
OG0002398	Bides2	0.962480265	-2.35558708	0.368769055	-1.959742709	24_0001085	24	GO:0006470	protein dephosphorylation	no_label	1
OG0002402	Bides2	2.122910596	2.934383057	-0.281780423	1.471779384	16_0001581	16	GO:0007411	axon guidance	no_label	1
OG0002423	Bides2	-1.624681107	1.018572672	1.478615908	2.044738255	17_0001639	17	GO:0045451	pole plasm oskar mRNA localization	no_label	1
OG0002442	Bides2	5.464425658	0.647255051	0.684938925	-1.096582178	3_0012343	3	GO:0007605	sensory perception of sound	no_label	2
OG0002444	Bides2	-0.214166335	-0.463833792	-0.862393452	1.886619266	19_0001951	19	GO:0006886	intracellular protein transport	no_label	1
OG0002458	Bides2	-1.701918117	-0.770161922	-2.02358406	1.11283269	9_0000401	9	GO:0006357	regulation of transcription by RNA polymerase II	no_label	1
OG0002469	Bides2	0.949961002	-2.210718789	0.307964971	-2.319271583	18_0001786	18	GO:0000028	ribosomal small subunit assembly	no_label	1
OG0002484	Bides2	-2.157245283	0.880463366	0.785624393	1.510243585	17_0001639	17	GO:0006357	regulation of transcription by RNA polymerase II	no_label	1
OG0002487	Bides2	-0.945530166	0.045656136	1.40669537	1.963896487	29_0003239	29	GO:0006355	regulation of transcription, DNA-templated	no_label	1
OG0002509	Bides2	-2.425425728	0.505122247	0.773035373	-2.196736482	8_0000245	8	GO:0045944	positive regulation of transcription by RNA polymerase II	no_label	1
OG0002543	Bides2	2.140616463	-2.318877782	-1.658196378	-1.560179326	15_0001579	15	GO:0008033	tRNA processing	no_label	1
OG0002552	Bides2	0.084608731	-1.346623767	-0.941741621	-2.530339869	18_0001786	18	GO:0006364	rRNA processing	no_label	1
OG0002560	Bides2	-1.226258818	-1.15699316	-2.020638778	1.59763031	18_0001786	18	GO:0006355	regulation of transcription, DNA-templated	no_label	1
OG0002567	Bides2	-0.103718841	2.768976842	0.812342339	-2.390297317	16_0001581	16	GO:0007411	axon guidance	no_label	1
OG0002579	Bides2	-1.510518742	0.353355079	2.407530531	-0.541939258	9_0000401	9	GO:0007476	imaginal disc-derived wing morphogenesis	no_label	1
OG0002583	Bides2	0.165710926	-1.291788416	-0.427467933	2.332368982	24_0001085	24	GO:0006468	protein phosphorylation	no_label	1
OG0002591	Bides2	-2.578496913	1.530538653	1.207847485	0.807219648	17_0001639	17	GO:0007411	axon guidance	no_label	1
OG0002609	Bides2	-1.302435164	-0.626638558	-1.957878062	-1.067983335	4_0002690	4	GO:0045451	pole plasm oskar mRNA localization	no_label	1
OG0002625	Bides2	2.621451028	-0.130122314	1.391550721	-1.638776213	3_0012343	3	GO:0030036	actin cytoskeleton organization	no_label	1
OG0002637	Bides2	-1.995275276	1.244145682	-0.743666886	-1.458223804	17_0001639	17	GO:0016199	axon midline choice point recognition	no_label	1
OG0002665	Bides2	-1.7813795	0.330467815	-2.504527819	-1.654129397	11_0001046	11	GO:0007298	border follicle cell migration	no_label	1
OG0002691	Bides2	5.239632918	0.252666045	-0.060796676	1.227922345	24_0001085	24	GO:0006508	proteolysis	no_label	1
OG0002701	Bides2	0.220707092	-1.750732422	0.862404493	2.715678906	19_0001951	19	GO:0000398	mRNA splicing, via spliceosome	no_label	1
OG0002706	Bides2	1.914878774	-2.335462222	0.782406159	-1.737858555	15_0001579	15	GO:0000462	maturation of SSU-rRNA from tricistronic rRNA transcript (SSU-rRNA, 5.8S rRNA, LSU-rRNA)	no_label	1
OG0002719	Bides2	-0.875237917	-1.961948585	2.484118874	-0.193111831	20_0001964	20	GO:0006357	regulation of transcription by RNA polymerase II	no_label	1
OG0002739	Bides2	1.164698405	-0.636466168	-2.19051048	1.323707395	19_0001951	19	GO:0006783	heme biosynthetic process	no_label	1
OG0002752	Bides2	-0.563022474	-2.457864332	1.144250562	0.941238897	20_0001964	20	GO:0045893	positive regulation of transcription, DNA-templated	no_label	1
OG0002773	Bides2	0.609700435	-2.067037152	1.467805705	-2.237876986	24_0001085	24	GO:0006412	translation	no_label	1
OG0002799	Bides2	10.83176915	1.97276281	-0.058020874	-2.622779128	28_0003029	28			no_label	1
OG0002804	Bides2	2.509804223	0.751853413	0.179060587	1.040475715	25_0001424	25	GO:0090175	regulation of establishment of planar polarity	no_label	1
OG0002820	Bides2	-2.520135636	-0.814271783	-1.577468231	0.855501809	29_0003239	29	GO:0000724	double-strand break repair via homologous recombination	no_label	1
OG0002944	Bides2	-0.609688556	-2.022627535	-0.141468101	-0.981905988	24_0001085	24	GO:0006508	proteolysis	no_label	1
OG0002948	Bides2	1.536835057	-1.370836538	0.408547345	-0.187776694	12_0001209	12	GO:0046949	fatty-acyl-CoA biosynthetic process	no_label	1
OG0003009	Bides2	1.233659086	-1.464005879	1.224058787	2.534667005	12_0001209	12	GO:0042136	neurotransmitter biosynthetic process	no_label	1
OG0003039	Bides2	-2.423515864	1.689165197	0.982544664	0.682054902	17_0001639	17	GO:0007411	axon guidance	no_label	1
OG0003042	Bides2	-1.584032491	-0.766331824	2.297418091	0.23316752	4_0002690	4	GO:0045451	pole plasm oskar mRNA localization	no_label	1
OG0003048	Bides2	-0.498054753	-1.051412776	2.683553861	-0.506113669	30_0006937	30	GO:0048813	dendrite morphogenesis	no_label	1
OG0003071	Bides2	2.48498814	-0.530714445	-0.981008785	2.477956159	27_0002332	27	GO:0033363	secretory granule organization	no_label	1
OG0003147	Bides2	-2.856784285	0.051481646	-2.015363482	0.644182055	8_0000245	8	GO:0006357	regulation of transcription by RNA polymerase II	no_label	1
OG0003169	Bides2	-1.967754168	1.605843977	0.215442814	1.638910803	17_0001639	17	GO:0045893	positive regulation of transcription, DNA-templated	no_label	1
OG0003199	Bides2	-1.456762562	0.39731585	-1.139971154	-0.242159883	18_0001786	18	GO:0006355	regulation of transcription, DNA-templated	no_label	1
OG0003273	Bides2	0.435740446	-1.399664566	-1.065791991	-2.071746343	13_0001351	13	GO:0003383	apical constriction	no_label	1
OG0003315	Bides2	-1.627287188	-0.382762598	-1.2462336	2.231153948	21_0002194	21	GO:0007005	mitochondrion organization	no_label	1
OG0003344	Bides2	-1.817562219	1.956414666	1.202646723	2.312242026	17_0001639	17	GO:0006357	regulation of transcription by RNA polymerase II	no_label	1
OG0003359	Bides2	-1.633229581	1.666479365	1.254167696	1.965108979	8_0000245	8	GO:0007411	axon guidance	no_label	1
OG0003423	Bides2	1.134222626	-1.642873534	-1.795343795	-1.285045506	30_0006937	30	GO:0010468	regulation of gene expression	no_label	1
OG0003473	Bides2	-2.252142863	-1.373189115	-2.04688013	1.169565322	26_0002118	26	GO:0045893	positive regulation of transcription, DNA-templated	no_label	1
OG0003479	Bides2	0.745353332	-1.27778806	-2.527460164	-0.466913107	18_0001786	18	GO:0032868	response to insulin	no_label	1
OG0003614	Bides2	-1.991957687	-1.567321787	0.635332583	-2.436417762	26_0002118	26	GO:0045944	positive regulation of transcription by RNA polymerase II	no_label	1
OG0003649	Bides2	-1.313129867	-0.386590288	-0.777310874	-0.15076425	21_0002194	21	GO:0048137	spermatocyte division	no_label	1
OG0003660	Bides2	0.221622411	-0.480674799	0.478917903	1.744477896	19_0001951	19	GO:0006886	intracellular protein transport	no_label	1
OG0003704	Bides2	4.199330075	1.064301917	1.40057291	-2.107801281	7_0000244	7	GO:0000902	cell morphogenesis	no_label	1
OG0003736	Bides2	-1.188035024	-0.854928759	-0.006296913	1.658630411	23_0003736	23	GO:0007476	imaginal disc-derived wing morphogenesis	imaginal disc-derived wing morphogenesis	1
OG0003739	Bides2	9.356743471	0.033609181	-0.269766553	2.429316615	22_0002222	22			no_label	1
OG0003815	Bides2	-0.966797073	-0.983103508	1.429945831	0.8829374	9_0000401	9	GO:0006357	regulation of transcription by RNA polymerase II	no_label	1
OG0003919	Bides2	-1.249195856	-0.506643235	0.502239052	0.037200545	9_0000401	9	GO:0016199	axon midline choice point recognition	no_label	1
OG0003990	Bides2	3.077778868	0.75923926	-1.885084233	1.007122189	25_0001424	25	GO:0007165	signal transduction	no_label	1
OG0004016	Bides2	0.475469881	-0.330834655	0.603125752	2.762973999	21_0002194	21	GO:0016486	peptide hormone processing	no_label	1
OG0004143	Bides2	-1.718961968	-1.69596532	-2.809443682	0.188181559	4_0002690	4	GO:0000398	mRNA splicing, via spliceosome	no_label	1
OG0004165	Bides2	-2.594133161	0.940598662	1.96993575	-1.159141557	8_0000245	8	GO:0007411	axon guidance	no_label	1
OG0004220	Bides2	-1.944956004	-0.050161577	-1.04088702	2.091290731	23_0003736	23	GO:0007476	imaginal disc-derived wing morphogenesis	no_label	3
OG0004731	Bides2	-1.083890999	-1.168598683	-0.983605019	-0.09608717	9_0000401	9	GO:0048813	dendrite morphogenesis	no_label	1
OG0004774	Bides2	-2.720852647	-0.636266174	-2.611956353	-0.942521052	4_0002690	4	GO:0045944	positive regulation of transcription by RNA polymerase II	no_label	1
OG0004908	Bides2	8.85153841	-0.106626785	0.124775067	1.748573706	22_0002222	22			no_label	1
OG0005032	Bides2	1.795379947	-2.504338797	1.656490639	1.209003054	15_0001579	15	GO:0006366	transcription by RNA polymerase II	no_label	1
OG0005131	Bides2	1.041141735	-2.039019248	-1.241606389	-1.435888997	20_0001964	20	GO:0016573	histone acetylation	no_label	1
OG0006580	Bides2	2.642327451	0.98083182	1.70137087	-1.956151823	23_0003736	23	GO:0007275	multicellular organism development	no_label	1
OG0006970	Bides2	0.969240644	-0.79811767	-1.471934543	2.003927347	25_0001424	25	GO:0070374	positive regulation of ERK1 and ERK2 cascade	no_label	1
OG0007094	Bides2	-2.441895931	1.123823486	1.63135476	-1.312644705	17_0001639	17	GO:0050770	regulation of axonogenesis	no_label	1
OG0008029	Bides2	3.270191255	-0.337130231	0.034412784	2.220952539	23_0003736	23	GO:0007476	imaginal disc-derived wing morphogenesis	no_label	1
OG0008212	Bides2	-2.181774478	1.072329515	-0.254789311	1.52936941	17_0001639	17	GO:0008045	motor neuron axon guidance	no_label	1
OG0008222	Bides2	-1.029864637	0.168050352	-0.746140857	-2.473511966	11_0001046	11	GO:0006886	intracellular protein transport	no_label	1
OG0008303	Bides2	-2.576442228	1.078792162	0.919676803	-0.725971704	8_0000245	8	GO:0007411	axon guidance	no_label	1
OG0008315	Bides2	-1.205198692	1.784638822	1.084273931	-1.298782901	17_0001639	17	GO:0016199	axon midline choice point recognition	no_label	1
OG0008497	Bides2	1.354775977	-0.718612599	1.557964599	1.170129359	3_0012343	3	GO:0030097	hemopoiesis	no_label	1
OG0008826	Bides2	6.211545603	1.420221342	-0.056811941	3.332231911	6_0009935	6	GO:0007608	sensory perception of smell	no_label	1
OG0008850	Bides2	-0.498054753	-1.051412776	2.704125055	0.306883822	30_0006937	30	GO:0048813	dendrite morphogenesis	no_label	1
OG0009508	Bides2	2.388150852	1.197439115	0.614381469	2.187862527	10_0000620	10	GO:0040018	positive regulation of multicellular organism growth	no_label	1
OG0009899	Bides2	-2.780025189	-0.383540801	2.759600926	-0.217964141	8_0000245	8	GO:0045944	positive regulation of transcription by RNA polymerase II	no_label	1
OG0010110	Bides2	0.642728894	-1.568065639	0.585331876	-1.130438335	12_0001209	12	GO:0035336	long-chain fatty-acyl-CoA metabolic process	no_label	1
OG0010126	Bides2	-2.156660933	-0.585141386	1.371591151	2.906256576	29_0003239	29	GO:0006355	regulation of transcription, DNA-templated	no_label	1
OG0000003	Hydro1	-2.545476489	1.611618586	0.606684047	-2.51572114	8_0000245	8	GO:0008045	motor neuron axon guidance	no_label	1
OG0000005	Hydro1	-0.822086361	1.761103791	0.300893211	0.464799825	17_0001639	17	GO:0006904	vesicle docking involved in exocytosis	no_label	3
OG0000013	Hydro1	-2.205072459	1.591295689	0.25007458	-2.217099305	17_0001639	17	GO:0007411	axon guidance	no_label	1
OG0000019	Hydro1	3.110967344	-0.769792617	0.432108374	0.625968012	13_0001351	13	GO:0035220	wing disc development	no_label	3
OG0000036	Hydro1	-1.328677815	1.982158341	1.366598249	-2.066690701	17_0001639	17	GO:0045944	positive regulation of transcription by RNA polymerase II	no_label	1
OG0000039	Hydro1	-1.638994891	2.154618666	-0.301654395	-0.495361051	16_0001581	16	GO:0007411	axon guidance	no_label	1
OG0000043	Hydro1	-1.718489973	1.99960585	0.935206272	-2.387756627	17_0001639	17	GO:0007411	axon guidance	no_label	1
OG0000052	Hydro1	1.941313838	-0.676998035	-1.779369829	1.710555317	13_0001351	13	GO:0042594	response to starvation	no_label	1
OG0000087	Hydro1	-2.594523532	1.623026463	1.677247498	-1.420569372	17_0001639	17	GO:0007411	axon guidance	no_label	1
OG0000091	Hydro1	-0.274992677	2.800823005	-1.00383919	-0.434802427	16_0001581	16	GO:0007411	axon guidance	no_label	1
OG0000092	Hydro1	-1.123056615	1.352016019	0.361488239	-1.885998795	17_0001639	17	GO:0007268	chemical synaptic transmission	no_label	1
OG0000102	Hydro1	-2.373232216	0.427856656	0.136346856	2.531538272	8_0000245	8	GO:0006357	regulation of transcription by RNA polymerase II	no_label	2
OG0000120	Hydro1	-0.535149297	0.081398679	0.080257083	2.02986119	21_0002194	21	GO:0007616	long-term memory	no_label	1
OG0000121	Hydro1	-1.463499084	2.498435074	1.043413791	-0.73010999	16_0001581	16	GO:0007411	axon guidance	no_label	1
OG0000123	Hydro1	0.95548852	0.982677018	-1.79222298	-1.919560274	2_0010330	2	GO:0007268	chemical synaptic transmission	no_label	2
OG0000180	Hydro1	-2.479720727	1.056893453	2.338421147	-0.03763015	8_0000245	8	GO:0007411	axon guidance	no_label	1
OG0000187	Hydro1	2.395629121	-0.250446051	0.830990778	-1.093993969	12_0001209	12	GO:0007423	sensory organ development	no_label	1
OG0000193	Hydro1	-1.086061479	0.193873986	-0.268801788	1.169780258	11_0001046	11	GO:0042059	negative regulation of epidermal growth factor receptor signaling pathway	no_label	1
OG0000195	Hydro1	-2.74818687	1.37000488	3.477864981	0.328318468	8_0000245	8	GO:0007411	axon guidance	no_label	1
OG0000202	Hydro1	-1.284489034	0.782795223	2.382398045	0.337268641	17_0001639	17	GO:0006508	proteolysis	no_label	1
OG0000205	Hydro1	-2.453599397	0.554174266	-0.903110385	0.575662941	8_0000245	8	GO:0007411	axon guidance	no_label	1
OG0000252	Hydro1	-0.285456273	2.805912267	1.411775536	-2.093091785	16_0001581	16	GO:0007411	axon guidance	no_label	1
OG0000258	Hydro1	-2.449974588	1.182937058	1.367524596	-1.980384648	17_0001639	17	GO:0007411	axon guidance	no_label	1
OG0000273	Hydro1	-1.322905535	1.8591767	2.095404535	1.261052208	16_0001581	16	GO:0048813	dendrite morphogenesis	no_label	1
OG0000284	Hydro1	-0.450715427	2.773625598	0.421728327	2.717356187	16_0001581	16	GO:0007411	axon guidance	no_label	1
OG0000290	Hydro1	-0.36858204	2.718040036	2.067376042	-0.363197014	16_0001581	16	GO:0007411	axon guidance	no_label	1
OG0000292	Hydro1	-1.852865605	0.964767724	-3.713140508	-0.392341987	8_0000245	8	GO:0016567	protein ubiquitination	no_label	1
OG0000306	Hydro1	-1.654978177	0.315241958	1.457050857	0.413550833	29_0003239	29	GO:0006355	regulation of transcription, DNA-templated	no_label	1
OG0000317	Hydro1	-2.262837541	0.096376201	-1.977308542	0.232958854	17_0001639	17	GO:0045893	positive regulation of transcription, DNA-templated	no_label	3
OG0000329	Hydro1	-1.299956171	1.55152667	1.207051547	-2.211900496	11_0001046	11	GO:0097374	sensory neuron axon guidance	no_label	1
OG0000332	Hydro1	-2.664313225	1.183028128	2.792798572	0.377731058	17_0001639	17	GO:0000122	negative regulation of transcription by RNA polymerase II	no_label	1
OG0000334	Hydro1	-1.579377951	1.083433266	0.678705397	1.60716578	8_0000245	8	GO:0016199	axon midline choice point recognition	no_label	1
OG0000344	Hydro1	-1.761542145	0.129408662	2.279414979	-0.94464613	4_0002690	4	GO:0048813	dendrite morphogenesis	no_label	1
OG0000348	Hydro1	-1.860755491	1.323272441	-1.251598898	-1.67359745	17_0001639	17	GO:0006357	regulation of transcription by RNA polymerase II	no_label	1
OG0000356	Hydro1	-2.126049608	0.678137798	-1.290403136	-2.374861767	8_0000245	8	GO:0006357	regulation of transcription by RNA polymerase II	no_label	1
OG0000362	Hydro1	-1.212701974	0.484718567	2.263488804	-0.3218672	11_0001046	11	GO:0007391	dorsal closure	no_label	1
OG0000380	Hydro1	-3.046377367	0.88139974	0.858496546	1.787026588	8_0000245	8	GO:0007411	axon guidance	no_label	1
OG0000432	Hydro1	0.960026084	-0.125770106	1.607618248	-1.490572798	23_0003736	23	GO:0007035	vacuolar acidification	no_label	1
OG0000463	Hydro1	2.133939061	-1.702663735	-0.969389279	0.193644946	20_0001964	20	GO:0007343	egg activation	no_label	1
OG0000488	Hydro1	1.463782298	2.933982605	0.054245755	0.172427582	16_0001581	16	GO:0007411	axon guidance	no_label	1
OG0000501	Hydro1	-0.275257444	-0.530779892	-1.313881302	-0.899117076	21_0002194	21	GO:0008582	regulation of synaptic assembly at neuromuscular junction	no_label	1
OG0000503	Hydro1	-0.340799239	2.730308576	-0.892303736	2.634739563	16_0001581	16	GO:0007411	axon guidance	no_label	1
OG0000506	Hydro1	1.16874683	-1.215824359	-0.069222477	-0.363459154	13_0001351	13	GO:0007399	nervous system development	no_label	2
OG0000521	Hydro1	-2.535491002	-0.04874745	2.270120717	-1.019740119	11_0001046	11	GO:0048675	axon extension	no_label	1
OG0000529	Hydro1	-2.941071372	0.693205672	0.38322142	0.184358648	17_0001639	17	GO:0007411	axon guidance	no_label	1
OG0000547	Hydro1	-1.743768374	0.14450001	2.012251989	0.831011089	9_0000401	9	GO:0070593	dendrite self-avoidance	no_label	1
OG0000556	Hydro1	1.747577255	-0.898464534	-0.177797707	-2.151335759	19_0001951	19	GO:0006886	intracellular protein transport	no_label	1
OG0000565	Hydro1	-1.938339284	0.322576196	3.56098589	-0.688917497	9_0000401	9	GO:0007411	axon guidance	no_label	1
OG0000604	Hydro1	-2.170625723	-0.421038344	2.466697545	0.065956324	29_0003239	29	GO:0000398	mRNA splicing, via spliceosome	no_label	1
OG0000624	Hydro1	1.514515183	-2.507622022	-0.325125895	-1.063933176	15_0001579	15	GO:0006366	transcription by RNA polymerase II	no_label	1
OG0000627	Hydro1	-0.096296703	-1.158595716	-0.083783492	-2.285360335	18_0001786	18	GO:0009116	nucleoside metabolic process	no_label	1
OG0000628	Hydro1	2.901757629	-0.003924955	-1.423047614	-2.01471331	10_0000620	10	GO:0007165	signal transduction	no_label	1
OG0000637	Hydro1	3.779848799	0.763380943	-2.130005571	1.365991744	2_0010330	2	GO:0055085	transmembrane transport	no_label	1
OG0000652	Hydro1	2.267778128	-0.455503193	-1.821309047	-1.240902636	27_0002332	27	GO:0055088	lipid homeostasis	no_label	1
OG0000665	Hydro1	0.024565619	1.842066343	0.743681795	-1.23310912	17_0001639	17	GO:0043066	negative regulation of apoptotic process	no_label	1
OG0000679	Hydro1	-1.416899969	-1.723420534	-0.745737728	-1.444603522	9_0000401	9	GO:0008039	synaptic target recognition	no_label	1
OG0000778	Hydro1	-0.875984215	0.083052021	-0.620417832	-2.482768923	21_0002194	21	GO:0007424	open tracheal system development	no_label	1
OG0000785	Hydro1	1.642007642	0.187922863	-1.862866215	1.815426791	21_0002194	21	GO:0008049	male courtship behavior	no_label	1
OG0000796	Hydro1	-2.377278188	0.670856855	2.043595916	-1.712272337	11_0001046	11	GO:0006355	regulation of transcription, DNA-templated	no_label	1
OG0000831	Hydro1	-2.151822771	-1.39716688	-2.519002856	0.552608472	18_0001786	18	GO:0000184	nuclear-transcribed mRNA catabolic process, nonsense-mediated decay	no_label	1
OG0000853	Hydro1	-2.328952658	1.920872514	1.551546008	-2.120242245	17_0001639	17	GO:0016199	axon midline choice point recognition	no_label	1
OG0000892	Hydro1	0.806514971	-2.155926632	0.719637437	-1.952532069	15_0001579	15	GO:0000462	maturation of SSU-rRNA from tricistronic rRNA transcript (SSU-rRNA, 5.8S rRNA, LSU-rRNA)	no_label	1
OG0000904	Hydro1	-2.518446666	1.424923897	-0.383109553	0.266580063	17_0001639	17	GO:0007476	imaginal disc-derived wing morphogenesis	no_label	1
OG0000906	Hydro1	0.927724851	0.515050279	0.512014915	0.05854247	23_0003736	23	GO:0048749	compound eye development	no_label	1
OG0000948	Hydro1	-1.762315429	0.725282486	0.576158045	2.04361598	11_0001046	11	GO:0016199	axon midline choice point recognition	no_label	1
OG0000954	Hydro1	1.939849604	0.738823478	1.050318901	1.48481831	21_0002194	21	GO:0035159	regulation of tube length, open tracheal system	no_label	2
OG0001019	Hydro1	9.592902182	1.050637331	-0.877305512	-1.773622406	28_0003029	28			no_label	1
OG0001041	Hydro1	-1.160098085	-1.026233661	-2.490369916	-1.510865805	13_0001351	13	GO:0045494	photoreceptor cell maintenance	no_label	2
OG0001050	Hydro1	-2.044285088	-1.134958938	-2.410123587	0.55283726	29_0003239	29	GO:0000724	double-strand break repair via homologous recombination	no_label	1
OG0001080	Hydro1	-2.64695098	1.02590372	1.833872384	0.065591323	8_0000245	8	GO:0008045	motor neuron axon guidance	no_label	1
OG0001085	Hydro1	0.461500269	-2.047125192	-2.158119777	-0.705475001	24_0001085	24	GO:0006508	proteolysis	proteolysis	1
OG0001101	Hydro1	-0.674182618	-1.403715806	-0.661038944	-1.020314927	29_0003239	29	GO:0006260	DNA replication	no_label	1
OG0001136	Hydro1	-2.631677216	0.446583228	2.201585529	0.271384253	8_0000245	8	GO:0045944	positive regulation of transcription by RNA polymerase II	no_label	1
OG0001248	Hydro1	2.46903747	-0.602835105	-1.006608178	-2.335420594	19_0001951	19	GO:0006886	intracellular protein transport	no_label	1
OG0001266	Hydro1	-0.694720845	-0.449559267	-1.377459278	-0.17522905	21_0002194	21	GO:0043066	negative regulation of apoptotic process	no_label	1
OG0001268	Hydro1	0.350365971	0.974586932	1.385254395	1.050073126	21_0002194	21	GO:0006874	cellular calcium ion homeostasis	no_label	1
OG0001396	Hydro1	-0.219987973	0.254543337	0.936115	2.016215729	14_0001443	14	GO:0007476	imaginal disc-derived wing morphogenesis	no_label	1
OG0001403	Hydro1	-1.302650016	-0.629589273	1.145040842	-1.659654192	23_0003736	23	GO:0006357	regulation of transcription by RNA polymerase II	no_label	1
OG0001413	Hydro1	5.732875324	1.422180332	0.489073419	2.650506454	19_0001951	19	GO:0006886	intracellular protein transport	no_label	1
OG0001424	Hydro1	3.84214598	1.024294881	-1.360040923	2.190872896	25_0001424	25	GO:0046579	positive regulation of Ras protein signal transduction	positive regulation of Ras protein signal transduction	1
OG0001444	Hydro1	-2.381398927	0.074321886	-0.857435812	-1.693864807	29_0003239	29	GO:0007476	imaginal disc-derived wing morphogenesis	no_label	1
OG0001479	Hydro1	-1.815838335	-1.74454101	-2.886183143	0.026483871	4_0002690	4	GO:0000724	double-strand break repair via homologous recombination	no_label	1
OG0001513	Hydro1	1.687561776	-2.470677491	1.307159014	0.936838592	15_0001579	15	GO:0006412	translation	no_label	1
OG0001521	Hydro1	-2.087181482	0.864898518	-1.495338671	-0.347681589	11_0001046	11	GO:0007411	axon guidance	no_label	1
OG0001564	Hydro1	1.76600578	-1.073975721	-1.602604812	2.18567452	12_0001209	12	GO:0016311	dephosphorylation	no_label	1
OG0001595	Hydro1	2.722529664	0.411330842	-1.887028797	-1.006616215	11_0001046	11	GO:0007165	signal transduction	no_label	1
OG0001597	Hydro1	2.024584743	0.017610449	1.364144786	2.419415964	27_0002332	27	GO:0032880	regulation of protein localization	no_label	1
OG0001615	Hydro1	-0.785827748	-0.726903413	0.225879588	2.264844093	26_0002118	26	GO:0015986	proton motive force-driven ATP synthesis	no_label	1
OG0001622	Hydro1	1.821535038	-2.612006308	-1.026435013	-0.031538452	15_0001579	15	GO:0006383	transcription by RNA polymerase III	no_label	1
OG0001661	Hydro1	-0.795556872	-0.497864551	2.880658565	-0.222070763	9_0000401	9	GO:0006508	proteolysis	no_label	2
OG0001662	Hydro1	-1.975175613	1.947409504	-0.349430786	1.131516443	17_0001639	17	GO:0006357	regulation of transcription by RNA polymerase II	no_label	1
OG0001680	Hydro1	1.372034625	0.63934647	-1.835537197	-1.799848188	2_0010330	2	GO:0007268	chemical synaptic transmission	no_label	1
OG0001684	Hydro1	-1.870963315	0.065259264	-1.624296153	0.381730133	8_0000245	8	GO:0006355	regulation of transcription, DNA-templated	no_label	1
OG0001704	Hydro1	-1.83872775	-0.53031976	-2.73323115	-1.126157523	18_0001786	18	GO:0006886	intracellular protein transport	no_label	1
OG0001710	Hydro1	2.326233192	-2.501633416	1.250663178	-1.760198355	15_0001579	15	GO:0000398	mRNA splicing, via spliceosome	no_label	1
OG0001717	Hydro1	0.320489801	-1.457375128	-1.309812392	0.348304901	18_0001786	18	GO:0033674	positive regulation of kinase activity	no_label	2
OG0001720	Hydro1	-1.334712679	0.039139702	2.306747674	-0.029881036	29_0003239	29	GO:0016567	protein ubiquitination	no_label	1
OG0001735	Hydro1	-2.624535464	0.307401317	-0.399229276	-1.279830246	8_0000245	8	GO:0007411	axon guidance	no_label	1
OG0001770	Hydro1	-0.515248721	-1.638316138	-0.637715987	1.671750982	23_0003736	23	GO:0006357	regulation of transcription by RNA polymerase II	no_label	1
OG0001788	Hydro1	5.872872894	1.572840338	-0.514869475	-2.276609323	10_0000620	10	GO:0055085	transmembrane transport	no_label	1
OG0001822	Hydro1	1.4666613	-1.142286991	-1.970509514	0.094605373	26_0002118	26	GO:0006357	regulation of transcription by RNA polymerase II	no_label	1
OG0001845	Hydro1	-1.555907726	2.013362759	-1.865928843	0.987329785	17_0001639	17	GO:0045944	positive regulation of transcription by RNA polymerase II	no_label	1
OG0001855	Hydro1	-1.232860838	-1.183380229	-1.053727202	-1.802088151	23_0003736	23	GO:0006357	regulation of transcription by RNA polymerase II	no_label	1
OG0001862	Hydro1	-1.707391402	1.162555714	1.745353969	2.165413112	17_0001639	17	GO:0000122	negative regulation of transcription by RNA polymerase II	no_label	1
OG0001902	Hydro1	-2.335122514	1.448328864	1.845031817	2.015930462	17_0001639	17	GO:0006357	regulation of transcription by RNA polymerase II	no_label	1
OG0001907	Hydro1	-2.065589139	1.265964043	0.238284807	-1.638539004	17_0001639	17	GO:0045944	positive regulation of transcription by RNA polymerase II	no_label	1
OG0001926	Hydro1	3.550683624	-0.079733854	-2.11356755	-1.564137276	14_0001443	14	GO:0097711	ciliary basal body-plasma membrane docking	no_label	1
OG0001931	Hydro1	-1.27787717	-0.862226437	-2.517693487	0.269181495	9_0000401	9	GO:0051260	protein homooligomerization	no_label	2
OG0001933	Hydro1	-2.055312337	0.692117182	-0.371690268	2.570922894	11_0001046	11	GO:0007415	defasciculation of motor neuron axon	no_label	1
OG0001975	Hydro1	-1.409371042	-0.565200786	0.067065737	2.484975269	4_0002690	4	GO:0030727	germarium-derived female germ-line cyst formation	no_label	1
OG0001995	Hydro1	0.998913869	-1.32404588	-1.853967779	1.056700998	7_0000244	7	GO:0000245	spliceosomal complex assembly	no_label	1
OG0002005	Hydro1	-2.248010066	0.442825243	1.64867103	1.934085309	8_0000245	8	GO:0045944	positive regulation of transcription by RNA polymerase II	no_label	1
OG0002016	Hydro1	-0.972011727	-1.524650745	1.801842643	1.212136838	29_0003239	29	GO:0006281	DNA repair	no_label	1
OG0002028	Hydro1	-1.700034816	-0.72278028	0.026086709	2.528250816	29_0003239	29	GO:0007288	sperm axoneme assembly	no_label	1
OG0002068	Hydro1	1.876895736	-1.387011883	-1.116774161	1.364725834	13_0001351	13	GO:0016042	lipid catabolic process	no_label	1
OG0002113	Hydro1	5.926695971	1.336661349	0.634918209	2.535194938	10_0000620	10	GO:0055085	transmembrane transport	no_label	1
OG0002114	Hydro1	-1.797369048	-1.158843733	-2.675087394	-0.089802215	29_0003239	29	GO:0016573	histone acetylation	no_label	1
OG0002118	Hydro1	-0.093991071	-2.276347829	1.282562701	2.559232193	26_0002118	26	GO:0045944	positive regulation of transcription by RNA polymerase II	positive regulation of transcription by RNA polymerase II	1
OG0002136	Hydro1	-1.256954685	-2.310135166	-2.229640068	-0.212734863	26_0002118	26	GO:0006357	regulation of transcription by RNA polymerase II	no_label	1
OG0002247	Hydro1	1.416083566	-1.134593771	-1.309700664	-0.866597136	30_0006937	30	GO:0010468	regulation of gene expression	no_label	1
OG0002264	Hydro1	-2.227430513	1.217505456	2.207987553	0.842768175	17_0001639	17	GO:0007411	axon guidance	no_label	1
OG0002267	Hydro1	-2.709682008	-0.274839254	-1.961815469	0.311854135	8_0000245	8	GO:0006357	regulation of transcription by RNA polymerase II	no_label	1
OG0002293	Hydro1	2.199338909	-0.066210767	-0.458895034	2.520026396	27_0002332	27	GO:0016192	vesicle-mediated transport	no_label	1
OG0002332	Hydro1	-0.482861213	-0.976499457	1.857357224	0.59700034	27_0002332	27	GO:0009968	negative regulation of signal transduction	negative regulation of signal transduction	1
OG0002349	Hydro1	-1.054254879	-1.522259763	-2.926858436	-0.137310694	27_0002332	27	GO:0007179	transforming growth factor beta receptor signaling pathway	no_label	1
OG0002353	Hydro1	0.183124152	-1.053350728	-1.951127794	-1.729787437	26_0002118	26	GO:0006260	DNA replication	no_label	1
OG0002370	Hydro1	-0.899945153	0.335025771	0.56224877	-2.204747077	9_0000401	9	GO:0045494	photoreceptor cell maintenance	no_label	2
OG0002380	Hydro1	-0.793850558	-1.391471969	-0.621588052	2.354082827	29_0003239	29	GO:0007444	imaginal disc development	no_label	1
OG0002431	Hydro1	0.172033784	-0.737898158	2.136206477	1.733866968	3_0012343	3	GO:0030261	chromosome condensation	no_label	1
OG0002436	Hydro1	-0.779073089	-0.673980401	2.55927076	0.693039028	23_0003736	23	GO:0006357	regulation of transcription by RNA polymerase II	no_label	1
OG0002562	Hydro1	-1.603550148	-0.893348062	-1.572635729	-1.924423493	18_0001786	18	GO:0000045	autophagosome assembly	no_label	1
OG0002669	Hydro1	-2.421966051	-0.391841503	2.782466311	-0.073181484	9_0000401	9	GO:0006355	regulation of transcription, DNA-templated	no_label	1
OG0002778	Hydro1	-1.700353536	-0.801693166	-2.760795729	0.195820686	18_0001786	18	GO:0006357	regulation of transcription by RNA polymerase II	no_label	1
OG0002971	Hydro1	-1.957006364	0.998659323	2.486311253	0.629850453	11_0001046	11	GO:0007476	imaginal disc-derived wing morphogenesis	no_label	2
OG0002976	Hydro1	-1.544482705	2.092268416	1.280891823	-2.062206437	17_0001639	17	GO:0006357	regulation of transcription by RNA polymerase II	no_label	1
OG0003029	Hydro1	10.11919012	0.980609313	-0.845228489	-2.434063332	28_0003029	28			unknown function	1
OG0003037	Hydro1	-2.284590097	1.020346561	1.273044612	1.136163142	17_0001639	17	GO:0006357	regulation of transcription by RNA polymerase II	no_label	1
OG0003057	Hydro1	-2.304284005	-0.122993038	-2.76121942	0.612566478	29_0003239	29	GO:0006886	intracellular protein transport	no_label	1
OG0003060	Hydro1	-1.842203493	-1.170033611	-2.483425376	1.301511741	29_0003239	29	GO:0006402	mRNA catabolic process	no_label	1
OG0003082	Hydro1	-1.793178264	1.162955125	-0.150543431	2.530214184	17_0001639	17	GO:0007476	imaginal disc-derived wing morphogenesis	no_label	1
OG0003085	Hydro1	-1.256916848	-0.57053977	-1.92182801	-2.197992682	23_0003736	23	GO:0006357	regulation of transcription by RNA polymerase II	no_label	1
OG0003138	Hydro1	-2.596010948	-0.041552643	2.67843938	-0.54084417	8_0000245	8	GO:0007411	axon guidance	no_label	1
OG0003225	Hydro1	0.45235868	-0.852156509	0.596587055	0.76481198	19_0001951	19	GO:0042593	glucose homeostasis	no_label	2
OG0003239	Hydro1	-2.538951032	-0.767122067	0.658963772	1.938532223	29_0003239	29	GO:0045944	positive regulation of transcription by RNA polymerase II	positive regulation of transcription by RNA polymerase II	1
OG0003262	Hydro1	0.702222702	-1.449537024	-1.374207982	2.379524137	13_0001351	13	GO:0006468	protein phosphorylation	no_label	1
OG0003265	Hydro1	-2.568843317	0.546893812	-1.333319251	0.220837266	17_0001639	17	GO:0006355	regulation of transcription, DNA-templated	no_label	1
OG0003282	Hydro1	-1.554024397	-1.265594492	-2.713818278	0.40640628	4_0002690	4	GO:0000398	mRNA splicing, via spliceosome	no_label	1
OG0003296	Hydro1	-2.376343641	1.614300195	0.032047733	-0.69567129	17_0001639	17	GO:0045944	positive regulation of transcription by RNA polymerase II	no_label	1
OG0003387	Hydro1	0.916597938	-0.817321823	2.084234176	1.539162018	12_0001209	12	GO:0050829	defense response to Gram-negative bacterium	no_label	1
OG0003392	Hydro1	0.740849329	-0.554054403	-1.737076503	2.156035581	23_0003736	23	GO:0044719	regulation of imaginal disc-derived wing size	no_label	1
OG0003406	Hydro1	2.537412593	-1.841968721	-1.228972285	0.758804227	24_0001085	24	GO:0016567	protein ubiquitination	no_label	1
OG0003421	Hydro1	-2.859150292	0.563335706	0.10276268	2.216947431	8_0000245	8	GO:0007411	axon guidance	no_label	10
OG0003424	Hydro1	0.272527159	-0.991580459	1.33680674	0.223744517	24_0001085	24	GO:0050804	modulation of chemical synaptic transmission	no_label	1
OG0003565	Hydro1	-1.914383158	-1.479007697	-2.468150226	1.128032685	29_0003239	29	GO:0006357	regulation of transcription by RNA polymerase II	no_label	1
OG0003638	Hydro1	-2.383697635	0.079183062	-2.390809109	-1.243338224	29_0003239	29	GO:0045892	negative regulation of transcription, DNA-templated	no_label	1
OG0003643	Hydro1	-2.054854177	1.990980942	-1.663440165	0.985806324	17_0001639	17	GO:0007411	axon guidance	no_label	1
OG0003648	Hydro1	-2.034715048	-0.780767546	-1.96345996	1.277043471	29_0003239	29	GO:0006357	regulation of transcription by RNA polymerase II	no_label	2
OG0003775	Hydro1	-2.456282423	1.753749323	-1.044164441	-0.122981567	17_0001639	17	GO:0007411	axon guidance	no_label	1
OG0003779	Hydro1	-1.213536793	-0.73907109	-2.830119964	0.062829859	14_0001443	14	GO:0000226	microtubule cytoskeleton organization	no_label	1
OG0003819	Hydro1	-1.285630402	-0.294062156	-2.523337698	-0.777972757	18_0001786	18	GO:0033674	positive regulation of kinase activity	no_label	1
OG0003891	Hydro1	-0.825567199	-0.611014859	-1.442491403	0.938087629	9_0000401	9	GO:0007411	axon guidance	no_label	1
OG0003940	Hydro1	1.701161109	-1.0519076	-1.346782998	0.904544638	13_0001351	13	GO:0006508	proteolysis	no_label	1
OG0004014	Hydro1	-1.203892426	-1.626874067	-2.114288976	-0.947105528	20_0001964	20	GO:0045879	negative regulation of smoothened signaling pathway	no_label	1
OG0004148	Hydro1	4.593578447	0.832550468	-0.266031704	2.378110086	7_0000244	7	GO:0061024	membrane organization	no_label	1
OG0004184	Hydro1	-2.255403207	1.521010188	0.296351939	-1.016251947	17_0001639	17	GO:0016199	axon midline choice point recognition	no_label	1
OG0004190	Hydro1	-0.972563562	-1.690877108	-0.486932365	0.096369689	26_0002118	26	GO:0006355	regulation of transcription, DNA-templated	no_label	1
OG0004254	Hydro1	0.773354136	-1.918089047	-2.468165145	-0.717952219	13_0001351	13	GO:0035556	intracellular signal transduction	no_label	1
OG0004258	Hydro1	-0.75951311	-0.418950637	-1.980633128	0.850808987	14_0001443	14	GO:0051960	regulation of nervous system development	no_label	1
OG0004307	Hydro1	-0.544401038	-1.783508521	-0.253915839	-0.171321697	20_0001964	20	GO:0016573	histone acetylation	no_label	1
OG0004319	Hydro1	-1.229138461	-1.190625143	-2.317127499	0.589210547	19_0001951	19	GO:0007420	brain development	no_label	1
OG0004431	Hydro1	1.069033	-2.20199297	-1.965491774	-1.52318332	15_0001579	15	GO:0030261	chromosome condensation	no_label	1
OG0004461	Hydro1	10.31963424	1.099711285	-0.26422127	2.714013221	28_0003029	28			no_label	1
OG0004871	Hydro1	1.304228674	-0.794759507	1.846471641	-1.10200952	12_0001209	12	GO:0006879	cellular iron ion homeostasis	no_label	1
OG0004902	Hydro1	-2.824544661	0.650243814	0.340429457	-2.110833501	8_0000245	8	GO:0045944	positive regulation of transcription by RNA polymerase II	no_label	1
OG0004913	Hydro1	-0.527840451	-2.53705999	2.579189458	-0.64995495	26_0002118	26	GO:0006355	regulation of transcription, DNA-templated	no_label	1
OG0004973	Hydro1	-0.309879033	2.746602295	0.521620615	2.49565499	16_0001581	16	GO:0016199	axon midline choice point recognition	no_label	1
OG0005074	Hydro1	-1.124615379	-1.230814977	1.60166697	0.517228172	29_0003239	29	GO:0006355	regulation of transcription, DNA-templated	no_label	1
OG0005498	Hydro1	-1.651953594	-1.079807999	2.540364133	-0.429333764	9_0000401	9	GO:0048749	compound eye development	no_label	1
OG0005518	Hydro1	9.592282448	0.773520369	-0.217299101	-0.843847471	28_0003029	28			no_label	1
OG0005669	Hydro1	1.622529982	-2.637950068	-0.433436161	-3.33577463	15_0001579	15	GO:0006366	transcription by RNA polymerase II	no_label	2
OG0005671	Hydro1	0.231240027	-0.761307108	-0.498700256	0.199133986	13_0001351	13	GO:0010468	regulation of gene expression	no_label	1
OG0006043	Hydro1	-2.036634863	-0.825794163	-0.390145291	-2.292248272	8_0000245	8	GO:0045944	positive regulation of transcription by RNA polymerase II	no_label	7
OG0006937	Hydro1	1.540243561	-1.623661668	-1.091259453	-0.492599474	30_0006937	30	GO:0006357	regulation of transcription by RNA polymerase II	no_label	1
OG0007139	Hydro1	-2.210019168	-0.265679078	2.267905764	1.0715413	8_0000245	8	GO:0045944	positive regulation of transcription by RNA polymerase II	no_label	1
OG0007330	Hydro1	2.930011105	-0.648458585	-0.377920093	2.672904321	19_0001951	19	GO:0006886	intracellular protein transport	no_label	1
OG0007517	Hydro1	0.48156864	-0.535713524	-0.96865554	0.08255453	14_0001443	14	GO:0097711	ciliary basal body-plasma membrane docking	no_label	1
OG0007858	Hydro1	2.986107888	-0.22704817	-2.075836096	-0.606936162	30_0006937	30	GO:0006357	regulation of transcription by RNA polymerase II	no_label	1
OG0008040	Hydro1	-0.958167405	-1.21635532	-0.603878042	2.172046854	26_0002118	26	GO:0045944	positive regulation of transcription by RNA polymerase II	no_label	1
OG0008406	Hydro1	-1.69521389	-0.027255526	-1.508966181	-1.752944259	21_0002194	21	GO:0035332	positive regulation of hippo signaling	no_label	1
OG0008523	Hydro1	1.690500979	-1.295948026	-0.50828666	-0.296823285	30_0006937	30	GO:0006357	regulation of transcription by RNA polymerase II	no_label	1
OG0008719	Hydro1	2.094750991	-1.25690414	-1.488494145	2.086932919	30_0006937	30	GO:0006355	regulation of transcription, DNA-templated	no_label	1
OG0008870	Hydro1	-0.119128518	-1.653155247	-1.483647942	1.366112222	26_0002118	26	GO:0006281	DNA repair	no_label	1
OG0008984	Hydro1	-0.219537106	-2.195412504	0.882017956	0.789413352	26_0002118	26	GO:0031398	positive regulation of protein ubiquitination	no_label	1
OG0009131	Hydro1	6.211545603	1.420221342	-0.068567159	-3.24330301	6_0009935	6	GO:0007608	sensory perception of smell	no_label	2
OG0010134	Hydro1	5.618750225	0.403538034	-0.173094273	2.664314641	7_0000244	7	GO:0016042	lipid catabolic process	no_label	1
OG0010311	Hydro1	10.20339542	1.655112731	-0.693399801	1.824059264	28_0003029	28			no_label	1
OG0010462	Hydro1	-0.749116795	-0.545565726	-2.8492233	0.355849125	4_0002690	4	GO:0007186	G protein-coupled receptor signaling pathway	no_label	1
OG0010671	Hydro1	-1.461631236	1.239239897	1.346058567	2.434139981	17_0001639	17	GO:0050804	modulation of chemical synaptic transmission	no_label	1
