# Supplementary material for: Parallel and convergent genomic changes underlie independent subterranean colonization across beetles
Source: Nat Commun. 2023 Jun 29;14:3842. doi: 10.1038/s41467-023-39603-1 (PMC10310748; doi:10.1038/s41467-023-39603-1)
Supplement: Supplementary file 13 — Source Data [file 41467_2023_39603_MOESM13_ESM.zip › Source_Data_Figures_github/Source_data_4/Fig4a/CON_ALL_SimMat.txt]

	OG0000016	OG0000094	OG0000433	OG0001123	OG0000033	OG0000175	OG0000207	OG0000218	OG0000299	OG0000424	OG0000471	OG0000534	OG0002003	OG0002336	OG0002529	OG0002671	OG0004670	OG0005775	OG0005836	OG0006717	OG0006995	OG0007181	OG0007499	OG0007502	OG0007714	OG0007742	OG0007919	OG0008108	OG0008196	OG0008295	OG0008359	OG0008542	OG0008632	OG0008676	OG0008781	OG0009232	OG0009255	OG0009787	OG0009843	OG0009849	OG0009852	OG0009868	OG0009885	OG0010020	OG0010068	OG0010095	OG0010227	OG0010237	OG0010324
OG0000016	1	0.633	0.43	0.558	0.552	0.557	0.513	0.493	0.509	0.353	0.263	0.629	0.54	0.597	0.419	0.604	0.427	0.646	0.394	0.451	0.508	0.472	0.425	0.625	0.574	0.593	0.019	0.486	0.461	0.646	0.045	0.396	0.62	0.468	0.636	0.343	0.576	0.523	0.615	0.44	0.61	0.554	0.564	0.304	0.568	0.511	0.382	0.42	0.045
OG0000094	0.633	1	0.373	0.485	0.599	0.652	0.574	0.637	0.542	0.34	0.246	0.683	0.566	0.52	0.367	0.483	0.469	0.523	0.352	0.434	0.505	0.389	0.352	0.548	0.55	0.64	0.011	0.409	0.488	0.517	0.052	0.374	0.58	0.49	0.616	0.253	0.527	0.444	0.605	0.384	0.501	0.616	0.608	0.363	0.516	0.455	0.262	0.427	0.052
OG0000433	0.43	0.373	1	0.589	0.378	0.296	0.295	0.378	0.361	0.586	0.232	0.342	0.335	0.426	0.562	0.618	0.328	0.371	0.363	0.274	0.463	0.334	0.579	0.477	0.373	0.5	0.018	0.443	0.374	0.481	0.144	0.759	0.458	0.266	0.388	0.226	0.343	0.589	0.407	0.499	0.421	0.366	0.305	0.336	0.487	0.599	0.232	0.274	0.144
OG0001123	0.558	0.485	0.589	1	0.572	0.444	0.448	0.475	0.392	0.435	0.218	0.48	0.508	0.693	0.451	0.562	0.424	0.595	0.32	0.381	0.544	0.404	0.513	0.725	0.559	0.555	0.028	0.75	0.414	0.51	0.126	0.578	0.697	0.363	0.485	0.211	0.424	0.49	0.544	0.456	0.46	0.473	0.422	0.3	0.467	0.519	0.244	0.376	0.126
OG0000033	0.552	0.599	0.378	0.572	1	0.705	0.621	0.653	0.572	0.321	0.201	0.678	0.584	0.633	0.333	0.437	0.457	0.667	0.428	0.391	0.46	0.433	0.343	0.688	0.637	0.674	0.006	0.458	0.535	0.565	0.053	0.399	0.759	0.473	0.549	0.281	0.619	0.461	0.673	0.424	0.53	0.647	0.65	0.307	0.508	0.401	0.232	0.373	0.053
OG0000175	0.557	0.652	0.296	0.444	0.705	1	0.648	0.726	0.528	0.287	0.2	0.731	0.587	0.534	0.283	0.42	0.44	0.578	0.371	0.424	0.406	0.421	0.289	0.584	0.588	0.657	0.002	0.376	0.481	0.5	0.021	0.308	0.639	0.525	0.585	0.271	0.55	0.438	0.655	0.317	0.485	0.661	0.645	0.297	0.46	0.386	0.254	0.399	0.021
OG0000207	0.513	0.574	0.295	0.448	0.621	0.648	1	0.668	0.571	0.305	0.248	0.679	0.616	0.525	0.27	0.419	0.478	0.575	0.374	0.526	0.406	0.402	0.288	0.54	0.573	0.608	0.007	0.39	0.516	0.468	0.039	0.309	0.627	0.84	0.584	0.254	0.551	0.456	0.597	0.299	0.46	0.67	0.624	0.383	0.463	0.372	0.3	0.544	0.039
OG0000218	0.493	0.637	0.378	0.475	0.653	0.726	0.668	1	0.517	0.333	0.231	0.686	0.595	0.483	0.317	0.416	0.424	0.503	0.333	0.433	0.439	0.378	0.319	0.538	0.541	0.689	0.004	0.379	0.456	0.486	0.035	0.406	0.611	0.55	0.556	0.225	0.505	0.436	0.62	0.346	0.453	0.649	0.596	0.376	0.471	0.416	0.232	0.47	0.035
OG0000299	0.509	0.542	0.361	0.392	0.572	0.528	0.571	0.517	1	0.392	0.264	0.562	0.572	0.519	0.389	0.43	0.463	0.512	0.558	0.433	0.498	0.426	0.395	0.545	0.627	0.583	0.017	0.333	0.604	0.546	0.096	0.366	0.527	0.467	0.568	0.282	0.636	0.488	0.598	0.42	0.563	0.637	0.624	0.466	0.566	0.398	0.279	0.547	0.096
OG0000424	0.353	0.34	0.586	0.435	0.321	0.287	0.305	0.333	0.392	1	0.22	0.327	0.386	0.383	0.479	0.453	0.354	0.295	0.35	0.25	0.403	0.312	0.501	0.412	0.346	0.475	0.026	0.358	0.395	0.398	0.28	0.605	0.365	0.253	0.385	0.169	0.334	0.595	0.36	0.46	0.348	0.359	0.343	0.37	0.444	0.517	0.182	0.279	0.28
OG0000471	0.263	0.246	0.232	0.218	0.201	0.2	0.248	0.231	0.264	0.22	1	0.275	0.287	0.232	0.235	0.31	0.236	0.255	0.234	0.359	0.293	0.364	0.259	0.255	0.235	0.247	0.118	0.213	0.323	0.268	0.062	0.201	0.238	0.294	0.3	0.366	0.284	0.289	0.258	0.227	0.27	0.268	0.26	0.37	0.31	0.395	0.355	0.314	0.062
OG0000534	0.629	0.683	0.342	0.48	0.678	0.731	0.679	0.686	0.562	0.327	0.275	1	0.658	0.567	0.314	0.48	0.477	0.641	0.396	0.509	0.49	0.471	0.331	0.626	0.616	0.684	0.006	0.429	0.552	0.524	0.031	0.345	0.69	0.569	0.655	0.29	0.616	0.495	0.689	0.353	0.507	0.689	0.702	0.408	0.517	0.459	0.3	0.47	0.031
OG0002003	0.54	0.566	0.335	0.508	0.584	0.587	0.616	0.595	0.572	0.386	0.287	0.658	1	0.576	0.332	0.469	0.558	0.582	0.43	0.489	0.531	0.499	0.36	0.577	0.645	0.624	0.014	0.472	0.619	0.521	0.08	0.342	0.611	0.571	0.59	0.254	0.594	0.483	0.639	0.379	0.546	0.704	0.65	0.42	0.541	0.483	0.247	0.479	0.08
OG0002336	0.597	0.52	0.426	0.693	0.633	0.534	0.525	0.483	0.519	0.383	0.232	0.567	0.576	1	0.448	0.488	0.509	0.78	0.501	0.39	0.496	0.477	0.426	0.798	0.668	0.578	0.026	0.673	0.572	0.543	0.212	0.479	0.715	0.432	0.545	0.369	0.642	0.526	0.619	0.452	0.531	0.561	0.538	0.303	0.583	0.413	0.321	0.355	0.212
OG0002529	0.419	0.367	0.562	0.451	0.333	0.283	0.27	0.317	0.389	0.479	0.235	0.314	0.332	0.448	1	0.483	0.413	0.316	0.379	0.253	0.54	0.334	0.599	0.508	0.332	0.399	0.04	0.417	0.451	0.524	0.554	0.563	0.362	0.243	0.355	0.225	0.353	0.509	0.371	0.635	0.455	0.343	0.306	0.336	0.593	0.444	0.237	0.276	0.554
OG0002671	0.604	0.483	0.618	0.562	0.437	0.42	0.419	0.416	0.43	0.453	0.31	0.48	0.469	0.488	0.483	1	0.448	0.498	0.455	0.437	0.537	0.482	0.556	0.517	0.492	0.495	0.05	0.473	0.476	0.572	0.105	0.528	0.511	0.416	0.531	0.319	0.498	0.572	0.5	0.497	0.525	0.467	0.47	0.36	0.508	0.611	0.38	0.389	0.105
OG0004670	0.427	0.469	0.328	0.424	0.457	0.44	0.478	0.424	0.463	0.354	0.236	0.477	0.558	0.509	0.413	0.448	1	0.421	0.458	0.443	0.512	0.478	0.352	0.481	0.532	0.454	0.034	0.443	0.604	0.435	0.275	0.373	0.463	0.474	0.515	0.217	0.501	0.434	0.518	0.427	0.519	0.52	0.556	0.395	0.507	0.493	0.213	0.43	0.275
OG0005775	0.646	0.523	0.371	0.595	0.667	0.578	0.575	0.503	0.512	0.295	0.255	0.641	0.582	0.78	0.316	0.498	0.421	1	0.512	0.433	0.437	0.57	0.339	0.731	0.721	0.599	0.022	0.541	0.567	0.528	0.001	0.362	0.722	0.449	0.582	0.409	0.68	0.483	0.689	0.368	0.584	0.588	0.6	0.291	0.492	0.387	0.329	0.36	0.001
OG0005836	0.394	0.352	0.363	0.32	0.428	0.371	0.374	0.333	0.558	0.35	0.234	0.396	0.43	0.501	0.379	0.455	0.458	0.512	1	0.293	0.413	0.568	0.399	0.49	0.564	0.419	0.001	0.289	0.638	0.494	0.202	0.336	0.455	0.345	0.454	0.353	0.593	0.455	0.477	0.442	0.566	0.508	0.492	0.398	0.483	0.407	0.268	0.322	0.202
OG0006717	0.451	0.434	0.274	0.381	0.391	0.424	0.526	0.433	0.433	0.25	0.359	0.509	0.489	0.39	0.253	0.437	0.443	0.433	0.293	1	0.396	0.436	0.277	0.431	0.431	0.418	0.031	0.383	0.429	0.398	0.042	0.255	0.439	0.589	0.52	0.226	0.497	0.408	0.533	0.273	0.381	0.491	0.476	0.397	0.411	0.427	0.308	0.521	0.042
OG0006995	0.508	0.505	0.463	0.544	0.46	0.406	0.406	0.439	0.498	0.403	0.293	0.49	0.531	0.496	0.54	0.537	0.512	0.437	0.413	0.396	1	0.412	0.501	0.537	0.51	0.507	0.032	0.481	0.551	0.545	0.199	0.446	0.478	0.373	0.494	0.218	0.484	0.487	0.484	0.523	0.534	0.498	0.493	0.455	0.564	0.533	0.24	0.4	0.199
OG0007181	0.472	0.389	0.334	0.404	0.433	0.421	0.402	0.378	0.426	0.312	0.364	0.471	0.499	0.477	0.334	0.482	0.478	0.57	0.568	0.436	0.412	1	0.356	0.49	0.525	0.445	0.001	0.389	0.575	0.45	0.081	0.298	0.495	0.383	0.529	0.416	0.555	0.446	0.559	0.373	0.607	0.482	0.534	0.367	0.484	0.457	0.306	0.398	0.081
OG0007499	0.425	0.352	0.579	0.513	0.343	0.289	0.288	0.319	0.395	0.501	0.259	0.331	0.36	0.426	0.599	0.556	0.352	0.339	0.399	0.277	0.501	0.356	1	0.496	0.359	0.418	0.083	0.474	0.4	0.502	0.286	0.499	0.397	0.266	0.386	0.248	0.362	0.547	0.409	0.593	0.454	0.369	0.314	0.349	0.489	0.501	0.314	0.298	0.286
OG0007502	0.625	0.548	0.477	0.725	0.688	0.584	0.54	0.538	0.545	0.412	0.255	0.626	0.577	0.798	0.508	0.517	0.481	0.731	0.49	0.431	0.537	0.49	0.496	1	0.642	0.64	0.02	0.627	0.57	0.593	0.166	0.499	0.767	0.451	0.571	0.343	0.615	0.574	0.675	0.549	0.569	0.621	0.561	0.35	0.587	0.454	0.311	0.406	0.166
OG0007714	0.574	0.55	0.373	0.559	0.637	0.588	0.573	0.541	0.627	0.346	0.235	0.616	0.645	0.668	0.332	0.492	0.532	0.721	0.564	0.431	0.51	0.525	0.359	0.642	1	0.64	0.019	0.507	0.63	0.565	0.078	0.393	0.639	0.475	0.587	0.295	0.651	0.499	0.663	0.402	0.566	0.686	0.632	0.387	0.511	0.475	0.26	0.455	0.078
OG0007742	0.593	0.64	0.5	0.555	0.674	0.657	0.608	0.689	0.583	0.475	0.247	0.684	0.624	0.578	0.399	0.495	0.454	0.599	0.419	0.418	0.507	0.445	0.418	0.64	0.64	1	0.008	0.441	0.507	0.565	0.055	0.537	0.658	0.482	0.601	0.272	0.548	0.55	0.658	0.448	0.534	0.653	0.616	0.393	0.539	0.487	0.256	0.444	0.055
OG0007919	0.019	0.011	0.018	0.028	0.006	0.002	0.007	0.004	0.017	0.026	0.118	0.006	0.014	0.026	0.04	0.05	0.034	0.022	0.001	0.031	0.032	0.001	0.083	0.02	0.019	0.008	1	0.056	0.001	0.025	0.001	0.014	0.012	0.013	0.017	0.105	0.019	0.035	0.019	0.048	0.021	0.009	0.009	0.017	0.018	0.001	0.143	0.027	0.001
OG0008108	0.486	0.409	0.443	0.75	0.458	0.376	0.39	0.379	0.333	0.358	0.213	0.429	0.472	0.673	0.417	0.473	0.443	0.541	0.289	0.383	0.481	0.389	0.474	0.627	0.507	0.441	0.056	1	0.381	0.406	0.23	0.429	0.559	0.318	0.453	0.207	0.425	0.41	0.466	0.392	0.396	0.389	0.374	0.254	0.415	0.477	0.247	0.398	0.23
OG0008196	0.461	0.488	0.374	0.414	0.535	0.481	0.516	0.456	0.604	0.395	0.323	0.552	0.619	0.572	0.451	0.476	0.604	0.567	0.638	0.429	0.551	0.575	0.4	0.57	0.63	0.507	0.001	0.381	1	0.505	0.212	0.41	0.536	0.481	0.585	0.312	0.656	0.473	0.582	0.496	0.616	0.582	0.616	0.499	0.599	0.498	0.268	0.436	0.212
OG0008295	0.646	0.517	0.481	0.51	0.565	0.5	0.468	0.486	0.546	0.398	0.268	0.524	0.521	0.543	0.524	0.572	0.435	0.528	0.494	0.398	0.545	0.45	0.502	0.593	0.565	0.565	0.025	0.406	0.505	1	0.105	0.453	0.586	0.452	0.547	0.341	0.6	0.57	0.586	0.602	0.613	0.581	0.526	0.355	0.609	0.507	0.336	0.379	0.105
OG0008359	0.045	0.052	0.144	0.126	0.053	0.021	0.039	0.035	0.096	0.28	0.062	0.031	0.08	0.212	0.554	0.105	0.275	0.001	0.202	0.042	0.199	0.081	0.286	0.166	0.078	0.055	0.001	0.23	0.212	0.105	1	0.232	0.056	0.031	0.08	0.059	0.079	0.171	0.041	0.347	0.089	0.05	0.049	0.149	0.279	0.111	0.047	0.074	1
OG0008542	0.396	0.374	0.759	0.578	0.399	0.308	0.309	0.406	0.366	0.605	0.201	0.345	0.342	0.479	0.563	0.528	0.373	0.362	0.336	0.255	0.446	0.298	0.499	0.499	0.393	0.537	0.014	0.429	0.41	0.453	0.232	1	0.464	0.255	0.385	0.184	0.334	0.518	0.41	0.517	0.378	0.372	0.315	0.338	0.519	0.539	0.191	0.27	0.232
OG0008632	0.62	0.58	0.458	0.697	0.759	0.639	0.627	0.611	0.527	0.365	0.238	0.69	0.611	0.715	0.362	0.511	0.463	0.722	0.455	0.439	0.478	0.495	0.397	0.767	0.639	0.658	0.012	0.559	0.536	0.586	0.056	0.464	1	0.519	0.598	0.322	0.642	0.549	0.687	0.394	0.588	0.645	0.617	0.328	0.547	0.465	0.299	0.4	0.056
OG0008676	0.468	0.49	0.266	0.363	0.473	0.525	0.84	0.55	0.467	0.253	0.294	0.569	0.571	0.432	0.243	0.416	0.474	0.449	0.345	0.589	0.373	0.383	0.266	0.451	0.475	0.482	0.013	0.318	0.481	0.452	0.031	0.255	0.519	1	0.533	0.258	0.504	0.467	0.512	0.255	0.437	0.624	0.528	0.371	0.442	0.386	0.331	0.509	0.031
OG0008781	0.636	0.616	0.388	0.485	0.549	0.585	0.584	0.556	0.568	0.385	0.3	0.655	0.59	0.545	0.355	0.531	0.515	0.582	0.454	0.52	0.494	0.529	0.386	0.571	0.587	0.601	0.017	0.453	0.585	0.547	0.08	0.385	0.598	0.533	1	0.31	0.636	0.533	0.636	0.397	0.538	0.604	0.646	0.52	0.583	0.494	0.338	0.494	0.08
OG0009232	0.343	0.253	0.226	0.211	0.281	0.271	0.254	0.225	0.282	0.169	0.366	0.29	0.254	0.369	0.225	0.319	0.217	0.409	0.353	0.226	0.218	0.416	0.248	0.343	0.295	0.272	0.105	0.207	0.312	0.341	0.059	0.184	0.322	0.258	0.31	1	0.396	0.309	0.311	0.22	0.424	0.3	0.293	0.167	0.325	0.265	0.497	0.178	0.059
OG0009255	0.576	0.527	0.343	0.424	0.619	0.55	0.551	0.505	0.636	0.334	0.284	0.616	0.594	0.642	0.353	0.498	0.501	0.68	0.593	0.497	0.484	0.555	0.362	0.615	0.651	0.548	0.019	0.425	0.656	0.6	0.079	0.334	0.642	0.504	0.636	0.396	1	0.525	0.681	0.392	0.619	0.601	0.663	0.417	0.56	0.45	0.329	0.459	0.079
OG0009787	0.523	0.444	0.589	0.49	0.461	0.438	0.456	0.436	0.488	0.595	0.289	0.495	0.483	0.526	0.509	0.572	0.434	0.483	0.455	0.408	0.487	0.446	0.547	0.574	0.499	0.55	0.035	0.41	0.473	0.57	0.171	0.518	0.549	0.467	0.533	0.309	0.525	1	0.499	0.473	0.518	0.508	0.46	0.405	0.567	0.514	0.366	0.387	0.171
OG0009843	0.615	0.605	0.407	0.544	0.673	0.655	0.597	0.62	0.598	0.36	0.258	0.689	0.639	0.619	0.371	0.5	0.518	0.689	0.477	0.533	0.484	0.559	0.409	0.675	0.663	0.658	0.019	0.466	0.582	0.586	0.041	0.41	0.687	0.512	0.636	0.311	0.681	0.499	1	0.437	0.652	0.671	0.646	0.379	0.576	0.478	0.276	0.428	0.041
OG0009849	0.44	0.384	0.499	0.456	0.424	0.317	0.299	0.346	0.42	0.46	0.227	0.353	0.379	0.452	0.635	0.497	0.427	0.368	0.442	0.273	0.523	0.373	0.593	0.549	0.402	0.448	0.048	0.392	0.496	0.602	0.347	0.517	0.394	0.255	0.397	0.22	0.392	0.473	0.437	1	0.434	0.415	0.371	0.354	0.551	0.42	0.247	0.292	0.347
OG0009852	0.61	0.501	0.421	0.46	0.53	0.485	0.46	0.453	0.563	0.348	0.27	0.507	0.546	0.531	0.455	0.525	0.519	0.584	0.566	0.381	0.534	0.607	0.454	0.569	0.566	0.534	0.021	0.396	0.616	0.613	0.089	0.378	0.588	0.437	0.538	0.424	0.619	0.518	0.652	0.434	1	0.562	0.546	0.365	0.654	0.526	0.341	0.365	0.089
OG0009868	0.554	0.616	0.366	0.473	0.647	0.661	0.67	0.649	0.637	0.359	0.268	0.689	0.704	0.561	0.343	0.467	0.52	0.588	0.508	0.491	0.498	0.482	0.369	0.621	0.686	0.653	0.009	0.389	0.582	0.581	0.05	0.372	0.645	0.624	0.604	0.3	0.601	0.508	0.671	0.415	0.562	1	0.683	0.401	0.557	0.433	0.286	0.438	0.05
OG0009885	0.564	0.608	0.305	0.422	0.65	0.645	0.624	0.596	0.624	0.343	0.26	0.702	0.65	0.538	0.306	0.47	0.556	0.6	0.492	0.476	0.493	0.534	0.314	0.561	0.632	0.616	0.009	0.374	0.616	0.526	0.049	0.315	0.617	0.528	0.646	0.293	0.663	0.46	0.646	0.371	0.546	0.683	1	0.438	0.501	0.441	0.265	0.447	0.049
OG0010020	0.304	0.363	0.336	0.3	0.307	0.297	0.383	0.376	0.466	0.37	0.37	0.408	0.42	0.303	0.336	0.36	0.395	0.291	0.398	0.397	0.455	0.367	0.349	0.35	0.387	0.393	0.017	0.254	0.499	0.355	0.149	0.338	0.328	0.371	0.52	0.167	0.417	0.405	0.379	0.354	0.365	0.401	0.438	1	0.452	0.435	0.177	0.455	0.149
OG0010068	0.568	0.516	0.487	0.467	0.508	0.46	0.463	0.471	0.566	0.444	0.31	0.517	0.541	0.583	0.593	0.508	0.507	0.492	0.483	0.411	0.564	0.484	0.489	0.587	0.511	0.539	0.018	0.415	0.599	0.609	0.279	0.519	0.547	0.442	0.583	0.325	0.56	0.567	0.576	0.551	0.654	0.557	0.501	0.452	1	0.477	0.309	0.371	0.279
OG0010095	0.511	0.455	0.599	0.519	0.401	0.386	0.372	0.416	0.398	0.517	0.395	0.459	0.483	0.413	0.444	0.611	0.493	0.387	0.407	0.427	0.533	0.457	0.501	0.454	0.475	0.487	0.001	0.477	0.498	0.507	0.111	0.539	0.465	0.386	0.494	0.265	0.45	0.514	0.478	0.42	0.526	0.433	0.441	0.435	0.477	1	0.278	0.424	0.111
OG0010227	0.382	0.262	0.232	0.244	0.232	0.254	0.3	0.232	0.279	0.182	0.355	0.3	0.247	0.321	0.237	0.38	0.213	0.329	0.268	0.308	0.24	0.306	0.314	0.311	0.26	0.256	0.143	0.247	0.268	0.336	0.047	0.191	0.299	0.331	0.338	0.497	0.329	0.366	0.276	0.247	0.341	0.286	0.265	0.177	0.309	0.278	1	0.217	0.047
OG0010237	0.42	0.427	0.274	0.376	0.373	0.399	0.544	0.47	0.547	0.279	0.314	0.47	0.479	0.355	0.276	0.389	0.43	0.36	0.322	0.521	0.4	0.398	0.298	0.406	0.455	0.444	0.027	0.398	0.436	0.379	0.074	0.27	0.4	0.509	0.494	0.178	0.459	0.387	0.428	0.292	0.365	0.438	0.447	0.455	0.371	0.424	0.217	1	0.074
OG0010324	0.045	0.052	0.144	0.126	0.053	0.021	0.039	0.035	0.096	0.28	0.062	0.031	0.08	0.212	0.554	0.105	0.275	0.001	0.202	0.042	0.199	0.081	0.286	0.166	0.078	0.055	0.001	0.23	0.212	0.105	1	0.232	0.056	0.031	0.08	0.059	0.079	0.171	0.041	0.347	0.089	0.05	0.049	0.149	0.279	0.111	0.047	0.074	1
OG0010330	0.395	0.336	0.316	0.342	0.287	0.296	0.417	0.332	0.333	0.272	0.506	0.382	0.402	0.328	0.305	0.45	0.344	0.349	0.321	0.593	0.361	0.478	0.329	0.351	0.352	0.342	0.039	0.314	0.426	0.384	0.091	0.282	0.351	0.486	0.413	0.301	0.385	0.421	0.354	0.308	0.378	0.353	0.367	0.42	0.364	0.455	0.375	0.483	0.091
OG0010341	0.556	0.496	0.586	0.815	0.589	0.448	0.445	0.474	0.427	0.462	0.235	0.498	0.499	0.726	0.544	0.537	0.479	0.622	0.4	0.348	0.537	0.409	0.512	0.748	0.561	0.565	0.027	0.647	0.487	0.541	0.221	0.632	0.667	0.33	0.497	0.243	0.452	0.494	0.545	0.633	0.461	0.506	0.454	0.348	0.555	0.488	0.261	0.348	0.221
OG0010344	0.416	0.365	0.581	0.516	0.406	0.304	0.305	0.352	0.428	0.473	0.233	0.351	0.369	0.484	0.622	0.506	0.434	0.386	0.462	0.27	0.504	0.379	0.536	0.529	0.415	0.447	0.025	0.419	0.52	0.519	0.354	0.628	0.425	0.258	0.4	0.226	0.438	0.502	0.411	0.721	0.428	0.401	0.373	0.439	0.556	0.435	0.234	0.325	0.354
OG0010707	0.276	0.215	0.208	0.197	0.208	0.21	0.224	0.196	0.214	0.139	0.323	0.241	0.215	0.276	0.187	0.31	0.166	0.298	0.268	0.226	0.202	0.313	0.212	0.26	0.221	0.213	0.001	0.178	0.257	0.27	0.001	0.167	0.243	0.234	0.249	0.41	0.285	0.26	0.242	0.196	0.275	0.241	0.231	0.147	0.284	0.268	0.451	0.162	0.001
OG0010708	0.415	0.336	0.521	0.407	0.291	0.263	0.25	0.297	0.323	0.343	0.323	0.301	0.282	0.314	0.473	0.516	0.241	0.349	0.285	0.27	0.402	0.35	0.534	0.395	0.298	0.371	0.1	0.325	0.309	0.445	0.036	0.421	0.339	0.239	0.334	0.346	0.319	0.471	0.349	0.436	0.42	0.318	0.277	0.262	0.395	0.452	0.406	0.27	0.036
OG0010737	0.577	0.524	0.538	0.741	0.678	0.543	0.529	0.541	0.513	0.432	0.218	0.561	0.577	0.825	0.478	0.517	0.5	0.737	0.49	0.37	0.522	0.502	0.467	0.785	0.652	0.639	0.021	0.639	0.574	0.58	0.171	0.588	0.775	0.4	0.559	0.342	0.617	0.547	0.649	0.471	0.618	0.568	0.526	0.315	0.622	0.489	0.261	0.362	0.171
OG0011152	0.334	0.327	0.255	0.281	0.272	0.286	0.414	0.361	0.332	0.222	0.407	0.38	0.385	0.263	0.22	0.333	0.32	0.283	0.245	0.528	0.319	0.393	0.25	0.293	0.318	0.377	0.044	0.252	0.367	0.334	0.057	0.235	0.299	0.47	0.384	0.184	0.319	0.331	0.336	0.287	0.305	0.347	0.336	0.43	0.368	0.364	0.212	0.622	0.057
OG0011339	0.514	0.443	0.624	0.931	0.53	0.398	0.396	0.439	0.372	0.448	0.22	0.444	0.474	0.659	0.486	0.538	0.402	0.555	0.32	0.335	0.492	0.386	0.552	0.707	0.517	0.527	0.04	0.739	0.396	0.482	0.172	0.606	0.665	0.312	0.431	0.213	0.388	0.487	0.514	0.485	0.446	0.437	0.385	0.292	0.463	0.516	0.237	0.334	0.172
OG0011430	0.821	0.547	0.4	0.562	0.427	0.433	0.418	0.413	0.39	0.309	0.28	0.508	0.482	0.477	0.423	0.581	0.407	0.511	0.279	0.431	0.523	0.426	0.409	0.531	0.489	0.49	0.019	0.528	0.375	0.538	0.016	0.351	0.497	0.401	0.522	0.289	0.455	0.45	0.517	0.383	0.557	0.439	0.445	0.264	0.506	0.535	0.374	0.398	0.016
OG0012343	0.462	0.434	0.359	0.416	0.515	0.455	0.423	0.406	0.534	0.369	0.226	0.486	0.596	0.588	0.439	0.462	0.525	0.547	0.608	0.353	0.498	0.539	0.394	0.578	0.573	0.495	0.031	0.391	0.615	0.531	0.239	0.384	0.51	0.381	0.521	0.339	0.614	0.464	0.531	0.568	0.521	0.533	0.578	0.367	0.553	0.378	0.262	0.325	0.239
OG0014207	0.268	0.271	0.245	0.229	0.206	0.209	0.279	0.25	0.311	0.238	0.72	0.301	0.313	0.241	0.257	0.315	0.292	0.242	0.251	0.46	0.317	0.432	0.276	0.263	0.269	0.264	0.062	0.232	0.355	0.277	0.128	0.214	0.246	0.345	0.346	0.268	0.293	0.324	0.291	0.243	0.311	0.296	0.28	0.517	0.388	0.429	0.276	0.385	0.128
OG0000008	0.483	0.587	0.324	0.429	0.675	0.722	0.63	0.699	0.534	0.31	0.196	0.641	0.521	0.455	0.289	0.389	0.396	0.497	0.343	0.403	0.403	0.364	0.291	0.515	0.513	0.651	0.003	0.336	0.443	0.469	0.02	0.336	0.575	0.478	0.515	0.22	0.492	0.394	0.575	0.343	0.436	0.606	0.601	0.328	0.425	0.367	0.217	0.401	0.02
OG0000073	0.441	0.298	0.244	0.249	0.246	0.256	0.305	0.228	0.272	0.202	0.37	0.317	0.254	0.358	0.258	0.386	0.212	0.385	0.305	0.293	0.243	0.341	0.276	0.317	0.264	0.252	0.001	0.243	0.291	0.378	0.039	0.203	0.304	0.315	0.372	0.497	0.367	0.327	0.301	0.301	0.351	0.292	0.291	0.191	0.345	0.31	0.589	0.223	0.039
OG0000126	0.5	0.409	0.472	0.65	0.396	0.363	0.359	0.354	0.313	0.416	0.224	0.414	0.498	0.582	0.465	0.503	0.43	0.478	0.354	0.324	0.496	0.422	0.553	0.533	0.485	0.433	0.001	0.689	0.395	0.456	0.277	0.385	0.487	0.309	0.403	0.217	0.395	0.426	0.478	0.422	0.452	0.415	0.363	0.285	0.454	0.523	0.229	0.303	0.277
OG0000184	0.6	0.59	0.471	0.653	0.67	0.609	0.56	0.597	0.489	0.368	0.205	0.624	0.547	0.655	0.404	0.51	0.452	0.614	0.34	0.414	0.495	0.385	0.39	0.7	0.596	0.642	0.011	0.586	0.456	0.529	0.098	0.498	0.713	0.467	0.548	0.222	0.545	0.525	0.612	0.422	0.46	0.57	0.526	0.325	0.509	0.459	0.256	0.421	0.098
OG0000253	0.5	0.62	0.316	0.454	0.672	0.752	0.649	0.737	0.543	0.309	0.204	0.669	0.577	0.477	0.297	0.399	0.415	0.515	0.34	0.406	0.432	0.382	0.302	0.541	0.536	0.649	0.003	0.361	0.462	0.49	0.027	0.338	0.591	0.504	0.533	0.222	0.501	0.39	0.602	0.34	0.439	0.634	0.61	0.344	0.435	0.374	0.218	0.442	0.027
OG0000257	0.485	0.587	0.371	0.437	0.674	0.666	0.66	0.689	0.562	0.348	0.217	0.643	0.552	0.461	0.322	0.413	0.436	0.487	0.368	0.411	0.432	0.381	0.324	0.528	0.515	0.64	0.004	0.336	0.49	0.5	0.037	0.392	0.578	0.529	0.517	0.223	0.509	0.417	0.579	0.407	0.462	0.64	0.596	0.379	0.47	0.391	0.22	0.422	0.037
OG0000313	0.566	0.508	0.575	0.652	0.572	0.485	0.459	0.492	0.513	0.421	0.302	0.532	0.514	0.64	0.416	0.582	0.427	0.638	0.476	0.4	0.535	0.485	0.494	0.632	0.636	0.633	0.033	0.547	0.526	0.559	0.072	0.564	0.629	0.405	0.531	0.327	0.55	0.555	0.573	0.453	0.542	0.523	0.515	0.391	0.508	0.55	0.292	0.387	0.072
OG0000391	0.609	0.632	0.536	0.525	0.606	0.585	0.55	0.623	0.529	0.415	0.264	0.642	0.517	0.54	0.422	0.528	0.423	0.551	0.389	0.441	0.479	0.382	0.422	0.594	0.536	0.645	0.013	0.407	0.485	0.584	0.086	0.532	0.619	0.482	0.631	0.268	0.554	0.599	0.594	0.462	0.499	0.584	0.566	0.413	0.553	0.494	0.298	0.419	0.086
OG0000485	0.599	0.616	0.459	0.639	0.711	0.638	0.597	0.625	0.541	0.429	0.209	0.654	0.57	0.647	0.415	0.496	0.437	0.641	0.375	0.376	0.474	0.397	0.419	0.719	0.587	0.71	0.014	0.482	0.467	0.564	0.082	0.497	0.723	0.446	0.564	0.255	0.518	0.519	0.633	0.475	0.481	0.602	0.553	0.336	0.518	0.429	0.261	0.39	0.082
OG0001075	0.578	0.441	0.329	0.431	0.474	0.449	0.43	0.39	0.467	0.285	0.308	0.5	0.483	0.581	0.328	0.493	0.453	0.647	0.487	0.437	0.413	0.614	0.376	0.53	0.524	0.447	0.047	0.45	0.497	0.556	0.059	0.29	0.529	0.406	0.55	0.524	0.592	0.454	0.531	0.401	0.608	0.527	0.534	0.284	0.504	0.424	0.439	0.391	0.059
OG0001420	0.545	0.495	0.549	0.555	0.465	0.446	0.444	0.475	0.443	0.548	0.238	0.496	0.512	0.479	0.476	0.569	0.451	0.434	0.361	0.409	0.555	0.399	0.524	0.537	0.503	0.57	0.026	0.511	0.454	0.554	0.118	0.529	0.508	0.391	0.57	0.208	0.485	0.587	0.531	0.486	0.474	0.496	0.473	0.418	0.521	0.605	0.258	0.427	0.118
OG0001629	0.533	0.626	0.288	0.419	0.711	0.799	0.653	0.746	0.546	0.288	0.207	0.709	0.579	0.522	0.265	0.389	0.43	0.561	0.395	0.421	0.393	0.42	0.269	0.556	0.577	0.673	0.002	0.353	0.49	0.495	0.018	0.302	0.635	0.521	0.565	0.285	0.56	0.428	0.623	0.298	0.487	0.635	0.651	0.312	0.466	0.372	0.237	0.394	0.018
OG0001962	0.274	0.214	0.206	0.195	0.207	0.21	0.227	0.196	0.219	0.134	0.324	0.241	0.213	0.278	0.183	0.306	0.163	0.296	0.262	0.227	0.2	0.313	0.208	0.258	0.219	0.212	0.001	0.174	0.254	0.267	0.001	0.165	0.241	0.232	0.247	0.403	0.283	0.256	0.24	0.193	0.271	0.243	0.23	0.144	0.277	0.267	0.498	0.16	0.001
OG0002006	0.609	0.532	0.516	0.697	0.644	0.56	0.558	0.556	0.53	0.423	0.24	0.599	0.617	0.754	0.495	0.536	0.489	0.711	0.475	0.419	0.543	0.476	0.478	0.757	0.655	0.623	0.02	0.598	0.605	0.571	0.171	0.563	0.722	0.461	0.56	0.298	0.636	0.546	0.67	0.512	0.549	0.591	0.556	0.351	0.581	0.464	0.311	0.381	0.171
OG0002511	0.63	0.532	0.507	0.537	0.53	0.494	0.467	0.475	0.516	0.448	0.258	0.526	0.5	0.627	0.625	0.563	0.457	0.529	0.444	0.392	0.579	0.394	0.574	0.694	0.504	0.566	0.029	0.454	0.499	0.648	0.235	0.516	0.578	0.461	0.535	0.317	0.559	0.639	0.571	0.584	0.566	0.546	0.479	0.348	0.648	0.47	0.375	0.35	0.235
OG0002690	0.664	0.543	0.498	0.601	0.613	0.566	0.547	0.533	0.537	0.425	0.271	0.624	0.576	0.695	0.485	0.558	0.521	0.664	0.483	0.446	0.565	0.478	0.467	0.722	0.619	0.626	0.021	0.525	0.588	0.635	0.176	0.555	0.696	0.484	0.61	0.322	0.574	0.61	0.612	0.513	0.526	0.611	0.591	0.395	0.586	0.467	0.345	0.411	0.176
OG0003456	0.492	0.425	0.592	0.582	0.411	0.376	0.373	0.402	0.388	0.765	0.269	0.434	0.522	0.512	0.509	0.515	0.454	0.431	0.385	0.347	0.546	0.429	0.559	0.521	0.486	0.508	0.026	0.535	0.442	0.49	0.239	0.554	0.478	0.327	0.454	0.215	0.423	0.636	0.486	0.479	0.467	0.449	0.41	0.371	0.498	0.596	0.224	0.345	0.239
OG0005635	0.678	0.577	0.464	0.647	0.592	0.563	0.564	0.541	0.564	0.396	0.273	0.637	0.593	0.692	0.446	0.55	0.484	0.685	0.438	0.466	0.562	0.53	0.457	0.703	0.661	0.668	0.01	0.621	0.54	0.582	0.076	0.447	0.664	0.467	0.666	0.315	0.583	0.548	0.661	0.426	0.647	0.588	0.549	0.413	0.642	0.506	0.303	0.477	0.076
OG0007451	0.073	0.053	0.131	0.103	0.038	0.018	0.05	0.025	0.098	0.2	0.207	0.046	0.081	0.144	0.194	0.304	0.188	0.062	0.163	0.1	0.174	0.113	0.3	0.065	0.105	0.043	0.222	0.19	0.115	0.118	0.303	0.132	0.062	0.075	0.089	0.129	0.098	0.175	0.06	0.147	0.147	0.055	0.054	0.137	0.143	0.207	0.15	0.088	0.303
OG0008087	0.326	0.234	0.222	0.207	0.214	0.218	0.23	0.201	0.234	0.159	0.38	0.258	0.214	0.285	0.216	0.316	0.18	0.312	0.275	0.219	0.219	0.334	0.241	0.27	0.227	0.227	0.001	0.199	0.26	0.307	0.071	0.179	0.252	0.239	0.288	0.574	0.298	0.265	0.247	0.239	0.338	0.253	0.241	0.16	0.289	0.286	0.576	0.175	0.071
OG0008157	0.469	0.463	0.307	0.379	0.506	0.502	0.539	0.461	0.595	0.335	0.233	0.547	0.567	0.54	0.289	0.398	0.503	0.574	0.559	0.382	0.387	0.568	0.341	0.513	0.598	0.511	0.026	0.348	0.602	0.481	0.117	0.307	0.548	0.458	0.619	0.356	0.623	0.496	0.618	0.321	0.623	0.575	0.571	0.392	0.557	0.385	0.276	0.414	0.117
OG0008478	0.469	0.327	0.487	0.382	0.258	0.229	0.224	0.257	0.34	0.37	0.263	0.269	0.266	0.343	0.574	0.523	0.251	0.281	0.32	0.222	0.499	0.301	0.595	0.378	0.282	0.337	0.061	0.335	0.3	0.463	0.208	0.415	0.309	0.232	0.314	0.344	0.312	0.439	0.319	0.432	0.573	0.287	0.235	0.28	0.53	0.491	0.375	0.213	0.208
OG0000029	0.47	0.593	0.297	0.39	0.643	0.75	0.636	0.724	0.506	0.285	0.197	0.651	0.532	0.448	0.275	0.375	0.387	0.487	0.336	0.397	0.379	0.358	0.275	0.508	0.506	0.62	0.002	0.322	0.436	0.446	0.017	0.303	0.555	0.5	0.509	0.236	0.482	0.388	0.568	0.308	0.426	0.593	0.576	0.309	0.423	0.351	0.221	0.383	0.017
OG0000113	0.44	0.326	0.488	0.395	0.354	0.307	0.323	0.281	0.382	0.471	0.319	0.355	0.347	0.529	0.49	0.511	0.341	0.463	0.489	0.274	0.389	0.42	0.609	0.471	0.384	0.365	0.049	0.408	0.422	0.478	0.321	0.42	0.42	0.3	0.406	0.45	0.473	0.543	0.395	0.455	0.483	0.375	0.351	0.33	0.535	0.437	0.418	0.246	0.321
OG0000140	0.438	0.543	0.295	0.37	0.607	0.712	0.556	0.665	0.464	0.265	0.181	0.593	0.472	0.415	0.255	0.351	0.346	0.45	0.313	0.35	0.357	0.333	0.255	0.466	0.466	0.575	0.001	0.298	0.391	0.417	0.009	0.295	0.526	0.431	0.463	0.215	0.439	0.359	0.509	0.288	0.39	0.541	0.541	0.282	0.381	0.331	0.199	0.339	0.009
OG0000143	0.403	0.404	0.442	0.415	0.343	0.328	0.408	0.397	0.51	0.433	0.319	0.395	0.395	0.371	0.417	0.417	0.359	0.296	0.318	0.351	0.456	0.307	0.514	0.43	0.372	0.449	0.042	0.348	0.428	0.441	0.198	0.431	0.39	0.359	0.5	0.162	0.393	0.509	0.394	0.432	0.366	0.392	0.384	0.689	0.487	0.433	0.238	0.508	0.198
OG0000162	0.568	0.47	0.321	0.391	0.477	0.501	0.546	0.442	0.513	0.305	0.405	0.582	0.521	0.569	0.317	0.479	0.461	0.639	0.502	0.56	0.407	0.621	0.33	0.531	0.552	0.496	0.015	0.358	0.557	0.514	0.041	0.297	0.528	0.531	0.609	0.41	0.591	0.479	0.588	0.364	0.534	0.547	0.576	0.438	0.519	0.444	0.393	0.463	0.041
OG0000186	0.594	0.584	0.661	0.57	0.582	0.526	0.519	0.571	0.551	0.521	0.289	0.592	0.537	0.576	0.522	0.576	0.441	0.546	0.447	0.41	0.595	0.413	0.519	0.625	0.531	0.679	0.015	0.433	0.525	0.632	0.1	0.605	0.625	0.46	0.595	0.307	0.55	0.677	0.582	0.541	0.521	0.603	0.537	0.442	0.593	0.569	0.356	0.39	0.1
OG0000188	0.573	0.575	0.441	0.559	0.685	0.632	0.557	0.63	0.562	0.414	0.24	0.626	0.622	0.599	0.395	0.473	0.458	0.585	0.434	0.395	0.52	0.441	0.403	0.652	0.575	0.686	0.009	0.43	0.512	0.602	0.075	0.47	0.665	0.457	0.561	0.284	0.558	0.518	0.647	0.456	0.514	0.633	0.628	0.381	0.543	0.451	0.252	0.377	0.075
OG0000214	0.62	0.438	0.543	0.486	0.36	0.339	0.335	0.362	0.358	0.387	0.315	0.404	0.345	0.393	0.463	0.634	0.286	0.42	0.321	0.346	0.387	0.378	0.45	0.442	0.35	0.434	0.022	0.355	0.339	0.472	0.019	0.473	0.42	0.334	0.453	0.364	0.384	0.505	0.415	0.411	0.45	0.38	0.371	0.296	0.437	0.479	0.426	0.304	0.019
OG0000223	0.535	0.657	0.304	0.432	0.673	0.752	0.656	0.707	0.546	0.298	0.235	0.731	0.6	0.538	0.296	0.407	0.465	0.572	0.394	0.476	0.423	0.431	0.297	0.569	0.574	0.661	0.004	0.361	0.525	0.483	0.038	0.325	0.596	0.545	0.608	0.273	0.58	0.421	0.658	0.33	0.48	0.645	0.681	0.367	0.472	0.392	0.255	0.431	0.038
OG0000230	0.528	0.652	0.339	0.523	0.674	0.72	0.642	0.692	0.52	0.321	0.195	0.681	0.608	0.534	0.315	0.442	0.47	0.526	0.323	0.427	0.45	0.381	0.333	0.59	0.568	0.655	0.005	0.447	0.47	0.485	0.045	0.367	0.629	0.494	0.566	0.211	0.499	0.416	0.614	0.365	0.444	0.659	0.607	0.317	0.457	0.418	0.23	0.43	0.045
OG0000278	0.48	0.378	0.311	0.337	0.334	0.336	0.4	0.331	0.379	0.254	0.475	0.444	0.399	0.408	0.299	0.466	0.322	0.448	0.344	0.443	0.401	0.41	0.359	0.406	0.354	0.353	0.067	0.332	0.436	0.444	0.027	0.269	0.422	0.425	0.477	0.446	0.439	0.422	0.371	0.353	0.397	0.41	0.403	0.358	0.421	0.456	0.759	0.366	0.027
OG0000350	0.456	0.436	0.384	0.442	0.388	0.399	0.46	0.389	0.457	0.389	0.449	0.503	0.519	0.46	0.376	0.533	0.503	0.417	0.41	0.53	0.497	0.446	0.467	0.446	0.48	0.422	0.056	0.463	0.595	0.473	0.186	0.353	0.455	0.48	0.561	0.28	0.486	0.5	0.476	0.376	0.439	0.471	0.491	0.498	0.501	0.515	0.346	0.43	0.186
OG0000382	0.436	0.406	0.254	0.379	0.358	0.387	0.526	0.384	0.379	0.24	0.381	0.448	0.478	0.403	0.264	0.398	0.517	0.388	0.329	0.57	0.383	0.415	0.274	0.385	0.433	0.382	0.02	0.38	0.516	0.399	0.053	0.231	0.412	0.621	0.434	0.282	0.423	0.379	0.43	0.254	0.5	0.449	0.42	0.365	0.39	0.481	0.366	0.503	0.053
OG0000405	0.508	0.567	0.353	0.442	0.566	0.582	0.665	0.591	0.529	0.338	0.302	0.623	0.587	0.48	0.302	0.42	0.472	0.476	0.341	0.499	0.462	0.367	0.326	0.502	0.497	0.571	0.01	0.364	0.522	0.501	0.054	0.357	0.605	0.634	0.622	0.236	0.531	0.486	0.553	0.328	0.459	0.609	0.596	0.458	0.491	0.446	0.295	0.471	0.054
OG0000430	0.259	0.25	0.227	0.214	0.202	0.202	0.258	0.238	0.265	0.214	0.86	0.283	0.287	0.228	0.225	0.297	0.234	0.251	0.227	0.387	0.304	0.342	0.246	0.253	0.234	0.249	0.08	0.206	0.322	0.265	0.05	0.199	0.239	0.31	0.3	0.317	0.285	0.281	0.256	0.22	0.261	0.269	0.264	0.441	0.303	0.418	0.317	0.341	0.05
OG0000443	0.499	0.582	0.412	0.447	0.671	0.653	0.645	0.656	0.564	0.353	0.238	0.624	0.558	0.504	0.336	0.425	0.431	0.53	0.377	0.42	0.43	0.375	0.343	0.544	0.546	0.66	0.006	0.35	0.532	0.502	0.056	0.444	0.599	0.532	0.553	0.243	0.53	0.439	0.582	0.408	0.456	0.613	0.615	0.384	0.49	0.396	0.244	0.441	0.056
OG0000448	0.33	0.264	0.487	0.368	0.236	0.206	0.231	0.229	0.278	0.438	0.265	0.258	0.282	0.364	0.501	0.477	0.311	0.256	0.371	0.22	0.396	0.307	0.593	0.347	0.283	0.283	0.087	0.391	0.352	0.372	0.474	0.397	0.3	0.232	0.3	0.257	0.323	0.454	0.282	0.407	0.343	0.269	0.251	0.33	0.401	0.439	0.269	0.223	0.474
OG0000449	0.755	0.582	0.426	0.615	0.599	0.572	0.56	0.527	0.546	0.348	0.287	0.642	0.577	0.68	0.419	0.53	0.449	0.741	0.409	0.479	0.529	0.54	0.404	0.7	0.638	0.655	0.01	0.586	0.504	0.607	0.027	0.407	0.666	0.462	0.643	0.348	0.579	0.511	0.664	0.42	0.65	0.589	0.55	0.338	0.616	0.485	0.326	0.473	0.027
OG0000459	0.52	0.618	0.332	0.427	0.7	0.764	0.715	0.739	0.531	0.295	0.206	0.665	0.553	0.486	0.296	0.399	0.418	0.525	0.366	0.423	0.408	0.379	0.293	0.556	0.564	0.651	0.003	0.343	0.471	0.5	0.026	0.343	0.621	0.619	0.539	0.255	0.535	0.436	0.615	0.327	0.471	0.653	0.61	0.333	0.469	0.37	0.238	0.403	0.026
OG0000560	0.335	0.286	0.302	0.271	0.262	0.276	0.298	0.268	0.328	0.263	0.394	0.325	0.318	0.317	0.276	0.406	0.363	0.33	0.355	0.417	0.278	0.568	0.307	0.323	0.346	0.304	0.001	0.264	0.398	0.341	0.146	0.265	0.3	0.323	0.37	0.375	0.345	0.377	0.364	0.289	0.403	0.341	0.328	0.317	0.408	0.398	0.419	0.321	0.146
OG0000564	0.525	0.463	0.536	0.729	0.562	0.457	0.428	0.46	0.423	0.459	0.207	0.49	0.513	0.76	0.519	0.495	0.475	0.593	0.379	0.327	0.528	0.365	0.481	0.725	0.562	0.546	0.033	0.658	0.476	0.52	0.267	0.544	0.635	0.342	0.451	0.241	0.492	0.556	0.537	0.489	0.464	0.485	0.432	0.297	0.563	0.501	0.239	0.33	0.267
OG0000591	0.457	0.569	0.298	0.39	0.634	0.745	0.57	0.724	0.477	0.271	0.181	0.617	0.494	0.437	0.26	0.359	0.363	0.475	0.326	0.355	0.357	0.349	0.265	0.486	0.487	0.597	0.002	0.318	0.402	0.436	0.01	0.301	0.545	0.439	0.485	0.226	0.457	0.37	0.54	0.298	0.409	0.562	0.549	0.282	0.396	0.34	0.207	0.361	0.01
OG0000593	0.538	0.619	0.399	0.563	0.73	0.693	0.633	0.677	0.553	0.369	0.229	0.654	0.567	0.564	0.35	0.433	0.439	0.562	0.354	0.427	0.491	0.381	0.364	0.623	0.583	0.694	0.006	0.433	0.48	0.538	0.05	0.427	0.688	0.51	0.548	0.228	0.503	0.449	0.641	0.422	0.469	0.646	0.572	0.362	0.506	0.435	0.227	0.415	0.05
OG0000595	0.352	0.27	0.284	0.272	0.244	0.259	0.271	0.247	0.243	0.181	0.353	0.298	0.265	0.253	0.229	0.425	0.214	0.326	0.302	0.291	0.258	0.402	0.268	0.301	0.28	0.275	0.001	0.224	0.323	0.328	0.001	0.233	0.292	0.278	0.329	0.317	0.315	0.333	0.298	0.262	0.282	0.278	0.295	0.187	0.236	0.34	0.399	0.237	0.001
OG0000621	0.575	0.495	0.31	0.425	0.528	0.526	0.504	0.462	0.533	0.294	0.337	0.604	0.567	0.579	0.303	0.478	0.486	0.647	0.504	0.591	0.401	0.658	0.314	0.589	0.606	0.523	0.013	0.447	0.571	0.522	0.036	0.289	0.599	0.499	0.627	0.413	0.688	0.49	0.656	0.305	0.616	0.57	0.584	0.334	0.546	0.474	0.333	0.469	0.036
OG0000654	0.54	0.535	0.312	0.445	0.531	0.559	0.623	0.531	0.556	0.384	0.28	0.616	0.684	0.555	0.323	0.472	0.556	0.533	0.445	0.481	0.434	0.474	0.334	0.549	0.611	0.537	0.019	0.444	0.577	0.534	0.115	0.352	0.617	0.6	0.608	0.277	0.614	0.511	0.6	0.334	0.555	0.638	0.607	0.376	0.514	0.466	0.319	0.508	0.115
OG0000674	0.081	0.049	0.205	0.137	0.035	0.02	0.057	0.035	0.112	0.274	0.118	0.046	0.086	0.14	0.358	0.186	0.18	0.01	0.198	0.055	0.224	0.079	0.4	0.1	0.086	0.051	0.087	0.225	0.173	0.138	0.474	0.166	0.067	0.055	0.112	0.111	0.105	0.214	0.059	0.22	0.158	0.054	0.062	0.235	0.26	0.152	0.089	0.098	0.474
OG0000690	0.541	0.515	0.324	0.421	0.603	0.556	0.592	0.502	0.568	0.302	0.305	0.627	0.631	0.545	0.316	0.494	0.583	0.66	0.514	0.517	0.502	0.55	0.338	0.546	0.591	0.513	0.017	0.379	0.714	0.529	0.039	0.302	0.627	0.537	0.574	0.347	0.7	0.447	0.684	0.361	0.632	0.618	0.691	0.386	0.488	0.47	0.302	0.414	0.039
OG0000697	0.576	0.638	0.314	0.468	0.667	0.683	0.618	0.625	0.567	0.302	0.244	0.707	0.65	0.608	0.315	0.44	0.536	0.64	0.452	0.471	0.467	0.493	0.299	0.629	0.659	0.654	0.008	0.429	0.566	0.521	0.067	0.346	0.664	0.542	0.626	0.302	0.626	0.453	0.656	0.36	0.506	0.666	0.695	0.36	0.522	0.422	0.272	0.447	0.067
OG0000724	0.569	0.587	0.489	0.521	0.647	0.647	0.583	0.633	0.584	0.408	0.242	0.653	0.594	0.603	0.419	0.518	0.584	0.595	0.473	0.454	0.522	0.521	0.405	0.641	0.607	0.704	0.012	0.43	0.583	0.569	0.1	0.577	0.655	0.506	0.634	0.299	0.589	0.553	0.694	0.448	0.559	0.64	0.636	0.4	0.572	0.503	0.289	0.425	0.1
OG0000731	0.556	0.646	0.363	0.48	0.66	0.697	0.62	0.697	0.58	0.339	0.214	0.688	0.581	0.519	0.34	0.442	0.441	0.546	0.363	0.4	0.504	0.396	0.349	0.571	0.558	0.658	0.005	0.401	0.487	0.549	0.039	0.378	0.626	0.467	0.589	0.237	0.53	0.444	0.61	0.405	0.482	0.656	0.635	0.368	0.491	0.41	0.232	0.431	0.039
OG0000744	0.444	0.412	0.373	0.401	0.461	0.415	0.406	0.394	0.501	0.388	0.242	0.447	0.506	0.628	0.498	0.481	0.583	0.505	0.612	0.374	0.488	0.514	0.425	0.565	0.547	0.451	0.046	0.414	0.603	0.53	0.353	0.418	0.493	0.386	0.504	0.352	0.602	0.49	0.507	0.514	0.51	0.515	0.5	0.346	0.616	0.422	0.334	0.313	0.353
OG0000749	0.568	0.65	0.352	0.53	0.726	0.729	0.667	0.716	0.556	0.334	0.224	0.746	0.669	0.602	0.335	0.448	0.514	0.637	0.374	0.454	0.508	0.451	0.341	0.635	0.664	0.681	0.007	0.484	0.56	0.522	0.054	0.375	0.695	0.517	0.632	0.24	0.612	0.455	0.718	0.379	0.521	0.672	0.666	0.372	0.51	0.468	0.237	0.448	0.054
OG0000758	0.57	0.579	0.391	0.543	0.718	0.671	0.583	0.629	0.576	0.348	0.213	0.648	0.611	0.59	0.383	0.471	0.494	0.612	0.423	0.397	0.532	0.434	0.385	0.648	0.647	0.64	0.007	0.445	0.547	0.623	0.062	0.412	0.643	0.468	0.546	0.238	0.568	0.444	0.673	0.504	0.532	0.686	0.628	0.343	0.489	0.435	0.232	0.399	0.062
OG0000822	0.557	0.644	0.371	0.506	0.757	0.755	0.629	0.706	0.57	0.32	0.216	0.701	0.561	0.573	0.334	0.441	0.432	0.606	0.405	0.4	0.443	0.409	0.333	0.633	0.598	0.681	0.004	0.392	0.514	0.531	0.037	0.388	0.687	0.494	0.561	0.278	0.572	0.473	0.67	0.365	0.505	0.653	0.622	0.333	0.497	0.393	0.252	0.389	0.037
OG0000827	0.592	0.561	0.431	0.601	0.717	0.604	0.567	0.58	0.537	0.391	0.208	0.62	0.593	0.709	0.43	0.493	0.475	0.693	0.479	0.389	0.515	0.459	0.437	0.771	0.657	0.651	0.014	0.542	0.583	0.591	0.123	0.462	0.709	0.447	0.568	0.294	0.628	0.517	0.68	0.533	0.548	0.609	0.572	0.338	0.558	0.422	0.267	0.373	0.123
OG0000846	0.606	0.538	0.408	0.624	0.658	0.577	0.558	0.5	0.527	0.351	0.249	0.619	0.595	0.753	0.38	0.495	0.493	0.821	0.527	0.451	0.48	0.594	0.385	0.719	0.705	0.611	0.011	0.656	0.624	0.543	0.103	0.402	0.714	0.462	0.615	0.396	0.717	0.506	0.681	0.393	0.622	0.557	0.588	0.323	0.538	0.451	0.321	0.406	0.103
OG0000852	0.569	0.587	0.424	0.581	0.533	0.509	0.516	0.564	0.478	0.423	0.251	0.59	0.675	0.54	0.448	0.528	0.546	0.494	0.347	0.449	0.591	0.434	0.451	0.595	0.556	0.625	0.015	0.529	0.502	0.545	0.129	0.439	0.564	0.469	0.583	0.19	0.488	0.54	0.582	0.483	0.486	0.602	0.536	0.385	0.531	0.514	0.241	0.446	0.129
OG0000864	0.459	0.575	0.311	0.409	0.637	0.739	0.577	0.691	0.471	0.289	0.182	0.616	0.491	0.433	0.276	0.367	0.363	0.469	0.312	0.363	0.376	0.337	0.281	0.497	0.481	0.6	0.002	0.326	0.397	0.442	0.013	0.317	0.554	0.441	0.484	0.213	0.446	0.378	0.544	0.319	0.404	0.566	0.54	0.294	0.395	0.347	0.209	0.348	0.013
OG0000882	0.515	0.462	0.57	0.767	0.526	0.422	0.428	0.468	0.424	0.457	0.21	0.465	0.537	0.682	0.541	0.526	0.53	0.543	0.403	0.365	0.604	0.409	0.515	0.664	0.571	0.551	0.032	0.675	0.516	0.513	0.259	0.609	0.587	0.338	0.472	0.204	0.451	0.487	0.531	0.543	0.458	0.486	0.441	0.341	0.554	0.496	0.224	0.365	0.259
OG0000888	0.52	0.515	0.324	0.408	0.581	0.535	0.535	0.489	0.654	0.327	0.262	0.584	0.586	0.623	0.378	0.458	0.587	0.592	0.635	0.419	0.531	0.511	0.331	0.597	0.671	0.546	0.001	0.407	0.698	0.566	0.162	0.358	0.576	0.491	0.582	0.359	0.672	0.485	0.587	0.403	0.562	0.619	0.628	0.384	0.545	0.456	0.28	0.427	0.162
OG0000900	0.5	0.48	0.453	0.475	0.571	0.476	0.405	0.454	0.49	0.416	0.202	0.489	0.499	0.569	0.53	0.516	0.499	0.477	0.497	0.331	0.543	0.446	0.521	0.626	0.498	0.559	0.03	0.406	0.546	0.596	0.243	0.488	0.547	0.362	0.5	0.278	0.568	0.506	0.571	0.639	0.563	0.534	0.508	0.337	0.614	0.445	0.242	0.313	0.243
OG0000918	0.612	0.497	0.683	0.548	0.549	0.495	0.502	0.519	0.504	0.482	0.308	0.557	0.467	0.565	0.493	0.62	0.396	0.606	0.494	0.402	0.497	0.461	0.491	0.617	0.539	0.63	0.011	0.403	0.5	0.627	0.05	0.678	0.65	0.478	0.565	0.35	0.561	0.637	0.565	0.503	0.554	0.574	0.519	0.407	0.555	0.578	0.357	0.364	0.05
OG0000928	0.374	0.362	0.301	0.358	0.32	0.319	0.371	0.332	0.401	0.326	0.389	0.394	0.519	0.41	0.325	0.407	0.415	0.332	0.406	0.423	0.377	0.446	0.362	0.365	0.418	0.341	0.036	0.385	0.423	0.421	0.225	0.276	0.38	0.411	0.452	0.276	0.426	0.421	0.421	0.327	0.431	0.446	0.396	0.404	0.579	0.416	0.311	0.338	0.225
OG0000991	0.366	0.308	0.59	0.384	0.284	0.259	0.241	0.293	0.278	0.393	0.298	0.296	0.27	0.294	0.478	0.473	0.228	0.342	0.287	0.258	0.379	0.353	0.451	0.37	0.284	0.356	0.053	0.292	0.31	0.393	0.001	0.414	0.327	0.233	0.315	0.283	0.304	0.492	0.333	0.394	0.363	0.302	0.273	0.267	0.346	0.48	0.288	0.237	0.001
OG0001003	0.658	0.626	0.376	0.511	0.701	0.706	0.629	0.606	0.57	0.331	0.249	0.71	0.622	0.631	0.33	0.514	0.486	0.724	0.473	0.479	0.45	0.522	0.361	0.675	0.752	0.676	0.01	0.441	0.574	0.598	0.029	0.372	0.701	0.559	0.642	0.359	0.669	0.557	0.719	0.371	0.603	0.698	0.684	0.331	0.535	0.455	0.321	0.431	0.029
OG0001016	0.437	0.553	0.287	0.377	0.61	0.719	0.569	0.679	0.465	0.263	0.184	0.598	0.478	0.41	0.259	0.354	0.351	0.447	0.308	0.359	0.361	0.331	0.26	0.466	0.464	0.571	0.001	0.306	0.39	0.421	0.01	0.292	0.524	0.447	0.462	0.209	0.436	0.358	0.508	0.296	0.388	0.552	0.525	0.289	0.381	0.333	0.202	0.359	0.01
OG0001060	0.515	0.516	0.534	0.56	0.534	0.487	0.456	0.472	0.6	0.527	0.224	0.5	0.515	0.605	0.526	0.579	0.475	0.536	0.448	0.358	0.537	0.442	0.562	0.617	0.545	0.58	0.03	0.488	0.507	0.556	0.174	0.586	0.56	0.366	0.526	0.258	0.528	0.566	0.578	0.538	0.537	0.541	0.491	0.381	0.545	0.514	0.254	0.492	0.174
OG0001067	0.382	0.311	0.509	0.418	0.31	0.276	0.243	0.295	0.287	0.34	0.331	0.3	0.288	0.312	0.463	0.496	0.221	0.36	0.308	0.254	0.373	0.393	0.577	0.413	0.294	0.38	0.001	0.317	0.324	0.422	0.001	0.44	0.341	0.23	0.32	0.308	0.296	0.409	0.378	0.474	0.388	0.332	0.272	0.219	0.368	0.508	0.309	0.219	0.001
OG0001071	0.49	0.445	0.596	0.782	0.512	0.392	0.39	0.438	0.395	0.461	0.222	0.431	0.474	0.702	0.601	0.513	0.468	0.549	0.371	0.35	0.546	0.39	0.556	0.703	0.511	0.529	0.041	0.75	0.475	0.525	0.319	0.632	0.587	0.309	0.459	0.215	0.426	0.515	0.507	0.602	0.432	0.441	0.4	0.312	0.559	0.482	0.239	0.356	0.319
OG0001099	0.019	0.007	0.018	0.068	0.015	0.006	0.015	0.01	0.034	0.024	0.095	0.006	0.014	0.063	0.037	0.048	0.033	0.022	0.001	0.03	0.031	0.001	0.154	0.049	0.018	0.008	0.4	0.132	0.001	0.025	0.001	0.014	0.029	0.013	0.017	0.087	0.019	0.034	0.012	0.046	0.02	0.009	0.008	0.016	0.017	0.001	0.125	0.053	0.001
OG0001131	0.498	0.534	0.321	0.503	0.536	0.554	0.637	0.558	0.485	0.279	0.287	0.615	0.618	0.527	0.268	0.46	0.489	0.533	0.346	0.667	0.477	0.441	0.298	0.538	0.598	0.577	0.016	0.477	0.507	0.449	0.045	0.327	0.57	0.646	0.556	0.227	0.528	0.408	0.572	0.303	0.442	0.594	0.554	0.398	0.48	0.463	0.251	0.544	0.045
OG0001148	0.642	0.636	0.44	0.496	0.644	0.606	0.556	0.591	0.627	0.405	0.288	0.659	0.614	0.577	0.471	0.53	0.553	0.59	0.54	0.452	0.597	0.481	0.458	0.643	0.636	0.631	0.015	0.437	0.637	0.636	0.128	0.458	0.664	0.499	0.642	0.279	0.669	0.533	0.641	0.525	0.577	0.688	0.674	0.453	0.639	0.534	0.287	0.457	0.128
OG0001170	0.497	0.605	0.384	0.51	0.725	0.716	0.634	0.707	0.544	0.347	0.216	0.664	0.579	0.526	0.338	0.428	0.458	0.549	0.376	0.422	0.448	0.399	0.335	0.592	0.567	0.689	0.004	0.39	0.507	0.492	0.039	0.408	0.642	0.504	0.549	0.244	0.533	0.438	0.641	0.372	0.476	0.639	0.64	0.36	0.474	0.41	0.223	0.397	0.039
OG0001183	0.567	0.637	0.364	0.518	0.746	0.766	0.645	0.729	0.57	0.362	0.204	0.713	0.606	0.557	0.317	0.435	0.459	0.597	0.385	0.419	0.447	0.417	0.327	0.634	0.622	0.717	0.004	0.409	0.501	0.527	0.039	0.389	0.689	0.494	0.585	0.266	0.556	0.475	0.68	0.364	0.501	0.674	0.66	0.328	0.491	0.417	0.241	0.405	0.039
OG0001210	0.639	0.564	0.558	0.733	0.656	0.54	0.507	0.548	0.488	0.442	0.245	0.575	0.573	0.736	0.532	0.57	0.507	0.663	0.417	0.439	0.557	0.462	0.499	0.753	0.601	0.644	0.023	0.631	0.512	0.601	0.191	0.602	0.723	0.421	0.56	0.289	0.6	0.536	0.669	0.536	0.577	0.568	0.538	0.314	0.609	0.51	0.283	0.376	0.191
OG0001220	0.524	0.598	0.501	0.512	0.654	0.631	0.552	0.648	0.552	0.435	0.197	0.608	0.562	0.556	0.395	0.451	0.435	0.559	0.4	0.356	0.445	0.385	0.394	0.604	0.594	0.702	0.009	0.38	0.527	0.518	0.077	0.55	0.62	0.442	0.533	0.259	0.521	0.525	0.647	0.448	0.501	0.64	0.561	0.324	0.523	0.428	0.235	0.352	0.077
OG0001271	0.491	0.602	0.31	0.412	0.681	0.767	0.631	0.72	0.522	0.284	0.198	0.665	0.537	0.493	0.269	0.379	0.388	0.528	0.369	0.392	0.372	0.381	0.272	0.532	0.535	0.645	0.002	0.333	0.454	0.477	0.014	0.319	0.6	0.496	0.523	0.268	0.521	0.415	0.593	0.31	0.457	0.619	0.593	0.312	0.44	0.357	0.23	0.374	0.014
OG0001301	0.442	0.371	0.589	0.586	0.392	0.321	0.336	0.367	0.382	0.461	0.234	0.358	0.361	0.525	0.644	0.523	0.433	0.378	0.375	0.317	0.484	0.336	0.585	0.558	0.385	0.443	0.059	0.523	0.442	0.472	0.434	0.647	0.452	0.304	0.415	0.226	0.372	0.53	0.401	0.592	0.375	0.365	0.338	0.313	0.518	0.441	0.289	0.313	0.434
OG0001334	0.588	0.585	0.465	0.633	0.638	0.573	0.534	0.58	0.579	0.412	0.24	0.619	0.6	0.657	0.474	0.513	0.467	0.598	0.396	0.409	0.603	0.397	0.501	0.713	0.612	0.649	0.016	0.566	0.517	0.595	0.127	0.497	0.627	0.427	0.523	0.227	0.535	0.479	0.669	0.574	0.479	0.609	0.567	0.376	0.523	0.479	0.253	0.46	0.127
OG0001398	0.436	0.351	0.217	0.382	0.306	0.335	0.311	0.302	0.25	0.165	0.249	0.377	0.421	0.356	0.206	0.417	0.39	0.389	0.212	0.36	0.352	0.377	0.248	0.356	0.484	0.324	0.105	0.488	0.296	0.35	0.001	0.18	0.368	0.3	0.393	0.241	0.382	0.313	0.378	0.225	0.366	0.37	0.367	0.165	0.293	0.459	0.307	0.339	0.001
OG0001487	0.544	0.513	0.542	0.659	0.616	0.513	0.438	0.506	0.488	0.453	0.212	0.528	0.524	0.695	0.543	0.526	0.469	0.618	0.462	0.357	0.566	0.43	0.537	0.741	0.575	0.623	0.026	0.591	0.536	0.564	0.201	0.606	0.626	0.355	0.516	0.265	0.545	0.518	0.634	0.61	0.526	0.548	0.491	0.338	0.585	0.459	0.243	0.339	0.201
OG0001500	0.621	0.515	0.505	0.602	0.614	0.531	0.493	0.491	0.524	0.419	0.237	0.558	0.567	0.724	0.456	0.512	0.471	0.71	0.542	0.376	0.538	0.495	0.475	0.702	0.61	0.607	0.023	0.549	0.566	0.629	0.146	0.518	0.661	0.393	0.564	0.344	0.604	0.536	0.611	0.549	0.544	0.595	0.556	0.353	0.586	0.437	0.283	0.356	0.146
OG0001516	0.608	0.56	0.495	0.62	0.609	0.556	0.504	0.54	0.536	0.436	0.245	0.584	0.591	0.687	0.547	0.56	0.548	0.606	0.487	0.421	0.618	0.477	0.512	0.738	0.625	0.634	0.028	0.6	0.579	0.617	0.229	0.522	0.656	0.464	0.592	0.274	0.604	0.592	0.627	0.57	0.557	0.614	0.564	0.381	0.64	0.541	0.297	0.414	0.229
OG0001567	0.575	0.592	0.4	0.498	0.611	0.606	0.582	0.579	0.58	0.371	0.244	0.65	0.657	0.552	0.374	0.525	0.541	0.591	0.472	0.418	0.525	0.441	0.401	0.58	0.701	0.603	0.015	0.436	0.668	0.534	0.087	0.405	0.595	0.505	0.578	0.257	0.603	0.488	0.649	0.426	0.544	0.671	0.659	0.397	0.502	0.483	0.257	0.42	0.087
OG0001611	0.413	0.384	0.654	0.513	0.364	0.31	0.305	0.363	0.409	0.724	0.303	0.349	0.397	0.412	0.561	0.543	0.356	0.339	0.379	0.294	0.478	0.345	0.655	0.483	0.38	0.507	0.024	0.41	0.395	0.488	0.22	0.622	0.409	0.276	0.42	0.213	0.349	0.651	0.439	0.563	0.433	0.401	0.322	0.392	0.526	0.615	0.221	0.283	0.22
OG0001708	0.531	0.583	0.398	0.509	0.723	0.649	0.602	0.645	0.599	0.357	0.231	0.619	0.554	0.573	0.377	0.43	0.449	0.581	0.421	0.416	0.455	0.41	0.356	0.631	0.605	0.663	0.007	0.387	0.541	0.538	0.064	0.444	0.628	0.515	0.543	0.255	0.586	0.451	0.657	0.44	0.504	0.638	0.6	0.393	0.517	0.395	0.234	0.44	0.064
OG0001750	0.457	0.491	0.683	0.553	0.455	0.404	0.424	0.487	0.408	0.506	0.345	0.477	0.476	0.428	0.432	0.524	0.418	0.377	0.324	0.417	0.496	0.359	0.424	0.466	0.439	0.575	0.011	0.435	0.43	0.477	0.112	0.653	0.548	0.413	0.488	0.196	0.409	0.481	0.464	0.402	0.418	0.465	0.426	0.478	0.518	0.61	0.204	0.419	0.112
OG0001755	0.342	0.331	0.376	0.337	0.323	0.282	0.326	0.311	0.404	0.38	0.318	0.369	0.401	0.364	0.402	0.469	0.427	0.321	0.476	0.327	0.519	0.394	0.467	0.372	0.41	0.357	0.071	0.343	0.577	0.446	0.282	0.355	0.339	0.306	0.449	0.219	0.423	0.445	0.345	0.517	0.363	0.383	0.428	0.495	0.411	0.426	0.255	0.333	0.282
OG0001773	0.578	0.555	0.434	0.569	0.671	0.58	0.503	0.549	0.563	0.396	0.231	0.606	0.584	0.65	0.444	0.515	0.547	0.629	0.495	0.405	0.603	0.48	0.43	0.686	0.676	0.624	0.015	0.501	0.585	0.628	0.125	0.479	0.636	0.402	0.569	0.258	0.614	0.457	0.648	0.631	0.55	0.662	0.608	0.391	0.561	0.494	0.242	0.4	0.125
OG0001800	0.519	0.605	0.442	0.547	0.686	0.622	0.556	0.623	0.564	0.392	0.237	0.631	0.545	0.571	0.384	0.439	0.422	0.567	0.36	0.38	0.543	0.393	0.38	0.62	0.604	0.666	0.008	0.43	0.488	0.55	0.07	0.46	0.65	0.417	0.551	0.212	0.517	0.455	0.6	0.516	0.459	0.625	0.604	0.418	0.499	0.43	0.202	0.402	0.07
OG0001815	0.595	0.642	0.338	0.505	0.775	0.765	0.642	0.671	0.572	0.307	0.206	0.703	0.584	0.588	0.315	0.442	0.472	0.615	0.425	0.424	0.434	0.44	0.32	0.643	0.622	0.681	0.003	0.413	0.499	0.532	0.03	0.356	0.677	0.517	0.582	0.281	0.586	0.462	0.668	0.37	0.507	0.666	0.638	0.313	0.484	0.399	0.254	0.403	0.03
OG0001876	0.505	0.478	0.482	0.654	0.537	0.431	0.418	0.457	0.429	0.462	0.192	0.483	0.541	0.624	0.513	0.499	0.502	0.517	0.373	0.34	0.558	0.376	0.515	0.663	0.562	0.558	0.029	0.598	0.5	0.52	0.238	0.568	0.559	0.326	0.486	0.173	0.441	0.464	0.544	0.59	0.447	0.489	0.438	0.34	0.539	0.491	0.198	0.346	0.238
OG0001890	0.563	0.648	0.355	0.526	0.75	0.782	0.675	0.749	0.543	0.319	0.217	0.734	0.619	0.553	0.329	0.447	0.469	0.582	0.36	0.443	0.452	0.411	0.34	0.639	0.596	0.692	0.004	0.436	0.49	0.522	0.033	0.376	0.685	0.537	0.586	0.241	0.558	0.447	0.679	0.373	0.486	0.684	0.633	0.322	0.48	0.426	0.254	0.44	0.033
OG0001894	0.48	0.439	0.298	0.393	0.506	0.465	0.417	0.399	0.482	0.326	0.226	0.486	0.563	0.643	0.417	0.421	0.528	0.57	0.512	0.35	0.448	0.455	0.348	0.563	0.648	0.481	0.037	0.458	0.566	0.488	0.295	0.337	0.511	0.395	0.514	0.355	0.609	0.48	0.511	0.414	0.493	0.521	0.548	0.304	0.57	0.397	0.276	0.337	0.295
OG0001978	0.594	0.594	0.423	0.607	0.683	0.656	0.657	0.607	0.552	0.365	0.223	0.667	0.622	0.637	0.357	0.501	0.504	0.658	0.419	0.445	0.487	0.445	0.402	0.673	0.641	0.637	0.01	0.507	0.533	0.56	0.048	0.413	0.718	0.548	0.574	0.252	0.574	0.504	0.685	0.429	0.549	0.687	0.619	0.353	0.496	0.442	0.282	0.431	0.048
OG0001981	0.657	0.602	0.461	0.611	0.696	0.631	0.631	0.603	0.57	0.391	0.259	0.703	0.637	0.669	0.43	0.54	0.519	0.713	0.463	0.459	0.548	0.514	0.468	0.756	0.663	0.689	0.007	0.561	0.598	0.63	0.064	0.443	0.76	0.522	0.64	0.326	0.667	0.575	0.734	0.495	0.641	0.656	0.635	0.375	0.583	0.527	0.318	0.444	0.064
OG0002048	0.563	0.544	0.548	0.664	0.603	0.504	0.484	0.528	0.498	0.428	0.253	0.552	0.522	0.665	0.496	0.541	0.473	0.576	0.413	0.388	0.574	0.4	0.49	0.668	0.563	0.607	0.018	0.569	0.536	0.573	0.154	0.581	0.622	0.402	0.535	0.242	0.537	0.519	0.568	0.543	0.476	0.541	0.533	0.397	0.553	0.476	0.253	0.393	0.154
OG0002080	0.543	0.475	0.398	0.476	0.505	0.481	0.449	0.441	0.493	0.374	0.358	0.588	0.569	0.601	0.387	0.477	0.47	0.623	0.512	0.45	0.582	0.53	0.452	0.583	0.575	0.492	0.034	0.487	0.572	0.538	0.136	0.357	0.578	0.415	0.54	0.356	0.613	0.492	0.562	0.419	0.515	0.584	0.621	0.421	0.511	0.494	0.319	0.412	0.136
OG0002092	0.524	0.529	0.46	0.534	0.52	0.457	0.471	0.513	0.534	0.427	0.298	0.543	0.599	0.48	0.45	0.527	0.496	0.457	0.426	0.42	0.597	0.426	0.505	0.559	0.537	0.567	0.021	0.44	0.562	0.599	0.108	0.442	0.517	0.427	0.55	0.21	0.507	0.502	0.568	0.58	0.483	0.563	0.56	0.48	0.535	0.501	0.243	0.402	0.108
OG0002138	0.631	0.496	0.351	0.524	0.558	0.527	0.533	0.462	0.481	0.322	0.273	0.595	0.545	0.599	0.35	0.555	0.501	0.683	0.513	0.485	0.481	0.613	0.383	0.596	0.579	0.529	0.026	0.539	0.537	0.565	0.06	0.318	0.639	0.497	0.622	0.337	0.676	0.503	0.599	0.423	0.574	0.576	0.606	0.334	0.481	0.481	0.357	0.442	0.06
OG0002240	0.413	0.399	0.783	0.602	0.402	0.315	0.324	0.43	0.383	0.54	0.266	0.394	0.362	0.444	0.507	0.555	0.342	0.381	0.337	0.295	0.503	0.311	0.518	0.478	0.395	0.529	0.014	0.457	0.402	0.468	0.127	0.859	0.501	0.292	0.395	0.214	0.355	0.512	0.426	0.477	0.397	0.39	0.343	0.388	0.478	0.612	0.219	0.302	0.127
OG0002421	0.621	0.537	0.396	0.58	0.649	0.577	0.549	0.52	0.53	0.363	0.234	0.634	0.606	0.754	0.42	0.46	0.488	0.761	0.509	0.409	0.523	0.486	0.408	0.73	0.651	0.59	0.018	0.536	0.617	0.584	0.149	0.439	0.697	0.424	0.561	0.323	0.654	0.479	0.667	0.473	0.535	0.613	0.615	0.35	0.568	0.401	0.279	0.372	0.149
OG0002448	0.352	0.383	0.436	0.384	0.353	0.312	0.366	0.381	0.388	0.465	0.376	0.396	0.397	0.384	0.439	0.386	0.388	0.285	0.328	0.381	0.454	0.277	0.37	0.419	0.341	0.45	0.015	0.303	0.451	0.393	0.245	0.478	0.378	0.381	0.411	0.176	0.368	0.45	0.365	0.428	0.305	0.377	0.362	0.52	0.468	0.48	0.211	0.39	0.245
OG0002505	0.504	0.623	0.341	0.477	0.704	0.743	0.607	0.714	0.525	0.313	0.189	0.657	0.547	0.489	0.31	0.402	0.413	0.508	0.336	0.38	0.434	0.37	0.309	0.563	0.531	0.65	0.004	0.376	0.437	0.494	0.025	0.357	0.618	0.465	0.524	0.227	0.501	0.409	0.608	0.349	0.455	0.611	0.602	0.308	0.441	0.378	0.225	0.383	0.025
OG0002681	0.515	0.42	0.48	0.737	0.509	0.437	0.411	0.396	0.381	0.393	0.259	0.472	0.488	0.781	0.466	0.471	0.414	0.697	0.423	0.36	0.475	0.474	0.475	0.702	0.567	0.49	0.033	0.828	0.45	0.466	0.263	0.46	0.615	0.341	0.463	0.345	0.525	0.464	0.537	0.414	0.513	0.461	0.431	0.272	0.49	0.454	0.29	0.326	0.263
OG0002692	0.5	0.456	0.642	0.699	0.505	0.394	0.377	0.469	0.413	0.507	0.205	0.43	0.469	0.603	0.628	0.553	0.452	0.467	0.374	0.313	0.574	0.351	0.582	0.636	0.498	0.553	0.018	0.586	0.476	0.554	0.283	0.698	0.555	0.306	0.442	0.2	0.423	0.518	0.522	0.612	0.465	0.454	0.391	0.336	0.609	0.529	0.207	0.313	0.283
OG0002779	0.578	0.612	0.383	0.57	0.698	0.682	0.618	0.669	0.565	0.35	0.218	0.666	0.637	0.618	0.386	0.483	0.492	0.6	0.385	0.449	0.549	0.432	0.394	0.68	0.634	0.681	0.008	0.499	0.533	0.608	0.073	0.403	0.695	0.516	0.619	0.25	0.593	0.49	0.679	0.465	0.536	0.69	0.631	0.357	0.54	0.447	0.25	0.44	0.073
OG0002824	0.61	0.512	0.377	0.536	0.585	0.551	0.497	0.475	0.529	0.35	0.237	0.593	0.622	0.695	0.387	0.496	0.536	0.746	0.553	0.417	0.482	0.601	0.414	0.657	0.699	0.595	0.001	0.581	0.601	0.544	0.124	0.354	0.633	0.425	0.593	0.389	0.675	0.497	0.666	0.408	0.63	0.589	0.562	0.317	0.556	0.521	0.293	0.404	0.124
OG0003012	0.384	0.361	0.555	0.502	0.386	0.301	0.317	0.357	0.441	0.442	0.195	0.34	0.388	0.462	0.518	0.508	0.433	0.369	0.473	0.265	0.543	0.351	0.526	0.492	0.416	0.453	0.045	0.429	0.497	0.455	0.272	0.576	0.427	0.261	0.391	0.19	0.439	0.486	0.396	0.55	0.403	0.397	0.377	0.447	0.483	0.418	0.218	0.327	0.272
OG0003058	0.274	0.214	0.206	0.195	0.207	0.21	0.227	0.196	0.219	0.134	0.324	0.241	0.213	0.278	0.183	0.306	0.163	0.296	0.262	0.227	0.2	0.313	0.208	0.258	0.219	0.212	0.001	0.174	0.254	0.267	0.001	0.165	0.241	0.232	0.247	0.403	0.283	0.256	0.24	0.193	0.271	0.243	0.23	0.144	0.277	0.267	0.498	0.16	0.001
OG0003171	0.559	0.663	0.357	0.486	0.678	0.751	0.623	0.698	0.575	0.334	0.217	0.716	0.588	0.552	0.328	0.45	0.467	0.576	0.375	0.433	0.469	0.423	0.329	0.609	0.631	0.678	0.005	0.415	0.515	0.506	0.041	0.368	0.631	0.488	0.591	0.253	0.55	0.462	0.65	0.357	0.484	0.647	0.668	0.353	0.47	0.435	0.255	0.45	0.041
OG0004468	0.458	0.36	0.612	0.456	0.323	0.282	0.28	0.312	0.339	0.487	0.313	0.353	0.32	0.393	0.519	0.585	0.308	0.38	0.381	0.284	0.451	0.376	0.577	0.432	0.343	0.39	0.033	0.369	0.378	0.496	0.132	0.551	0.392	0.27	0.398	0.303	0.38	0.54	0.39	0.486	0.453	0.363	0.321	0.344	0.475	0.578	0.304	0.276	0.132
OG0004892	0.431	0.389	0.711	0.581	0.399	0.309	0.294	0.364	0.385	0.56	0.235	0.339	0.367	0.515	0.738	0.612	0.424	0.364	0.399	0.264	0.534	0.334	0.638	0.549	0.387	0.471	0.026	0.467	0.465	0.513	0.396	0.717	0.447	0.26	0.393	0.228	0.366	0.548	0.405	0.635	0.435	0.375	0.319	0.352	0.592	0.541	0.236	0.274	0.396
OG0004918	0.503	0.466	0.574	0.736	0.545	0.419	0.402	0.481	0.41	0.442	0.196	0.458	0.49	0.627	0.558	0.515	0.453	0.513	0.346	0.319	0.548	0.368	0.554	0.708	0.511	0.563	0.028	0.626	0.449	0.511	0.225	0.621	0.587	0.304	0.446	0.191	0.394	0.468	0.537	0.594	0.455	0.472	0.402	0.317	0.531	0.478	0.209	0.319	0.225
OG0007089	0.473	0.498	0.493	0.719	0.577	0.481	0.567	0.587	0.431	0.397	0.254	0.546	0.538	0.62	0.416	0.471	0.452	0.533	0.339	0.427	0.512	0.361	0.418	0.675	0.54	0.621	0.017	0.575	0.499	0.463	0.141	0.545	0.647	0.481	0.506	0.178	0.423	0.485	0.522	0.455	0.399	0.5	0.471	0.434	0.493	0.456	0.215	0.582	0.141
OG0007329	0.377	0.282	0.421	0.335	0.242	0.218	0.204	0.239	0.268	0.267	0.299	0.24	0.223	0.273	0.618	0.42	0.167	0.298	0.206	0.199	0.371	0.269	0.486	0.353	0.227	0.306	0.095	0.266	0.222	0.414	0.001	0.344	0.274	0.198	0.249	0.288	0.258	0.371	0.295	0.382	0.402	0.25	0.208	0.201	0.393	0.379	0.294	0.192	0.001
OG0007591	0.584	0.598	0.464	0.567	0.684	0.633	0.588	0.621	0.544	0.407	0.266	0.671	0.567	0.609	0.438	0.493	0.455	0.596	0.384	0.424	0.583	0.401	0.437	0.696	0.573	0.671	0.01	0.455	0.499	0.611	0.09	0.48	0.688	0.493	0.582	0.248	0.537	0.536	0.63	0.53	0.484	0.652	0.6	0.394	0.532	0.455	0.276	0.413	0.09
OG0008498	0.568	0.482	0.538	0.55	0.443	0.426	0.44	0.444	0.442	0.454	0.278	0.497	0.502	0.459	0.526	0.621	0.465	0.424	0.375	0.442	0.533	0.41	0.614	0.566	0.48	0.517	0.039	0.514	0.451	0.596	0.171	0.485	0.553	0.458	0.556	0.254	0.461	0.636	0.518	0.543	0.495	0.509	0.454	0.338	0.518	0.575	0.363	0.401	0.171
OG0008612	0.512	0.588	0.372	0.465	0.66	0.642	0.638	0.654	0.636	0.339	0.257	0.657	0.618	0.506	0.362	0.457	0.498	0.517	0.429	0.47	0.487	0.439	0.35	0.571	0.582	0.624	0.008	0.382	0.557	0.532	0.069	0.385	0.621	0.551	0.557	0.23	0.604	0.447	0.639	0.42	0.505	0.672	0.644	0.441	0.521	0.448	0.236	0.526	0.069
OG0008621	0.491	0.476	0.563	0.532	0.475	0.418	0.424	0.434	0.559	0.595	0.346	0.462	0.496	0.524	0.549	0.594	0.454	0.479	0.487	0.376	0.569	0.468	0.636	0.588	0.495	0.594	0.056	0.423	0.556	0.575	0.18	0.547	0.509	0.381	0.538	0.302	0.507	0.609	0.531	0.596	0.568	0.521	0.495	0.508	0.582	0.558	0.288	0.401	0.18
OG0009138	0.616	0.57	0.376	0.492	0.627	0.603	0.574	0.562	0.54	0.314	0.252	0.621	0.61	0.574	0.317	0.549	0.551	0.636	0.49	0.489	0.472	0.537	0.347	0.587	0.685	0.591	0.016	0.449	0.593	0.564	0.038	0.356	0.658	0.557	0.585	0.337	0.676	0.515	0.655	0.342	0.638	0.66	0.675	0.324	0.502	0.522	0.299	0.451	0.038
OG0009477	0.437	0.367	0.45	0.779	0.418	0.343	0.349	0.35	0.306	0.361	0.222	0.388	0.428	0.631	0.44	0.439	0.393	0.483	0.3	0.316	0.447	0.372	0.513	0.624	0.446	0.405	0.087	0.823	0.357	0.394	0.328	0.432	0.54	0.289	0.38	0.217	0.37	0.398	0.43	0.402	0.382	0.366	0.346	0.25	0.402	0.421	0.259	0.316	0.328
OG0009935	0.387	0.263	0.238	0.249	0.233	0.254	0.301	0.233	0.282	0.188	0.384	0.302	0.249	0.326	0.247	0.391	0.218	0.334	0.276	0.315	0.245	0.317	0.298	0.315	0.263	0.257	0.16	0.255	0.272	0.342	0.05	0.195	0.301	0.334	0.342	0.536	0.333	0.374	0.279	0.254	0.35	0.288	0.267	0.181	0.316	0.287	0.936	0.221	0.05
OG0000025	0.592	0.452	0.343	0.541	0.525	0.484	0.434	0.425	0.433	0.242	0.259	0.512	0.492	0.685	0.271	0.442	0.397	0.738	0.405	0.375	0.376	0.495	0.303	0.612	0.646	0.568	0.045	0.582	0.42	0.486	0.019	0.334	0.582	0.382	0.495	0.468	0.566	0.444	0.556	0.289	0.546	0.474	0.448	0.198	0.437	0.435	0.394	0.354	0.019
OG0000035	0.606	0.637	0.362	0.542	0.825	0.745	0.644	0.664	0.562	0.319	0.224	0.738	0.614	0.66	0.331	0.446	0.461	0.702	0.456	0.412	0.452	0.472	0.329	0.688	0.64	0.68	0.005	0.431	0.554	0.568	0.043	0.38	0.76	0.507	0.579	0.323	0.631	0.487	0.68	0.419	0.539	0.668	0.678	0.326	0.526	0.398	0.269	0.383	0.043
OG0000037	0.508	0.645	0.367	0.476	0.674	0.759	0.598	0.726	0.486	0.319	0.199	0.682	0.524	0.47	0.3	0.411	0.391	0.491	0.305	0.399	0.414	0.345	0.303	0.532	0.509	0.662	0.002	0.381	0.413	0.465	0.022	0.379	0.597	0.459	0.527	0.204	0.468	0.394	0.576	0.336	0.414	0.575	0.564	0.322	0.414	0.398	0.216	0.414	0.022
OG0000059	0.659	0.639	0.482	0.537	0.566	0.539	0.532	0.537	0.578	0.456	0.318	0.639	0.582	0.563	0.468	0.648	0.562	0.569	0.48	0.486	0.574	0.628	0.494	0.611	0.582	0.667	0.021	0.457	0.586	0.578	0.135	0.484	0.592	0.485	0.676	0.362	0.581	0.575	0.636	0.503	0.583	0.589	0.647	0.471	0.589	0.566	0.355	0.48	0.135
OG0000065	0.604	0.631	0.405	0.554	0.72	0.697	0.662	0.685	0.596	0.377	0.25	0.717	0.641	0.587	0.377	0.485	0.461	0.631	0.397	0.472	0.518	0.437	0.394	0.661	0.614	0.724	0.006	0.455	0.533	0.587	0.053	0.423	0.7	0.532	0.617	0.268	0.614	0.531	0.683	0.438	0.518	0.669	0.637	0.387	0.515	0.438	0.298	0.475	0.053
OG0000086	0.432	0.325	0.238	0.273	0.38	0.355	0.33	0.286	0.382	0.201	0.316	0.379	0.362	0.523	0.245	0.371	0.299	0.591	0.484	0.298	0.26	0.515	0.259	0.451	0.461	0.377	0.034	0.277	0.412	0.423	0.027	0.203	0.417	0.337	0.406	0.724	0.519	0.425	0.42	0.236	0.522	0.39	0.384	0.192	0.437	0.295	0.449	0.238	0.027
OG0000088	0.241	0.232	0.202	0.195	0.199	0.197	0.264	0.249	0.222	0.15	0.478	0.267	0.27	0.209	0.183	0.254	0.183	0.241	0.194	0.357	0.281	0.24	0.198	0.236	0.203	0.241	0.045	0.167	0.285	0.242	0.001	0.17	0.229	0.317	0.255	0.205	0.269	0.223	0.222	0.191	0.214	0.246	0.25	0.366	0.216	0.342	0.22	0.408	0.001
OG0000089	0.54	0.609	0.405	0.502	0.631	0.639	0.587	0.665	0.56	0.374	0.235	0.637	0.584	0.501	0.369	0.461	0.445	0.504	0.383	0.421	0.513	0.362	0.371	0.571	0.567	0.683	0.007	0.397	0.491	0.529	0.063	0.439	0.579	0.478	0.55	0.206	0.533	0.435	0.598	0.428	0.446	0.603	0.581	0.452	0.47	0.451	0.217	0.482	0.063
OG0000095	0.44	0.498	0.299	0.359	0.51	0.489	0.512	0.503	0.616	0.315	0.287	0.558	0.526	0.431	0.292	0.391	0.45	0.44	0.462	0.434	0.47	0.39	0.305	0.447	0.558	0.501	0.015	0.315	0.527	0.479	0.069	0.303	0.452	0.469	0.582	0.213	0.561	0.394	0.507	0.375	0.424	0.587	0.621	0.724	0.454	0.414	0.209	0.48	0.069
OG0000100	0.5	0.585	0.393	0.448	0.687	0.725	0.625	0.71	0.545	0.322	0.208	0.668	0.585	0.488	0.318	0.413	0.433	0.528	0.359	0.382	0.443	0.384	0.315	0.54	0.54	0.638	0.004	0.36	0.486	0.489	0.033	0.39	0.615	0.472	0.525	0.222	0.515	0.418	0.608	0.37	0.452	0.633	0.642	0.354	0.445	0.403	0.22	0.401	0.033
OG0000109	0.541	0.642	0.354	0.51	0.719	0.744	0.656	0.731	0.522	0.344	0.222	0.705	0.605	0.517	0.32	0.447	0.457	0.544	0.335	0.432	0.484	0.387	0.332	0.599	0.556	0.684	0.003	0.428	0.492	0.516	0.03	0.375	0.661	0.525	0.56	0.22	0.523	0.437	0.617	0.385	0.459	0.654	0.631	0.341	0.461	0.426	0.24	0.432	0.03
OG0000117	0.39	0.327	0.516	0.424	0.301	0.269	0.278	0.301	0.358	0.424	0.226	0.329	0.32	0.386	0.522	0.537	0.356	0.348	0.352	0.277	0.429	0.341	0.531	0.402	0.323	0.362	0.103	0.441	0.394	0.408	0.37	0.464	0.352	0.26	0.396	0.292	0.357	0.483	0.35	0.467	0.406	0.333	0.315	0.315	0.43	0.416	0.361	0.287	0.37
OG0000129	0.5	0.593	0.31	0.441	0.724	0.754	0.631	0.72	0.551	0.284	0.196	0.677	0.542	0.52	0.282	0.383	0.413	0.547	0.389	0.377	0.39	0.389	0.29	0.571	0.565	0.646	0.003	0.357	0.473	0.49	0.025	0.329	0.62	0.492	0.527	0.265	0.523	0.425	0.6	0.336	0.46	0.629	0.61	0.312	0.446	0.348	0.229	0.386	0.025
OG0000165	0.518	0.492	0.341	0.444	0.554	0.524	0.577	0.474	0.563	0.33	0.285	0.594	0.606	0.555	0.325	0.492	0.666	0.613	0.567	0.477	0.483	0.612	0.364	0.542	0.628	0.516	0.024	0.425	0.714	0.535	0.076	0.318	0.585	0.555	0.587	0.339	0.681	0.492	0.653	0.383	0.648	0.611	0.659	0.405	0.536	0.466	0.335	0.461	0.076
OG0000167	0.551	0.661	0.353	0.498	0.724	0.762	0.65	0.737	0.562	0.333	0.227	0.709	0.609	0.538	0.327	0.444	0.474	0.568	0.378	0.443	0.485	0.421	0.335	0.596	0.598	0.68	0.004	0.42	0.549	0.517	0.038	0.382	0.663	0.522	0.591	0.249	0.579	0.437	0.667	0.366	0.511	0.675	0.665	0.35	0.489	0.429	0.245	0.428	0.038
OG0000171	0.459	0.382	0.625	0.499	0.357	0.33	0.315	0.354	0.357	0.474	0.309	0.373	0.405	0.387	0.61	0.561	0.379	0.364	0.435	0.345	0.49	0.455	0.569	0.444	0.408	0.413	0.048	0.471	0.425	0.517	0.246	0.47	0.417	0.308	0.424	0.295	0.435	0.544	0.438	0.514	0.495	0.396	0.377	0.331	0.496	0.58	0.298	0.331	0.246
OG0000173	0.518	0.618	0.339	0.441	0.697	0.767	0.656	0.744	0.514	0.304	0.21	0.699	0.545	0.505	0.295	0.401	0.42	0.543	0.366	0.411	0.407	0.392	0.3	0.564	0.543	0.665	0.003	0.353	0.477	0.49	0.024	0.358	0.624	0.526	0.552	0.259	0.52	0.42	0.608	0.338	0.458	0.614	0.614	0.336	0.454	0.377	0.237	0.403	0.024
OG0000203	0.536	0.617	0.428	0.529	0.676	0.676	0.616	0.729	0.578	0.369	0.204	0.685	0.576	0.563	0.357	0.449	0.407	0.576	0.349	0.4	0.445	0.385	0.369	0.621	0.587	0.687	0.01	0.431	0.483	0.504	0.057	0.448	0.658	0.455	0.569	0.231	0.542	0.476	0.668	0.419	0.47	0.615	0.579	0.372	0.499	0.406	0.242	0.425	0.057
OG0000210	0.565	0.649	0.373	0.518	0.709	0.71	0.64	0.677	0.549	0.338	0.226	0.699	0.636	0.549	0.344	0.471	0.496	0.563	0.37	0.461	0.513	0.416	0.342	0.599	0.582	0.659	0.006	0.446	0.511	0.546	0.052	0.408	0.659	0.543	0.57	0.231	0.572	0.461	0.663	0.378	0.497	0.683	0.665	0.346	0.486	0.444	0.266	0.445	0.052
OG0000213	0.543	0.655	0.395	0.502	0.697	0.708	0.589	0.722	0.575	0.362	0.23	0.685	0.615	0.518	0.363	0.452	0.458	0.542	0.377	0.425	0.501	0.407	0.368	0.589	0.591	0.683	0.005	0.394	0.509	0.548	0.045	0.408	0.637	0.458	0.568	0.228	0.546	0.447	0.674	0.427	0.496	0.684	0.657	0.403	0.5	0.442	0.22	0.404	0.045
OG0000241	0.506	0.52	0.487	0.488	0.426	0.433	0.497	0.472	0.459	0.415	0.417	0.533	0.499	0.416	0.412	0.514	0.454	0.381	0.346	0.545	0.494	0.413	0.438	0.458	0.457	0.529	0.013	0.416	0.496	0.48	0.105	0.454	0.477	0.509	0.584	0.24	0.462	0.507	0.491	0.386	0.431	0.479	0.486	0.562	0.544	0.606	0.28	0.517	0.105
OG0000243	0.53	0.632	0.421	0.482	0.673	0.695	0.65	0.701	0.539	0.385	0.235	0.673	0.611	0.516	0.35	0.439	0.435	0.545	0.35	0.407	0.46	0.377	0.34	0.571	0.546	0.701	0.005	0.38	0.498	0.503	0.046	0.437	0.618	0.518	0.559	0.238	0.504	0.471	0.607	0.383	0.463	0.646	0.617	0.37	0.49	0.431	0.25	0.4	0.046
OG0000244	0.389	0.323	0.599	0.517	0.347	0.284	0.27	0.327	0.306	0.358	0.31	0.319	0.304	0.355	0.447	0.558	0.281	0.415	0.375	0.275	0.412	0.438	0.506	0.432	0.349	0.414	0.001	0.362	0.376	0.424	0.001	0.544	0.394	0.242	0.354	0.295	0.323	0.463	0.381	0.466	0.413	0.344	0.313	0.275	0.377	0.484	0.298	0.242	0.001
OG0000245	0.623	0.624	0.396	0.597	0.814	0.712	0.636	0.658	0.552	0.34	0.218	0.727	0.613	0.682	0.355	0.469	0.476	0.7	0.446	0.428	0.455	0.463	0.355	0.741	0.661	0.682	0.007	0.497	0.553	0.587	0.062	0.427	0.792	0.498	0.589	0.312	0.647	0.51	0.72	0.428	0.548	0.665	0.657	0.316	0.525	0.428	0.278	0.403	0.062
OG0000277	0.567	0.621	0.347	0.454	0.702	0.698	0.642	0.635	0.593	0.334	0.262	0.699	0.642	0.566	0.352	0.48	0.57	0.606	0.466	0.473	0.492	0.496	0.343	0.616	0.676	0.644	0.008	0.395	0.643	0.567	0.069	0.381	0.677	0.575	0.611	0.304	0.669	0.492	0.711	0.408	0.597	0.706	0.727	0.383	0.564	0.464	0.292	0.455	0.069
OG0000293	0.529	0.515	0.522	0.691	0.563	0.472	0.44	0.507	0.452	0.422	0.178	0.513	0.558	0.629	0.485	0.533	0.51	0.512	0.352	0.342	0.552	0.378	0.476	0.664	0.566	0.592	0.021	0.613	0.479	0.52	0.173	0.56	0.608	0.342	0.481	0.177	0.479	0.458	0.582	0.523	0.467	0.519	0.458	0.363	0.528	0.505	0.197	0.392	0.173
OG0000303	0.569	0.649	0.418	0.533	0.683	0.673	0.643	0.694	0.553	0.356	0.231	0.671	0.547	0.55	0.369	0.444	0.427	0.569	0.371	0.442	0.482	0.395	0.358	0.62	0.562	0.674	0.006	0.405	0.51	0.517	0.051	0.437	0.655	0.502	0.59	0.246	0.529	0.441	0.615	0.401	0.495	0.589	0.591	0.405	0.505	0.428	0.236	0.452	0.051
OG0000307	0.587	0.63	0.465	0.52	0.597	0.599	0.596	0.606	0.58	0.467	0.322	0.693	0.584	0.58	0.423	0.504	0.459	0.582	0.433	0.479	0.526	0.453	0.446	0.623	0.561	0.658	0.013	0.423	0.555	0.59	0.083	0.466	0.633	0.541	0.659	0.324	0.572	0.609	0.612	0.449	0.518	0.628	0.613	0.482	0.602	0.495	0.337	0.443	0.083
OG0000318	0.559	0.519	0.434	0.527	0.551	0.536	0.588	0.53	0.516	0.428	0.357	0.63	0.611	0.596	0.373	0.472	0.481	0.61	0.464	0.497	0.542	0.465	0.379	0.603	0.587	0.634	0.009	0.463	0.609	0.528	0.092	0.462	0.594	0.523	0.579	0.279	0.568	0.488	0.575	0.402	0.486	0.599	0.588	0.49	0.498	0.498	0.277	0.539	0.092
OG0000335	0.497	0.595	0.444	0.503	0.636	0.615	0.561	0.625	0.552	0.423	0.227	0.608	0.546	0.551	0.369	0.418	0.435	0.532	0.381	0.366	0.478	0.375	0.358	0.578	0.545	0.674	0.011	0.392	0.519	0.505	0.067	0.482	0.598	0.437	0.551	0.228	0.521	0.459	0.6	0.404	0.471	0.613	0.595	0.417	0.51	0.427	0.216	0.37	0.067
OG0000340	0.519	0.6	0.409	0.541	0.648	0.61	0.586	0.652	0.523	0.355	0.231	0.628	0.56	0.539	0.361	0.439	0.428	0.515	0.318	0.445	0.502	0.346	0.375	0.598	0.557	0.658	0.008	0.424	0.452	0.513	0.068	0.437	0.598	0.475	0.524	0.203	0.469	0.44	0.582	0.435	0.422	0.587	0.534	0.368	0.492	0.423	0.211	0.451	0.068
OG0000357	0.348	0.251	0.219	0.236	0.226	0.237	0.287	0.22	0.243	0.161	0.33	0.277	0.233	0.308	0.212	0.363	0.185	0.328	0.278	0.295	0.212	0.317	0.233	0.286	0.247	0.231	0.001	0.207	0.263	0.313	0.001	0.179	0.275	0.292	0.3	0.394	0.318	0.314	0.27	0.211	0.283	0.263	0.256	0.162	0.289	0.286	0.566	0.2	0.001
OG0000389	0.533	0.599	0.337	0.456	0.659	0.668	0.669	0.667	0.585	0.337	0.217	0.652	0.573	0.502	0.318	0.415	0.44	0.523	0.363	0.424	0.436	0.393	0.325	0.553	0.522	0.659	0.006	0.383	0.493	0.509	0.049	0.374	0.591	0.525	0.668	0.229	0.52	0.423	0.584	0.389	0.453	0.601	0.638	0.394	0.475	0.373	0.231	0.486	0.049
OG0000390	0.576	0.554	0.423	0.645	0.722	0.606	0.551	0.564	0.499	0.344	0.192	0.62	0.568	0.686	0.407	0.479	0.489	0.656	0.407	0.384	0.511	0.43	0.411	0.738	0.614	0.642	0.013	0.582	0.489	0.576	0.107	0.46	0.69	0.409	0.54	0.236	0.562	0.446	0.637	0.521	0.502	0.611	0.553	0.306	0.518	0.425	0.246	0.383	0.107
OG0000396	0.565	0.563	0.505	0.619	0.598	0.513	0.467	0.506	0.53	0.435	0.219	0.539	0.576	0.671	0.502	0.564	0.51	0.581	0.45	0.379	0.583	0.408	0.51	0.662	0.593	0.599	0.023	0.602	0.54	0.584	0.183	0.521	0.603	0.375	0.555	0.26	0.57	0.502	0.587	0.558	0.486	0.585	0.532	0.339	0.579	0.515	0.257	0.388	0.183
OG0000401	0.69	0.567	0.536	0.658	0.686	0.587	0.565	0.555	0.584	0.417	0.266	0.639	0.601	0.738	0.438	0.577	0.47	0.817	0.549	0.443	0.478	0.566	0.474	0.741	0.729	0.674	0.019	0.572	0.614	0.592	0.09	0.531	0.752	0.468	0.626	0.412	0.681	0.595	0.708	0.459	0.635	0.595	0.603	0.347	0.59	0.504	0.345	0.404	0.09
OG0000402	0.55	0.591	0.345	0.464	0.651	0.655	0.66	0.641	0.612	0.346	0.269	0.699	0.687	0.562	0.324	0.452	0.544	0.617	0.466	0.413	0.507	0.47	0.351	0.577	0.629	0.653	0.01	0.388	0.595	0.553	0.056	0.356	0.643	0.562	0.628	0.293	0.618	0.492	0.656	0.377	0.575	0.716	0.694	0.456	0.549	0.428	0.267	0.466	0.056
OG0000407	0.626	0.551	0.516	0.653	0.616	0.549	0.563	0.531	0.512	0.421	0.242	0.587	0.569	0.742	0.501	0.551	0.521	0.679	0.486	0.412	0.569	0.44	0.472	0.741	0.599	0.617	0.021	0.572	0.539	0.597	0.177	0.559	0.698	0.485	0.586	0.319	0.586	0.6	0.604	0.515	0.541	0.604	0.554	0.362	0.604	0.443	0.324	0.41	0.177
OG0000415	0.613	0.584	0.44	0.435	0.477	0.464	0.453	0.488	0.508	0.403	0.274	0.556	0.466	0.481	0.47	0.532	0.416	0.485	0.415	0.348	0.563	0.391	0.458	0.522	0.44	0.551	0.02	0.337	0.505	0.557	0.128	0.435	0.488	0.384	0.57	0.275	0.508	0.506	0.491	0.487	0.522	0.496	0.521	0.463	0.589	0.428	0.299	0.362	0.128
OG0000417	0.403	0.463	0.424	0.455	0.533	0.444	0.521	0.522	0.583	0.34	0.259	0.479	0.459	0.486	0.364	0.421	0.428	0.437	0.478	0.42	0.457	0.335	0.353	0.521	0.499	0.557	0.015	0.335	0.507	0.444	0.129	0.478	0.516	0.449	0.448	0.203	0.477	0.432	0.479	0.415	0.398	0.516	0.496	0.452	0.46	0.415	0.207	0.526	0.129
OG0000434	0.609	0.604	0.512	0.58	0.616	0.59	0.561	0.619	0.565	0.426	0.265	0.634	0.576	0.607	0.437	0.551	0.44	0.581	0.433	0.42	0.527	0.414	0.453	0.647	0.59	0.688	0.014	0.45	0.525	0.57	0.085	0.555	0.649	0.492	0.621	0.281	0.582	0.582	0.617	0.466	0.514	0.608	0.586	0.469	0.559	0.475	0.324	0.421	0.085
OG0000436	0.502	0.517	0.426	0.455	0.614	0.537	0.523	0.533	0.606	0.417	0.296	0.589	0.575	0.566	0.401	0.473	0.49	0.553	0.532	0.438	0.521	0.456	0.392	0.596	0.58	0.602	0.015	0.347	0.625	0.585	0.118	0.496	0.586	0.467	0.616	0.301	0.619	0.511	0.58	0.545	0.505	0.619	0.633	0.482	0.566	0.419	0.267	0.388	0.118
OG0000437	0.635	0.577	0.328	0.444	0.55	0.536	0.545	0.49	0.573	0.316	0.358	0.593	0.601	0.585	0.318	0.532	0.557	0.626	0.519	0.494	0.446	0.575	0.347	0.552	0.635	0.546	0.024	0.439	0.645	0.534	0.054	0.306	0.585	0.54	0.646	0.388	0.666	0.501	0.627	0.355	0.651	0.578	0.633	0.405	0.547	0.499	0.349	0.476	0.054
OG0000440	0.601	0.627	0.496	0.555	0.608	0.573	0.56	0.57	0.596	0.46	0.288	0.636	0.619	0.61	0.465	0.547	0.568	0.636	0.493	0.477	0.573	0.55	0.479	0.643	0.63	0.653	0.02	0.483	0.625	0.584	0.129	0.477	0.638	0.491	0.667	0.349	0.661	0.603	0.673	0.491	0.638	0.628	0.618	0.441	0.606	0.559	0.32	0.439	0.129
OG0000464	0.597	0.574	0.433	0.506	0.644	0.622	0.552	0.563	0.593	0.406	0.273	0.649	0.637	0.644	0.455	0.534	0.599	0.647	0.542	0.476	0.553	0.586	0.441	0.679	0.671	0.654	0.016	0.46	0.656	0.61	0.135	0.468	0.666	0.488	0.642	0.35	0.647	0.564	0.711	0.493	0.606	0.678	0.656	0.392	0.614	0.515	0.293	0.435	0.135
OG0000466	0.499	0.601	0.417	0.524	0.712	0.698	0.606	0.704	0.535	0.362	0.211	0.649	0.563	0.523	0.33	0.434	0.431	0.539	0.348	0.389	0.452	0.38	0.336	0.602	0.573	0.694	0.005	0.412	0.479	0.478	0.044	0.439	0.634	0.476	0.534	0.214	0.49	0.444	0.606	0.382	0.45	0.604	0.582	0.361	0.464	0.43	0.206	0.422	0.044
OG0000467	0.339	0.293	0.485	0.362	0.252	0.223	0.267	0.258	0.321	0.454	0.365	0.28	0.282	0.33	0.457	0.425	0.353	0.253	0.327	0.255	0.377	0.311	0.531	0.342	0.293	0.318	0.051	0.339	0.372	0.368	0.296	0.411	0.295	0.271	0.361	0.202	0.307	0.501	0.315	0.374	0.376	0.297	0.277	0.413	0.483	0.44	0.219	0.243	0.296
OG0000480	0.599	0.521	0.343	0.43	0.6	0.564	0.567	0.495	0.616	0.341	0.291	0.652	0.647	0.601	0.345	0.488	0.502	0.706	0.606	0.471	0.491	0.6	0.362	0.598	0.648	0.581	0.019	0.386	0.662	0.589	0.078	0.334	0.629	0.499	0.647	0.391	0.735	0.514	0.658	0.421	0.626	0.631	0.714	0.423	0.564	0.435	0.365	0.418	0.078
OG0000481	0.565	0.647	0.355	0.503	0.731	0.731	0.623	0.719	0.561	0.335	0.214	0.71	0.577	0.56	0.338	0.43	0.425	0.591	0.378	0.406	0.457	0.407	0.344	0.633	0.583	0.682	0.004	0.417	0.492	0.545	0.038	0.385	0.673	0.473	0.578	0.27	0.571	0.459	0.65	0.401	0.496	0.634	0.624	0.343	0.49	0.399	0.257	0.406	0.038
OG0000486	0.483	0.424	0.396	0.44	0.443	0.41	0.422	0.371	0.458	0.437	0.304	0.453	0.48	0.664	0.576	0.53	0.567	0.516	0.552	0.396	0.507	0.541	0.48	0.578	0.525	0.44	0.073	0.475	0.616	0.522	0.514	0.456	0.503	0.417	0.518	0.38	0.589	0.576	0.482	0.511	0.543	0.47	0.474	0.367	0.623	0.447	0.368	0.359	0.514
OG0000492	0.486	0.472	0.621	0.629	0.496	0.426	0.433	0.495	0.462	0.614	0.249	0.448	0.491	0.518	0.529	0.573	0.442	0.401	0.348	0.376	0.522	0.35	0.561	0.578	0.466	0.592	0.025	0.479	0.45	0.55	0.198	0.668	0.556	0.402	0.505	0.197	0.42	0.646	0.524	0.563	0.441	0.49	0.417	0.365	0.579	0.558	0.26	0.354	0.198
OG0000510	0.591	0.621	0.487	0.582	0.662	0.621	0.577	0.609	0.578	0.421	0.275	0.65	0.589	0.61	0.452	0.558	0.53	0.589	0.483	0.436	0.602	0.441	0.46	0.657	0.613	0.652	0.013	0.449	0.608	0.609	0.109	0.518	0.662	0.524	0.595	0.295	0.575	0.564	0.596	0.508	0.53	0.669	0.64	0.413	0.55	0.504	0.303	0.444	0.109
OG0000516	0.66	0.585	0.38	0.574	0.628	0.584	0.551	0.529	0.549	0.396	0.237	0.636	0.682	0.654	0.368	0.54	0.538	0.674	0.497	0.458	0.527	0.535	0.379	0.648	0.692	0.632	0.017	0.555	0.589	0.561	0.105	0.427	0.648	0.462	0.642	0.304	0.653	0.501	0.635	0.432	0.566	0.61	0.651	0.359	0.52	0.482	0.286	0.44	0.105
OG0000520	0.582	0.557	0.438	0.563	0.675	0.577	0.598	0.563	0.618	0.386	0.216	0.595	0.636	0.711	0.439	0.489	0.589	0.705	0.561	0.375	0.509	0.535	0.438	0.716	0.705	0.657	0.017	0.471	0.673	0.582	0.145	0.471	0.691	0.483	0.562	0.323	0.658	0.533	0.716	0.501	0.641	0.626	0.621	0.38	0.598	0.43	0.261	0.401	0.145
OG0000528	0.533	0.629	0.427	0.501	0.682	0.713	0.631	0.731	0.554	0.349	0.244	0.686	0.6	0.518	0.349	0.452	0.433	0.548	0.38	0.402	0.479	0.399	0.354	0.563	0.59	0.682	0.007	0.391	0.499	0.529	0.035	0.453	0.637	0.497	0.554	0.238	0.522	0.444	0.615	0.394	0.464	0.699	0.616	0.381	0.497	0.433	0.24	0.444	0.035
OG0000551	0.576	0.623	0.497	0.606	0.766	0.66	0.606	0.668	0.57	0.379	0.223	0.681	0.596	0.648	0.379	0.473	0.445	0.659	0.415	0.409	0.464	0.434	0.367	0.688	0.646	0.711	0.007	0.474	0.522	0.541	0.064	0.528	0.756	0.457	0.571	0.277	0.583	0.498	0.68	0.416	0.514	0.65	0.612	0.348	0.56	0.443	0.244	0.381	0.064
OG0000566	0.579	0.666	0.35	0.478	0.649	0.689	0.666	0.68	0.566	0.356	0.24	0.706	0.647	0.525	0.349	0.46	0.501	0.555	0.374	0.438	0.509	0.43	0.347	0.579	0.566	0.669	0.007	0.408	0.546	0.547	0.05	0.36	0.67	0.572	0.617	0.262	0.564	0.497	0.65	0.367	0.568	0.67	0.657	0.38	0.547	0.431	0.277	0.419	0.05
OG0000575	0.608	0.516	0.535	0.682	0.602	0.495	0.469	0.482	0.482	0.435	0.255	0.534	0.526	0.727	0.546	0.572	0.484	0.621	0.498	0.386	0.534	0.452	0.514	0.736	0.584	0.586	0.036	0.618	0.552	0.573	0.268	0.581	0.625	0.405	0.526	0.317	0.568	0.559	0.579	0.625	0.504	0.531	0.509	0.34	0.572	0.449	0.325	0.359	0.268
OG0000578	0.504	0.549	0.304	0.428	0.617	0.56	0.598	0.547	0.608	0.294	0.282	0.606	0.623	0.509	0.316	0.449	0.558	0.574	0.497	0.467	0.522	0.504	0.311	0.524	0.614	0.532	0.013	0.39	0.687	0.545	0.054	0.295	0.633	0.548	0.554	0.286	0.717	0.42	0.614	0.363	0.595	0.64	0.674	0.431	0.502	0.448	0.271	0.462	0.054
OG0000620	0.268	0.271	0.245	0.229	0.206	0.209	0.279	0.25	0.311	0.238	0.72	0.301	0.313	0.241	0.257	0.315	0.292	0.242	0.251	0.46	0.317	0.432	0.276	0.263	0.269	0.264	0.062	0.232	0.355	0.277	0.128	0.214	0.246	0.345	0.346	0.268	0.293	0.324	0.291	0.243	0.311	0.296	0.28	0.517	0.388	0.429	0.276	0.385	0.128
OG0000623	0.63	0.607	0.412	0.58	0.702	0.665	0.593	0.634	0.57	0.376	0.218	0.663	0.666	0.626	0.412	0.521	0.515	0.64	0.42	0.453	0.558	0.452	0.409	0.685	0.672	0.686	0.009	0.514	0.549	0.639	0.078	0.431	0.691	0.473	0.592	0.255	0.601	0.496	0.683	0.479	0.548	0.703	0.634	0.348	0.535	0.482	0.259	0.444	0.078
OG0000632	0.591	0.652	0.361	0.496	0.624	0.661	0.618	0.639	0.565	0.349	0.258	0.707	0.661	0.543	0.333	0.491	0.567	0.592	0.429	0.485	0.526	0.501	0.353	0.58	0.655	0.645	0.01	0.445	0.581	0.544	0.05	0.363	0.645	0.535	0.666	0.259	0.629	0.479	0.685	0.374	0.54	0.665	0.701	0.46	0.506	0.505	0.257	0.465	0.05
OG0000633	0.523	0.512	0.362	0.412	0.499	0.495	0.496	0.483	0.536	0.396	0.339	0.604	0.552	0.546	0.37	0.483	0.465	0.57	0.502	0.444	0.526	0.499	0.401	0.531	0.535	0.497	0.024	0.376	0.621	0.527	0.121	0.37	0.535	0.448	0.639	0.314	0.617	0.483	0.522	0.412	0.485	0.553	0.64	0.543	0.521	0.445	0.307	0.426	0.121
OG0000640	0.499	0.593	0.345	0.438	0.671	0.656	0.678	0.651	0.684	0.343	0.237	0.651	0.565	0.51	0.32	0.397	0.414	0.534	0.389	0.463	0.447	0.362	0.324	0.55	0.563	0.64	0.006	0.342	0.523	0.468	0.051	0.374	0.568	0.536	0.521	0.222	0.531	0.426	0.595	0.382	0.445	0.64	0.622	0.416	0.472	0.366	0.225	0.454	0.051
OG0000643	0.433	0.417	0.421	0.725	0.511	0.397	0.4	0.41	0.393	0.375	0.192	0.442	0.497	0.676	0.497	0.447	0.5	0.541	0.414	0.348	0.541	0.414	0.435	0.702	0.528	0.477	0.041	0.737	0.518	0.431	0.319	0.48	0.57	0.307	0.443	0.185	0.442	0.396	0.486	0.559	0.396	0.439	0.429	0.327	0.489	0.386	0.211	0.345	0.319
OG0000658	0.571	0.624	0.539	0.584	0.626	0.603	0.534	0.632	0.505	0.427	0.215	0.62	0.579	0.543	0.406	0.506	0.405	0.547	0.366	0.374	0.495	0.377	0.409	0.6	0.555	0.66	0.008	0.443	0.453	0.534	0.052	0.578	0.637	0.433	0.527	0.218	0.493	0.488	0.6	0.436	0.457	0.625	0.562	0.359	0.505	0.463	0.229	0.389	0.052
OG0000662	0.502	0.609	0.338	0.44	0.719	0.735	0.645	0.698	0.561	0.317	0.226	0.667	0.575	0.512	0.293	0.391	0.409	0.548	0.395	0.395	0.428	0.392	0.292	0.557	0.556	0.665	0.005	0.341	0.508	0.497	0.028	0.354	0.629	0.521	0.536	0.271	0.547	0.432	0.578	0.332	0.462	0.641	0.637	0.353	0.46	0.37	0.225	0.386	0.028
OG0000667	0.533	0.569	0.359	0.512	0.639	0.591	0.62	0.574	0.614	0.333	0.232	0.604	0.572	0.563	0.375	0.447	0.54	0.515	0.427	0.44	0.504	0.412	0.416	0.643	0.552	0.597	0.014	0.418	0.55	0.537	0.117	0.385	0.652	0.539	0.56	0.243	0.569	0.502	0.616	0.448	0.546	0.638	0.601	0.365	0.531	0.422	0.279	0.505	0.117
OG0000685	0.394	0.334	0.377	0.34	0.406	0.342	0.337	0.327	0.472	0.353	0.291	0.4	0.493	0.458	0.382	0.478	0.44	0.481	0.615	0.314	0.504	0.56	0.438	0.452	0.493	0.419	0.056	0.334	0.583	0.472	0.186	0.337	0.428	0.314	0.447	0.333	0.543	0.452	0.444	0.454	0.489	0.438	0.504	0.406	0.432	0.404	0.277	0.302	0.186
OG0000688	0.522	0.605	0.36	0.461	0.705	0.727	0.608	0.715	0.548	0.338	0.222	0.672	0.549	0.484	0.324	0.421	0.41	0.528	0.364	0.401	0.438	0.373	0.333	0.563	0.54	0.646	0.003	0.353	0.474	0.519	0.029	0.371	0.625	0.473	0.523	0.23	0.518	0.432	0.593	0.382	0.451	0.636	0.621	0.364	0.434	0.398	0.233	0.398	0.029
OG0000692	0.547	0.477	0.463	0.642	0.507	0.486	0.477	0.452	0.462	0.406	0.291	0.546	0.574	0.713	0.425	0.586	0.522	0.639	0.445	0.457	0.527	0.524	0.482	0.65	0.635	0.52	0.05	0.682	0.537	0.519	0.211	0.464	0.619	0.441	0.528	0.319	0.551	0.551	0.574	0.418	0.531	0.54	0.521	0.348	0.525	0.504	0.326	0.409	0.211
OG0000710	0.619	0.499	0.424	0.629	0.564	0.526	0.523	0.461	0.5	0.391	0.264	0.573	0.559	0.755	0.424	0.548	0.444	0.718	0.488	0.434	0.512	0.496	0.499	0.692	0.585	0.531	0.033	0.635	0.515	0.594	0.145	0.391	0.674	0.467	0.568	0.346	0.613	0.55	0.598	0.453	0.527	0.569	0.544	0.318	0.537	0.445	0.369	0.387	0.145
OG0000728	0.564	0.591	0.414	0.504	0.715	0.628	0.643	0.631	0.652	0.389	0.233	0.647	0.605	0.564	0.379	0.487	0.568	0.599	0.483	0.42	0.524	0.48	0.375	0.602	0.64	0.655	0.008	0.421	0.647	0.582	0.072	0.483	0.645	0.5	0.591	0.268	0.666	0.47	0.663	0.471	0.575	0.658	0.685	0.418	0.529	0.471	0.254	0.485	0.072
OG0000753	0.554	0.64	0.314	0.449	0.733	0.784	0.653	0.729	0.58	0.296	0.199	0.711	0.588	0.579	0.285	0.401	0.435	0.616	0.44	0.402	0.392	0.449	0.291	0.609	0.611	0.696	0.003	0.369	0.513	0.526	0.024	0.332	0.683	0.509	0.589	0.325	0.594	0.473	0.672	0.317	0.537	0.656	0.645	0.299	0.507	0.368	0.251	0.376	0.024
OG0000757	0.512	0.616	0.418	0.476	0.662	0.66	0.594	0.683	0.543	0.355	0.199	0.656	0.543	0.496	0.351	0.428	0.416	0.518	0.341	0.371	0.448	0.36	0.351	0.553	0.542	0.65	0.005	0.383	0.463	0.495	0.042	0.439	0.609	0.435	0.518	0.222	0.485	0.435	0.623	0.404	0.464	0.611	0.583	0.35	0.483	0.402	0.215	0.386	0.042
OG0000763	0.582	0.56	0.48	0.664	0.679	0.578	0.511	0.557	0.493	0.4	0.207	0.594	0.579	0.688	0.489	0.519	0.491	0.638	0.413	0.395	0.547	0.451	0.483	0.762	0.621	0.669	0.016	0.596	0.506	0.59	0.139	0.525	0.669	0.407	0.527	0.245	0.545	0.494	0.657	0.575	0.541	0.602	0.539	0.325	0.552	0.451	0.236	0.381	0.139
OG0000774	0.698	0.499	0.452	0.475	0.404	0.397	0.37	0.387	0.475	0.38	0.238	0.466	0.448	0.471	0.503	0.534	0.427	0.451	0.43	0.347	0.555	0.456	0.518	0.511	0.471	0.483	0.023	0.447	0.483	0.553	0.155	0.402	0.453	0.339	0.56	0.306	0.488	0.483	0.503	0.454	0.629	0.446	0.462	0.402	0.6	0.512	0.316	0.336	0.155
OG0000784	0.401	0.331	0.545	0.441	0.309	0.275	0.295	0.32	0.389	0.443	0.222	0.319	0.302	0.367	0.413	0.529	0.282	0.318	0.33	0.261	0.397	0.319	0.541	0.397	0.341	0.389	0.062	0.362	0.345	0.421	0.125	0.55	0.37	0.258	0.339	0.214	0.338	0.503	0.372	0.43	0.379	0.328	0.292	0.285	0.371	0.515	0.27	0.359	0.125
OG0000799	0.54	0.511	0.308	0.422	0.608	0.554	0.576	0.503	0.603	0.303	0.214	0.591	0.663	0.547	0.303	0.487	0.584	0.625	0.598	0.447	0.453	0.578	0.317	0.557	0.676	0.562	0.016	0.407	0.667	0.554	0.068	0.308	0.629	0.501	0.592	0.311	0.707	0.466	0.67	0.368	0.655	0.633	0.691	0.366	0.506	0.45	0.26	0.443	0.068
OG0000802	0.606	0.515	0.383	0.55	0.574	0.571	0.543	0.518	0.483	0.357	0.232	0.623	0.646	0.631	0.377	0.539	0.532	0.63	0.446	0.458	0.512	0.509	0.454	0.628	0.645	0.57	0.028	0.568	0.546	0.585	0.103	0.368	0.671	0.489	0.585	0.297	0.63	0.532	0.684	0.402	0.621	0.609	0.592	0.342	0.519	0.524	0.319	0.419	0.103
OG0000816	0.462	0.569	0.274	0.392	0.615	0.627	0.63	0.595	0.565	0.308	0.264	0.65	0.609	0.485	0.297	0.402	0.565	0.488	0.392	0.456	0.482	0.417	0.281	0.51	0.573	0.559	0.009	0.356	0.613	0.489	0.082	0.322	0.601	0.59	0.599	0.219	0.559	0.418	0.563	0.336	0.474	0.661	0.684	0.452	0.498	0.411	0.228	0.426	0.082
OG0000821	0.478	0.591	0.343	0.457	0.664	0.713	0.666	0.736	0.495	0.309	0.21	0.655	0.56	0.484	0.29	0.394	0.414	0.493	0.316	0.413	0.408	0.354	0.297	0.526	0.516	0.647	0.004	0.373	0.456	0.46	0.032	0.383	0.605	0.541	0.526	0.21	0.471	0.389	0.57	0.337	0.418	0.613	0.587	0.373	0.438	0.377	0.226	0.414	0.032
OG0000823	0.459	0.433	0.356	0.413	0.513	0.454	0.422	0.406	0.531	0.366	0.223	0.484	0.594	0.584	0.434	0.457	0.52	0.544	0.602	0.35	0.494	0.534	0.39	0.575	0.569	0.493	0.031	0.387	0.61	0.527	0.236	0.381	0.508	0.379	0.518	0.335	0.61	0.46	0.528	0.563	0.517	0.531	0.576	0.364	0.548	0.374	0.259	0.322	0.236
OG0000826	0.057	0.021	0.106	0.082	0.018	0.007	0.022	0.012	0.051	0.148	0.1	0.019	0.042	0.076	0.189	0.145	0.101	0.001	0.156	0.046	0.093	0.097	0.235	0.049	0.055	0.024	0.001	0.133	0.081	0.075	0.417	0.084	0.035	0.038	0.051	0.091	0.056	0.103	0.037	0.116	0.12	0.028	0.025	0.098	0.103	0.154	0.065	0.04	0.417
OG0000842	0.611	0.606	0.41	0.52	0.711	0.666	0.618	0.626	0.601	0.37	0.22	0.656	0.636	0.624	0.414	0.509	0.543	0.669	0.488	0.422	0.507	0.477	0.406	0.681	0.693	0.675	0.009	0.46	0.602	0.608	0.082	0.431	0.684	0.505	0.623	0.288	0.646	0.525	0.71	0.493	0.595	0.701	0.63	0.355	0.566	0.462	0.276	0.429	0.082
OG0000845	0.57	0.555	0.436	0.574	0.72	0.589	0.503	0.573	0.542	0.359	0.189	0.595	0.548	0.638	0.409	0.475	0.466	0.602	0.431	0.354	0.51	0.423	0.417	0.684	0.609	0.634	0.011	0.507	0.505	0.587	0.099	0.476	0.673	0.381	0.55	0.243	0.593	0.453	0.623	0.533	0.518	0.613	0.564	0.346	0.548	0.438	0.217	0.386	0.099
OG0000862	0.498	0.516	0.516	0.507	0.538	0.545	0.581	0.61	0.523	0.413	0.279	0.609	0.521	0.504	0.366	0.48	0.43	0.488	0.35	0.464	0.48	0.374	0.375	0.534	0.522	0.658	0.014	0.378	0.461	0.51	0.075	0.567	0.587	0.544	0.562	0.235	0.521	0.551	0.543	0.359	0.43	0.562	0.543	0.546	0.489	0.474	0.255	0.513	0.075
OG0000866	0.531	0.635	0.39	0.513	0.696	0.704	0.658	0.716	0.562	0.365	0.233	0.703	0.603	0.556	0.338	0.444	0.485	0.574	0.358	0.432	0.512	0.401	0.336	0.59	0.585	0.688	0.006	0.434	0.502	0.511	0.049	0.408	0.674	0.514	0.559	0.225	0.563	0.472	0.646	0.366	0.481	0.641	0.642	0.399	0.473	0.442	0.231	0.474	0.049
OG0000870	0.462	0.445	0.413	0.565	0.438	0.4	0.399	0.397	0.402	0.467	0.201	0.447	0.549	0.557	0.452	0.468	0.502	0.488	0.462	0.331	0.559	0.438	0.441	0.55	0.537	0.516	0.001	0.534	0.535	0.455	0.259	0.43	0.484	0.319	0.45	0.176	0.44	0.413	0.505	0.504	0.44	0.479	0.442	0.371	0.482	0.448	0.187	0.321	0.259
OG0000873	0.547	0.609	0.375	0.538	0.749	0.704	0.621	0.678	0.57	0.342	0.21	0.664	0.584	0.576	0.342	0.443	0.453	0.595	0.395	0.388	0.467	0.413	0.356	0.655	0.605	0.668	0.005	0.437	0.515	0.542	0.043	0.403	0.672	0.475	0.552	0.25	0.552	0.434	0.636	0.445	0.485	0.643	0.612	0.352	0.479	0.405	0.236	0.422	0.043
OG0000886	0.544	0.625	0.408	0.501	0.672	0.688	0.594	0.678	0.588	0.365	0.226	0.675	0.601	0.539	0.372	0.47	0.508	0.523	0.375	0.441	0.499	0.411	0.381	0.601	0.603	0.684	0.008	0.431	0.528	0.53	0.069	0.454	0.639	0.484	0.595	0.24	0.556	0.468	0.676	0.431	0.511	0.658	0.632	0.362	0.526	0.459	0.248	0.455	0.069
OG0000894	0.601	0.621	0.424	0.613	0.704	0.662	0.599	0.642	0.534	0.348	0.217	0.673	0.59	0.639	0.374	0.48	0.469	0.62	0.396	0.415	0.512	0.405	0.372	0.695	0.609	0.655	0.008	0.497	0.528	0.568	0.067	0.441	0.708	0.479	0.569	0.26	0.553	0.466	0.632	0.443	0.503	0.633	0.597	0.337	0.517	0.446	0.261	0.399	0.067
OG0000909	0.606	0.564	0.404	0.616	0.709	0.627	0.58	0.602	0.555	0.355	0.228	0.645	0.596	0.692	0.422	0.492	0.464	0.654	0.446	0.433	0.511	0.452	0.424	0.785	0.629	0.662	0.011	0.514	0.534	0.589	0.097	0.422	0.705	0.51	0.576	0.309	0.592	0.529	0.663	0.479	0.52	0.632	0.584	0.34	0.543	0.42	0.302	0.399	0.097
OG0000921	0.581	0.599	0.423	0.565	0.677	0.598	0.573	0.587	0.525	0.387	0.268	0.656	0.569	0.63	0.384	0.477	0.489	0.611	0.43	0.413	0.548	0.424	0.383	0.669	0.604	0.645	0.01	0.476	0.541	0.582	0.09	0.485	0.669	0.477	0.57	0.273	0.549	0.501	0.589	0.465	0.471	0.619	0.631	0.4	0.5	0.447	0.276	0.394	0.09
OG0000942	0.463	0.433	0.382	0.382	0.433	0.398	0.452	0.394	0.51	0.467	0.352	0.499	0.529	0.554	0.498	0.485	0.53	0.507	0.515	0.413	0.543	0.472	0.447	0.527	0.482	0.45	0.039	0.385	0.702	0.499	0.308	0.44	0.485	0.396	0.57	0.299	0.545	0.487	0.453	0.514	0.46	0.511	0.55	0.495	0.587	0.467	0.292	0.388	0.308
OG0000979	0.506	0.498	0.611	0.527	0.503	0.439	0.46	0.487	0.539	0.459	0.265	0.508	0.492	0.475	0.43	0.597	0.464	0.488	0.487	0.441	0.505	0.444	0.447	0.521	0.576	0.574	0.024	0.404	0.485	0.562	0.098	0.641	0.528	0.406	0.55	0.239	0.523	0.533	0.555	0.52	0.469	0.59	0.513	0.437	0.553	0.512	0.258	0.373	0.098
OG0001005	0.54	0.547	0.465	0.615	0.627	0.526	0.485	0.559	0.508	0.425	0.209	0.572	0.596	0.602	0.44	0.493	0.525	0.54	0.389	0.386	0.58	0.421	0.45	0.654	0.636	0.649	0.014	0.545	0.506	0.609	0.118	0.544	0.591	0.377	0.506	0.199	0.501	0.449	0.618	0.577	0.483	0.618	0.537	0.361	0.523	0.489	0.208	0.399	0.118
OG0001042	0.054	0.045	0.176	0.126	0.032	0.02	0.057	0.031	0.104	0.28	0.062	0.049	0.08	0.129	0.277	0.147	0.168	0.001	0.202	0.042	0.156	0.081	0.381	0.083	0.087	0.051	0.001	0.207	0.175	0.105	0.5	0.155	0.062	0.043	0.112	0.059	0.079	0.186	0.047	0.184	0.107	0.059	0.066	0.209	0.217	0.156	0.047	0.062	0.5
OG0001046	0.608	0.582	0.412	0.522	0.655	0.611	0.628	0.601	0.61	0.367	0.274	0.66	0.666	0.565	0.385	0.544	0.58	0.623	0.514	0.527	0.548	0.576	0.421	0.624	0.673	0.65	0.015	0.46	0.662	0.624	0.049	0.4	0.685	0.607	0.631	0.292	0.69	0.544	0.731	0.446	0.664	0.7	0.7	0.42	0.563	0.54	0.301	0.492	0.049
OG0001048	0.503	0.62	0.393	0.452	0.668	0.706	0.612	0.717	0.558	0.358	0.216	0.658	0.549	0.467	0.34	0.416	0.412	0.486	0.345	0.393	0.438	0.354	0.325	0.532	0.535	0.668	0.004	0.352	0.465	0.51	0.034	0.418	0.595	0.49	0.53	0.221	0.509	0.44	0.596	0.366	0.451	0.637	0.591	0.358	0.466	0.412	0.232	0.407	0.034
OG0001049	0.463	0.426	0.313	0.405	0.432	0.427	0.447	0.412	0.442	0.289	0.551	0.501	0.498	0.489	0.303	0.454	0.469	0.52	0.418	0.563	0.431	0.625	0.323	0.476	0.498	0.452	0.029	0.391	0.505	0.479	0.071	0.283	0.472	0.484	0.515	0.397	0.533	0.426	0.527	0.31	0.555	0.493	0.499	0.511	0.511	0.534	0.327	0.483	0.071
OG0001083	0.466	0.503	0.31	0.364	0.593	0.542	0.522	0.498	0.601	0.323	0.267	0.577	0.604	0.593	0.352	0.411	0.619	0.598	0.578	0.395	0.504	0.543	0.319	0.553	0.644	0.555	0.016	0.325	0.695	0.518	0.133	0.345	0.558	0.495	0.578	0.364	0.639	0.482	0.608	0.391	0.568	0.618	0.689	0.412	0.575	0.406	0.263	0.383	0.133
OG0001088	0.533	0.633	0.398	0.488	0.677	0.753	0.615	0.74	0.54	0.364	0.21	0.688	0.547	0.516	0.331	0.438	0.398	0.53	0.337	0.4	0.439	0.367	0.333	0.573	0.549	0.694	0.005	0.39	0.438	0.494	0.03	0.42	0.631	0.473	0.54	0.225	0.485	0.444	0.612	0.368	0.439	0.629	0.58	0.349	0.46	0.415	0.235	0.434	0.03
OG0001114	0.527	0.479	0.624	0.656	0.551	0.438	0.423	0.469	0.46	0.494	0.241	0.483	0.5	0.671	0.583	0.581	0.5	0.57	0.513	0.332	0.549	0.452	0.528	0.658	0.55	0.572	0.001	0.532	0.579	0.569	0.29	0.681	0.603	0.349	0.504	0.282	0.521	0.549	0.545	0.614	0.502	0.515	0.475	0.367	0.642	0.533	0.26	0.313	0.29
OG0001125	0.487	0.332	0.345	0.331	0.273	0.286	0.308	0.276	0.28	0.257	0.345	0.345	0.285	0.3	0.325	0.498	0.236	0.373	0.293	0.343	0.309	0.364	0.353	0.362	0.305	0.309	0.061	0.272	0.315	0.385	0.001	0.286	0.335	0.326	0.371	0.326	0.349	0.432	0.338	0.321	0.329	0.308	0.325	0.259	0.299	0.352	0.452	0.278	0.001
OG0001147	0.507	0.608	0.382	0.482	0.69	0.72	0.628	0.711	0.529	0.345	0.208	0.663	0.568	0.498	0.323	0.416	0.395	0.525	0.327	0.384	0.427	0.347	0.317	0.563	0.533	0.657	0.005	0.37	0.459	0.485	0.031	0.395	0.602	0.496	0.542	0.228	0.484	0.431	0.586	0.356	0.421	0.627	0.585	0.33	0.453	0.386	0.237	0.383	0.031
OG0001164	0.515	0.417	0.367	0.444	0.425	0.443	0.421	0.388	0.412	0.322	0.319	0.488	0.503	0.562	0.347	0.619	0.458	0.544	0.469	0.444	0.467	0.518	0.431	0.517	0.538	0.418	0.07	0.486	0.485	0.514	0.139	0.326	0.514	0.434	0.5	0.385	0.559	0.492	0.501	0.355	0.518	0.497	0.497	0.298	0.446	0.507	0.387	0.372	0.139
OG0001185	0.507	0.485	0.359	0.445	0.554	0.503	0.511	0.469	0.587	0.468	0.331	0.575	0.613	0.615	0.385	0.479	0.536	0.619	0.589	0.446	0.532	0.577	0.397	0.589	0.594	0.55	0.024	0.442	0.673	0.58	0.144	0.4	0.593	0.462	0.612	0.397	0.682	0.534	0.58	0.415	0.614	0.58	0.637	0.46	0.574	0.465	0.307	0.433	0.144
OG0001189	0.476	0.471	0.368	0.43	0.485	0.462	0.463	0.446	0.529	0.413	0.342	0.541	0.568	0.551	0.381	0.469	0.489	0.543	0.536	0.395	0.54	0.553	0.423	0.526	0.615	0.516	0.036	0.411	0.668	0.508	0.176	0.368	0.525	0.406	0.588	0.301	0.597	0.483	0.52	0.43	0.522	0.544	0.615	0.511	0.513	0.473	0.264	0.416	0.176
OG0001201	0.518	0.621	0.31	0.451	0.705	0.73	0.638	0.688	0.571	0.3	0.222	0.705	0.597	0.544	0.298	0.413	0.493	0.592	0.407	0.433	0.454	0.443	0.302	0.572	0.623	0.632	0.005	0.399	0.529	0.506	0.043	0.33	0.637	0.511	0.59	0.239	0.583	0.415	0.64	0.36	0.469	0.679	0.723	0.38	0.461	0.407	0.231	0.426	0.043
OG0001209	0.461	0.371	0.816	0.574	0.411	0.329	0.307	0.383	0.374	0.52	0.263	0.364	0.34	0.482	0.545	0.627	0.309	0.453	0.415	0.284	0.442	0.407	0.558	0.513	0.42	0.51	0.024	0.431	0.397	0.502	0.102	0.787	0.488	0.289	0.392	0.292	0.412	0.541	0.441	0.469	0.485	0.393	0.335	0.319	0.476	0.616	0.261	0.265	0.102
OG0001215	0.518	0.618	0.394	0.538	0.717	0.717	0.62	0.713	0.519	0.338	0.202	0.66	0.553	0.541	0.332	0.428	0.433	0.554	0.329	0.402	0.447	0.366	0.359	0.615	0.558	0.689	0.004	0.419	0.449	0.518	0.038	0.432	0.66	0.482	0.51	0.219	0.484	0.421	0.651	0.403	0.465	0.647	0.552	0.309	0.463	0.403	0.223	0.401	0.038
OG0001256	0.507	0.57	0.314	0.424	0.646	0.629	0.639	0.617	0.66	0.345	0.244	0.668	0.598	0.571	0.318	0.385	0.463	0.594	0.449	0.402	0.453	0.425	0.307	0.573	0.614	0.606	0.009	0.353	0.598	0.487	0.076	0.369	0.598	0.51	0.579	0.271	0.602	0.42	0.598	0.362	0.48	0.643	0.707	0.436	0.503	0.383	0.248	0.453	0.076
OG0001258	0.483	0.423	0.496	0.46	0.39	0.319	0.322	0.354	0.4	0.449	0.201	0.368	0.382	0.464	0.573	0.515	0.414	0.336	0.373	0.294	0.497	0.286	0.546	0.491	0.376	0.445	0.043	0.386	0.442	0.509	0.336	0.517	0.396	0.298	0.424	0.195	0.388	0.517	0.417	0.598	0.37	0.395	0.361	0.314	0.543	0.429	0.253	0.269	0.336
OG0001261	0.5	0.615	0.35	0.451	0.643	0.725	0.677	0.717	0.513	0.325	0.212	0.685	0.574	0.472	0.31	0.423	0.436	0.494	0.326	0.468	0.44	0.377	0.314	0.526	0.523	0.657	0.004	0.367	0.477	0.485	0.035	0.379	0.58	0.554	0.559	0.216	0.509	0.41	0.596	0.36	0.441	0.635	0.606	0.355	0.458	0.392	0.241	0.434	0.035
OG0001263	0.607	0.547	0.494	0.683	0.775	0.611	0.58	0.576	0.551	0.402	0.22	0.623	0.594	0.819	0.428	0.513	0.484	0.795	0.496	0.395	0.481	0.496	0.42	0.812	0.706	0.687	0.016	0.577	0.583	0.573	0.132	0.529	0.79	0.473	0.587	0.358	0.64	0.586	0.679	0.442	0.574	0.6	0.587	0.321	0.589	0.432	0.295	0.361	0.132
OG0001264	0.598	0.565	0.331	0.423	0.623	0.574	0.573	0.533	0.629	0.323	0.279	0.647	0.645	0.623	0.331	0.508	0.549	0.662	0.601	0.472	0.483	0.589	0.343	0.607	0.675	0.592	0.013	0.39	0.659	0.599	0.056	0.325	0.631	0.525	0.626	0.375	0.74	0.495	0.686	0.397	0.619	0.656	0.8	0.411	0.541	0.465	0.306	0.431	0.056
OG0001286	0.603	0.62	0.362	0.446	0.68	0.676	0.597	0.628	0.627	0.344	0.224	0.655	0.615	0.574	0.366	0.443	0.536	0.616	0.478	0.401	0.471	0.479	0.375	0.618	0.634	0.656	0.009	0.387	0.592	0.599	0.078	0.394	0.628	0.488	0.577	0.3	0.623	0.463	0.707	0.437	0.574	0.68	0.684	0.353	0.543	0.418	0.254	0.448	0.078
OG0001308	0.511	0.397	0.227	0.365	0.441	0.447	0.379	0.353	0.385	0.19	0.259	0.466	0.477	0.561	0.225	0.416	0.399	0.639	0.412	0.37	0.339	0.499	0.255	0.498	0.644	0.435	0.057	0.437	0.414	0.438	0.001	0.195	0.48	0.365	0.474	0.451	0.574	0.417	0.5	0.236	0.506	0.472	0.467	0.184	0.404	0.416	0.351	0.329	0.001
OG0001324	0.429	0.546	0.289	0.375	0.588	0.716	0.553	0.677	0.447	0.266	0.18	0.59	0.469	0.395	0.256	0.352	0.347	0.429	0.292	0.359	0.358	0.322	0.262	0.452	0.442	0.572	0.002	0.303	0.371	0.412	0.01	0.292	0.505	0.431	0.452	0.2	0.418	0.349	0.5	0.293	0.377	0.536	0.519	0.285	0.373	0.333	0.197	0.352	0.01
OG0001351	0.421	0.381	0.673	0.525	0.367	0.308	0.301	0.361	0.403	0.749	0.278	0.346	0.402	0.422	0.586	0.562	0.366	0.346	0.393	0.282	0.491	0.36	0.683	0.492	0.387	0.504	0.025	0.425	0.405	0.499	0.234	0.638	0.414	0.269	0.414	0.226	0.356	0.671	0.435	0.582	0.446	0.397	0.325	0.383	0.52	0.636	0.234	0.29	0.234
OG0001352	0.529	0.633	0.365	0.507	0.702	0.708	0.603	0.71	0.525	0.336	0.202	0.663	0.602	0.515	0.325	0.431	0.442	0.52	0.329	0.388	0.462	0.369	0.333	0.564	0.553	0.668	0.004	0.412	0.454	0.514	0.035	0.382	0.617	0.48	0.531	0.211	0.502	0.419	0.598	0.392	0.459	0.641	0.612	0.336	0.456	0.405	0.219	0.399	0.035
OG0001364	0.547	0.62	0.433	0.521	0.685	0.658	0.647	0.652	0.553	0.374	0.267	0.681	0.617	0.578	0.358	0.452	0.546	0.578	0.417	0.451	0.493	0.443	0.342	0.591	0.587	0.671	0.008	0.43	0.603	0.531	0.069	0.504	0.693	0.558	0.603	0.265	0.58	0.458	0.66	0.394	0.536	0.665	0.657	0.404	0.54	0.48	0.26	0.449	0.069
OG0001371	0.465	0.409	0.634	0.616	0.402	0.337	0.337	0.383	0.401	0.463	0.233	0.388	0.422	0.496	0.536	0.547	0.392	0.416	0.363	0.323	0.513	0.377	0.583	0.515	0.416	0.459	0.025	0.554	0.418	0.511	0.213	0.602	0.489	0.306	0.433	0.226	0.446	0.538	0.442	0.5	0.449	0.401	0.368	0.399	0.509	0.51	0.234	0.35	0.213
OG0001372	0.38	0.365	0.332	0.41	0.321	0.312	0.37	0.331	0.389	0.388	0.333	0.407	0.477	0.426	0.384	0.428	0.448	0.329	0.357	0.379	0.528	0.357	0.438	0.392	0.4	0.349	0.062	0.449	0.504	0.433	0.278	0.313	0.387	0.366	0.458	0.216	0.438	0.424	0.374	0.359	0.373	0.405	0.432	0.435	0.468	0.462	0.258	0.355	0.278
OG0001402	0.489	0.392	0.437	0.491	0.387	0.386	0.394	0.355	0.398	0.422	0.309	0.45	0.478	0.519	0.492	0.585	0.463	0.471	0.526	0.399	0.48	0.565	0.554	0.501	0.489	0.397	0.001	0.552	0.551	0.489	0.426	0.389	0.495	0.38	0.492	0.339	0.511	0.499	0.459	0.439	0.498	0.437	0.455	0.332	0.484	0.546	0.34	0.357	0.426
OG0001409	0.565	0.524	0.547	0.74	0.627	0.524	0.504	0.534	0.478	0.425	0.21	0.547	0.534	0.722	0.492	0.541	0.517	0.636	0.405	0.39	0.535	0.417	0.465	0.742	0.636	0.618	0.023	0.661	0.501	0.531	0.19	0.593	0.686	0.391	0.523	0.236	0.507	0.506	0.59	0.522	0.481	0.561	0.511	0.333	0.521	0.487	0.247	0.382	0.19
OG0001415	0.591	0.464	0.351	0.445	0.518	0.501	0.5	0.436	0.502	0.311	0.28	0.551	0.574	0.56	0.344	0.558	0.57	0.677	0.566	0.515	0.449	0.599	0.392	0.562	0.634	0.476	0.045	0.462	0.647	0.506	0.097	0.309	0.576	0.473	0.57	0.385	0.671	0.497	0.655	0.379	0.677	0.533	0.569	0.327	0.468	0.53	0.372	0.413	0.097
OG0001430	0.593	0.549	0.51	0.629	0.528	0.47	0.506	0.509	0.548	0.553	0.302	0.567	0.587	0.569	0.54	0.533	0.475	0.523	0.369	0.416	0.712	0.404	0.528	0.656	0.571	0.642	0.012	0.532	0.523	0.58	0.152	0.518	0.585	0.424	0.532	0.218	0.458	0.594	0.562	0.523	0.53	0.544	0.522	0.46	0.568	0.544	0.266	0.425	0.152
OG0001434	0.61	0.601	0.372	0.587	0.723	0.679	0.617	0.633	0.501	0.332	0.216	0.708	0.634	0.663	0.361	0.48	0.522	0.659	0.398	0.453	0.495	0.458	0.358	0.701	0.641	0.636	0.01	0.529	0.528	0.568	0.085	0.393	0.774	0.511	0.584	0.263	0.618	0.488	0.693	0.412	0.53	0.669	0.639	0.317	0.518	0.451	0.264	0.423	0.085
OG0001443	0.467	0.502	0.349	0.422	0.603	0.53	0.509	0.49	0.673	0.396	0.303	0.572	0.607	0.589	0.368	0.467	0.542	0.612	0.654	0.431	0.552	0.543	0.377	0.569	0.726	0.551	0.018	0.391	0.678	0.573	0.11	0.391	0.602	0.471	0.573	0.345	0.691	0.479	0.599	0.43	0.58	0.697	0.646	0.44	0.543	0.451	0.283	0.434	0.11
OG0001449	0.619	0.546	0.564	0.771	0.624	0.512	0.471	0.514	0.449	0.44	0.221	0.542	0.545	0.767	0.512	0.545	0.523	0.671	0.385	0.406	0.556	0.438	0.463	0.754	0.621	0.623	0.024	0.712	0.494	0.542	0.199	0.609	0.681	0.375	0.539	0.25	0.528	0.511	0.616	0.511	0.516	0.554	0.509	0.313	0.554	0.514	0.248	0.375	0.199
OG0001455	0.45	0.488	0.317	0.397	0.612	0.516	0.514	0.484	0.631	0.326	0.213	0.539	0.594	0.536	0.357	0.432	0.602	0.554	0.604	0.364	0.5	0.54	0.329	0.538	0.681	0.523	0.017	0.352	0.715	0.559	0.134	0.349	0.564	0.441	0.534	0.291	0.65	0.43	0.621	0.442	0.641	0.682	0.651	0.4	0.514	0.406	0.237	0.378	0.134
OG0001457	0.624	0.592	0.469	0.605	0.656	0.581	0.534	0.55	0.53	0.383	0.244	0.614	0.554	0.632	0.446	0.524	0.474	0.612	0.428	0.417	0.528	0.434	0.429	0.677	0.582	0.629	0.013	0.506	0.527	0.608	0.112	0.497	0.65	0.444	0.58	0.265	0.58	0.511	0.592	0.587	0.49	0.592	0.597	0.389	0.528	0.447	0.286	0.428	0.112
OG0001462	0.424	0.345	0.633	0.478	0.315	0.27	0.265	0.307	0.33	0.464	0.308	0.315	0.312	0.367	0.613	0.613	0.299	0.35	0.379	0.287	0.435	0.393	0.587	0.425	0.338	0.385	0.043	0.394	0.366	0.444	0.161	0.515	0.375	0.265	0.353	0.295	0.345	0.509	0.374	0.48	0.46	0.332	0.294	0.337	0.431	0.575	0.298	0.264	0.161
OG0001471	0.492	0.447	0.363	0.438	0.55	0.472	0.451	0.43	0.58	0.364	0.254	0.522	0.584	0.621	0.385	0.477	0.505	0.625	0.673	0.408	0.495	0.629	0.387	0.603	0.629	0.53	0.001	0.426	0.639	0.551	0.158	0.357	0.549	0.407	0.555	0.375	0.695	0.489	0.587	0.443	0.574	0.58	0.635	0.392	0.545	0.437	0.27	0.369	0.158
OG0001496	0.357	0.429	0.351	0.385	0.387	0.354	0.395	0.382	0.476	0.459	0.347	0.463	0.509	0.457	0.449	0.473	0.528	0.368	0.421	0.373	0.638	0.401	0.399	0.444	0.455	0.437	0.036	0.378	0.591	0.424	0.286	0.419	0.423	0.366	0.472	0.202	0.453	0.433	0.386	0.459	0.376	0.489	0.527	0.48	0.476	0.468	0.225	0.38	0.286
OG0001517	0.494	0.415	0.377	0.473	0.364	0.38	0.396	0.37	0.395	0.467	0.208	0.427	0.475	0.436	0.454	0.491	0.477	0.358	0.383	0.357	0.481	0.389	0.501	0.449	0.452	0.409	0.029	0.492	0.476	0.472	0.31	0.406	0.421	0.387	0.505	0.248	0.449	0.474	0.426	0.423	0.498	0.426	0.416	0.329	0.467	0.456	0.321	0.366	0.31
OG0001518	0.573	0.6	0.507	0.556	0.653	0.617	0.614	0.641	0.564	0.434	0.235	0.663	0.614	0.608	0.414	0.475	0.451	0.577	0.384	0.398	0.519	0.388	0.413	0.644	0.564	0.693	0.01	0.452	0.523	0.546	0.083	0.508	0.642	0.475	0.576	0.25	0.526	0.516	0.611	0.451	0.489	0.632	0.571	0.381	0.549	0.473	0.257	0.462	0.083
OG0001519	0.581	0.57	0.614	0.514	0.576	0.536	0.51	0.563	0.512	0.484	0.286	0.62	0.509	0.543	0.469	0.582	0.45	0.538	0.437	0.396	0.599	0.434	0.442	0.608	0.505	0.636	0.015	0.39	0.513	0.581	0.097	0.582	0.632	0.472	0.574	0.301	0.553	0.636	0.555	0.468	0.505	0.57	0.567	0.437	0.549	0.536	0.303	0.386	0.097
OG0001520	0.526	0.527	0.361	0.455	0.558	0.549	0.524	0.482	0.573	0.35	0.277	0.6	0.619	0.57	0.339	0.512	0.553	0.637	0.589	0.446	0.528	0.59	0.378	0.576	0.757	0.556	0.024	0.437	0.695	0.518	0.076	0.348	0.587	0.481	0.593	0.324	0.649	0.5	0.647	0.402	0.617	0.648	0.661	0.415	0.51	0.457	0.289	0.43	0.076
OG0001522	0.416	0.414	0.417	0.556	0.396	0.356	0.378	0.383	0.399	0.47	0.395	0.456	0.487	0.53	0.452	0.424	0.478	0.419	0.342	0.393	0.622	0.367	0.454	0.503	0.474	0.442	0.054	0.583	0.491	0.459	0.292	0.504	0.464	0.347	0.452	0.221	0.423	0.439	0.432	0.417	0.387	0.417	0.435	0.443	0.446	0.502	0.251	0.402	0.292
OG0001526	0.045	0.052	0.142	0.124	0.059	0.02	0.039	0.036	0.112	0.274	0.059	0.03	0.093	0.198	0.507	0.103	0.256	0.001	0.242	0.041	0.196	0.079	0.277	0.155	0.094	0.063	0.001	0.225	0.247	0.126	0.895	0.217	0.056	0.031	0.08	0.056	0.096	0.168	0.053	0.38	0.088	0.059	0.057	0.147	0.29	0.109	0.044	0.073	0.895
OG0001541	0.395	0.406	0.552	0.502	0.388	0.309	0.319	0.384	0.413	0.444	0.387	0.393	0.395	0.466	0.596	0.45	0.458	0.357	0.387	0.34	0.614	0.356	0.482	0.503	0.383	0.44	0.001	0.426	0.535	0.454	0.35	0.61	0.428	0.307	0.405	0.249	0.384	0.467	0.378	0.533	0.369	0.388	0.386	0.434	0.522	0.537	0.255	0.335	0.35
OG0001555	0.534	0.648	0.344	0.459	0.665	0.751	0.637	0.744	0.569	0.326	0.212	0.695	0.618	0.492	0.321	0.429	0.437	0.528	0.359	0.393	0.467	0.396	0.333	0.555	0.568	0.678	0.004	0.368	0.489	0.519	0.035	0.368	0.597	0.494	0.557	0.228	0.523	0.428	0.623	0.375	0.464	0.667	0.638	0.362	0.454	0.395	0.238	0.449	0.035
OG0001557	0.564	0.551	0.353	0.436	0.54	0.574	0.555	0.552	0.514	0.424	0.221	0.589	0.541	0.5	0.373	0.445	0.449	0.479	0.343	0.408	0.45	0.402	0.374	0.561	0.498	0.603	0.014	0.357	0.458	0.545	0.107	0.392	0.553	0.515	0.609	0.261	0.551	0.553	0.567	0.398	0.504	0.577	0.554	0.372	0.531	0.386	0.312	0.387	0.107
OG0001558	0.46	0.435	0.598	0.652	0.464	0.372	0.361	0.445	0.384	0.472	0.216	0.407	0.452	0.553	0.573	0.519	0.449	0.438	0.354	0.328	0.522	0.355	0.503	0.575	0.449	0.507	0.038	0.56	0.457	0.494	0.3	0.668	0.528	0.312	0.433	0.202	0.411	0.493	0.477	0.579	0.416	0.434	0.384	0.312	0.559	0.477	0.226	0.313	0.3
OG0001579	0.397	0.359	0.658	0.617	0.405	0.297	0.3	0.376	0.356	0.5	0.204	0.334	0.342	0.517	0.631	0.518	0.411	0.38	0.382	0.261	0.478	0.33	0.542	0.534	0.385	0.456	0.001	0.489	0.444	0.445	0.404	0.709	0.457	0.253	0.375	0.197	0.342	0.508	0.39	0.572	0.382	0.352	0.31	0.314	0.538	0.49	0.208	0.252	0.404
OG0001581	0.439	0.563	0.297	0.385	0.614	0.728	0.575	0.687	0.462	0.277	0.19	0.606	0.484	0.412	0.263	0.361	0.355	0.445	0.304	0.372	0.373	0.33	0.266	0.469	0.465	0.589	0.002	0.307	0.393	0.425	0.011	0.301	0.528	0.455	0.468	0.21	0.436	0.366	0.514	0.298	0.387	0.563	0.532	0.3	0.384	0.341	0.209	0.363	0.011
OG0001593	0.511	0.496	0.532	0.693	0.608	0.488	0.452	0.493	0.508	0.437	0.215	0.514	0.528	0.714	0.52	0.535	0.504	0.624	0.467	0.367	0.579	0.448	0.487	0.735	0.586	0.597	0.027	0.649	0.538	0.53	0.209	0.57	0.637	0.351	0.507	0.247	0.572	0.515	0.586	0.611	0.514	0.545	0.504	0.414	0.546	0.456	0.241	0.399	0.209
OG0001608	0.512	0.461	0.627	0.631	0.448	0.376	0.374	0.436	0.38	0.514	0.232	0.416	0.441	0.551	0.607	0.6	0.476	0.409	0.383	0.318	0.519	0.375	0.538	0.557	0.434	0.499	0.022	0.502	0.467	0.524	0.346	0.707	0.519	0.347	0.463	0.236	0.429	0.538	0.463	0.566	0.445	0.412	0.398	0.337	0.583	0.522	0.266	0.306	0.346
OG0001614	0.548	0.541	0.583	0.599	0.628	0.546	0.489	0.587	0.612	0.437	0.216	0.563	0.545	0.568	0.442	0.514	0.442	0.543	0.404	0.38	0.486	0.41	0.465	0.622	0.571	0.669	0.015	0.496	0.456	0.573	0.091	0.651	0.623	0.379	0.505	0.242	0.561	0.488	0.639	0.504	0.498	0.58	0.533	0.32	0.527	0.516	0.232	0.462	0.091
OG0001639	0.562	0.63	0.338	0.493	0.739	0.776	0.666	0.734	0.577	0.312	0.22	0.717	0.629	0.549	0.325	0.447	0.486	0.594	0.385	0.452	0.483	0.433	0.334	0.612	0.614	0.684	0.004	0.426	0.526	0.553	0.032	0.358	0.677	0.541	0.571	0.257	0.586	0.446	0.679	0.379	0.517	0.712	0.664	0.325	0.48	0.426	0.261	0.445	0.032
OG0001641	0.564	0.528	0.534	0.702	0.524	0.458	0.452	0.487	0.435	0.428	0.202	0.494	0.528	0.593	0.425	0.564	0.439	0.52	0.332	0.369	0.509	0.371	0.498	0.622	0.574	0.567	0.025	0.588	0.425	0.535	0.114	0.499	0.603	0.368	0.468	0.186	0.427	0.502	0.567	0.51	0.455	0.509	0.461	0.322	0.489	0.494	0.233	0.36	0.114
OG0001647	0.551	0.581	0.316	0.423	0.655	0.686	0.626	0.611	0.61	0.344	0.258	0.699	0.653	0.566	0.313	0.432	0.506	0.627	0.493	0.451	0.473	0.494	0.33	0.586	0.652	0.633	0.008	0.377	0.613	0.555	0.041	0.325	0.646	0.535	0.641	0.337	0.655	0.489	0.661	0.366	0.534	0.709	0.756	0.419	0.522	0.405	0.279	0.413	0.041
OG0001651	0.638	0.557	0.535	0.624	0.657	0.594	0.531	0.58	0.526	0.455	0.239	0.616	0.606	0.678	0.522	0.526	0.483	0.721	0.472	0.395	0.538	0.507	0.493	0.72	0.645	0.661	0.009	0.502	0.579	0.61	0.149	0.595	0.683	0.41	0.561	0.3	0.6	0.526	0.717	0.581	0.582	0.643	0.57	0.358	0.612	0.487	0.272	0.375	0.149
OG0001654	0.395	0.323	0.38	0.331	0.397	0.336	0.353	0.322	0.478	0.37	0.259	0.381	0.474	0.472	0.408	0.473	0.421	0.482	0.708	0.316	0.436	0.597	0.432	0.457	0.489	0.406	0.001	0.31	0.589	0.485	0.243	0.348	0.418	0.319	0.442	0.354	0.565	0.441	0.458	0.464	0.506	0.441	0.485	0.384	0.507	0.403	0.3	0.272	0.243
OG0001689	0.58	0.405	0.337	0.406	0.435	0.422	0.393	0.359	0.447	0.286	0.33	0.471	0.449	0.552	0.34	0.482	0.39	0.631	0.472	0.409	0.396	0.596	0.401	0.504	0.514	0.419	0.067	0.424	0.477	0.538	0.08	0.291	0.492	0.369	0.519	0.497	0.558	0.435	0.496	0.416	0.575	0.496	0.484	0.277	0.473	0.418	0.481	0.362	0.08
OG0001702	0.581	0.576	0.541	0.664	0.569	0.525	0.517	0.568	0.471	0.45	0.267	0.621	0.596	0.606	0.508	0.568	0.499	0.542	0.348	0.436	0.624	0.388	0.485	0.665	0.576	0.628	0.008	0.572	0.51	0.562	0.137	0.567	0.642	0.456	0.551	0.222	0.493	0.539	0.59	0.498	0.455	0.563	0.527	0.396	0.534	0.556	0.274	0.428	0.137
OG0001703	0.405	0.335	0.63	0.565	0.354	0.279	0.295	0.331	0.375	0.501	0.268	0.33	0.357	0.475	0.63	0.542	0.41	0.382	0.408	0.306	0.492	0.366	0.6	0.491	0.384	0.412	0.085	0.533	0.427	0.455	0.419	0.633	0.423	0.269	0.386	0.257	0.374	0.544	0.383	0.569	0.397	0.356	0.324	0.329	0.491	0.47	0.294	0.292	0.419
OG0001723	0.536	0.489	0.554	0.632	0.54	0.44	0.423	0.467	0.454	0.456	0.216	0.489	0.503	0.618	0.566	0.546	0.477	0.541	0.429	0.331	0.593	0.383	0.564	0.67	0.53	0.57	0.026	0.537	0.513	0.573	0.216	0.613	0.567	0.33	0.508	0.224	0.468	0.497	0.568	0.649	0.481	0.526	0.46	0.364	0.594	0.47	0.242	0.326	0.216
OG0001730	0.581	0.636	0.397	0.511	0.647	0.65	0.602	0.643	0.575	0.406	0.242	0.686	0.645	0.55	0.396	0.484	0.504	0.585	0.395	0.433	0.561	0.472	0.398	0.612	0.594	0.694	0.01	0.445	0.55	0.569	0.067	0.405	0.669	0.482	0.627	0.264	0.589	0.525	0.679	0.413	0.618	0.65	0.657	0.414	0.591	0.463	0.248	0.418	0.067
OG0001733	0.468	0.478	0.351	0.405	0.47	0.486	0.526	0.457	0.539	0.481	0.316	0.55	0.576	0.507	0.357	0.501	0.482	0.496	0.481	0.438	0.519	0.436	0.402	0.529	0.544	0.536	0.028	0.375	0.601	0.501	0.14	0.361	0.51	0.473	0.615	0.287	0.598	0.573	0.495	0.395	0.445	0.557	0.61	0.5	0.456	0.43	0.31	0.408	0.14
OG0001740	0.595	0.567	0.474	0.596	0.523	0.473	0.488	0.492	0.498	0.456	0.324	0.544	0.575	0.572	0.506	0.523	0.532	0.505	0.386	0.469	0.595	0.504	0.551	0.593	0.541	0.591	0.031	0.534	0.528	0.606	0.193	0.477	0.567	0.445	0.58	0.258	0.52	0.555	0.611	0.561	0.555	0.544	0.511	0.451	0.597	0.555	0.305	0.447	0.193
OG0001742	0.558	0.638	0.427	0.518	0.678	0.681	0.591	0.719	0.558	0.368	0.222	0.685	0.608	0.552	0.373	0.459	0.436	0.567	0.368	0.394	0.507	0.401	0.387	0.602	0.575	0.716	0.006	0.411	0.501	0.541	0.049	0.456	0.629	0.455	0.566	0.244	0.574	0.475	0.639	0.421	0.481	0.632	0.608	0.369	0.495	0.435	0.237	0.416	0.049
OG0001747	0.523	0.582	0.358	0.498	0.666	0.615	0.617	0.603	0.629	0.35	0.235	0.664	0.663	0.574	0.338	0.487	0.579	0.637	0.54	0.44	0.536	0.532	0.374	0.599	0.734	0.636	0.014	0.438	0.669	0.55	0.071	0.377	0.649	0.489	0.568	0.266	0.65	0.464	0.719	0.411	0.611	0.697	0.712	0.428	0.506	0.46	0.236	0.446	0.071
OG0001752	0.489	0.449	0.54	0.679	0.536	0.405	0.41	0.453	0.484	0.425	0.188	0.454	0.525	0.635	0.517	0.495	0.515	0.518	0.414	0.341	0.545	0.377	0.465	0.617	0.579	0.536	0.033	0.605	0.495	0.514	0.267	0.592	0.553	0.33	0.453	0.182	0.47	0.48	0.528	0.543	0.434	0.485	0.458	0.33	0.542	0.461	0.205	0.324	0.267
OG0001756	0.621	0.561	0.365	0.522	0.546	0.549	0.525	0.495	0.526	0.39	0.281	0.617	0.594	0.632	0.371	0.504	0.496	0.6	0.456	0.472	0.509	0.513	0.415	0.6	0.594	0.58	0.024	0.553	0.569	0.546	0.112	0.372	0.586	0.472	0.72	0.341	0.631	0.518	0.615	0.386	0.565	0.557	0.587	0.485	0.542	0.5	0.34	0.468	0.112
OG0001762	0.499	0.454	0.655	0.535	0.497	0.421	0.399	0.449	0.514	0.666	0.329	0.459	0.479	0.563	0.551	0.556	0.397	0.49	0.495	0.345	0.522	0.418	0.613	0.599	0.484	0.595	0.017	0.422	0.497	0.595	0.165	0.631	0.543	0.373	0.499	0.348	0.507	0.706	0.518	0.534	0.557	0.513	0.427	0.45	0.609	0.641	0.318	0.337	0.165
OG0001786	0.518	0.542	0.549	0.63	0.541	0.483	0.475	0.533	0.494	0.444	0.279	0.554	0.575	0.566	0.519	0.568	0.514	0.486	0.408	0.404	0.667	0.386	0.522	0.634	0.535	0.605	0.02	0.512	0.545	0.578	0.166	0.578	0.604	0.43	0.529	0.236	0.473	0.55	0.561	0.559	0.457	0.566	0.519	0.425	0.541	0.538	0.28	0.392	0.166
OG0001787	0.394	0.303	0.554	0.514	0.327	0.269	0.262	0.314	0.312	0.323	0.271	0.299	0.278	0.38	0.429	0.493	0.23	0.388	0.27	0.259	0.38	0.332	0.523	0.436	0.318	0.379	0.1	0.424	0.3	0.405	0.001	0.525	0.391	0.234	0.317	0.258	0.312	0.438	0.35	0.411	0.378	0.308	0.273	0.242	0.37	0.414	0.299	0.272	0.001
OG0001812	0.592	0.521	0.704	0.625	0.548	0.504	0.433	0.502	0.455	0.498	0.236	0.526	0.532	0.616	0.551	0.567	0.436	0.587	0.422	0.348	0.54	0.432	0.514	0.629	0.537	0.603	0.011	0.482	0.483	0.579	0.147	0.657	0.602	0.357	0.513	0.278	0.521	0.54	0.589	0.526	0.525	0.561	0.486	0.347	0.582	0.538	0.252	0.335	0.147
OG0001828	0.548	0.579	0.368	0.417	0.63	0.603	0.57	0.585	0.594	0.347	0.238	0.647	0.629	0.526	0.354	0.458	0.552	0.584	0.492	0.437	0.476	0.496	0.367	0.555	0.607	0.603	0.012	0.346	0.64	0.547	0.081	0.389	0.588	0.49	0.613	0.284	0.635	0.467	0.65	0.425	0.55	0.662	0.729	0.426	0.541	0.448	0.252	0.41	0.081
OG0001893	0.342	0.317	0.323	0.382	0.291	0.279	0.291	0.275	0.28	0.379	0.174	0.317	0.366	0.47	0.577	0.394	0.511	0.275	0.378	0.318	0.448	0.336	0.42	0.413	0.342	0.296	0.001	0.431	0.45	0.379	0.735	0.387	0.342	0.277	0.359	0.171	0.366	0.387	0.352	0.45	0.33	0.319	0.327	0.278	0.494	0.424	0.195	0.251	0.735
OG0001904	0.391	0.344	0.601	0.45	0.321	0.272	0.264	0.304	0.311	0.375	0.273	0.313	0.29	0.346	0.508	0.63	0.264	0.403	0.278	0.277	0.403	0.337	0.485	0.401	0.312	0.38	0.085	0.352	0.304	0.407	0.001	0.482	0.367	0.249	0.328	0.262	0.315	0.464	0.356	0.423	0.378	0.317	0.283	0.24	0.372	0.483	0.298	0.255	0.001
OG0001905	0.497	0.472	0.555	0.554	0.451	0.409	0.423	0.443	0.47	0.612	0.283	0.461	0.525	0.477	0.521	0.585	0.461	0.431	0.444	0.372	0.54	0.436	0.631	0.551	0.475	0.555	0.043	0.457	0.47	0.551	0.204	0.53	0.503	0.388	0.537	0.256	0.47	0.642	0.515	0.565	0.498	0.499	0.458	0.42	0.52	0.535	0.293	0.35	0.204
OG0001908	0.522	0.579	0.434	0.575	0.667	0.628	0.552	0.669	0.489	0.376	0.209	0.612	0.55	0.573	0.371	0.442	0.403	0.537	0.318	0.378	0.48	0.352	0.385	0.636	0.552	0.658	0.008	0.463	0.435	0.525	0.074	0.493	0.641	0.432	0.499	0.203	0.476	0.446	0.63	0.445	0.44	0.588	0.538	0.368	0.467	0.424	0.209	0.408	0.074
OG0001919	0.516	0.538	0.451	0.61	0.592	0.499	0.503	0.534	0.459	0.39	0.179	0.53	0.55	0.583	0.45	0.468	0.518	0.505	0.335	0.361	0.534	0.347	0.467	0.655	0.536	0.594	0.016	0.538	0.471	0.542	0.135	0.467	0.589	0.428	0.469	0.157	0.439	0.469	0.605	0.565	0.464	0.557	0.478	0.303	0.487	0.439	0.194	0.361	0.135
OG0001924	0.446	0.371	0.466	0.747	0.408	0.341	0.353	0.353	0.311	0.376	0.24	0.392	0.435	0.65	0.464	0.457	0.405	0.497	0.312	0.325	0.46	0.39	0.542	0.597	0.457	0.411	0.095	0.862	0.366	0.404	0.351	0.445	0.522	0.293	0.386	0.234	0.377	0.41	0.438	0.418	0.395	0.371	0.349	0.258	0.415	0.439	0.277	0.325	0.351
OG0001928	0.61	0.605	0.371	0.518	0.66	0.663	0.618	0.629	0.618	0.343	0.216	0.657	0.658	0.57	0.355	0.496	0.496	0.625	0.449	0.436	0.493	0.478	0.398	0.616	0.666	0.64	0.01	0.471	0.561	0.595	0.044	0.387	0.647	0.507	0.594	0.25	0.625	0.472	0.705	0.445	0.559	0.712	0.657	0.334	0.508	0.478	0.267	0.497	0.044
OG0001929	0.554	0.561	0.52	0.556	0.573	0.543	0.541	0.546	0.546	0.437	0.29	0.593	0.544	0.542	0.444	0.551	0.463	0.519	0.429	0.433	0.566	0.371	0.479	0.625	0.555	0.61	0.019	0.437	0.547	0.62	0.105	0.528	0.632	0.538	0.563	0.273	0.543	0.624	0.566	0.462	0.501	0.61	0.555	0.406	0.524	0.524	0.329	0.427	0.105
OG0001936	0.389	0.391	0.338	0.426	0.389	0.366	0.388	0.37	0.427	0.347	0.24	0.426	0.502	0.427	0.341	0.497	0.551	0.406	0.525	0.452	0.49	0.571	0.373	0.421	0.51	0.42	0.044	0.43	0.526	0.464	0.17	0.334	0.425	0.366	0.503	0.194	0.506	0.436	0.513	0.433	0.475	0.475	0.53	0.423	0.472	0.441	0.222	0.392	0.17
OG0001943	0.562	0.522	0.538	0.814	0.681	0.534	0.499	0.524	0.49	0.429	0.231	0.553	0.552	0.781	0.498	0.528	0.513	0.695	0.473	0.363	0.532	0.485	0.468	0.822	0.62	0.625	0.022	0.625	0.555	0.567	0.186	0.584	0.777	0.378	0.538	0.312	0.579	0.522	0.645	0.519	0.589	0.565	0.514	0.337	0.599	0.479	0.268	0.356	0.186
OG0001951	0.483	0.479	0.549	0.518	0.495	0.43	0.434	0.455	0.528	0.521	0.391	0.515	0.504	0.55	0.497	0.548	0.498	0.491	0.485	0.406	0.642	0.429	0.53	0.567	0.518	0.551	0.034	0.434	0.584	0.566	0.195	0.624	0.544	0.418	0.531	0.322	0.533	0.57	0.494	0.517	0.472	0.521	0.529	0.495	0.526	0.553	0.317	0.391	0.195
OG0001952	0.637	0.568	0.512	0.667	0.622	0.562	0.563	0.541	0.519	0.417	0.251	0.623	0.59	0.671	0.431	0.596	0.453	0.668	0.432	0.449	0.565	0.439	0.492	0.702	0.626	0.632	0.016	0.577	0.507	0.623	0.07	0.474	0.689	0.486	0.575	0.265	0.561	0.553	0.629	0.526	0.496	0.637	0.561	0.365	0.515	0.5	0.314	0.416	0.07
OG0001964	0.505	0.463	0.519	0.67	0.519	0.414	0.403	0.446	0.436	0.44	0.211	0.462	0.53	0.615	0.593	0.511	0.507	0.53	0.46	0.335	0.585	0.445	0.547	0.688	0.558	0.548	0.001	0.584	0.544	0.536	0.277	0.544	0.545	0.312	0.459	0.204	0.433	0.459	0.551	0.659	0.484	0.507	0.436	0.359	0.561	0.491	0.211	0.318	0.277
OG0001971	0.465	0.482	0.599	0.622	0.478	0.389	0.398	0.455	0.491	0.475	0.31	0.471	0.509	0.512	0.512	0.582	0.484	0.444	0.455	0.369	0.673	0.399	0.57	0.564	0.491	0.547	0.028	0.515	0.544	0.559	0.154	0.586	0.54	0.35	0.499	0.25	0.455	0.523	0.488	0.564	0.456	0.499	0.482	0.464	0.53	0.573	0.254	0.375	0.154
OG0001982	0.518	0.477	0.306	0.373	0.522	0.521	0.552	0.494	0.593	0.294	0.22	0.562	0.607	0.552	0.307	0.449	0.421	0.552	0.514	0.392	0.416	0.474	0.337	0.537	0.572	0.533	0.017	0.353	0.528	0.531	0.071	0.301	0.529	0.476	0.533	0.33	0.639	0.471	0.547	0.379	0.489	0.58	0.593	0.347	0.521	0.353	0.316	0.468	0.071
OG0001984	0.62	0.57	0.483	0.587	0.474	0.47	0.419	0.475	0.461	0.405	0.222	0.515	0.538	0.553	0.567	0.554	0.474	0.474	0.352	0.367	0.613	0.375	0.527	0.582	0.523	0.55	0.028	0.525	0.45	0.597	0.177	0.459	0.521	0.366	0.517	0.252	0.499	0.514	0.544	0.521	0.547	0.518	0.45	0.337	0.578	0.517	0.299	0.377	0.177
OG0001997	0.479	0.493	0.523	0.634	0.553	0.448	0.415	0.499	0.478	0.406	0.178	0.487	0.559	0.572	0.469	0.5	0.486	0.484	0.382	0.334	0.536	0.355	0.439	0.584	0.578	0.566	0.024	0.553	0.478	0.501	0.201	0.579	0.554	0.326	0.475	0.173	0.465	0.466	0.543	0.515	0.418	0.513	0.479	0.318	0.52	0.476	0.194	0.333	0.201
OG0002014	0.511	0.465	0.324	0.393	0.517	0.511	0.532	0.489	0.536	0.313	0.248	0.56	0.648	0.566	0.322	0.478	0.463	0.569	0.575	0.407	0.454	0.536	0.34	0.552	0.581	0.536	0.02	0.362	0.57	0.547	0.085	0.317	0.55	0.501	0.549	0.368	0.639	0.495	0.568	0.397	0.522	0.597	0.604	0.348	0.54	0.385	0.322	0.387	0.085
OG0002021	0.495	0.566	0.417	0.468	0.542	0.53	0.555	0.585	0.544	0.412	0.231	0.586	0.578	0.5	0.367	0.459	0.446	0.469	0.38	0.349	0.466	0.351	0.393	0.528	0.503	0.614	0.021	0.366	0.511	0.491	0.1	0.443	0.542	0.458	0.534	0.217	0.485	0.508	0.54	0.42	0.445	0.543	0.528	0.394	0.48	0.423	0.243	0.434	0.1
OG0002032	0.438	0.447	0.376	0.535	0.436	0.421	0.433	0.449	0.399	0.387	0.322	0.505	0.565	0.551	0.486	0.444	0.504	0.44	0.341	0.433	0.573	0.41	0.437	0.545	0.475	0.522	0.033	0.554	0.524	0.463	0.261	0.422	0.469	0.399	0.469	0.209	0.445	0.44	0.493	0.478	0.412	0.487	0.46	0.386	0.506	0.476	0.23	0.497	0.261
OG0002042	0.52	0.486	0.505	0.671	0.55	0.445	0.439	0.47	0.427	0.433	0.199	0.502	0.531	0.627	0.531	0.516	0.483	0.542	0.396	0.371	0.558	0.391	0.511	0.695	0.549	0.555	0.014	0.574	0.502	0.529	0.234	0.522	0.575	0.352	0.477	0.194	0.441	0.468	0.563	0.621	0.458	0.496	0.445	0.338	0.538	0.47	0.215	0.332	0.234
OG0002047	0.617	0.558	0.329	0.426	0.533	0.516	0.527	0.475	0.569	0.316	0.366	0.574	0.584	0.577	0.318	0.522	0.536	0.617	0.531	0.469	0.432	0.576	0.349	0.541	0.616	0.531	0.025	0.381	0.64	0.532	0.057	0.306	0.574	0.531	0.612	0.4	0.644	0.504	0.619	0.357	0.654	0.573	0.624	0.409	0.544	0.469	0.351	0.437	0.057
OG0002051	0.574	0.577	0.454	0.546	0.669	0.577	0.573	0.567	0.61	0.394	0.28	0.639	0.614	0.592	0.397	0.486	0.528	0.654	0.502	0.401	0.574	0.508	0.436	0.627	0.626	0.641	0.015	0.457	0.686	0.592	0.072	0.437	0.68	0.468	0.595	0.301	0.655	0.501	0.678	0.453	0.665	0.632	0.656	0.468	0.56	0.504	0.251	0.435	0.072
OG0002061	0.482	0.498	0.589	0.681	0.527	0.43	0.434	0.497	0.469	0.461	0.287	0.519	0.521	0.577	0.483	0.544	0.472	0.481	0.375	0.387	0.655	0.39	0.513	0.604	0.521	0.584	0.023	0.593	0.509	0.531	0.138	0.594	0.591	0.368	0.5	0.216	0.461	0.527	0.52	0.505	0.449	0.499	0.491	0.436	0.501	0.547	0.23	0.412	0.138
OG0002073	0.609	0.605	0.43	0.557	0.715	0.685	0.608	0.657	0.571	0.367	0.224	0.701	0.636	0.612	0.389	0.498	0.52	0.641	0.436	0.458	0.509	0.467	0.392	0.678	0.642	0.706	0.008	0.469	0.529	0.586	0.07	0.459	0.696	0.504	0.603	0.266	0.604	0.523	0.721	0.445	0.521	0.685	0.668	0.347	0.516	0.473	0.279	0.42	0.07
OG0002075	0.541	0.62	0.394	0.494	0.691	0.702	0.622	0.693	0.548	0.355	0.213	0.69	0.579	0.514	0.335	0.439	0.43	0.539	0.351	0.4	0.468	0.374	0.334	0.575	0.561	0.705	0.004	0.412	0.462	0.518	0.039	0.427	0.635	0.459	0.541	0.215	0.505	0.435	0.599	0.383	0.449	0.627	0.603	0.341	0.467	0.417	0.219	0.434	0.039
OG0002076	0.437	0.448	0.337	0.36	0.44	0.436	0.472	0.44	0.516	0.489	0.302	0.513	0.543	0.494	0.338	0.428	0.44	0.462	0.474	0.386	0.456	0.481	0.377	0.469	0.494	0.497	0.001	0.326	0.601	0.458	0.163	0.349	0.47	0.416	0.605	0.274	0.561	0.532	0.469	0.35	0.452	0.503	0.58	0.537	0.497	0.423	0.246	0.367	0.163
OG0002082	0.631	0.651	0.398	0.517	0.724	0.746	0.627	0.679	0.567	0.375	0.247	0.737	0.639	0.62	0.375	0.494	0.495	0.663	0.433	0.453	0.499	0.474	0.368	0.677	0.626	0.682	0.007	0.444	0.566	0.583	0.062	0.415	0.722	0.533	0.64	0.307	0.65	0.525	0.716	0.407	0.549	0.691	0.666	0.352	0.557	0.481	0.282	0.437	0.062
OG0002087	0.643	0.575	0.537	0.657	0.644	0.577	0.598	0.552	0.528	0.434	0.252	0.635	0.597	0.691	0.434	0.572	0.51	0.721	0.532	0.403	0.532	0.486	0.475	0.714	0.655	0.634	0.021	0.548	0.59	0.583	0.098	0.521	0.735	0.523	0.602	0.312	0.585	0.599	0.649	0.504	0.6	0.656	0.577	0.373	0.538	0.492	0.328	0.394	0.098
OG0002100	0.306	0.36	0.346	0.335	0.357	0.294	0.33	0.33	0.432	0.425	0.335	0.397	0.425	0.381	0.448	0.402	0.499	0.318	0.458	0.334	0.59	0.379	0.395	0.423	0.4	0.387	0.04	0.309	0.583	0.415	0.296	0.435	0.351	0.309	0.413	0.2	0.411	0.391	0.356	0.56	0.357	0.407	0.447	0.483	0.436	0.412	0.225	0.339	0.296
OG0002102	0.488	0.583	0.373	0.439	0.538	0.564	0.514	0.574	0.587	0.425	0.234	0.594	0.547	0.475	0.374	0.442	0.439	0.45	0.383	0.403	0.508	0.37	0.381	0.544	0.531	0.62	0.024	0.337	0.501	0.493	0.119	0.441	0.503	0.434	0.616	0.211	0.503	0.47	0.596	0.442	0.44	0.578	0.605	0.467	0.521	0.404	0.24	0.377	0.119
OG0002103	0.439	0.549	0.298	0.381	0.614	0.721	0.556	0.671	0.46	0.27	0.181	0.597	0.475	0.418	0.259	0.357	0.354	0.456	0.312	0.348	0.356	0.336	0.266	0.474	0.472	0.582	0.002	0.308	0.393	0.424	0.01	0.305	0.531	0.427	0.466	0.215	0.441	0.364	0.517	0.301	0.39	0.542	0.534	0.289	0.38	0.336	0.204	0.344	0.01
OG0002110	0.548	0.527	0.525	0.717	0.54	0.437	0.436	0.485	0.443	0.409	0.202	0.476	0.49	0.656	0.505	0.507	0.445	0.521	0.329	0.363	0.551	0.354	0.492	0.674	0.511	0.559	0.022	0.646	0.45	0.536	0.183	0.565	0.602	0.356	0.519	0.202	0.475	0.498	0.535	0.51	0.439	0.465	0.427	0.349	0.545	0.462	0.241	0.393	0.183
OG0002121	0.415	0.521	0.294	0.376	0.59	0.694	0.547	0.669	0.437	0.265	0.182	0.584	0.458	0.39	0.25	0.344	0.337	0.422	0.282	0.341	0.358	0.311	0.255	0.446	0.439	0.563	0.002	0.298	0.369	0.41	0.01	0.295	0.507	0.422	0.439	0.194	0.41	0.342	0.487	0.294	0.365	0.532	0.507	0.29	0.361	0.333	0.192	0.34	0.01
OG0002147	0.37	0.373	0.309	0.303	0.382	0.388	0.458	0.408	0.499	0.349	0.31	0.462	0.468	0.453	0.312	0.346	0.399	0.407	0.398	0.425	0.376	0.41	0.324	0.415	0.433	0.459	0.015	0.277	0.488	0.413	0.148	0.316	0.401	0.452	0.478	0.25	0.52	0.454	0.433	0.303	0.406	0.445	0.454	0.621	0.494	0.345	0.202	0.543	0.148
OG0002160	0.609	0.519	0.347	0.54	0.589	0.554	0.49	0.505	0.494	0.277	0.233	0.592	0.574	0.682	0.304	0.461	0.456	0.721	0.433	0.441	0.424	0.533	0.338	0.647	0.669	0.642	0.023	0.561	0.48	0.532	0.032	0.342	0.633	0.435	0.564	0.398	0.642	0.462	0.65	0.337	0.579	0.571	0.519	0.241	0.49	0.455	0.328	0.407	0.032
OG0002193	0.396	0.367	0.637	0.618	0.426	0.313	0.317	0.388	0.398	0.503	0.199	0.346	0.374	0.515	0.532	0.54	0.399	0.387	0.428	0.264	0.504	0.331	0.571	0.543	0.416	0.491	0.045	0.509	0.459	0.465	0.272	0.661	0.475	0.26	0.39	0.193	0.383	0.509	0.426	0.584	0.395	0.384	0.353	0.349	0.496	0.456	0.222	0.283	0.272
OG0002194	0.628	0.587	0.435	0.476	0.602	0.582	0.577	0.551	0.601	0.419	0.317	0.665	0.591	0.612	0.393	0.532	0.521	0.645	0.543	0.477	0.523	0.538	0.408	0.627	0.613	0.627	0.007	0.417	0.647	0.611	0.077	0.415	0.624	0.508	0.687	0.383	0.704	0.572	0.632	0.429	0.59	0.623	0.685	0.468	0.587	0.511	0.322	0.467	0.077
OG0002195	0.329	0.251	0.309	0.277	0.235	0.225	0.258	0.216	0.286	0.283	0.307	0.273	0.283	0.384	0.323	0.488	0.296	0.306	0.376	0.29	0.348	0.333	0.437	0.306	0.309	0.25	0.167	0.326	0.331	0.361	0.256	0.265	0.294	0.284	0.314	0.359	0.362	0.397	0.284	0.306	0.361	0.293	0.273	0.247	0.371	0.399	0.482	0.22	0.256
OG0002209	0.058	0.071	0.139	0.135	0.097	0.029	0.062	0.051	0.142	0.25	0.078	0.05	0.113	0.233	0.452	0.193	0.307	0.056	0.204	0.086	0.238	0.065	0.268	0.169	0.112	0.072	0.1	0.245	0.212	0.147	0.655	0.218	0.07	0.058	0.097	0.075	0.122	0.189	0.073	0.427	0.092	0.074	0.075	0.144	0.297	0.092	0.097	0.099	0.655
OG0002212	0.544	0.646	0.431	0.521	0.731	0.707	0.615	0.701	0.55	0.349	0.219	0.689	0.573	0.566	0.355	0.45	0.442	0.588	0.38	0.401	0.476	0.392	0.365	0.618	0.582	0.692	0.005	0.419	0.516	0.536	0.047	0.462	0.672	0.48	0.555	0.248	0.543	0.463	0.675	0.44	0.501	0.657	0.614	0.349	0.511	0.416	0.24	0.385	0.047
OG0002219	0.476	0.437	0.618	0.481	0.495	0.407	0.397	0.421	0.521	0.428	0.198	0.42	0.387	0.589	0.49	0.541	0.368	0.518	0.436	0.27	0.441	0.37	0.472	0.562	0.474	0.538	0.025	0.379	0.444	0.512	0.158	0.571	0.519	0.327	0.433	0.3	0.499	0.555	0.48	0.45	0.473	0.443	0.406	0.322	0.524	0.418	0.252	0.346	0.158
OG0002222	0.054	0.056	0.159	0.138	0.056	0.022	0.043	0.037	0.104	0.298	0.061	0.034	0.087	0.222	0.545	0.125	0.288	0.001	0.222	0.042	0.211	0.08	0.312	0.165	0.086	0.059	0.001	0.227	0.224	0.116	0.973	0.244	0.062	0.037	0.088	0.057	0.088	0.185	0.047	0.343	0.106	0.054	0.053	0.163	0.292	0.132	0.045	0.074	0.973
OG0002253	0.33	0.26	0.288	0.262	0.263	0.253	0.266	0.231	0.332	0.297	0.338	0.292	0.303	0.375	0.284	0.412	0.38	0.35	0.406	0.32	0.301	0.524	0.389	0.337	0.354	0.287	0.133	0.296	0.369	0.346	0.222	0.25	0.318	0.296	0.359	0.309	0.39	0.426	0.35	0.28	0.431	0.309	0.328	0.314	0.391	0.406	0.287	0.277	0.222
OG0002262	0.546	0.487	0.33	0.406	0.572	0.525	0.52	0.468	0.565	0.319	0.238	0.583	0.611	0.557	0.337	0.496	0.495	0.621	0.557	0.42	0.478	0.537	0.346	0.559	0.569	0.531	0.019	0.372	0.552	0.574	0.08	0.316	0.572	0.454	0.557	0.318	0.689	0.455	0.595	0.425	0.551	0.594	0.67	0.411	0.499	0.406	0.285	0.414	0.08
OG0002276	0.586	0.566	0.506	0.586	0.614	0.541	0.526	0.532	0.559	0.475	0.339	0.628	0.585	0.673	0.486	0.522	0.53	0.647	0.501	0.419	0.649	0.48	0.467	0.7	0.613	0.626	0.01	0.482	0.626	0.607	0.16	0.591	0.658	0.448	0.594	0.325	0.592	0.532	0.591	0.574	0.523	0.621	0.612	0.475	0.583	0.528	0.293	0.401	0.16
OG0002309	0.555	0.552	0.548	0.591	0.629	0.54	0.529	0.547	0.597	0.455	0.3	0.6	0.589	0.611	0.464	0.573	0.486	0.643	0.542	0.423	0.636	0.495	0.53	0.653	0.638	0.628	0.019	0.471	0.638	0.625	0.099	0.542	0.662	0.444	0.595	0.331	0.64	0.578	0.63	0.54	0.578	0.623	0.61	0.465	0.568	0.534	0.298	0.397	0.099
OG0002310	0.534	0.593	0.487	0.666	0.676	0.578	0.546	0.609	0.518	0.399	0.233	0.596	0.571	0.628	0.434	0.502	0.492	0.573	0.377	0.378	0.578	0.377	0.462	0.695	0.588	0.649	0.012	0.52	0.536	0.558	0.102	0.524	0.662	0.466	0.524	0.229	0.482	0.496	0.618	0.486	0.501	0.619	0.538	0.365	0.519	0.478	0.235	0.386	0.102
OG0002315	0.535	0.568	0.443	0.589	0.679	0.62	0.597	0.619	0.51	0.353	0.201	0.617	0.56	0.631	0.378	0.48	0.503	0.599	0.418	0.368	0.473	0.396	0.376	0.663	0.585	0.627	0.012	0.469	0.53	0.525	0.101	0.479	0.702	0.513	0.522	0.249	0.522	0.5	0.605	0.417	0.499	0.631	0.57	0.312	0.501	0.414	0.256	0.359	0.101
OG0002327	0.546	0.498	0.607	0.594	0.509	0.458	0.441	0.482	0.464	0.561	0.238	0.489	0.494	0.52	0.59	0.608	0.469	0.448	0.387	0.391	0.558	0.387	0.627	0.62	0.475	0.625	0.029	0.474	0.448	0.614	0.211	0.662	0.572	0.42	0.53	0.252	0.479	0.646	0.544	0.604	0.508	0.512	0.451	0.354	0.57	0.528	0.313	0.363	0.211
OG0002341	0.558	0.637	0.369	0.498	0.714	0.78	0.631	0.739	0.549	0.338	0.213	0.711	0.571	0.533	0.333	0.449	0.456	0.574	0.371	0.424	0.451	0.407	0.341	0.596	0.602	0.683	0.004	0.407	0.498	0.518	0.031	0.387	0.64	0.494	0.572	0.251	0.552	0.45	0.661	0.371	0.478	0.655	0.645	0.348	0.472	0.427	0.248	0.423	0.031
OG0002392	0.491	0.49	0.326	0.462	0.446	0.447	0.469	0.453	0.523	0.322	0.301	0.517	0.579	0.434	0.334	0.498	0.524	0.432	0.431	0.497	0.547	0.431	0.344	0.468	0.615	0.466	0.024	0.443	0.556	0.52	0.098	0.324	0.465	0.469	0.547	0.207	0.575	0.451	0.524	0.381	0.474	0.535	0.56	0.518	0.435	0.551	0.266	0.542	0.098
OG0002398	0.48	0.43	0.568	0.555	0.421	0.368	0.335	0.395	0.412	0.523	0.261	0.389	0.44	0.508	0.764	0.553	0.503	0.373	0.412	0.343	0.593	0.417	0.668	0.574	0.422	0.47	0.033	0.513	0.496	0.574	0.474	0.592	0.449	0.31	0.463	0.252	0.439	0.535	0.473	0.699	0.522	0.441	0.396	0.362	0.629	0.547	0.259	0.35	0.474
OG0002402	0.354	0.439	0.236	0.309	0.478	0.57	0.431	0.526	0.359	0.21	0.147	0.471	0.379	0.332	0.211	0.292	0.28	0.364	0.249	0.284	0.294	0.272	0.215	0.38	0.37	0.458	0.001	0.255	0.306	0.342	0.002	0.233	0.422	0.337	0.372	0.174	0.347	0.29	0.409	0.237	0.318	0.431	0.403	0.22	0.305	0.278	0.163	0.275	0.002
OG0002423	0.535	0.573	0.304	0.463	0.652	0.632	0.624	0.583	0.575	0.328	0.235	0.647	0.607	0.585	0.32	0.405	0.574	0.583	0.45	0.418	0.5	0.466	0.325	0.58	0.593	0.593	0.01	0.411	0.615	0.552	0.081	0.347	0.635	0.535	0.553	0.263	0.607	0.431	0.637	0.368	0.544	0.646	0.682	0.375	0.502	0.419	0.239	0.426	0.081
OG0002442	0.284	0.249	0.264	0.244	0.253	0.222	0.269	0.223	0.369	0.265	0.179	0.253	0.296	0.334	0.341	0.32	0.309	0.258	0.553	0.227	0.279	0.282	0.311	0.305	0.348	0.247	0.001	0.263	0.384	0.366	0.34	0.244	0.261	0.266	0.29	0.221	0.358	0.332	0.289	0.338	0.322	0.319	0.293	0.237	0.39	0.328	0.302	0.27	0.34
OG0002444	0.499	0.543	0.474	0.449	0.523	0.456	0.478	0.489	0.562	0.497	0.293	0.527	0.53	0.553	0.469	0.465	0.525	0.503	0.476	0.353	0.547	0.402	0.43	0.551	0.535	0.555	0.025	0.376	0.633	0.533	0.203	0.502	0.532	0.412	0.519	0.262	0.53	0.521	0.512	0.497	0.489	0.555	0.569	0.434	0.54	0.527	0.246	0.408	0.203
OG0002458	0.584	0.55	0.52	0.666	0.635	0.561	0.553	0.553	0.527	0.561	0.251	0.59	0.626	0.671	0.426	0.545	0.512	0.643	0.43	0.465	0.516	0.472	0.439	0.68	0.625	0.656	0.01	0.581	0.538	0.561	0.118	0.527	0.71	0.456	0.588	0.269	0.605	0.587	0.693	0.43	0.619	0.579	0.57	0.361	0.564	0.548	0.248	0.419	0.118
OG0002469	0.428	0.414	0.567	0.558	0.425	0.337	0.351	0.386	0.438	0.485	0.225	0.378	0.447	0.512	0.593	0.606	0.508	0.391	0.486	0.303	0.57	0.396	0.594	0.55	0.436	0.489	0.044	0.471	0.553	0.514	0.324	0.582	0.463	0.302	0.438	0.238	0.415	0.512	0.44	0.641	0.439	0.445	0.41	0.383	0.573	0.504	0.244	0.313	0.324
OG0002484	0.572	0.63	0.347	0.532	0.655	0.676	0.645	0.659	0.556	0.372	0.251	0.72	0.636	0.584	0.339	0.465	0.493	0.578	0.376	0.482	0.519	0.441	0.351	0.62	0.593	0.683	0.013	0.473	0.535	0.551	0.065	0.384	0.67	0.522	0.664	0.254	0.594	0.494	0.626	0.399	0.495	0.63	0.665	0.406	0.506	0.442	0.282	0.468	0.065
OG0002487	0.527	0.578	0.415	0.583	0.544	0.532	0.524	0.552	0.511	0.443	0.238	0.566	0.639	0.514	0.371	0.489	0.544	0.493	0.337	0.439	0.554	0.398	0.421	0.561	0.589	0.618	0.014	0.532	0.558	0.506	0.076	0.433	0.54	0.47	0.545	0.186	0.477	0.483	0.595	0.398	0.472	0.597	0.55	0.354	0.442	0.528	0.209	0.478	0.076
OG0002509	0.584	0.569	0.388	0.581	0.761	0.66	0.597	0.626	0.543	0.321	0.201	0.645	0.575	0.692	0.349	0.451	0.474	0.678	0.456	0.402	0.426	0.458	0.346	0.738	0.645	0.68	0.008	0.482	0.532	0.553	0.07	0.418	0.752	0.495	0.582	0.335	0.607	0.525	0.663	0.399	0.545	0.622	0.588	0.277	0.534	0.397	0.277	0.362	0.07
OG0002543	0.396	0.349	0.629	0.54	0.376	0.291	0.288	0.344	0.361	0.527	0.22	0.324	0.345	0.494	0.658	0.506	0.421	0.348	0.393	0.253	0.491	0.323	0.585	0.518	0.369	0.438	0.03	0.45	0.454	0.461	0.439	0.682	0.418	0.254	0.379	0.213	0.354	0.514	0.383	0.606	0.395	0.351	0.312	0.34	0.549	0.457	0.223	0.265	0.439
OG0002552	0.508	0.449	0.563	0.611	0.499	0.417	0.396	0.444	0.458	0.403	0.228	0.444	0.457	0.52	0.445	0.544	0.408	0.484	0.441	0.357	0.515	0.431	0.522	0.557	0.51	0.519	0.029	0.514	0.453	0.583	0.092	0.53	0.552	0.34	0.479	0.248	0.486	0.502	0.522	0.552	0.506	0.475	0.438	0.355	0.496	0.476	0.253	0.355	0.092
OG0002560	0.472	0.521	0.517	0.605	0.574	0.489	0.458	0.52	0.534	0.492	0.267	0.537	0.591	0.61	0.462	0.508	0.48	0.522	0.415	0.359	0.62	0.38	0.483	0.636	0.565	0.628	0.02	0.506	0.546	0.532	0.159	0.562	0.594	0.371	0.519	0.234	0.489	0.54	0.541	0.511	0.445	0.548	0.533	0.429	0.529	0.495	0.22	0.37	0.159
OG0002567	0.43	0.551	0.293	0.381	0.605	0.711	0.544	0.664	0.45	0.262	0.178	0.587	0.465	0.405	0.259	0.35	0.342	0.434	0.291	0.348	0.36	0.321	0.26	0.46	0.452	0.573	0.002	0.307	0.376	0.418	0.009	0.298	0.518	0.423	0.459	0.205	0.423	0.352	0.503	0.294	0.382	0.534	0.505	0.277	0.377	0.335	0.197	0.343	0.009
OG0002579	0.527	0.555	0.33	0.478	0.601	0.606	0.536	0.547	0.6	0.362	0.273	0.633	0.612	0.639	0.381	0.44	0.483	0.628	0.448	0.45	0.56	0.465	0.375	0.631	0.653	0.609	0.015	0.436	0.588	0.511	0.127	0.388	0.601	0.478	0.573	0.297	0.623	0.49	0.629	0.398	0.516	0.629	0.628	0.476	0.56	0.401	0.246	0.446	0.127
OG0002583	0.553	0.462	0.503	0.597	0.462	0.428	0.409	0.44	0.406	0.405	0.267	0.478	0.523	0.498	0.466	0.619	0.458	0.493	0.384	0.455	0.552	0.487	0.554	0.563	0.501	0.511	0.042	0.574	0.428	0.572	0.09	0.457	0.518	0.4	0.5	0.258	0.468	0.493	0.561	0.544	0.534	0.523	0.47	0.315	0.465	0.578	0.298	0.393	0.09
OG0002591	0.551	0.618	0.362	0.463	0.751	0.735	0.644	0.675	0.617	0.346	0.228	0.709	0.616	0.553	0.333	0.439	0.492	0.622	0.442	0.413	0.467	0.447	0.332	0.594	0.638	0.663	0.005	0.385	0.579	0.543	0.042	0.39	0.653	0.492	0.573	0.264	0.608	0.444	0.662	0.41	0.52	0.697	0.69	0.377	0.493	0.428	0.238	0.427	0.042
OG0002609	0.63	0.534	0.457	0.518	0.593	0.542	0.523	0.525	0.508	0.379	0.263	0.593	0.535	0.605	0.446	0.507	0.484	0.59	0.463	0.422	0.515	0.425	0.417	0.641	0.539	0.561	0.02	0.435	0.543	0.615	0.169	0.505	0.655	0.484	0.573	0.303	0.566	0.553	0.552	0.51	0.481	0.594	0.582	0.359	0.578	0.429	0.332	0.382	0.169
OG0002625	0.388	0.317	0.368	0.331	0.391	0.331	0.327	0.31	0.452	0.34	0.24	0.371	0.481	0.457	0.369	0.471	0.406	0.48	0.619	0.29	0.433	0.561	0.428	0.444	0.48	0.405	0.062	0.327	0.551	0.448	0.2	0.328	0.419	0.297	0.433	0.322	0.537	0.447	0.439	0.446	0.482	0.418	0.469	0.361	0.421	0.371	0.264	0.279	0.2
OG0002637	0.501	0.599	0.388	0.476	0.694	0.652	0.639	0.67	0.571	0.345	0.227	0.641	0.6	0.504	0.361	0.428	0.467	0.529	0.395	0.436	0.517	0.388	0.356	0.559	0.569	0.632	0.007	0.389	0.557	0.529	0.058	0.396	0.597	0.528	0.539	0.214	0.559	0.426	0.613	0.449	0.5	0.649	0.617	0.412	0.492	0.431	0.215	0.452	0.058
OG0002665	0.591	0.57	0.403	0.491	0.614	0.614	0.594	0.58	0.547	0.441	0.261	0.663	0.622	0.586	0.388	0.491	0.517	0.609	0.45	0.462	0.521	0.499	0.39	0.609	0.58	0.644	0.013	0.443	0.552	0.563	0.09	0.421	0.649	0.54	0.629	0.282	0.611	0.54	0.615	0.434	0.488	0.698	0.688	0.408	0.541	0.443	0.307	0.442	0.09
OG0002691	0.411	0.295	0.418	0.333	0.242	0.217	0.204	0.239	0.275	0.264	0.29	0.24	0.222	0.271	0.518	0.416	0.166	0.296	0.204	0.197	0.425	0.265	0.478	0.351	0.226	0.305	0.091	0.263	0.221	0.389	0.001	0.341	0.274	0.197	0.248	0.28	0.257	0.369	0.294	0.379	0.469	0.249	0.208	0.2	0.451	0.375	0.287	0.191	0.001
OG0002701	0.482	0.45	0.59	0.579	0.486	0.385	0.399	0.441	0.443	0.452	0.324	0.471	0.426	0.539	0.546	0.505	0.428	0.459	0.396	0.357	0.572	0.339	0.476	0.567	0.443	0.518	0.001	0.453	0.52	0.537	0.247	0.638	0.524	0.357	0.472	0.248	0.435	0.502	0.452	0.561	0.387	0.454	0.438	0.405	0.575	0.528	0.272	0.34	0.247
OG0002706	0.384	0.342	0.574	0.553	0.386	0.291	0.302	0.349	0.392	0.45	0.223	0.329	0.363	0.51	0.634	0.484	0.454	0.37	0.434	0.279	0.495	0.349	0.554	0.532	0.39	0.428	0.061	0.499	0.496	0.445	0.444	0.635	0.424	0.256	0.377	0.216	0.374	0.487	0.386	0.609	0.379	0.367	0.344	0.331	0.532	0.422	0.249	0.288	0.444
OG0002719	0.594	0.524	0.545	0.688	0.546	0.45	0.448	0.486	0.465	0.439	0.204	0.486	0.532	0.623	0.603	0.55	0.49	0.546	0.383	0.348	0.631	0.393	0.554	0.705	0.558	0.587	0.026	0.593	0.479	0.605	0.217	0.59	0.58	0.353	0.484	0.198	0.436	0.507	0.572	0.657	0.521	0.511	0.437	0.36	0.573	0.467	0.233	0.354	0.217
OG0002739	0.438	0.438	0.561	0.474	0.41	0.366	0.415	0.425	0.482	0.508	0.377	0.465	0.437	0.408	0.445	0.582	0.419	0.388	0.383	0.408	0.581	0.349	0.461	0.471	0.419	0.529	0.03	0.368	0.47	0.482	0.15	0.54	0.47	0.415	0.479	0.21	0.446	0.557	0.426	0.451	0.39	0.446	0.447	0.59	0.462	0.51	0.276	0.439	0.15
OG0002752	0.554	0.472	0.577	0.736	0.507	0.419	0.446	0.461	0.41	0.46	0.235	0.473	0.527	0.671	0.594	0.552	0.513	0.568	0.425	0.38	0.553	0.436	0.497	0.673	0.568	0.552	0.001	0.654	0.53	0.534	0.3	0.628	0.586	0.372	0.477	0.228	0.461	0.519	0.543	0.574	0.466	0.48	0.443	0.343	0.559	0.511	0.265	0.352	0.3
OG0002773	0.529	0.444	0.601	0.686	0.446	0.385	0.364	0.405	0.387	0.451	0.27	0.426	0.475	0.558	0.505	0.692	0.396	0.485	0.363	0.365	0.557	0.43	0.655	0.566	0.489	0.501	0.059	0.648	0.405	0.545	0.12	0.533	0.536	0.332	0.452	0.26	0.419	0.524	0.506	0.509	0.507	0.449	0.386	0.306	0.498	0.619	0.288	0.342	0.12
OG0002799	0.057	0.021	0.106	0.082	0.018	0.007	0.022	0.012	0.051	0.148	0.1	0.019	0.042	0.076	0.189	0.145	0.101	0.001	0.156	0.046	0.093	0.097	0.235	0.049	0.055	0.024	0.001	0.133	0.081	0.075	0.417	0.084	0.035	0.038	0.051	0.091	0.056	0.103	0.037	0.116	0.12	0.028	0.025	0.098	0.103	0.154	0.065	0.04	0.417
OG0002804	0.501	0.379	0.244	0.422	0.387	0.404	0.417	0.342	0.32	0.204	0.318	0.443	0.428	0.47	0.253	0.489	0.411	0.518	0.304	0.441	0.379	0.49	0.291	0.446	0.452	0.369	0.085	0.548	0.357	0.428	0.001	0.205	0.472	0.422	0.496	0.374	0.522	0.423	0.446	0.258	0.44	0.405	0.414	0.194	0.36	0.453	0.502	0.392	0.001
OG0002820	0.583	0.586	0.478	0.642	0.683	0.606	0.555	0.603	0.528	0.403	0.228	0.625	0.599	0.675	0.44	0.561	0.51	0.619	0.441	0.442	0.537	0.465	0.446	0.694	0.632	0.662	0.013	0.552	0.548	0.601	0.11	0.515	0.705	0.467	0.574	0.274	0.592	0.519	0.659	0.521	0.541	0.646	0.584	0.343	0.551	0.477	0.293	0.422	0.11
OG0002944	0.611	0.501	0.534	0.608	0.525	0.473	0.436	0.45	0.489	0.466	0.265	0.486	0.496	0.662	0.722	0.557	0.484	0.553	0.447	0.374	0.615	0.442	0.598	0.711	0.521	0.556	0.023	0.557	0.517	0.638	0.356	0.56	0.565	0.398	0.525	0.318	0.538	0.58	0.573	0.632	0.6	0.511	0.457	0.345	0.665	0.497	0.326	0.361	0.356
OG0002948	0.466	0.404	0.772	0.549	0.402	0.335	0.371	0.418	0.371	0.506	0.212	0.384	0.348	0.449	0.532	0.578	0.355	0.377	0.341	0.308	0.463	0.295	0.497	0.503	0.377	0.515	0.027	0.401	0.377	0.486	0.174	0.71	0.481	0.362	0.431	0.208	0.374	0.592	0.421	0.487	0.376	0.397	0.333	0.337	0.471	0.492	0.286	0.285	0.174
OG0003009	0.537	0.41	0.646	0.538	0.431	0.374	0.362	0.382	0.43	0.48	0.317	0.411	0.404	0.535	0.529	0.675	0.359	0.494	0.476	0.355	0.468	0.468	0.569	0.533	0.451	0.484	0.025	0.428	0.455	0.563	0.106	0.591	0.513	0.359	0.444	0.406	0.493	0.6	0.467	0.475	0.565	0.442	0.39	0.345	0.565	0.602	0.387	0.315	0.106
OG0003039	0.545	0.645	0.354	0.504	0.74	0.761	0.632	0.715	0.59	0.339	0.208	0.676	0.582	0.532	0.329	0.446	0.466	0.58	0.384	0.413	0.448	0.424	0.332	0.597	0.598	0.675	0.003	0.403	0.514	0.513	0.031	0.374	0.652	0.483	0.572	0.242	0.551	0.435	0.653	0.38	0.491	0.664	0.667	0.346	0.469	0.416	0.234	0.434	0.031
OG0003042	0.63	0.521	0.486	0.565	0.603	0.525	0.494	0.493	0.547	0.379	0.308	0.594	0.571	0.679	0.401	0.535	0.459	0.709	0.556	0.406	0.559	0.505	0.462	0.659	0.613	0.603	0.022	0.498	0.592	0.634	0.071	0.476	0.645	0.426	0.574	0.377	0.618	0.523	0.611	0.466	0.557	0.59	0.586	0.411	0.551	0.49	0.306	0.379	0.071
OG0003048	0.515	0.436	0.434	0.793	0.608	0.48	0.464	0.441	0.461	0.356	0.219	0.521	0.536	0.772	0.401	0.459	0.422	0.754	0.478	0.358	0.478	0.529	0.451	0.78	0.621	0.519	0.039	0.732	0.569	0.464	0.171	0.422	0.729	0.354	0.505	0.31	0.589	0.445	0.597	0.427	0.553	0.5	0.51	0.314	0.482	0.401	0.26	0.347	0.171
OG0003071	0.39	0.379	0.379	0.4	0.362	0.335	0.387	0.334	0.435	0.446	0.223	0.384	0.48	0.449	0.407	0.481	0.507	0.394	0.518	0.328	0.488	0.442	0.472	0.439	0.484	0.394	0.071	0.43	0.553	0.431	0.31	0.357	0.404	0.371	0.442	0.245	0.462	0.488	0.43	0.441	0.517	0.47	0.465	0.362	0.422	0.426	0.257	0.328	0.31
OG0003147	0.614	0.628	0.433	0.631	0.751	0.679	0.629	0.637	0.539	0.36	0.2	0.659	0.602	0.653	0.403	0.502	0.499	0.644	0.405	0.416	0.508	0.425	0.41	0.715	0.641	0.687	0.01	0.549	0.53	0.595	0.083	0.467	0.727	0.495	0.578	0.251	0.573	0.508	0.692	0.506	0.551	0.669	0.59	0.304	0.53	0.451	0.271	0.426	0.083
OG0003169	0.51	0.606	0.366	0.452	0.701	0.697	0.631	0.69	0.583	0.355	0.242	0.663	0.58	0.495	0.352	0.425	0.456	0.531	0.397	0.403	0.474	0.412	0.33	0.555	0.596	0.694	0.004	0.353	0.541	0.536	0.038	0.4	0.602	0.496	0.554	0.243	0.567	0.432	0.602	0.404	0.481	0.644	0.651	0.393	0.466	0.408	0.238	0.428	0.038
OG0003199	0.506	0.61	0.402	0.579	0.597	0.598	0.533	0.613	0.499	0.387	0.195	0.593	0.598	0.517	0.363	0.457	0.486	0.478	0.316	0.394	0.538	0.363	0.374	0.579	0.576	0.649	0.008	0.483	0.468	0.509	0.071	0.439	0.582	0.449	0.522	0.168	0.463	0.45	0.589	0.404	0.432	0.609	0.553	0.345	0.441	0.46	0.206	0.427	0.071
OG0003273	0.502	0.426	0.589	0.499	0.491	0.411	0.38	0.413	0.503	0.619	0.289	0.444	0.481	0.557	0.539	0.546	0.404	0.538	0.553	0.312	0.494	0.562	0.623	0.595	0.502	0.588	0.02	0.401	0.535	0.566	0.19	0.543	0.533	0.327	0.489	0.347	0.527	0.667	0.544	0.563	0.576	0.499	0.465	0.402	0.573	0.518	0.275	0.304	0.19
OG0003315	0.601	0.604	0.458	0.517	0.583	0.56	0.539	0.561	0.58	0.471	0.276	0.619	0.572	0.549	0.459	0.551	0.491	0.531	0.44	0.435	0.565	0.424	0.456	0.619	0.602	0.662	0.016	0.435	0.589	0.588	0.132	0.48	0.58	0.457	0.649	0.26	0.575	0.554	0.58	0.507	0.476	0.59	0.61	0.446	0.556	0.505	0.289	0.435	0.132
OG0003344	0.536	0.641	0.338	0.459	0.666	0.766	0.642	0.733	0.527	0.333	0.226	0.723	0.605	0.491	0.313	0.433	0.407	0.511	0.329	0.429	0.441	0.368	0.32	0.57	0.524	0.675	0.003	0.375	0.453	0.498	0.029	0.356	0.613	0.526	0.574	0.235	0.507	0.444	0.598	0.348	0.429	0.657	0.625	0.341	0.464	0.396	0.266	0.425	0.029
OG0003359	0.515	0.567	0.341	0.467	0.706	0.671	0.642	0.669	0.542	0.316	0.217	0.643	0.547	0.533	0.328	0.382	0.428	0.572	0.368	0.424	0.448	0.385	0.317	0.593	0.546	0.663	0.006	0.369	0.485	0.525	0.05	0.396	0.635	0.535	0.536	0.243	0.537	0.409	0.619	0.38	0.469	0.608	0.578	0.382	0.487	0.374	0.218	0.418	0.05
OG0003423	0.433	0.411	0.416	0.632	0.431	0.368	0.389	0.387	0.356	0.42	0.177	0.413	0.488	0.657	0.487	0.441	0.494	0.464	0.309	0.334	0.528	0.344	0.478	0.582	0.486	0.44	0.045	0.686	0.43	0.436	0.346	0.492	0.501	0.32	0.424	0.173	0.412	0.437	0.436	0.447	0.372	0.422	0.392	0.283	0.501	0.414	0.203	0.345	0.346
OG0003473	0.567	0.541	0.521	0.764	0.693	0.561	0.529	0.562	0.503	0.412	0.217	0.571	0.589	0.727	0.467	0.547	0.548	0.661	0.462	0.397	0.571	0.484	0.444	0.753	0.657	0.656	0.019	0.656	0.568	0.564	0.159	0.564	0.745	0.396	0.567	0.273	0.586	0.507	0.647	0.508	0.586	0.583	0.547	0.34	0.57	0.508	0.251	0.417	0.159
OG0003479	0.494	0.474	0.572	0.521	0.443	0.411	0.423	0.448	0.39	0.504	0.285	0.47	0.476	0.494	0.583	0.533	0.496	0.385	0.374	0.389	0.564	0.398	0.477	0.53	0.416	0.476	0.019	0.483	0.492	0.517	0.293	0.515	0.552	0.436	0.516	0.236	0.463	0.607	0.442	0.501	0.438	0.469	0.435	0.417	0.583	0.55	0.301	0.383	0.293
OG0003614	0.619	0.577	0.532	0.814	0.633	0.533	0.541	0.549	0.452	0.424	0.233	0.587	0.577	0.763	0.471	0.578	0.518	0.64	0.335	0.443	0.555	0.385	0.461	0.773	0.602	0.613	0.019	0.707	0.482	0.549	0.162	0.579	0.751	0.454	0.557	0.221	0.518	0.535	0.585	0.481	0.45	0.556	0.497	0.328	0.55	0.546	0.29	0.435	0.162
OG0003649	0.566	0.573	0.446	0.474	0.566	0.537	0.522	0.52	0.588	0.448	0.325	0.614	0.593	0.553	0.43	0.544	0.528	0.558	0.532	0.442	0.599	0.513	0.481	0.596	0.571	0.593	0.02	0.404	0.621	0.592	0.102	0.439	0.577	0.462	0.704	0.319	0.612	0.543	0.599	0.522	0.557	0.637	0.651	0.528	0.579	0.51	0.301	0.419	0.102
OG0003660	0.472	0.453	0.408	0.428	0.469	0.429	0.445	0.428	0.535	0.44	0.34	0.524	0.537	0.53	0.422	0.461	0.498	0.513	0.514	0.372	0.584	0.48	0.461	0.543	0.511	0.483	0.029	0.389	0.656	0.512	0.168	0.438	0.518	0.391	0.541	0.289	0.54	0.481	0.499	0.481	0.519	0.544	0.594	0.503	0.537	0.491	0.275	0.384	0.168
OG0003704	0.34	0.284	0.294	0.263	0.323	0.301	0.291	0.272	0.344	0.248	0.643	0.338	0.316	0.361	0.256	0.391	0.296	0.46	0.461	0.314	0.296	0.655	0.291	0.377	0.379	0.338	0.001	0.228	0.46	0.346	0.061	0.257	0.351	0.277	0.375	0.47	0.433	0.358	0.396	0.31	0.438	0.356	0.375	0.292	0.355	0.361	0.334	0.246	0.061
OG0003736	0.621	0.493	0.425	0.631	0.599	0.533	0.514	0.466	0.514	0.361	0.267	0.574	0.575	0.783	0.401	0.531	0.483	0.788	0.518	0.461	0.478	0.563	0.417	0.728	0.697	0.59	0.031	0.707	0.561	0.548	0.138	0.415	0.676	0.461	0.59	0.43	0.649	0.558	0.616	0.399	0.566	0.546	0.542	0.298	0.543	0.458	0.347	0.427	0.138
OG0003739	0.054	0.062	0.172	0.136	0.059	0.025	0.046	0.04	0.111	0.312	0.057	0.04	0.099	0.243	0.529	0.163	0.299	0.001	0.239	0.041	0.236	0.078	0.333	0.164	0.103	0.062	0.001	0.222	0.245	0.137	0.923	0.266	0.073	0.043	0.095	0.054	0.104	0.197	0.047	0.337	0.104	0.063	0.061	0.175	0.303	0.172	0.043	0.073	0.923
OG0003815	0.531	0.503	0.548	0.727	0.612	0.501	0.471	0.495	0.523	0.398	0.195	0.51	0.487	0.695	0.439	0.546	0.398	0.626	0.381	0.332	0.489	0.417	0.489	0.705	0.562	0.6	0.021	0.603	0.432	0.537	0.099	0.523	0.689	0.362	0.489	0.271	0.524	0.503	0.585	0.439	0.499	0.509	0.466	0.284	0.51	0.457	0.241	0.388	0.099
OG0003919	0.609	0.503	0.418	0.577	0.635	0.533	0.543	0.474	0.525	0.362	0.276	0.6	0.572	0.768	0.398	0.481	0.449	0.849	0.575	0.41	0.448	0.589	0.403	0.714	0.683	0.576	0.014	0.54	0.632	0.541	0.123	0.41	0.701	0.446	0.581	0.443	0.709	0.527	0.672	0.45	0.628	0.581	0.602	0.341	0.578	0.402	0.356	0.35	0.123
OG0003990	0.458	0.372	0.285	0.392	0.337	0.364	0.36	0.334	0.302	0.207	0.296	0.412	0.429	0.359	0.248	0.507	0.376	0.431	0.28	0.421	0.382	0.439	0.301	0.395	0.483	0.359	0.114	0.474	0.368	0.389	0.001	0.241	0.405	0.358	0.445	0.279	0.417	0.387	0.406	0.286	0.371	0.408	0.411	0.205	0.311	0.442	0.373	0.374	0.001
OG0004016	0.521	0.497	0.479	0.431	0.475	0.449	0.438	0.465	0.573	0.406	0.337	0.52	0.476	0.519	0.53	0.499	0.432	0.471	0.439	0.457	0.525	0.478	0.473	0.564	0.489	0.544	0.029	0.359	0.543	0.64	0.142	0.464	0.492	0.435	0.577	0.32	0.547	0.569	0.564	0.496	0.54	0.52	0.482	0.508	0.719	0.483	0.296	0.422	0.142
OG0004143	0.593	0.525	0.547	0.688	0.612	0.522	0.481	0.511	0.476	0.439	0.221	0.546	0.54	0.746	0.517	0.497	0.463	0.664	0.418	0.362	0.535	0.42	0.505	0.737	0.58	0.603	0.022	0.612	0.505	0.566	0.182	0.582	0.675	0.374	0.538	0.282	0.546	0.534	0.617	0.541	0.536	0.565	0.496	0.317	0.603	0.454	0.253	0.359	0.182
OG0004165	0.583	0.625	0.426	0.578	0.757	0.712	0.662	0.687	0.545	0.353	0.221	0.719	0.579	0.613	0.358	0.47	0.443	0.645	0.384	0.434	0.461	0.436	0.352	0.675	0.606	0.678	0.006	0.466	0.504	0.53	0.051	0.439	0.775	0.511	0.589	0.261	0.575	0.507	0.674	0.382	0.502	0.655	0.618	0.345	0.521	0.421	0.253	0.427	0.051
OG0004220	0.626	0.592	0.461	0.623	0.642	0.62	0.56	0.595	0.485	0.374	0.242	0.679	0.666	0.671	0.388	0.506	0.452	0.667	0.368	0.436	0.522	0.458	0.395	0.662	0.627	0.656	0.011	0.56	0.476	0.573	0.053	0.417	0.673	0.466	0.553	0.284	0.585	0.506	0.668	0.415	0.52	0.641	0.555	0.311	0.525	0.484	0.259	0.447	0.053
OG0004731	0.582	0.485	0.508	0.62	0.592	0.501	0.452	0.476	0.5	0.41	0.243	0.539	0.559	0.646	0.476	0.576	0.413	0.698	0.498	0.368	0.556	0.54	0.58	0.703	0.618	0.593	0.031	0.541	0.564	0.589	0.07	0.479	0.638	0.37	0.536	0.32	0.601	0.502	0.668	0.561	0.654	0.555	0.515	0.357	0.549	0.509	0.276	0.334	0.07
OG0004774	0.595	0.596	0.471	0.645	0.682	0.625	0.605	0.608	0.523	0.411	0.214	0.655	0.645	0.701	0.431	0.514	0.516	0.691	0.473	0.4	0.567	0.459	0.433	0.723	0.659	0.661	0.013	0.543	0.576	0.567	0.115	0.509	0.721	0.502	0.579	0.258	0.578	0.535	0.664	0.505	0.545	0.691	0.605	0.351	0.539	0.453	0.266	0.393	0.115
OG0004908	0.085	0.078	0.201	0.15	0.069	0.03	0.056	0.051	0.183	0.336	0.087	0.048	0.121	0.261	0.532	0.22	0.317	0.029	0.214	0.076	0.284	0.068	0.364	0.182	0.122	0.08	0.114	0.257	0.23	0.172	0.72	0.272	0.087	0.059	0.114	0.083	0.174	0.252	0.068	0.357	0.143	0.075	0.072	0.257	0.322	0.154	0.105	0.182	0.72
OG0005032	0.397	0.359	0.658	0.617	0.405	0.297	0.3	0.376	0.356	0.5	0.204	0.334	0.342	0.517	0.631	0.518	0.411	0.38	0.382	0.261	0.478	0.33	0.542	0.534	0.385	0.456	0.001	0.489	0.444	0.445	0.404	0.709	0.457	0.253	0.375	0.197	0.342	0.508	0.39	0.572	0.382	0.352	0.31	0.314	0.538	0.49	0.208	0.252	0.404
OG0005131	0.413	0.392	0.681	0.53	0.441	0.325	0.311	0.406	0.42	0.51	0.194	0.368	0.389	0.471	0.593	0.578	0.423	0.373	0.401	0.271	0.537	0.322	0.576	0.549	0.405	0.52	0.032	0.412	0.465	0.514	0.257	0.728	0.445	0.269	0.403	0.189	0.383	0.51	0.455	0.656	0.422	0.422	0.363	0.345	0.559	0.496	0.211	0.272	0.257
OG0006580	0.477	0.385	0.235	0.393	0.418	0.414	0.356	0.337	0.35	0.192	0.303	0.441	0.406	0.511	0.238	0.405	0.353	0.539	0.436	0.348	0.343	0.572	0.255	0.471	0.431	0.398	0.001	0.421	0.396	0.456	0.033	0.198	0.479	0.341	0.463	0.573	0.55	0.371	0.463	0.231	0.595	0.419	0.43	0.185	0.417	0.388	0.448	0.289	0.033
OG0006970	0.513	0.45	0.389	0.545	0.412	0.403	0.382	0.4	0.396	0.344	0.296	0.486	0.561	0.519	0.383	0.504	0.476	0.452	0.371	0.409	0.564	0.399	0.468	0.494	0.592	0.478	0.048	0.607	0.491	0.514	0.143	0.359	0.468	0.364	0.475	0.222	0.486	0.416	0.526	0.409	0.442	0.493	0.456	0.345	0.46	0.599	0.26	0.412	0.143
OG0007094	0.59	0.642	0.362	0.553	0.705	0.725	0.652	0.669	0.54	0.316	0.208	0.707	0.635	0.577	0.319	0.49	0.517	0.624	0.361	0.486	0.494	0.442	0.348	0.63	0.663	0.665	0.007	0.505	0.527	0.531	0.026	0.354	0.679	0.531	0.603	0.234	0.593	0.459	0.722	0.355	0.539	0.677	0.647	0.317	0.47	0.471	0.252	0.47	0.026
OG0008029	0.37	0.299	0.3	0.286	0.381	0.328	0.306	0.267	0.399	0.341	0.227	0.339	0.337	0.596	0.504	0.345	0.401	0.516	0.548	0.241	0.344	0.477	0.361	0.51	0.446	0.366	0.001	0.327	0.518	0.42	0.479	0.339	0.401	0.295	0.385	0.466	0.522	0.465	0.392	0.431	0.466	0.361	0.364	0.262	0.532	0.301	0.301	0.217	0.479
OG0008212	0.627	0.712	0.378	0.484	0.649	0.694	0.646	0.754	0.599	0.363	0.256	0.725	0.624	0.537	0.369	0.464	0.494	0.579	0.399	0.48	0.539	0.443	0.361	0.589	0.585	0.66	0.008	0.409	0.559	0.549	0.059	0.378	0.654	0.551	0.662	0.276	0.612	0.499	0.685	0.4	0.583	0.693	0.678	0.428	0.564	0.463	0.263	0.45	0.059
OG0008222	0.475	0.533	0.456	0.49	0.642	0.523	0.492	0.542	0.6	0.394	0.22	0.544	0.54	0.508	0.389	0.494	0.515	0.494	0.47	0.348	0.537	0.411	0.395	0.534	0.55	0.589	0.016	0.389	0.579	0.592	0.096	0.479	0.588	0.42	0.517	0.232	0.575	0.445	0.583	0.481	0.566	0.606	0.614	0.403	0.506	0.477	0.207	0.367	0.096
OG0008303	0.564	0.609	0.356	0.54	0.877	0.705	0.627	0.649	0.577	0.302	0.201	0.678	0.593	0.672	0.32	0.423	0.473	0.697	0.484	0.387	0.427	0.471	0.321	0.709	0.648	0.679	0.006	0.434	0.565	0.551	0.054	0.381	0.769	0.487	0.57	0.345	0.666	0.485	0.695	0.384	0.579	0.649	0.645	0.291	0.543	0.384	0.252	0.36	0.054
OG0008315	0.493	0.567	0.275	0.403	0.658	0.658	0.592	0.596	0.606	0.311	0.211	0.658	0.637	0.518	0.285	0.399	0.498	0.579	0.437	0.421	0.463	0.451	0.292	0.521	0.608	0.594	0.007	0.352	0.565	0.492	0.047	0.294	0.582	0.488	0.566	0.267	0.629	0.421	0.664	0.331	0.517	0.632	0.704	0.375	0.469	0.384	0.222	0.403	0.047
OG0008497	0.457	0.408	0.365	0.353	0.483	0.397	0.367	0.343	0.475	0.377	0.251	0.438	0.416	0.572	0.5	0.456	0.491	0.514	0.559	0.332	0.454	0.472	0.408	0.547	0.481	0.429	0.039	0.362	0.566	0.538	0.305	0.399	0.457	0.323	0.483	0.364	0.558	0.455	0.456	0.681	0.49	0.486	0.492	0.355	0.556	0.355	0.331	0.301	0.305
OG0008826	0.319	0.233	0.226	0.224	0.214	0.217	0.237	0.206	0.261	0.168	0.371	0.257	0.228	0.302	0.225	0.346	0.201	0.305	0.263	0.259	0.232	0.305	0.281	0.277	0.238	0.233	0.222	0.23	0.254	0.303	0.061	0.183	0.253	0.245	0.289	0.558	0.3	0.289	0.253	0.241	0.345	0.263	0.239	0.167	0.309	0.266	0.827	0.19	0.061
OG0008850	0.515	0.436	0.434	0.793	0.608	0.48	0.464	0.441	0.461	0.356	0.219	0.521	0.536	0.772	0.401	0.459	0.422	0.754	0.478	0.358	0.478	0.529	0.451	0.78	0.621	0.519	0.039	0.732	0.569	0.464	0.171	0.422	0.729	0.354	0.505	0.31	0.589	0.445	0.597	0.427	0.553	0.5	0.51	0.314	0.482	0.401	0.26	0.347	0.171
OG0009508	0.43	0.412	0.333	0.355	0.401	0.404	0.476	0.435	0.399	0.278	0.451	0.487	0.441	0.395	0.274	0.376	0.364	0.421	0.301	0.522	0.391	0.449	0.284	0.425	0.4	0.453	0.017	0.299	0.411	0.437	0.045	0.292	0.452	0.539	0.48	0.281	0.463	0.437	0.471	0.266	0.442	0.446	0.439	0.506	0.46	0.504	0.279	0.516	0.045
OG0009899	0.623	0.605	0.455	0.689	0.765	0.635	0.577	0.606	0.53	0.381	0.203	0.645	0.596	0.718	0.418	0.524	0.489	0.693	0.435	0.393	0.521	0.467	0.427	0.77	0.645	0.687	0.011	0.569	0.546	0.59	0.097	0.498	0.754	0.441	0.58	0.29	0.613	0.5	0.691	0.481	0.573	0.609	0.573	0.315	0.563	0.458	0.248	0.402	0.097
OG0010110	0.496	0.414	0.746	0.546	0.461	0.395	0.38	0.423	0.467	0.508	0.333	0.446	0.433	0.567	0.53	0.598	0.393	0.509	0.482	0.344	0.52	0.462	0.575	0.565	0.47	0.538	0.022	0.454	0.504	0.548	0.17	0.684	0.531	0.368	0.484	0.364	0.517	0.598	0.5	0.486	0.532	0.46	0.425	0.422	0.568	0.594	0.304	0.343	0.17
OG0010126	0.578	0.555	0.434	0.569	0.671	0.58	0.503	0.549	0.563	0.396	0.231	0.606	0.584	0.65	0.444	0.515	0.547	0.629	0.495	0.405	0.603	0.48	0.43	0.686	0.676	0.624	0.015	0.501	0.585	0.628	0.125	0.479	0.636	0.402	0.569	0.258	0.614	0.457	0.648	0.631	0.55	0.662	0.608	0.391	0.561	0.494	0.242	0.4	0.125
OG0000003	0.555	0.616	0.341	0.511	0.878	0.765	0.639	0.703	0.557	0.307	0.201	0.716	0.585	0.574	0.311	0.428	0.444	0.618	0.402	0.403	0.427	0.422	0.32	0.645	0.623	0.673	0.004	0.416	0.514	0.545	0.035	0.37	0.715	0.498	0.556	0.272	0.586	0.459	0.669	0.381	0.502	0.664	0.646	0.308	0.478	0.393	0.246	0.399	0.035
OG0000005	0.519	0.609	0.342	0.426	0.582	0.654	0.651	0.678	0.536	0.334	0.274	0.668	0.571	0.437	0.31	0.427	0.407	0.456	0.347	0.467	0.437	0.367	0.325	0.508	0.486	0.608	0.006	0.324	0.46	0.511	0.036	0.343	0.598	0.587	0.593	0.233	0.517	0.497	0.557	0.334	0.439	0.625	0.599	0.516	0.469	0.441	0.269	0.487	0.036
OG0000013	0.547	0.666	0.377	0.517	0.714	0.739	0.634	0.743	0.543	0.341	0.21	0.716	0.588	0.532	0.347	0.437	0.419	0.554	0.36	0.398	0.445	0.382	0.339	0.607	0.556	0.675	0.004	0.406	0.465	0.524	0.032	0.387	0.665	0.488	0.558	0.236	0.514	0.449	0.633	0.379	0.478	0.65	0.591	0.355	0.484	0.403	0.241	0.405	0.032
OG0000019	0.388	0.314	0.434	0.349	0.358	0.32	0.317	0.295	0.417	0.588	0.314	0.347	0.392	0.523	0.478	0.43	0.371	0.441	0.523	0.256	0.384	0.452	0.547	0.471	0.421	0.402	0.047	0.356	0.442	0.449	0.379	0.42	0.412	0.296	0.408	0.38	0.493	0.637	0.398	0.406	0.487	0.378	0.363	0.39	0.516	0.396	0.289	0.264	0.379
OG0000036	0.482	0.587	0.348	0.47	0.651	0.701	0.661	0.717	0.533	0.304	0.232	0.67	0.538	0.483	0.306	0.397	0.4	0.496	0.337	0.423	0.415	0.355	0.309	0.536	0.525	0.628	0.004	0.348	0.465	0.465	0.032	0.368	0.602	0.541	0.529	0.231	0.501	0.407	0.594	0.343	0.423	0.615	0.571	0.369	0.442	0.388	0.242	0.444	0.032
OG0000039	0.506	0.616	0.359	0.438	0.69	0.758	0.616	0.717	0.523	0.327	0.196	0.674	0.533	0.482	0.311	0.41	0.409	0.514	0.345	0.403	0.424	0.372	0.309	0.537	0.536	0.667	0.004	0.358	0.445	0.497	0.024	0.361	0.59	0.469	0.541	0.23	0.489	0.415	0.597	0.365	0.45	0.615	0.583	0.328	0.457	0.388	0.219	0.386	0.024
OG0000043	0.522	0.628	0.35	0.446	0.665	0.71	0.709	0.704	0.583	0.313	0.233	0.693	0.577	0.493	0.299	0.416	0.458	0.551	0.367	0.49	0.46	0.4	0.311	0.525	0.58	0.674	0.004	0.364	0.506	0.487	0.024	0.369	0.61	0.567	0.552	0.238	0.537	0.411	0.612	0.339	0.486	0.661	0.648	0.391	0.461	0.406	0.238	0.464	0.024
OG0000052	0.482	0.418	0.572	0.465	0.36	0.352	0.404	0.39	0.437	0.501	0.313	0.419	0.388	0.425	0.464	0.545	0.363	0.375	0.361	0.406	0.44	0.416	0.522	0.465	0.404	0.469	0.018	0.362	0.401	0.528	0.143	0.501	0.445	0.425	0.51	0.257	0.416	0.663	0.482	0.442	0.438	0.436	0.377	0.423	0.534	0.489	0.361	0.345	0.143
OG0000087	0.615	0.659	0.334	0.466	0.713	0.799	0.71	0.711	0.587	0.319	0.224	0.772	0.645	0.59	0.313	0.444	0.489	0.643	0.434	0.459	0.436	0.471	0.332	0.634	0.638	0.682	0.005	0.398	0.551	0.566	0.026	0.346	0.69	0.583	0.64	0.315	0.633	0.493	0.743	0.36	0.561	0.717	0.678	0.337	0.527	0.407	0.288	0.422	0.026
OG0000091	0.443	0.562	0.283	0.378	0.612	0.724	0.566	0.669	0.459	0.261	0.181	0.605	0.47	0.421	0.25	0.351	0.353	0.45	0.311	0.359	0.355	0.333	0.254	0.473	0.466	0.581	0.002	0.306	0.39	0.424	0.009	0.289	0.532	0.445	0.472	0.22	0.446	0.363	0.514	0.287	0.394	0.544	0.534	0.276	0.384	0.33	0.206	0.341	0.009
OG0000092	0.542	0.624	0.359	0.441	0.59	0.638	0.644	0.668	0.575	0.364	0.23	0.632	0.604	0.478	0.365	0.432	0.443	0.493	0.357	0.446	0.475	0.381	0.361	0.536	0.551	0.697	0.007	0.37	0.476	0.52	0.05	0.375	0.542	0.552	0.555	0.235	0.496	0.466	0.606	0.396	0.483	0.622	0.577	0.375	0.484	0.419	0.25	0.527	0.05
OG0000102	0.609	0.656	0.486	0.551	0.689	0.669	0.585	0.656	0.571	0.435	0.206	0.651	0.602	0.595	0.408	0.502	0.446	0.639	0.404	0.368	0.467	0.426	0.401	0.624	0.622	0.728	0.008	0.434	0.504	0.558	0.057	0.508	0.663	0.44	0.569	0.269	0.539	0.526	0.687	0.442	0.556	0.648	0.59	0.329	0.534	0.447	0.237	0.366	0.057
OG0000120	0.567	0.562	0.52	0.5	0.552	0.52	0.571	0.53	0.525	0.399	0.272	0.567	0.482	0.532	0.431	0.558	0.421	0.522	0.412	0.397	0.474	0.37	0.455	0.556	0.499	0.561	0.014	0.384	0.506	0.577	0.055	0.491	0.602	0.549	0.55	0.308	0.531	0.599	0.541	0.422	0.512	0.567	0.52	0.383	0.518	0.491	0.356	0.403	0.055
OG0000121	0.499	0.609	0.303	0.407	0.679	0.776	0.635	0.727	0.523	0.277	0.196	0.661	0.541	0.506	0.271	0.371	0.388	0.536	0.381	0.386	0.379	0.387	0.273	0.546	0.534	0.639	0.002	0.329	0.46	0.48	0.017	0.316	0.608	0.51	0.53	0.277	0.525	0.417	0.596	0.301	0.472	0.625	0.587	0.299	0.461	0.343	0.227	0.364	0.017
OG0000123	0.458	0.458	0.363	0.42	0.453	0.453	0.597	0.486	0.457	0.304	0.368	0.527	0.512	0.408	0.307	0.462	0.49	0.444	0.355	0.657	0.432	0.467	0.317	0.456	0.446	0.502	0.011	0.341	0.497	0.467	0.031	0.332	0.511	0.645	0.531	0.272	0.496	0.487	0.499	0.332	0.458	0.56	0.541	0.429	0.429	0.441	0.352	0.493	0.031
OG0000180	0.549	0.598	0.442	0.554	0.746	0.711	0.628	0.698	0.556	0.376	0.213	0.668	0.574	0.584	0.366	0.474	0.415	0.606	0.394	0.403	0.459	0.412	0.36	0.66	0.609	0.709	0.005	0.415	0.488	0.545	0.045	0.455	0.718	0.495	0.566	0.276	0.567	0.516	0.663	0.401	0.502	0.638	0.588	0.32	0.504	0.416	0.263	0.406	0.045
OG0000187	0.455	0.356	0.542	0.435	0.407	0.368	0.327	0.347	0.359	0.416	0.329	0.392	0.355	0.469	0.412	0.543	0.289	0.519	0.412	0.312	0.367	0.475	0.442	0.496	0.401	0.442	0.045	0.349	0.399	0.468	0.001	0.427	0.461	0.316	0.399	0.437	0.464	0.582	0.436	0.39	0.499	0.402	0.37	0.275	0.461	0.522	0.354	0.279	0.001
OG0000193	0.628	0.542	0.35	0.51	0.571	0.579	0.554	0.5	0.506	0.33	0.282	0.628	0.598	0.599	0.344	0.522	0.511	0.676	0.43	0.524	0.472	0.577	0.392	0.621	0.617	0.568	0.024	0.564	0.529	0.543	0.055	0.332	0.65	0.498	0.654	0.298	0.63	0.497	0.691	0.402	0.601	0.623	0.593	0.359	0.544	0.492	0.312	0.462	0.055
OG0000195	0.586	0.615	0.347	0.508	0.771	0.751	0.657	0.681	0.582	0.336	0.214	0.715	0.607	0.655	0.319	0.437	0.452	0.669	0.469	0.415	0.426	0.471	0.321	0.706	0.642	0.696	0.004	0.408	0.542	0.557	0.037	0.38	0.748	0.527	0.61	0.354	0.651	0.52	0.715	0.355	0.56	0.678	0.653	0.302	0.53	0.381	0.287	0.378	0.037
OG0000202	0.611	0.644	0.404	0.466	0.589	0.621	0.623	0.616	0.6	0.403	0.253	0.649	0.587	0.535	0.394	0.495	0.466	0.53	0.398	0.44	0.461	0.397	0.405	0.572	0.546	0.637	0.011	0.384	0.518	0.609	0.057	0.409	0.573	0.562	0.657	0.293	0.538	0.541	0.617	0.426	0.535	0.641	0.579	0.419	0.611	0.447	0.327	0.423	0.057
OG0000205	0.566	0.613	0.418	0.589	0.761	0.681	0.583	0.649	0.52	0.359	0.201	0.651	0.583	0.61	0.374	0.465	0.453	0.617	0.411	0.39	0.477	0.435	0.384	0.686	0.599	0.661	0.006	0.456	0.511	0.567	0.057	0.441	0.712	0.452	0.564	0.276	0.582	0.475	0.668	0.447	0.526	0.626	0.597	0.326	0.513	0.421	0.242	0.372	0.057
OG0000252	0.439	0.555	0.288	0.377	0.612	0.726	0.568	0.67	0.469	0.266	0.178	0.598	0.476	0.411	0.259	0.353	0.355	0.447	0.307	0.361	0.361	0.332	0.263	0.469	0.467	0.576	0.001	0.305	0.39	0.421	0.011	0.295	0.521	0.436	0.461	0.209	0.437	0.354	0.518	0.295	0.39	0.547	0.527	0.283	0.382	0.332	0.199	0.349	0.011
OG0000258	0.58	0.619	0.357	0.508	0.692	0.725	0.667	0.677	0.594	0.336	0.222	0.724	0.647	0.578	0.329	0.458	0.53	0.631	0.425	0.474	0.469	0.465	0.353	0.634	0.656	0.666	0.008	0.437	0.57	0.552	0.036	0.371	0.661	0.553	0.645	0.272	0.615	0.472	0.762	0.381	0.558	0.705	0.688	0.367	0.529	0.439	0.258	0.442	0.036
OG0000273	0.48	0.578	0.372	0.435	0.639	0.679	0.686	0.734	0.528	0.359	0.237	0.678	0.553	0.486	0.32	0.405	0.395	0.505	0.347	0.428	0.437	0.37	0.318	0.537	0.502	0.668	0.004	0.337	0.472	0.476	0.036	0.388	0.594	0.553	0.533	0.232	0.498	0.448	0.583	0.355	0.444	0.611	0.598	0.418	0.473	0.393	0.242	0.42	0.036
OG0000284	0.448	0.56	0.279	0.386	0.625	0.732	0.564	0.678	0.469	0.259	0.178	0.603	0.483	0.421	0.254	0.352	0.362	0.459	0.306	0.356	0.364	0.338	0.264	0.479	0.475	0.575	0.002	0.315	0.393	0.43	0.011	0.282	0.536	0.434	0.469	0.211	0.44	0.35	0.528	0.298	0.398	0.558	0.546	0.282	0.381	0.331	0.198	0.351	0.011
OG0000290	0.444	0.557	0.294	0.388	0.613	0.724	0.55	0.674	0.465	0.267	0.177	0.596	0.483	0.419	0.26	0.359	0.354	0.452	0.308	0.345	0.36	0.33	0.266	0.474	0.469	0.582	0.002	0.315	0.383	0.423	0.01	0.3	0.526	0.423	0.466	0.211	0.435	0.361	0.516	0.295	0.392	0.556	0.528	0.277	0.382	0.334	0.201	0.343	0.01
OG0000292	0.586	0.599	0.342	0.419	0.68	0.63	0.579	0.604	0.626	0.317	0.236	0.662	0.655	0.608	0.327	0.436	0.463	0.623	0.513	0.395	0.455	0.482	0.358	0.609	0.638	0.655	0.01	0.362	0.591	0.613	0.05	0.347	0.662	0.512	0.614	0.369	0.661	0.524	0.668	0.391	0.597	0.656	0.67	0.348	0.581	0.409	0.261	0.374	0.05
OG0000306	0.529	0.593	0.418	0.602	0.674	0.623	0.564	0.602	0.52	0.341	0.19	0.591	0.536	0.593	0.361	0.468	0.432	0.56	0.354	0.381	0.49	0.365	0.37	0.625	0.592	0.621	0.008	0.476	0.459	0.546	0.073	0.451	0.628	0.454	0.515	0.201	0.523	0.446	0.586	0.473	0.429	0.594	0.527	0.327	0.444	0.409	0.239	0.427	0.073
OG0000317	0.564	0.59	0.403	0.585	0.67	0.626	0.613	0.619	0.56	0.351	0.193	0.6	0.613	0.645	0.399	0.472	0.559	0.587	0.39	0.392	0.507	0.412	0.414	0.676	0.608	0.638	0.011	0.542	0.53	0.564	0.099	0.442	0.667	0.499	0.527	0.228	0.566	0.438	0.691	0.449	0.548	0.646	0.587	0.295	0.542	0.468	0.251	0.448	0.099
OG0000329	0.563	0.613	0.323	0.425	0.659	0.667	0.638	0.607	0.558	0.312	0.205	0.66	0.575	0.494	0.304	0.437	0.524	0.599	0.435	0.453	0.439	0.476	0.322	0.552	0.585	0.606	0.009	0.38	0.564	0.51	0.045	0.329	0.619	0.504	0.654	0.266	0.626	0.45	0.71	0.352	0.577	0.632	0.677	0.384	0.509	0.414	0.233	0.435	0.045
OG0000332	0.597	0.629	0.364	0.497	0.717	0.733	0.653	0.685	0.597	0.337	0.226	0.697	0.622	0.6	0.347	0.445	0.498	0.634	0.434	0.415	0.486	0.457	0.354	0.645	0.644	0.674	0.006	0.43	0.555	0.574	0.056	0.383	0.685	0.54	0.569	0.286	0.598	0.475	0.696	0.402	0.536	0.7	0.677	0.338	0.515	0.411	0.263	0.446	0.056
OG0000334	0.503	0.566	0.421	0.54	0.676	0.645	0.609	0.631	0.549	0.374	0.202	0.628	0.582	0.564	0.329	0.433	0.428	0.597	0.396	0.38	0.429	0.396	0.347	0.616	0.593	0.656	0.007	0.4	0.483	0.49	0.044	0.457	0.645	0.442	0.534	0.238	0.513	0.44	0.647	0.399	0.452	0.614	0.6	0.346	0.48	0.384	0.225	0.368	0.044
OG0000344	0.605	0.562	0.453	0.516	0.633	0.581	0.572	0.551	0.605	0.356	0.223	0.602	0.565	0.585	0.37	0.486	0.462	0.644	0.496	0.392	0.475	0.466	0.418	0.609	0.603	0.6	0.013	0.433	0.587	0.607	0.057	0.441	0.65	0.461	0.573	0.299	0.619	0.492	0.63	0.477	0.577	0.62	0.598	0.381	0.515	0.43	0.279	0.447	0.057
OG0000348	0.535	0.631	0.371	0.47	0.672	0.685	0.615	0.669	0.561	0.361	0.239	0.694	0.564	0.545	0.339	0.438	0.431	0.561	0.377	0.407	0.46	0.386	0.346	0.587	0.562	0.679	0.006	0.367	0.505	0.538	0.052	0.397	0.645	0.499	0.596	0.273	0.523	0.484	0.599	0.395	0.466	0.629	0.613	0.387	0.51	0.388	0.262	0.374	0.052
OG0000356	0.576	0.595	0.442	0.541	0.682	0.651	0.62	0.653	0.541	0.41	0.23	0.651	0.578	0.574	0.403	0.487	0.443	0.583	0.37	0.441	0.494	0.383	0.384	0.619	0.58	0.692	0.008	0.431	0.502	0.558	0.07	0.487	0.633	0.495	0.574	0.244	0.547	0.464	0.617	0.449	0.483	0.617	0.592	0.399	0.524	0.448	0.255	0.423	0.07
OG0000362	0.567	0.533	0.341	0.469	0.603	0.597	0.582	0.539	0.584	0.338	0.269	0.628	0.632	0.627	0.338	0.475	0.571	0.648	0.56	0.502	0.447	0.611	0.359	0.62	0.646	0.571	0.015	0.418	0.618	0.579	0.071	0.333	0.657	0.559	0.612	0.377	0.696	0.535	0.719	0.374	0.599	0.648	0.68	0.37	0.552	0.443	0.311	0.447	0.071
OG0000380	0.639	0.635	0.384	0.571	0.808	0.729	0.66	0.667	0.582	0.337	0.225	0.723	0.616	0.688	0.348	0.477	0.471	0.72	0.467	0.446	0.45	0.476	0.34	0.715	0.667	0.706	0.006	0.449	0.559	0.586	0.052	0.411	0.771	0.54	0.628	0.342	0.663	0.531	0.71	0.381	0.555	0.661	0.669	0.318	0.545	0.408	0.297	0.398	0.052
OG0000432	0.487	0.429	0.367	0.432	0.451	0.452	0.463	0.403	0.457	0.343	0.249	0.508	0.521	0.549	0.352	0.511	0.537	0.529	0.523	0.394	0.488	0.505	0.431	0.502	0.569	0.482	0.046	0.473	0.573	0.479	0.157	0.331	0.489	0.421	0.558	0.334	0.572	0.496	0.503	0.384	0.509	0.519	0.537	0.391	0.494	0.446	0.298	0.439	0.157
OG0000463	0.444	0.389	0.385	0.507	0.381	0.335	0.34	0.33	0.33	0.407	0.26	0.389	0.418	0.571	0.635	0.423	0.486	0.448	0.415	0.32	0.489	0.437	0.46	0.547	0.401	0.373	0.001	0.58	0.502	0.434	0.621	0.427	0.429	0.292	0.445	0.248	0.415	0.419	0.405	0.569	0.382	0.391	0.387	0.31	0.587	0.416	0.257	0.312	0.621
OG0000488	0.377	0.469	0.25	0.328	0.51	0.615	0.467	0.568	0.384	0.225	0.158	0.505	0.405	0.35	0.224	0.31	0.3	0.385	0.262	0.306	0.315	0.288	0.228	0.401	0.393	0.488	0.001	0.27	0.327	0.363	0.003	0.248	0.448	0.365	0.397	0.181	0.37	0.306	0.435	0.253	0.335	0.462	0.435	0.239	0.323	0.296	0.174	0.297	0.003
OG0000501	0.56	0.5	0.539	0.485	0.498	0.494	0.492	0.48	0.481	0.541	0.268	0.55	0.521	0.524	0.442	0.571	0.505	0.554	0.498	0.403	0.489	0.551	0.456	0.555	0.527	0.559	0.013	0.405	0.566	0.554	0.122	0.544	0.568	0.409	0.605	0.303	0.568	0.576	0.581	0.491	0.559	0.542	0.589	0.456	0.569	0.568	0.288	0.405	0.122
OG0000503	0.439	0.55	0.299	0.382	0.608	0.713	0.566	0.678	0.462	0.271	0.182	0.597	0.475	0.421	0.263	0.355	0.342	0.452	0.308	0.352	0.356	0.325	0.266	0.474	0.469	0.58	0.002	0.305	0.384	0.426	0.011	0.306	0.526	0.444	0.462	0.216	0.427	0.363	0.512	0.301	0.385	0.548	0.512	0.279	0.385	0.327	0.204	0.337	0.011
OG0000506	0.462	0.43	0.601	0.496	0.448	0.391	0.362	0.39	0.5	0.605	0.245	0.41	0.403	0.495	0.554	0.527	0.355	0.434	0.423	0.278	0.487	0.372	0.6	0.554	0.434	0.569	0.018	0.383	0.432	0.552	0.176	0.559	0.483	0.303	0.462	0.272	0.453	0.616	0.486	0.541	0.536	0.467	0.401	0.397	0.568	0.509	0.247	0.302	0.176
OG0000521	0.666	0.619	0.449	0.566	0.69	0.617	0.598	0.579	0.601	0.362	0.286	0.685	0.614	0.653	0.419	0.523	0.481	0.733	0.492	0.45	0.592	0.485	0.448	0.722	0.666	0.659	0.014	0.494	0.628	0.626	0.034	0.422	0.704	0.524	0.624	0.337	0.65	0.545	0.718	0.453	0.632	0.664	0.635	0.387	0.556	0.509	0.306	0.436	0.034
OG0000529	0.62	0.636	0.381	0.558	0.744	0.722	0.64	0.671	0.566	0.336	0.206	0.699	0.617	0.638	0.364	0.48	0.478	0.663	0.398	0.43	0.498	0.444	0.378	0.679	0.648	0.69	0.007	0.492	0.527	0.574	0.06	0.416	0.707	0.495	0.572	0.264	0.611	0.459	0.708	0.435	0.533	0.678	0.646	0.307	0.529	0.429	0.264	0.438	0.06
OG0000547	0.597	0.534	0.379	0.549	0.652	0.591	0.562	0.532	0.539	0.319	0.224	0.616	0.643	0.708	0.333	0.465	0.488	0.81	0.542	0.384	0.454	0.582	0.38	0.67	0.715	0.617	0.018	0.499	0.613	0.542	0.042	0.372	0.691	0.46	0.557	0.359	0.646	0.469	0.736	0.396	0.674	0.652	0.618	0.311	0.523	0.426	0.271	0.363	0.042
OG0000556	0.388	0.413	0.441	0.419	0.389	0.334	0.354	0.372	0.472	0.477	0.426	0.442	0.44	0.43	0.505	0.452	0.468	0.385	0.465	0.413	0.621	0.416	0.483	0.49	0.416	0.425	0.022	0.386	0.562	0.459	0.243	0.456	0.415	0.342	0.438	0.317	0.474	0.464	0.417	0.503	0.414	0.45	0.477	0.485	0.472	0.503	0.303	0.375	0.243
OG0000565	0.719	0.588	0.377	0.497	0.669	0.608	0.579	0.542	0.596	0.313	0.257	0.663	0.588	0.677	0.377	0.497	0.459	0.82	0.529	0.433	0.496	0.558	0.371	0.693	0.685	0.652	0.014	0.456	0.585	0.63	0.02	0.362	0.7	0.482	0.623	0.443	0.689	0.535	0.704	0.397	0.673	0.615	0.63	0.324	0.612	0.417	0.353	0.386	0.02
OG0000604	0.638	0.611	0.458	0.566	0.637	0.589	0.569	0.576	0.608	0.4	0.23	0.596	0.585	0.638	0.447	0.532	0.554	0.62	0.498	0.403	0.541	0.464	0.455	0.675	0.633	0.635	0.014	0.445	0.608	0.607	0.123	0.522	0.617	0.469	0.571	0.276	0.568	0.504	0.652	0.575	0.559	0.647	0.597	0.372	0.564	0.453	0.269	0.448	0.123
OG0000624	0.4	0.366	0.642	0.642	0.42	0.307	0.316	0.385	0.379	0.486	0.207	0.345	0.356	0.553	0.606	0.529	0.424	0.394	0.36	0.279	0.497	0.31	0.57	0.555	0.403	0.465	0.048	0.546	0.427	0.447	0.367	0.694	0.478	0.268	0.391	0.201	0.353	0.528	0.403	0.567	0.377	0.363	0.32	0.311	0.526	0.463	0.23	0.288	0.367
OG0000627	0.521	0.501	0.578	0.602	0.472	0.432	0.478	0.512	0.553	0.427	0.231	0.503	0.49	0.544	0.477	0.529	0.429	0.459	0.324	0.367	0.564	0.332	0.487	0.563	0.505	0.558	0.027	0.518	0.47	0.509	0.172	0.632	0.537	0.375	0.521	0.202	0.467	0.509	0.492	0.461	0.424	0.463	0.451	0.462	0.506	0.515	0.234	0.533	0.172
OG0000628	0.445	0.385	0.361	0.418	0.332	0.356	0.387	0.341	0.382	0.342	0.463	0.425	0.439	0.382	0.33	0.542	0.445	0.38	0.404	0.501	0.398	0.59	0.416	0.398	0.452	0.376	0.001	0.432	0.454	0.425	0.217	0.315	0.408	0.417	0.501	0.255	0.417	0.468	0.454	0.326	0.473	0.419	0.411	0.399	0.494	0.52	0.309	0.376	0.217
OG0000637	0.395	0.336	0.316	0.342	0.287	0.296	0.417	0.332	0.333	0.272	0.506	0.382	0.402	0.328	0.305	0.45	0.344	0.349	0.321	0.593	0.361	0.478	0.329	0.351	0.352	0.342	0.039	0.314	0.426	0.384	0.091	0.282	0.351	0.486	0.413	0.301	0.385	0.421	0.354	0.308	0.378	0.353	0.367	0.42	0.364	0.455	0.375	0.483	0.091
OG0000652	0.405	0.391	0.381	0.448	0.348	0.344	0.403	0.392	0.387	0.465	0.356	0.451	0.578	0.432	0.386	0.482	0.458	0.364	0.368	0.41	0.476	0.442	0.446	0.425	0.429	0.441	0.042	0.466	0.453	0.444	0.2	0.369	0.43	0.395	0.472	0.222	0.433	0.552	0.408	0.384	0.408	0.464	0.42	0.396	0.503	0.461	0.247	0.458	0.2
OG0000665	0.466	0.544	0.263	0.367	0.535	0.584	0.698	0.566	0.515	0.301	0.241	0.619	0.551	0.478	0.284	0.388	0.485	0.474	0.365	0.565	0.425	0.369	0.275	0.488	0.509	0.519	0.009	0.318	0.54	0.469	0.081	0.308	0.533	0.665	0.591	0.24	0.52	0.431	0.536	0.327	0.437	0.609	0.597	0.403	0.466	0.352	0.301	0.445	0.081
OG0000679	0.65	0.519	0.547	0.715	0.597	0.512	0.462	0.481	0.498	0.453	0.247	0.544	0.565	0.717	0.525	0.559	0.477	0.691	0.444	0.4	0.555	0.494	0.593	0.74	0.635	0.6	0.036	0.72	0.527	0.631	0.159	0.511	0.672	0.379	0.55	0.308	0.584	0.532	0.647	0.614	0.628	0.535	0.497	0.324	0.583	0.567	0.287	0.4	0.159
OG0000778	0.548	0.561	0.416	0.445	0.544	0.54	0.529	0.521	0.593	0.455	0.338	0.617	0.596	0.549	0.385	0.527	0.492	0.557	0.504	0.481	0.564	0.504	0.418	0.572	0.642	0.601	0.019	0.398	0.619	0.545	0.096	0.419	0.577	0.48	0.607	0.311	0.648	0.562	0.559	0.426	0.493	0.615	0.663	0.468	0.491	0.51	0.306	0.471	0.096
OG0000785	0.453	0.456	0.459	0.423	0.4	0.368	0.45	0.433	0.464	0.404	0.387	0.469	0.44	0.414	0.386	0.45	0.364	0.375	0.336	0.441	0.475	0.332	0.389	0.435	0.385	0.475	0.01	0.319	0.461	0.475	0.097	0.452	0.439	0.431	0.506	0.239	0.462	0.476	0.427	0.393	0.384	0.445	0.442	0.624	0.516	0.505	0.275	0.464	0.097
OG0000796	0.584	0.631	0.385	0.524	0.709	0.68	0.611	0.64	0.578	0.362	0.233	0.665	0.637	0.594	0.363	0.49	0.532	0.627	0.457	0.443	0.491	0.519	0.378	0.641	0.692	0.697	0.01	0.446	0.58	0.553	0.071	0.406	0.677	0.534	0.598	0.303	0.621	0.51	0.708	0.414	0.584	0.694	0.693	0.358	0.546	0.456	0.252	0.421	0.071
OG0000831	0.536	0.546	0.552	0.658	0.629	0.529	0.493	0.548	0.532	0.437	0.279	0.598	0.575	0.687	0.483	0.529	0.49	0.599	0.437	0.421	0.636	0.425	0.479	0.707	0.592	0.649	0.017	0.575	0.59	0.572	0.139	0.581	0.664	0.415	0.546	0.268	0.565	0.539	0.599	0.53	0.496	0.596	0.569	0.419	0.563	0.513	0.249	0.417	0.139
OG0000853	0.556	0.656	0.314	0.467	0.709	0.796	0.66	0.731	0.556	0.306	0.215	0.733	0.61	0.527	0.303	0.438	0.488	0.562	0.381	0.46	0.444	0.443	0.313	0.579	0.596	0.672	0.004	0.404	0.524	0.509	0.032	0.347	0.648	0.53	0.574	0.243	0.583	0.425	0.677	0.352	0.496	0.684	0.706	0.329	0.464	0.413	0.248	0.458	0.032
OG0000892	0.436	0.417	0.586	0.594	0.438	0.362	0.362	0.41	0.414	0.466	0.232	0.403	0.458	0.512	0.599	0.51	0.525	0.402	0.447	0.358	0.537	0.448	0.498	0.531	0.463	0.481	0.001	0.506	0.552	0.491	0.367	0.65	0.479	0.32	0.476	0.205	0.431	0.518	0.467	0.572	0.475	0.435	0.419	0.371	0.599	0.502	0.214	0.336	0.367
OG0000904	0.541	0.632	0.351	0.483	0.696	0.727	0.648	0.726	0.578	0.36	0.225	0.71	0.617	0.533	0.334	0.453	0.48	0.57	0.384	0.421	0.49	0.424	0.343	0.583	0.603	0.697	0.005	0.404	0.531	0.526	0.048	0.395	0.634	0.498	0.589	0.241	0.58	0.456	0.662	0.392	0.503	0.659	0.658	0.415	0.487	0.429	0.234	0.474	0.048
OG0000906	0.537	0.416	0.31	0.455	0.488	0.48	0.46	0.416	0.441	0.263	0.316	0.5	0.499	0.593	0.3	0.512	0.438	0.663	0.503	0.442	0.417	0.614	0.332	0.536	0.549	0.459	0.045	0.408	0.488	0.544	0.019	0.274	0.558	0.44	0.503	0.482	0.616	0.48	0.56	0.316	0.599	0.508	0.513	0.25	0.463	0.441	0.432	0.353	0.019
OG0000948	0.546	0.595	0.427	0.484	0.62	0.63	0.64	0.624	0.612	0.461	0.246	0.665	0.646	0.546	0.354	0.487	0.509	0.597	0.435	0.5	0.492	0.466	0.378	0.569	0.602	0.656	0.012	0.444	0.615	0.517	0.061	0.412	0.619	0.538	0.645	0.258	0.628	0.538	0.691	0.381	0.569	0.663	0.649	0.426	0.532	0.505	0.253	0.46	0.061
OG0000954	0.531	0.437	0.312	0.336	0.403	0.408	0.427	0.378	0.491	0.29	0.432	0.484	0.448	0.479	0.302	0.471	0.487	0.528	0.497	0.458	0.384	0.636	0.319	0.457	0.476	0.441	0.023	0.299	0.535	0.452	0.059	0.284	0.439	0.451	0.572	0.463	0.529	0.465	0.507	0.333	0.534	0.481	0.518	0.443	0.484	0.434	0.408	0.39	0.059
OG0001019	0.07	0.065	0.167	0.133	0.05	0.028	0.07	0.042	0.117	0.24	0.103	0.073	0.105	0.169	0.25	0.275	0.203	0.059	0.188	0.08	0.216	0.074	0.371	0.089	0.126	0.058	0.143	0.234	0.168	0.134	0.372	0.16	0.077	0.066	0.133	0.098	0.111	0.221	0.064	0.19	0.118	0.072	0.081	0.213	0.206	0.165	0.12	0.095	0.372
OG0001041	0.535	0.513	0.55	0.556	0.525	0.515	0.468	0.509	0.536	0.559	0.285	0.556	0.604	0.626	0.484	0.551	0.496	0.575	0.469	0.428	0.592	0.495	0.529	0.625	0.587	0.627	0.025	0.515	0.547	0.577	0.126	0.507	0.566	0.414	0.561	0.316	0.569	0.686	0.614	0.488	0.565	0.609	0.541	0.42	0.582	0.548	0.31	0.419	0.126
OG0001050	0.542	0.55	0.55	0.659	0.642	0.558	0.51	0.581	0.487	0.439	0.218	0.576	0.561	0.653	0.463	0.533	0.497	0.578	0.418	0.386	0.547	0.415	0.467	0.691	0.574	0.657	0.016	0.54	0.5	0.58	0.132	0.636	0.66	0.425	0.536	0.233	0.531	0.524	0.63	0.596	0.485	0.607	0.533	0.362	0.532	0.481	0.252	0.385	0.132
OG0001080	0.578	0.609	0.407	0.534	0.759	0.699	0.624	0.683	0.564	0.354	0.214	0.681	0.574	0.589	0.349	0.434	0.444	0.619	0.427	0.393	0.474	0.42	0.355	0.653	0.609	0.69	0.005	0.413	0.54	0.563	0.046	0.452	0.725	0.478	0.573	0.27	0.559	0.47	0.648	0.424	0.516	0.656	0.653	0.348	0.51	0.402	0.245	0.39	0.046
OG0001085	0.59	0.473	0.58	0.633	0.444	0.4	0.382	0.407	0.429	0.48	0.256	0.452	0.503	0.537	0.704	0.598	0.444	0.463	0.38	0.367	0.614	0.43	0.692	0.585	0.5	0.508	0.029	0.652	0.451	0.624	0.212	0.498	0.512	0.332	0.488	0.247	0.452	0.525	0.529	0.569	0.565	0.455	0.399	0.349	0.577	0.609	0.261	0.373	0.212
OG0001101	0.52	0.5	0.511	0.648	0.537	0.443	0.465	0.485	0.493	0.406	0.195	0.48	0.508	0.579	0.488	0.515	0.48	0.497	0.37	0.371	0.532	0.401	0.471	0.614	0.533	0.574	0.022	0.568	0.468	0.528	0.186	0.555	0.562	0.359	0.487	0.189	0.478	0.49	0.53	0.567	0.45	0.496	0.468	0.377	0.501	0.452	0.234	0.481	0.186
OG0001136	0.612	0.615	0.4	0.61	0.758	0.685	0.601	0.645	0.531	0.337	0.223	0.691	0.589	0.671	0.357	0.468	0.46	0.66	0.42	0.418	0.466	0.45	0.353	0.735	0.624	0.685	0.008	0.501	0.521	0.561	0.068	0.427	0.772	0.506	0.597	0.31	0.594	0.533	0.682	0.401	0.526	0.653	0.596	0.301	0.541	0.445	0.269	0.393	0.068
OG0001248	0.363	0.396	0.312	0.394	0.348	0.329	0.345	0.349	0.381	0.394	0.34	0.421	0.476	0.469	0.453	0.404	0.51	0.315	0.329	0.366	0.616	0.326	0.39	0.429	0.42	0.368	0.047	0.418	0.515	0.422	0.356	0.397	0.414	0.357	0.417	0.197	0.426	0.403	0.362	0.406	0.346	0.436	0.442	0.407	0.485	0.47	0.225	0.351	0.356
OG0001266	0.521	0.496	0.453	0.558	0.531	0.52	0.492	0.495	0.542	0.506	0.226	0.542	0.6	0.594	0.392	0.525	0.503	0.564	0.593	0.391	0.579	0.47	0.414	0.583	0.647	0.583	0.025	0.478	0.583	0.559	0.127	0.439	0.561	0.434	0.563	0.262	0.575	0.534	0.593	0.437	0.513	0.611	0.566	0.398	0.508	0.49	0.257	0.419	0.127
OG0001268	0.455	0.509	0.282	0.399	0.494	0.522	0.586	0.537	0.5	0.349	0.308	0.596	0.678	0.504	0.319	0.397	0.498	0.437	0.351	0.542	0.433	0.4	0.299	0.5	0.523	0.569	0.016	0.389	0.525	0.458	0.137	0.326	0.502	0.564	0.52	0.224	0.521	0.443	0.499	0.342	0.435	0.558	0.56	0.409	0.506	0.424	0.236	0.526	0.137
OG0001396	0.545	0.485	0.324	0.412	0.552	0.506	0.483	0.44	0.607	0.319	0.249	0.535	0.587	0.622	0.332	0.458	0.533	0.673	0.734	0.399	0.428	0.605	0.333	0.576	0.749	0.542	0.001	0.408	0.669	0.564	0.11	0.315	0.571	0.452	0.592	0.423	0.685	0.509	0.614	0.379	0.651	0.61	0.582	0.373	0.569	0.457	0.3	0.411	0.11
OG0001403	0.664	0.524	0.419	0.652	0.625	0.55	0.527	0.486	0.498	0.35	0.247	0.599	0.568	0.764	0.381	0.519	0.456	0.751	0.492	0.449	0.467	0.536	0.395	0.73	0.638	0.595	0.023	0.637	0.528	0.583	0.105	0.409	0.72	0.46	0.578	0.39	0.618	0.533	0.63	0.383	0.566	0.554	0.559	0.29	0.533	0.433	0.318	0.402	0.105
OG0001413	0.265	0.254	0.238	0.224	0.22	0.213	0.231	0.233	0.268	0.185	0.558	0.296	0.278	0.235	0.237	0.305	0.239	0.268	0.237	0.294	0.418	0.302	0.258	0.264	0.242	0.243	0.069	0.209	0.362	0.298	0.001	0.195	0.26	0.261	0.283	0.305	0.299	0.259	0.243	0.231	0.254	0.271	0.295	0.321	0.252	0.405	0.307	0.268	0.001
OG0001424	0.437	0.35	0.22	0.386	0.306	0.335	0.311	0.301	0.249	0.167	0.265	0.377	0.422	0.359	0.211	0.422	0.391	0.392	0.216	0.362	0.356	0.386	0.255	0.357	0.466	0.324	0.118	0.494	0.298	0.353	0.001	0.182	0.369	0.301	0.394	0.256	0.383	0.317	0.379	0.23	0.371	0.371	0.364	0.167	0.296	0.464	0.322	0.34	0.001
OG0001444	0.643	0.613	0.398	0.516	0.667	0.626	0.592	0.581	0.614	0.371	0.237	0.645	0.638	0.639	0.42	0.487	0.525	0.654	0.45	0.449	0.554	0.457	0.407	0.663	0.678	0.651	0.012	0.49	0.594	0.61	0.101	0.426	0.62	0.494	0.596	0.278	0.612	0.5	0.675	0.49	0.554	0.664	0.629	0.355	0.548	0.489	0.263	0.466	0.101
OG0001479	0.61	0.525	0.574	0.653	0.601	0.517	0.494	0.509	0.53	0.465	0.27	0.561	0.534	0.682	0.556	0.566	0.486	0.631	0.471	0.389	0.572	0.466	0.523	0.713	0.566	0.605	0.024	0.539	0.55	0.617	0.201	0.618	0.65	0.416	0.557	0.301	0.585	0.559	0.585	0.631	0.523	0.563	0.528	0.439	0.59	0.483	0.313	0.412	0.201
OG0001513	0.435	0.387	0.719	0.577	0.389	0.307	0.295	0.357	0.381	0.554	0.241	0.337	0.364	0.484	0.683	0.62	0.385	0.367	0.404	0.267	0.539	0.34	0.649	0.523	0.39	0.476	0.027	0.46	0.441	0.518	0.315	0.685	0.444	0.261	0.396	0.233	0.368	0.554	0.407	0.603	0.44	0.376	0.316	0.356	0.554	0.548	0.241	0.277	0.315
OG0001521	0.632	0.645	0.397	0.515	0.656	0.683	0.643	0.67	0.547	0.381	0.297	0.771	0.655	0.548	0.357	0.517	0.497	0.606	0.408	0.525	0.507	0.469	0.353	0.602	0.597	0.67	0.008	0.429	0.564	0.55	0.052	0.399	0.664	0.566	0.661	0.278	0.64	0.533	0.662	0.373	0.523	0.663	0.716	0.411	0.514	0.528	0.304	0.521	0.052
OG0001564	0.505	0.419	0.651	0.515	0.379	0.37	0.359	0.395	0.363	0.552	0.278	0.419	0.41	0.4	0.518	0.639	0.368	0.386	0.375	0.372	0.477	0.414	0.534	0.457	0.417	0.459	0.027	0.423	0.404	0.521	0.114	0.555	0.463	0.361	0.456	0.269	0.427	0.601	0.449	0.444	0.485	0.415	0.39	0.332	0.464	0.688	0.296	0.341	0.114
OG0001595	0.426	0.396	0.33	0.408	0.374	0.375	0.409	0.356	0.385	0.305	0.286	0.419	0.462	0.376	0.306	0.507	0.505	0.383	0.373	0.432	0.413	0.5	0.374	0.391	0.466	0.37	0.08	0.43	0.472	0.404	0.185	0.293	0.403	0.445	0.466	0.21	0.409	0.462	0.456	0.325	0.522	0.449	0.45	0.328	0.397	0.454	0.283	0.414	0.185
OG0001597	0.488	0.421	0.32	0.436	0.41	0.416	0.397	0.371	0.39	0.317	0.297	0.477	0.487	0.528	0.333	0.438	0.43	0.477	0.433	0.345	0.451	0.462	0.41	0.468	0.483	0.4	0.001	0.478	0.495	0.467	0.222	0.281	0.519	0.383	0.508	0.364	0.518	0.416	0.453	0.303	0.536	0.472	0.453	0.378	0.532	0.507	0.337	0.325	0.222
OG0001615	0.471	0.488	0.579	0.691	0.608	0.485	0.467	0.54	0.479	0.481	0.249	0.506	0.495	0.622	0.443	0.463	0.427	0.526	0.344	0.374	0.502	0.358	0.42	0.682	0.524	0.664	0.017	0.536	0.476	0.492	0.145	0.669	0.636	0.39	0.478	0.195	0.474	0.476	0.525	0.473	0.423	0.5	0.459	0.429	0.498	0.475	0.2	0.429	0.145
OG0001622	0.397	0.359	0.67	0.625	0.403	0.296	0.298	0.359	0.355	0.511	0.221	0.333	0.342	0.523	0.672	0.528	0.416	0.389	0.387	0.269	0.481	0.349	0.559	0.547	0.385	0.457	0.001	0.513	0.451	0.448	0.45	0.722	0.457	0.252	0.376	0.213	0.344	0.515	0.39	0.6	0.383	0.353	0.31	0.314	0.534	0.501	0.224	0.26	0.45
OG0001661	0.584	0.5	0.474	0.505	0.551	0.517	0.507	0.494	0.593	0.401	0.238	0.539	0.521	0.558	0.468	0.546	0.411	0.571	0.486	0.381	0.498	0.457	0.557	0.645	0.554	0.586	0.025	0.422	0.514	0.605	0.116	0.431	0.606	0.442	0.558	0.334	0.584	0.583	0.616	0.532	0.602	0.56	0.525	0.33	0.545	0.438	0.327	0.423	0.116
OG0001662	0.516	0.614	0.343	0.457	0.705	0.748	0.628	0.711	0.567	0.322	0.213	0.671	0.559	0.521	0.317	0.407	0.453	0.543	0.392	0.386	0.431	0.404	0.317	0.582	0.555	0.662	0.004	0.355	0.493	0.501	0.032	0.352	0.628	0.49	0.548	0.256	0.534	0.433	0.605	0.364	0.477	0.651	0.631	0.355	0.465	0.383	0.237	0.403	0.032
OG0001680	0.438	0.441	0.379	0.49	0.42	0.404	0.505	0.467	0.4	0.295	0.373	0.497	0.54	0.449	0.293	0.415	0.435	0.477	0.327	0.535	0.46	0.477	0.301	0.47	0.489	0.474	0.014	0.469	0.523	0.377	0.038	0.393	0.465	0.527	0.478	0.22	0.431	0.367	0.511	0.31	0.469	0.486	0.457	0.482	0.371	0.507	0.246	0.569	0.038
OG0001684	0.552	0.566	0.35	0.58	0.65	0.604	0.599	0.579	0.565	0.375	0.223	0.636	0.631	0.694	0.36	0.475	0.551	0.648	0.436	0.465	0.492	0.492	0.351	0.698	0.716	0.662	0.015	0.56	0.581	0.502	0.129	0.41	0.678	0.489	0.603	0.255	0.611	0.491	0.625	0.4	0.511	0.62	0.678	0.39	0.504	0.475	0.256	0.477	0.129
OG0001704	0.579	0.596	0.534	0.618	0.61	0.578	0.551	0.603	0.496	0.437	0.288	0.65	0.605	0.568	0.451	0.538	0.45	0.545	0.366	0.417	0.596	0.425	0.491	0.64	0.544	0.695	0.006	0.511	0.493	0.596	0.054	0.542	0.677	0.502	0.549	0.253	0.517	0.526	0.608	0.484	0.528	0.623	0.529	0.412	0.552	0.56	0.267	0.437	0.054
OG0001710	0.387	0.335	0.613	0.54	0.365	0.281	0.285	0.335	0.352	0.48	0.23	0.32	0.337	0.493	0.71	0.489	0.432	0.353	0.404	0.269	0.489	0.363	0.549	0.513	0.36	0.411	0.001	0.476	0.467	0.432	0.571	0.674	0.407	0.251	0.363	0.22	0.349	0.502	0.365	0.596	0.38	0.342	0.312	0.314	0.564	0.466	0.232	0.259	0.571
OG0001717	0.471	0.47	0.417	0.552	0.447	0.42	0.393	0.429	0.415	0.426	0.248	0.485	0.563	0.587	0.539	0.479	0.574	0.468	0.403	0.364	0.623	0.423	0.496	0.575	0.554	0.503	0.043	0.558	0.551	0.498	0.33	0.447	0.482	0.343	0.455	0.213	0.447	0.45	0.535	0.551	0.445	0.504	0.475	0.365	0.509	0.469	0.238	0.372	0.33
OG0001720	0.632	0.638	0.437	0.562	0.571	0.578	0.55	0.603	0.511	0.446	0.271	0.662	0.633	0.532	0.388	0.538	0.47	0.501	0.338	0.46	0.546	0.391	0.405	0.566	0.553	0.663	0.012	0.491	0.48	0.563	0.067	0.445	0.605	0.491	0.562	0.233	0.527	0.483	0.59	0.436	0.486	0.625	0.57	0.382	0.551	0.562	0.281	0.478	0.067
OG0001735	0.593	0.601	0.411	0.615	0.789	0.671	0.591	0.63	0.538	0.357	0.215	0.676	0.584	0.667	0.382	0.486	0.442	0.671	0.402	0.399	0.474	0.433	0.394	0.743	0.628	0.665	0.008	0.496	0.522	0.588	0.073	0.448	0.746	0.462	0.563	0.268	0.599	0.477	0.68	0.497	0.512	0.631	0.6	0.329	0.532	0.417	0.253	0.383	0.073
OG0001770	0.509	0.466	0.441	0.676	0.578	0.478	0.441	0.445	0.43	0.399	0.234	0.511	0.525	0.79	0.525	0.461	0.485	0.672	0.476	0.368	0.504	0.476	0.421	0.736	0.588	0.543	0.02	0.709	0.563	0.497	0.319	0.497	0.615	0.36	0.486	0.302	0.555	0.469	0.546	0.502	0.489	0.496	0.482	0.305	0.59	0.417	0.257	0.364	0.319
OG0001788	0.267	0.268	0.232	0.209	0.201	0.208	0.274	0.252	0.336	0.223	0.523	0.29	0.297	0.222	0.256	0.29	0.262	0.225	0.216	0.428	0.303	0.364	0.249	0.253	0.252	0.26	0.043	0.199	0.324	0.274	0.097	0.206	0.234	0.333	0.325	0.196	0.329	0.317	0.284	0.228	0.305	0.285	0.269	0.666	0.374	0.355	0.212	0.436	0.097
OG0001822	0.399	0.393	0.372	0.701	0.488	0.364	0.363	0.384	0.325	0.319	0.139	0.386	0.43	0.643	0.426	0.358	0.417	0.465	0.271	0.299	0.448	0.283	0.362	0.648	0.478	0.436	0.04	0.731	0.378	0.386	0.31	0.436	0.541	0.276	0.371	0.136	0.378	0.353	0.43	0.472	0.31	0.373	0.354	0.225	0.436	0.329	0.166	0.317	0.31
OG0001845	0.497	0.588	0.322	0.47	0.704	0.735	0.671	0.724	0.509	0.286	0.208	0.676	0.568	0.508	0.288	0.388	0.409	0.521	0.338	0.408	0.396	0.372	0.299	0.588	0.526	0.653	0.003	0.38	0.452	0.473	0.031	0.35	0.626	0.543	0.518	0.234	0.498	0.418	0.591	0.344	0.444	0.64	0.564	0.336	0.462	0.363	0.229	0.43	0.031
OG0001855	0.558	0.489	0.429	0.653	0.61	0.515	0.479	0.461	0.492	0.375	0.233	0.552	0.571	0.772	0.418	0.487	0.496	0.754	0.542	0.402	0.502	0.563	0.403	0.725	0.709	0.59	0.001	0.709	0.579	0.536	0.169	0.434	0.641	0.39	0.554	0.342	0.63	0.485	0.621	0.483	0.55	0.551	0.537	0.33	0.527	0.472	0.27	0.387	0.169
OG0001862	0.503	0.603	0.445	0.505	0.648	0.664	0.653	0.684	0.554	0.381	0.242	0.664	0.561	0.489	0.357	0.462	0.425	0.513	0.369	0.467	0.478	0.37	0.354	0.558	0.562	0.696	0.006	0.389	0.479	0.512	0.045	0.452	0.598	0.544	0.544	0.217	0.511	0.471	0.589	0.391	0.435	0.654	0.608	0.392	0.481	0.448	0.23	0.462	0.045
OG0001902	0.6	0.669	0.328	0.516	0.694	0.878	0.643	0.69	0.519	0.314	0.211	0.75	0.619	0.576	0.327	0.466	0.465	0.612	0.362	0.457	0.464	0.448	0.335	0.632	0.619	0.684	0.004	0.434	0.484	0.521	0.039	0.353	0.676	0.524	0.599	0.252	0.564	0.465	0.682	0.36	0.486	0.675	0.664	0.321	0.482	0.418	0.267	0.436	0.039
OG0001907	0.54	0.629	0.427	0.502	0.669	0.698	0.586	0.694	0.548	0.357	0.208	0.657	0.535	0.529	0.35	0.436	0.4	0.539	0.344	0.371	0.465	0.354	0.358	0.587	0.557	0.709	0.004	0.4	0.456	0.514	0.036	0.444	0.614	0.442	0.535	0.232	0.486	0.438	0.595	0.395	0.454	0.624	0.567	0.335	0.486	0.403	0.232	0.39	0.036
OG0001926	0.292	0.312	0.355	0.321	0.341	0.267	0.308	0.295	0.526	0.354	0.197	0.325	0.403	0.348	0.386	0.412	0.445	0.303	0.726	0.248	0.443	0.367	0.389	0.359	0.494	0.334	0.001	0.3	0.576	0.428	0.296	0.348	0.327	0.278	0.365	0.164	0.417	0.374	0.351	0.444	0.375	0.43	0.426	0.395	0.394	0.405	0.179	0.309	0.296
OG0001931	0.615	0.603	0.496	0.532	0.574	0.535	0.506	0.538	0.564	0.509	0.258	0.574	0.568	0.571	0.559	0.593	0.521	0.528	0.415	0.424	0.593	0.42	0.51	0.646	0.563	0.658	0.02	0.457	0.516	0.632	0.169	0.525	0.599	0.455	0.588	0.254	0.547	0.631	0.598	0.538	0.574	0.588	0.544	0.387	0.643	0.538	0.282	0.4	0.169
OG0001933	0.56	0.588	0.339	0.489	0.654	0.659	0.608	0.598	0.618	0.341	0.253	0.676	0.665	0.602	0.344	0.493	0.553	0.633	0.489	0.474	0.53	0.53	0.357	0.612	0.722	0.624	0.011	0.431	0.584	0.603	0.062	0.345	0.665	0.517	0.606	0.288	0.663	0.487	0.692	0.426	0.557	0.72	0.711	0.389	0.522	0.446	0.275	0.453	0.062
OG0001975	0.648	0.569	0.45	0.575	0.625	0.568	0.539	0.516	0.492	0.367	0.22	0.591	0.523	0.694	0.448	0.498	0.469	0.663	0.422	0.389	0.48	0.432	0.406	0.683	0.558	0.589	0.018	0.505	0.497	0.562	0.155	0.495	0.657	0.465	0.563	0.303	0.577	0.548	0.596	0.45	0.517	0.563	0.55	0.3	0.554	0.397	0.298	0.37	0.155
OG0001995	0.477	0.409	0.563	0.663	0.434	0.371	0.368	0.402	0.345	0.348	0.266	0.419	0.439	0.511	0.422	0.539	0.372	0.566	0.375	0.357	0.512	0.482	0.449	0.546	0.479	0.482	0.001	0.605	0.419	0.446	0.001	0.536	0.518	0.299	0.445	0.256	0.398	0.428	0.483	0.435	0.465	0.43	0.397	0.294	0.42	0.503	0.262	0.314	0.001
OG0002005	0.575	0.63	0.404	0.599	0.741	0.656	0.551	0.617	0.575	0.347	0.209	0.656	0.575	0.631	0.391	0.469	0.444	0.612	0.4	0.365	0.515	0.403	0.376	0.677	0.627	0.666	0.008	0.446	0.492	0.568	0.069	0.444	0.671	0.427	0.55	0.264	0.542	0.463	0.611	0.451	0.486	0.656	0.599	0.342	0.538	0.397	0.239	0.361	0.069
OG0002016	0.53	0.515	0.539	0.653	0.551	0.464	0.442	0.52	0.495	0.471	0.214	0.488	0.535	0.568	0.514	0.545	0.461	0.461	0.357	0.39	0.551	0.371	0.534	0.624	0.567	0.596	0.02	0.544	0.464	0.621	0.166	0.617	0.573	0.378	0.506	0.199	0.456	0.511	0.554	0.577	0.467	0.555	0.454	0.331	0.538	0.511	0.236	0.387	0.166
OG0002028	0.569	0.544	0.451	0.508	0.616	0.542	0.484	0.521	0.606	0.435	0.263	0.584	0.58	0.622	0.482	0.524	0.547	0.615	0.575	0.42	0.57	0.541	0.473	0.666	0.676	0.614	0.018	0.426	0.624	0.649	0.145	0.498	0.589	0.418	0.568	0.294	0.616	0.519	0.665	0.62	0.582	0.707	0.623	0.45	0.614	0.48	0.262	0.414	0.145
OG0002068	0.461	0.4	0.67	0.496	0.363	0.338	0.364	0.382	0.422	0.705	0.265	0.384	0.395	0.403	0.541	0.575	0.361	0.348	0.38	0.325	0.472	0.349	0.576	0.486	0.389	0.505	0.02	0.389	0.394	0.515	0.193	0.586	0.443	0.344	0.44	0.223	0.38	0.738	0.411	0.491	0.425	0.413	0.365	0.382	0.503	0.587	0.285	0.318	0.193
OG0002113	0.276	0.256	0.243	0.216	0.2	0.203	0.251	0.236	0.319	0.237	0.582	0.274	0.285	0.229	0.28	0.313	0.259	0.232	0.229	0.369	0.304	0.381	0.273	0.26	0.249	0.251	0.061	0.213	0.332	0.283	0.125	0.213	0.235	0.297	0.307	0.226	0.335	0.336	0.272	0.241	0.326	0.27	0.264	0.551	0.354	0.349	0.241	0.401	0.125
OG0002114	0.573	0.544	0.495	0.603	0.626	0.55	0.468	0.53	0.535	0.452	0.236	0.568	0.578	0.633	0.509	0.537	0.493	0.571	0.456	0.369	0.594	0.431	0.515	0.696	0.605	0.636	0.02	0.479	0.543	0.633	0.165	0.55	0.602	0.404	0.524	0.267	0.543	0.525	0.63	0.656	0.521	0.603	0.535	0.372	0.565	0.469	0.259	0.357	0.165
OG0002118	0.494	0.45	0.59	0.887	0.553	0.404	0.395	0.45	0.371	0.451	0.199	0.437	0.47	0.69	0.551	0.504	0.452	0.532	0.32	0.318	0.51	0.358	0.509	0.744	0.511	0.533	0.035	0.701	0.433	0.476	0.281	0.642	0.647	0.303	0.428	0.193	0.386	0.479	0.499	0.528	0.419	0.435	0.384	0.294	0.529	0.482	0.216	0.326	0.281
OG0002136	0.516	0.477	0.565	0.721	0.606	0.467	0.434	0.476	0.484	0.465	0.226	0.496	0.514	0.739	0.557	0.548	0.509	0.608	0.479	0.355	0.568	0.443	0.532	0.73	0.59	0.586	0.034	0.653	0.541	0.557	0.271	0.612	0.635	0.354	0.493	0.267	0.522	0.541	0.566	0.65	0.503	0.534	0.492	0.352	0.574	0.484	0.257	0.346	0.271
OG0002247	0.396	0.407	0.388	0.583	0.432	0.367	0.398	0.389	0.381	0.338	0.148	0.391	0.475	0.602	0.442	0.386	0.529	0.426	0.379	0.31	0.483	0.299	0.402	0.546	0.468	0.415	0.042	0.625	0.501	0.4	0.324	0.449	0.47	0.356	0.393	0.145	0.397	0.386	0.449	0.426	0.394	0.421	0.381	0.25	0.486	0.377	0.175	0.349	0.324
OG0002264	0.57	0.652	0.369	0.527	0.674	0.75	0.64	0.698	0.53	0.365	0.235	0.74	0.633	0.539	0.327	0.486	0.492	0.578	0.348	0.491	0.502	0.427	0.345	0.603	0.588	0.675	0.006	0.446	0.495	0.522	0.035	0.38	0.672	0.548	0.595	0.235	0.58	0.492	0.684	0.352	0.488	0.669	0.676	0.34	0.461	0.48	0.27	0.456	0.035
OG0002267	0.619	0.588	0.458	0.644	0.722	0.641	0.598	0.611	0.54	0.394	0.218	0.655	0.572	0.654	0.422	0.534	0.502	0.642	0.407	0.415	0.534	0.425	0.436	0.742	0.603	0.671	0.011	0.551	0.517	0.605	0.093	0.503	0.761	0.478	0.596	0.26	0.574	0.524	0.655	0.477	0.525	0.619	0.583	0.346	0.528	0.472	0.278	0.422	0.093
OG0002293	0.42	0.407	0.316	0.404	0.365	0.359	0.438	0.364	0.445	0.43	0.334	0.454	0.51	0.475	0.349	0.428	0.445	0.395	0.35	0.395	0.513	0.358	0.39	0.418	0.419	0.389	0.042	0.425	0.53	0.464	0.198	0.327	0.424	0.408	0.508	0.231	0.479	0.435	0.408	0.363	0.428	0.472	0.493	0.44	0.502	0.455	0.264	0.389	0.198
OG0002332	0.561	0.531	0.466	0.574	0.49	0.468	0.515	0.486	0.521	0.517	0.338	0.554	0.59	0.552	0.439	0.562	0.522	0.506	0.404	0.491	0.577	0.446	0.496	0.564	0.548	0.558	0.034	0.572	0.576	0.547	0.165	0.453	0.552	0.451	0.656	0.247	0.544	0.545	0.534	0.458	0.49	0.549	0.577	0.486	0.538	0.59	0.294	0.487	0.165
OG0002349	0.6	0.535	0.616	0.602	0.546	0.502	0.49	0.5	0.553	0.589	0.295	0.548	0.516	0.565	0.553	0.618	0.43	0.534	0.44	0.437	0.551	0.431	0.608	0.668	0.541	0.646	0.014	0.491	0.484	0.639	0.138	0.635	0.606	0.441	0.585	0.309	0.542	0.664	0.6	0.557	0.556	0.576	0.518	0.415	0.572	0.586	0.337	0.414	0.138
OG0002353	0.459	0.458	0.492	0.62	0.516	0.408	0.408	0.459	0.456	0.398	0.166	0.436	0.475	0.561	0.441	0.464	0.425	0.449	0.35	0.306	0.497	0.35	0.441	0.591	0.482	0.529	0.024	0.553	0.451	0.476	0.187	0.526	0.533	0.299	0.428	0.162	0.44	0.438	0.481	0.55	0.401	0.454	0.433	0.361	0.471	0.409	0.191	0.419	0.187
OG0002370	0.53	0.529	0.346	0.476	0.554	0.571	0.57	0.512	0.566	0.385	0.241	0.604	0.621	0.6	0.363	0.454	0.6	0.613	0.488	0.485	0.486	0.515	0.384	0.588	0.645	0.57	0.018	0.461	0.581	0.493	0.112	0.374	0.58	0.497	0.597	0.297	0.599	0.497	0.646	0.397	0.516	0.611	0.614	0.378	0.51	0.435	0.289	0.44	0.112
OG0002380	0.537	0.507	0.485	0.552	0.552	0.492	0.408	0.476	0.487	0.432	0.206	0.499	0.522	0.63	0.56	0.526	0.508	0.526	0.424	0.354	0.584	0.427	0.547	0.657	0.554	0.584	0.028	0.485	0.501	0.62	0.225	0.502	0.558	0.364	0.489	0.248	0.535	0.528	0.591	0.618	0.568	0.571	0.491	0.331	0.58	0.501	0.233	0.337	0.225
OG0002431	0.466	0.456	0.354	0.441	0.523	0.458	0.424	0.416	0.499	0.364	0.295	0.512	0.529	0.581	0.47	0.479	0.544	0.508	0.516	0.419	0.571	0.471	0.392	0.577	0.567	0.482	0.038	0.498	0.634	0.51	0.286	0.381	0.489	0.396	0.545	0.299	0.606	0.466	0.497	0.594	0.474	0.511	0.539	0.395	0.521	0.465	0.284	0.414	0.286
OG0002436	0.593	0.503	0.42	0.65	0.571	0.522	0.567	0.473	0.431	0.361	0.269	0.572	0.541	0.74	0.384	0.523	0.453	0.691	0.391	0.432	0.487	0.452	0.417	0.673	0.568	0.539	0.023	0.659	0.45	0.545	0.108	0.415	0.669	0.514	0.544	0.345	0.565	0.514	0.599	0.415	0.492	0.541	0.499	0.283	0.511	0.424	0.399	0.386	0.108
OG0002562	0.571	0.572	0.513	0.557	0.593	0.527	0.502	0.554	0.587	0.458	0.247	0.562	0.545	0.58	0.495	0.557	0.494	0.543	0.541	0.374	0.576	0.432	0.5	0.635	0.584	0.641	0.017	0.431	0.565	0.602	0.142	0.559	0.602	0.428	0.546	0.275	0.547	0.548	0.593	0.548	0.519	0.586	0.558	0.403	0.57	0.48	0.271	0.41	0.142
OG0002669	0.683	0.646	0.454	0.581	0.625	0.619	0.601	0.602	0.624	0.448	0.306	0.686	0.667	0.658	0.412	0.57	0.524	0.649	0.483	0.513	0.526	0.526	0.457	0.693	0.683	0.705	0.015	0.525	0.59	0.601	0.079	0.453	0.678	0.546	0.699	0.339	0.637	0.625	0.705	0.451	0.581	0.66	0.627	0.434	0.614	0.532	0.351	0.482	0.079
OG0002778	0.495	0.544	0.461	0.62	0.633	0.527	0.503	0.553	0.538	0.398	0.225	0.572	0.557	0.647	0.422	0.495	0.526	0.571	0.431	0.389	0.572	0.463	0.421	0.662	0.606	0.629	0.017	0.547	0.588	0.538	0.138	0.513	0.636	0.392	0.542	0.215	0.575	0.481	0.595	0.518	0.521	0.575	0.589	0.466	0.528	0.475	0.206	0.433	0.138
OG0002971	0.55	0.569	0.324	0.466	0.658	0.68	0.613	0.606	0.605	0.35	0.234	0.681	0.657	0.601	0.325	0.465	0.54	0.62	0.501	0.504	0.477	0.529	0.335	0.607	0.694	0.656	0.009	0.429	0.592	0.555	0.051	0.335	0.643	0.552	0.614	0.303	0.662	0.491	0.702	0.38	0.552	0.696	0.721	0.365	0.504	0.436	0.27	0.465	0.051
OG0002976	0.524	0.654	0.314	0.454	0.647	0.736	0.673	0.719	0.541	0.311	0.229	0.689	0.564	0.481	0.292	0.411	0.434	0.494	0.329	0.469	0.458	0.371	0.303	0.528	0.537	0.639	0.004	0.373	0.464	0.485	0.031	0.342	0.596	0.566	0.563	0.219	0.512	0.405	0.598	0.331	0.434	0.648	0.625	0.366	0.443	0.404	0.251	0.461	0.031
OG0003029	0.056	0.046	0.183	0.13	0.033	0.014	0.047	0.023	0.107	0.295	0.074	0.037	0.082	0.133	0.3	0.156	0.175	0.001	0.214	0.043	0.162	0.087	0.414	0.085	0.088	0.052	0.001	0.22	0.142	0.108	0.581	0.16	0.063	0.044	0.09	0.069	0.081	0.194	0.048	0.194	0.112	0.06	0.054	0.171	0.177	0.165	0.053	0.064	0.581
OG0003037	0.538	0.61	0.38	0.521	0.679	0.686	0.615	0.681	0.557	0.353	0.233	0.685	0.597	0.548	0.353	0.453	0.445	0.559	0.351	0.428	0.508	0.382	0.387	0.61	0.585	0.671	0.006	0.433	0.488	0.537	0.055	0.407	0.643	0.49	0.579	0.213	0.53	0.466	0.623	0.425	0.441	0.663	0.614	0.415	0.499	0.433	0.233	0.441	0.055
OG0003057	0.604	0.631	0.459	0.535	0.658	0.605	0.582	0.604	0.636	0.402	0.269	0.642	0.606	0.58	0.439	0.518	0.515	0.579	0.48	0.422	0.582	0.42	0.436	0.638	0.658	0.652	0.012	0.453	0.599	0.587	0.102	0.496	0.648	0.477	0.605	0.266	0.599	0.504	0.629	0.5	0.537	0.691	0.627	0.409	0.581	0.522	0.275	0.447	0.102
OG0003060	0.635	0.55	0.527	0.696	0.594	0.54	0.518	0.528	0.489	0.411	0.224	0.591	0.574	0.679	0.44	0.562	0.468	0.68	0.386	0.437	0.549	0.455	0.471	0.688	0.635	0.607	0.017	0.623	0.481	0.599	0.079	0.516	0.677	0.414	0.55	0.241	0.541	0.515	0.631	0.49	0.523	0.603	0.548	0.34	0.511	0.502	0.255	0.421	0.079
OG0003082	0.573	0.644	0.369	0.508	0.627	0.677	0.653	0.674	0.56	0.335	0.253	0.689	0.648	0.533	0.337	0.457	0.456	0.549	0.354	0.454	0.477	0.404	0.367	0.593	0.585	0.653	0.007	0.427	0.492	0.559	0.037	0.379	0.632	0.59	0.577	0.255	0.539	0.495	0.637	0.376	0.474	0.683	0.587	0.343	0.501	0.454	0.299	0.487	0.037
OG0003085	0.547	0.506	0.401	0.585	0.605	0.53	0.524	0.495	0.568	0.43	0.319	0.591	0.573	0.692	0.407	0.488	0.507	0.642	0.493	0.472	0.52	0.521	0.42	0.696	0.65	0.6	0.022	0.606	0.583	0.542	0.135	0.459	0.625	0.445	0.6	0.315	0.62	0.507	0.603	0.511	0.515	0.584	0.591	0.412	0.52	0.463	0.3	0.465	0.135
OG0003138	0.583	0.576	0.427	0.597	0.741	0.635	0.583	0.595	0.543	0.363	0.213	0.67	0.58	0.678	0.394	0.485	0.471	0.706	0.446	0.411	0.499	0.453	0.39	0.739	0.654	0.661	0.01	0.519	0.546	0.557	0.083	0.456	0.711	0.443	0.569	0.269	0.619	0.484	0.672	0.504	0.513	0.648	0.609	0.372	0.516	0.418	0.254	0.414	0.083
OG0003225	0.494	0.449	0.584	0.513	0.458	0.412	0.464	0.474	0.51	0.531	0.355	0.493	0.511	0.487	0.464	0.528	0.419	0.449	0.414	0.403	0.529	0.419	0.534	0.537	0.47	0.554	0.031	0.423	0.506	0.533	0.152	0.599	0.555	0.428	0.512	0.266	0.488	0.623	0.476	0.46	0.454	0.472	0.456	0.485	0.517	0.558	0.292	0.462	0.152
OG0003239	0.625	0.595	0.479	0.654	0.653	0.607	0.55	0.591	0.523	0.421	0.213	0.623	0.605	0.656	0.464	0.563	0.501	0.657	0.396	0.431	0.575	0.451	0.475	0.715	0.656	0.666	0.011	0.56	0.508	0.605	0.099	0.523	0.655	0.424	0.574	0.227	0.527	0.49	0.68	0.56	0.516	0.654	0.565	0.352	0.536	0.49	0.246	0.427	0.099
OG0003262	0.509	0.455	0.701	0.591	0.453	0.384	0.379	0.448	0.453	0.529	0.238	0.436	0.403	0.492	0.518	0.545	0.368	0.421	0.357	0.332	0.485	0.363	0.57	0.541	0.436	0.551	0.028	0.463	0.401	0.55	0.128	0.609	0.516	0.346	0.489	0.245	0.398	0.623	0.499	0.531	0.473	0.461	0.386	0.372	0.573	0.521	0.298	0.341	0.128
OG0003265	0.559	0.609	0.39	0.541	0.687	0.687	0.621	0.669	0.618	0.389	0.234	0.679	0.63	0.588	0.392	0.498	0.531	0.583	0.43	0.465	0.525	0.482	0.408	0.646	0.659	0.68	0.009	0.461	0.565	0.579	0.081	0.429	0.65	0.486	0.624	0.249	0.608	0.476	0.71	0.459	0.535	0.678	0.676	0.422	0.537	0.474	0.259	0.49	0.081
OG0003282	0.621	0.526	0.49	0.586	0.582	0.524	0.465	0.507	0.521	0.402	0.216	0.57	0.565	0.661	0.495	0.513	0.515	0.615	0.447	0.369	0.54	0.442	0.463	0.67	0.584	0.593	0.023	0.546	0.553	0.566	0.19	0.539	0.606	0.374	0.546	0.269	0.597	0.498	0.613	0.538	0.518	0.569	0.523	0.378	0.598	0.48	0.254	0.414	0.19
OG0003296	0.56	0.65	0.346	0.501	0.722	0.768	0.597	0.7	0.539	0.318	0.21	0.699	0.575	0.552	0.319	0.432	0.441	0.573	0.37	0.406	0.459	0.402	0.324	0.614	0.588	0.672	0.004	0.416	0.482	0.529	0.031	0.372	0.648	0.474	0.579	0.254	0.544	0.437	0.622	0.377	0.473	0.654	0.616	0.324	0.466	0.411	0.239	0.394	0.031
OG0003387	0.594	0.445	0.597	0.468	0.451	0.417	0.395	0.403	0.461	0.524	0.35	0.471	0.442	0.549	0.467	0.604	0.349	0.536	0.518	0.365	0.463	0.5	0.503	0.543	0.471	0.513	0.022	0.37	0.512	0.551	0.095	0.53	0.527	0.403	0.496	0.406	0.564	0.6	0.507	0.428	0.575	0.456	0.455	0.388	0.517	0.646	0.367	0.334	0.095
OG0003392	0.455	0.425	0.36	0.411	0.495	0.452	0.425	0.389	0.504	0.372	0.226	0.457	0.503	0.663	0.481	0.443	0.587	0.571	0.609	0.33	0.448	0.502	0.39	0.575	0.612	0.466	0.001	0.404	0.651	0.525	0.36	0.407	0.502	0.421	0.485	0.394	0.591	0.502	0.517	0.464	0.564	0.522	0.497	0.306	0.573	0.431	0.278	0.338	0.36
OG0003406	0.421	0.354	0.56	0.497	0.345	0.292	0.279	0.321	0.384	0.478	0.249	0.333	0.363	0.411	0.612	0.549	0.372	0.343	0.373	0.295	0.52	0.346	0.724	0.484	0.355	0.416	0.085	0.471	0.395	0.493	0.323	0.494	0.39	0.269	0.375	0.238	0.366	0.529	0.422	0.638	0.448	0.371	0.32	0.318	0.483	0.477	0.277	0.282	0.323
OG0003421	0.588	0.642	0.399	0.631	0.869	0.706	0.633	0.659	0.539	0.338	0.209	0.711	0.615	0.656	0.363	0.469	0.501	0.683	0.431	0.418	0.487	0.47	0.367	0.717	0.636	0.676	0.007	0.508	0.545	0.55	0.063	0.426	0.792	0.493	0.566	0.288	0.615	0.486	0.705	0.405	0.575	0.652	0.646	0.316	0.526	0.441	0.248	0.404	0.063
OG0003424	0.543	0.476	0.521	0.565	0.459	0.43	0.456	0.459	0.435	0.383	0.299	0.489	0.517	0.504	0.456	0.589	0.447	0.462	0.372	0.434	0.546	0.453	0.515	0.524	0.475	0.533	0.031	0.504	0.455	0.565	0.069	0.47	0.525	0.466	0.486	0.31	0.469	0.525	0.522	0.468	0.546	0.504	0.446	0.323	0.542	0.558	0.371	0.396	0.069
OG0003565	0.588	0.561	0.532	0.67	0.631	0.54	0.492	0.546	0.49	0.432	0.219	0.561	0.549	0.674	0.518	0.556	0.468	0.6	0.41	0.383	0.571	0.397	0.522	0.731	0.585	0.647	0.018	0.571	0.496	0.611	0.151	0.572	0.645	0.42	0.543	0.244	0.537	0.528	0.633	0.596	0.507	0.568	0.51	0.34	0.566	0.472	0.265	0.361	0.151
OG0003638	0.664	0.661	0.409	0.608	0.635	0.672	0.616	0.631	0.551	0.389	0.234	0.7	0.659	0.63	0.376	0.557	0.509	0.639	0.371	0.503	0.521	0.429	0.407	0.686	0.659	0.683	0.011	0.543	0.496	0.566	0.064	0.436	0.667	0.521	0.646	0.242	0.558	0.517	0.714	0.42	0.496	0.668	0.617	0.393	0.535	0.483	0.28	0.453	0.064
OG0003643	0.508	0.601	0.351	0.458	0.705	0.768	0.643	0.748	0.533	0.31	0.203	0.694	0.556	0.514	0.3	0.414	0.44	0.556	0.379	0.418	0.418	0.402	0.303	0.569	0.582	0.684	0.003	0.376	0.486	0.485	0.026	0.384	0.635	0.505	0.539	0.251	0.534	0.422	0.643	0.351	0.474	0.648	0.62	0.352	0.464	0.389	0.223	0.412	0.026
OG0003648	0.574	0.547	0.47	0.685	0.672	0.581	0.542	0.574	0.507	0.387	0.202	0.586	0.558	0.691	0.449	0.492	0.451	0.61	0.387	0.37	0.511	0.404	0.46	0.765	0.589	0.647	0.015	0.564	0.502	0.585	0.13	0.511	0.697	0.429	0.537	0.233	0.5	0.525	0.636	0.568	0.502	0.588	0.517	0.338	0.562	0.422	0.25	0.386	0.13
OG0003775	0.572	0.694	0.35	0.492	0.711	0.803	0.65	0.748	0.539	0.312	0.219	0.746	0.603	0.567	0.309	0.445	0.453	0.594	0.388	0.436	0.444	0.44	0.312	0.611	0.592	0.702	0.003	0.414	0.491	0.528	0.02	0.365	0.673	0.531	0.594	0.288	0.577	0.469	0.673	0.335	0.518	0.68	0.655	0.317	0.481	0.42	0.261	0.413	0.02
OG0003779	0.573	0.55	0.39	0.552	0.561	0.539	0.487	0.488	0.555	0.401	0.26	0.6	0.633	0.632	0.413	0.534	0.555	0.586	0.542	0.425	0.592	0.53	0.45	0.615	0.663	0.595	0.025	0.531	0.591	0.628	0.136	0.395	0.587	0.431	0.558	0.304	0.619	0.503	0.631	0.49	0.563	0.641	0.591	0.39	0.535	0.495	0.281	0.415	0.136
OG0003819	0.518	0.54	0.423	0.552	0.556	0.545	0.528	0.542	0.579	0.465	0.253	0.594	0.647	0.606	0.391	0.489	0.492	0.556	0.517	0.416	0.549	0.425	0.441	0.61	0.632	0.62	0.019	0.498	0.582	0.552	0.105	0.419	0.578	0.453	0.559	0.242	0.569	0.553	0.606	0.439	0.473	0.629	0.592	0.424	0.499	0.47	0.246	0.441	0.105
OG0003891	0.515	0.535	0.613	0.548	0.585	0.506	0.518	0.599	0.525	0.463	0.255	0.561	0.472	0.564	0.464	0.538	0.407	0.566	0.461	0.359	0.489	0.412	0.467	0.607	0.526	0.626	0.017	0.41	0.561	0.523	0.122	0.673	0.629	0.414	0.564	0.29	0.563	0.559	0.557	0.471	0.506	0.517	0.543	0.474	0.539	0.491	0.297	0.361	0.122
OG0003940	0.511	0.446	0.521	0.471	0.376	0.347	0.376	0.39	0.473	0.592	0.277	0.396	0.421	0.386	0.53	0.517	0.348	0.337	0.35	0.33	0.484	0.32	0.62	0.498	0.383	0.525	0.036	0.366	0.373	0.56	0.173	0.488	0.422	0.347	0.484	0.207	0.381	0.635	0.448	0.569	0.436	0.436	0.375	0.394	0.509	0.451	0.283	0.335	0.173
OG0004014	0.562	0.511	0.488	0.586	0.58	0.508	0.432	0.487	0.514	0.421	0.226	0.524	0.561	0.67	0.55	0.522	0.529	0.57	0.476	0.392	0.56	0.443	0.514	0.679	0.615	0.585	0.034	0.598	0.543	0.598	0.271	0.516	0.574	0.374	0.543	0.28	0.597	0.519	0.606	0.596	0.524	0.572	0.504	0.31	0.61	0.504	0.269	0.38	0.271
OG0004148	0.343	0.279	0.306	0.275	0.28	0.257	0.265	0.248	0.292	0.232	0.331	0.313	0.29	0.291	0.285	0.431	0.291	0.397	0.417	0.271	0.332	0.491	0.315	0.345	0.333	0.288	0.001	0.231	0.423	0.357	0.001	0.258	0.305	0.239	0.359	0.312	0.349	0.303	0.326	0.417	0.356	0.341	0.35	0.275	0.31	0.349	0.313	0.239	0.001
OG0004184	0.53	0.638	0.389	0.481	0.689	0.741	0.648	0.719	0.554	0.363	0.224	0.706	0.587	0.513	0.346	0.447	0.47	0.543	0.377	0.447	0.473	0.411	0.347	0.573	0.563	0.676	0.004	0.395	0.517	0.512	0.037	0.394	0.63	0.529	0.576	0.243	0.544	0.459	0.643	0.381	0.481	0.682	0.632	0.367	0.496	0.437	0.236	0.423	0.037
OG0004190	0.539	0.514	0.528	0.709	0.555	0.466	0.437	0.502	0.445	0.422	0.178	0.501	0.548	0.644	0.498	0.531	0.508	0.508	0.33	0.345	0.549	0.363	0.488	0.664	0.561	0.584	0.022	0.638	0.459	0.531	0.186	0.573	0.612	0.344	0.476	0.177	0.476	0.467	0.579	0.512	0.465	0.512	0.445	0.349	0.54	0.518	0.198	0.397	0.186
OG0004254	0.501	0.452	0.62	0.535	0.416	0.392	0.389	0.428	0.438	0.683	0.288	0.438	0.485	0.487	0.658	0.625	0.505	0.381	0.398	0.385	0.545	0.415	0.587	0.545	0.452	0.516	0.022	0.463	0.494	0.524	0.346	0.638	0.475	0.364	0.495	0.24	0.435	0.705	0.465	0.567	0.484	0.449	0.424	0.396	0.599	0.618	0.271	0.381	0.346
OG0004258	0.554	0.524	0.376	0.48	0.56	0.508	0.5	0.469	0.593	0.379	0.343	0.601	0.607	0.581	0.402	0.547	0.572	0.562	0.569	0.472	0.617	0.534	0.416	0.572	0.617	0.546	0.031	0.484	0.669	0.608	0.166	0.368	0.616	0.464	0.6	0.328	0.693	0.499	0.6	0.445	0.615	0.571	0.681	0.452	0.537	0.554	0.317	0.449	0.166
OG0004307	0.487	0.478	0.471	0.687	0.557	0.434	0.422	0.464	0.429	0.397	0.191	0.472	0.526	0.635	0.52	0.495	0.508	0.531	0.391	0.348	0.581	0.403	0.51	0.694	0.541	0.552	0.027	0.626	0.488	0.506	0.224	0.498	0.575	0.316	0.464	0.186	0.439	0.444	0.552	0.617	0.461	0.503	0.456	0.334	0.516	0.444	0.205	0.345	0.224
OG0004319	0.544	0.499	0.64	0.563	0.571	0.507	0.498	0.523	0.609	0.514	0.318	0.554	0.536	0.569	0.49	0.603	0.493	0.55	0.646	0.425	0.568	0.461	0.5	0.631	0.646	0.617	0.014	0.444	0.636	0.629	0.142	0.708	0.62	0.476	0.563	0.33	0.613	0.621	0.585	0.513	0.55	0.611	0.567	0.445	0.559	0.597	0.332	0.443	0.142
OG0004431	0.389	0.376	0.572	0.59	0.449	0.319	0.328	0.376	0.453	0.479	0.225	0.359	0.397	0.537	0.575	0.541	0.466	0.385	0.488	0.289	0.519	0.388	0.556	0.574	0.457	0.467	0.04	0.479	0.524	0.502	0.316	0.631	0.472	0.274	0.402	0.219	0.406	0.5	0.411	0.702	0.407	0.43	0.386	0.374	0.521	0.47	0.242	0.322	0.316
OG0004461	0.047	0.035	0.154	0.132	0.03	0.012	0.033	0.019	0.083	0.235	0.083	0.031	0.069	0.123	0.351	0.115	0.163	0.001	0.173	0.044	0.135	0.091	0.327	0.096	0.063	0.036	0.001	0.253	0.132	0.085	0.714	0.136	0.058	0.032	0.066	0.077	0.064	0.149	0.042	0.222	0.096	0.042	0.042	0.127	0.165	0.122	0.057	0.065	0.714
OG0004871	0.479	0.399	0.565	0.446	0.42	0.405	0.385	0.389	0.431	0.49	0.363	0.469	0.436	0.506	0.439	0.58	0.431	0.479	0.502	0.386	0.492	0.556	0.498	0.501	0.472	0.507	0.001	0.381	0.535	0.531	0.119	0.508	0.476	0.391	0.467	0.381	0.515	0.6	0.478	0.414	0.562	0.464	0.439	0.378	0.531	0.65	0.324	0.4	0.119
OG0004902	0.601	0.63	0.385	0.6	0.774	0.707	0.625	0.661	0.562	0.329	0.211	0.685	0.631	0.69	0.348	0.476	0.477	0.686	0.447	0.416	0.46	0.484	0.35	0.718	0.668	0.698	0.006	0.48	0.547	0.586	0.057	0.406	0.796	0.508	0.597	0.329	0.624	0.507	0.684	0.377	0.574	0.657	0.62	0.3	0.547	0.43	0.261	0.398	0.057
OG0004913	0.491	0.468	0.607	0.736	0.528	0.413	0.402	0.459	0.445	0.497	0.237	0.449	0.508	0.653	0.564	0.557	0.527	0.486	0.394	0.375	0.552	0.426	0.552	0.639	0.567	0.546	0.035	0.654	0.525	0.564	0.277	0.673	0.584	0.344	0.475	0.214	0.439	0.535	0.527	0.634	0.48	0.488	0.428	0.357	0.582	0.552	0.235	0.371	0.277
OG0004973	0.439	0.557	0.294	0.387	0.618	0.728	0.549	0.672	0.458	0.269	0.174	0.598	0.469	0.411	0.264	0.354	0.35	0.447	0.301	0.354	0.361	0.328	0.27	0.475	0.463	0.585	0.001	0.31	0.379	0.427	0.01	0.298	0.525	0.421	0.461	0.203	0.43	0.354	0.519	0.306	0.388	0.547	0.523	0.289	0.375	0.334	0.193	0.346	0.01
OG0005074	0.546	0.523	0.418	0.661	0.539	0.504	0.514	0.504	0.468	0.393	0.239	0.563	0.622	0.673	0.443	0.551	0.586	0.586	0.426	0.472	0.587	0.49	0.407	0.648	0.709	0.566	0.027	0.651	0.587	0.514	0.206	0.473	0.602	0.44	0.558	0.228	0.544	0.495	0.587	0.477	0.489	0.585	0.558	0.359	0.564	0.507	0.278	0.454	0.206
OG0005498	0.624	0.552	0.531	0.545	0.6	0.55	0.511	0.516	0.557	0.493	0.257	0.575	0.586	0.632	0.507	0.588	0.517	0.631	0.546	0.41	0.548	0.545	0.541	0.685	0.616	0.658	0.012	0.493	0.605	0.634	0.158	0.512	0.651	0.445	0.625	0.379	0.643	0.633	0.64	0.542	0.652	0.593	0.562	0.373	0.629	0.569	0.31	0.396	0.158
OG0005518	0.053	0.055	0.169	0.122	0.056	0.018	0.053	0.038	0.165	0.306	0.054	0.039	0.112	0.16	0.314	0.16	0.191	0.001	0.319	0.041	0.192	0.076	0.353	0.099	0.153	0.07	0.001	0.196	0.194	0.215	0.537	0.188	0.067	0.042	0.102	0.051	0.147	0.209	0.064	0.252	0.103	0.094	0.082	0.187	0.239	0.168	0.042	0.072	0.537
OG0005669	0.4	0.36	0.649	0.617	0.421	0.298	0.3	0.365	0.372	0.498	0.227	0.334	0.358	0.522	0.65	0.527	0.423	0.391	0.397	0.279	0.484	0.329	0.557	0.545	0.401	0.463	0.057	0.526	0.455	0.477	0.424	0.703	0.46	0.257	0.379	0.219	0.364	0.517	0.401	0.652	0.377	0.363	0.321	0.312	0.557	0.474	0.25	0.269	0.424
OG0005671	0.557	0.523	0.543	0.586	0.456	0.459	0.485	0.478	0.484	0.623	0.267	0.503	0.539	0.47	0.447	0.57	0.457	0.429	0.343	0.454	0.498	0.408	0.471	0.53	0.502	0.582	0.013	0.494	0.433	0.513	0.144	0.544	0.525	0.449	0.579	0.213	0.457	0.644	0.526	0.439	0.448	0.517	0.48	0.411	0.543	0.572	0.288	0.43	0.144
OG0006043	0.583	0.543	0.487	0.741	0.723	0.574	0.556	0.563	0.469	0.385	0.211	0.587	0.539	0.705	0.437	0.49	0.433	0.651	0.378	0.377	0.499	0.375	0.436	0.787	0.58	0.643	0.015	0.574	0.462	0.59	0.128	0.527	0.744	0.444	0.534	0.244	0.521	0.519	0.603	0.542	0.453	0.575	0.518	0.313	0.523	0.423	0.272	0.377	0.128
OG0006937	0.448	0.382	0.456	0.794	0.442	0.353	0.366	0.363	0.313	0.364	0.21	0.402	0.442	0.692	0.428	0.442	0.393	0.548	0.289	0.339	0.464	0.376	0.493	0.643	0.471	0.422	0.063	0.884	0.36	0.399	0.256	0.439	0.568	0.294	0.399	0.204	0.386	0.396	0.451	0.4	0.386	0.377	0.357	0.251	0.404	0.423	0.24	0.337	0.256
OG0007139	0.579	0.547	0.448	0.664	0.74	0.608	0.566	0.592	0.518	0.37	0.209	0.605	0.587	0.685	0.403	0.499	0.461	0.625	0.434	0.4	0.473	0.433	0.41	0.756	0.593	0.665	0.011	0.501	0.506	0.585	0.098	0.489	0.75	0.478	0.559	0.293	0.571	0.544	0.653	0.462	0.527	0.601	0.572	0.304	0.531	0.432	0.285	0.36	0.098
OG0007330	0.339	0.352	0.35	0.369	0.312	0.288	0.333	0.313	0.398	0.446	0.394	0.395	0.438	0.411	0.436	0.451	0.484	0.316	0.423	0.358	0.61	0.368	0.454	0.39	0.423	0.362	0.059	0.399	0.54	0.421	0.313	0.388	0.367	0.336	0.426	0.234	0.417	0.451	0.337	0.428	0.349	0.403	0.441	0.471	0.433	0.475	0.264	0.37	0.313
OG0007517	0.469	0.412	0.392	0.428	0.499	0.444	0.414	0.404	0.57	0.386	0.298	0.484	0.527	0.573	0.418	0.521	0.511	0.573	0.729	0.417	0.524	0.587	0.436	0.554	0.693	0.467	0.001	0.397	0.658	0.593	0.168	0.372	0.515	0.378	0.524	0.357	0.677	0.472	0.551	0.495	0.576	0.603	0.564	0.44	0.524	0.513	0.296	0.365	0.168
OG0007858	0.422	0.342	0.382	0.633	0.373	0.327	0.32	0.329	0.228	0.231	0.282	0.367	0.384	0.535	0.28	0.406	0.288	0.534	0.214	0.304	0.371	0.389	0.312	0.502	0.419	0.384	0.074	0.657	0.279	0.348	0.001	0.363	0.46	0.27	0.339	0.271	0.333	0.307	0.41	0.267	0.361	0.338	0.315	0.171	0.313	0.403	0.28	0.258	0.001
OG0008040	0.557	0.533	0.467	0.7	0.59	0.49	0.476	0.498	0.422	0.367	0.186	0.518	0.539	0.666	0.43	0.484	0.497	0.566	0.35	0.381	0.527	0.396	0.417	0.675	0.57	0.585	0.02	0.641	0.468	0.511	0.164	0.513	0.621	0.38	0.513	0.191	0.478	0.448	0.573	0.494	0.447	0.508	0.494	0.3	0.495	0.447	0.222	0.371	0.164
OG0008406	0.583	0.579	0.355	0.493	0.617	0.601	0.596	0.543	0.56	0.362	0.269	0.673	0.65	0.647	0.41	0.523	0.634	0.64	0.491	0.499	0.546	0.478	0.382	0.683	0.67	0.571	0.019	0.496	0.665	0.545	0.157	0.386	0.641	0.54	0.635	0.321	0.662	0.526	0.655	0.431	0.56	0.647	0.683	0.396	0.554	0.507	0.315	0.468	0.157
OG0008523	0.434	0.376	0.433	0.845	0.461	0.355	0.361	0.36	0.303	0.341	0.187	0.397	0.431	0.664	0.395	0.415	0.374	0.528	0.27	0.323	0.442	0.349	0.454	0.674	0.456	0.416	0.056	0.826	0.345	0.382	0.23	0.42	0.6	0.287	0.387	0.183	0.374	0.376	0.441	0.376	0.365	0.37	0.351	0.239	0.384	0.396	0.217	0.322	0.23
OG0008719	0.448	0.373	0.43	0.771	0.434	0.345	0.348	0.353	0.305	0.341	0.198	0.384	0.419	0.609	0.409	0.415	0.376	0.468	0.283	0.303	0.429	0.347	0.476	0.622	0.441	0.404	0.075	0.775	0.344	0.43	0.294	0.416	0.54	0.284	0.37	0.194	0.36	0.38	0.422	0.457	0.363	0.361	0.341	0.24	0.385	0.397	0.235	0.315	0.294
OG0008870	0.498	0.465	0.614	0.654	0.511	0.421	0.405	0.479	0.441	0.472	0.217	0.437	0.443	0.53	0.543	0.573	0.435	0.422	0.36	0.374	0.509	0.362	0.51	0.599	0.49	0.539	0.023	0.519	0.447	0.578	0.191	0.664	0.552	0.358	0.488	0.211	0.435	0.538	0.487	0.576	0.444	0.474	0.418	0.333	0.55	0.509	0.248	0.384	0.191
OG0008984	0.518	0.474	0.595	0.677	0.492	0.417	0.41	0.461	0.405	0.468	0.233	0.452	0.513	0.581	0.592	0.566	0.48	0.473	0.375	0.366	0.529	0.382	0.534	0.601	0.5	0.548	0.037	0.565	0.467	0.565	0.293	0.647	0.549	0.369	0.474	0.226	0.435	0.538	0.524	0.614	0.443	0.482	0.418	0.315	0.57	0.503	0.278	0.348	0.293
OG0009131	0.319	0.233	0.226	0.224	0.214	0.217	0.237	0.206	0.261	0.168	0.371	0.257	0.228	0.302	0.225	0.346	0.201	0.305	0.263	0.259	0.232	0.305	0.281	0.277	0.238	0.233	0.222	0.23	0.254	0.303	0.061	0.183	0.253	0.245	0.289	0.558	0.3	0.289	0.253	0.241	0.345	0.263	0.239	0.167	0.309	0.266	0.827	0.19	0.061
OG0010134	0.329	0.253	0.451	0.312	0.225	0.203	0.201	0.231	0.228	0.302	0.343	0.238	0.212	0.262	0.398	0.4	0.172	0.289	0.215	0.204	0.314	0.284	0.396	0.313	0.221	0.282	0.125	0.253	0.228	0.334	0.001	0.327	0.263	0.2	0.247	0.328	0.262	0.424	0.264	0.315	0.326	0.235	0.21	0.205	0.313	0.396	0.325	0.196	0.001
OG0010311	0.073	0.038	0.129	0.101	0.032	0.018	0.039	0.021	0.105	0.174	0.129	0.034	0.074	0.118	0.188	0.213	0.169	0.031	0.182	0.099	0.143	0.11	0.29	0.065	0.096	0.043	0.2	0.186	0.101	0.105	0.286	0.104	0.056	0.068	0.089	0.121	0.097	0.172	0.059	0.144	0.144	0.05	0.058	0.135	0.141	0.157	0.143	0.087	0.286
OG0010462	0.618	0.568	0.507	0.537	0.559	0.539	0.51	0.511	0.525	0.44	0.237	0.578	0.49	0.632	0.492	0.572	0.467	0.577	0.419	0.429	0.504	0.399	0.441	0.636	0.541	0.564	0.022	0.442	0.498	0.578	0.179	0.486	0.599	0.461	0.578	0.318	0.582	0.613	0.562	0.477	0.502	0.563	0.532	0.354	0.549	0.486	0.366	0.417	0.179
OG0010671	0.578	0.657	0.377	0.481	0.6	0.65	0.67	0.67	0.567	0.388	0.281	0.705	0.629	0.514	0.321	0.47	0.454	0.519	0.37	0.518	0.479	0.405	0.333	0.526	0.596	0.683	0.008	0.404	0.538	0.506	0.044	0.382	0.594	0.591	0.589	0.234	0.547	0.454	0.597	0.358	0.475	0.682	0.636	0.432	0.514	0.485	0.274	0.509	0.044
[truncated: 641 more columns]
