# Supplementary material for: Parallel and convergent genomic changes underlie independent subterranean colonization across beetles
Source: Nat Commun. 2023 Jun 29;14:3842. doi: 10.1038/s41467-023-39603-1 (PMC10310748; doi:10.1038/s41467-023-39603-1)
Supplement: Supplementary file 13 — Source Data [file 41467_2023_39603_MOESM13_ESM.zip › Source_Data_Figures_github/Source_data_4/Fig4a/Exp_ALL_scatterplot_table.txt]

	lineage	MDS.1	MDS.2	NMDS.1	NMDS.2	apclusters_q0	apclusters_q0_id	reduced_GO_term	reduced_GO_term_function	label_q0	size
OG0000072	Lepto1	-3.110284779	-3.311214519			59_0003310	59	GO:0007411	axon guidance	no_label	1
OG0000218	Lepto1	-2.485049664	-3.166656808			79_0001053	79	GO:0007411	axon guidance	no_label	1
OG0000534	Lepto1	-3.886526747	-3.028784138			59_0003310	59	GO:0007411	axon guidance	no_label	1
OG0003209	Lepto1	0.909263397	2.067433092			8_0000280	8	GO:0006468	protein phosphorylation	no_label	1
OG0010088	Lepto1	17.95282868	-3.19193249			1_0010088	1			unknown function	1
OG0011153	Lepto1	2.33449001	0.582798549			17_0001402	17	GO:0042059	negative regulation of epidermal growth factor receptor signaling pathway	no_label	1
OG0011463	Lepto1	0.495551907	1.63841369			27_0004213	27	GO:0006357	regulation of transcription by RNA polymerase II	no_label	1
OG0011662	Lepto1	5.278636854	-1.443574237			57_0003097	57	GO:0045746	negative regulation of Notch signaling pathway	no_label	1
OG0012347	Lepto1	1.628367382	-3.228286232			7_0000277	7	GO:0007423	sensory organ development	no_label	1
OG0012355	Lepto1	-4.085639633	-2.830104238			7_0000277	7	GO:0048814	regulation of dendrite morphogenesis	no_label	1
OG0012356	Lepto1	1.424333816	1.837620459			27_0004213	27	GO:0006357	regulation of transcription by RNA polymerase II	no_label	1
OG0013443	Lepto1	-5.173986065	0.370119594			2_0013443	2	GO:0030261	chromosome condensation	chromosome condensation	1
OG0000005	Lepto2	-1.217894605	-3.07557332			31_0004829	31	GO:0006904	vesicle docking involved in exocytosis	no_label	1
OG0000008	Lepto2	-1.436983476	-3.88136266			28_0004311	28	GO:0007411	axon guidance	no_label	1
OG0000017	Lepto2	-1.753811707	-0.220330029			29_0004361	29	GO:0007608	sensory perception of smell	no_label	1
OG0000023	Lepto2	-0.755202954	-0.787799755			46_0010024	46	GO:0006355	regulation of transcription, DNA-templated	no_label	1
OG0000026	Lepto2	-1.596944641	1.373634298			50_0000186	50	GO:0007399	nervous system development	no_label	1
OG0000034	Lepto2	2.379525199	2.321300089			69_0008237	69	GO:0016063	rhodopsin biosynthetic process	no_label	1
OG0000037	Lepto2	-1.866079972	-3.454185093			28_0004311	28	GO:0006357	regulation of transcription by RNA polymerase II	no_label	1
OG0000039	Lepto2	-2.117425997	-3.659034771			59_0003310	59	GO:0007411	axon guidance	no_label	1
OG0000050	Lepto2	-2.464322125	2.065044804			47_0010902	47	GO:0035220	wing disc development	no_label	3
OG0000052	Lepto2	2.017323128	1.466571549			3_0000052	3	GO:0042594	response to starvation	response to starvation	1
OG0000074	Lepto2	-1.904859014	-0.174325094			4_0000074	4	GO:0045752	positive regulation of Toll signaling pathway	positive regulation of Toll signaling pathway	1
OG0000080	Lepto2	2.603445627	0.848445611			42_0008245	42	GO:0017085	response to insecticide	no_label	1
OG0000082	Lepto2	6.468056272	0.849011711			97_0011198	97	GO:0006508	proteolysis	no_label	1
OG0000099	Lepto2	-3.912821216	-3.567084209			74_0012187	74	GO:0007411	axon guidance	no_label	1
OG0000141	Lepto2	18.93380351	-4.054509729			5_0000141	5			unknown function	1
OG0000156	Lepto2	3.286963474	-1.713393963			39_0007345	39	GO:0007411	axon guidance	no_label	1
OG0000200	Lepto2	-1.407829972	-4.008524763			79_0001053	79	GO:0007411	axon guidance	no_label	1
OG0000223	Lepto2	-2.534261434	-3.800055991			59_0003310	59	GO:0007411	axon guidance	no_label	1
OG0000233	Lepto2	-1.882937309	-1.065381863			6_0000233	6	GO:0016081	synaptic vesicle docking	synaptic vesicle docking	1
OG0000265	Lepto2	-2.889498109	0.728754087			92_0008566	92	GO:0042381	hemolymph coagulation	no_label	1
OG0000271	Lepto2	-4.095179054	-0.163926575			54_0002099	54	GO:0010821	regulation of mitochondrion organization	no_label	1
OG0000272	Lepto2	2.423612902	-0.82096033			32_0005248	32	GO:0051260	protein homooligomerization	no_label	1
OG0000277	Lepto2	-3.938105596	-2.588175095			7_0000277	7	GO:0007411	axon guidance	axon guidance	1
OG0000280	Lepto2	0.909263397	2.067433092			8_0000280	8	GO:0006468	protein phosphorylation	protein phosphorylation	1
OG0000300	Lepto2	-3.730425011	-2.979613157			31_0004829	31	GO:0000122	negative regulation of transcription by RNA polymerase II	no_label	1
OG0000305	Lepto2	3.206124003	0.138186735			3_0000052	3	GO:0005975	carbohydrate metabolic process	no_label	1
OG0000343	Lepto2	-3.415373131	-3.324797504			9_0000447	9	GO:0007411	axon guidance	no_label	1
OG0000345	Lepto2	3.043399949	-2.9141927			16_0001381	16	GO:0007268	chemical synaptic transmission	no_label	1
OG0000357	Lepto2	9.110828094	-2.243742304			88_0003824	88	GO:0050877	nervous system process	no_label	1
OG0000386	Lepto2	-4.515148195	-1.504318636			74_0012187	74	GO:0045944	positive regulation of transcription by RNA polymerase II	no_label	1
OG0000435	Lepto2	-2.159349772	-2.796926843			7_0000277	7	GO:0046330	positive regulation of JNK cascade	no_label	1
OG0000447	Lepto2	-4.95276666	-2.122315629			9_0000447	9	GO:0007411	axon guidance	axon guidance	1
OG0000463	Lepto2	2.061570855	2.812177641			56_0002975	56	GO:0007343	egg activation	no_label	1
OG0000466	Lepto2	-3.01087936	-2.65105002			31_0004829	31	GO:0045944	positive regulation of transcription by RNA polymerase II	no_label	1
OG0000481	Lepto2	-3.776184883	-2.957736673			59_0003310	59	GO:0007411	axon guidance	no_label	1
OG0000507	Lepto2	0.3950435	-4.388140698			28_0004311	28	GO:0007411	axon guidance	no_label	1
OG0000514	Lepto2	-4.234912321	-0.094639422			76_0013644	76	GO:0048813	dendrite morphogenesis	no_label	1
OG0000625	Lepto2	9.71113784	-2.006689059			11_0002803	11	GO:0016192	vesicle-mediated transport	no_label	1
OG0000658	Lepto2	-3.137843773	-0.688510542			80_0001460	80	GO:0043066	negative regulation of apoptotic process	no_label	1
OG0000679	Lepto2	-3.785549515	2.173221944			25_0003938	25	GO:0008039	synaptic target recognition	no_label	1
OG0000707	Lepto2	-3.873530224	-3.183573929			59_0003310	59	GO:0007411	axon guidance	no_label	1
OG0000757	Lepto2	-2.614448114	-2.317195947			31_0004829	31	GO:0016199	axon midline choice point recognition	no_label	1
OG0000782	Lepto2	-1.186074353	-0.301666502			78_0001007	78	GO:0006355	regulation of transcription, DNA-templated	no_label	1
OG0000784	Lepto2	4.574533684	1.626150244			69_0008237	69	GO:0005975	carbohydrate metabolic process	no_label	1
OG0000849	Lepto2	-4.731563567	-1.880260967			74_0012187	74	GO:0048813	dendrite morphogenesis	no_label	1
OG0001038	Lepto2	0.387226712	-0.807748643			55_0002450	55	GO:0008039	synaptic target recognition	no_label	1
OG0001075	Lepto2	0.569783866	-0.959559648			12_0002745	12	GO:0000281	mitotic cytokinesis	no_label	1
OG0001154	Lepto2	-1.758868818	1.078941237			62_0006889	62	GO:0006355	regulation of transcription, DNA-templated	no_label	1
OG0001186	Lepto2	0.972166223	-1.310036473			83_0002849	83	GO:0007298	border follicle cell migration	no_label	1
OG0001266	Lepto2	-2.107874659	0.28984949			75_0013420	75	GO:0043066	negative regulation of apoptotic process	no_label	1
OG0001357	Lepto2	4.681421926	0.962956643			97_0011198	97	GO:0006508	proteolysis	no_label	1
OG0001376	Lepto2	-3.1454423	-3.013792271			79_0001053	79	GO:0007411	axon guidance	no_label	1
OG0001486	Lepto2	18.49044893	-3.691851874			10_0001486	10			unknown function	1
OG0001732	Lepto2	-5.489045954	-1.619658356			74_0012187	74	GO:0045944	positive regulation of transcription by RNA polymerase II	no_label	1
OG0001811	Lepto2	-5.178954051	-1.028849065			74_0012187	74	GO:0045944	positive regulation of transcription by RNA polymerase II	no_label	1
OG0001868	Lepto2	-4.638965724	-2.184412116			74_0012187	74	GO:0045944	positive regulation of transcription by RNA polymerase II	no_label	1
OG0002021	Lepto2	-1.06684115	-1.121568874			80_0001460	80	GO:0042593	glucose homeostasis	no_label	1
OG0002055	Lepto2	5.24894924	1.484050153			35_0006058	35	GO:0006520	cellular amino acid metabolic process	no_label	1
OG0002202	Lepto2	8.377151675	-2.411390417			67_0007376	67	GO:0040003	chitin-based cuticle development	no_label	1
OG0002368	Lepto2	-2.835414359	-3.274179453			9_0000447	9	GO:0007411	axon guidance	no_label	1
OG0002595	Lepto2	-5.078865207	-2.334028629			74_0012187	74	GO:0007411	axon guidance	no_label	1
OG0002685	Lepto2	-1.897438299	-1.503837873			6_0000233	6	GO:0007298	border follicle cell migration	no_label	1
OG0002803	Lepto2	10.20268215	-2.190148863			11_0002803	11	GO:0016192	vesicle-mediated transport	vesicle-mediated transport	1
OG0002821	Lepto2	6.170343656	-1.214446184			15_0001130	15	GO:0007268	chemical synaptic transmission	no_label	1
OG0002827	Lepto2	-4.943272773	-0.808364397			52_0001073	52	GO:0045944	positive regulation of transcription by RNA polymerase II	no_label	1
OG0002941	Lepto2	-2.056518452	1.477369334			24_0003463	24	GO:0010468	regulation of gene expression	no_label	1
OG0003044	Lepto2	2.872255019	0.56521504			8_0000280	8	GO:0030036	actin cytoskeleton organization	no_label	1
OG0003060	Lepto2	-4.097162353	1.184885503			76_0013644	76	GO:0006402	mRNA catabolic process	no_label	1
OG0003375	Lepto2	-2.957452391	1.398286759			53_0001192	53	GO:0035332	positive regulation of hippo signaling	no_label	1
OG0003434	Lepto2	-1.989053171	2.96867337			62_0006889	62	GO:0006357	regulation of transcription by RNA polymerase II	no_label	1
OG0004879	Lepto2	2.285566291	3.40514091			60_0003726	60	GO:0005975	carbohydrate metabolic process	no_label	1
OG0006884	Lepto2	7.290409147	-1.766939002			41_0008167	41	GO:0030154	cell differentiation	no_label	1
OG0007323	Lepto2	-1.942218776	-0.244798645			4_0000074	4	GO:0002225	positive regulation of antimicrobial peptide production	no_label	1
OG0007556	Lepto2	-2.647672207	-0.052102705			33_0005583	33	GO:0006338	chromatin remodeling	no_label	1
OG0007886	Lepto2	-5.22454297	-1.107234782			74_0012187	74	GO:0007411	axon guidance	no_label	1
OG0007894	Lepto2	-4.889201169	0.158287973			78_0001007	78	GO:0006468	protein phosphorylation	no_label	1
OG0007905	Lepto2	-2.621437603	0.903122027			78_0001007	78	GO:0006508	proteolysis	no_label	1
OG0009538	Lepto2	3.136861201	-1.278223078			38_0006685	38	GO:0008016	regulation of heart contraction	no_label	1
OG0013010	Lepto2	1.808584553	-1.361213907			22_0003024	22	GO:0001700	embryonic development via the syncytial blastoderm	no_label	1
OG0000004	Lepto3	-0.276883358	-3.928914763			28_0004311	28	GO:0007411	axon guidance	no_label	1
OG0000012	Lepto3	-2.291450848	-3.430084878			79_0001053	79	GO:0000122	negative regulation of transcription by RNA polymerase II	no_label	6
OG0000025	Lepto3	-0.074858617	-1.238319885			49_0013154	49	GO:0006357	regulation of transcription by RNA polymerase II	no_label	1
OG0000029	Lepto3	-0.905559036	-4.341998675			28_0004311	28	GO:0007411	axon guidance	no_label	1
OG0000043	Lepto3	-2.412761764	-3.595384368			79_0001053	79	GO:0007411	axon guidance	no_label	1
OG0000047	Lepto3	-3.392783094	0.649001164			48_0012484	48	GO:0007411	axon guidance	no_label	1
OG0000057	Lepto3	-1.753811707	-0.220330029			29_0004361	29	GO:0007608	sensory perception of smell	no_label	1
OG0000063	Lepto3	-3.34256448	1.108877519			50_0000186	50	GO:0007619	courtship behavior	no_label	1
OG0000068	Lepto3	-2.292849372	0.139466296			50_0000186	50	GO:0007186	G protein-coupled receptor signaling pathway	no_label	1
OG0000086	Lepto3	4.893281856	-2.271206139			42_0008245	42	GO:0044719	regulation of imaginal disc-derived wing size	no_label	3
OG0000098	Lepto3	-3.269514307	-3.28338608			59_0003310	59	GO:0007411	axon guidance	no_label	1
OG0000108	Lepto3	-3.310056974	-3.717358377			59_0003310	59	GO:0007411	axon guidance	no_label	2
OG0000109	Lepto3	-3.51888092	-3.061573129			31_0004829	31	GO:0006357	regulation of transcription by RNA polymerase II	no_label	1
OG0000125	Lepto3	0.028932422	-0.055972641			20_0001847	20	GO:0006357	regulation of transcription by RNA polymerase II	no_label	1
OG0000175	Lepto3	-2.831184612	-4.18054809			59_0003310	59	GO:0007411	axon guidance	no_label	2
OG0000176	Lepto3	-4.666086653	-2.017335421			13_0000065	13	GO:0008045	motor neuron axon guidance	no_label	1
OG0000187	Lepto3	2.769394777	0.478389192			24_0003463	24	GO:0007423	sensory organ development	no_label	1
OG0000195	Lepto3	-4.576568347	-3.184640829			74_0012187	74	GO:0007411	axon guidance	no_label	1
OG0000196	Lepto3	-2.597416559	-3.589348231			79_0001053	79	GO:0007411	axon guidance	no_label	1
OG0000229	Lepto3	3.355776445	-2.805618616			15_0001130	15	GO:0050911	detection of chemical stimulus involved in sensory perception of smell	no_label	1
OG0000232	Lepto3	-5.322038342	-1.960139702			74_0012187	74	GO:0008045	motor neuron axon guidance	no_label	1
OG0000347	Lepto3	-2.996700939	-3.014612086			59_0003310	59	GO:0045944	positive regulation of transcription by RNA polymerase II	no_label	1
OG0000359	Lepto3	-4.478932713	2.002522158			52_0001073	52	GO:0045944	positive regulation of transcription by RNA polymerase II	no_label	3
OG0000395	Lepto3	-0.390525638	-1.39768256			6_0000233	6	GO:0007268	chemical synaptic transmission	no_label	1
OG0000469	Lepto3	3.357168212	-2.087095438			73_0011934	73	GO:0030641	regulation of cellular pH	no_label	1
OG0000494	Lepto3	-4.349842338	-0.326440788			25_0003938	25	GO:0051491	positive regulation of filopodium assembly	no_label	1
OG0000554	Lepto3	4.375131093	-0.248074609			57_0003097	57	GO:0007186	G protein-coupled receptor signaling pathway	no_label	1
OG0000618	Lepto3	-3.256890374	-2.295780362			31_0004829	31	GO:0048813	dendrite morphogenesis	no_label	2
OG0000634	Lepto3	-4.058909337	-0.125544689			78_0001007	78	GO:0006357	regulation of transcription by RNA polymerase II	no_label	1
OG0000762	Lepto3	-4.413164747	-3.288032074			74_0012187	74	GO:0007411	axon guidance	no_label	1
OG0000786	Lepto3	0.065541893	-2.069883179			9_0000447	9	GO:0006874	cellular calcium ion homeostasis	no_label	1
OG0000820	Lepto3	-0.490085022	-1.791737759			9_0000447	9	GO:0007476	imaginal disc-derived wing morphogenesis	no_label	1
OG0000857	Lepto3	-0.985528128	1.79411761			24_0003463	24	GO:0007143	female meiotic nuclear division	no_label	1
OG0000915	Lepto3	8.486836647	-1.570842673			11_0002803	11	GO:0060285	cilium-dependent cell motility	no_label	1
OG0000973	Lepto3	17.93763508	-3.211726367			1_0010088	1			no_label	1
OG0000982	Lepto3	1.212029229	-0.76309395			90_0008199	90	GO:0060271	cilium assembly	no_label	1
OG0001035	Lepto3	-2.278480983	-2.593415695			98_0011273	98	GO:0048813	dendrite morphogenesis	no_label	1
OG0001157	Lepto3	-2.872283217	-0.097061375			49_0013154	49	GO:0006357	regulation of transcription by RNA polymerase II	no_label	1
OG0001306	Lepto3	-1.05750328	-1.132136124			33_0005583	33	GO:0043087	regulation of GTPase activity	no_label	1
OG0001449	Lepto3	-4.181680272	2.344959217			62_0006889	62	GO:0045944	positive regulation of transcription by RNA polymerase II	no_label	1
OG0001541	Lepto3	1.403934817	3.235767765			63_0007024	63	GO:0006886	intracellular protein transport	no_label	1
OG0001716	Lepto3	0.562982952	-0.291283636			100_0011632	100	GO:0046928	regulation of neurotransmitter secretion	no_label	1
OG0001767	Lepto3	4.718490789	-1.075121944			55_0002450	55	GO:0007186	G protein-coupled receptor signaling pathway	no_label	1
OG0001850	Lepto3	-1.951693569	-3.661039476			79_0001053	79	GO:0006357	regulation of transcription by RNA polymerase II	no_label	1
OG0002261	Lepto3	-0.74619815	-2.420260631			9_0000447	9	GO:0007411	axon guidance	no_label	1
OG0002641	Lepto3	19.13297471	-4.151132477			23_0003408	23			no_label	1
OG0002745	Lepto3	0.40342346	-0.825027625			12_0002745	12	GO:0000281	mitotic cytokinesis	mitotic cytokinesis	1
OG0003145	Lepto3	-4.430596161	-0.904152832			74_0012187	74	GO:0006357	regulation of transcription by RNA polymerase II	no_label	1
OG0004387	Lepto3	2.524234401	3.920490512			60_0003726	60	GO:0018345	protein palmitoylation	no_label	1
OG0005673	Lepto3	1.168482836	2.552388191			101_0013294	101	GO:0006355	regulation of transcription, DNA-templated	no_label	1
OG0006796	Lepto3	-1.558656453	1.867028817			76_0013644	76	GO:0007131	reciprocal meiotic recombination	no_label	1
OG0006891	Lepto3	0.124343453	2.883244701			66_0007352	66	GO:0007088	regulation of mitotic nuclear division	no_label	1
OG0006945	Lepto3	-1.275556749	3.582694976			56_0002975	56	GO:0000398	mRNA splicing, via spliceosome	no_label	1
OG0007645	Lepto3	-3.433044129	-0.767159705			52_0001073	52	GO:0006357	regulation of transcription by RNA polymerase II	no_label	1
OG0007694	Lepto3	-4.221029471	-0.421167555			52_0001073	52	GO:0045944	positive regulation of transcription by RNA polymerase II	no_label	1
OG0008368	Lepto3	-0.424002329	0.920455102			48_0012484	48	GO:0048749	compound eye development	no_label	1
OG0008376	Lepto3	-3.833992745	-2.580875436			31_0004829	31	GO:0007411	axon guidance	no_label	1
OG0008765	Lepto3	2.023888332	1.456176764			3_0000052	3	GO:0042594	response to starvation	no_label	1
OG0010085	Lepto3	8.638776861	-1.500426187			71_0010646	71	GO:0006886	intracellular protein transport	no_label	1
OG0010089	Lepto3	-4.986832375	-1.903381576			74_0012187	74	GO:0045944	positive regulation of transcription by RNA polymerase II	no_label	1
OG0011661	Lepto3	1.241252948	-0.781619445			15_0001130	15	GO:0008049	male courtship behavior	no_label	1
OG0012140	Lepto3	0.283281113	-1.458644773			7_0000277	7	GO:0030036	actin cytoskeleton organization	no_label	1
OG0013076	Lepto3	-2.964012862	-0.317189639			70_0008512	70	GO:0033674	positive regulation of kinase activity	no_label	1
OG0014194	Lepto3	7.729209443	0.542162093			97_0011198	97	GO:0006508	proteolysis	no_label	1
OG0014287	Lepto3	9.477996627	-1.946759383			91_0008485	91	GO:0055085	transmembrane transport	no_label	1
OG0014289	Lepto3	10.35114819	-2.548979112			88_0003824	88	GO:0050877	nervous system process	no_label	1
OG0000036	BIdes1	-1.772040749	-3.364668115			79_0001053	79	GO:0045944	positive regulation of transcription by RNA polymerase II	no_label	2
OG0000058	Bides1	-3.115141817	1.443115388			4_0000074	4	GO:0006508	proteolysis	no_label	4
OG0000059	BIdes1	-3.266195104	0.604164141			4_0000074	4	GO:0007015	actin filament organization	no_label	1
OG0000065	BIdes1	-4.976675055	-1.922034758			13_0000065	13	GO:0007411	axon guidance	axon guidance	3
OG0000079	BIdes1	6.107794217	-1.04842489			22_0003024	22	GO:0055070	copper ion homeostasis	no_label	1
OG0000107	BIdes1	0.230357618	-4.11637723			28_0004311	28	GO:0007411	axon guidance	no_label	1
OG0000115	BIdes1	-1.01422301	3.181705267			24_0003463	24	GO:0006412	translation	no_label	1
OG0000123	BIdes1	1.077583519	-1.737444012			73_0011934	73	GO:0007268	chemical synaptic transmission	no_label	1
OG0000130	BIdes1	7.89472812	-2.266716721			67_0007376	67	GO:0002168	instar larval development	no_label	2
OG0000136	BIdes1	9.873246351	-2.058606513			23_0003408	23	GO:0032501	multicellular organismal process	no_label	2
OG0000138	BIdes1	-3.914381532	0.129647775			50_0000186	50	GO:0007411	axon guidance	no_label	1
OG0000171	BIdes1	2.457278228	2.808989258			35_0006058	35	GO:0051726	regulation of cell cycle	no_label	1
OG0000210	BIdes1	-3.889106649	-2.53460256			31_0004829	31	GO:0006886	intracellular protein transport	no_label	1
OG0000245	BIdes1	-5.372101244	-2.024191045			74_0012187	74	GO:0007411	axon guidance	no_label	10
OG0000252	BIdes1	0.353904319	-4.312951366			28_0004311	28	GO:0007411	axon guidance	no_label	1
OG0000260	BIdes1	4.720188325	-2.209445438			73_0011934	73	GO:0006874	cellular calcium ion homeostasis	no_label	1
OG0000264	BIdes1	-3.390401208	-3.615391865			59_0003310	59	GO:0007411	axon guidance	no_label	1
OG0000276	BIdes1	-1.485466024	1.667002562			70_0008512	70	GO:0006919	activation of cysteine-type endopeptidase activity involved in apoptotic process	no_label	1
OG0000293	BIdes1	-2.664338471	2.008413031			21_0002136	21	GO:0006355	regulation of transcription, DNA-templated	no_label	2
OG0000298	BIdes1	0.471982926	-4.299025486			28_0004311	28	GO:0007411	axon guidance	no_label	5
OG0000307	BIdes1	-3.548791492	-0.674300836			50_0000186	50	GO:0007391	dorsal closure	no_label	2
OG0000315	BIdes1	-3.209058407	-2.795611226			59_0003310	59	GO:0006357	regulation of transcription by RNA polymerase II	no_label	1
OG0000317	BIdes1	-4.111068627	-0.944867498			25_0003938	25	GO:0045893	positive regulation of transcription, DNA-templated	no_label	1
OG0000319	BIdes1	-2.444795217	-3.80095188			79_0001053	79	GO:0007411	axon guidance	no_label	1
OG0000335	BIdes1	-2.671100506	-1.598796036			13_0000065	13	GO:0006357	regulation of transcription by RNA polymerase II	no_label	3
OG0000341	BIdes1	-2.718058784	-3.021302248			79_0001053	79	GO:0008045	motor neuron axon guidance	no_label	1
OG0000367	BIdes1	-3.442118145	-2.216497321			7_0000277	7	GO:0007411	axon guidance	no_label	1
OG0000375	BIdes1	-2.298524918	-2.471667877			31_0004829	31	GO:0048749	compound eye development	no_label	1
OG0000378	BIdes1	0.257474271	-2.897415892			80_0001460	80	GO:0043066	negative regulation of apoptotic process	no_label	2
OG0000379	BIdes1	-2.817098832	-3.435375298			31_0004829	31	GO:0007411	axon guidance	no_label	1
OG0000393	BIdes1	3.781065773	-0.800628064			58_0003206	58	GO:0090263	positive regulation of canonical Wnt signaling pathway	no_label	1
OG0000412	BIdes1	4.831225221	0.95788389			27_0004213	27	GO:0010468	regulation of gene expression	no_label	1
OG0000423	BIdes1	-3.506529276	-0.924536157			29_0004361	29	GO:0006355	regulation of transcription, DNA-templated	no_label	1
OG0000432	BIdes1	0.586715386	-0.167645468			99_0011386	99	GO:0007035	vacuolar acidification	no_label	1
OG0000446	BIdes1	-1.431952463	-0.542196879			100_0011632	100	GO:0007391	dorsal closure	no_label	1
OG0000453	BIdes1	5.26233194	0.510252048			71_0010646	71	GO:0007616	long-term memory	no_label	1
OG0000458	BIdes1	-2.853803074	-3.708939023			59_0003310	59	GO:0016199	axon midline choice point recognition	no_label	3
OG0000460	BIdes1	-2.705583836	0.334652791			76_0013644	76	GO:0006357	regulation of transcription by RNA polymerase II	no_label	1
OG0000482	BIdes1	7.03315649	-0.061045735			61_0005659	61	GO:0016310	phosphorylation	no_label	2
OG0000488	BIdes1	3.199833521	-4.268589304			28_0004311	28	GO:0007411	axon guidance	no_label	2
OG0000489	BIdes1	-4.499206064	-2.320341992			13_0000065	13	GO:0006357	regulation of transcription by RNA polymerase II	no_label	2
OG0000490	BIdes1	-2.993513984	-3.151689504			59_0003310	59	GO:0045944	positive regulation of transcription by RNA polymerase II	no_label	1
OG0000525	BIdes1	3.313804444	2.722016875			35_0006058	35	GO:0006139	nucleobase-containing compound metabolic process	no_label	1
OG0000536	BIdes1	-3.486696739	-2.839792282			31_0004829	31	GO:0006355	regulation of transcription, DNA-templated	no_label	1
OG0000576	BIdes1	-3.962788139	-0.741415533			2_0013443	2	GO:0000724	double-strand break repair via homologous recombination	no_label	1
OG0000586	BIdes1	7.638619564	-2.321729508			16_0001381	16	GO:0055085	transmembrane transport	no_label	1
OG0000587	BIdes1	-0.797173571	0.867848404			29_0004361	29	GO:0010506	regulation of autophagy	no_label	2
OG0000630	BIdes1	-1.280013979	1.986667809			69_0008237	69	GO:0009952	anterior/posterior pattern specification	no_label	2
OG0000631	BIdes1	-2.930496988	2.909462473			96_0010506	96	GO:0006366	transcription by RNA polymerase II	no_label	1
OG0000643	BIdes1	-0.714930959	2.4587185			21_0002136	21	GO:0006355	regulation of transcription, DNA-templated	no_label	1
OG0000664	BIdes1	-1.01205997	-4.117968386			28_0004311	28	GO:0007411	axon guidance	no_label	1
OG0000669	BIdes1	-5.076837463	-0.127949107			76_0013644	76	GO:0000398	mRNA splicing, via spliceosome	no_label	1
OG0000684	BIdes1	-2.732314268	-2.034732885			33_0005583	33	GO:0045944	positive regulation of transcription by RNA polymerase II	no_label	2
OG0000705	BIdes1	-2.629877573	-1.948208656			9_0000447	9	GO:0007298	border follicle cell migration	no_label	1
OG0000706	BIdes1	-2.599260257	0.293973579			78_0001007	78	GO:0045861	negative regulation of proteolysis	no_label	1
OG0000712	BIdes1	-0.877730857	1.32949443			33_0005583	33	GO:0006508	proteolysis	no_label	3
OG0000717	BIdes1	-1.522628133	2.744800926			84_0002895	84	GO:0010468	regulation of gene expression	no_label	1
OG0000718	BIdes1	5.942135892	-1.032261748			57_0003097	57	GO:0006869	lipid transport	no_label	2
OG0000719	BIdes1	-1.712983021	0.31514541			26_0004171	26	GO:0007420	brain development	no_label	1
OG0000726	BIdes1	1.41475979	-0.411182653			86_0003410	86	GO:0048749	compound eye development	no_label	1
OG0000733	BIdes1	8.441309351	-0.019996973			51_0001034	51	GO:0005975	carbohydrate metabolic process	no_label	1
OG0000739	BIdes1	-0.225932253	-2.566558293			9_0000447	9	GO:0007268	chemical synaptic transmission	no_label	2
OG0000747	BIdes1	-2.071752254	-3.27196683			31_0004829	31	GO:0008049	male courtship behavior	no_label	1
OG0000753	BIdes1	-3.553225496	-4.017917758			59_0003310	59	GO:0007411	axon guidance	no_label	3
OG0000766	BIdes1	0.585763077	1.58718698			27_0004213	27	GO:0006357	regulation of transcription by RNA polymerase II	no_label	1
OG0000778	BIdes1	-2.146606456	-0.63002312			6_0000233	6	GO:0007424	open tracheal system development	no_label	2
OG0000793	BIdes1	-3.139541748	-0.345937763			80_0001460	80	GO:0008406	gonad development	no_label	1
OG0000810	BIdes1	-2.065035803	0.924512896			80_0001460	80	GO:0043065	positive regulation of apoptotic process	no_label	2
OG0000815	BIdes1	-5.724734607	-1.291856344			74_0012187	74	GO:0045944	positive regulation of transcription by RNA polymerase II	no_label	3
OG0000826	BIdes1	17.61813016	-1.47931804			14_0000826	14			unknown function	2
OG0000843	BIdes1	-1.997118494	-1.592277347			4_0000074	4	GO:0048167	regulation of synaptic plasticity	no_label	1
OG0000844	BIdes1	-3.367568152	1.94922105			26_0004171	26	GO:0043065	positive regulation of apoptotic process	no_label	3
OG0000878	BIdes1	10.28094013	-2.484201358			88_0003824	88	GO:0097206	nephrocyte filtration	no_label	1
OG0000884	BIdes1	-2.576528378	-0.209634347			47_0010902	47	GO:0006357	regulation of transcription by RNA polymerase II	no_label	1
OG0000916	BIdes1	-3.020046448	0.479007003			54_0002099	54	GO:0043065	positive regulation of apoptotic process	no_label	1
OG0000944	BIdes1	3.129606681	0.675087129			17_0001402	17	GO:0010506	regulation of autophagy	no_label	1
OG0000959	BIdes1	-0.28301136	2.307028911			53_0001192	53	GO:0090090	negative regulation of canonical Wnt signaling pathway	no_label	1
OG0000960	BIdes1	3.30134186	3.443122321			69_0008237	69	GO:0006629	lipid metabolic process	no_label	1
OG0000963	BIdes1	-4.372183304	-2.678725632			59_0003310	59	GO:0048813	dendrite morphogenesis	no_label	2
OG0000977	BIdes1	-1.052571176	-0.524061723			86_0003410	86	GO:0007476	imaginal disc-derived wing morphogenesis	no_label	1
OG0000983	BIdes1	-3.155032712	-0.007315298			52_0001073	52	GO:0006357	regulation of transcription by RNA polymerase II	no_label	1
OG0000984	BIdes1	2.556967537	2.760493959			43_0008619	43	GO:0006099	tricarboxylic acid cycle	no_label	1
OG0001006	BIdes1	-4.866079879	-0.354578094			74_0012187	74	GO:0000122	negative regulation of transcription by RNA polymerase II	no_label	3
OG0001026	BIdes1	1.983166809	1.060239781			70_0008512	70	GO:0043066	negative regulation of apoptotic process	no_label	1
OG0001039	BIdes1	-2.779363357	-2.006741992			7_0000277	7	GO:0007015	actin filament organization	no_label	1
OG0001047	BIdes1	10.14460977	-2.361527978			85_0003258	85	GO:0033993	response to lipid	no_label	2
OG0001076	BIdes1	-2.517937567	-2.691443953			7_0000277	7	GO:0048813	dendrite morphogenesis	no_label	1
OG0001080	BIdes1	-4.330202518	-2.290178452			13_0000065	13	GO:0008045	motor neuron axon guidance	no_label	3
OG0001081	BIdes1	-3.559761038	-1.599206723			9_0000447	9	GO:0006355	regulation of transcription, DNA-templated	no_label	1
OG0001124	BIdes1	-3.645129816	0.953215898			78_0001007	78	GO:0006886	intracellular protein transport	no_label	1
OG0001130	BIdes1	3.816227081	-1.699048188			15_0001130	15	GO:0050911	detection of chemical stimulus involved in sensory perception of smell	detection of chemical stimulus involved in sensory perception of smell	2
OG0001136	BIdes1	-4.714161567	-1.757807277			74_0012187	74	GO:0045944	positive regulation of transcription by RNA polymerase II	no_label	4
OG0001143	BIdes1	2.967265036	-0.682531729			58_0003206	58	GO:0006886	intracellular protein transport	no_label	1
OG0001167	BIdes1	-2.998750846	-0.526199436			98_0011273	98	GO:0043066	negative regulation of apoptotic process	no_label	1
OG0001173	BIdes1	-1.894598679	-0.571071892			76_0013644	76	GO:0007476	imaginal disc-derived wing morphogenesis	no_label	2
OG0001181	BIdes1	2.155147287	1.863661769			27_0004213	27	GO:0006355	regulation of transcription, DNA-templated	no_label	1
OG0001189	BIdes1	-0.310775465	-0.114704845			58_0003206	58	GO:0006906	vesicle fusion	no_label	3
OG0001190	BIdes1	-4.55659456	-0.284093723			74_0012187	74	GO:0000122	negative regulation of transcription by RNA polymerase II	no_label	1
OG0001195	BIdes1	0.828624891	0.375640423			98_0011273	98	GO:0007315	pole plasm assembly	no_label	2
OG0001207	BIdes1	3.366661693	-0.94075362			38_0006685	38	GO:0007165	signal transduction	no_label	1
OG0001209	BIdes1	1.308543612	3.208015622			84_0002895	84	GO:0009987	cellular process	no_label	2
OG0001234	BIdes1	-4.05468694	-1.1964405			78_0001007	78	GO:0006357	regulation of transcription by RNA polymerase II	no_label	3
OG0001244	BIdes1	-4.755332904	-0.608938716			100_0011632	100	GO:0030833	regulation of actin filament polymerization	no_label	1
OG0001250	BIdes1	-1.790265365	-3.382500284			31_0004829	31	GO:0048813	dendrite morphogenesis	no_label	1
OG0001269	BIdes1	15.91028003	-0.204787528			72_0010957	72			no_label	2
OG0001282	BIdes1	8.587762467	-2.742761714			41_0008167	41	GO:0008340	determination of adult lifespan	no_label	1
OG0001288	BIdes1	-3.495840877	0.449571066			76_0013644	76	GO:0000724	double-strand break repair via homologous recombination	no_label	4
OG0001294	BIdes1	-2.875293933	-3.339186972			31_0004829	31	GO:0045944	positive regulation of transcription by RNA polymerase II	no_label	3
OG0001295	BIdes1	2.260455788	-2.16245238			20_0001847	20	GO:0055085	transmembrane transport	no_label	1
OG0001296	BIdes1	-1.152512148	0.40965365			83_0002849	83	GO:0046579	positive regulation of Ras protein signal transduction	no_label	1
OG0001300	BIdes1	0.307356911	2.684801933			26_0004171	26	GO:0006367	transcription initiation from RNA polymerase II promoter	no_label	1
OG0001302	BIdes1	-2.823712953	-0.77883545			52_0001073	52	GO:0006357	regulation of transcription by RNA polymerase II	no_label	1
OG0001318	BIdes1	-4.719567722	-0.712615611			100_0011632	100	GO:0097711	ciliary basal body-plasma membrane docking	no_label	1
OG0001325	BIdes1	1.467892238	4.253756483			84_0002895	84	GO:0005975	carbohydrate metabolic process	no_label	1
OG0001344	BIdes1	-3.127046381	-3.264003808			31_0004829	31	GO:0006355	regulation of transcription, DNA-templated	no_label	1
OG0001358	BIdes1	-4.95875495	-2.333204007			74_0012187	74	GO:0007411	axon guidance	no_label	1
OG0001367	BIdes1	-3.588702429	-3.45766467			9_0000447	9	GO:0007411	axon guidance	no_label	1
OG0001381	BIdes1	3.374647256	-2.037506425			16_0001381	16	GO:0040018	positive regulation of multicellular organism growth	positive regulation of multicellular organism growth	1
OG0001388	BIdes1	15.59720025	0.408923825			30_0004770	30			no_label	1
OG0001402	BIdes1	1.555930747	2.108458455			17_0001402	17	GO:0007165	signal transduction	signal transduction	1
OG0001403	BIdes1	-3.2874087	-0.116754743			47_0010902	47	GO:0006357	regulation of transcription by RNA polymerase II	no_label	1
OG0001406	BIdes1	7.012125848	-1.723102372			73_0011934	73	GO:0055085	transmembrane transport	no_label	1
OG0001411	BIdes1	-0.817580105	1.790334631			87_0003684	87	GO:0006886	intracellular protein transport	no_label	1
OG0001419	BIdes1	8.934965102	-1.038379934			22_0003024	22	GO:0055085	transmembrane transport	no_label	1
OG0001424	BIdes1	5.779812734	-1.82012695			38_0006685	38	GO:0046579	positive regulation of Ras protein signal transduction	no_label	1
OG0001436	BIdes1	0.2228022	-1.185888063			100_0011632	100	GO:0035167	larval lymph gland hemopoiesis	no_label	1
OG0001444	BIdes1	-4.406303011	-1.039261487			100_0011632	100	GO:0007476	imaginal disc-derived wing morphogenesis	no_label	2
OG0001455	BIdes1	-1.26488409	-1.390084276			98_0011273	98	GO:0050767	regulation of neurogenesis	no_label	1
OG0001461	BIdes1	-0.390487095	-3.208836093			7_0000277	7	GO:0048167	regulation of synaptic plasticity	no_label	1
OG0001474	BIdes1	-2.876210554	-1.897442386			31_0004829	31	GO:0007411	axon guidance	no_label	1
OG0001477	BIdes1	-2.413062978	0.295545963			6_0000233	6	GO:0006357	regulation of transcription by RNA polymerase II	no_label	4
OG0001485	BIdes1	-4.017551276	1.014117128			52_0001073	52	GO:0000245	spliceosomal complex assembly	no_label	1
OG0001496	BIdes1	1.939020942	0.890879201			64_0007092	64	GO:0000226	microtubule cytoskeleton organization	no_label	1
OG0001505	BIdes1	-3.351434612	0.046535074			7_0000277	7	GO:0048167	regulation of synaptic plasticity	no_label	1
OG0001507	BIdes1	-1.949588728	-3.391928887			31_0004829	31	GO:0048813	dendrite morphogenesis	no_label	1
OG0001508	BIdes1	-3.32943906	-1.598931915			33_0005583	33	GO:0043408	regulation of MAPK cascade	no_label	2
OG0001518	BIdes1	-3.779283806	-0.881836003			13_0000065	13	GO:0006357	regulation of transcription by RNA polymerase II	no_label	1
OG0001532	BIdes1	18.69241451	-3.92260876			18_0001532	18			unknown function	2
OG0001536	BIdes1	4.460296486	-0.664391954			38_0006685	38	GO:0007165	signal transduction	no_label	1
OG0001558	BIdes1	-0.485256071	3.632266759			96_0010506	96	GO:0006352	DNA-templated transcription, initiation	no_label	1
OG0001562	BIdes1	9.991424551	-2.077237637			23_0003408	23	GO:0032501	multicellular organismal process	no_label	1
OG0001579	BIdes1	1.35884821	4.614664405			63_0007024	63	GO:0006366	transcription by RNA polymerase II	no_label	1
OG0001583	BIdes1	2.171132179	2.183773686			66_0007352	66	GO:0006886	intracellular protein transport	no_label	1
OG0001594	BIdes1	2.917746213	4.086009783			19_0001657	19	GO:0016567	protein ubiquitination	no_label	1
OG0001595	BIdes1	3.752470613	-0.582014981			15_0001130	15	GO:0007165	signal transduction	no_label	1
OG0001597	BIdes1	2.313081174	-0.282609826			44_0008828	44	GO:0032880	regulation of protein localization	no_label	1
OG0001614	BIdes1	-3.160609823	0.532029013			25_0003938	25	GO:0006468	protein phosphorylation	no_label	2
OG0001621	BIdes1	-4.694941272	-0.932719537			25_0003938	25	GO:0046329	negative regulation of JNK cascade	no_label	2
OG0001628	BIdes1	-1.566398351	-1.126956965			98_0011273	98	GO:0045451	pole plasm oskar mRNA localization	no_label	1
OG0001640	BIdes1	-3.502907177	0.018295254			78_0001007	78	GO:0006357	regulation of transcription by RNA polymerase II	no_label	3
OG0001652	BIdes1	-1.68851751	1.004441763			92_0008566	92	GO:0030162	regulation of proteolysis	no_label	1
OG0001657	BIdes1	1.678457977	4.01920156			19_0001657	19	GO:0006508	proteolysis	proteolysis	1
OG0001662	BIdes1	-2.804940208	-3.502103838			59_0003310	59	GO:0006357	regulation of transcription by RNA polymerase II	no_label	1
OG0001668	BIdes1	16.18264769	0.100913528			30_0004770	30			no_label	2
OG0001669	BIdes1	-1.677262564	1.297377289			13_0000065	13	GO:0006886	intracellular protein transport	no_label	1
OG0001689	BIdes1	1.568973806	-0.712997782			12_0002745	12	GO:0000281	mitotic cytokinesis	no_label	1
OG0001704	BIdes1	-3.780580118	0.406976401			33_0005583	33	GO:0006886	intracellular protein transport	no_label	1
OG0001710	BIdes1	2.154641181	4.79402752			63_0007024	63	GO:0000398	mRNA splicing, via spliceosome	no_label	1
OG0001712	BIdes1	-2.84488557	-1.442877599			80_0001460	80	GO:0006468	protein phosphorylation	no_label	1
OG0001721	BIdes1	-3.445642543	0.716236972			52_0001073	52	GO:0006357	regulation of transcription by RNA polymerase II	no_label	3
OG0001761	BIdes1	-0.532097382	-0.373627061			24_0003463	24	GO:0030707	ovarian follicle cell development	no_label	2
OG0001770	BIdes1	-2.212530405	1.869459456			47_0010902	47	GO:0006357	regulation of transcription by RNA polymerase II	no_label	1
OG0001779	BIdes1	4.264719732	0.429692551			17_0001402	17	GO:0006880	intracellular sequestering of iron ion	no_label	1
OG0001785	BIdes1	-4.860110184	-1.496389766			31_0004829	31	GO:0006357	regulation of transcription by RNA polymerase II	no_label	1
OG0001790	BIdes1	-4.321530326	-0.763961422			100_0011632	100	GO:0007476	imaginal disc-derived wing morphogenesis	no_label	1
OG0001799	BIdes1	1.429254331	4.486648201			37_0006233	37	GO:0006412	translation	no_label	2
OG0001807	BIdes1	8.349477905	-2.360981493			67_0007376	67	GO:0040003	chitin-based cuticle development	no_label	2
OG0001833	BIdes1	5.505141936	0.453363561			61_0005659	61	GO:0016310	phosphorylation	no_label	1
OG0001837	BIdes1	-5.379519624	-1.868829049			74_0012187	74	GO:0007411	axon guidance	no_label	1
OG0001843	BIdes1	-0.452758871	1.819459303			8_0000280	8	GO:0016567	protein ubiquitination	no_label	1
OG0001847	BIdes1	4.683046902	-0.949631217			20_0001847	20	GO:0035220	wing disc development	wing disc development	1
OG0001848	BIdes1	3.154206323	2.563077901			69_0008237	69	GO:0006468	protein phosphorylation	no_label	1
OG0001863	BIdes1	-4.693167701	0.059038585			25_0003938	25	GO:0045944	positive regulation of transcription by RNA polymerase II	no_label	3
OG0001877	BIdes1	-1.06372414	-1.369672388			98_0011273	98	GO:0060271	cilium assembly	no_label	3
OG0001884	BIdes1	10.58496346	-2.642093848			41_0008167	41			no_label	1
OG0001886	BIdes1	-3.585773521	0.737657643			76_0013644	76	GO:0006355	regulation of transcription, DNA-templated	no_label	1
OG0001891	BIdes1	-4.412429602	-2.687403011			74_0012187	74	GO:0045944	positive regulation of transcription by RNA polymerase II	no_label	1
OG0001902	BIdes1	-3.699957776	-3.105189981			31_0004829	31	GO:0006357	regulation of transcription by RNA polymerase II	no_label	1
OG0001904	BIdes1	4.785174867	1.500151852			35_0006058	35	GO:0009987	cellular process	no_label	1
OG0001915	BIdes1	-2.945827926	2.049269429			75_0013420	75	GO:0006355	regulation of transcription, DNA-templated	no_label	1
OG0001929	BIdes1	-3.032335247	0.656878187			87_0003684	87	GO:0006886	intracellular protein transport	no_label	2
OG0001931	BIdes1	-3.040578531	0.947265305			54_0002099	54	GO:0051260	protein homooligomerization	no_label	2
OG0001935	BIdes1	2.254460165	2.398972115			68_0008070	68	GO:0018094	protein polyglycylation	no_label	1
OG0001943	BIdes1	-4.572951885	1.728301522			52_0001073	52	GO:0045944	positive regulation of transcription by RNA polymerase II	no_label	1
OG0001947	BIdes1	-2.838867193	2.198187583			53_0001192	53	GO:0007088	regulation of mitotic nuclear division	no_label	2
OG0001953	BIdes1	-3.480310286	1.152030033			54_0002099	54	GO:0051960	regulation of nervous system development	no_label	3
OG0002006	BIdes1	-4.969260838	1.549860922			52_0001073	52	GO:0007411	axon guidance	no_label	1
OG0002020	BIdes1	0.6340515	3.575983896			35_0006058	35	GO:0040034	regulation of development, heterochronic	no_label	1
OG0002034	BIdes1	1.78338457	1.733286772			26_0004171	26	GO:0006520	cellular amino acid metabolic process	no_label	1
OG0002060	BIdes1	-2.916443282	-1.956932972			33_0005583	33	GO:0045944	positive regulation of transcription by RNA polymerase II	no_label	2
OG0002062	BIdes1	-1.614896438	2.737876575			21_0002136	21	GO:0006357	regulation of transcription by RNA polymerase II	no_label	1
OG0002070	BIdes1	-0.458599385	-1.176751738			7_0000277	7	GO:0042981	regulation of apoptotic process	no_label	1
OG0002078	BIdes1	-1.905016306	0.461846041			33_0005583	33	GO:0006355	regulation of transcription, DNA-templated	no_label	3
OG0002100	BIdes1	3.342575059	1.223024294			64_0007092	64	GO:0006334	nucleosome assembly	no_label	1
OG0002124	BIdes1	1.330578381	2.328644501			26_0004171	26	GO:0001666	response to hypoxia	no_label	1
OG0002135	BIdes1	-2.762754706	-1.88173646			7_0000277	7	GO:0007169	transmembrane receptor protein tyrosine kinase signaling pathway	no_label	1
OG0002136	BIdes1	-3.514352787	3.244376739			21_0002136	21	GO:0006357	regulation of transcription by RNA polymerase II	regulation of transcription by RNA polymerase II	1
OG0002143	BIdes1	-2.428812883	-1.471819544			9_0000447	9	GO:0007298	border follicle cell migration	no_label	2
OG0002144	BIdes1	-1.266748285	-3.831978391			79_0001053	79	GO:0045944	positive regulation of transcription by RNA polymerase II	no_label	1
OG0002159	BIdes1	-4.975020929	0.228556765			52_0001073	52	GO:0045944	positive regulation of transcription by RNA polymerase II	no_label	1
OG0002167	BIdes1	0.34338607	2.425706048			43_0008619	43	GO:0007423	sensory organ development	no_label	2
OG0002168	BIdes1	1.462212545	3.195679799			26_0004171	26	GO:0042136	neurotransmitter biosynthetic process	no_label	1
OG0002188	BIdes1	-2.579146685	0.394662737			80_0001460	80	GO:0043066	negative regulation of apoptotic process	no_label	1
OG0002220	BIdes1	-4.198986275	-1.615171515			33_0005583	33	GO:0006357	regulation of transcription by RNA polymerase II	no_label	1
OG0002232	BIdes1	7.644397842	-1.764930108			55_0002450	55	GO:0002028	regulation of sodium ion transport	no_label	1
OG0002242	BIdes1	-3.259662473	-0.962829081			78_0001007	78	GO:0006357	regulation of transcription by RNA polymerase II	no_label	1
OG0002251	BIdes1	-2.984374476	-2.173435081			13_0000065	13	GO:0000398	mRNA splicing, via spliceosome	no_label	1
OG0002252	BIdes1	-0.793387193	-0.758738768			98_0011273	98	GO:0007015	actin filament organization	no_label	2
OG0002258	BIdes1	-4.59300274	-1.879836975			74_0012187	74	GO:0006357	regulation of transcription by RNA polymerase II	no_label	1
OG0002265	BIdes1	1.986125594	-0.684768453			83_0002849	83	GO:0030036	actin cytoskeleton organization	no_label	1
OG0002281	BIdes1	-3.464487943	-2.860787512			31_0004829	31	GO:0006357	regulation of transcription by RNA polymerase II	no_label	2
OG0002287	BIdes1	-4.418717817	-0.996882634			100_0011632	100	GO:0090090	negative regulation of canonical Wnt signaling pathway	no_label	1
OG0002319	BIdes1	-3.983279004	-1.481311631			100_0011632	100	GO:0048675	axon extension	no_label	1
OG0002324	BIdes1	-3.766875799	1.198145768			76_0013644	76	GO:0006364	rRNA processing	no_label	1
OG0002326	BIdes1	1.895106396	2.459604249			26_0004171	26	GO:0051260	protein homooligomerization	no_label	1
OG0002336	BIdes1	-3.922070075	0.881465776			47_0010902	47	GO:0006357	regulation of transcription by RNA polymerase II	no_label	1
OG0002340	BIdes1	-4.853212753	1.467520135			52_0001073	52	GO:0006357	regulation of transcription by RNA polymerase II	no_label	2
OG0002358	BIdes1	9.873246351	-2.058606513			23_0003408	23	GO:0032501	multicellular organismal process	no_label	1
OG0002370	BIdes1	-2.05498943	-1.299614273			9_0000447	9	GO:0045494	photoreceptor cell maintenance	no_label	1
OG0002377	BIdes1	-3.711648736	-1.684326896			13_0000065	13	GO:0006357	regulation of transcription by RNA polymerase II	no_label	1
OG0002383	BIdes1	-3.662447547	1.964061554			52_0001073	52	GO:0006357	regulation of transcription by RNA polymerase II	no_label	1
OG0002411	BIdes1	-0.648758353	3.215338495			87_0003684	87	GO:0006886	intracellular protein transport	no_label	2
OG0002415	BIdes1	-5.253983098	0.504021784			52_0001073	52	GO:0007411	axon guidance	no_label	1
OG0002434	BIdes1	-3.024676099	-2.816503167			31_0004829	31	GO:0007411	axon guidance	no_label	1
OG0002463	BIdes1	-3.907195536	-1.806605876			100_0011632	100	GO:0007411	axon guidance	no_label	2
OG0002484	BIdes1	-3.72462986	-2.172616308			13_0000065	13	GO:0006357	regulation of transcription by RNA polymerase II	no_label	1
OG0002490	BIdes1	16.21449142	-0.583707902			72_0010957	72			no_label	1
OG0002496	BIdes1	-4.094480761	1.275927922			2_0013443	2	GO:0016573	histone acetylation	no_label	2
OG0002498	BIdes1	-3.855687108	-3.433040853			59_0003310	59	GO:0007411	axon guidance	no_label	1
OG0002499	BIdes1	4.336520153	-1.723572897			73_0011934	73	GO:0008016	regulation of heart contraction	no_label	1
OG0002502	BIdes1	-2.770134058	-3.112782711			31_0004829	31	GO:0007411	axon guidance	no_label	2
OG0002503	BIdes1	0.777181175	2.702590867			43_0008619	43	GO:0015986	proton motive force-driven ATP synthesis	no_label	1
OG0002506	BIdes1	-0.146328415	-1.155636447			6_0000233	6	GO:0007298	border follicle cell migration	no_label	1
OG0002525	BIdes1	1.841138713	0.719320777			64_0007092	64	GO:0006886	intracellular protein transport	no_label	1
OG0002560	BIdes1	-2.930651679	1.593297519			87_0003684	87	GO:0006355	regulation of transcription, DNA-templated	no_label	1
OG0002571	BIdes1	10.33074394	-2.55865718			88_0003824	88	GO:0050877	nervous system process	no_label	1
OG0002604	BIdes1	1.887123554	2.985155594			43_0008619	43	GO:0006120	mitochondrial electron transport, NADH to ubiquinone	no_label	1
OG0002610	BIdes1	0.496456656	-4.335117667			28_0004311	28	GO:0007411	axon guidance	no_label	2
OG0002614	BIdes1	-1.660316187	-0.690813126			50_0000186	50	GO:0006886	intracellular protein transport	no_label	1
OG0002626	BIdes1	-2.710296029	-0.380060564			100_0011632	100	GO:0006919	activation of cysteine-type endopeptidase activity involved in apoptotic process	no_label	1
OG0002650	BIdes1	-1.771448689	1.261279079			87_0003684	87	GO:0000462	maturation of SSU-rRNA from tricistronic rRNA transcript (SSU-rRNA, 5.8S rRNA, LSU-rRNA)	no_label	3
OG0002672	BIdes1	-2.165795836	0.469878479			50_0000186	50	GO:0051260	protein homooligomerization	no_label	1
OG0002673	BIdes1	-0.907545419	3.351905649			37_0006233	37	GO:0000462	maturation of SSU-rRNA from tricistronic rRNA transcript (SSU-rRNA, 5.8S rRNA, LSU-rRNA)	no_label	3
OG0002678	BIdes1	-2.132818181	1.510615361			69_0008237	69	GO:0030154	cell differentiation	no_label	2
OG0002733	BIdes1	-0.012912702	3.170953632			37_0006233	37	GO:0006412	translation	no_label	1
OG0002742	BIdes1	5.245403417	-0.945793357			101_0013294	101	GO:0050790	regulation of catalytic activity	no_label	2
OG0002751	BIdes1	-5.323471386	0.064772818			74_0012187	74	GO:0006412	translation	no_label	1
OG0002762	BIdes1	-1.082505059	1.155826006			54_0002099	54	GO:0006464	cellular protein modification process	no_label	1
OG0002763	BIdes1	-3.937413278	0.739046547			52_0001073	52	GO:0045087	innate immune response	no_label	1
OG0002766	BIdes1	-3.264416559	-0.906023059			9_0000447	9	GO:0007411	axon guidance	no_label	2
OG0002775	BIdes1	-2.223734441	1.706031497			87_0003684	87	GO:0006886	intracellular protein transport	no_label	2
OG0002837	BIdes1	7.314218598	-0.873887021			20_0001847	20	GO:0055085	transmembrane transport	no_label	1
OG0002844	BIdes1	-5.719938765	-1.515844647			74_0012187	74	GO:0045944	positive regulation of transcription by RNA polymerase II	no_label	1
OG0002858	BIdes1	-1.875773343	1.961626623			76_0013644	76	GO:0007298	border follicle cell migration	no_label	2
OG0002883	BIdes1	-2.647230568	-1.138759916			33_0005583	33	GO:0030717	oocyte karyosome formation	no_label	1
OG0002888	BIdes1	-2.284619522	2.734825553			87_0003684	87	GO:0000184	nuclear-transcribed mRNA catabolic process, nonsense-mediated decay	no_label	1
OG0002920	BIdes1	-4.32645507	-2.671786121			74_0012187	74	GO:0045944	positive regulation of transcription by RNA polymerase II	no_label	1
OG0002922	BIdes1	-0.747819802	-0.858515068			64_0007092	64	GO:0007399	nervous system development	no_label	1
OG0002944	BIdes1	-2.523149782	2.974756856			82_0001964	82	GO:0006508	proteolysis	no_label	1
OG0002966	BIdes1	-3.474271157	-1.229025821			100_0011632	100	GO:0006468	protein phosphorylation	no_label	1
OG0002969	BIdes1	0.133853017	-1.651040092			94_0009687	94	GO:0008286	insulin receptor signaling pathway	no_label	1
OG0002978	BIdes1	-4.251388006	1.400225039			52_0001073	52	GO:0045944	positive regulation of transcription by RNA polymerase II	no_label	1
OG0002980	BIdes1	-0.236691673	0.419759446			64_0007092	64	GO:0008406	gonad development	no_label	1
OG0002990	BIdes1	-1.17817682	4.366631512			82_0001964	82	GO:0010468	regulation of gene expression	no_label	1
OG0002996	BIdes1	-1.246364716	2.570060079			66_0007352	66	GO:0006886	intracellular protein transport	no_label	1
OG0002997	BIdes1	-3.596965451	0.596252753			47_0010902	47	GO:0050770	regulation of axonogenesis	no_label	1
OG0003024	BIdes1	8.931014947	-1.435505459			22_0003024	22	GO:0055085	transmembrane transport	transmembrane transport	1
OG0003027	BIdes1	-1.101046236	1.603489064			53_0001192	53	GO:0016567	protein ubiquitination	no_label	2
OG0003054	BIdes1	-3.799196165	-1.065686457			25_0003938	25	GO:0006355	regulation of transcription, DNA-templated	no_label	1
OG0003074	BIdes1	1.507763735	2.161649774			43_0008619	43	GO:0015986	proton motive force-driven ATP synthesis	no_label	1
OG0003076	BIdes1	-3.912843497	-0.684535654			48_0012484	48	GO:0007411	axon guidance	no_label	3
OG0003101	BIdes1	-0.497095163	2.159768058			26_0004171	26	GO:0007424	open tracheal system development	no_label	1
OG0003144	BIdes1	-0.794591098	-0.087835351			29_0004361	29	GO:0006727	ommochrome biosynthetic process	no_label	1
OG0003150	BIdes1	3.057011046	-0.219929894			57_0003097	57	GO:0016192	vesicle-mediated transport	no_label	1
OG0003152	BIdes1	-1.124162966	3.265278552			87_0003684	87	GO:0006886	intracellular protein transport	no_label	1
OG0003156	BIdes1	-2.709656781	1.216971715			50_0000186	50	GO:0017148	negative regulation of translation	no_label	1
OG0003158	BIdes1	3.346872234	0.93306378			58_0003206	58	GO:0007005	mitochondrion organization	no_label	2
OG0003175	BIdes1	2.114112282	-0.081557198			64_0007092	64	GO:0055085	transmembrane transport	no_label	1
OG0003195	BIdes1	-2.084260702	1.602004033			96_0010506	96	GO:0006412	translation	no_label	1
OG0003211	BIdes1	3.041235117	3.168830231			26_0004171	26	GO:0009987	cellular process	no_label	1
OG0003212	BIdes1	-3.674780212	-2.217408989			13_0000065	13	GO:0045944	positive regulation of transcription by RNA polymerase II	no_label	2
OG0003219	BIdes1	-0.930778473	-2.574260336			7_0000277	7	GO:0050770	regulation of axonogenesis	no_label	1
OG0003247	BIdes1	-2.394825648	-2.966882132			79_0001053	79	GO:0045944	positive regulation of transcription by RNA polymerase II	no_label	2
OG0003248	BIdes1	0.192251949	1.94075609			84_0002895	84	GO:0016310	phosphorylation	no_label	2
OG0003277	BIdes1	-2.084448455	3.540495239			82_0001964	82	GO:0006357	regulation of transcription by RNA polymerase II	no_label	2
OG0003283	BIdes1	4.553041585	1.954575734			61_0005659	61	GO:0008033	tRNA processing	no_label	1
OG0003322	BIdes1	-0.419739538	2.551687501			87_0003684	87	GO:0006886	intracellular protein transport	no_label	1
OG0003343	BIdes1	-2.334401267	1.081710834			47_0010902	47	GO:0006357	regulation of transcription by RNA polymerase II	no_label	1
OG0003346	BIdes1	1.865423256	4.403618568			36_0006136	36	GO:0000462	maturation of SSU-rRNA from tricistronic rRNA transcript (SSU-rRNA, 5.8S rRNA, LSU-rRNA)	no_label	1
OG0003369	BIdes1	-5.189450964	-1.448444666			2_0013443	2	GO:0006357	regulation of transcription by RNA polymerase II	no_label	1
OG0003408	BIdes1	10.03016484	-2.192943386			23_0003408	23	GO:0032501	multicellular organismal process	multicellular organismal process	2
OG0003409	BIdes1	-2.682850799	-1.329593502			9_0000447	9	GO:0008038	neuron recognition	no_label	2
OG0003414	BIdes1	1.802572916	0.249498805			64_0007092	64	GO:0006879	cellular iron ion homeostasis	no_label	2
OG0003420	BIdes1	-4.631172219	-1.974997061			74_0012187	74	GO:0007411	axon guidance	no_label	3
OG0003429	BIdes1	1.94701822	2.996991917			43_0008619	43	GO:0006120	mitochondrial electron transport, NADH to ubiquinone	no_label	1
OG0003454	BIdes1	-3.433067248	2.694234268			56_0002975	56	GO:0006357	regulation of transcription by RNA polymerase II	no_label	2
OG0003463	BIdes1	-0.918822623	1.302124013			24_0003463	24	GO:0007298	border follicle cell migration	border follicle cell migration	2
OG0003465	BIdes1	-1.667935616	1.494947677			70_0008512	70	GO:0016567	protein ubiquitination	no_label	1
OG0003467	BIdes1	-1.233332229	4.509458219			63_0007024	63	GO:0010468	regulation of gene expression	no_label	1
OG0003496	BIdes1	-1.456706898	-0.704092917			93_0009307	93	GO:0030307	positive regulation of cell growth	no_label	1
OG0003501	BIdes1	-0.329430463	2.05269353			35_0006058	35	GO:0043066	negative regulation of apoptotic process	no_label	1
OG0003507	BIdes1	3.876223438	3.537178332			63_0007024	63	GO:0005975	carbohydrate metabolic process	no_label	1
OG0003508	BIdes1	-2.994396434	2.171382564			56_0002975	56	GO:0000398	mRNA splicing, via spliceosome	no_label	1
OG0003566	BIdes1	-2.344455408	0.327502284			76_0013644	76	GO:0006366	transcription by RNA polymerase II	no_label	1
OG0003605	BIdes1	-3.162400576	-2.352960443			13_0000065	13	GO:0007411	axon guidance	no_label	1
OG0003611	BIdes1	-4.825667459	1.420359103			25_0003938	25	GO:0006281	DNA repair	no_label	1
OG0003619	BIdes1	-2.822929733	-3.191348729			79_0001053	79	GO:0007411	axon guidance	no_label	2
OG0003625	BIdes1	2.646864354	4.351918409			19_0001657	19	GO:0006464	cellular protein modification process	no_label	2
OG0003629	BIdes1	4.44682794	-1.955564068			39_0007345	39	GO:0007399	nervous system development	no_label	3
OG0003642	BIdes1	15.34846823	-0.117059413			77_0000605	77			no_label	1
OG0003664	BIdes1	-1.589239762	0.145453543			93_0009307	93	GO:0045732	positive regulation of protein catabolic process	no_label	1
OG0003667	BIdes1	7.308739805	1.221919821			72_0010957	72	GO:0055093	response to hyperoxia	no_label	1
OG0003669	BIdes1	3.448900209	-0.620760812			42_0008245	42	GO:0035159	regulation of tube length, open tracheal system	no_label	3
OG0003692	BIdes1	1.099938226	2.785348806			43_0008619	43	GO:0006120	mitochondrial electron transport, NADH to ubiquinone	no_label	1
OG0003695	BIdes1	0.170684895	2.468912291			66_0007352	66	GO:0042594	response to starvation	no_label	1
OG0003721	BIdes1	-2.21020697	3.747254193			82_0001964	82	GO:0006355	regulation of transcription, DNA-templated	no_label	1
OG0003724	BIdes1	-0.203592838	3.29748656			63_0007024	63	GO:0007275	multicellular organism development	no_label	1
OG0003725	BIdes1	-2.730270688	-1.217003893			75_0013420	75	GO:0045880	positive regulation of smoothened signaling pathway	no_label	2
OG0003750	BIdes1	0.298960281	2.280867372			35_0006058	35	GO:0006727	ommochrome biosynthetic process	no_label	1
OG0003756	BIdes1	-2.66537813	1.661489126			87_0003684	87	GO:0006886	intracellular protein transport	no_label	1
OG0003761	BIdes1	-4.353822358	1.967649166			21_0002136	21	GO:0006355	regulation of transcription, DNA-templated	no_label	1
OG0003776	BIdes1	-2.856762409	0.329705042			50_0000186	50	GO:0043066	negative regulation of apoptotic process	no_label	1
OG0003798	BIdes1	-3.729711481	1.762575474			21_0002136	21	GO:0008033	tRNA processing	no_label	1
OG0003810	BIdes1	-5.327580594	0.337711797			25_0003938	25	GO:0016567	protein ubiquitination	no_label	1
OG0003820	BIdes1	-1.261500486	-0.033715135			24_0003463	24	GO:0007298	border follicle cell migration	no_label	1
OG0003839	BIdes1	-3.405078986	-2.287537054			79_0001053	79	GO:0006357	regulation of transcription by RNA polymerase II	no_label	1
OG0003889	BIdes1	-1.614056558	-2.03234205			29_0004361	29	GO:0031396	regulation of protein ubiquitination	no_label	1
OG0003890	BIdes1	-3.525490751	-1.435443795			13_0000065	13	GO:0000122	negative regulation of transcription by RNA polymerase II	no_label	1
OG0003911	BIdes1	-0.092482363	3.183949247			61_0005659	61	GO:0006397	mRNA processing	no_label	1
OG0003923	BIdes1	0.142223811	2.40881827			92_0008566	92	GO:0043248	proteasome assembly	no_label	1
OG0003938	BIdes1	-5.628643413	0.458351679			25_0003938	25	GO:0007411	axon guidance	axon guidance	1
OG0003944	BIdes1	-0.263542655	-0.346064353			6_0000233	6	GO:0035220	wing disc development	no_label	1
OG0003952	BIdes1	-1.99005556	-2.938744933			79_0001053	79	GO:0007411	axon guidance	no_label	1
OG0003959	BIdes1	2.529383728	4.555602959			63_0007024	63	GO:0008033	tRNA processing	no_label	1
OG0003974	BIdes1	-4.892267494	1.16513974			78_0001007	78	GO:0045893	positive regulation of transcription, DNA-templated	no_label	1
OG0003982	BIdes1	-1.761690208	2.480068779			62_0006889	62	GO:0006357	regulation of transcription by RNA polymerase II	no_label	1
OG0003988	BIdes1	1.671178357	2.815730091			37_0006233	37	GO:0006879	cellular iron ion homeostasis	no_label	1
OG0003999	BIdes1	1.762957493	4.676318032			36_0006136	36	GO:0006364	rRNA processing	no_label	1
OG0004014	BIdes1	-3.23128033	2.070809672			21_0002136	21	GO:0045879	negative regulation of smoothened signaling pathway	no_label	1
OG0004021	BIdes1	4.205154954	-1.942241649			55_0002450	55	GO:1903706	regulation of hemopoiesis	no_label	1
OG0004024	BIdes1	7.500405266	-1.562647728			88_0003824	88	GO:0007268	chemical synaptic transmission	no_label	1
OG0004026	BIdes1	-1.951911872	-3.519679658			31_0004829	31	GO:0006357	regulation of transcription by RNA polymerase II	no_label	1
OG0004044	BIdes1	-2.55786913	-1.045689392			48_0012484	48	GO:0016199	axon midline choice point recognition	no_label	1
OG0004066	BIdes1	-1.983815488	3.415001155			96_0010506	96	GO:0006281	DNA repair	no_label	1
OG0004085	BIdes1	7.540557804	-1.982798266			11_0002803	11	GO:0010883	regulation of lipid storage	no_label	1
OG0004092	BIdes1	15.90286345	-0.328935516			72_0010957	72			no_label	1
OG0004098	BIdes1	-5.560407379	0.487967641			25_0003938	25	GO:0006468	protein phosphorylation	no_label	1
OG0004115	BIdes1	-4.446913823	-3.137150521			59_0003310	59	GO:0007411	axon guidance	no_label	1
OG0004135	BIdes1	1.376533882	3.11030833			3_0000052	3	GO:0006749	glutathione metabolic process	no_label	1
OG0004145	BIdes1	19.13297471	-4.151132477			23_0003408	23			no_label	2
OG0004152	BIdes1	0.13263787	4.329685267			37_0006233	37	GO:0006334	nucleosome assembly	no_label	1
OG0004171	BIdes1	-0.467065821	2.330574278			26_0004171	26	GO:0051260	protein homooligomerization	protein homooligomerization	1
OG0004187	BIdes1	-0.474557006	2.561225157			43_0008619	43	GO:0006120	mitochondrial electron transport, NADH to ubiquinone	no_label	2
OG0004208	BIdes1	9.292823166	-1.823150849			23_0003408	23	GO:0050829	defense response to Gram-negative bacterium	no_label	1
OG0004213	BIdes1	1.424333816	1.837620459			27_0004213	27	GO:0006357	regulation of transcription by RNA polymerase II	regulation of transcription by RNA polymerase II	1
OG0004223	BIdes1	-1.550090566	-1.298913405			98_0011273	98	GO:0007411	axon guidance	no_label	1
OG0004240	BIdes1	3.484496892	1.030576129			77_0000605	77	GO:0055085	transmembrane transport	no_label	1
OG0004254	BIdes1	-0.134622386	3.278914256			69_0008237	69	GO:0035556	intracellular signal transduction	no_label	1
OG0004283	BIdes1	-5.327993178	0.930032153			76_0013644	76	GO:0006357	regulation of transcription by RNA polymerase II	no_label	1
OG0004311	BIdes1	-0.038323325	-4.140284232			28_0004311	28	GO:0007411	axon guidance	axon guidance	1
OG0004315	BIdes1	-1.754556798	-2.349360893			13_0000065	13	GO:0000122	negative regulation of transcription by RNA polymerase II	no_label	2
OG0004327	BIdes1	-2.492020244	-2.993367257			79_0001053	79	GO:0006357	regulation of transcription by RNA polymerase II	no_label	1
OG0004358	BIdes1	4.382303424	2.553968348			97_0011198	97	GO:0006508	proteolysis	no_label	2
OG0004361	BIdes1	-3.984324158	0.01810188			29_0004361	29	GO:0007399	nervous system development	nervous system development	1
OG0004409	BIdes1	-2.241827145	2.972234318			96_0010506	96	GO:0000398	mRNA splicing, via spliceosome	no_label	1
OG0004416	BIdes1	-5.109030252	-1.87963467			100_0011632	100	GO:0045451	pole plasm oskar mRNA localization	no_label	1
OG0004420	BIdes1	-4.571821511	0.536252519			76_0013644	76	GO:0045944	positive regulation of transcription by RNA polymerase II	no_label	2
OG0004424	BIdes1	0.934012159	2.163453861			70_0008512	70	GO:0010468	regulation of gene expression	no_label	1
OG0004431	BIdes1	0.351893116	3.873328146			21_0002136	21	GO:0030261	chromosome condensation	no_label	1
OG0004438	BIdes1	2.002183087	1.95847007			84_0002895	84	GO:0015012	heparan sulfate proteoglycan biosynthetic process	no_label	1
OG0004451	BIdes1	-3.824432488	1.517971235			76_0013644	76	GO:0000398	mRNA splicing, via spliceosome	no_label	1
OG0004485	BIdes1	4.591898465	1.837353692			17_0001402	17	GO:0016192	vesicle-mediated transport	no_label	1
OG0004494	BIdes1	1.558071992	0.643697333			93_0009307	93	GO:0006486	protein glycosylation	no_label	2
OG0004497	BIdes1	-4.218688122	0.937938906			33_0005583	33	GO:0000122	negative regulation of transcription by RNA polymerase II	no_label	1
OG0004498	BIdes1	-3.481104217	-2.441584986			79_0001053	79	GO:0008039	synaptic target recognition	no_label	1
OG0004522	BIdes1	-5.435855002	-1.863849695			74_0012187	74	GO:0007411	axon guidance	no_label	1
OG0004523	BIdes1	-4.033516768	-2.363307463			9_0000447	9	GO:0007411	axon guidance	no_label	1
OG0004533	BIdes1	-4.190244946	1.669247146			25_0003938	25	GO:0007088	regulation of mitotic nuclear division	no_label	2
OG0004540	BIdes1	-3.339306679	-2.645237393			79_0001053	79	GO:0007411	axon guidance	no_label	1
OG0004542	BIdes1	-3.658866509	1.271496378			76_0013644	76	GO:0006357	regulation of transcription by RNA polymerase II	no_label	1
OG0004545	BIdes1	1.66023329	4.212349313			36_0006136	36	GO:0000462	maturation of SSU-rRNA from tricistronic rRNA transcript (SSU-rRNA, 5.8S rRNA, LSU-rRNA)	no_label	1
OG0004566	BIdes1	-0.838443771	-1.883585559			6_0000233	6	GO:0048814	regulation of dendrite morphogenesis	no_label	1
OG0004578	BIdes1	4.471820156	0.587133502			58_0003206	58	GO:0007268	chemical synaptic transmission	no_label	1
OG0004581	BIdes1	3.151050693	0.111088054			83_0002849	83	GO:0030036	actin cytoskeleton organization	no_label	2
OG0004596	BIdes1	-3.317752828	-2.263350932			74_0012187	74	GO:0006357	regulation of transcription by RNA polymerase II	no_label	1
OG0004632	BIdes1	-3.300070347	-3.78047204			59_0003310	59	GO:0007411	axon guidance	no_label	1
OG0004667	BIdes1	-1.70777878	-1.253524857			78_0001007	78	GO:0008286	insulin receptor signaling pathway	no_label	1
OG0004692	BIdes1	-4.312436035	-2.139081999			31_0004829	31	GO:0008045	motor neuron axon guidance	no_label	1
OG0004702	BIdes1	2.472584373	3.434146582			37_0006233	37	GO:0006412	translation	no_label	1
OG0004706	BIdes1	2.130620509	4.620035778			63_0007024	63	GO:0006508	proteolysis	no_label	1
OG0004715	BIdes1	-0.279672603	4.096475168			96_0010506	96	GO:0006352	DNA-templated transcription, initiation	no_label	1
OG0004719	BIdes1	-1.374689978	0.604943084			32_0005248	32	GO:0007339	binding of sperm to zona pellucida	no_label	1
OG0004738	BIdes1	-3.821247153	1.506781082			87_0003684	87	GO:0006886	intracellular protein transport	no_label	1
OG0004770	BIdes1	15.96295714	0.456692892			30_0004770	30			unknown function	1
OG0004800	BIdes1	1.30159153	2.396544625			43_0008619	43	GO:0007005	mitochondrion organization	no_label	1
OG0004805	BIdes1	-1.73584496	-1.969596559			99_0011386	99	GO:0006874	cellular calcium ion homeostasis	no_label	1
OG0004808	BIdes1	-0.934717521	1.423004002			26_0004171	26	GO:0008406	gonad development	no_label	1
OG0004813	BIdes1	2.942806926	-0.437605946			44_0008828	44	GO:0007616	long-term memory	no_label	1
OG0004829	BIdes1	-3.857052449	-3.272865648			31_0004829	31	GO:0045944	positive regulation of transcription by RNA polymerase II	positive regulation of transcription by RNA polymerase II	1
OG0004835	BIdes1	-3.734491542	-1.919661311			31_0004829	31	GO:0006357	regulation of transcription by RNA polymerase II	no_label	1
OG0004844	BIdes1	0.403500952	-4.233960952			28_0004311	28	GO:0007411	axon guidance	no_label	1
OG0004855	BIdes1	-3.546367161	1.210471888			50_0000186	50	GO:0045747	positive regulation of Notch signaling pathway	no_label	1
OG0004872	BIdes1	-3.360381056	-1.580724397			13_0000065	13	GO:0006357	regulation of transcription by RNA polymerase II	no_label	1
OG0004882	BIdes1	-3.519547624	0.13791233			76_0013644	76	GO:0030707	ovarian follicle cell development	no_label	2
OG0004926	BIdes1	1.673398523	4.381189191			36_0006136	36	GO:0006364	rRNA processing	no_label	1
OG0004944	BIdes1	5.213178645	-1.388773568			55_0002450	55	GO:0007186	G protein-coupled receptor signaling pathway	no_label	1
OG0004953	BIdes1	-4.303150878	-0.762421652			78_0001007	78	GO:0006357	regulation of transcription by RNA polymerase II	no_label	1
OG0004959	BIdes1	7.343257063	0.540053426			77_0000605	77	GO:0055085	transmembrane transport	no_label	1
OG0004962	BIdes1	-4.069938025	-0.54069077			2_0013443	2	GO:0006357	regulation of transcription by RNA polymerase II	no_label	1
OG0004975	BIdes1	6.647718483	-0.616432587			57_0003097	57	GO:0051260	protein homooligomerization	no_label	1
OG0005025	BIdes1	2.187288382	0.600710831			86_0003410	86	GO:0035159	regulation of tube length, open tracheal system	no_label	1
OG0005039	BIdes1	-2.510217951	0.190491587			29_0004361	29	GO:0048749	compound eye development	no_label	1
OG0005045	BIdes1	0.587892247	2.958556207			54_0002099	54	GO:0006508	proteolysis	no_label	1
OG0005055	BIdes1	-1.277741903	-0.850680185			49_0013154	49	GO:0006357	regulation of transcription by RNA polymerase II	no_label	1
OG0005091	BIdes1	-4.369537003	0.637530738			76_0013644	76	GO:0006357	regulation of transcription by RNA polymerase II	no_label	2
OG0005092	BIdes1	-1.613641149	0.061592213			98_0011273	98	GO:0007315	pole plasm assembly	no_label	1
OG0005115	BIdes1	-2.678562437	-2.214916487			9_0000447	9	GO:0007298	border follicle cell migration	no_label	1
OG0005127	BIdes1	-5.433577004	0.809817631			76_0013644	76	GO:0006355	regulation of transcription, DNA-templated	no_label	1
OG0005136	BIdes1	3.691081286	3.010753249			35_0006058	35	GO:0006520	cellular amino acid metabolic process	no_label	1
OG0005137	BIdes1	-5.23515461	1.573809926			52_0001073	52	GO:0006357	regulation of transcription by RNA polymerase II	no_label	1
OG0005156	BIdes1	-2.494463753	2.246101963			21_0002136	21	GO:0006364	rRNA processing	no_label	1
OG0005164	BIdes1	2.691518899	3.229437226			43_0008619	43	GO:0006120	mitochondrial electron transport, NADH to ubiquinone	no_label	1
OG0005173	BIdes1	-3.022609582	0.95370313			76_0013644	76	GO:0006366	transcription by RNA polymerase II	no_label	2
OG0005190	BIdes1	1.155922907	4.322995619			19_0001657	19	GO:0043248	proteasome assembly	no_label	1
OG0005209	BIdes1	-1.41695685	-0.21662157			78_0001007	78	GO:0019221	cytokine-mediated signaling pathway	no_label	1
OG0005227	BIdes1	-0.166105148	2.659961839			53_0001192	53	GO:0030097	hemopoiesis	no_label	1
OG0005238	BIdes1	5.758615503	2.775775654			37_0006233	37	GO:0042273	ribosomal large subunit biogenesis	no_label	1
OG0005248	BIdes1	-0.916753921	0.335556268			32_0005248	32	GO:0007339	binding of sperm to zona pellucida	binding of sperm to zona pellucida	1
OG0005257	BIdes1	-4.0548863	0.917490934			33_0005583	33	GO:0000398	mRNA splicing, via spliceosome	no_label	1
OG0005259	BIdes1	-4.130807908	-0.028854227			78_0001007	78	GO:0006886	intracellular protein transport	no_label	1
OG0005261	BIdes1	-0.35702299	2.177434491			70_0008512	70	GO:0043065	positive regulation of apoptotic process	no_label	1
OG0005279	BIdes1	-4.924402406	-1.703231049			74_0012187	74	GO:0006357	regulation of transcription by RNA polymerase II	no_label	1
OG0005283	BIdes1	-1.882995706	1.926603296			54_0002099	54	GO:0045861	negative regulation of proteolysis	no_label	1
OG0005310	BIdes1	0.925045619	3.518562027			40_0007514	40	GO:0006412	translation	no_label	1
OG0005315	BIdes1	-4.461544801	0.042704195			52_0001073	52	GO:0045944	positive regulation of transcription by RNA polymerase II	no_label	1
OG0005328	BIdes1	-3.584439399	-0.187099229			100_0011632	100	GO:0007298	border follicle cell migration	no_label	1
OG0005348	BIdes1	0.205904041	3.689625122			84_0002895	84	GO:0006508	proteolysis	no_label	1
OG0005350	BIdes1	0.537616226	3.346553625			40_0007514	40	GO:0006415	translational termination	no_label	1
OG0005357	BIdes1	-2.595291954	2.670593526			62_0006889	62	GO:0006357	regulation of transcription by RNA polymerase II	no_label	1
OG0005364	BIdes1	-4.345617482	-2.609188561			31_0004829	31	GO:0050770	regulation of axonogenesis	no_label	1
OG0005377	BIdes1	-3.041668308	1.331368353			29_0004361	29	GO:2001020	regulation of response to DNA damage stimulus	no_label	1
OG0005395	BIdes1	4.697017856	1.494910071			17_0001402	17	GO:0043065	positive regulation of apoptotic process	no_label	1
OG0005406	BIdes1	-3.536677112	-1.245872287			33_0005583	33	GO:0016319	mushroom body development	no_label	2
OG0005467	BIdes1	-3.772064183	-1.676136652			31_0004829	31	GO:1904263	positive regulation of TORC1 signaling	no_label	1
OG0005476	BIdes1	-2.0557859	1.823737218			53_0001192	53	GO:0006508	proteolysis	no_label	1
OG0005480	BIdes1	-3.646330993	0.058660902			33_0005583	33	GO:0006357	regulation of transcription by RNA polymerase II	no_label	1
OG0005487	BIdes1	2.89510133	1.03199718			94_0009687	94	GO:0006783	heme biosynthetic process	no_label	1
OG0005514	BIdes1	-1.858061147	-1.823569946			98_0011273	98	GO:0097711	ciliary basal body-plasma membrane docking	no_label	1
OG0005545	BIdes1	2.452470924	0.275992157			71_0010646	71	GO:0016192	vesicle-mediated transport	no_label	1
OG0005555	BIdes1	-2.901394377	1.708533009			87_0003684	87	GO:0006364	rRNA processing	no_label	1
OG0005568	BIdes1	0.984542902	2.02437271			36_0006136	36	GO:0045742	positive regulation of epidermal growth factor receptor signaling pathway	no_label	1
OG0005571	BIdes1	-2.857856705	-2.904050661			31_0004829	31	GO:0007411	axon guidance	no_label	1
OG0005579	BIdes1	4.069497116	2.138676561			43_0008619	43	GO:0022904	respiratory electron transport chain	no_label	1
OG0005581	BIdes1	-4.075715291	0.919329919			62_0006889	62	GO:0006357	regulation of transcription by RNA polymerase II	no_label	1
OG0005582	BIdes1	-2.019097139	1.902609387			53_0001192	53	GO:0045842	positive regulation of mitotic metaphase/anaphase transition	no_label	1
OG0005583	BIdes1	-4.749726473	-0.1038061			33_0005583	33	GO:0006357	regulation of transcription by RNA polymerase II	regulation of transcription by RNA polymerase II	1
OG0005682	BIdes1	0.335460935	3.103493389			24_0003463	24	GO:0008033	tRNA processing	no_label	1
OG0005685	BIdes1	17.97956236	-2.86528245			5_0000141	5			no_label	2
OG0005692	BIdes1	-1.096501646	-0.13454899			98_0011273	98	GO:0007052	mitotic spindle organization	no_label	1
OG0005711	BIdes1	-3.489767336	-1.292437129			2_0013443	2	GO:0006357	regulation of transcription by RNA polymerase II	no_label	1
OG0005723	BIdes1	-0.490503721	2.275061709			101_0013294	101	GO:0010468	regulation of gene expression	no_label	1
OG0005728	BIdes1	0.473986265	0.730346298			64_0007092	64	GO:0007029	endoplasmic reticulum organization	no_label	1
OG0005740	BIdes1	1.76366003	4.006038588			19_0001657	19	GO:0006508	proteolysis	no_label	1
OG0005746	BIdes1	-1.30572001	3.63633296			56_0002975	56	GO:0006464	cellular protein modification process	no_label	1
OG0005770	BIdes1	-4.417128327	1.354515401			76_0013644	76	GO:0006357	regulation of transcription by RNA polymerase II	no_label	1
OG0005771	BIdes1	3.934096061	2.783844792			34_0005771	34	GO:0006508	proteolysis	proteolysis	1
OG0005795	BIdes1	-3.977156719	0.954057015			53_0001192	53	GO:0000132	establishment of mitotic spindle orientation	no_label	1
OG0005825	BIdes1	17.61813016	-1.47931804			14_0000826	14			no_label	1
OG0005828	BIdes1	-5.041032603	-0.674744922			33_0005583	33	GO:0000122	negative regulation of transcription by RNA polymerase II	no_label	1
OG0005841	BIdes1	3.751178123	-0.946825677			86_0003410	86	GO:0007275	multicellular organism development	no_label	2
OG0005842	BIdes1	-3.91488175	-2.667729628			59_0003310	59	GO:0007411	axon guidance	no_label	1
OG0005850	BIdes1	4.117022199	2.146240511			77_0000605	77	GO:0007005	mitochondrion organization	no_label	1
OG0005860	BIdes1	1.040648868	3.8848017			56_0002975	56	GO:0008033	tRNA processing	no_label	1
OG0005866	BIdes1	-1.912861064	-1.139023477			6_0000233	6	GO:0006874	cellular calcium ion homeostasis	no_label	1
OG0005890	BIdes1	-3.037146626	-2.070833424			13_0000065	13	GO:0007411	axon guidance	no_label	1
OG0005892	BIdes1	14.92349731	0.997640763			89_0006992	89			no_label	1
OG0005896	BIdes1	-1.167077403	3.376086544			19_0001657	19	GO:0006508	proteolysis	no_label	1
OG0005958	BIdes1	1.736404217	3.597627437			40_0007514	40	GO:0006415	translational termination	no_label	1
OG0005968	BIdes1	-3.891890057	-1.578501142			9_0000447	9	GO:0050770	regulation of axonogenesis	no_label	1
OG0005995	BIdes1	2.137150255	4.129710413			56_0002975	56	GO:0000398	mRNA splicing, via spliceosome	no_label	1
OG0005996	BIdes1	0.405794002	1.477999725			64_0007092	64	GO:0006886	intracellular protein transport	no_label	2
OG0006007	BIdes1	-4.118938595	-1.305862184			2_0013443	2	GO:0007080	mitotic metaphase plate congression	no_label	2
OG0006019	BIdes1	-1.835691186	-1.108927698			6_0000233	6	GO:0007298	border follicle cell migration	no_label	1
OG0006038	BIdes1	-4.662749717	-1.306916898			78_0001007	78	GO:0006355	regulation of transcription, DNA-templated	no_label	1
OG0006040	BIdes1	-2.933008715	-3.326188279			31_0004829	31	GO:0006357	regulation of transcription by RNA polymerase II	no_label	1
OG0006041	BIdes1	-3.249269464	-3.345750493			59_0003310	59	GO:0090254	cell elongation involved in imaginal disc-derived wing morphogenesis	no_label	2
OG0006050	BIdes1	1.809006769	4.791626982			56_0002975	56	GO:0006397	mRNA processing	no_label	1
OG0006052	BIdes1	-3.20627408	-2.812771243			59_0003310	59	GO:0007411	axon guidance	no_label	1
OG0006056	BIdes1	-2.794011642	-1.687757138			75_0013420	75	GO:0032402	melanosome transport	no_label	1
OG0006058	BIdes1	3.202289526	3.29396397			35_0006058	35	GO:0006520	cellular amino acid metabolic process	cellular amino acid metabolic process	1
OG0006082	BIdes1	-1.397314439	1.716731639			70_0008512	70	GO:0007088	regulation of mitotic nuclear division	no_label	2
OG0006092	BIdes1	-3.214076148	-1.359014933			100_0011632	100	GO:0001933	negative regulation of protein phosphorylation	no_label	1
OG0006097	BIdes1	-3.295957827	0.84774998			29_0004361	29	GO:0006355	regulation of transcription, DNA-templated	no_label	1
OG0006109	BIdes1	-0.169319924	0.230614713			6_0000233	6	GO:0016081	synaptic vesicle docking	no_label	1
OG0006120	BIdes1	-2.585720738	-3.217039186			79_0001053	79	GO:0008045	motor neuron axon guidance	no_label	2
OG0006121	BIdes1	9.259456934	-1.113934063			55_0002450	55	GO:0098609	cell-cell adhesion	no_label	5
OG0006127	BIdes1	4.674126101	1.81033203			61_0005659	61	GO:0008033	tRNA processing	no_label	1
OG0006129	BIdes1	14.86827507	0.198882103			89_0006992	89			no_label	1
OG0006132	BIdes1	2.691518899	3.229437226			43_0008619	43	GO:0006120	mitochondrial electron transport, NADH to ubiquinone	no_label	1
OG0006136	BIdes1	1.714107595	4.483932928			36_0006136	36	GO:0000462	maturation of SSU-rRNA from tricistronic rRNA transcript (SSU-rRNA, 5.8S rRNA, LSU-rRNA)	maturation of SSU-rRNA from tricistronic rRNA transcript (SSU-rRNA, 5.8S rRNA, LSU-rRNA)	1
OG0006137	BIdes1	-3.42822201	-0.468006879			25_0003938	25	GO:0000122	negative regulation of transcription by RNA polymerase II	no_label	1
OG0006155	BIdes1	-2.441643857	-3.078395115			79_0001053	79	GO:0007411	axon guidance	no_label	1
OG0006159	BIdes1	2.274600851	1.508397735			55_0002450	55	GO:0007186	G protein-coupled receptor signaling pathway	no_label	1
OG0006177	BIdes1	3.113427491	3.097409203			34_0005771	34	GO:0006508	proteolysis	no_label	1
OG0006196	BIdes1	-1.557603508	1.755881221			53_0001192	53	GO:0016573	histone acetylation	no_label	1
OG0006220	BIdes1	1.736404217	3.597627437			40_0007514	40	GO:0006415	translational termination	no_label	1
OG0006226	BIdes1	-5.38596175	-1.664600194			74_0012187	74	GO:0045944	positive regulation of transcription by RNA polymerase II	no_label	1
OG0006233	BIdes1	0.568698247	4.187106925			37_0006233	37	GO:0006412	translation	translation	1
OG0006246	BIdes1	-4.989279554	-0.863954943			13_0000065	13	GO:0045451	pole plasm oskar mRNA localization	no_label	1
OG0006264	BIdes1	16.55834283	-1.799781815			14_0000826	14			no_label	1
OG0006286	BIdes1	-0.328337198	2.983417615			101_0013294	101	GO:0006357	regulation of transcription by RNA polymerase II	no_label	1
OG0006288	BIdes1	-2.148044413	1.569421793			64_0007092	64	GO:0007268	chemical synaptic transmission	no_label	1
OG0006311	BIdes1	7.322559063	-1.899412489			42_0008245	42	GO:0007275	multicellular organism development	no_label	1
OG0006349	BIdes1	1.894954887	2.796042379			66_0007352	66	GO:0007052	mitotic spindle organization	no_label	1
OG0006367	BIdes1	1.763027698	4.411294547			63_0007024	63	GO:0006508	proteolysis	no_label	1
OG0006429	BIdes1	0.633614877	3.026718489			84_0002895	84	GO:0042594	response to starvation	no_label	1
OG0006449	BIdes1	0.096301194	1.165033407			6_0000233	6	GO:0070507	regulation of microtubule cytoskeleton organization	no_label	1
OG0006451	BIdes1	-0.990107833	0.673611238			82_0001964	82	GO:0006357	regulation of transcription by RNA polymerase II	no_label	2
OG0006463	BIdes1	-4.555066985	-2.506262997			74_0012187	74	GO:0045944	positive regulation of transcription by RNA polymerase II	no_label	1
OG0006474	BIdes1	-2.11913105	2.704223771			21_0002136	21	GO:0006260	DNA replication	no_label	1
OG0006507	BIdes1	-3.59503571	-1.362605779			13_0000065	13	GO:0006357	regulation of transcription by RNA polymerase II	no_label	1
OG0006551	BIdes1	6.981837377	-0.589165358			77_0000605	77	GO:0055085	transmembrane transport	no_label	1
OG0006594	BIdes1	-2.922036461	-1.510565158			31_0004829	31	GO:0045187	regulation of circadian sleep/wake cycle, sleep	no_label	1
OG0006602	BIdes1	2.430183449	4.727393493			63_0007024	63	GO:0000398	mRNA splicing, via spliceosome	no_label	1
OG0006675	BIdes1	-1.582382539	3.190189636			96_0010506	96	GO:0000398	mRNA splicing, via spliceosome	no_label	1
OG0006682	BIdes1	-2.209345719	0.010573259			64_0007092	64	GO:0042594	response to starvation	no_label	1
OG0006685	BIdes1	2.963602194	-0.983131506			38_0006685	38	GO:0007186	G protein-coupled receptor signaling pathway	G protein-coupled receptor signaling pathway	1
OG0006697	BIdes1	-1.295336596	1.544402446			43_0008619	43	GO:0030097	hemopoiesis	no_label	1
OG0006717	BIdes1	3.033754774	-2.234166592			73_0011934	73	GO:0007268	chemical synaptic transmission	no_label	1
OG0006768	BIdes1	-3.959601042	1.609316725			76_0013644	76	GO:0000398	mRNA splicing, via spliceosome	no_label	1
OG0006779	BIdes1	0.26016081	1.993027213			53_0001192	53	GO:0016573	histone acetylation	no_label	1
OG0006794	BIdes1	-0.396016972	1.37767851			64_0007092	64	GO:0055070	copper ion homeostasis	no_label	1
OG0006795	BIdes1	3.504674578	0.743747474			24_0003463	24	GO:0007275	multicellular organism development	no_label	1
OG0006862	BIdes1	6.205007119	-1.928445359			42_0008245	42	GO:0007275	multicellular organism development	no_label	1
OG0006870	BIdes1	-2.250102851	-0.963904452			75_0013420	75	GO:0060271	cilium assembly	no_label	1
OG0006908	BIdes1	-0.759308099	0.643641149			6_0000233	6	GO:0007420	brain development	no_label	1
OG0006910	BIdes1	10.33074394	-2.55865718			88_0003824	88	GO:0050877	nervous system process	no_label	1
OG0006930	BIdes1	-0.191467838	2.172177955			21_0002136	21	GO:0006468	protein phosphorylation	no_label	1
OG0006940	BIdes1	17.95066438	-3.194752081			1_0010088	1			no_label	1
OG0006946	BIdes1	8.278672378	-1.666552226			22_0003024	22	GO:0055085	transmembrane transport	no_label	1
OG0006961	BIdes1	16.08000948	0.191464951			30_0004770	30			no_label	1
OG0006970	BIdes1	0.58193899	1.033119163			70_0008512	70	GO:0070374	positive regulation of ERK1 and ERK2 cascade	no_label	1
OG0006978	BIdes1	2.691518899	3.229437226			43_0008619	43	GO:0006120	mitochondrial electron transport, NADH to ubiquinone	no_label	1
OG0007023	BIdes1	2.442837376	-2.160301121			15_0001130	15	GO:0050911	detection of chemical stimulus involved in sensory perception of smell	no_label	2
OG0007045	BIdes1	-3.054744559	-3.724995723			59_0003310	59	GO:0007411	axon guidance	no_label	1
OG0007058	BIdes1	3.109981667	0.255468251			12_0002745	12	GO:0000915	actomyosin contractile ring assembly	no_label	1
OG0007074	BIdes1	-1.36119359	-3.635430134			79_0001053	79	GO:0048675	axon extension	no_label	1
OG0007112	BIdes1	-0.787088007	-1.3100912			99_0011386	99	GO:0006874	cellular calcium ion homeostasis	no_label	1
OG0007150	BIdes1	-4.572488994	1.743644022			52_0001073	52	GO:0045944	positive regulation of transcription by RNA polymerase II	no_label	1
OG0007155	BIdes1	-1.360563985	1.452050855			64_0007092	64	GO:0008543	fibroblast growth factor receptor signaling pathway	no_label	1
OG0007170	BIdes1	-4.299107873	-1.721204257			100_0011632	100	GO:0061331	epithelial cell proliferation involved in Malpighian tubule morphogenesis	no_label	1
OG0007203	BIdes1	4.166732401	2.021309621			34_0005771	34	GO:0006486	protein glycosylation	no_label	1
OG0007230	BIdes1	-3.17071663	-3.084804942			31_0004829	31	GO:0048813	dendrite morphogenesis	no_label	1
OG0007280	BIdes1	7.985874586	0.417654527			57_0003097	57	GO:0016192	vesicle-mediated transport	no_label	1
OG0007291	BIdes1	-3.887644438	-2.364463464			74_0012187	74	GO:0007411	axon guidance	no_label	1
OG0007308	BIdes1	10.58496346	-2.642093848			41_0008167	41			no_label	1
OG0007345	BIdes1	3.543575733	-1.884709753			39_0007345	39	GO:0007411	axon guidance	axon guidance	2
OG0007380	BIdes1	7.819426379	0.426506156			97_0011198	97	GO:0006508	proteolysis	no_label	2
OG0007387	BIdes1	4.92681097	0.666770301			68_0008070	68	GO:0060271	cilium assembly	no_label	1
OG0007450	BIdes1	-4.251896805	0.002105666			52_0001073	52	GO:0045944	positive regulation of transcription by RNA polymerase II	no_label	1
OG0007482	BIdes1	18.22529875	-2.945316566			1_0010088	1			no_label	1
OG0007514	BIdes1	1.730811759	3.60538558			40_0007514	40	GO:0006415	translational termination	translational termination	1
OG0007518	BIdes1	2.213861301	0.929117586			68_0008070	68	GO:0060271	cilium assembly	no_label	1
OG0007529	BIdes1	-5.211979864	-0.029295257			52_0001073	52	GO:0007411	axon guidance	no_label	1
OG0007555	BIdes1	-1.002530102	2.069142935			60_0003726	60	GO:0007399	nervous system development	no_label	1
OG0007558	BIdes1	-0.416169209	-0.534166308			90_0008199	90	GO:0008286	insulin receptor signaling pathway	no_label	2
OG0007562	BIdes1	-0.884487892	-0.883683138			47_0010902	47	GO:0006357	regulation of transcription by RNA polymerase II	no_label	1
OG0007603	BIdes1	6.33724421	-1.370979064			57_0003097	57	GO:0042981	regulation of apoptotic process	no_label	1
OG0007617	BIdes1	-2.796870999	0.70749431			80_0001460	80	GO:0030097	hemopoiesis	no_label	1
OG0007622	BIdes1	1.320907466	2.462750248			101_0013294	101	GO:0006357	regulation of transcription by RNA polymerase II	no_label	2
OG0007623	BIdes1	4.147696255	0.570214407			91_0008485	91	GO:0055085	transmembrane transport	no_label	1
OG0007640	BIdes1	1.247349506	3.8496627			84_0002895	84	GO:0005975	carbohydrate metabolic process	no_label	1
OG0007669	BIdes1	-3.09961805	0.047644828			25_0003938	25	GO:0043065	positive regulation of apoptotic process	no_label	2
OG0007675	BIdes1	7.835082251	-2.792049977			41_0008167	41	GO:0035220	wing disc development	no_label	1
OG0007686	BIdes1	-3.156198828	-2.126275022			78_0001007	78	GO:0030178	negative regulation of Wnt signaling pathway	no_label	1
OG0007688	BIdes1	2.434984096	-0.927415107			90_0008199	90	GO:0060271	cilium assembly	no_label	1
OG0007703	BIdes1	2.713978766	4.366776204			63_0007024	63	GO:0008033	tRNA processing	no_label	1
OG0007819	BIdes1	1.233411543	-1.28345114			75_0013420	75	GO:0048749	compound eye development	no_label	1
OG0007822	BIdes1	1.604510434	1.813265198			17_0001402	17	GO:0070507	regulation of microtubule cytoskeleton organization	no_label	1
OG0007845	BIdes1	7.113520539	-1.678249664			23_0003408	23	GO:0045924	regulation of female receptivity	no_label	1
OG0007858	BIdes1	3.952594431	0.178943503			101_0013294	101	GO:0006357	regulation of transcription by RNA polymerase II	no_label	1
OG0007883	BIdes1	17.95066438	-3.194752081			1_0010088	1			no_label	1
OG0007885	BIdes1	-4.426146918	-0.17072807			25_0003938	25	GO:0007411	axon guidance	no_label	1
OG0007936	BIdes1	7.398838366	1.347171937			17_0001402	17	GO:0097150	neuronal stem cell population maintenance	no_label	1
OG0007953	BIdes1	-3.424282591	2.745634224			62_0006889	62	GO:0006357	regulation of transcription by RNA polymerase II	no_label	1
OG0007981	BIdes1	15.16362169	-0.573790235			30_0004770	30			no_label	1
OG0007995	BIdes1	0.14410688	-4.212772581			28_0004311	28	GO:0016199	axon midline choice point recognition	no_label	1
OG0008034	BIdes1	-4.914941795	-1.181996697			52_0001073	52	GO:0007411	axon guidance	no_label	17
OG0008130	BIdes1	0.33319737	0.172021085			4_0000074	4	GO:0045752	positive regulation of Toll signaling pathway	no_label	1
OG0008144	BIdes1	3.934096061	2.783844792			34_0005771	34	GO:0006508	proteolysis	no_label	1
OG0008146	BIdes1	2.958255156	2.047148139			61_0005659	61	GO:0000724	double-strand break repair via homologous recombination	no_label	1
OG0008147	BIdes1	-4.748491823	-2.033893168			74_0012187	74	GO:0007411	axon guidance	no_label	2
OG0008160	BIdes1	6.002154826	0.085240902			73_0011934	73	GO:0055085	transmembrane transport	no_label	7
OG0008167	BIdes1	8.698464314	-2.838894221			41_0008167	41	GO:0007275	multicellular organism development	multicellular organism development	1
OG0008173	BIdes1	2.683213208	-1.349753556			39_0007345	39	GO:0060271	cilium assembly	no_label	1
OG0008209	BIdes1	-2.931925819	1.416806636			21_0002136	21	GO:0007435	salivary gland morphogenesis	no_label	2
OG0008217	BIdes1	-2.724051139	2.765152319			96_0010506	96	GO:0006281	DNA repair	no_label	4
OG0008222	BIdes1	-2.137443951	-0.573324644			98_0011273	98	GO:0006886	intracellular protein transport	no_label	1
OG0008245	BIdes1	4.711747582	-0.060688034			42_0008245	42	GO:0007476	imaginal disc-derived wing morphogenesis	imaginal disc-derived wing morphogenesis	1
OG0008288	BIdes1	-3.324708541	1.931483676			96_0010506	96	GO:0000398	mRNA splicing, via spliceosome	no_label	1
OG0008310	BIdes1	-2.843863058	-3.042365523			31_0004829	31	GO:0006357	regulation of transcription by RNA polymerase II	no_label	1
OG0008317	BIdes1	-3.963980868	-2.104266811			31_0004829	31	GO:0051260	protein homooligomerization	no_label	1
OG0008319	BIdes1	-3.819092741	-2.494218756			59_0003310	59	GO:0006357	regulation of transcription by RNA polymerase II	no_label	1
OG0008331	BIdes1	-3.427720252	-3.18393889			59_0003310	59	GO:0007411	axon guidance	no_label	1
OG0008340	BIdes1	-3.157678184	-1.67477664			13_0000065	13	GO:0051491	positive regulation of filopodium assembly	no_label	1
OG0008359	BIdes1	15.13174907	1.08314903			89_0006992	89			no_label	2
OG0008429	BIdes1	-3.476592757	-1.470885099			48_0012484	48	GO:0016199	axon midline choice point recognition	no_label	2
OG0008435	BIdes1	-1.518969015	0.634334615			47_0010902	47	GO:0006357	regulation of transcription by RNA polymerase II	no_label	1
OG0008440	BIdes1	-0.908461399	-0.768602958			47_0010902	47	GO:0006357	regulation of transcription by RNA polymerase II	no_label	1
OG0008449	BIdes1	5.241309222	-1.062685131			57_0003097	57	GO:0007005	mitochondrion organization	no_label	1
OG0008466	BIdes1	-3.973066322	0.45399802			81_0001895	81	GO:0045944	positive regulation of transcription by RNA polymerase II	no_label	1
OG0008471	BIdes1	3.688330064	-0.96772983			55_0002450	55	GO:0050911	detection of chemical stimulus involved in sensory perception of smell	no_label	2
OG0008476	BIdes1	-1.606652688	2.787375658			62_0006889	62	GO:0045944	positive regulation of transcription by RNA polymerase II	no_label	1
OG0008503	BIdes1	-4.757734443	-0.719265627			13_0000065	13	GO:0045944	positive regulation of transcription by RNA polymerase II	no_label	1
OG0008528	BIdes1	10.28620836	-2.542464639			88_0003824	88	GO:0007605	sensory perception of sound	no_label	1
OG0008536	BIdes1	-3.462782553	0.147527365			76_0013644	76	GO:0000724	double-strand break repair via homologous recombination	no_label	2
OG0008541	BIdes1	-3.694993576	-1.671321185			7_0000277	7	GO:0046330	positive regulation of JNK cascade	no_label	2
OG0008553	BIdes1	4.683046902	-0.949631217			20_0001847	20	GO:0035220	wing disc development	no_label	1
OG0008574	BIdes1	2.646864354	4.351918409			19_0001657	19	GO:0006464	cellular protein modification process	no_label	1
OG0008597	BIdes1	5.091237949	-1.312158697			55_0002450	55	GO:0007186	G protein-coupled receptor signaling pathway	no_label	1
OG0008604	BIdes1	-3.754678764	-0.152882931			75_0013420	75	GO:0045861	negative regulation of proteolysis	no_label	1
OG0008619	BIdes1	2.034382925	2.977814773			43_0008619	43	GO:0006120	mitochondrial electron transport, NADH to ubiquinone	mitochondrial electron transport, NADH to ubiquinone	1
OG0008646	BIdes1	9.873246351	-2.058606513			23_0003408	23	GO:0032501	multicellular organismal process	no_label	1
OG0008648	BIdes1	-2.86420748	-1.792361896			33_0005583	33	GO:0045944	positive regulation of transcription by RNA polymerase II	no_label	1
OG0008667	BIdes1	-2.41959842	-2.25974083			79_0001053	79	GO:0007015	actin filament organization	no_label	4
OG0008670	BIdes1	-3.859042273	-1.727292563			52_0001073	52	GO:0006357	regulation of transcription by RNA polymerase II	no_label	1
OG0008674	BIdes1	-5.138549997	-1.652823563			13_0000065	13	GO:0007411	axon guidance	no_label	1
OG0008709	BIdes1	6.883709314	0.933456305			58_0003206	58	GO:0016192	vesicle-mediated transport	no_label	1
OG0008715	BIdes1	-1.52582065	-0.371566166			100_0011632	100	GO:0007411	axon guidance	no_label	1
OG0008736	BIdes1	-4.894413212	0.166669251			76_0013644	76	GO:0048813	dendrite morphogenesis	no_label	1
OG0008745	BIdes1	-5.06814752	-1.920826444			74_0012187	74	GO:0008045	motor neuron axon guidance	no_label	1
OG0008763	BIdes1	1.234332251	3.758941357			36_0006136	36	GO:0007131	reciprocal meiotic recombination	no_label	1
OG0008828	BIdes1	2.961914612	-0.369554099			44_0008828	44	GO:0007616	long-term memory	long-term memory	2
OG0008853	BIdes1	1.825047904	2.020219358			97_0011198	97	GO:0006508	proteolysis	no_label	1
OG0008856	BIdes1	17.95066438	-3.194752081			1_0010088	1			no_label	1
OG0008861	BIdes1	-3.668591047	-2.132664199			78_0001007	78	GO:0048813	dendrite morphogenesis	no_label	1
OG0008863	BIdes1	-3.431635322	-0.321933669			47_0010902	47	GO:0006357	regulation of transcription by RNA polymerase II	no_label	2
OG0008882	BIdes1	3.895696726	0.919056262			68_0008070	68	GO:0060271	cilium assembly	no_label	1
OG0008916	BIdes1	-1.956887687	0.524993346			100_0011632	100	GO:0006468	protein phosphorylation	no_label	1
OG0008920	BIdes1	-4.440602477	-1.938944959			9_0000447	9	GO:0006357	regulation of transcription by RNA polymerase II	no_label	1
OG0008942	BIdes1	-5.173986065	0.370119594			2_0013443	2	GO:0030261	chromosome condensation	no_label	2
OG0008968	BIdes1	10.03016484	-2.192943386			23_0003408	23	GO:0032501	multicellular organismal process	no_label	1
OG0008995	BIdes1	-2.400168907	-3.332546635			79_0001053	79	GO:0048813	dendrite morphogenesis	no_label	1
OG0009004	BIdes1	-1.836359879	0.223543691			25_0003938	25	GO:0007616	long-term memory	no_label	2
OG0009005	BIdes1	-0.707685949	2.817270673			82_0001964	82	GO:0006275	regulation of DNA replication	no_label	1
OG0009039	BIdes1	-4.060682746	0.134167907			29_0004361	29	GO:0006412	translation	no_label	2
OG0009094	BIdes1	-0.877821118	4.204041738			56_0002975	56	GO:0000398	mRNA splicing, via spliceosome	no_label	2
OG0009156	BIdes1	-3.977163386	3.213571479			52_0001073	52	GO:0006366	transcription by RNA polymerase II	no_label	1
OG0009230	BIdes1	-1.462467756	0.628222045			45_0009230	45	GO:0006182	cGMP biosynthetic process	cGMP biosynthetic process	1
OG0009270	BIdes1	0.01832742	-0.087320386			83_0002849	83	GO:0060279	positive regulation of ovulation	no_label	1
OG0009324	BIdes1	4.036795933	2.226759636			61_0005659	61	GO:0006364	rRNA processing	no_label	1
OG0009334	BIdes1	6.405604095	-1.64429814			39_0007345	39	GO:0030154	cell differentiation	no_label	1
OG0009344	BIdes1	-2.70552535	-1.165038387			75_0013420	75	GO:0045880	positive regulation of smoothened signaling pathway	no_label	1
OG0009345	BIdes1	1.789089152	0.518728848			90_0008199	90	GO:0031122	cytoplasmic microtubule organization	no_label	1
OG0009471	BIdes1	4.676809218	-0.750474831			57_0003097	57	GO:0007088	regulation of mitotic nuclear division	no_label	1
OG0009508	BIdes1	3.374647256	-2.037506425			16_0001381	16	GO:0040018	positive regulation of multicellular organism growth	no_label	1
OG0009520	BIdes1	-1.988679535	0.146545975			75_0013420	75	GO:0006886	intracellular protein transport	no_label	1
OG0009524	BIdes1	-1.773635015	-0.058517052			93_0009307	93	GO:0008039	synaptic target recognition	no_label	1
OG0009530	BIdes1	-3.286122576	-2.949183998			59_0003310	59	GO:0045944	positive regulation of transcription by RNA polymerase II	no_label	1
OG0009536	BIdes1	0.918526614	-1.74957246			12_0002745	12	GO:0007298	border follicle cell migration	no_label	1
OG0009543	BIdes1	-0.724265511	2.55626284			70_0008512	70	GO:0045732	positive regulation of protein catabolic process	no_label	1
OG0009549	BIdes1	1.569337039	-1.159898446			90_0008199	90	GO:0048813	dendrite morphogenesis	no_label	1
OG0009555	BIdes1	-5.463800848	0.003908836			2_0013443	2	GO:0006357	regulation of transcription by RNA polymerase II	no_label	1
OG0009595	BIdes1	-1.374569585	2.165933337			21_0002136	21	GO:0006355	regulation of transcription, DNA-templated	no_label	1
OG0009605	BIdes1	-4.232058419	0.11340521			78_0001007	78	GO:0006357	regulation of transcription by RNA polymerase II	no_label	1
OG0009620	BIdes1	1.211287503	-1.864373251			39_0007345	39	GO:0008038	neuron recognition	no_label	1
OG0009657	BIdes1	-2.323962578	-2.738630127			9_0000447	9	GO:0016199	axon midline choice point recognition	no_label	1
OG0009674	BIdes1	1.778029124	-2.789507919			99_0011386	99	GO:0019722	calcium-mediated signaling	no_label	1
OG0009701	BIdes1	-3.72694752	2.355100567			52_0001073	52	GO:0000122	negative regulation of transcription by RNA polymerase II	no_label	1
OG0009705	BIdes1	-4.348930702	-0.115362019			100_0011632	100	GO:0008045	motor neuron axon guidance	no_label	1
OG0009713	BIdes1	-3.765573315	2.906299249			52_0001073	52	GO:0000122	negative regulation of transcription by RNA polymerase II	no_label	1
OG0009719	BIdes1	-4.853212753	1.467520135			52_0001073	52	GO:0006357	regulation of transcription by RNA polymerase II	no_label	1
OG0009807	BIdes1	-4.403759752	-1.945065441			13_0000065	13	GO:0006357	regulation of transcription by RNA polymerase II	no_label	1
OG0009816	BIdes1	0.952633848	-1.203012153			55_0002450	55	GO:0007268	chemical synaptic transmission	no_label	2
OG0009892	BIdes1	2.126917524	2.031030091			27_0004213	27	GO:0006355	regulation of transcription, DNA-templated	no_label	1
OG0009920	BIdes1	-4.494039277	1.291934854			52_0001073	52	GO:0006357	regulation of transcription by RNA polymerase II	no_label	1
OG0009939	BIdes1	1.799064258	4.249976596			84_0002895	84			no_label	2
OG0009965	BIdes1	-3.639408891	-0.707349907			75_0013420	75	GO:0006355	regulation of transcription, DNA-templated	no_label	1
OG0009969	BIdes1	17.95066438	-3.194752081			1_0010088	1			no_label	1
OG0009971	BIdes1	3.701322554	-1.320779474			57_0003097	57	GO:1904263	positive regulation of TORC1 signaling	no_label	1
OG0010024	BIdes1	2.966023326	0.868994502			46_0010024	46	GO:0055085	transmembrane transport	transmembrane transport	1
OG0010064	BIdes1	4.877085578	-2.283967333			42_0008245	42	GO:0044719	regulation of imaginal disc-derived wing size	no_label	1
OG0010071	BIdes1	2.125750004	1.965893334			27_0004213	27	GO:0006357	regulation of transcription by RNA polymerase II	no_label	1
OG0010140	BIdes1	1.092216105	0.230193391			4_0000074	4	GO:0007015	actin filament organization	no_label	4
OG0010143	BIdes1	-4.988311571	-0.129393148			52_0001073	52	GO:0045944	positive regulation of transcription by RNA polymerase II	no_label	1
OG0010189	BIdes1	0.11123563	3.67309617			56_0002975	56	GO:0000398	mRNA splicing, via spliceosome	no_label	1
OG0010209	BIdes1	-3.93658059	0.600266813			76_0013644	76	GO:0043066	negative regulation of apoptotic process	no_label	1
OG0010291	BIdes1	-3.799196165	-1.065686457			25_0003938	25	GO:0006355	regulation of transcription, DNA-templated	no_label	2
OG0010293	BIdes1	1.63576229	2.178784353			24_0003463	24	GO:0006744	ubiquinone biosynthetic process	no_label	3
OG0010430	BIdes1	8.154131266	-1.7010551			85_0003258	85	GO:0034976	response to endoplasmic reticulum stress	no_label	1
OG0010431	BIdes1	-3.155032712	-0.007315298			52_0001073	52	GO:0006357	regulation of transcription by RNA polymerase II	no_label	2
OG0010484	BIdes1	-0.831526947	2.469437644			96_0010506	96	GO:0000387	spliceosomal snRNP assembly	no_label	1
OG0010485	BIdes1	2.070921788	3.295587888			34_0005771	34	GO:0006281	DNA repair	no_label	1
OG0010490	BIdes1	-5.253983098	0.504021784			52_0001073	52	GO:0007411	axon guidance	no_label	1
OG0010498	BIdes1	11.36065296	-2.48454452			41_0008167	41			no_label	1
OG0010500	BIdes1	0.74161594	3.05571587			37_0006233	37	GO:0000387	spliceosomal snRNP assembly	no_label	1
OG0010505	BIdes1	0.690133624	0.302871239			6_0000233	6	GO:0008340	determination of adult lifespan	no_label	1
OG0010531	BIdes1	6.144276379	0.188630925			90_0008199	90	GO:0060285	cilium-dependent cell motility	no_label	1
OG0010629	BIdes1	-0.652492484	2.107888857			47_0010902	47	GO:0006355	regulation of transcription, DNA-templated	no_label	2
OG0010648	BIdes1	-2.2696208	1.409933779			47_0010902	47	GO:0006357	regulation of transcription by RNA polymerase II	no_label	4
OG0010806	BIdes1	0.50799152	2.371393664			60_0003726	60	GO:0007420	brain development	no_label	1
OG0010837	BIdes1	3.952594431	0.178943503			101_0013294	101	GO:0006357	regulation of transcription by RNA polymerase II	no_label	1
OG0010841	BIdes1	-5.139064983	-0.302835717			25_0003938	25	GO:0007112	male meiosis cytokinesis	no_label	1
OG0010842	BIdes1	1.467892238	4.253756483			84_0002895	84	GO:0005975	carbohydrate metabolic process	no_label	1
OG0010864	BIdes1	-0.150908104	0.034474306			64_0007092	64	GO:0010506	regulation of autophagy	no_label	1
OG0010896	BIdes1	-0.400668714	-0.703663717			98_0011273	98	GO:0007030	Golgi organization	no_label	1
OG0010902	BIdes1	-2.453832623	1.413155901			47_0010902	47	GO:0006357	regulation of transcription by RNA polymerase II	regulation of transcription by RNA polymerase II	1
OG0010903	BIdes1	-1.567058625	0.673178681			64_0007092	64	GO:0048749	compound eye development	no_label	1
OG0010916	BIdes1	-3.667920555	-1.790680878			13_0000065	13	GO:0007411	axon guidance	no_label	1
OG0010948	BIdes1	-0.421874672	-1.305866814			86_0003410	86	GO:0007476	imaginal disc-derived wing morphogenesis	no_label	1
OG0010978	BIdes1	-2.896263119	0.437438014			21_0002136	21	GO:0043066	negative regulation of apoptotic process	no_label	1
OG0010993	BIdes1	2.966023326	0.868994502			46_0010024	46	GO:0055085	transmembrane transport	no_label	1
OG0011023	BIdes1	3.550362406	-1.829496564			99_0011386	99	GO:0007613	memory	no_label	1
OG0011032	BIdes1	-5.139064983	-0.302835717			25_0003938	25	GO:0007112	male meiosis cytokinesis	no_label	1
OG0011044	BIdes1	-5.173986065	0.370119594			2_0013443	2	GO:0030261	chromosome condensation	no_label	1
OG0011093	BIdes1	8.290964725	-2.305810884			67_0007376	67	GO:0040003	chitin-based cuticle development	no_label	4
OG0011094	BIdes1	8.349477905	-2.360981493			67_0007376	67	GO:0040003	chitin-based cuticle development	no_label	1
OG0011117	BIdes1	2.094968497	1.741286021			35_0006058	35	GO:0042136	neurotransmitter biosynthetic process	no_label	1
OG0011159	BIdes1	-3.503660695	2.644700904			52_0001073	52	GO:0000122	negative regulation of transcription by RNA polymerase II	no_label	1
OG0011184	BIdes1	-4.574700771	-0.886832543			74_0012187	74	GO:0045944	positive regulation of transcription by RNA polymerase II	no_label	1
OG0011230	BIdes1	-0.825192285	1.367277099			26_0004171	26	GO:0006099	tricarboxylic acid cycle	no_label	1
OG0011282	BIdes1	-3.249562917	1.263087891			76_0013644	76	GO:0006355	regulation of transcription, DNA-templated	no_label	2
OG0011299	BIdes1	5.514256398	1.618932087			77_0000605	77	GO:0008535	respiratory chain complex IV assembly	no_label	1
OG0011308	BIdes1	-1.724979102	2.169985209			87_0003684	87	GO:0006886	intracellular protein transport	no_label	1
OG0011365	BIdes1	1.967272706	1.176188434			42_0008245	42	GO:0035167	larval lymph gland hemopoiesis	no_label	1
OG0011366	BIdes1	-5.173986065	0.370119594			2_0013443	2	GO:0030261	chromosome condensation	no_label	1
OG0011367	BIdes1	-5.173986065	0.370119594			2_0013443	2	GO:0030261	chromosome condensation	no_label	1
OG0011372	BIdes1	4.112597085	-2.30867055			16_0001381	16	GO:0030641	regulation of cellular pH	no_label	1
OG0011398	BIdes1	-4.841978241	-0.543893822			52_0001073	52	GO:0045944	positive regulation of transcription by RNA polymerase II	no_label	1
OG0011417	BIdes1	-5.362180076	-1.087349354			78_0001007	78	GO:0046329	negative regulation of JNK cascade	no_label	1
OG0011455	BIdes1	-3.561912671	-1.434770483			48_0012484	48	GO:0070593	dendrite self-avoidance	no_label	1
OG0011459	BIdes1	7.535335861	-1.730870074			15_0001130	15	GO:0050808	synapse organization	no_label	1
OG0011478	BIdes1	-2.853382437	-1.445564714			80_0001460	80	GO:0006468	protein phosphorylation	no_label	1
OG0011516	BIdes1	-3.97422818	1.637384863			76_0013644	76	GO:0045892	negative regulation of transcription, DNA-templated	no_label	1
OG0011824	BIdes1	-1.235882004	0.882719065			92_0008566	92	GO:0006508	proteolysis	no_label	1
OG0011910	BIdes1	6.453685504	0.506464314			51_0001034	51	GO:0005975	carbohydrate metabolic process	no_label	3
OG0011956	BIdes1	4.772035279	-0.667536499			68_0008070	68	GO:0060271	cilium assembly	no_label	1
OG0011983	BIdes1	-3.770119187	-0.371792835			25_0003938	25	GO:0007298	border follicle cell migration	no_label	1
OG0012124	BIdes1	-2.778469799	-1.81618038			9_0000447	9	GO:0050767	regulation of neurogenesis	no_label	1
OG0012161	BIdes1	-0.150477951	3.865074687			36_0006136	36	GO:0000462	maturation of SSU-rRNA from tricistronic rRNA transcript (SSU-rRNA, 5.8S rRNA, LSU-rRNA)	no_label	1
OG0012180	BIdes1	-3.273080037	1.618201609			50_0000186	50	GO:0046692	sperm competition	no_label	1
OG0012214	BIdes1	-3.494486498	-2.735258757			59_0003310	59	GO:0048813	dendrite morphogenesis	no_label	1
OG0012242	BIdes1	-1.447599834	-0.030745618			9_0000447	9	GO:0048675	axon extension	no_label	2
OG0012266	BIdes1	1.63576229	2.178784353			24_0003463	24	GO:0006744	ubiquinone biosynthetic process	no_label	2
OG0012292	BIdes1	1.241252948	-0.781619445			15_0001130	15	GO:0008049	male courtship behavior	no_label	1
OG0012374	BIdes1	-4.486148938	-0.761415987			78_0001007	78	GO:0006357	regulation of transcription by RNA polymerase II	no_label	1
OG0012418	BIdes1	-5.052436477	-1.079052233			52_0001073	52	GO:0007411	axon guidance	no_label	1
OG0012440	BIdes1	1.016990882	0.822978055			44_0008828	44	GO:0042381	hemolymph coagulation	no_label	1
OG0012456	BIdes1	-2.932127251	0.487777583			29_0004361	29	GO:0030097	hemopoiesis	no_label	1
OG0012484	BIdes1	-3.85828885	-0.702516847			48_0012484	48	GO:0016199	axon midline choice point recognition	axon midline choice point recognition	1
OG0012600	BIdes1	-2.688054982	-1.563633626			9_0000447	9	GO:0007269	neurotransmitter secretion	no_label	1
OG0012701	BIdes1	1.967272706	1.176188434			42_0008245	42	GO:0035167	larval lymph gland hemopoiesis	no_label	1
OG0012706	BIdes1	-1.464155206	3.004049686			82_0001964	82	GO:0006357	regulation of transcription by RNA polymerase II	no_label	1
OG0012711	BIdes1	-1.16657003	1.26345148			26_0004171	26	GO:0051260	protein homooligomerization	no_label	1
OG0012730	BIdes1	15.47369732	0.46233908			30_0004770	30			no_label	1
OG0012736	BIdes1	0.664516277	3.572738823			21_0002136	21	GO:0006260	DNA replication	no_label	1
OG0013014	BIdes1	2.138533714	0.18523172			95_0010360	95	GO:0055085	transmembrane transport	no_label	1
OG0013016	BIdes1	-1.167077403	3.376086544			19_0001657	19	GO:0006508	proteolysis	no_label	1
OG0013078	BIdes1	2.102197059	-0.034650456			90_0008199	90	GO:0006886	intracellular protein transport	no_label	1
OG0013089	BIdes1	-3.875784264	-3.833175081			59_0003310	59	GO:0007411	axon guidance	no_label	2
OG0013118	BIdes1	0.757184879	4.251251191			63_0007024	63	GO:0000724	double-strand break repair via homologous recombination	no_label	1
OG0013154	BIdes1	-2.092567396	-1.470197028			49_0013154	49	GO:0006357	regulation of transcription by RNA polymerase II	regulation of transcription by RNA polymerase II	1
OG0013164	BIdes1	4.018994103	2.099744964			71_0010646	71	GO:0006886	intracellular protein transport	no_label	1
OG0013281	BIdes1	-4.298036669	0.045656987			52_0001073	52	GO:0045944	positive regulation of transcription by RNA polymerase II	no_label	1
OG0013344	BIdes1	-1.998841929	2.993692975			56_0002975	56	GO:0000381	regulation of alternative mRNA splicing, via spliceosome	no_label	3
OG0013348	BIdes1	-3.493585497	2.509341847			21_0002136	21	GO:0006357	regulation of transcription by RNA polymerase II	no_label	1
OG0013485	BIdes1	-3.984324158	0.01810188			29_0004361	29	GO:0007399	nervous system development	no_label	1
OG0013556	BIdes1	2.20379497	1.678250319			61_0005659	61	GO:0016075	rRNA catabolic process	no_label	1
OG0013611	BIdes1	9.352904575	-0.996645837			57_0003097	57	GO:0055085	transmembrane transport	no_label	1
OG0013748	BIdes1	2.259232709	2.211155577			43_0008619	43	GO:0006120	mitochondrial electron transport, NADH to ubiquinone	no_label	1
OG0013757	BIdes1	2.023888332	1.456176764			3_0000052	3	GO:0042594	response to starvation	no_label	1
OG0013821	BIdes1	-0.898370489	-1.134961608			83_0002849	83	GO:0007298	border follicle cell migration	no_label	1
OG0013866	BIdes1	2.091583097	0.514952971			26_0004171	26	GO:0008340	determination of adult lifespan	no_label	1
OG0013868	BIdes1	2.366881098	3.423794969			60_0003726	60	GO:0005975	carbohydrate metabolic process	no_label	1
OG0013914	BIdes1	0.910078917	2.630975652			101_0013294	101	GO:0006357	regulation of transcription by RNA polymerase II	no_label	1
OG0014273	BIdes1	-2.891162792	-0.969443693			100_0011632	100	GO:0007411	axon guidance	no_label	1
OG0014280	BIdes1	4.606383967	0.461481045			97_0011198	97	GO:0006508	proteolysis	no_label	1
OG0014333	BIdes1	-3.593413827	1.117738109			76_0013644	76	GO:0006396	RNA processing	no_label	1
OG0014400	BIdes1	-3.158834052	1.311767875			86_0003410	86	GO:0006325	chromatin organization	no_label	1
OG0014407	BIdes1	3.557702691	-1.721700223			15_0001130	15	GO:0050911	detection of chemical stimulus involved in sensory perception of smell	no_label	3
OG0014555	BIdes1	-1.30572001	3.63633296			56_0002975	56	GO:0006464	cellular protein modification process	no_label	1
OG0014579	BIdes1	-1.287184804	2.422210316			62_0006889	62	GO:0006508	proteolysis	no_label	1
OG0014625	BIdes1	-0.877425707	0.261780032			80_0001460	80	GO:0007268	chemical synaptic transmission	no_label	1
OG0014667	BIdes1	-4.170208867	-0.884899531			50_0000186	50	GO:0007411	axon guidance	no_label	2
OG0014725	BIdes1	-5.139064983	-0.302835717			25_0003938	25	GO:0007112	male meiosis cytokinesis	no_label	1
OG0014729	BIdes1	-3.137843773	-0.688510542			80_0001460	80	GO:0043066	negative regulation of apoptotic process	no_label	1
OG0014742	BIdes1	-5.086789812	-0.875744786			2_0013443	2	GO:0006355	regulation of transcription, DNA-templated	no_label	2
OG0014744	BIdes1	1.325997599	3.329324796			101_0013294	101	GO:0006357	regulation of transcription by RNA polymerase II	no_label	1
OG0014770	BIdes1	-4.170208867	-0.884899531			50_0000186	50	GO:0007411	axon guidance	no_label	1
OG0014860	BIdes1	-3.139541748	-0.345937763			80_0001460	80	GO:0008406	gonad development	no_label	1
OG0014924	BIdes1	3.804621231	0.21342599			55_0002450	55	GO:0007165	signal transduction	no_label	4
OG0014927	BIdes1	-2.865332871	1.445914236			78_0001007	78	GO:0006357	regulation of transcription by RNA polymerase II	no_label	4
OG0000013	Bides2	-3.355432425	-3.020212284			59_0003310	59	GO:0007411	axon guidance	no_label	5
OG0000060	BIdes2	9.477996627	-1.946759383			91_0008485	91	GO:0055085	transmembrane transport	no_label	1
OG0000140	Bides2	0.450113201	-4.337432065			28_0004311	28	GO:0007411	axon guidance	no_label	1
OG0000147	Bides2	-4.125565423	-1.136875097			100_0011632	100	GO:0007411	axon guidance	no_label	2
OG0000152	Bides2	-4.083863998	-2.440200036			13_0000065	13	GO:0007411	axon guidance	no_label	1
OG0000162	Bides2	0.025431946	-1.832285846			9_0000447	9	GO:0030727	germarium-derived female germ-line cyst formation	no_label	1
OG0000180	Bides2	-4.164397865	-2.278537412			74_0012187	74	GO:0007411	axon guidance	no_label	1
OG0000186	Bides2	-3.706753646	1.319113712			50_0000186	50	GO:0048149	behavioral response to ethanol	behavioral response to ethanol	1
OG0000253	Bides2	-2.136267989	-3.821163292			31_0004829	31	GO:0007411	axon guidance	no_label	1
OG0000266	Bides2	-0.301865448	2.598342051			69_0008237	69	GO:0042593	glucose homeostasis	no_label	1
OG0000269	Bides2	3.43380149	-1.597801263			22_0003024	22	GO:0050804	modulation of chemical synaptic transmission	no_label	5
OG0000285	Bides2	0.366513515	-4.338879279			28_0004311	28	GO:0007411	axon guidance	no_label	3
OG0000309	Bides2	-3.134265499	0.031796298			54_0002099	54	GO:0030838	positive regulation of actin filament polymerization	no_label	2
OG0000328	Bides2	6.31787026	3.204155136			97_0011198	97	GO:0005975	carbohydrate metabolic process	no_label	1
OG0000329	Bides2	-2.138525757	-3.195292239			9_0000447	9	GO:0097374	sensory neuron axon guidance	no_label	1
OG0000330	Bides2	-2.906078311	-3.417917422			31_0004829	31	GO:0048813	dendrite morphogenesis	no_label	2
OG0000331	Bides2	-5.177767051	-1.075241498			74_0012187	74	GO:0007411	axon guidance	no_label	1
OG0000334	Bides2	-2.671355386	-2.145784013			74_0012187	74	GO:0016199	axon midline choice point recognition	no_label	2
OG0000351	Bides2	-3.085879414	-1.043672961			13_0000065	13	GO:0008045	motor neuron axon guidance	no_label	1
OG0000352	Bides2	-3.689994611	-2.154584939			7_0000277	7	GO:0097711	ciliary basal body-plasma membrane docking	no_label	2
OG0000362	Bides2	-2.63429426	-1.716681306			9_0000447	9	GO:0007391	dorsal closure	no_label	2
OG0000405	Bides2	-0.962096107	-2.561761409			7_0000277	7	GO:0007268	chemical synaptic transmission	no_label	1
OG0000420	Bides2	4.387268626	2.18521773			17_0001402	17	GO:0030261	chromosome condensation	no_label	2
OG0000439	Bides2	2.638488519	1.329698712			93_0009307	93	GO:0030203	glycosaminoglycan metabolic process	no_label	2
OG0000506	Bides2	0.68787646	2.325613911			60_0003726	60	GO:0007399	nervous system development	no_label	1
OG0000527	Bides2	-4.392230511	-3.119195923			74_0012187	74	GO:0007411	axon guidance	no_label	1
OG0000563	Bides2	-2.938089299	0.972966036			54_0002099	54	GO:0006464	cellular protein modification process	no_label	2
OG0000596	Bides2	-5.316465765	-0.939362924			74_0012187	74	GO:0007411	axon guidance	no_label	3
OG0000635	Bides2	4.463421504	1.0675327			97_0011198	97	GO:0033227	dsRNA transport	no_label	1
OG0000637	Bides2	5.487963638	-0.913412793			73_0011934	73	GO:0055085	transmembrane transport	no_label	1
OG0000678	Bides2	-4.415078082	-1.323582425			74_0012187	74	GO:0007411	axon guidance	no_label	2
OG0000702	Bides2	-2.704042112	0.265425269			47_0010902	47	GO:0006357	regulation of transcription by RNA polymerase II	no_label	1
OG0000723	Bides2	-3.900358695	-3.097469085			59_0003310	59	GO:0007411	axon guidance	no_label	1
OG0000724	Bides2	-4.335259502	-0.820356552			9_0000447	9	GO:0048749	compound eye development	no_label	1
OG0000731	Bides2	-3.241426752	-2.662175716			31_0004829	31	GO:0007112	male meiosis cytokinesis	no_label	1
OG0000737	Bides2	-2.947200785	-2.40142858			79_0001053	79	GO:0006355	regulation of transcription, DNA-templated	no_label	1
OG0000743	Bides2	-3.970399821	-2.173398788			74_0012187	74	GO:0045944	positive regulation of transcription by RNA polymerase II	no_label	1
OG0000754	Bides2	-2.492922591	-2.412934936			9_0000447	9	GO:0048749	compound eye development	no_label	1
OG0000770	Bides2	8.266688259	-2.586103248			73_0011934	73	GO:0055085	transmembrane transport	no_label	2
OG0000796	Bides2	-4.125390074	-1.948838787			7_0000277	7	GO:0006355	regulation of transcription, DNA-templated	no_label	1
OG0000797	Bides2	-3.376548402	2.31921656			62_0006889	62	GO:0045944	positive regulation of transcription by RNA polymerase II	no_label	1
OG0000819	Bides2	0.234112253	2.291435002			66_0007352	66	GO:0006886	intracellular protein transport	no_label	1
OG0000824	Bides2	-5.260771155	-0.669170993			78_0001007	78	GO:0048813	dendrite morphogenesis	no_label	1
OG0000836	Bides2	-3.258458542	-1.124648187			9_0000447	9	GO:0007476	imaginal disc-derived wing morphogenesis	no_label	4
OG0000852	Bides2	-2.702630534	0.446413629			33_0005583	33	GO:0000045	autophagosome assembly	no_label	1
OG0000871	Bides2	-3.790389796	-0.490127204			2_0013443	2	GO:0045944	positive regulation of transcription by RNA polymerase II	no_label	3
OG0000888	Bides2	-2.085531956	-1.157712241			75_0013420	75	GO:0046626	regulation of insulin receptor signaling pathway	no_label	1
OG0000896	Bides2	-2.780441776	-0.513809765			64_0007092	64	GO:0006886	intracellular protein transport	no_label	1
OG0000913	Bides2	-5.057274333	-0.939352963			100_0011632	100	GO:0048813	dendrite morphogenesis	no_label	1
OG0000918	Bides2	-2.741927046	1.337558602			45_0009230	45	GO:0032869	cellular response to insulin stimulus	no_label	2
OG0000937	Bides2	5.457569782	2.224456725			97_0011198	97	GO:0009987	cellular process	no_label	1
OG0000976	Bides2	-1.537955288	0.832751645			54_0002099	54	GO:0055088	lipid homeostasis	no_label	1
OG0000992	Bides2	1.961239239	2.266677992			60_0003726	60	GO:0005975	carbohydrate metabolic process	no_label	1
OG0001034	Bides2	5.263217094	1.402943324			51_0001034	51	GO:0006032	chitin catabolic process	chitin catabolic process	1
OG0001067	Bides2	5.068215693	1.482934014			34_0005771	34	GO:0006468	protein phosphorylation	no_label	1
OG0001073	Bides2	-5.161052416	1.04542448			52_0001073	52	GO:0045944	positive regulation of transcription by RNA polymerase II	positive regulation of transcription by RNA polymerase II	3
OG0001109	Bides2	-3.603134904	2.748258276			52_0001073	52	GO:0000122	negative regulation of transcription by RNA polymerase II	no_label	1
OG0001113	Bides2	-2.658823416	-3.684252797			31_0004829	31	GO:0007411	axon guidance	no_label	3
OG0001134	Bides2	0.416731566	-4.359674534			28_0004311	28	GO:0016199	axon midline choice point recognition	no_label	1
OG0001144	Bides2	-3.190212754	-1.082016267			78_0001007	78	GO:0006355	regulation of transcription, DNA-templated	no_label	1
OG0001183	Bides2	-4.005834236	-3.206759112			59_0003310	59	GO:0045944	positive regulation of transcription by RNA polymerase II	no_label	1
OG0001192	Bides2	-2.699456001	2.298645712			53_0001192	53	GO:0007091	metaphase/anaphase transition of mitotic cell cycle	metaphase/anaphase transition of mitotic cell cycle	2
OG0001197	Bides2	6.60715109	0.988207549			17_0001402	17			no_label	1
OG0001204	Bides2	-4.609348668	-0.817880181			13_0000065	13	GO:0006357	regulation of transcription by RNA polymerase II	no_label	1
OG0001213	Bides2	-1.152482098	1.564779464			76_0013644	76	GO:0006364	rRNA processing	no_label	2
OG0001254	Bides2	4.693557602	-1.326844588			16_0001381	16	GO:0055085	transmembrane transport	no_label	1
OG0001280	Bides2	-0.851268835	-0.303919296			9_0000447	9	GO:0050770	regulation of axonogenesis	no_label	1
OG0001284	Bides2	-4.023161007	-3.195634598			59_0003310	59	GO:0045944	positive regulation of transcription by RNA polymerase II	no_label	1
OG0001305	Bides2	-4.203518169	1.169845066			82_0001964	82	GO:0045944	positive regulation of transcription by RNA polymerase II	no_label	1
OG0001334	Bides2	-4.4724497	0.648111686			33_0005583	33	GO:0006357	regulation of transcription by RNA polymerase II	no_label	1
OG0001340	Bides2	0.534161726	3.057816736			63_0007024	63	GO:0000724	double-strand break repair via homologous recombination	no_label	1
OG0001359	Bides2	-2.271583323	-3.045903808			79_0001053	79	GO:0050770	regulation of axonogenesis	no_label	1
OG0001399	Bides2	-1.980374832	-3.360806253			79_0001053	79	GO:0007411	axon guidance	no_label	1
OG0001422	Bides2	1.2719992	-0.235247958			98_0011273	98	GO:0007112	male meiosis cytokinesis	no_label	1
OG0001427	Bides2	-3.153648184	-3.21099339			31_0004829	31	GO:0007411	axon guidance	no_label	1
OG0001480	Bides2	-4.004786243	0.829143075			25_0003938	25	GO:0045944	positive regulation of transcription by RNA polymerase II	no_label	2
OG0001513	Bides2	1.120875265	4.793165809			63_0007024	63	GO:0006412	translation	no_label	1
OG0001521	Bides2	-3.705938897	-2.176419815			79_0001053	79	GO:0007411	axon guidance	no_label	2
OG0001523	Bides2	-4.436291495	-2.03815686			13_0000065	13	GO:0045944	positive regulation of transcription by RNA polymerase II	no_label	1
OG0001537	Bides2	-3.312573583	-2.297855973			7_0000277	7	GO:0006357	regulation of transcription by RNA polymerase II	no_label	1
OG0001548	Bides2	-0.712230416	-2.810589171			7_0000277	7	GO:0007186	G protein-coupled receptor signaling pathway	no_label	1
OG0001587	Bides2	-0.099318068	-0.452698003			98_0011273	98	GO:0007411	axon guidance	no_label	1
OG0001619	Bides2	-4.397557157	-3.103146976			74_0012187	74	GO:0007411	axon guidance	no_label	4
OG0001677	Bides2	2.978819539	0.409537266			17_0001402	17	GO:0032006	regulation of TOR signaling	no_label	2
OG0001693	Bides2	-5.023470096	0.017729306			52_0001073	52	GO:0045944	positive regulation of transcription by RNA polymerase II	no_label	2
OG0001706	Bides2	-2.094986687	0.968079685			76_0013644	76	GO:0006357	regulation of transcription by RNA polymerase II	no_label	1
OG0001717	Bides2	-0.655299544	2.095686488			70_0008512	70	GO:0033674	positive regulation of kinase activity	no_label	1
OG0001718	Bides2	-2.601829288	-3.446401868			31_0004829	31	GO:0008045	motor neuron axon guidance	no_label	1
OG0001724	Bides2	-1.007103594	-1.526435647			98_0011273	98	GO:0030866	cortical actin cytoskeleton organization	no_label	1
OG0001734	Bides2	1.18048024	1.174181606			44_0008828	44	GO:0006468	protein phosphorylation	no_label	1
OG0001737	Bides2	0.729532857	2.480243595			26_0004171	26	GO:0006325	chromatin organization	no_label	1
OG0001749	Bides2	-2.964155531	-3.534189123			31_0004829	31	GO:0048675	axon extension	no_label	1
OG0001788	Bides2	9.324017882	-1.923824214			95_0010360	95	GO:0055085	transmembrane transport	no_label	2
OG0001795	Bides2	2.561374042	-1.224332988			39_0007345	39	GO:0007411	axon guidance	no_label	4
OG0001800	Bides2	-3.373467817	-1.265553483			33_0005583	33	GO:0045944	positive regulation of transcription by RNA polymerase II	no_label	1
OG0001803	Bides2	19.0534464	-4.095834193			65_0007270	65			no_label	2
OG0001804	Bides2	-2.40007759	-0.698333078			100_0011632	100	GO:0007411	axon guidance	no_label	1
OG0001814	Bides2	-2.75348232	1.312667816			76_0013644	76	GO:0006357	regulation of transcription by RNA polymerase II	no_label	1
OG0001815	Bides2	-3.856950882	-3.315418466			59_0003310	59	GO:0045944	positive regulation of transcription by RNA polymerase II	no_label	1
OG0001818	Bides2	-2.121971081	-3.527763533			59_0003310	59	GO:0007411	axon guidance	no_label	1
OG0001822	Bides2	1.402351754	1.507071724			27_0004213	27	GO:0006357	regulation of transcription by RNA polymerase II	no_label	1
OG0001860	Bides2	-1.126355537	2.338738566			21_0002136	21	GO:0048749	compound eye development	no_label	1
OG0001874	Bides2	-3.434982102	-0.689892734			74_0012187	74	GO:0006357	regulation of transcription by RNA polymerase II	no_label	1
OG0001912	Bides2	-1.888433165	-0.105811006			54_0002099	54	GO:0007295	growth of a germarium-derived egg chamber	no_label	1
OG0001927	Bides2	-1.535449785	2.202816711			70_0008512	70	GO:0001933	negative regulation of protein phosphorylation	no_label	1
OG0001933	Bides2	-3.723884974	-1.996644851			9_0000447	9	GO:0007415	defasciculation of motor neuron axon	no_label	1
OG0001934	Bides2	-1.884266247	1.798231954			96_0010506	96	GO:0045893	positive regulation of transcription, DNA-templated	no_label	1
OG0001938	Bides2	6.345243633	0.265369997			64_0007092	64	GO:0006886	intracellular protein transport	no_label	1
OG0001954	Bides2	-2.667336567	2.616025554			62_0006889	62	GO:0045944	positive regulation of transcription by RNA polymerase II	no_label	1
OG0001960	Bides2	-0.841015252	1.543747826			24_0003463	24	GO:0007391	dorsal closure	no_label	1
OG0001970	Bides2	0.796889975	2.310243946			26_0004171	26	GO:0016042	lipid catabolic process	no_label	1
OG0001975	Bides2	-3.238432372	0.146345877			76_0013644	76	GO:0030727	germarium-derived female germ-line cyst formation	no_label	1
OG0001996	Bides2	-0.472098745	1.221790765			45_0009230	45	GO:0006182	cGMP biosynthetic process	no_label	1
OG0001998	Bides2	-4.239165471	-1.310414068			74_0012187	74	GO:0000122	negative regulation of transcription by RNA polymerase II	no_label	1
OG0002004	Bides2	-0.806130204	-0.91051144			39_0007345	39	GO:0007411	axon guidance	no_label	1
OG0002017	Bides2	7.142158588	0.754890767			77_0000605	77	GO:0055085	transmembrane transport	no_label	1
OG0002018	Bides2	-1.758573024	1.974581093			70_0008512	70	GO:0009966	regulation of signal transduction	no_label	2
OG0002022	Bides2	-5.055082565	0.607803024			52_0001073	52	GO:0045944	positive regulation of transcription by RNA polymerase II	no_label	2
OG0002028	Bides2	-3.705233682	0.563396213			2_0013443	2	GO:0007288	sperm axoneme assembly	no_label	1
OG0002058	Bides2	0.683887573	4.607874545			63_0007024	63	GO:0000724	double-strand break repair via homologous recombination	no_label	2
OG0002064	Bides2	-1.442697528	1.582589166			100_0011632	100	GO:0006468	protein phosphorylation	no_label	1
OG0002066	Bides2	-1.820355561	2.304445458			53_0001192	53	GO:0035331	negative regulation of hippo signaling	no_label	1
OG0002067	Bides2	-2.232922855	-3.556174131			28_0004311	28	GO:0045944	positive regulation of transcription by RNA polymerase II	no_label	1
OG0002085	Bides2	0.495007391	2.37949053			53_0001192	53	GO:0016567	protein ubiquitination	no_label	1
OG0002090	Bides2	0.544896468	0.613900467			86_0003410	86	GO:0007173	epidermal growth factor receptor signaling pathway	no_label	2
OG0002092	Bides2	-1.74094817	1.007209498			33_0005583	33	GO:0016567	protein ubiquitination	no_label	1
OG0002099	Bides2	-4.16933169	1.053574367			54_0002099	54	GO:0030036	actin cytoskeleton organization	actin cytoskeleton organization	1
OG0002107	Bides2	-2.016997105	1.107349897			33_0005583	33	GO:0006355	regulation of transcription, DNA-templated	no_label	1
OG0002128	Bides2	-1.462467756	0.628222045			45_0009230	45	GO:0006182	cGMP biosynthetic process	no_label	1
OG0002179	Bides2	18.94945268	-3.948248664			65_0007270	65			no_label	1
OG0002184	Bides2	-2.85102379	-2.282775405			13_0000065	13	GO:0045944	positive regulation of transcription by RNA polymerase II	no_label	1
OG0002199	Bides2	1.831104881	2.037036629			35_0006058	35	GO:0007268	chemical synaptic transmission	no_label	1
OG0002210	Bides2	2.961914612	-0.369554099			44_0008828	44	GO:0007616	long-term memory	no_label	1
OG0002223	Bides2	-4.96489321	-1.772740161			74_0012187	74	GO:0045944	positive regulation of transcription by RNA polymerase II	no_label	1
OG0002249	Bides2	5.866368674	-1.819405846			39_0007345	39	GO:0030154	cell differentiation	no_label	1
OG0002294	Bides2	-0.960389607	-0.7264154			33_0005583	33	GO:0008049	male courtship behavior	no_label	1
OG0002350	Bides2	-3.158834052	1.311767875			86_0003410	86	GO:0006325	chromatin organization	no_label	2
OG0002355	Bides2	4.704966367	-0.966997736			39_0007345	39	GO:0000915	actomyosin contractile ring assembly	no_label	2
OG0002360	Bides2	-2.027399212	3.339670701			62_0006889	62	GO:0045893	positive regulation of transcription, DNA-templated	no_label	1
OG0002373	Bides2	-0.314196145	-0.674477006			49_0013154	49	GO:0045861	negative regulation of proteolysis	no_label	2
OG0002389	Bides2	0.296467593	1.678670294			45_0009230	45	GO:0014743	regulation of muscle hypertrophy	no_label	3
OG0002405	Bides2	-3.588152309	-2.023431963			79_0001053	79	GO:0006357	regulation of transcription by RNA polymerase II	no_label	2
OG0002409	Bides2	-3.461008547	0.723784295			21_0002136	21	GO:0006355	regulation of transcription, DNA-templated	no_label	1
OG0002418	Bides2	-3.792355865	-3.015081816			31_0004829	31	GO:0000122	negative regulation of transcription by RNA polymerase II	no_label	1
OG0002426	Bides2	-2.623444703	-1.299140655			33_0005583	33	GO:0010629	negative regulation of gene expression	no_label	1
OG0002436	Bides2	-2.395840101	0.213922396			48_0012484	48	GO:0006357	regulation of transcription by RNA polymerase II	no_label	2
OG0002446	Bides2	15.18277068	-0.435699843			72_0010957	72			no_label	2
OG0002450	Bides2	4.499014634	-0.824473111			55_0002450	55	GO:0007186	G protein-coupled receptor signaling pathway	G protein-coupled receptor signaling pathway	1
OG0002453	Bides2	-1.608878595	0.444638637			50_0000186	50	GO:0006886	intracellular protein transport	no_label	1
OG0002471	Bides2	-2.203151346	-0.415563806			98_0011273	98	GO:0007131	reciprocal meiotic recombination	no_label	1
OG0002480	Bides2	-4.260952726	0.903674292			76_0013644	76	GO:0016567	protein ubiquitination	no_label	1
OG0002492	Bides2	-5.677922851	-0.187237564			52_0001073	52	GO:0045944	positive regulation of transcription by RNA polymerase II	no_label	1
OG0002508	Bides2	-1.097970991	1.935839368			76_0013644	76	GO:0007143	female meiotic nuclear division	no_label	2
OG0002527	Bides2	-3.551109962	-2.601560344			7_0000277	7	GO:0007411	axon guidance	no_label	1
OG0002533	Bides2	-3.589509222	-3.106788304			31_0004829	31	GO:0008045	motor neuron axon guidance	no_label	2
OG0002581	Bides2	5.413052434	2.150128228			97_0011198	97	GO:0006508	proteolysis	no_label	1
OG0002612	Bides2	3.755381936	0.826518483			90_0008199	90	GO:0060271	cilium assembly	no_label	1
OG0002615	Bides2	7.884876697	-2.674428606			41_0008167	41	GO:0007444	imaginal disc development	no_label	1
OG0002640	Bides2	-3.758533066	-2.380510276			79_0001053	79	GO:0045944	positive regulation of transcription by RNA polymerase II	no_label	1
OG0002693	Bides2	-4.699994156	0.625180321			52_0001073	52	GO:0006357	regulation of transcription by RNA polymerase II	no_label	1
OG0002713	Bides2	4.020144797	-1.209175586			99_0011386	99	GO:0006874	cellular calcium ion homeostasis	no_label	2
OG0002724	Bides2	-3.217762271	-1.765155959			25_0003938	25	GO:0007411	axon guidance	no_label	1
OG0002750	Bides2	5.651856171	-1.835720457			73_0011934	73	GO:0055085	transmembrane transport	no_label	1
OG0002801	Bides2	10.14460977	-2.361527978			85_0003258	85	GO:0033993	response to lipid	no_label	1
OG0002825	Bides2	0.148774853	3.490985139			19_0001657	19	GO:0051260	protein homooligomerization	no_label	1
OG0002835	Bides2	1.199521284	-0.288543988			98_0011273	98	GO:0007112	male meiosis cytokinesis	no_label	1
OG0002839	Bides2	-3.740738088	-2.946163559			59_0003310	59	GO:0007411	axon guidance	no_label	1
OG0002846	Bides2	1.948956025	1.554328303			34_0005771	34	GO:0006508	proteolysis	no_label	2
OG0002856	Bides2	8.154131266	-1.7010551			85_0003258	85	GO:0034976	response to endoplasmic reticulum stress	no_label	1
OG0002860	Bides2	-1.534450222	2.445577879			56_0002975	56	GO:0000387	spliceosomal snRNP assembly	no_label	1
OG0002885	Bides2	-3.388548488	-2.140769636			74_0012187	74	GO:0045944	positive regulation of transcription by RNA polymerase II	no_label	1
OG0002894	Bides2	7.967908437	-2.827871173			41_0008167	41	GO:0007423	sensory organ development	no_label	1
OG0002924	Bides2	-2.127761434	0.742124283			86_0003410	86	GO:0048749	compound eye development	no_label	2
OG0002925	Bides2	2.74678565	4.329984769			63_0007024	63	GO:0006397	mRNA processing	no_label	1
OG0002975	Bides2	-1.092904975	4.396940264			56_0002975	56	GO:0000398	mRNA splicing, via spliceosome	mRNA splicing, via spliceosome	1
OG0003023	Bides2	-1.958977856	1.662287094			45_0009230	45	GO:0006182	cGMP biosynthetic process	no_label	1
OG0003025	Bides2	-3.668701866	-1.807423781			100_0011632	100	GO:0032436	positive regulation of proteasomal ubiquitin-dependent protein catabolic process	no_label	2
OG0003051	Bides2	-1.66106501	3.394715949			87_0003684	87	GO:0006886	intracellular protein transport	no_label	1
OG0003097	Bides2	3.755238562	-0.139553664			57_0003097	57	GO:0016192	vesicle-mediated transport	vesicle-mediated transport	1
OG0003099	Bides2	-3.717229517	-3.079873084			31_0004829	31	GO:0007411	axon guidance	no_label	1
OG0003117	Bides2	-4.182780817	-1.776109304			74_0012187	74	GO:0006357	regulation of transcription by RNA polymerase II	no_label	1
OG0003122	Bides2	-1.522236202	2.921027112			82_0001964	82	GO:0006357	regulation of transcription by RNA polymerase II	no_label	1
OG0003129	Bides2	4.164633412	-2.100941889			39_0007345	39	GO:0007268	chemical synaptic transmission	no_label	1
OG0003130	Bides2	0.063141341	-0.621592729			4_0000074	4	GO:0006508	proteolysis	no_label	1
OG0003141	Bides2	-0.342183167	3.162865503			62_0006889	62	GO:0006357	regulation of transcription by RNA polymerase II	no_label	1
OG0003206	Bides2	3.095168435	0.130284764			58_0003206	58	GO:0043087	regulation of GTPase activity	regulation of GTPase activity	1
OG0003207	Bides2	-2.716940714	1.451907183			87_0003684	87	GO:0006886	intracellular protein transport	no_label	1
OG0003210	Bides2	13.77181911	1.503564128			89_0006992	89			no_label	1
OG0003254	Bides2	-0.077837975	2.243803825			19_0001657	19	GO:0006508	proteolysis	no_label	1
OG0003286	Bides2	-0.786909111	-0.627629594			78_0001007	78	GO:0033674	positive regulation of kinase activity	no_label	1
OG0003290	Bides2	-3.93658059	0.600266813			76_0013644	76	GO:0043066	negative regulation of apoptotic process	no_label	3
OG0003291	Bides2	-5.063081001	2.438581572			52_0001073	52	GO:0000398	mRNA splicing, via spliceosome	no_label	1
OG0003310	Bides2	-3.622028859	-4.229591104			59_0003310	59	GO:0007411	axon guidance	axon guidance	1
OG0003325	Bides2	-1.283114562	4.418149374			36_0006136	36	GO:0006355	regulation of transcription, DNA-templated	no_label	1
OG0003372	Bides2	-0.649354264	1.553503864			2_0013443	2	GO:0006468	protein phosphorylation	no_label	1
OG0003381	Bides2	-1.694682311	-4.331079845			79_0001053	79	GO:0016199	axon midline choice point recognition	no_label	1
OG0003391	Bides2	-4.279083732	-0.852797137			75_0013420	75	GO:0006357	regulation of transcription by RNA polymerase II	no_label	1
OG0003433	Bides2	-3.708271033	-1.706511144			31_0004829	31	GO:0006355	regulation of transcription, DNA-templated	no_label	1
OG0003446	Bides2	-3.734279906	-0.295269583			25_0003938	25	GO:0006470	protein dephosphorylation	no_label	1
OG0003518	Bides2	-3.639282526	-3.376696323			59_0003310	59	GO:0045944	positive regulation of transcription by RNA polymerase II	no_label	1
OG0003524	Bides2	0.96094324	0.919814926			58_0003206	58	GO:0043087	regulation of GTPase activity	no_label	1
OG0003532	Bides2	4.294408924	2.582321701			35_0006058	35	GO:0009987	cellular process	no_label	1
OG0003568	Bides2	-3.932642771	1.356659686			76_0013644	76	GO:0006355	regulation of transcription, DNA-templated	no_label	1
OG0003648	Bides2	-4.158451117	0.556839748			52_0001073	52	GO:0006357	regulation of transcription by RNA polymerase II	no_label	2
OG0003655	Bides2	3.783910058	-1.485040724			15_0001130	15	GO:0050909	sensory perception of taste	no_label	1
OG0003663	Bides2	10.33074394	-2.55865718			88_0003824	88	GO:0050877	nervous system process	no_label	1
OG0003718	Bides2	7.842062738	1.521909656			97_0011198	97			no_label	1
OG0003726	Bides2	2.287655636	3.664644749			60_0003726	60	GO:0005975	carbohydrate metabolic process	carbohydrate metabolic process	1
OG0003759	Bides2	3.300398433	2.474308269			84_0002895	84	GO:0006783	heme biosynthetic process	no_label	1
OG0003794	Bides2	1.887504433	1.635398135			17_0001402	17	GO:0007165	signal transduction	no_label	1
OG0003802	Bides2	-2.316933628	-2.531130901			31_0004829	31	GO:0043066	negative regulation of apoptotic process	no_label	1
OG0003818	Bides2	6.119103044	-1.768048812			73_0011934	73	GO:0055085	transmembrane transport	no_label	1
OG0003857	Bides2	1.974472195	4.41155745			36_0006136	36	GO:0006364	rRNA processing	no_label	1
OG0003904	Bides2	-3.937487625	1.825083945			96_0010506	96	GO:0006357	regulation of transcription by RNA polymerase II	no_label	1
OG0003942	Bides2	-2.067815219	-0.69145036			75_0013420	75	GO:0060271	cilium assembly	no_label	2
OG0003993	Bides2	2.280453586	-2.604255773			73_0011934	73	GO:0006874	cellular calcium ion homeostasis	no_label	1
OG0004031	Bides2	-2.487976611	-3.779493537			59_0003310	59	GO:0007411	axon guidance	no_label	1
OG0004037	Bides2	-1.505702864	0.244593959			81_0001895	81	GO:0030717	oocyte karyosome formation	no_label	1
OG0004046	Bides2	5.065728441	-1.512362292			39_0007345	39	GO:0008039	synaptic target recognition	no_label	1
OG0004080	Bides2	1.493423303	2.726212786			69_0008237	69	GO:0006629	lipid metabolic process	no_label	1
OG0004083	Bides2	4.193389005	2.665005179			51_0001034	51	GO:0006032	chitin catabolic process	no_label	1
OG0004088	Bides2	1.880471198	4.224890624			36_0006136	36	GO:0006364	rRNA processing	no_label	1
OG0004097	Bides2	1.385635312	2.574555421			27_0004213	27	GO:0006357	regulation of transcription by RNA polymerase II	no_label	1
OG0004121	Bides2	-0.284792982	-2.114670724			7_0000277	7	GO:0008049	male courtship behavior	no_label	1
OG0004124	Bides2	-2.351301453	3.458200068			21_0002136	21	GO:0006281	DNA repair	no_label	1
OG0004131	Bides2	-0.366618701	0.930322001			27_0004213	27	GO:0006357	regulation of transcription by RNA polymerase II	no_label	1
OG0004137	Bides2	-2.49238887	-1.741305424			9_0000447	9	GO:0007476	imaginal disc-derived wing morphogenesis	no_label	1
OG0004151	Bides2	-1.686455712	-3.569299345			79_0001053	79	GO:0007411	axon guidance	no_label	3
OG0004219	Bides2	10.61873715	-1.862341168			41_0008167	41			no_label	2
OG0004262	Bides2	0.084702528	3.227420609			60_0003726	60	GO:0006486	protein glycosylation	no_label	1
OG0004291	Bides2	18.65837735	-3.976951757			18_0001532	18			no_label	1
OG0004341	Bides2	-2.798707808	2.954526834			56_0002975	56	GO:0051276	chromosome organization	no_label	1
OG0004344	Bides2	-4.706592239	-2.014280066			78_0001007	78	GO:0006355	regulation of transcription, DNA-templated	no_label	1
OG0004385	Bides2	2.951817884	2.145588561			66_0007352	66	GO:0016192	vesicle-mediated transport	no_label	2
OG0004389	Bides2	16.15189039	-0.825765874			14_0000826	14			no_label	1
OG0004422	Bides2	1.905238442	3.358418793			36_0006136	36	GO:0006364	rRNA processing	no_label	1
OG0004429	Bides2	-4.609681331	-0.30717294			52_0001073	52	GO:0071679	commissural neuron axon guidance	no_label	1
OG0004441	Bides2	-3.973834998	-0.637755859			78_0001007	78	GO:0048813	dendrite morphogenesis	no_label	1
OG0004443	Bides2	1.488215198	2.087372786			71_0010646	71	GO:0016192	vesicle-mediated transport	no_label	1
OG0004465	Bides2	2.392107027	0.985613558			42_0008245	42	GO:0016477	cell migration	no_label	1
OG0004579	Bides2	-3.71366869	-0.028126417			52_0001073	52	GO:0007411	axon guidance	no_label	1
OG0004584	Bides2	0.800414134	-1.058567585			6_0000233	6	GO:0006906	vesicle fusion	no_label	1
OG0004599	Bides2	1.981740442	1.614689995			92_0008566	92	GO:0050829	defense response to Gram-negative bacterium	no_label	1
OG0004714	Bides2	-2.990909818	0.241521123			33_0005583	33	GO:0042981	regulation of apoptotic process	no_label	1
OG0004717	Bides2	-0.837610646	4.141774376			19_0001657	19	GO:0000387	spliceosomal snRNP assembly	no_label	1
OG0004718	Bides2	-0.541223063	1.373722467			96_0010506	96	GO:0000724	double-strand break repair via homologous recombination	no_label	1
OG0004727	Bides2	1.726269136	4.387569198			35_0006058	35	GO:0009987	cellular process	no_label	1
OG0004760	Bides2	4.372112657	2.940715899			35_0006058	35	GO:0006629	lipid metabolic process	no_label	1
OG0004788	Bides2	1.561817142	4.200532596			63_0007024	63	GO:0006366	transcription by RNA polymerase II	no_label	1
OG0004796	Bides2	1.218809321	-0.632503121			6_0000233	6	GO:0006726	eye pigment biosynthetic process	no_label	1
OG0004817	Bides2	-1.684378714	4.104248335			37_0006233	37	GO:0006415	translational termination	no_label	1
OG0004888	Bides2	-3.86003266	1.330120995			47_0010902	47	GO:0006357	regulation of transcription by RNA polymerase II	no_label	2
OG0004904	Bides2	-0.331442035	4.120959275			63_0007024	63	GO:0000724	double-strand break repair via homologous recombination	no_label	1
OG0004905	Bides2	-2.008069332	2.608136637			96_0010506	96	GO:0006402	mRNA catabolic process	no_label	1
OG0004913	Bides2	-2.372979954	3.900943918			21_0002136	21	GO:0006355	regulation of transcription, DNA-templated	no_label	1
OG0004937	Bides2	-2.501054861	-1.093014019			7_0000277	7	GO:0016567	protein ubiquitination	no_label	1
OG0004973	Bides2	0.304818009	-4.221723346			28_0004311	28	GO:0016199	axon midline choice point recognition	no_label	1
OG0005001	Bides2	-3.298612138	-3.087949012			31_0004829	31	GO:0007411	axon guidance	no_label	1
OG0005030	Bides2	-3.453647582	-2.31951774			13_0000065	13	GO:0048749	compound eye development	no_label	1
OG0005042	Bides2	1.725349791	4.130992591			36_0006136	36	GO:0006364	rRNA processing	no_label	1
OG0005051	Bides2	-5.387335176	1.210947069			52_0001073	52	GO:0045944	positive regulation of transcription by RNA polymerase II	no_label	1
OG0005084	Bides2	-2.338129744	1.863494621			96_0010506	96	GO:0045944	positive regulation of transcription by RNA polymerase II	no_label	1
OG0005113	Bides2	14.79665982	1.133862062			89_0006992	89			no_label	1
OG0005126	Bides2	10.58496346	-2.642093848			41_0008167	41			no_label	1
OG0005175	Bides2	-4.041633502	1.12317898			25_0003938	25	GO:0043066	negative regulation of apoptotic process	no_label	1
OG0005254	Bides2	1.250774486	4.65699144			63_0007024	63	GO:0008033	tRNA processing	no_label	1
OG0005325	Bides2	-4.784246657	1.997994916			96_0010506	96	GO:0045944	positive regulation of transcription by RNA polymerase II	no_label	1
OG0005342	Bides2	-2.7780564	-0.23779431			54_0002099	54	GO:0035167	larval lymph gland hemopoiesis	no_label	1
OG0005409	Bides2	0.331765654	-0.169354338			90_0008199	90	GO:0060271	cilium assembly	no_label	1
OG0005410	Bides2	-3.690689282	-2.458808441			13_0000065	13	GO:0045944	positive regulation of transcription by RNA polymerase II	no_label	1
OG0005423	Bides2	10.09628881	-2.185755928			11_0002803	11	GO:0033227	dsRNA transport	no_label	1
OG0005435	Bides2	-1.848375049	-0.257555439			9_0000447	9	GO:0007476	imaginal disc-derived wing morphogenesis	no_label	1
OG0005454	Bides2	3.622088206	-2.208800918			73_0011934	73	GO:0050911	detection of chemical stimulus involved in sensory perception of smell	no_label	1
OG0005496	Bides2	-0.79019622	3.086928107			62_0006889	62	GO:0006357	regulation of transcription by RNA polymerase II	no_label	1
OG0005498	Bides2	-3.925990432	1.054917174			54_0002099	54	GO:0048749	compound eye development	no_label	1
OG0005504	Bides2	1.46687515	2.946221935			69_0008237	69	GO:0008104	protein localization	no_label	1
OG0005510	Bides2	2.042118457	2.172846068			27_0004213	27	GO:0006355	regulation of transcription, DNA-templated	no_label	1
OG0005548	Bides2	-2.304083607	2.780095821			62_0006889	62	GO:0006357	regulation of transcription by RNA polymerase II	no_label	1
OG0005598	Bides2	-0.008919963	3.382174186			36_0006136	36	GO:0000462	maturation of SSU-rRNA from tricistronic rRNA transcript (SSU-rRNA, 5.8S rRNA, LSU-rRNA)	no_label	1
OG0005622	Bides2	17.61813016	-1.47931804			14_0000826	14			no_label	1
OG0005655	Bides2	-0.438566265	1.930093835			43_0008619	43	GO:0015986	proton motive force-driven ATP synthesis	no_label	1
OG0005659	Bides2	4.482928415	2.031753946			61_0005659	61	GO:0008033	tRNA processing	tRNA processing	1
OG0005669	Bides2	1.044342567	4.746752869			63_0007024	63	GO:0006366	transcription by RNA polymerase II	no_label	1
OG0005675	Bides2	-3.794385751	0.758033431			2_0013443	2	GO:0007143	female meiotic nuclear division	no_label	1
OG0005691	Bides2	-3.078780862	2.032363941			70_0008512	70	GO:0045893	positive regulation of transcription, DNA-templated	no_label	1
OG0005696	Bides2	-2.651564961	-4.314793148			59_0003310	59	GO:0007411	axon guidance	no_label	2
OG0005702	Bides2	-3.004503349	2.522556213			54_0002099	54	GO:0006355	regulation of transcription, DNA-templated	no_label	2
OG0005720	Bides2	1.585524205	3.709364074			63_0007024	63	GO:0008033	tRNA processing	no_label	1
OG0005732	Bides2	-0.68824142	0.319995813			70_0008512	70	GO:0006874	cellular calcium ion homeostasis	no_label	1
OG0005855	Bides2	-3.470841228	3.181060815			62_0006889	62	GO:0006355	regulation of transcription, DNA-templated	no_label	1
OG0006053	Bides2	2.543412435	0.533984973			77_0000605	77	GO:0007399	nervous system development	no_label	1
OG0006068	Bides2	-2.563135318	1.850871276			62_0006889	62	GO:0045944	positive regulation of transcription by RNA polymerase II	no_label	1
OG0006151	Bides2	-1.797464934	0.12433247			54_0002099	54	GO:0007476	imaginal disc-derived wing morphogenesis	no_label	1
OG0006169	Bides2	0.942425872	2.646175295			56_0002975	56	GO:0000398	mRNA splicing, via spliceosome	no_label	1
OG0006180	Bides2	1.453756962	-0.05627059			39_0007345	39	GO:0008045	motor neuron axon guidance	no_label	1
OG0006290	Bides2	-2.866194236	-2.993797231			31_0004829	31	GO:0016081	synaptic vesicle docking	no_label	1
OG0006345	Bides2	16.47735028	0.004182055			30_0004770	30			no_label	1
OG0006354	Bides2	3.504674578	0.743747474			24_0003463	24	GO:0007275	multicellular organism development	no_label	1
OG0006356	Bides2	-1.692084446	2.715825699			96_0010506	96	GO:0006412	translation	no_label	1
OG0006450	Bides2	0.518129153	0.096250457			100_0011632	100	GO:0007399	nervous system development	no_label	1
OG0006486	Bides2	-5.090798204	1.573966693			52_0001073	52	GO:0006468	protein phosphorylation	no_label	1
OG0006535	Bides2	14.9142589	0.479295072			72_0010957	72			no_label	2
OG0006540	Bides2	3.734458894	1.97717925			64_0007092	64	GO:0006886	intracellular protein transport	no_label	1
OG0006544	Bides2	15.66423191	0.431390001			30_0004770	30			no_label	1
OG0006553	Bides2	-2.984550667	-1.701517493			13_0000065	13	GO:0048814	regulation of dendrite morphogenesis	no_label	1
OG0006556	Bides2	6.78692706	1.46584158			71_0010646	71	GO:0016192	vesicle-mediated transport	no_label	1
OG0006559	Bides2	-0.776857419	3.767764113			56_0002975	56	GO:0006366	transcription by RNA polymerase II	no_label	1
OG0006586	Bides2	-4.103231585	0.739043945			70_0008512	70	GO:0046579	positive regulation of Ras protein signal transduction	no_label	1
OG0006587	Bides2	0.352404452	-0.749972148			15_0001130	15	GO:0006357	regulation of transcription by RNA polymerase II	no_label	1
OG0006610	Bides2	4.096103956	2.229849556			61_0005659	61	GO:0006401	RNA catabolic process	no_label	1
OG0006662	Bides2	-0.187287327	0.751174084			71_0010646	71	GO:0045887	positive regulation of synaptic assembly at neuromuscular junction	no_label	1
OG0006677	Bides2	-1.420498021	3.168759366			70_0008512	70	GO:0006464	cellular protein modification process	no_label	1
OG0006686	Bides2	3.979253838	1.410531333			68_0008070	68	GO:0060271	cilium assembly	no_label	1
OG0006688	Bides2	4.566792487	0.237981049			42_0008245	42	GO:0048749	compound eye development	no_label	1
OG0006713	Bides2	-1.778746319	2.563865828			76_0013644	76	GO:0006355	regulation of transcription, DNA-templated	no_label	1
OG0006737	Bides2	-4.204004301	2.792448421			25_0003938	25	GO:0006508	proteolysis	no_label	1
OG0006803	Bides2	-2.235087025	-1.387472971			4_0000074	4	GO:0048167	regulation of synaptic plasticity	no_label	1
OG0006807	Bides2	1.095960241	-0.404709671			6_0000233	6	GO:0007507	heart development	no_label	1
OG0006823	Bides2	-4.553642265	0.978103445			52_0001073	52	GO:0045944	positive regulation of transcription by RNA polymerase II	no_label	1
OG0006858	Bides2	2.094881052	0.16557415			32_0005248	32	GO:0010821	regulation of mitochondrion organization	no_label	1
OG0006889	Bides2	-2.271373677	3.524208631			62_0006889	62	GO:0045944	positive regulation of transcription by RNA polymerase II	positive regulation of transcription by RNA polymerase II	1
OG0006920	Bides2	3.894330159	-1.535761524			39_0007345	39	GO:0035159	regulation of tube length, open tracheal system	no_label	1
OG0006960	Bides2	1.281097139	3.727457463			35_0006058	35	GO:0008355	olfactory learning	no_label	1
OG0006965	Bides2	0.793436682	3.377418929			69_0008237	69	GO:0030154	cell differentiation	no_label	1
OG0006976	Bides2	-0.717875532	2.520258716			50_0000186	50	GO:0016063	rhodopsin biosynthetic process	no_label	1
OG0006991	Bides2	-0.475326694	-1.430518469			39_0007345	39	GO:0007411	axon guidance	no_label	1
OG0007015	Bides2	9.163952402	-1.709923171			22_0003024	22	GO:0055085	transmembrane transport	no_label	1
OG0007024	Bides2	0.863036767	5.366836936			63_0007024	63	GO:0006367	transcription initiation from RNA polymerase II promoter	transcription initiation from RNA polymerase II promoter	1
OG0007071	Bides2	2.657203372	-1.559214125			85_0003258	85	GO:0035075	response to ecdysone	no_label	1
OG0007073	Bides2	-2.450498232	0.127610374			70_0008512	70	GO:0006886	intracellular protein transport	no_label	1
OG0007092	Bides2	-1.413436938	1.425439851			64_0007092	64	GO:0006886	intracellular protein transport	intracellular protein transport	1
OG0007121	Bides2	5.714806121	1.975221067			77_0000605	77	GO:0016477	cell migration	no_label	1
OG0007135	Bides2	-4.171544431	-1.626685259			9_0000447	9	GO:0006357	regulation of transcription by RNA polymerase II	no_label	1
OG0007157	Bides2	-4.091972164	-3.596391984			59_0003310	59	GO:0007411	axon guidance	no_label	1
OG0007196	Bides2	-2.338007574	2.058108225			21_0002136	21	GO:0051568	histone H3-K4 methylation	no_label	1
OG0007202	Bides2	1.451802763	1.000876494			71_0010646	71	GO:0019216	regulation of lipid metabolic process	no_label	1
OG0007210	Bides2	-4.171923434	-2.263050833			100_0011632	100	GO:0007298	border follicle cell migration	no_label	1
OG0007220	Bides2	1.817578253	2.084568419			35_0006058	35	GO:0007268	chemical synaptic transmission	no_label	1
OG0007270	Bides2	18.88239546	-3.974761372			65_0007270	65			unknown function	1
OG0007283	Bides2	-2.396227385	-1.819272174			13_0000065	13	GO:0006357	regulation of transcription by RNA polymerase II	no_label	1
OG0007284	Bides2	-1.428262982	3.029510287			21_0002136	21	GO:0030261	chromosome condensation	no_label	1
OG0007290	Bides2	1.281097139	3.727457463			35_0006058	35	GO:0008355	olfactory learning	no_label	1
OG0007297	Bides2	1.621070573	1.381156428			17_0001402	17	GO:0090090	negative regulation of canonical Wnt signaling pathway	no_label	1
OG0007302	Bides2	0.328016145	0.029008954			47_0010902	47	GO:0006357	regulation of transcription by RNA polymerase II	no_label	1
OG0007304	Bides2	0.944770229	1.718895409			70_0008512	70	GO:0006820	anion transport	no_label	1
OG0007330	Bides2	3.772444173	1.455593769			64_0007092	64	GO:0006886	intracellular protein transport	no_label	2
OG0007335	Bides2	-1.3375324	3.287450895			62_0006889	62	GO:0045944	positive regulation of transcription by RNA polymerase II	no_label	8
OG0007346	Bides2	-2.767232726	-0.722160636			50_0000186	50	GO:0007391	dorsal closure	no_label	1
OG0007352	Bides2	1.538034932	2.757637237			66_0007352	66	GO:0007031	peroxisome organization	peroxisome organization	1
OG0007359	Bides2	4.312189043	2.171522046			17_0001402	17	GO:0007030	Golgi organization	no_label	1
OG0007376	Bides2	8.349477905	-2.360981493			67_0007376	67	GO:0040003	chitin-based cuticle development	chitin-based cuticle development	1
OG0007414	Bides2	-4.362195323	-0.885749966			25_0003938	25	GO:0007268	chemical synaptic transmission	no_label	1
OG0007421	Bides2	0.598867672	4.814117882			63_0007024	63	GO:0000724	double-strand break repair via homologous recombination	no_label	1
OG0007427	Bides2	-1.872575863	-2.414300259			7_0000277	7	GO:0055059	asymmetric neuroblast division	no_label	1
OG0007488	Bides2	4.041123617	-0.956123396			38_0006685	38	GO:0010469	regulation of signaling receptor activity	no_label	1
OG0007527	Bides2	0.565622799	-4.391879218			28_0004311	28	GO:0007411	axon guidance	no_label	1
OG0007550	Bides2	-2.211511498	-1.869763012			9_0000447	9	GO:0001933	negative regulation of protein phosphorylation	no_label	2
OG0007557	Bides2	-3.155303926	0.901865817			75_0013420	75	GO:0006355	regulation of transcription, DNA-templated	no_label	1
OG0007565	Bides2	0.637364754	2.74837041			71_0010646	71	GO:0006886	intracellular protein transport	no_label	1
OG0007632	Bides2	5.736809379	3.053594502			60_0003726	60	GO:0005975	carbohydrate metabolic process	no_label	1
OG0007634	Bides2	-4.148913633	-1.400861262			33_0005583	33	GO:0045944	positive regulation of transcription by RNA polymerase II	no_label	1
OG0007682	Bides2	9.897084153	-2.169647124			85_0003258	85	GO:0050829	defense response to Gram-negative bacterium	no_label	1
OG0007724	Bides2	-1.353294238	-1.775787143			75_0013420	75	GO:0060271	cilium assembly	no_label	1
OG0007730	Bides2	2.400854758	3.985968259			56_0002975	56	GO:0006139	nucleobase-containing compound metabolic process	no_label	1
OG0007746	Bides2	-2.255599306	-1.624852174			54_0002099	54	GO:0016486	peptide hormone processing	no_label	1
OG0007786	Bides2	-0.653459803	0.175077697			68_0008070	68	GO:0060271	cilium assembly	no_label	1
OG0007828	Bides2	-3.664137982	-0.607410518			52_0001073	52	GO:0007411	axon guidance	no_label	2
OG0007839	Bides2	-5.503544379	-1.093706693			74_0012187	74	GO:0007411	axon guidance	no_label	1
OG0007868	Bides2	-1.701180191	-0.73435243			48_0012484	48	GO:0007411	axon guidance	no_label	1
OG0007900	Bides2	-3.506958597	0.570386237			52_0001073	52	GO:0007411	axon guidance	no_label	1
OG0007926	Bides2	-1.765762079	0.95049842			76_0013644	76	GO:0006357	regulation of transcription by RNA polymerase II	no_label	1
OG0007933	Bides2	-5.665925179	0.04139044			52_0001073	52	GO:0045944	positive regulation of transcription by RNA polymerase II	no_label	1
OG0008070	Bides2	5.199671756	0.895133532			68_0008070	68	GO:0060271	cilium assembly	cilium assembly	1
OG0008131	Bides2	-3.771188236	-2.623053341			31_0004829	31	GO:0045944	positive regulation of transcription by RNA polymerase II	no_label	1
OG0008162	Bides2	4.559829345	1.271431417			51_0001034	51	GO:0006032	chitin catabolic process	no_label	1
OG0008202	Bides2	1.371764532	3.274096839			69_0008237	69	GO:0010038	response to metal ion	no_label	1
OG0008230	Bides2	-2.741585113	-3.34485659			79_0001053	79	GO:0007411	axon guidance	no_label	1
OG0008234	Bides2	16.33975892	-0.527603597			72_0010957	72			no_label	3
OG0008237	Bides2	1.864520614	3.731460128			69_0008237	69	GO:0006629	lipid metabolic process	lipid metabolic process	1
OG0008280	Bides2	10.33074394	-2.55865718			88_0003824	88	GO:0050877	nervous system process	no_label	1
OG0008300	Bides2	-4.287411321	-2.851305301			59_0003310	59	GO:0045944	positive regulation of transcription by RNA polymerase II	no_label	1
OG0008314	Bides2	-0.798421734	1.151002083			66_0007352	66	GO:0007399	nervous system development	no_label	1
OG0008338	Bides2	-3.832497048	1.273303762			76_0013644	76	GO:0045944	positive regulation of transcription by RNA polymerase II	no_label	1
OG0008430	Bides2	-5.007900819	0.276494332			52_0001073	52	GO:0050770	regulation of axonogenesis	no_label	2
OG0008431	Bides2	-2.280982735	-1.620593016			7_0000277	7	GO:0050804	modulation of chemical synaptic transmission	no_label	1
OG0008434	Bides2	-1.520950895	-1.350947629			9_0000447	9	GO:0030334	regulation of cell migration	no_label	1
OG0008512	Bides2	-2.200678728	2.426796975			70_0008512	70	GO:0007254	JNK cascade	JNK cascade	1
OG0008522	Bides2	-3.568485826	-0.954592939			29_0004361	29	GO:0051493	regulation of cytoskeleton organization	no_label	2
OG0008538	Bides2	-3.583438342	2.364597842			62_0006889	62	GO:0006357	regulation of transcription by RNA polymerase II	no_label	1
OG0008539	Bides2	-0.919768615	1.10249449			64_0007092	64	GO:0006334	nucleosome assembly	no_label	1
OG0008558	Bides2	0.608560186	2.534689882			27_0004213	27	GO:0006357	regulation of transcription by RNA polymerase II	no_label	1
OG0008617	Bides2	-5.024492838	-1.847022044			74_0012187	74	GO:0007411	axon guidance	no_label	4
OG0008708	Bides2	-3.715734575	1.600417224			81_0001895	81	GO:0007015	actin filament organization	no_label	2
OG0008832	Bides2	0.855604283	-1.236515858			38_0006685	38	GO:0019933	cAMP-mediated signaling	no_label	1
OG0008855	Bides2	-4.542178924	-2.169369242			74_0012187	74	GO:0048813	dendrite morphogenesis	no_label	1
OG0008922	Bides2	8.349477905	-2.360981493			67_0007376	67	GO:0040003	chitin-based cuticle development	no_label	1
OG0008927	Bides2	-2.074352054	0.452291028			45_0009230	45	GO:0006182	cGMP biosynthetic process	no_label	1
OG0008936	Bides2	17.95066438	-3.194752081			1_0010088	1			no_label	1
OG0009015	Bides2	-3.716638878	-0.959339623			48_0012484	48	GO:0006357	regulation of transcription by RNA polymerase II	no_label	1
OG0009016	Bides2	-2.182958614	-3.301706729			31_0004829	31	GO:0007411	axon guidance	no_label	1
OG0009108	Bides2	-3.860291147	-3.123920626			59_0003310	59	GO:0007411	axon guidance	no_label	2
OG0009111	Bides2	-3.562583093	-4.042933658			59_0003310	59	GO:0006357	regulation of transcription by RNA polymerase II	no_label	1
OG0009142	Bides2	-1.17694496	1.388714592			27_0004213	27	GO:0006357	regulation of transcription by RNA polymerase II	no_label	1
OG0009152	Bides2	17.95066438	-3.194752081			1_0010088	1			no_label	1
OG0009157	Bides2	2.061816136	3.081988098			43_0008619	43	GO:0008535	respiratory chain complex IV assembly	no_label	1
OG0009219	Bides2	-3.166243934	-1.243115567			9_0000447	9	GO:0006468	protein phosphorylation	no_label	1
OG0009246	Bides2	0.725983666	-1.764399497			48_0012484	48	GO:0010468	regulation of gene expression	no_label	1
OG0009301	Bides2	3.010695054	1.433451065			83_0002849	83	GO:0030036	actin cytoskeleton organization	no_label	1
OG0009329	Bides2	-0.676152368	1.789175156			43_0008619	43	GO:0006120	mitochondrial electron transport, NADH to ubiquinone	no_label	1
OG0009348	Bides2	7.89472812	-2.266716721			67_0007376	67	GO:0002168	instar larval development	no_label	1
OG0009407	Bides2	-4.73131065	-0.875351421			52_0001073	52	GO:0007411	axon guidance	no_label	1
OG0009442	Bides2	3.910680644	-0.376752076			55_0002450	55	GO:0043066	negative regulation of apoptotic process	no_label	1
OG0009470	Bides2	-4.630192439	-0.145574193			25_0003938	25	GO:0006355	regulation of transcription, DNA-templated	no_label	2
OG0009479	Bides2	-4.089972478	1.673574908			52_0001073	52	GO:0045944	positive regulation of transcription by RNA polymerase II	no_label	1
OG0009492	Bides2	0.707311138	0.292174826			24_0003463	24	GO:0030707	ovarian follicle cell development	no_label	1
OG0009496	Bides2	-4.332843495	-2.324327133			7_0000277	7	GO:0016199	axon midline choice point recognition	no_label	1
OG0009527	Bides2	-2.148048541	2.952292534			56_0002975	56	GO:0006357	regulation of transcription by RNA polymerase II	no_label	1
OG0009552	Bides2	-3.738778158	-0.49125309			48_0012484	48	GO:0007411	axon guidance	no_label	1
OG0009560	Bides2	-3.879347347	-0.216558863			54_0002099	54	GO:0097711	ciliary basal body-plasma membrane docking	no_label	1
OG0009607	Bides2	-2.696148298	-2.198175333			13_0000065	13	GO:0000122	negative regulation of transcription by RNA polymerase II	no_label	1
OG0009680	Bides2	0.942639953	-2.049504727			94_0009687	94	GO:0008286	insulin receptor signaling pathway	no_label	1
OG0009723	Bides2	-1.530142352	-0.336126083			29_0004361	29	GO:0007608	sensory perception of smell	no_label	1
OG0009741	Bides2	-1.964323288	1.808771058			43_0008619	43	GO:0015986	proton motive force-driven ATP synthesis	no_label	1
OG0009744	Bides2	-4.728291681	-2.225233859			74_0012187	74	GO:0006357	regulation of transcription by RNA polymerase II	no_label	1
OG0009904	Bides2	0.324125666	2.026261528			82_0001964	82	GO:0031398	positive regulation of protein ubiquitination	no_label	1
OG0009956	Bides2	4.038122888	1.281523144			17_0001402	17	GO:0006874	cellular calcium ion homeostasis	no_label	1
OG0009977	Bides2	-3.359765096	-2.564412757			13_0000065	13	GO:0007411	axon guidance	no_label	1
OG0010038	Bides2	-1.237912741	1.61181543			56_0002975	56	GO:0000398	mRNA splicing, via spliceosome	no_label	1
OG0010039	Bides2	-4.159577977	-3.283510345			59_0003310	59	GO:0007411	axon guidance	no_label	1
OG0010076	Bides2	10.33074394	-2.55865718			88_0003824	88	GO:0050877	nervous system process	no_label	1
OG0010144	Bides2	1.941737519	2.788552256			70_0008512	70	GO:0016042	lipid catabolic process	no_label	1
OG0010150	Bides2	-3.417801684	-2.327091127			100_0011632	100	GO:0007411	axon guidance	no_label	1
OG0010154	Bides2	-3.206060932	-2.047823373			9_0000447	9	GO:0006355	regulation of transcription, DNA-templated	no_label	1
OG0010156	Bides2	1.805808537	-1.352428948			16_0001381	16	GO:0055064	chloride ion homeostasis	no_label	1
OG0010244	Bides2	3.688443492	-1.098417008			38_0006685	38	GO:0050808	synapse organization	no_label	1
OG0010278	Bides2	0.207748683	0.829329201			64_0007092	64	GO:0007030	Golgi organization	no_label	1
OG0010335	Bides2	2.529814133	0.621055197			17_0001402	17	GO:0035023	regulation of Rho protein signal transduction	no_label	1
OG0010420	Bides2	-1.758868818	1.078941237			62_0006889	62	GO:0006355	regulation of transcription, DNA-templated	no_label	1
OG0010450	Bides2	-2.2696208	1.409933779			47_0010902	47	GO:0006357	regulation of transcription by RNA polymerase II	no_label	1
OG0010527	Bides2	-2.341372815	3.655440773			62_0006889	62	GO:0000122	negative regulation of transcription by RNA polymerase II	no_label	1
OG0010557	Bides2	-0.389658892	0.692762142			98_0011273	98	GO:0055059	asymmetric neuroblast division	no_label	1
OG0010579	Bides2	0.257474271	-2.897415892			80_0001460	80	GO:0043066	negative regulation of apoptotic process	no_label	1
OG0010623	Bides2	1.8781758	2.510480101			27_0004213	27	GO:0006355	regulation of transcription, DNA-templated	no_label	1
OG0010646	Bides2	4.018994103	2.099744964			71_0010646	71	GO:0006886	intracellular protein transport	intracellular protein transport	2
OG0010671	Bides2	-2.425738052	-2.507848535			79_0001053	79	GO:0050804	modulation of chemical synaptic transmission	no_label	2
OG0010751	Bides2	15.32413566	0.261490486			30_0004770	30			no_label	1
OG0010776	Bides2	-4.821725519	1.579098133			52_0001073	52	GO:0048813	dendrite morphogenesis	no_label	1
OG0010804	Bides2	-1.998841929	2.993692975			56_0002975	56	GO:0000381	regulation of alternative mRNA splicing, via spliceosome	no_label	1
OG0010805	Bides2	-1.646617447	0.903505216			76_0013644	76	GO:0030317	flagellated sperm motility	no_label	1
OG0010811	Bides2	7.766081264	0.365233945			95_0010360	95	GO:0055085	transmembrane transport	no_label	1
OG0010815	Bides2	-0.05460825	2.374077236			62_0006889	62	GO:0006357	regulation of transcription by RNA polymerase II	no_label	1
OG0010828	Bides2	-2.633329498	0.229489304			100_0011632	100	GO:0050770	regulation of axonogenesis	no_label	1
OG0010957	Bides2	15.42951404	0.208609724			72_0010957	72			unknown function	1
OG0011029	Bides2	2.32743767	3.364663222			34_0005771	34	GO:0042742	defense response to bacterium	no_label	1
OG0011164	Bides2	1.424333816	1.837620459			27_0004213	27	GO:0006357	regulation of transcription by RNA polymerase II	no_label	1
OG0011197	Bides2	-4.718207763	-2.301394087			100_0011632	100	GO:0007411	axon guidance	no_label	1
OG0011257	Bides2	2.333699501	3.405097057			60_0003726	60	GO:0016063	rhodopsin biosynthetic process	no_label	1
OG0011315	Bides2	1.961683607	-1.344791577			38_0006685	38	GO:0010469	regulation of signaling receptor activity	no_label	1
OG0011348	Bides2	-4.882865694	0.235409964			52_0001073	52	GO:0045944	positive regulation of transcription by RNA polymerase II	no_label	1
OG0011501	Bides2	7.837997062	-2.006346282			67_0007376	67	GO:0007275	multicellular organism development	no_label	1
OG0011534	Bides2	5.091237949	-1.312158697			55_0002450	55	GO:0007186	G protein-coupled receptor signaling pathway	no_label	2
OG0011536	Bides2	2.978081254	-4.261680008			28_0004311	28	GO:0007411	axon guidance	no_label	1
OG0011800	Bides2	1.707494817	4.980811633			56_0002975	56	GO:0000398	mRNA splicing, via spliceosome	no_label	1
OG0011908	Bides2	-3.523258174	-2.394296317			31_0004829	31	GO:0006357	regulation of transcription by RNA polymerase II	no_label	1
OG0011918	Bides2	4.830999895	-2.259459897			73_0011934	73	GO:0008049	male courtship behavior	no_label	1
OG0011934	Bides2	5.072573729	-2.189634676			73_0011934	73	GO:0055085	transmembrane transport	transmembrane transport	1
OG0011955	Bides2	2.177959053	2.076669135			62_0006889	62	GO:0006355	regulation of transcription, DNA-templated	no_label	1
OG0012066	Bides2	-4.610721122	0.280089022			25_0003938	25	GO:0046627	negative regulation of insulin receptor signaling pathway	no_label	1
OG0012118	Bides2	-3.045066354	0.646697359			47_0010902	47	GO:0006357	regulation of transcription by RNA polymerase II	no_label	1
OG0012187	Bides2	-5.419951214	-2.05580578			74_0012187	74	GO:0008045	motor neuron axon guidance	motor neuron axon guidance	1
OG0012269	Bides2	1.321776983	1.679699975			17_0001402	17	GO:0007165	signal transduction	no_label	1
OG0012401	Bides2	-1.612298423	3.634589113			62_0006889	62	GO:0006355	regulation of transcription, DNA-templated	no_label	1
OG0012438	Bides2	4.416752063	1.636438825			34_0005771	34	GO:0006508	proteolysis	no_label	1
OG0012486	Bides2	6.185340565	2.24524347			97_0011198	97	GO:0006508	proteolysis	no_label	1
OG0012497	Bides2	0.757184879	4.251251191			63_0007024	63	GO:0000724	double-strand break repair via homologous recombination	no_label	1
OG0012504	Bides2	-4.284401462	-2.056621531			13_0000065	13	GO:0006355	regulation of transcription, DNA-templated	no_label	1
OG0012543	Bides2	1.646375018	2.51371332			101_0013294	101	GO:0006357	regulation of transcription by RNA polymerase II	no_label	1
OG0012568	Bides2	-2.957452391	1.398286759			53_0001192	53	GO:0035332	positive regulation of hippo signaling	no_label	1
OG0012589	Bides2	-4.627469318	0.782291515			29_0004361	29	GO:0006919	activation of cysteine-type endopeptidase activity involved in apoptotic process	no_label	1
OG0012604	Bides2	1.905238442	3.358418793			36_0006136	36	GO:0006364	rRNA processing	no_label	1
OG0012632	Bides2	16.16414109	0.253369502			30_0004770	30			no_label	1
OG0012680	Bides2	10.03016484	-2.192943386			23_0003408	23	GO:0032501	multicellular organismal process	no_label	1
OG0012686	Bides2	-1.418763743	2.862121863			19_0001657	19	GO:0006886	intracellular protein transport	no_label	1
OG0012688	Bides2	-4.149610628	1.141211529			76_0013644	76	GO:0006357	regulation of transcription by RNA polymerase II	no_label	1
OG0012702	Bides2	-4.645330975	-0.738019872			74_0012187	74	GO:0045944	positive regulation of transcription by RNA polymerase II	no_label	1
OG0012717	Bides2	-2.699456001	2.298645712			53_0001192	53	GO:0007091	metaphase/anaphase transition of mitotic cell cycle	no_label	1
OG0012785	Bides2	3.688443492	-1.098417008			38_0006685	38	GO:0050808	synapse organization	no_label	1
OG0013038	Bides2	-3.463007393	-3.176766711			9_0000447	9	GO:0016199	axon midline choice point recognition	no_label	2
OG0013420	Bides2	-4.444840015	-0.648221728			75_0013420	75	GO:0006357	regulation of transcription by RNA polymerase II	regulation of transcription by RNA polymerase II	1
OG0013555	Bides2	-0.270103137	1.363590395			4_0000074	4	GO:2000331	regulation of terminal button organization	no_label	1
OG0013570	Bides2	-5.435481684	-1.843269808			74_0012187	74	GO:0007411	axon guidance	no_label	1
OG0013582	Bides2	8.349477905	-2.360981493			67_0007376	67	GO:0040003	chitin-based cuticle development	no_label	1
OG0013614	Bides2	-2.858177143	-0.532196461			48_0012484	48	GO:0006357	regulation of transcription by RNA polymerase II	no_label	1
OG0013644	Bides2	-4.97004348	1.367064555			76_0013644	76	GO:0006357	regulation of transcription by RNA polymerase II	regulation of transcription by RNA polymerase II	1
OG0013647	Bides2	-2.366312527	2.648436274			62_0006889	62	GO:0045944	positive regulation of transcription by RNA polymerase II	no_label	1
OG0013731	Bides2	7.766081264	0.365233945			95_0010360	95	GO:0055085	transmembrane transport	no_label	1
OG0013732	Bides2	-1.606760661	-1.230153872			78_0001007	78	GO:0007015	actin filament organization	no_label	1
OG0013808	Bides2	-1.716840651	-1.751877022			100_0011632	100	GO:0007411	axon guidance	no_label	1
OG0013840	Bides2	-0.150477951	3.865074687			36_0006136	36	GO:0000462	maturation of SSU-rRNA from tricistronic rRNA transcript (SSU-rRNA, 5.8S rRNA, LSU-rRNA)	no_label	1
OG0014308	Bides2	-3.692776213	1.683675637			2_0013443	2	GO:0043066	negative regulation of apoptotic process	no_label	1
OG0014413	Bides2	15.47369732	0.46233908			30_0004770	30			no_label	2
OG0014414	Bides2	-4.807461149	-1.567291633			2_0013443	2	GO:0097711	ciliary basal body-plasma membrane docking	no_label	1
OG0014462	Bides2	1.591044929	3.632537832			19_0001657	19	GO:0016567	protein ubiquitination	no_label	1
OG0000056	Hydro1	-4.312326277	-1.628454342			25_0003938	25	GO:0007411	axon guidance	no_label	3
OG0000066	Hydro1	-3.291468292	1.891758208			21_0002136	21	GO:0045893	positive regulation of transcription, DNA-templated	no_label	1
OG0000117	Hydro1	4.785604122	2.227778222			17_0001402	17	GO:0016311	dephosphorylation	no_label	1
OG0000143	Hydro1	2.966023326	0.868994502			46_0010024	46	GO:0055085	transmembrane transport	no_label	1
OG0000165	Hydro1	-1.450656599	-1.515318615			7_0000277	7	GO:0007411	axon guidance	no_label	3
OG0000173	Hydro1	-2.473628603	-3.865643094			59_0003310	59	GO:0007411	axon guidance	no_label	1
OG0000177	Hydro1	4.111802114	1.360605782			26_0004171	26	GO:0006749	glutathione metabolic process	no_label	1
OG0000178	Hydro1	-4.568890251	-2.815785625			74_0012187	74	GO:0007411	axon guidance	no_label	1
OG0000201	Hydro1	-3.563059881	-3.436402834			59_0003310	59	GO:0007411	axon guidance	no_label	2
OG0000209	Hydro1	-2.961421642	-2.465063457			31_0004829	31	GO:0006357	regulation of transcription by RNA polymerase II	no_label	1
OG0000220	Hydro1	-3.177572106	-1.444357224			29_0004361	29	GO:0006468	protein phosphorylation	no_label	1
OG0000226	Hydro1	-4.972537373	0.730798635			25_0003938	25	GO:0000398	mRNA splicing, via spliceosome	no_label	1
OG0000238	Hydro1	7.835082251	-2.792049977			41_0008167	41	GO:0035220	wing disc development	no_label	1
OG0000243	Hydro1	-2.948445666	-2.621904723			79_0001053	79	GO:0006357	regulation of transcription by RNA polymerase II	no_label	1
OG0000247	Hydro1	-3.389990385	-2.929878713			31_0004829	31	GO:0006357	regulation of transcription by RNA polymerase II	no_label	2
OG0000279	Hydro1	-0.253021931	0.221492211			83_0002849	83	GO:0030261	chromosome condensation	no_label	1
OG0000303	Hydro1	-3.149762651	-2.374810294			59_0003310	59	GO:0007411	axon guidance	no_label	1
OG0000308	Hydro1	-3.019709042	-2.976375007			79_0001053	79	GO:0000122	negative regulation of transcription by RNA polymerase II	no_label	1
OG0000325	Hydro1	-4.285423649	-1.053483102			74_0012187	74	GO:0046329	negative regulation of JNK cascade	no_label	2
OG0000326	Hydro1	-5.11805931	0.17769398			76_0013644	76	GO:0006334	nucleosome assembly	no_label	2
OG0000340	Hydro1	-2.638762519	-1.551447945			13_0000065	13	GO:0045944	positive regulation of transcription by RNA polymerase II	no_label	1
OG0000349	Hydro1	-5.702488747	-0.439387242			78_0001007	78	GO:0045944	positive regulation of transcription by RNA polymerase II	no_label	1
OG0000377	Hydro1	-4.071313256	0.282746164			100_0011632	100	GO:0030097	hemopoiesis	no_label	2
OG0000394	Hydro1	-3.258434265	3.127321752			21_0002136	21	GO:0000724	double-strand break repair via homologous recombination	no_label	1
OG0000406	Hydro1	10.70740109	-2.354672441			11_0002803	11	GO:0008104	protein localization	no_label	1
OG0000424	Hydro1	3.916780711	2.233427621			69_0008237	69	GO:0006629	lipid metabolic process	no_label	3
OG0000427	Hydro1	-4.615218233	-2.751857659			74_0012187	74	GO:0007411	axon guidance	no_label	82
OG0000430	Hydro1	9.514478726	-1.836167696			22_0003024	22	GO:0055085	transmembrane transport	no_label	1
OG0000433	Hydro1	1.791134647	3.700935295			84_0002895	84	GO:0016042	lipid catabolic process	no_label	1
OG0000434	Hydro1	-4.060682746	0.134167907			29_0004361	29	GO:0006412	translation	no_label	2
OG0000436	Hydro1	-2.628853472	-0.54669576			2_0013443	2	GO:0000724	double-strand break repair via homologous recombination	no_label	1
OG0000449	Hydro1	-3.490245705	-0.571482955			100_0011632	100	GO:0006357	regulation of transcription by RNA polymerase II	no_label	1
OG0000461	Hydro1	-2.036964346	2.218868151			62_0006889	62	GO:0006357	regulation of transcription by RNA polymerase II	no_label	1
OG0000464	Hydro1	-4.676895196	-0.33029541			100_0011632	100	GO:0048749	compound eye development	no_label	3
OG0000479	Hydro1	-4.748332404	0.053343466			52_0001073	52	GO:0006357	regulation of transcription by RNA polymerase II	no_label	4
OG0000480	Hydro1	-2.640290076	-1.538885926			98_0011273	98	GO:0007411	axon guidance	no_label	2
OG0000484	Hydro1	-1.627673785	-3.106541044			79_0001053	79	GO:0007411	axon guidance	no_label	3
OG0000496	Hydro1	-4.714721841	0.221532769			25_0003938	25	GO:0042059	negative regulation of epidermal growth factor receptor signaling pathway	no_label	1
OG0000504	Hydro1	1.870452094	2.451252716			19_0001657	19	GO:0016319	mushroom body development	no_label	2
OG0000516	Hydro1	-3.762282239	-0.673823885			78_0001007	78	GO:0048749	compound eye development	no_label	1
OG0000519	Hydro1	15.09953371	0.664970752			72_0010957	72			no_label	1
OG0000528	Hydro1	-3.448910398	-2.539994204			80_0001460	80	GO:0007411	axon guidance	no_label	1
OG0000535	Hydro1	2.309189731	0.065836119			68_0008070	68	GO:0060271	cilium assembly	no_label	4
OG0000542	Hydro1	-2.394854707	0.314643312			93_0009307	93	GO:0006401	RNA catabolic process	no_label	1
OG0000553	Hydro1	-4.75457778	-1.953301136			7_0000277	7	GO:0007476	imaginal disc-derived wing morphogenesis	no_label	1
OG0000560	Hydro1	7.168667579	-1.160197091			57_0003097	57	GO:0019226	transmission of nerve impulse	no_label	2
OG0000564	Hydro1	-2.167296331	2.61752242			62_0006889	62	GO:0006357	regulation of transcription by RNA polymerase II	no_label	3
OG0000566	Hydro1	-3.220194009	-2.710354744			31_0004829	31	GO:0048813	dendrite morphogenesis	no_label	1
OG0000575	Hydro1	-3.623977975	2.639683534			21_0002136	21	GO:0006355	regulation of transcription, DNA-templated	no_label	1
OG0000580	Hydro1	-3.167101286	-2.4190637			100_0011632	100	GO:0008045	motor neuron axon guidance	no_label	1
OG0000581	Hydro1	-2.872283217	-0.097061375			49_0013154	49	GO:0006357	regulation of transcription by RNA polymerase II	no_label	1
OG0000592	Hydro1	-3.248547284	-2.866770253			31_0004829	31	GO:0016199	axon midline choice point recognition	no_label	1
OG0000597	Hydro1	-2.153902435	-1.880595186			9_0000447	9	GO:0007476	imaginal disc-derived wing morphogenesis	no_label	1
OG0000601	Hydro1	-0.232325599	-0.304562146			12_0002745	12	GO:0007370	ventral furrow formation	no_label	1
OG0000605	Hydro1	7.163133577	1.344190359			77_0000605	77	GO:0055085	transmembrane transport	transmembrane transport	1
OG0000610	Hydro1	-0.568618782	0.212590869			9_0000447	9	GO:0048814	regulation of dendrite morphogenesis	no_label	2
OG0000616	Hydro1	-4.374183091	-2.496616107			74_0012187	74	GO:0045944	positive regulation of transcription by RNA polymerase II	no_label	1
OG0000620	Hydro1	8.931014947	-1.435505459			22_0003024	22	GO:0055085	transmembrane transport	no_label	1
OG0000647	Hydro1	-2.842673841	-3.579083978			59_0003310	59	GO:0007411	axon guidance	no_label	1
OG0000654	Hydro1	-1.277290171	-1.74472308			7_0000277	7	GO:0046662	regulation of oviposition	no_label	1
OG0000659	Hydro1	-4.406580307	-1.144495547			13_0000065	13	GO:0045944	positive regulation of transcription by RNA polymerase II	no_label	2
OG0000688	Hydro1	-2.693096479	-3.297037491			31_0004829	31	GO:0000122	negative regulation of transcription by RNA polymerase II	no_label	2
OG0000703	Hydro1	19.06172564	-4.216632173			23_0003408	23			no_label	2
OG0000708	Hydro1	-4.075780638	-0.681875095			100_0011632	100	GO:0048813	dendrite morphogenesis	no_label	1
OG0000720	Hydro1	-4.462557064	0.378779115			70_0008512	70	GO:0033674	positive regulation of kinase activity	no_label	1
OG0000721	Hydro1	-3.564450417	0.00657057			70_0008512	70	GO:0006874	cellular calcium ion homeostasis	no_label	2
OG0000722	Hydro1	-3.001109305	-2.422851725			79_0001053	79	GO:0007298	border follicle cell migration	no_label	2
OG0000729	Hydro1	5.485325177	2.754061747			97_0011198	97	GO:0006508	proteolysis	no_label	1
OG0000745	Hydro1	-3.499078486	1.040834595			50_0000186	50	GO:1901029	negative regulation of mitochondrial outer membrane permeabilization involved in apoptotic signaling pathway	no_label	1
OG0000748	Hydro1	-3.943670096	-2.772932228			74_0012187	74	GO:0007411	axon guidance	no_label	1
OG0000787	Hydro1	-1.699132589	-3.628413472			79_0001053	79	GO:0006357	regulation of transcription by RNA polymerase II	no_label	1
OG0000802	Hydro1	-2.964012862	-0.317189639			70_0008512	70	GO:0033674	positive regulation of kinase activity	no_label	1
OG0000804	Hydro1	-4.719929584	0.191315245			76_0013644	76	GO:0006357	regulation of transcription by RNA polymerase II	no_label	1
OG0000807	Hydro1	0.924043872	1.009114355			4_0000074	4	GO:0045087	innate immune response	no_label	1
OG0000813	Hydro1	-4.166599048	-1.454373115			13_0000065	13	GO:0045944	positive regulation of transcription by RNA polymerase II	no_label	1
OG0000823	Hydro1	-0.226886488	0.226950116			83_0002849	83	GO:0030261	chromosome condensation	no_label	1
OG0000834	Hydro1	-3.402230091	0.107021311			48_0012484	48	GO:0006357	regulation of transcription by RNA polymerase II	no_label	3
OG0000865	Hydro1	-0.437748642	2.961716045			35_0006058	35	GO:0007399	nervous system development	no_label	2
OG0000866	Hydro1	-3.887970364	-2.647273184			31_0004829	31	GO:0045944	positive regulation of transcription by RNA polymerase II	no_label	1
OG0000872	Hydro1	-3.030800809	-1.224221892			9_0000447	9	GO:0007411	axon guidance	no_label	2
OG0000882	Hydro1	-2.469214641	3.573221001			56_0002975	56	GO:0045893	positive regulation of transcription, DNA-templated	no_label	1
OG0000909	Hydro1	-4.619787429	-0.779709075			78_0001007	78	GO:0006357	regulation of transcription by RNA polymerase II	no_label	1
OG0000921	Hydro1	-4.00352826	-0.639787757			78_0001007	78	GO:0045944	positive regulation of transcription by RNA polymerase II	no_label	1
OG0000924	Hydro1	-2.400888951	-2.889384389			31_0004829	31	GO:0006357	regulation of transcription by RNA polymerase II	no_label	2
OG0000932	Hydro1	2.39945649	1.455738459			77_0000605	77	GO:0006520	cellular amino acid metabolic process	no_label	1
OG0000949	Hydro1	-1.265473675	-0.264616846			2_0013443	2	GO:0097352	autophagosome maturation	no_label	2
OG0000985	Hydro1	-5.082369595	-0.885354598			74_0012187	74	GO:0045944	positive regulation of transcription by RNA polymerase II	no_label	2
OG0000987	Hydro1	-3.546941404	-0.944218135			33_0005583	33	GO:0006357	regulation of transcription by RNA polymerase II	no_label	1
OG0001003	Hydro1	-4.332843495	-2.324327133			7_0000277	7	GO:0016199	axon midline choice point recognition	no_label	1
OG0001007	Hydro1	-5.353930857	-0.524996259			78_0001007	78	GO:0006357	regulation of transcription by RNA polymerase II	regulation of transcription by RNA polymerase II	2
OG0001053	Hydro1	-3.365639526	-3.62931506			79_0001053	79	GO:0007411	axon guidance	axon guidance	1
OG0001056	Hydro1	4.037865288	1.877909205			35_0006058	35	GO:0006629	lipid metabolic process	no_label	2
OG0001063	Hydro1	1.604195343	3.771716493			63_0007024	63	GO:0006352	DNA-templated transcription, initiation	no_label	2
OG0001068	Hydro1	-2.432875776	-3.261109608			31_0004829	31	GO:0006357	regulation of transcription by RNA polymerase II	no_label	2
OG0001083	Hydro1	-1.47958385	-1.827643293			9_0000447	9	GO:0007476	imaginal disc-derived wing morphogenesis	no_label	1
OG0001112	Hydro1	-2.995850179	0.775576904			25_0003938	25	GO:0006468	protein phosphorylation	no_label	1
OG0001117	Hydro1	-1.966208689	-2.84895731			79_0001053	79	GO:0016319	mushroom body development	no_label	1
OG0001121	Hydro1	-3.45088001	-1.574772136			13_0000065	13	GO:0006357	regulation of transcription by RNA polymerase II	no_label	1
OG0001125	Hydro1	6.38029052	-0.73210744			85_0003258	85	GO:0050830	defense response to Gram-positive bacterium	no_label	1
OG0001131	Hydro1	-0.681615272	-2.259387038			73_0011934	73	GO:0006357	regulation of transcription by RNA polymerase II	no_label	1
OG0001135	Hydro1	-3.881210177	-0.956947881			13_0000065	13	GO:0007476	imaginal disc-derived wing morphogenesis	no_label	1
OG0001137	Hydro1	-1.804852992	-2.657828797			98_0011273	98	GO:0048675	axon extension	no_label	1
OG0001138	Hydro1	-1.56528341	-1.536491638			98_0011273	98	GO:0048813	dendrite morphogenesis	no_label	4
OG0001141	Hydro1	-2.720068716	0.776059053			25_0003938	25	GO:0006355	regulation of transcription, DNA-templated	no_label	1
OG0001150	Hydro1	-0.800813858	0.706085206			87_0003684	87	GO:0006886	intracellular protein transport	no_label	1
OG0001161	Hydro1	4.428720529	0.907624767			92_0008566	92	GO:0016192	vesicle-mediated transport	no_label	1
OG0001164	Hydro1	0.986514835	0.090481253			86_0003410	86	GO:0008340	determination of adult lifespan	no_label	2
OG0001168	Hydro1	-3.678674573	0.139412827			87_0003684	87	GO:0006886	intracellular protein transport	no_label	1
OG0001169	Hydro1	-5.288412468	-0.068277675			25_0003938	25	GO:0006355	regulation of transcription, DNA-templated	no_label	1
OG0001170	Hydro1	-3.249811739	-2.924499582			79_0001053	79	GO:0045944	positive regulation of transcription by RNA polymerase II	no_label	1
OG0001171	Hydro1	-2.401989907	2.216420315			56_0002975	56	GO:0000398	mRNA splicing, via spliceosome	no_label	1
OG0001172	Hydro1	-2.827285776	-0.047388199			33_0005583	33	GO:0006357	regulation of transcription by RNA polymerase II	no_label	1
OG0001178	Hydro1	-4.683458876	1.766138489			76_0013644	76	GO:0045944	positive regulation of transcription by RNA polymerase II	no_label	1
OG0001185	Hydro1	-1.972256765	-0.500837311			9_0000447	9	GO:0007317	regulation of pole plasm oskar mRNA localization	no_label	1
OG0001216	Hydro1	0.971514702	-1.082060282			12_0002745	12	GO:0007298	border follicle cell migration	no_label	1
OG0001218	Hydro1	8.031263839	1.383132337			97_0011198	97			no_label	1
OG0001222	Hydro1	-0.664047948	-1.185296743			80_0001460	80	GO:0006882	cellular zinc ion homeostasis	no_label	1
OG0001230	Hydro1	-4.00921861	1.645173418			82_0001964	82	GO:0016573	histone acetylation	no_label	1
OG0001249	Hydro1	-2.610842531	-1.236591795			13_0000065	13	GO:0045944	positive regulation of transcription by RNA polymerase II	no_label	2
OG0001260	Hydro1	-1.006787501	-2.643761195			9_0000447	9	GO:0008039	synaptic target recognition	no_label	1
OG0001314	Hydro1	-3.080888426	-3.862294846			59_0003310	59	GO:0045944	positive regulation of transcription by RNA polymerase II	no_label	1
OG0001329	Hydro1	8.420409666	0.152310465			51_0001034	51	GO:0016042	lipid catabolic process	no_label	2
OG0001337	Hydro1	5.662726622	-1.722153198			88_0003824	88	GO:0051931	regulation of sensory perception	no_label	1
OG0001348	Hydro1	-1.894851938	-3.010725286			79_0001053	79	GO:0006470	protein dephosphorylation	no_label	1
OG0001349	Hydro1	-2.895624656	-0.241796459			90_0008199	90	GO:0006412	translation	no_label	1
OG0001364	Hydro1	-3.688240811	-1.898458707			7_0000277	7	GO:0006357	regulation of transcription by RNA polymerase II	no_label	1
OG0001374	Hydro1	-0.267673194	-1.752727481			48_0012484	48	GO:0048675	axon extension	no_label	1
OG0001377	Hydro1	-4.80829169	-0.330155513			74_0012187	74	GO:0045944	positive regulation of transcription by RNA polymerase II	no_label	1
OG0001390	Hydro1	-3.600823321	-0.880765223			81_0001895	81	GO:0006355	regulation of transcription, DNA-templated	no_label	1
OG0001415	Hydro1	-0.527625713	-0.93289914			39_0007345	39	GO:0007411	axon guidance	no_label	1
OG0001421	Hydro1	-2.89641428	-3.228911326			31_0004829	31	GO:0007411	axon guidance	no_label	1
OG0001423	Hydro1	15.24435017	0.254794602			30_0004770	30			no_label	1
OG0001430	Hydro1	-2.627083	1.73640225			78_0001007	78	GO:0006357	regulation of transcription by RNA polymerase II	no_label	2
OG0001434	Hydro1	-4.696480782	-1.626732661			78_0001007	78	GO:0045893	positive regulation of transcription, DNA-templated	no_label	3
OG0001446	Hydro1	-1.520780495	2.693555706			21_0002136	21	GO:0007131	reciprocal meiotic recombination	no_label	1
OG0001453	Hydro1	-1.859208038	-0.371104589			70_0008512	70	GO:0046579	positive regulation of Ras protein signal transduction	no_label	2
OG0001460	Hydro1	-2.426620144	-0.408191392			80_0001460	80	GO:0006357	regulation of transcription by RNA polymerase II	regulation of transcription by RNA polymerase II	2
OG0001462	Hydro1	4.003873482	2.900618221			35_0006058	35	GO:0019676	ammonia assimilation cycle	no_label	1
OG0001466	Hydro1	-2.46819035	-3.260683487			59_0003310	59	GO:0006357	regulation of transcription by RNA polymerase II	no_label	1
OG0001501	Hydro1	-1.423860684	1.39097044			50_0000186	50	GO:0030307	positive regulation of cell growth	no_label	1
OG0001506	Hydro1	-3.344006296	3.300439656			21_0002136	21	GO:0006281	DNA repair	no_label	3
OG0001512	Hydro1	0.449545029	0.533395426			78_0001007	78	GO:0008286	insulin receptor signaling pathway	no_label	2
OG0001517	Hydro1	2.467364642	0.872648141			17_0001402	17	GO:0042981	regulation of apoptotic process	no_label	1
OG0001519	Hydro1	-2.815248485	0.429998213			50_0000186	50	GO:0006886	intracellular protein transport	no_label	1
OG0001520	Hydro1	-1.976068869	-1.149798883			7_0000277	7	GO:0048813	dendrite morphogenesis	no_label	2
OG0001527	Hydro1	-2.054862293	2.534189883			62_0006889	62	GO:0000398	mRNA splicing, via spliceosome	no_label	1
OG0001528	Hydro1	1.085036588	2.522536075			101_0013294	101	GO:0006357	regulation of transcription by RNA polymerase II	no_label	1
OG0001540	Hydro1	-2.312601388	-0.883507193			4_0000074	4	GO:0006508	proteolysis	no_label	1
OG0001552	Hydro1	-0.554860734	3.48468933			62_0006889	62	GO:0006357	regulation of transcription by RNA polymerase II	no_label	1
OG0001555	Hydro1	-2.922758092	-3.299538666			31_0004829	31	GO:0048675	axon extension	no_label	2
OG0001584	Hydro1	-1.348797171	2.261026529			21_0002136	21	GO:0006338	chromatin remodeling	no_label	1
OG0001620	Hydro1	-1.731919074	0.934948344			45_0009230	45	GO:0043065	positive regulation of apoptotic process	no_label	2
OG0001631	Hydro1	-2.238336018	0.032911915			75_0013420	75	GO:0006357	regulation of transcription by RNA polymerase II	no_label	2
OG0001641	Hydro1	-1.676427032	1.735232162			62_0006889	62	GO:0006357	regulation of transcription by RNA polymerase II	no_label	3
OG0001644	Hydro1	-3.192015782	-3.385516557			9_0000447	9	GO:0007411	axon guidance	no_label	1
OG0001645	Hydro1	-2.077787797	-1.331806937			9_0000447	9	GO:0007411	axon guidance	no_label	1
OG0001651	Hydro1	-4.977861829	1.030453037			100_0011632	100	GO:0007411	axon guidance	no_label	1
OG0001654	Hydro1	2.811511594	0.848659882			83_0002849	83	GO:0030036	actin cytoskeleton organization	no_label	1
OG0001656	Hydro1	-2.41016898	-3.56262679			59_0003310	59	GO:0045944	positive regulation of transcription by RNA polymerase II	no_label	2
OG0001659	Hydro1	-2.315318302	-2.843377255			9_0000447	9	GO:0007411	axon guidance	no_label	3
OG0001667	Hydro1	1.894793673	2.379642953			58_0003206	58	GO:0000045	autophagosome assembly	no_label	1
OG0001692	Hydro1	-1.568602034	1.575732769			21_0002136	21	GO:0006355	regulation of transcription, DNA-templated	no_label	60
OG0001715	Hydro1	-4.737714973	-0.676990839			74_0012187	74	GO:0006357	regulation of transcription by RNA polymerase II	no_label	1
OG0001740	Hydro1	-2.352230732	1.659010334			70_0008512	70	GO:0010628	positive regulation of gene expression	no_label	1
OG0001747	Hydro1	-3.547470722	-1.698324606			9_0000447	9	GO:0060271	cilium assembly	no_label	2
OG0001751	Hydro1	-0.092099675	-4.133551922			28_0004311	28	GO:0007411	axon guidance	no_label	1
OG0001754	Hydro1	10.35151691	-2.660553184			91_0008485	91	GO:0055085	transmembrane transport	no_label	1
OG0001759	Hydro1	-2.860754338	-2.687951908			79_0001053	79	GO:0007411	axon guidance	no_label	1
OG0001760	Hydro1	-3.247511656	2.709055835			76_0013644	76	GO:0007143	female meiotic nuclear division	no_label	1
OG0001762	Hydro1	-1.339416859	2.599128607			69_0008237	69	GO:0007420	brain development	no_label	2
OG0001783	Hydro1	1.736455518	1.598588178			66_0007352	66	GO:0006886	intracellular protein transport	no_label	1
OG0001786	Hydro1	-3.482693406	2.4058094			87_0003684	87	GO:0006886	intracellular protein transport	no_label	1
OG0001787	Hydro1	4.511036634	1.920652351			61_0005659	61	GO:0008033	tRNA processing	no_label	1
OG0001791	Hydro1	-1.995474691	3.530230209			82_0001964	82	GO:0006357	regulation of transcription by RNA polymerase II	no_label	2
OG0001798	Hydro1	1.277177686	0.791912886			70_0008512	70	GO:0042059	negative regulation of epidermal growth factor receptor signaling pathway	no_label	1
OG0001821	Hydro1	-0.487177944	2.041461546			54_0002099	54	GO:0007420	brain development	no_label	1
OG0001824	Hydro1	-3.261487591	-3.135381599			59_0003310	59	GO:0007411	axon guidance	no_label	2
OG0001826	Hydro1	1.60907865	3.236948456			63_0007024	63	GO:0000724	double-strand break repair via homologous recombination	no_label	1
OG0001839	Hydro1	-2.364281162	-1.171833477			93_0009307	93	GO:0043410	positive regulation of MAPK cascade	no_label	1
OG0001844	Hydro1	-2.303896367	0.171532951			6_0000233	6	GO:0031398	positive regulation of protein ubiquitination	no_label	1
OG0001846	Hydro1	-0.074858617	-1.238319885			49_0013154	49	GO:0006357	regulation of transcription by RNA polymerase II	no_label	1
OG0001857	Hydro1	-4.576985186	-2.331744623			74_0012187	74	GO:0007411	axon guidance	no_label	1
OG0001858	Hydro1	-4.924535157	0.591200986			52_0001073	52	GO:0045944	positive regulation of transcription by RNA polymerase II	no_label	1
OG0001888	Hydro1	-1.25488922	-0.182407548			58_0003206	58	GO:0007298	border follicle cell migration	no_label	1
OG0001895	Hydro1	-3.269995017	-0.352248461			81_0001895	81	GO:0030717	oocyte karyosome formation	oocyte karyosome formation	2
OG0001896	Hydro1	-3.752836826	2.872210898			62_0006889	62	GO:0045944	positive regulation of transcription by RNA polymerase II	no_label	2
OG0001900	Hydro1	-4.470433385	1.95041037			87_0003684	87	GO:0006357	regulation of transcription by RNA polymerase II	no_label	1
OG0001913	Hydro1	-2.667830673	-1.843523273			7_0000277	7	GO:0007411	axon guidance	no_label	1
OG0001921	Hydro1	1.516226249	3.264754356			35_0006058	35	GO:0006090	pyruvate metabolic process	no_label	1
OG0001922	Hydro1	-2.309272492	-3.69695756			79_0001053	79	GO:0008045	motor neuron axon guidance	no_label	1
OG0001944	Hydro1	-3.285464609	-1.014613725			48_0012484	48	GO:0006357	regulation of transcription by RNA polymerase II	no_label	1
OG0001948	Hydro1	-3.442118145	-2.216497321			7_0000277	7	GO:0007411	axon guidance	no_label	1
OG0001958	Hydro1	1.800835501	-0.514601547			70_0008512	70	GO:0043066	negative regulation of apoptotic process	no_label	1
OG0001964	Hydro1	-1.958269676	3.321083322			82_0001964	82	GO:0006357	regulation of transcription by RNA polymerase II	regulation of transcription by RNA polymerase II	1
OG0001978	Hydro1	-4.239227959	-1.461605847			13_0000065	13	GO:0000122	negative regulation of transcription by RNA polymerase II	no_label	1
OG0001979	Hydro1	3.934096061	2.783844792			34_0005771	34	GO:0006508	proteolysis	no_label	1
OG0001982	Hydro1	-0.271637116	-1.956807713			83_0002849	83	GO:0030036	actin cytoskeleton organization	no_label	3
OG0002003	Hydro1	-2.688054982	-1.563633626			9_0000447	9	GO:0007269	neurotransmitter secretion	no_label	1
OG0002015	Hydro1	0.722217564	3.372380728			17_0001402	17	GO:0007165	signal transduction	no_label	1
OG0002030	Hydro1	7.500405266	-1.562647728			88_0003824	88	GO:0007268	chemical synaptic transmission	no_label	2
OG0002033	Hydro1	-3.028895204	-0.239117107			48_0012484	48	GO:0016199	axon midline choice point recognition	no_label	1
OG0002049	Hydro1	-2.273965096	-2.754260467			79_0001053	79	GO:0045887	positive regulation of synaptic assembly at neuromuscular junction	no_label	3
OG0002051	Hydro1	-3.926922673	-0.813503665			9_0000447	9	GO:0048813	dendrite morphogenesis	no_label	1
OG0002063	Hydro1	-2.361644005	-3.443784682			79_0001053	79	GO:0045944	positive regulation of transcription by RNA polymerase II	no_label	1
OG0002081	Hydro1	-4.024800533	-1.93537996			13_0000065	13	GO:0048813	dendrite morphogenesis	no_label	1
OG0002098	Hydro1	-0.645065245	2.497690074			21_0002136	21	GO:0016319	mushroom body development	no_label	1
OG0002110	Hydro1	-2.200477552	2.385150974			62_0006889	62	GO:0006357	regulation of transcription by RNA polymerase II	no_label	1
OG0002126	Hydro1	-3.567672978	-1.825252069			29_0004361	29	GO:0048749	compound eye development	no_label	1
OG0002132	Hydro1	0.369266364	-4.131074443			28_0004311	28	GO:0007411	axon guidance	no_label	2
OG0002138	Hydro1	-2.02455535	-0.788055022			100_0011632	100	GO:0030707	ovarian follicle cell development	no_label	1
OG0002151	Hydro1	-3.936387018	2.07377906			87_0003684	87	GO:0000398	mRNA splicing, via spliceosome	no_label	1
OG0002153	Hydro1	0.670997666	-4.266515546			28_0004311	28	GO:0007411	axon guidance	no_label	2
OG0002160	Hydro1	-2.092567396	-1.470197028			49_0013154	49	GO:0006357	regulation of transcription by RNA polymerase II	no_label	1
OG0002171	Hydro1	4.877085578	-2.283967333			42_0008245	42	GO:0044719	regulation of imaginal disc-derived wing size	no_label	2
OG0002175	Hydro1	2.258123553	0.496617433			51_0001034	51	GO:0006032	chitin catabolic process	no_label	1
OG0002192	Hydro1	-0.17728978	0.899100548			58_0003206	58	GO:0006886	intracellular protein transport	no_label	2
OG0002211	Hydro1	4.044711639	-1.168385732			38_0006685	38	GO:0042742	defense response to bacterium	no_label	1
OG0002214	Hydro1	-1.282014503	-2.497948357			13_0000065	13	GO:0030707	ovarian follicle cell development	no_label	1
OG0002226	Hydro1	-3.249480114	-1.675188269			100_0011632	100	GO:0006357	regulation of transcription by RNA polymerase II	no_label	3
OG0002248	Hydro1	-4.933491803	-0.179710625			78_0001007	78	GO:0006357	regulation of transcription by RNA polymerase II	no_label	2
OG0002259	Hydro1	-2.083210526	-0.945050873			48_0012484	48	GO:0006355	regulation of transcription, DNA-templated	no_label	2
OG0002274	Hydro1	3.243589272	3.483185052			35_0006058	35	GO:0009987	cellular process	no_label	1
OG0002295	Hydro1	-2.285862927	-0.610887144			9_0000447	9	GO:0048675	axon extension	no_label	1
OG0002341	Hydro1	-3.607486725	-3.045067823			79_0001053	79	GO:0007411	axon guidance	no_label	1
OG0002406	Hydro1	-0.701992692	3.906279031			63_0007024	63	GO:0006366	transcription by RNA polymerase II	no_label	1
OG0002416	Hydro1	-1.248933273	2.794930255			82_0001964	82	GO:0006355	regulation of transcription, DNA-templated	no_label	3
OG0002435	Hydro1	4.193137238	0.294538237			22_0003024	22	GO:0055085	transmembrane transport	no_label	1
OG0002442	Hydro1	8.227925784	-0.269139274			68_0008070	68	GO:0007605	sensory perception of sound	no_label	1
OG0002445	Hydro1	1.106279686	-1.252799369			39_0007345	39	GO:0007399	nervous system development	no_label	1
OG0002452	Hydro1	-4.16933169	1.053574367			54_0002099	54	GO:0030036	actin cytoskeleton organization	no_label	2
OG0002462	Hydro1	2.527335816	4.612934626			63_0007024	63	GO:0000398	mRNA splicing, via spliceosome	no_label	1
OG0002467	Hydro1	-2.113660156	0.175848026			50_0000186	50	GO:0048813	dendrite morphogenesis	no_label	1
OG0002469	Hydro1	0.125044094	3.994398291			37_0006233	37	GO:0000028	ribosomal small subunit assembly	no_label	1
OG0002470	Hydro1	-2.932922745	-3.124794187			7_0000277	7	GO:0016199	axon midline choice point recognition	no_label	1
OG0002493	Hydro1	0.968696903	-2.518175464			9_0000447	9	GO:0048675	axon extension	no_label	1
OG0002510	Hydro1	-3.424315853	0.051804087			45_0009230	45	GO:0070374	positive regulation of ERK1 and ERK2 cascade	no_label	1
OG0002511	Hydro1	-2.6111501	2.124166729			92_0008566	92	GO:0030162	regulation of proteolysis	no_label	1
OG0002512	Hydro1	2.116255348	3.93924948			37_0006233	37	GO:0006412	translation	no_label	1
OG0002545	Hydro1	-3.853512287	-1.956917356			33_0005583	33	GO:0006357	regulation of transcription by RNA polymerase II	no_label	1
OG0002564	Hydro1	-2.883571069	-1.588461103			100_0011632	100	GO:0045861	negative regulation of proteolysis	no_label	2
OG0002567	Hydro1	0.631569998	-4.213934682			28_0004311	28	GO:0007411	axon guidance	no_label	1
OG0002572	Hydro1	-2.938085619	-0.297950974			52_0001073	52	GO:0017148	negative regulation of translation	no_label	1
OG0002580	Hydro1	-2.492457858	-1.366479543			33_0005583	33	GO:0048749	compound eye development	no_label	3
OG0002596	Hydro1	0.711354957	1.73602623			70_0008512	70	GO:0010506	regulation of autophagy	no_label	1
OG0002602	Hydro1	5.041582919	1.012162706			77_0000605	77	GO:0055085	transmembrane transport	no_label	1
OG0002608	Hydro1	-1.345607708	1.65793272			50_0000186	50	GO:0007112	male meiosis cytokinesis	no_label	3
OG0002631	Hydro1	-3.82379286	-0.20951191			13_0000065	13	GO:0006886	intracellular protein transport	no_label	1
OG0002667	Hydro1	0.431113855	-1.189170464			75_0013420	75	GO:0035220	wing disc development	no_label	1
OG0002684	Hydro1	-4.353596456	1.902354204			25_0003938	25	GO:0006355	regulation of transcription, DNA-templated	no_label	1
OG0002688	Hydro1	-4.568812388	-0.098817207			74_0012187	74	GO:0045944	positive regulation of transcription by RNA polymerase II	no_label	1
OG0002699	Hydro1	-2.594856648	3.42709705			56_0002975	56	GO:0008380	RNA splicing	no_label	1
OG0002702	Hydro1	1.173357557	0.051013848			90_0008199	90	GO:0007288	sperm axoneme assembly	no_label	2
OG0002715	Hydro1	-5.644419281	-1.190851783			74_0012187	74	GO:0007411	axon guidance	no_label	1
OG0002717	Hydro1	-2.06129625	0.948802397			45_0009230	45	GO:0043066	negative regulation of apoptotic process	no_label	1
OG0002779	Hydro1	-4.743587479	-1.528401762			25_0003938	25	GO:0000122	negative regulation of transcription by RNA polymerase II	no_label	1
OG0002785	Hydro1	1.43823214	0.91791647			68_0008070	68	GO:0097711	ciliary basal body-plasma membrane docking	no_label	1
OG0002799	Hydro1	17.61813016	-1.47931804			14_0000826	14			no_label	1
OG0002828	Hydro1	0.717573586	2.638216232			60_0003726	60	GO:0006491	N-glycan processing	no_label	1
OG0002842	Hydro1	-4.582825	-2.197070796			9_0000447	9	GO:0045944	positive regulation of transcription by RNA polymerase II	no_label	1
OG0002849	Hydro1	-0.333254366	0.30934093			83_0002849	83	GO:0030261	chromosome condensation	chromosome condensation	1
OG0002861	Hydro1	2.062371214	2.942145813			101_0013294	101	GO:0006357	regulation of transcription by RNA polymerase II	no_label	1
OG0002863	Hydro1	-2.584610881	-2.927552704			79_0001053	79	GO:0000122	negative regulation of transcription by RNA polymerase II	no_label	2
OG0002889	Hydro1	18.93380351	-4.054509729			5_0000141	5			no_label	1
OG0002895	Hydro1	1.39336076	3.904546901			84_0002895	84	GO:0006099	tricarboxylic acid cycle	tricarboxylic acid cycle	1
OG0002899	Hydro1	1.685508465	3.942214862			37_0006233	37	GO:0006412	translation	no_label	1
OG0002919	Hydro1	-2.459850663	-3.633254519			59_0003310	59	GO:0006357	regulation of transcription by RNA polymerase II	no_label	1
OG0002948	Hydro1	1.205042019	2.798771087			84_0002895	84	GO:0046949	fatty-acyl-CoA biosynthetic process	no_label	1
OG0002972	Hydro1	-2.638317691	1.75610272			21_0002136	21	GO:0008285	negative regulation of cell population proliferation	no_label	2
OG0002994	Hydro1	-3.245546129	-2.146982347			79_0001053	79	GO:0045944	positive regulation of transcription by RNA polymerase II	no_label	1
OG0003010	Hydro1	4.431698804	-0.251060682			57_0003097	57	GO:0007165	signal transduction	no_label	1
OG0003011	Hydro1	4.787267293	-0.819560188			16_0001381	16	GO:0006520	cellular amino acid metabolic process	no_label	1
OG0003026	Hydro1	2.687527468	1.509709692			66_0007352	66	GO:0006820	anion transport	no_label	1
OG0003032	Hydro1	-4.647704155	-1.997582234			13_0000065	13	GO:0045944	positive regulation of transcription by RNA polymerase II	no_label	1
OG0003050	Hydro1	-2.960688707	-2.464069838			9_0000447	9	GO:0007411	axon guidance	no_label	1
OG0003067	Hydro1	2.083357371	-0.34531875			90_0008199	90	GO:0060271	cilium assembly	no_label	1
OG0003083	Hydro1	3.227135379	3.78125247			26_0004171	26	GO:0016042	lipid catabolic process	no_label	1
OG0003086	Hydro1	-1.556532632	2.990706502			87_0003684	87	GO:0006886	intracellular protein transport	no_label	2
OG0003089	Hydro1	-3.311491602	-2.373971954			79_0001053	79	GO:0045944	positive regulation of transcription by RNA polymerase II	no_label	1
OG0003092	Hydro1	2.62560909	4.04968213			63_0007024	63	GO:0006139	nucleobase-containing compound metabolic process	no_label	1
OG0003128	Hydro1	-2.99158277	-0.122616487			100_0011632	100	GO:0006468	protein phosphorylation	no_label	2
OG0003140	Hydro1	-3.819435879	0.057719818			54_0002099	54	GO:0043066	negative regulation of apoptotic process	no_label	1
OG0003151	Hydro1	-1.650543734	1.980283706			82_0001964	82	GO:0007411	axon guidance	no_label	1
OG0003154	Hydro1	2.380789379	-0.546450846			86_0003410	86	GO:0007420	brain development	no_label	1
OG0003184	Hydro1	-2.94760673	0.178320966			70_0008512	70	GO:0006355	regulation of transcription, DNA-templated	no_label	1
OG0003185	Hydro1	-1.741921092	-0.751444799			48_0012484	48	GO:0048675	axon extension	no_label	1
OG0003193	Hydro1	-4.984152468	1.617785979			21_0002136	21	GO:0045892	negative regulation of transcription, DNA-templated	no_label	2
OG0003205	Hydro1	-2.889793771	-0.84564301			78_0001007	78	GO:0006357	regulation of transcription by RNA polymerase II	no_label	1
OG0003208	Hydro1	-0.173981144	1.369177369			27_0004213	27	GO:0006357	regulation of transcription by RNA polymerase II	no_label	49
OG0003249	Hydro1	6.540674382	0.492676717			51_0001034	51	GO:0006629	lipid metabolic process	no_label	1
OG0003258	Hydro1	10.14460977	-2.361527978			85_0003258	85	GO:0033993	response to lipid	response to lipid	1
OG0003304	Hydro1	0.324851815	1.89291477			34_0005771	34	GO:0035167	larval lymph gland hemopoiesis	no_label	1
OG0003309	Hydro1	-1.740354871	4.160735688			96_0010506	96	GO:0006357	regulation of transcription by RNA polymerase II	no_label	1
OG0003323	Hydro1	-3.115259885	-3.181216026			59_0003310	59	GO:0007411	axon guidance	no_label	2
OG0003324	Hydro1	-0.710925951	0.390139932			32_0005248	32	GO:0007339	binding of sperm to zona pellucida	no_label	1
OG0003332	Hydro1	-0.440216317	3.668154134			56_0002975	56	GO:0000245	spliceosomal complex assembly	no_label	1
OG0003338	Hydro1	-1.860789977	0.567159491			80_0001460	80	GO:0000122	negative regulation of transcription by RNA polymerase II	no_label	1
OG0003342	Hydro1	0.193069932	-4.113309074			28_0004311	28	GO:0007411	axon guidance	no_label	1
OG0003351	Hydro1	-1.337711484	2.871557574			87_0003684	87	GO:0006886	intracellular protein transport	no_label	1
OG0003354	Hydro1	1.111557047	3.930673571			36_0006136	36	GO:0000462	maturation of SSU-rRNA from tricistronic rRNA transcript (SSU-rRNA, 5.8S rRNA, LSU-rRNA)	no_label	1
OG0003379	Hydro1	-4.018053184	2.121666796			76_0013644	76	GO:0030707	ovarian follicle cell development	no_label	2
OG0003389	Hydro1	1.153137714	1.735970337			64_0007092	64	GO:0006886	intracellular protein transport	no_label	1
OG0003400	Hydro1	-0.677221458	-2.338827443			7_0000277	7	GO:0007015	actin filament organization	no_label	1
OG0003410	Hydro1	-0.473454988	-0.095380591			86_0003410	86	GO:0007480	imaginal disc-derived leg morphogenesis	imaginal disc-derived leg morphogenesis	1
OG0003411	Hydro1	-3.245398655	-3.075780359			31_0004829	31	GO:0006357	regulation of transcription by RNA polymerase II	no_label	1
OG0003435	Hydro1	1.464967728	4.675090943			63_0007024	63	GO:0000398	mRNA splicing, via spliceosome	no_label	1
OG0003439	Hydro1	-2.580656473	2.776428804			62_0006889	62	GO:0045944	positive regulation of transcription by RNA polymerase II	no_label	1
OG0003441	Hydro1	-2.12614045	1.668341166			92_0008566	92	GO:0006508	proteolysis	no_label	1
OG0003470	Hydro1	-2.255606079	-2.260986138			79_0001053	79	GO:0006357	regulation of transcription by RNA polymerase II	no_label	1
OG0003490	Hydro1	-3.383415313	2.809238546			96_0010506	96	GO:0006357	regulation of transcription by RNA polymerase II	no_label	1
OG0003499	Hydro1	-2.566900924	-2.811475411			79_0001053	79	GO:0006357	regulation of transcription by RNA polymerase II	no_label	1
OG0003512	Hydro1	14.3412428	1.556186013			89_0006992	89			no_label	1
OG0003526	Hydro1	1.392288989	2.556282237			35_0006058	35	GO:0019752	carboxylic acid metabolic process	no_label	1
OG0003533	Hydro1	-2.102366805	0.665999828			29_0004361	29	GO:0007423	sensory organ development	no_label	1
OG0003537	Hydro1	-2.287122354	-3.360034803			31_0004829	31	GO:0007411	axon guidance	no_label	1
OG0003539	Hydro1	17.59749687	-1.813323364			14_0000826	14			no_label	1
OG0003554	Hydro1	4.181049297	0.315592508			17_0001402	17	GO:0030097	hemopoiesis	no_label	2
OG0003572	Hydro1	-3.047783211	0.524689918			47_0010902	47	GO:0006357	regulation of transcription by RNA polymerase II	no_label	1
OG0003579	Hydro1	-3.816431041	-1.292962072			25_0003938	25	GO:0050829	defense response to Gram-negative bacterium	no_label	2
OG0003589	Hydro1	1.174407825	1.865137408			101_0013294	101	GO:0006357	regulation of transcription by RNA polymerase II	no_label	2
OG0003596	Hydro1	1.611914295	1.02367602			83_0002849	83	GO:0010004	gastrulation involving germ band extension	no_label	1
OG0003614	Hydro1	-4.453340086	1.706451479			52_0001073	52	GO:0045944	positive regulation of transcription by RNA polymerase II	no_label	1
OG0003617	Hydro1	0.366414844	-1.029165803			98_0011273	98	GO:0007110	meiosis I cytokinesis	no_label	1
OG0003622	Hydro1	-3.599055531	-1.142005481			78_0001007	78	GO:0006357	regulation of transcription by RNA polymerase II	no_label	1
OG0003626	Hydro1	-1.522738685	0.60981194			64_0007092	64	GO:0006886	intracellular protein transport	no_label	1
OG0003640	Hydro1	8.931014947	-1.435505459			22_0003024	22	GO:0055085	transmembrane transport	no_label	1
OG0003649	Hydro1	-3.023310315	0.198275641			6_0000233	6	GO:0048137	spermatocyte division	no_label	1
OG0003650	Hydro1	-2.934684699	-3.144466693			31_0004829	31	GO:0048813	dendrite morphogenesis	no_label	1
OG0003668	Hydro1	-2.451627919	1.057347344			32_0005248	32	GO:0007339	binding of sperm to zona pellucida	no_label	1
OG0003677	Hydro1	-3.150909459	0.603331869			52_0001073	52	GO:0000398	mRNA splicing, via spliceosome	no_label	1
OG0003684	Hydro1	-1.17232133	3.168475763			87_0003684	87	GO:0006886	intracellular protein transport	intracellular protein transport	1
OG0003688	Hydro1	1.710897623	-2.160205864			81_0001895	81	GO:0007295	growth of a germarium-derived egg chamber	no_label	2
OG0003704	Hydro1	6.227407058	-1.536919742			39_0007345	39	GO:0000902	cell morphogenesis	no_label	1
OG0003735	Hydro1	1.90898348	-1.263327471			20_0001847	20	GO:0055072	iron ion homeostasis	no_label	1
OG0003749	Hydro1	-3.562140378	-1.022650266			100_0011632	100	GO:0030261	chromosome condensation	no_label	1
OG0003766	Hydro1	-3.233968355	-2.042129904			7_0000277	7	GO:0030838	positive regulation of actin filament polymerization	no_label	1
OG0003781	Hydro1	4.12350666	-1.005518042			22_0003024	22	GO:0007268	chemical synaptic transmission	no_label	1
OG0003782	Hydro1	1.49564536	0.973496197			92_0008566	92	GO:0016192	vesicle-mediated transport	no_label	1
OG0003788	Hydro1	0.25165136	2.134769032			97_0011198	97	GO:0006508	proteolysis	no_label	1
OG0003824	Hydro1	10.28797102	-2.542119162			88_0003824	88	GO:0050877	nervous system process	nervous system process	1
OG0003828	Hydro1	-2.349711394	2.588443505			84_0002895	84	GO:0007399	nervous system development	no_label	1
OG0003834	Hydro1	6.21328036	-1.205610273			70_0008512	70	GO:0006109	regulation of carbohydrate metabolic process	no_label	1
OG0003881	Hydro1	14.57727806	1.513103472			89_0006992	89			no_label	1
OG0003902	Hydro1	2.627928002	0.656480278			68_0008070	68	GO:0046692	sperm competition	no_label	1
OG0003928	Hydro1	-2.894361498	-3.972018486			31_0004829	31	GO:0016199	axon midline choice point recognition	no_label	1
OG0003933	Hydro1	-2.227390919	-0.693660398			33_0005583	33	GO:0006355	regulation of transcription, DNA-templated	no_label	1
OG0003937	Hydro1	-3.588570346	0.662727357			54_0002099	54	GO:0006886	intracellular protein transport	no_label	1
OG0004009	Hydro1	1.371764532	3.274096839			69_0008237	69	GO:0010038	response to metal ion	no_label	1
OG0004027	Hydro1	-1.550530716	0.917444899			33_0005583	33	GO:0006886	intracellular protein transport	no_label	1
OG0004040	Hydro1	4.539198847	1.441414794			71_0010646	71	GO:0055085	transmembrane transport	no_label	1
OG0004053	Hydro1	-1.006758731	-2.559231459			6_0000233	6	GO:0007476	imaginal disc-derived wing morphogenesis	no_label	1
OG0004060	Hydro1	-1.407006212	1.696414194			64_0007092	64	GO:0006364	rRNA processing	no_label	2
OG0004062	Hydro1	2.858027757	0.590966641			70_0008512	70	GO:0046579	positive regulation of Ras protein signal transduction	no_label	2
OG0004067	Hydro1	2.120796448	2.924972253			43_0008619	43	GO:0006120	mitochondrial electron transport, NADH to ubiquinone	no_label	1
OG0004100	Hydro1	-2.304533891	-0.175912486			52_0001073	52	GO:0006357	regulation of transcription by RNA polymerase II	no_label	1
OG0004138	Hydro1	-2.107045013	-0.261726485			24_0003463	24	GO:0007411	axon guidance	no_label	1
OG0004161	Hydro1	1.441625287	0.197298239			58_0003206	58	GO:0048749	compound eye development	no_label	1
OG0004165	Hydro1	-4.415293884	-2.273573743			74_0012187	74	GO:0007411	axon guidance	no_label	1
OG0004175	Hydro1	2.161427838	4.087432587			56_0002975	56	GO:0006508	proteolysis	no_label	1
OG0004181	Hydro1	2.332964779	2.330898243			43_0008619	43	GO:0016042	lipid catabolic process	no_label	1
OG0004220	Hydro1	-3.888091243	-0.859943334			100_0011632	100	GO:0007476	imaginal disc-derived wing morphogenesis	no_label	2
OG0004294	Hydro1	-1.031017586	-2.77235792			79_0001053	79	GO:0045880	positive regulation of smoothened signaling pathway	no_label	1
OG0004334	Hydro1	-3.460505454	0.368718166			48_0012484	48	GO:0006357	regulation of transcription by RNA polymerase II	no_label	1
OG0004366	Hydro1	-1.620294176	-3.373042122			79_0001053	79	GO:0006357	regulation of transcription by RNA polymerase II	no_label	1
OG0004375	Hydro1	0.889386608	4.155638801			36_0006136	36	GO:0006364	rRNA processing	no_label	1
OG0004386	Hydro1	1.547482668	2.575873423			92_0008566	92	GO:0006508	proteolysis	no_label	1
OG0004412	Hydro1	-4.045088962	-1.376645493			100_0011632	100	GO:0007476	imaginal disc-derived wing morphogenesis	no_label	1
OG0004459	Hydro1	-3.490544399	-2.083877658			31_0004829	31	GO:0006357	regulation of transcription by RNA polymerase II	no_label	1
OG0004471	Hydro1	1.590627151	3.57562462			40_0007514	40	GO:0006412	translation	no_label	1
OG0004515	Hydro1	-3.009976656	-2.977378544			59_0003310	59	GO:0016199	axon midline choice point recognition	no_label	1
OG0004524	Hydro1	-4.445458017	-0.039210327			52_0001073	52	GO:0006357	regulation of transcription by RNA polymerase II	no_label	1
OG0004527	Hydro1	-3.756366748	-0.751454331			52_0001073	52	GO:0006357	regulation of transcription by RNA polymerase II	no_label	1
OG0004536	Hydro1	-5.49992262	-1.961114978			74_0012187	74	GO:0008045	motor neuron axon guidance	no_label	43
OG0004594	Hydro1	-0.56748962	1.543018641			24_0003463	24	GO:0045451	pole plasm oskar mRNA localization	no_label	1
OG0004604	Hydro1	10.51009458	-2.750992312			41_0008167	41			no_label	1
OG0004631	Hydro1	1.043749265	2.821784282			92_0008566	92	GO:0006508	proteolysis	no_label	2
OG0004641	Hydro1	1.128650797	3.99762998			36_0006136	36	GO:0006412	translation	no_label	1
OG0004661	Hydro1	4.943902826	0.125629768			86_0003410	86	GO:0043087	regulation of GTPase activity	no_label	1
OG0004740	Hydro1	-2.564247605	-1.302070043			7_0000277	7	GO:0000413	protein peptidyl-prolyl isomerization	no_label	1
OG0004781	Hydro1	-4.797833791	0.879023305			78_0001007	78	GO:0055059	asymmetric neuroblast division	no_label	1
OG0004785	Hydro1	8.552372202	-1.175786489			57_0003097	57	GO:0016192	vesicle-mediated transport	no_label	1
OG0004806	Hydro1	1.608337263	2.822985286			43_0008619	43	GO:0006120	mitochondrial electron transport, NADH to ubiquinone	no_label	1
OG0004809	Hydro1	-3.76358719	0.999512529			52_0001073	52	GO:0000122	negative regulation of transcription by RNA polymerase II	no_label	1
OG0004899	Hydro1	-0.485050272	-1.724867855			48_0012484	48	GO:0007411	axon guidance	no_label	1
OG0004903	Hydro1	-2.828911727	-1.495315999			33_0005583	33	GO:0045944	positive regulation of transcription by RNA polymerase II	no_label	1
OG0004999	Hydro1	17.83346378	-3.020462784			65_0007270	65			no_label	1
OG0005000	Hydro1	-3.175840742	0.976914165			29_0004361	29	GO:0045892	negative regulation of transcription, DNA-templated	no_label	1
OG0005034	Hydro1	-2.321042045	-2.199639873			31_0004829	31	GO:0006357	regulation of transcription by RNA polymerase II	no_label	1
OG0005047	Hydro1	-4.86475583	0.482384529			76_0013644	76	GO:0007343	egg activation	no_label	2
OG0005062	Hydro1	0.947496055	1.326505353			70_0008512	70	GO:0051726	regulation of cell cycle	no_label	1
OG0005082	Hydro1	1.140348187	1.337677668			66_0007352	66	GO:0048137	spermatocyte division	no_label	1
OG0005180	Hydro1	0.976693381	3.419924942			35_0006058	35	GO:0006412	translation	no_label	1
OG0005189	Hydro1	-3.072305876	-2.865657513			74_0012187	74	GO:0008045	motor neuron axon guidance	no_label	1
OG0005229	Hydro1	1.624900922	2.907538187			43_0008619	43	GO:0006120	mitochondrial electron transport, NADH to ubiquinone	no_label	1
OG0005241	Hydro1	-4.400547455	-0.992347423			74_0012187	74	GO:0045944	positive regulation of transcription by RNA polymerase II	no_label	1
OG0005341	Hydro1	-3.002488083	2.99035329			21_0002136	21	GO:0006366	transcription by RNA polymerase II	no_label	1
OG0005445	Hydro1	-4.480388363	-0.302261475			78_0001007	78	GO:0006334	nucleosome assembly	no_label	1
OG0005452	Hydro1	-2.199822464	2.066838304			56_0002975	56	GO:0000398	mRNA splicing, via spliceosome	no_label	1
OG0005489	Hydro1	-2.19802433	2.096082375			70_0008512	70	GO:0000398	mRNA splicing, via spliceosome	no_label	1
OG0005533	Hydro1	0.805459319	1.776528596			8_0000280	8	GO:0055072	iron ion homeostasis	no_label	1
OG0005572	Hydro1	-3.057171071	-3.073894392			79_0001053	79	GO:0016199	axon midline choice point recognition	no_label	1
OG0005618	Hydro1	-0.192712866	1.580403757			70_0008512	70	GO:0043248	proteasome assembly	no_label	1
OG0005648	Hydro1	-2.260326991	-0.239079225			70_0008512	70	GO:2000331	regulation of terminal button organization	no_label	1
OG0005656	Hydro1	-5.758395411	0.222163498			52_0001073	52	GO:0007411	axon guidance	no_label	1
OG0005662	Hydro1	-4.004837034	0.712045059			2_0013443	2	GO:0000398	mRNA splicing, via spliceosome	no_label	1
OG0005690	Hydro1	1.730811759	3.60538558			40_0007514	40	GO:0006415	translational termination	no_label	1
OG0005780	Hydro1	4.200504736	-1.144324437			55_0002450	55	GO:0009755	hormone-mediated signaling pathway	no_label	1
OG0005781	Hydro1	-2.400940441	3.165030077			62_0006889	62	GO:0006357	regulation of transcription by RNA polymerase II	no_label	1
OG0005793	Hydro1	-4.580498848	1.766926144			76_0013644	76	GO:0000398	mRNA splicing, via spliceosome	no_label	1
OG0005881	Hydro1	-1.460018804	3.068193411			96_0010506	96	GO:0000398	mRNA splicing, via spliceosome	no_label	1
OG0005882	Hydro1	0.460728384	4.474533354			36_0006136	36	GO:0000387	spliceosomal snRNP assembly	no_label	1
OG0005887	Hydro1	2.863227763	0.773966831			24_0003463	24	GO:0045455	ecdysteroid metabolic process	no_label	1
OG0005888	Hydro1	-2.740008976	0.135037127			54_0002099	54	GO:0018345	protein palmitoylation	no_label	1
OG0005907	Hydro1	2.691518899	3.229437226			43_0008619	43	GO:0006120	mitochondrial electron transport, NADH to ubiquinone	no_label	1
OG0005971	Hydro1	2.543695225	0.033924025			73_0011934	73	GO:0006874	cellular calcium ion homeostasis	no_label	1
OG0006016	Hydro1	-4.632128127	0.590188909			76_0013644	76	GO:0006357	regulation of transcription by RNA polymerase II	no_label	1
OG0006044	Hydro1	-3.210659251	-2.82855321			74_0012187	74	GO:0007411	axon guidance	no_label	1
OG0006178	Hydro1	2.346342224	3.051098307			19_0001657	19	GO:0006508	proteolysis	no_label	1
OG0006292	Hydro1	19.12656689	-4.023676325			5_0000141	5			no_label	1
OG0006303	Hydro1	1.314066725	3.894829357			60_0003726	60	GO:0050808	synapse organization	no_label	1
OG0006309	Hydro1	-0.374003463	-0.482631008			4_0000074	4	GO:0050829	defense response to Gram-negative bacterium	no_label	1
OG0006373	Hydro1	-3.829175769	-2.04657223			33_0005583	33	GO:0006357	regulation of transcription by RNA polymerase II	no_label	1
OG0006383	Hydro1	-2.775440884	-0.731331942			33_0005583	33	GO:0007424	open tracheal system development	no_label	1
OG0006414	Hydro1	5.307299314	1.720116886			68_0008070	68	GO:0000226	microtubule cytoskeleton organization	no_label	1
OG0006503	Hydro1	-1.749940675	3.306067747			82_0001964	82	GO:0006357	regulation of transcription by RNA polymerase II	no_label	2
OG0006516	Hydro1	3.285403215	2.357559346			60_0003726	60	GO:0007424	open tracheal system development	no_label	1
OG0006528	Hydro1	7.90676935	-1.657628934			23_0003408	23	GO:0008049	male courtship behavior	no_label	1
OG0006592	Hydro1	-2.0794351	-0.088931226			93_0009307	93	GO:0001819	positive regulation of cytokine production	no_label	1
OG0006600	Hydro1	-4.952988642	-1.147955035			74_0012187	74	GO:0007411	axon guidance	no_label	1
OG0006665	Hydro1	7.163133577	1.344190359			77_0000605	77	GO:0055085	transmembrane transport	no_label	2
OG0006711	Hydro1	-0.650942585	0.523387579			44_0008828	44	GO:0006470	protein dephosphorylation	no_label	1
OG0006747	Hydro1	-0.239756698	1.54535914			54_0002099	54	GO:0007005	mitochondrion organization	no_label	1
OG0006780	Hydro1	-4.144915171	-0.233306039			33_0005583	33	GO:0006357	regulation of transcription by RNA polymerase II	no_label	2
OG0006797	Hydro1	15.68014137	-0.077848468			72_0010957	72			no_label	1
OG0006799	Hydro1	5.528126506	0.669407845			17_0001402	17	GO:0008285	negative regulation of cell population proliferation	no_label	1
OG0006817	Hydro1	-2.148518041	-0.35551615			29_0004361	29	GO:0007494	midgut development	no_label	1
OG0006836	Hydro1	-1.862764895	3.285102971			62_0006889	62	GO:0006355	regulation of transcription, DNA-templated	no_label	1
OG0006892	Hydro1	3.268900629	-1.705851484			20_0001847	20	GO:0048749	compound eye development	no_label	1
OG0006992	Hydro1	14.57727806	1.513103472			89_0006992	89			unknown function	1
OG0006996	Hydro1	0.389902834	2.737411404			82_0001964	82	GO:0016573	histone acetylation	no_label	1
OG0007018	Hydro1	14.41019504	0.680240314			89_0006992	89			no_label	1
OG0007100	Hydro1	16.22370483	0.279241026			30_0004770	30			no_label	1
OG0007107	Hydro1	18.9152043	-4.040947958			18_0001532	18			no_label	1
OG0007120	Hydro1	2.413442136	0.963501697			17_0001402	17	GO:0060271	cilium assembly	no_label	2
OG0007130	Hydro1	-4.383095426	-2.922302612			9_0000447	9	GO:0016199	axon midline choice point recognition	no_label	1
OG0007164	Hydro1	0.002949464	1.170424706			70_0008512	70	GO:0006468	protein phosphorylation	no_label	1
OG0007167	Hydro1	-4.538630926	0.068106311			25_0003938	25	GO:0016567	protein ubiquitination	no_label	1
OG0007256	Hydro1	1.465288874	-0.843499749			38_0006685	38	GO:0007186	G protein-coupled receptor signaling pathway	no_label	1
OG0007293	Hydro1	17.61813016	-1.47931804			14_0000826	14			no_label	1
OG0007347	Hydro1	-3.529487133	-2.027374925			31_0004829	31	GO:0007411	axon guidance	no_label	1
OG0007355	Hydro1	3.27252295	-1.085165553			38_0006685	38	GO:0007165	signal transduction	no_label	1
OG0007357	Hydro1	15.13174907	1.08314903			89_0006992	89			no_label	2
OG0007360	Hydro1	5.501357088	-2.660745194			42_0008245	42	GO:0044719	regulation of imaginal disc-derived wing size	no_label	1
OG0007372	Hydro1	3.921044934	-1.738394118			15_0001130	15	GO:0050911	detection of chemical stimulus involved in sensory perception of smell	no_label	2
OG0007383	Hydro1	4.304998905	-1.325134956			55_0002450	55	GO:0050804	modulation of chemical synaptic transmission	no_label	1
OG0007435	Hydro1	-4.601743932	-1.018453251			9_0000447	9	GO:0006357	regulation of transcription by RNA polymerase II	no_label	1
OG0007445	Hydro1	-0.417404025	2.240503931			76_0013644	76	GO:0000724	double-strand break repair via homologous recombination	no_label	1
OG0007510	Hydro1	5.242051712	-1.357503206			39_0007345	39	GO:0030036	actin cytoskeleton organization	no_label	1
OG0007515	Hydro1	3.041158904	2.869929429			19_0001657	19	GO:0016567	protein ubiquitination	no_label	1
OG0007580	Hydro1	-1.507000032	2.368373497			21_0002136	21	GO:0090263	positive regulation of canonical Wnt signaling pathway	no_label	2
OG0007590	Hydro1	-1.53597057	0.294266557			9_0000447	9	GO:0045886	negative regulation of synaptic assembly at neuromuscular junction	no_label	2
OG0007618	Hydro1	16.22370483	0.279241026			30_0004770	30			no_label	1
OG0007626	Hydro1	4.418323179	1.523438919			97_0011198	97	GO:0050829	defense response to Gram-negative bacterium	no_label	1
OG0007709	Hydro1	0.467691828	-0.751207417			12_0002745	12	GO:0010468	regulation of gene expression	no_label	1
OG0007737	Hydro1	-1.480077887	-0.376247118			75_0013420	75	GO:0007411	axon guidance	no_label	1
OG0007764	Hydro1	-5.138549997	-1.652823563			13_0000065	13	GO:0007411	axon guidance	no_label	3
OG0007776	Hydro1	1.906131347	-0.298263742			68_0008070	68	GO:0007288	sperm axoneme assembly	no_label	2
OG0007830	Hydro1	-0.936497442	-1.616833381			48_0012484	48	GO:0050830	defense response to Gram-positive bacterium	no_label	1
OG0007863	Hydro1	1.48302907	1.853146592			27_0004213	27	GO:0006357	regulation of transcription by RNA polymerase II	no_label	11
OG0007922	Hydro1	6.637781856	-0.084255164			68_0008070	68	GO:0060271	cilium assembly	no_label	1
OG0007939	Hydro1	2.966023326	0.868994502			46_0010024	46	GO:0055085	transmembrane transport	no_label	1
OG0007943	Hydro1	-2.09236258	0.356227148			29_0004361	29	GO:0006727	ommochrome biosynthetic process	no_label	1
OG0007945	Hydro1	-5.016912584	-0.150665358			52_0001073	52	GO:0045944	positive regulation of transcription by RNA polymerase II	no_label	1
OG0007947	Hydro1	-4.198425174	0.958670598			54_0002099	54	GO:0006357	regulation of transcription by RNA polymerase II	no_label	1
OG0007961	Hydro1	17.96308927	-2.842029105			67_0007376	67			no_label	2
OG0008004	Hydro1	4.297169858	2.505583213			68_0008070	68	GO:0060271	cilium assembly	no_label	1
OG0008007	Hydro1	-0.474092928	-0.816995211			100_0011632	100	GO:0042059	negative regulation of epidermal growth factor receptor signaling pathway	no_label	2
OG0008022	Hydro1	0.18204155	-0.588957606			73_0011934	73	GO:0006357	regulation of transcription by RNA polymerase II	no_label	1
OG0008079	Hydro1	2.803907152	2.269719544			66_0007352	66	GO:0007268	chemical synaptic transmission	no_label	2
OG0008101	Hydro1	-3.106921486	-2.067261497			9_0000447	9	GO:0008045	motor neuron axon guidance	no_label	1
OG0008137	Hydro1	-2.542240436	0.496285717			100_0011632	100	GO:0060271	cilium assembly	no_label	1
OG0008148	Hydro1	-0.220315607	0.085939886			12_0002745	12	GO:0030036	actin cytoskeleton organization	no_label	1
OG0008149	Hydro1	7.02244799	-0.623691344			77_0000605	77	GO:0055085	transmembrane transport	no_label	1
OG0008199	Hydro1	2.376924654	-0.523536391			90_0008199	90	GO:0060271	cilium assembly	cilium assembly	1
OG0008236	Hydro1	3.804756917	1.197937986			70_0008512	70	GO:0050790	regulation of catalytic activity	no_label	1
OG0008242	Hydro1	-4.296676406	-0.13004692			25_0003938	25	GO:0006357	regulation of transcription by RNA polymerase II	no_label	1
OG0008315	Hydro1	-1.812283658	-3.554078285			7_0000277	7	GO:0016199	axon midline choice point recognition	no_label	1
OG0008341	Hydro1	-4.055166416	-0.04589928			74_0012187	74	GO:0045944	positive regulation of transcription by RNA polymerase II	no_label	1
OG0008342	Hydro1	-1.18602837	0.403431971			98_0011273	98	GO:0031122	cytoplasmic microtubule organization	no_label	1
OG0008349	Hydro1	-5.120257989	-0.572337463			74_0012187	74	GO:0045944	positive regulation of transcription by RNA polymerase II	no_label	3
OG0008375	Hydro1	2.347208415	0.56846827			58_0003206	58	GO:0007268	chemical synaptic transmission	no_label	1
OG0008377	Hydro1	-0.922236647	-1.610964453			48_0012484	48	GO:0050830	defense response to Gram-positive bacterium	no_label	1
OG0008399	Hydro1	1.9836884	-1.822518686			15_0001130	15	GO:0008049	male courtship behavior	no_label	1
OG0008451	Hydro1	3.233059705	0.074136825			90_0008199	90	GO:0046692	sperm competition	no_label	1
OG0008470	Hydro1	-0.795151725	3.180367414			87_0003684	87	GO:0006886	intracellular protein transport	no_label	1
OG0008485	Hydro1	10.35151691	-2.660553184			91_0008485	91	GO:0055085	transmembrane transport	transmembrane transport	1
OG0008508	Hydro1	1.8781758	2.510480101			27_0004213	27	GO:0006355	regulation of transcription, DNA-templated	no_label	1
OG0008509	Hydro1	-1.998841929	2.993692975			56_0002975	56	GO:0000381	regulation of alternative mRNA splicing, via spliceosome	no_label	1
OG0008527	Hydro1	-1.117614772	1.458200306			4_0000074	4	GO:0045824	negative regulation of innate immune response	no_label	1
OG0008535	Hydro1	-1.458255016	1.765711963			70_0008512	70	GO:0031398	positive regulation of protein ubiquitination	no_label	1
OG0008550	Hydro1	0.813186816	2.196799857			62_0006889	62	GO:0006357	regulation of transcription by RNA polymerase II	no_label	2
OG0008556	Hydro1	-5.039165797	-1.354061605			52_0001073	52	GO:0007411	axon guidance	no_label	7
OG0008566	Hydro1	-1.246895008	2.124227757			92_0008566	92	GO:0043248	proteasome assembly	proteasome assembly	1
OG0008603	Hydro1	1.860847825	2.937154462			43_0008619	43	GO:0015986	proton motive force-driven ATP synthesis	no_label	1
OG0008614	Hydro1	-2.850415662	0.62508613			76_0013644	76	GO:0000122	negative regulation of transcription by RNA polymerase II	no_label	2
OG0008618	Hydro1	18.49044893	-3.691851874			10_0001486	10			no_label	1
OG0008636	Hydro1	-2.824366713	0.881514005			50_0000186	50	GO:0030097	hemopoiesis	no_label	2
OG0008653	Hydro1	5.420319758	0.358931581			90_0008199	90	GO:0060271	cilium assembly	no_label	1
OG0008718	Hydro1	-1.626549528	1.383249264			54_0002099	54	GO:0000045	autophagosome assembly	no_label	1
OG0008720	Hydro1	-4.122667985	0.311837419			25_0003938	25	GO:0007411	axon guidance	no_label	1
OG0008735	Hydro1	-4.157429551	-2.888492148			59_0003310	59	GO:0045944	positive regulation of transcription by RNA polymerase II	no_label	1
OG0008753	Hydro1	-4.060682746	0.134167907			29_0004361	29	GO:0006412	translation	no_label	1
OG0008776	Hydro1	1.833268406	0.079574374			101_0013294	101	GO:0006357	regulation of transcription by RNA polymerase II	no_label	10
OG0008822	Hydro1	-2.224194669	1.168123383			81_0001895	81	GO:0050804	modulation of chemical synaptic transmission	no_label	1
OG0008874	Hydro1	1.486304103	0.691022025			68_0008070	68	GO:0007288	sperm axoneme assembly	no_label	1
OG0008915	Hydro1	-1.399292398	3.717466758			19_0001657	19	GO:0030162	regulation of proteolysis	no_label	1
OG0008980	Hydro1	0.455462666	0.53990617			64_0007092	64	GO:0043065	positive regulation of apoptotic process	no_label	1
OG0008994	Hydro1	-4.703621041	0.278911458			52_0001073	52	GO:0007411	axon guidance	no_label	2
OG0009014	Hydro1	0.780417887	-1.557779225			46_0010024	46	GO:0060271	cilium assembly	no_label	1
OG0009045	Hydro1	2.376924654	-0.523536391			90_0008199	90	GO:0060271	cilium assembly	no_label	1
OG0009110	Hydro1	8.349477905	-2.360981493			67_0007376	67	GO:0040003	chitin-based cuticle development	no_label	1
OG0009117	Hydro1	3.875385068	-2.20834546			39_0007345	39	GO:0048749	compound eye development	no_label	1
OG0009139	Hydro1	-2.914647564	-3.666661908			59_0003310	59	GO:0007411	axon guidance	no_label	1
OG0009173	Hydro1	4.255944806	1.667608354			77_0000605	77	GO:0007005	mitochondrion organization	no_label	1
OG0009177	Hydro1	-1.418763743	2.862121863			19_0001657	19	GO:0006886	intracellular protein transport	no_label	14
OG0009179	Hydro1	-5.31603097	-0.96015295			74_0012187	74	GO:0007411	axon guidance	no_label	1
OG0009197	Hydro1	1.222877111	3.408592552			101_0013294	101	GO:0006357	regulation of transcription by RNA polymerase II	no_label	5
OG0009287	Hydro1	-0.150477951	3.865074687			36_0006136	36	GO:0000462	maturation of SSU-rRNA from tricistronic rRNA transcript (SSU-rRNA, 5.8S rRNA, LSU-rRNA)	no_label	1
OG0009307	Hydro1	-0.835086756	0.393788896			93_0009307	93	GO:0007040	lysosome organization	lysosome organization	1
OG0009314	Hydro1	-3.135550889	-3.12213673			31_0004829	31	GO:0048675	axon extension	no_label	1
OG0009341	Hydro1	-1.942623779	-1.139970159			75_0013420	75	GO:0006886	intracellular protein transport	no_label	1
OG0009352	Hydro1	5.420319758	0.358931581			90_0008199	90	GO:0060271	cilium assembly	no_label	1
OG0009444	Hydro1	-2.593056204	-0.600277864			7_0000277	7	GO:0007173	epidermal growth factor receptor signaling pathway	no_label	1
OG0009506	Hydro1	2.07668843	2.131868651			27_0004213	27	GO:0006357	regulation of transcription by RNA polymerase II	no_label	1
OG0009511	Hydro1	-3.135550889	-3.12213673			31_0004829	31	GO:0048675	axon extension	no_label	1
OG0009512	Hydro1	2.471845917	2.922052671			56_0002975	56	GO:0000398	mRNA splicing, via spliceosome	no_label	1
OG0009548	Hydro1	-1.079720243	-0.265542561			47_0010902	47	GO:0006357	regulation of transcription by RNA polymerase II	no_label	1
OG0009609	Hydro1	4.877085578	-2.283967333			42_0008245	42	GO:0044719	regulation of imaginal disc-derived wing size	no_label	3
OG0009618	Hydro1	-3.619056794	-3.286181345			59_0003310	59	GO:0016199	axon midline choice point recognition	no_label	1
OG0009687	Hydro1	-1.700186902	-0.757187965			94_0009687	94	GO:0015986	proton motive force-driven ATP synthesis	proton motive force-driven ATP synthesis	2
OG0009691	Hydro1	0.355613356	1.047724412			64_0007092	64	GO:0007268	chemical synaptic transmission	no_label	2
OG0009700	Hydro1	7.835082251	-2.792049977			41_0008167	41	GO:0035220	wing disc development	no_label	1
OG0009731	Hydro1	-5.220275356	0.514861265			48_0012484	48	GO:0007411	axon guidance	no_label	1
OG0009751	Hydro1	-2.763806792	3.293691112			21_0002136	21	GO:0031398	positive regulation of protein ubiquitination	no_label	1
OG0009826	Hydro1	1.620980826	1.597550453			27_0004213	27	GO:0006357	regulation of transcription by RNA polymerase II	no_label	1
OG0009840	Hydro1	-4.676895196	-0.33029541			100_0011632	100	GO:0048749	compound eye development	no_label	12
OG0009870	Hydro1	-1.812283658	-3.554078285			7_0000277	7	GO:0016199	axon midline choice point recognition	no_label	1
OG0009879	Hydro1	4.598406454	-1.565263841			42_0008245	42	GO:0007507	heart development	no_label	1
[truncated: 96 more rows]
