# Supplementary material for: Parallel and convergent genomic changes underlie independent subterranean colonization across beetles
Source: Nat Commun. 2023 Jun 29;14:3842. doi: 10.1038/s41467-023-39603-1 (PMC10310748; doi:10.1038/s41467-023-39603-1)
Supplement: Supplementary file 13 — Source Data [file 41467_2023_39603_MOESM13_ESM.zip › Source_Data_Figures_github/Source_data_4/Fig4a/Exp_ALL_SimMat_NMDS.txt]

	OG0000072	OG0000218	OG0000534	OG0003209	OG0010088	OG0011153	OG0011463	OG0011662	OG0012347	OG0012355	OG0012356	OG0013443	OG0000005	OG0000008	OG0000017	OG0000023	OG0000026	OG0000034	OG0000037	OG0000039	OG0000050	OG0000052	OG0000074	OG0000080	OG0000082	OG0000099	OG0000141	OG0000156	OG0000200	OG0000223	OG0000233	OG0000265	OG0000271	OG0000272	OG0000277	OG0000280	OG0000300	OG0000305	OG0000343	OG0000345	OG0000357	OG0000386	OG0000435	OG0000447	OG0000463	OG0000466	OG0000481	OG0000507	OG0000514
OG0000072	1	0.72	0.688	0.414	0.016	0.364	0.374	0.308	0.509	0.672	0.354	0.626	0.643	0.71	0.548	0.541	0.503	0.366	0.728	0.754	0.47	0.374	0.52	0.359	0.267	0.733	0.009	0.397	0.708	0.698	0.602	0.535	0.576	0.447	0.686	0.414	0.723	0.372	0.658	0.43	0.23	0.625	0.611	0.661	0.342	0.706	0.736	0.688	0.587
OG0000218	0.72	1	0.686	0.409	0.023	0.369	0.387	0.318	0.514	0.662	0.365	0.594	0.678	0.699	0.549	0.555	0.462	0.362	0.726	0.717	0.443	0.39	0.481	0.312	0.266	0.672	0.01	0.338	0.727	0.707	0.514	0.519	0.605	0.483	0.635	0.409	0.702	0.341	0.653	0.444	0.22	0.612	0.584	0.616	0.33	0.704	0.719	0.675	0.544
OG0000534	0.688	0.686	1	0.412	0.037	0.444	0.431	0.396	0.564	0.71	0.396	0.631	0.668	0.641	0.584	0.593	0.523	0.37	0.682	0.674	0.513	0.419	0.589	0.398	0.283	0.698	0.016	0.437	0.653	0.731	0.635	0.59	0.648	0.508	0.699	0.412	0.693	0.398	0.725	0.506	0.277	0.642	0.655	0.733	0.389	0.649	0.71	0.597	0.622
OG0003209	0.414	0.409	0.412	1	0.07	0.447	0.42	0.323	0.32	0.438	0.386	0.564	0.373	0.375	0.431	0.412	0.491	0.512	0.381	0.383	0.451	0.441	0.501	0.389	0.386	0.391	0.025	0.329	0.354	0.395	0.435	0.528	0.505	0.412	0.482	1	0.42	0.38	0.403	0.289	0.208	0.406	0.447	0.438	0.412	0.431	0.406	0.326	0.489
OG0010088	0.016	0.023	0.037	0.07	1	0.135	0.065	0.25	0.055	0.049	0.073	0.017	0.036	0.013	0.082	0.089	0.046	0.069	0.015	0.016	0.062	0.2	0.068	0.091	0.049	0.011	0.588	0.031	0.017	0.026	0.068	0.106	0.028	0.14	0.031	0.07	0.018	0.308	0.042	0.109	0.001	0.014	0.042	0.061	0.115	0.025	0.015	0.007	0.023
OG0011153	0.364	0.369	0.444	0.447	0.135	1	0.492	0.596	0.399	0.42	0.46	0.445	0.39	0.323	0.407	0.418	0.448	0.369	0.341	0.336	0.527	0.399	0.496	0.436	0.269	0.375	0.09	0.292	0.322	0.375	0.491	0.497	0.47	0.501	0.466	0.447	0.404	0.319	0.422	0.404	0.28	0.406	0.468	0.478	0.539	0.341	0.378	0.293	0.434
OG0011463	0.374	0.387	0.431	0.42	0.065	0.492	1	0.403	0.297	0.433	0.869	0.506	0.334	0.344	0.413	0.451	0.401	0.392	0.383	0.359	0.626	0.35	0.42	0.361	0.301	0.432	0.023	0.27	0.355	0.369	0.385	0.395	0.5	0.363	0.402	0.42	0.427	0.303	0.409	0.302	0.196	0.51	0.443	0.47	0.55	0.425	0.439	0.314	0.512
OG0011662	0.308	0.318	0.396	0.323	0.25	0.596	0.403	1	0.352	0.361	0.367	0.382	0.322	0.285	0.304	0.356	0.309	0.323	0.304	0.293	0.352	0.315	0.404	0.281	0.27	0.315	0.303	0.339	0.293	0.334	0.418	0.425	0.403	0.372	0.392	0.323	0.346	0.358	0.372	0.443	0.351	0.327	0.384	0.407	0.401	0.309	0.327	0.261	0.334
OG0012347	0.509	0.514	0.564	0.32	0.055	0.399	0.297	0.352	1	0.522	0.28	0.466	0.593	0.49	0.428	0.501	0.415	0.305	0.482	0.488	0.396	0.348	0.463	0.333	0.217	0.501	0.031	0.317	0.506	0.558	0.575	0.51	0.481	0.453	0.575	0.32	0.498	0.306	0.539	0.704	0.247	0.467	0.507	0.556	0.303	0.507	0.482	0.459	0.416
OG0012355	0.672	0.662	0.71	0.438	0.049	0.42	0.433	0.361	0.522	1	0.396	0.64	0.633	0.614	0.581	0.549	0.524	0.365	0.621	0.649	0.523	0.415	0.581	0.431	0.285	0.705	0.021	0.446	0.614	0.681	0.566	0.598	0.631	0.433	0.747	0.438	0.719	0.418	0.753	0.456	0.246	0.677	0.739	0.736	0.37	0.639	0.689	0.562	0.633
OG0012356	0.354	0.365	0.396	0.386	0.073	0.46	0.869	0.367	0.28	0.396	1	0.487	0.309	0.331	0.39	0.426	0.374	0.381	0.371	0.342	0.596	0.344	0.419	0.349	0.287	0.4	0.027	0.217	0.34	0.339	0.365	0.374	0.476	0.33	0.36	0.386	0.395	0.287	0.368	0.273	0.171	0.471	0.398	0.438	0.535	0.406	0.413	0.295	0.468
OG0013443	0.626	0.594	0.631	0.564	0.017	0.445	0.506	0.382	0.466	0.64	0.487	1	0.554	0.576	0.589	0.557	0.574	0.484	0.584	0.603	0.609	0.49	0.577	0.43	0.348	0.658	0.006	0.398	0.575	0.589	0.595	0.618	0.678	0.429	0.667	0.564	0.641	0.412	0.598	0.428	0.278	0.679	0.56	0.662	0.499	0.651	0.665	0.52	0.702
OG0000005	0.643	0.678	0.668	0.373	0.036	0.39	0.334	0.322	0.593	0.633	0.309	0.554	1	0.609	0.577	0.629	0.469	0.368	0.639	0.649	0.388	0.438	0.497	0.363	0.263	0.598	0.015	0.341	0.62	0.637	0.552	0.551	0.577	0.495	0.616	0.373	0.637	0.346	0.605	0.477	0.248	0.541	0.544	0.577	0.315	0.624	0.62	0.57	0.518
OG0000008	0.71	0.699	0.641	0.375	0.013	0.323	0.344	0.285	0.49	0.614	0.331	0.576	0.609	1	0.486	0.487	0.425	0.32	0.737	0.767	0.402	0.344	0.471	0.296	0.245	0.709	0.006	0.34	0.738	0.693	0.507	0.473	0.554	0.364	0.624	0.375	0.71	0.325	0.603	0.399	0.208	0.592	0.548	0.602	0.304	0.691	0.691	0.747	0.546
OG0000017	0.548	0.549	0.584	0.431	0.082	0.407	0.413	0.304	0.428	0.581	0.39	0.589	0.577	0.486	1	0.58	0.532	0.47	0.521	0.52	0.458	0.602	0.514	0.464	0.33	0.537	0.035	0.369	0.492	0.51	0.497	0.563	0.642	0.445	0.542	0.431	0.564	0.452	0.575	0.384	0.296	0.577	0.483	0.547	0.376	0.548	0.559	0.453	0.525
OG0000023	0.541	0.555	0.593	0.412	0.089	0.418	0.451	0.356	0.501	0.549	0.426	0.557	0.629	0.487	0.58	1	0.482	0.411	0.529	0.507	0.451	0.468	0.478	0.336	0.295	0.484	0.038	0.272	0.498	0.512	0.588	0.528	0.566	0.529	0.503	0.412	0.547	0.35	0.498	0.426	0.216	0.482	0.485	0.529	0.365	0.573	0.528	0.434	0.525
OG0000026	0.503	0.462	0.523	0.491	0.046	0.448	0.401	0.309	0.415	0.524	0.374	0.574	0.469	0.425	0.532	0.482	1	0.513	0.415	0.45	0.587	0.51	0.591	0.563	0.442	0.517	0.016	0.585	0.426	0.477	0.523	0.621	0.594	0.454	0.557	0.491	0.466	0.479	0.54	0.363	0.31	0.561	0.468	0.615	0.523	0.463	0.503	0.38	0.597
OG0000034	0.366	0.362	0.37	0.512	0.069	0.369	0.392	0.323	0.305	0.365	0.381	0.484	0.368	0.32	0.47	0.411	0.513	1	0.331	0.357	0.421	0.499	0.46	0.483	0.475	0.346	0.025	0.349	0.308	0.33	0.394	0.49	0.497	0.307	0.381	0.512	0.37	0.483	0.354	0.325	0.354	0.399	0.336	0.379	0.39	0.361	0.361	0.291	0.425
OG0000037	0.728	0.726	0.682	0.381	0.015	0.341	0.383	0.304	0.482	0.621	0.371	0.584	0.639	0.737	0.521	0.529	0.415	0.331	1	0.765	0.425	0.358	0.477	0.285	0.25	0.707	0.006	0.307	0.739	0.695	0.486	0.484	0.562	0.389	0.601	0.381	0.733	0.318	0.62	0.417	0.206	0.594	0.56	0.579	0.322	0.711	0.71	0.722	0.549
OG0000039	0.754	0.717	0.674	0.383	0.016	0.336	0.359	0.293	0.488	0.649	0.342	0.603	0.649	0.767	0.52	0.507	0.45	0.357	0.765	1	0.431	0.364	0.497	0.313	0.267	0.726	0.007	0.342	0.735	0.72	0.527	0.501	0.579	0.39	0.632	0.383	0.722	0.345	0.632	0.403	0.214	0.593	0.581	0.616	0.319	0.702	0.724	0.734	0.562
OG0000050	0.47	0.443	0.513	0.451	0.062	0.527	0.626	0.352	0.396	0.523	0.596	0.609	0.388	0.402	0.458	0.451	0.587	0.421	0.425	0.431	1	0.412	0.537	0.553	0.319	0.533	0.022	0.413	0.422	0.48	0.527	0.577	0.553	0.417	0.515	0.451	0.477	0.4	0.52	0.365	0.247	0.635	0.502	0.627	0.623	0.475	0.492	0.377	0.66
OG0000052	0.374	0.39	0.419	0.441	0.2	0.399	0.35	0.315	0.348	0.415	0.344	0.49	0.438	0.344	0.602	0.468	0.51	0.499	0.358	0.364	0.412	1	0.495	0.523	0.411	0.345	0.088	0.378	0.336	0.361	0.409	0.559	0.577	0.411	0.409	0.441	0.386	0.578	0.401	0.364	0.343	0.4	0.356	0.415	0.363	0.386	0.386	0.302	0.436
OG0000074	0.52	0.481	0.589	0.501	0.068	0.496	0.42	0.404	0.463	0.581	0.419	0.577	0.497	0.471	0.514	0.478	0.591	0.46	0.477	0.497	0.537	0.495	1	0.499	0.443	0.545	0.024	0.477	0.465	0.527	0.533	0.698	0.59	0.487	0.569	0.501	0.545	0.44	0.576	0.427	0.346	0.576	0.531	0.61	0.42	0.493	0.541	0.419	0.593
OG0000080	0.359	0.312	0.398	0.389	0.091	0.436	0.361	0.281	0.333	0.431	0.349	0.43	0.363	0.296	0.464	0.336	0.563	0.483	0.285	0.313	0.553	0.523	0.499	1	0.401	0.415	0.034	0.536	0.309	0.361	0.385	0.537	0.432	0.315	0.427	0.389	0.347	0.517	0.45	0.35	0.385	0.507	0.34	0.498	0.419	0.327	0.368	0.29	0.45
OG0000082	0.267	0.266	0.283	0.386	0.049	0.269	0.301	0.27	0.217	0.285	0.287	0.348	0.263	0.245	0.33	0.295	0.442	0.475	0.25	0.267	0.319	0.411	0.443	0.401	1	0.264	0.059	0.378	0.236	0.253	0.285	0.409	0.383	0.22	0.28	0.386	0.279	0.42	0.282	0.238	0.314	0.306	0.228	0.292	0.319	0.265	0.296	0.225	0.338
OG0000099	0.733	0.672	0.698	0.391	0.011	0.375	0.432	0.315	0.501	0.705	0.4	0.658	0.598	0.709	0.537	0.484	0.517	0.346	0.707	0.726	0.533	0.345	0.545	0.415	0.264	1	0.004	0.436	0.719	0.709	0.554	0.551	0.603	0.364	0.704	0.391	0.737	0.405	0.696	0.442	0.238	0.73	0.63	0.72	0.35	0.709	0.77	0.678	0.67
OG0000141	0.009	0.01	0.016	0.025	0.588	0.09	0.023	0.303	0.031	0.021	0.027	0.006	0.015	0.006	0.035	0.038	0.016	0.025	0.006	0.007	0.022	0.088	0.024	0.034	0.059	0.004	1	0.035	0.007	0.011	0.039	0.056	0.017	0.061	0.012	0.025	0.007	0.138	0.018	0.063	0.001	0.005	0.016	0.026	0.044	0.012	0.006	0.003	0.008
OG0000156	0.397	0.338	0.437	0.329	0.031	0.292	0.27	0.339	0.317	0.446	0.217	0.398	0.341	0.34	0.369	0.272	0.585	0.349	0.307	0.342	0.413	0.378	0.477	0.536	0.378	0.436	0.035	1	0.339	0.399	0.416	0.462	0.388	0.282	0.472	0.329	0.352	0.45	0.502	0.348	0.438	0.47	0.405	0.563	0.328	0.324	0.399	0.311	0.476
OG0000200	0.708	0.727	0.653	0.354	0.017	0.322	0.355	0.293	0.506	0.614	0.34	0.575	0.62	0.738	0.492	0.498	0.426	0.308	0.739	0.735	0.422	0.336	0.465	0.309	0.236	0.719	0.007	0.339	1	0.713	0.53	0.476	0.543	0.404	0.622	0.354	0.695	0.329	0.621	0.427	0.21	0.591	0.561	0.594	0.304	0.695	0.705	0.724	0.537
OG0000223	0.698	0.707	0.731	0.395	0.026	0.375	0.369	0.334	0.558	0.681	0.339	0.589	0.637	0.693	0.51	0.512	0.477	0.33	0.695	0.72	0.48	0.361	0.527	0.361	0.253	0.709	0.011	0.399	0.713	1	0.569	0.547	0.578	0.447	0.679	0.395	0.697	0.364	0.706	0.463	0.24	0.616	0.638	0.677	0.347	0.668	0.697	0.653	0.585
OG0000233	0.602	0.514	0.635	0.435	0.068	0.491	0.385	0.418	0.575	0.566	0.365	0.595	0.552	0.507	0.497	0.588	0.523	0.394	0.486	0.527	0.527	0.409	0.533	0.385	0.285	0.554	0.039	0.416	0.53	0.569	1	0.598	0.553	0.585	0.581	0.435	0.565	0.403	0.576	0.477	0.266	0.52	0.53	0.636	0.44	0.515	0.551	0.451	0.548
OG0000265	0.535	0.519	0.59	0.528	0.106	0.497	0.395	0.425	0.51	0.598	0.374	0.618	0.551	0.473	0.563	0.528	0.621	0.49	0.484	0.501	0.577	0.559	0.698	0.537	0.409	0.551	0.056	0.462	0.476	0.547	0.598	1	0.603	0.528	0.597	0.528	0.542	0.493	0.575	0.463	0.308	0.596	0.526	0.63	0.455	0.511	0.565	0.438	0.586
OG0000271	0.576	0.605	0.648	0.505	0.028	0.47	0.5	0.403	0.481	0.631	0.476	0.678	0.577	0.554	0.642	0.566	0.594	0.497	0.562	0.579	0.553	0.577	0.59	0.432	0.383	0.603	0.017	0.388	0.543	0.578	0.553	0.603	1	0.45	0.612	0.505	0.649	0.442	0.645	0.443	0.291	0.643	0.587	0.634	0.447	0.615	0.635	0.5	0.613
OG0000272	0.447	0.483	0.508	0.412	0.14	0.501	0.363	0.372	0.453	0.433	0.33	0.429	0.495	0.364	0.445	0.529	0.454	0.307	0.389	0.39	0.417	0.411	0.487	0.315	0.22	0.364	0.061	0.282	0.404	0.447	0.585	0.528	0.45	1	0.47	0.412	0.401	0.314	0.404	0.38	0.208	0.346	0.433	0.465	0.385	0.398	0.423	0.328	0.41
OG0000277	0.686	0.635	0.699	0.482	0.031	0.466	0.402	0.392	0.575	0.747	0.36	0.667	0.616	0.624	0.542	0.503	0.557	0.381	0.601	0.632	0.515	0.409	0.569	0.427	0.28	0.704	0.012	0.472	0.622	0.679	0.581	0.597	0.612	0.47	1	0.482	0.667	0.4	0.714	0.519	0.277	0.649	0.779	0.76	0.398	0.632	0.658	0.561	0.633
OG0000280	0.414	0.409	0.412	1	0.07	0.447	0.42	0.323	0.32	0.438	0.386	0.564	0.373	0.375	0.431	0.412	0.491	0.512	0.381	0.383	0.451	0.441	0.501	0.389	0.386	0.391	0.025	0.329	0.354	0.395	0.435	0.528	0.505	0.412	0.482	1	0.42	0.38	0.403	0.289	0.208	0.406	0.447	0.438	0.412	0.431	0.406	0.326	0.489
OG0000300	0.723	0.702	0.693	0.42	0.018	0.404	0.427	0.346	0.498	0.719	0.395	0.641	0.637	0.71	0.564	0.547	0.466	0.37	0.733	0.722	0.477	0.386	0.545	0.347	0.279	0.737	0.007	0.352	0.695	0.697	0.565	0.542	0.649	0.401	0.667	0.42	1	0.357	0.675	0.435	0.227	0.669	0.632	0.661	0.371	0.712	0.734	0.645	0.616
OG0000305	0.372	0.341	0.398	0.38	0.308	0.319	0.303	0.358	0.306	0.418	0.287	0.412	0.346	0.325	0.452	0.35	0.479	0.483	0.318	0.345	0.4	0.578	0.44	0.517	0.42	0.405	0.138	0.45	0.329	0.364	0.403	0.493	0.442	0.314	0.4	0.38	0.357	1	0.44	0.363	0.302	0.456	0.348	0.474	0.315	0.36	0.376	0.307	0.413
OG0000343	0.658	0.653	0.725	0.403	0.042	0.422	0.409	0.372	0.539	0.753	0.368	0.598	0.605	0.603	0.575	0.498	0.54	0.354	0.62	0.632	0.52	0.401	0.576	0.45	0.282	0.696	0.018	0.502	0.621	0.706	0.576	0.575	0.645	0.404	0.714	0.403	0.675	0.44	1	0.492	0.256	0.664	0.731	0.748	0.354	0.614	0.681	0.563	0.626
OG0000345	0.43	0.444	0.506	0.289	0.109	0.404	0.302	0.443	0.704	0.456	0.273	0.428	0.477	0.399	0.384	0.426	0.363	0.325	0.417	0.403	0.365	0.364	0.427	0.35	0.238	0.442	0.063	0.348	0.427	0.463	0.477	0.463	0.443	0.38	0.519	0.289	0.435	0.363	0.492	1	0.284	0.436	0.466	0.515	0.287	0.438	0.426	0.383	0.377
OG0000357	0.23	0.22	0.277	0.208	0.001	0.28	0.196	0.351	0.247	0.246	0.171	0.278	0.248	0.208	0.296	0.216	0.31	0.354	0.206	0.214	0.247	0.343	0.346	0.385	0.314	0.238	0.001	0.438	0.21	0.24	0.266	0.308	0.291	0.208	0.277	0.208	0.227	0.302	0.256	0.284	1	0.264	0.221	0.293	0.266	0.194	0.241	0.198	0.25
OG0000386	0.625	0.612	0.642	0.406	0.014	0.406	0.51	0.327	0.467	0.677	0.471	0.679	0.541	0.592	0.577	0.482	0.561	0.399	0.594	0.593	0.635	0.4	0.576	0.507	0.306	0.73	0.005	0.47	0.591	0.616	0.52	0.596	0.643	0.346	0.649	0.406	0.669	0.456	0.664	0.436	0.264	1	0.588	0.716	0.389	0.696	0.681	0.544	0.712
OG0000435	0.611	0.584	0.655	0.447	0.042	0.468	0.443	0.384	0.507	0.739	0.398	0.56	0.544	0.548	0.483	0.485	0.468	0.336	0.56	0.581	0.502	0.356	0.531	0.34	0.228	0.63	0.016	0.405	0.561	0.638	0.53	0.526	0.587	0.433	0.779	0.447	0.632	0.348	0.731	0.466	0.221	0.588	1	0.711	0.366	0.566	0.612	0.51	0.556
OG0000447	0.661	0.616	0.733	0.438	0.061	0.478	0.47	0.407	0.556	0.736	0.438	0.662	0.577	0.602	0.547	0.529	0.615	0.379	0.579	0.616	0.627	0.415	0.61	0.498	0.292	0.72	0.026	0.563	0.594	0.677	0.636	0.63	0.634	0.465	0.76	0.438	0.661	0.474	0.748	0.515	0.293	0.716	0.711	1	0.447	0.614	0.679	0.534	0.687
OG0000463	0.342	0.33	0.389	0.412	0.115	0.539	0.55	0.401	0.303	0.37	0.535	0.499	0.315	0.304	0.376	0.365	0.523	0.39	0.322	0.319	0.623	0.363	0.42	0.419	0.319	0.35	0.044	0.328	0.304	0.347	0.44	0.455	0.447	0.385	0.398	0.412	0.371	0.315	0.354	0.287	0.266	0.389	0.366	0.447	1	0.335	0.358	0.269	0.503
OG0000466	0.706	0.704	0.649	0.431	0.025	0.341	0.425	0.309	0.507	0.639	0.406	0.651	0.624	0.691	0.548	0.573	0.463	0.361	0.711	0.702	0.475	0.386	0.493	0.327	0.265	0.709	0.012	0.324	0.695	0.668	0.515	0.511	0.615	0.398	0.632	0.431	0.712	0.36	0.614	0.438	0.194	0.696	0.566	0.614	0.335	1	0.687	0.642	0.594
OG0000481	0.736	0.719	0.71	0.406	0.015	0.378	0.439	0.327	0.482	0.689	0.413	0.665	0.62	0.691	0.559	0.528	0.503	0.361	0.71	0.724	0.492	0.386	0.541	0.368	0.296	0.77	0.006	0.399	0.705	0.697	0.551	0.565	0.635	0.423	0.658	0.406	0.734	0.376	0.681	0.426	0.241	0.681	0.612	0.679	0.358	0.687	1	0.67	0.65
OG0000507	0.688	0.675	0.597	0.326	0.007	0.293	0.314	0.261	0.459	0.562	0.295	0.52	0.57	0.747	0.453	0.434	0.38	0.291	0.722	0.734	0.377	0.302	0.419	0.29	0.225	0.678	0.003	0.311	0.724	0.653	0.451	0.438	0.5	0.328	0.561	0.326	0.645	0.307	0.563	0.383	0.198	0.544	0.51	0.534	0.269	0.642	0.67	1	0.486
OG0000514	0.587	0.544	0.622	0.489	0.023	0.434	0.512	0.334	0.416	0.633	0.468	0.702	0.518	0.546	0.525	0.525	0.597	0.425	0.549	0.562	0.66	0.436	0.593	0.45	0.338	0.67	0.008	0.476	0.537	0.585	0.548	0.586	0.613	0.41	0.633	0.489	0.616	0.413	0.626	0.377	0.25	0.712	0.556	0.687	0.503	0.594	0.65	0.486	1
OG0000625	0.236	0.219	0.269	0.217	0.001	0.265	0.177	0.545	0.257	0.216	0.158	0.257	0.252	0.2	0.216	0.258	0.249	0.283	0.197	0.197	0.22	0.238	0.242	0.254	0.242	0.205	0.001	0.329	0.209	0.232	0.351	0.305	0.226	0.284	0.266	0.217	0.205	0.264	0.219	0.302	0.399	0.207	0.21	0.263	0.273	0.207	0.218	0.184	0.207
OG0000658	0.66	0.632	0.62	0.5	0.024	0.372	0.453	0.293	0.418	0.604	0.429	0.634	0.587	0.582	0.616	0.531	0.498	0.433	0.634	0.606	0.494	0.446	0.526	0.352	0.325	0.615	0.008	0.322	0.562	0.601	0.51	0.548	0.618	0.459	0.59	0.5	0.64	0.39	0.582	0.364	0.22	0.597	0.541	0.571	0.391	0.642	0.625	0.528	0.587
OG0000679	0.504	0.481	0.544	0.573	0.05	0.534	0.677	0.45	0.385	0.576	0.713	0.655	0.426	0.459	0.512	0.498	0.574	0.544	0.475	0.488	0.68	0.473	0.63	0.515	0.443	0.571	0.018	0.459	0.45	0.495	0.485	0.597	0.603	0.389	0.554	0.573	0.536	0.463	0.577	0.387	0.264	0.65	0.544	0.646	0.543	0.518	0.556	0.415	0.677
OG0000707	0.732	0.683	0.719	0.374	0.031	0.389	0.426	0.319	0.548	0.701	0.394	0.633	0.636	0.689	0.548	0.559	0.536	0.365	0.681	0.692	0.542	0.385	0.537	0.411	0.281	0.748	0.013	0.449	0.698	0.721	0.576	0.541	0.6	0.42	0.715	0.374	0.713	0.421	0.717	0.484	0.258	0.689	0.652	0.727	0.361	0.715	0.717	0.628	0.648
OG0000757	0.699	0.683	0.656	0.419	0.028	0.332	0.389	0.283	0.454	0.663	0.375	0.605	0.596	0.697	0.553	0.535	0.466	0.384	0.688	0.692	0.452	0.397	0.478	0.318	0.292	0.673	0.012	0.337	0.657	0.636	0.515	0.497	0.604	0.394	0.665	0.419	0.697	0.37	0.65	0.38	0.206	0.602	0.582	0.636	0.34	0.694	0.686	0.634	0.579
OG0000782	0.503	0.529	0.594	0.419	0.073	0.531	0.523	0.41	0.481	0.565	0.488	0.57	0.537	0.448	0.533	0.601	0.433	0.34	0.488	0.457	0.522	0.437	0.522	0.344	0.243	0.455	0.032	0.322	0.46	0.488	0.59	0.574	0.553	0.599	0.567	0.419	0.527	0.305	0.49	0.421	0.228	0.483	0.572	0.537	0.414	0.512	0.527	0.403	0.499
OG0000784	0.316	0.32	0.319	0.49	0.081	0.289	0.344	0.233	0.235	0.358	0.356	0.425	0.344	0.296	0.418	0.438	0.408	0.502	0.312	0.299	0.374	0.429	0.377	0.381	0.331	0.284	0.03	0.281	0.268	0.275	0.33	0.415	0.411	0.275	0.324	0.49	0.325	0.424	0.306	0.241	0.203	0.32	0.293	0.313	0.31	0.362	0.312	0.248	0.352
OG0000849	0.678	0.648	0.673	0.429	0.01	0.389	0.515	0.326	0.457	0.691	0.469	0.703	0.572	0.629	0.549	0.511	0.554	0.393	0.641	0.646	0.596	0.379	0.574	0.431	0.303	0.772	0.004	0.449	0.641	0.66	0.545	0.573	0.63	0.395	0.661	0.429	0.692	0.418	0.671	0.415	0.246	0.791	0.588	0.706	0.402	0.694	0.738	0.582	0.77
OG0001038	0.437	0.415	0.537	0.401	0.308	0.509	0.417	0.49	0.429	0.548	0.365	0.479	0.406	0.386	0.47	0.4	0.581	0.441	0.379	0.397	0.544	0.504	0.573	0.577	0.368	0.488	0.141	0.665	0.389	0.467	0.483	0.594	0.49	0.436	0.533	0.401	0.432	0.582	0.572	0.462	0.372	0.55	0.503	0.642	0.418	0.401	0.453	0.359	0.484
OG0001075	0.452	0.39	0.5	0.438	0.084	0.457	0.451	0.442	0.377	0.514	0.397	0.524	0.391	0.384	0.401	0.371	0.545	0.412	0.361	0.401	0.529	0.345	0.527	0.476	0.37	0.492	0.023	0.581	0.39	0.451	0.532	0.502	0.473	0.372	0.508	0.438	0.435	0.476	0.529	0.42	0.34	0.5	0.452	0.591	0.486	0.39	0.444	0.35	0.509
OG0001154	0.446	0.46	0.541	0.512	0.055	0.534	0.638	0.488	0.4	0.544	0.6	0.58	0.406	0.416	0.474	0.476	0.464	0.475	0.441	0.429	0.676	0.422	0.561	0.399	0.311	0.462	0.019	0.385	0.416	0.457	0.511	0.527	0.591	0.425	0.542	0.512	0.491	0.375	0.491	0.424	0.32	0.528	0.594	0.556	0.491	0.463	0.479	0.371	0.558
OG0001186	0.482	0.392	0.484	0.518	0.037	0.347	0.31	0.262	0.479	0.519	0.272	0.49	0.434	0.403	0.392	0.35	0.54	0.374	0.364	0.413	0.479	0.385	0.514	0.496	0.276	0.493	0.013	0.525	0.399	0.507	0.506	0.515	0.419	0.381	0.561	0.518	0.457	0.402	0.534	0.46	0.322	0.485	0.498	0.57	0.392	0.418	0.435	0.361	0.512
OG0001266	0.517	0.495	0.542	0.489	0.048	0.473	0.48	0.365	0.449	0.602	0.443	0.573	0.476	0.457	0.563	0.496	0.551	0.411	0.467	0.474	0.576	0.453	0.555	0.452	0.289	0.521	0.025	0.384	0.466	0.509	0.544	0.563	0.637	0.501	0.557	0.489	0.562	0.41	0.564	0.39	0.242	0.568	0.559	0.579	0.435	0.513	0.512	0.412	0.556
OG0001357	0.319	0.305	0.325	0.478	0.208	0.268	0.304	0.428	0.246	0.327	0.277	0.398	0.302	0.3	0.37	0.361	0.386	0.476	0.287	0.307	0.334	0.438	0.481	0.314	0.611	0.288	0.244	0.395	0.279	0.29	0.407	0.448	0.411	0.34	0.339	0.478	0.325	0.485	0.311	0.287	0.273	0.312	0.3	0.351	0.303	0.32	0.321	0.254	0.377
OG0001376	0.706	0.722	0.68	0.398	0.031	0.354	0.388	0.29	0.553	0.669	0.378	0.615	0.66	0.693	0.574	0.519	0.495	0.369	0.684	0.701	0.485	0.423	0.502	0.398	0.281	0.73	0.013	0.398	0.69	0.701	0.54	0.531	0.596	0.408	0.665	0.398	0.709	0.391	0.648	0.494	0.259	0.655	0.58	0.661	0.346	0.692	0.684	0.634	0.612
OG0001486	0.009	0.01	0.006	0.05	0.001	0.001	0.115	0.001	0.006	0.017	0.132	0.012	0.012	0.007	0.021	0.03	0.016	0.025	0.007	0.007	0.044	0.018	0.024	0.033	0.057	0.011	0.001	0.001	0.008	0.004	0.015	0.014	0.011	0.024	0.008	0.05	0.013	0.034	0.014	0.013	0.001	0.024	0.011	0.01	0.001	0.012	0.013	0.003	0.016
OG0001732	0.666	0.624	0.689	0.416	0.012	0.441	0.556	0.366	0.504	0.709	0.512	0.735	0.58	0.613	0.596	0.52	0.572	0.402	0.61	0.621	0.66	0.411	0.594	0.515	0.308	0.761	0.004	0.47	0.624	0.656	0.572	0.622	0.672	0.376	0.702	0.416	0.684	0.463	0.692	0.471	0.28	0.815	0.624	0.74	0.433	0.691	0.718	0.564	0.709
OG0001811	0.66	0.628	0.667	0.445	0.015	0.448	0.539	0.345	0.486	0.697	0.509	0.697	0.581	0.609	0.562	0.533	0.547	0.403	0.617	0.621	0.613	0.411	0.552	0.426	0.311	0.707	0.005	0.398	0.614	0.634	0.56	0.556	0.661	0.42	0.697	0.445	0.694	0.411	0.682	0.445	0.234	0.732	0.647	0.716	0.458	0.643	0.681	0.559	0.694
OG0001868	0.712	0.697	0.682	0.46	0.02	0.408	0.473	0.349	0.504	0.715	0.449	0.673	0.595	0.672	0.55	0.547	0.507	0.378	0.664	0.68	0.544	0.377	0.531	0.366	0.294	0.744	0.007	0.391	0.672	0.685	0.573	0.545	0.645	0.431	0.708	0.46	0.741	0.371	0.702	0.45	0.217	0.697	0.659	0.701	0.395	0.721	0.729	0.612	0.659
OG0002021	0.6	0.585	0.586	0.458	0.047	0.381	0.365	0.291	0.455	0.578	0.357	0.562	0.586	0.521	0.579	0.555	0.535	0.383	0.556	0.534	0.459	0.452	0.497	0.37	0.28	0.538	0.035	0.34	0.517	0.554	0.569	0.584	0.579	0.511	0.554	0.458	0.556	0.385	0.579	0.398	0.215	0.538	0.497	0.543	0.364	0.573	0.569	0.47	0.52
OG0002055	0.304	0.299	0.298	0.42	0.001	0.225	0.289	0.296	0.216	0.291	0.28	0.389	0.292	0.273	0.409	0.314	0.437	0.512	0.288	0.289	0.311	0.468	0.368	0.34	0.518	0.272	0.001	0.352	0.257	0.266	0.317	0.397	0.415	0.236	0.299	0.42	0.298	0.517	0.284	0.249	0.301	0.309	0.258	0.295	0.297	0.302	0.305	0.244	0.344
OG0002202	0.271	0.227	0.293	0.237	0.069	0.242	0.21	0.305	0.232	0.307	0.179	0.272	0.233	0.221	0.245	0.195	0.401	0.308	0.205	0.232	0.318	0.255	0.342	0.474	0.445	0.31	0.091	0.561	0.234	0.275	0.279	0.333	0.271	0.192	0.304	0.237	0.238	0.375	0.337	0.272	0.383	0.349	0.237	0.368	0.244	0.214	0.271	0.219	0.286
OG0002368	0.633	0.612	0.698	0.393	0.051	0.41	0.418	0.361	0.524	0.72	0.377	0.586	0.553	0.586	0.517	0.479	0.516	0.352	0.581	0.611	0.543	0.38	0.567	0.429	0.261	0.689	0.022	0.496	0.586	0.737	0.555	0.552	0.604	0.414	0.707	0.393	0.638	0.432	0.759	0.5	0.268	0.652	0.695	0.75	0.34	0.606	0.634	0.533	0.611
OG0002595	0.675	0.67	0.712	0.403	0.01	0.441	0.525	0.346	0.494	0.706	0.477	0.681	0.6	0.633	0.578	0.509	0.573	0.389	0.648	0.648	0.624	0.381	0.574	0.46	0.297	0.769	0.003	0.48	0.649	0.678	0.562	0.586	0.694	0.384	0.697	0.403	0.698	0.435	0.74	0.459	0.266	0.792	0.669	0.748	0.407	0.692	0.733	0.591	0.7
OG0002685	0.582	0.51	0.648	0.42	0.064	0.469	0.401	0.417	0.545	0.627	0.368	0.573	0.556	0.494	0.47	0.533	0.509	0.373	0.487	0.509	0.526	0.418	0.565	0.429	0.284	0.567	0.025	0.443	0.519	0.585	0.74	0.625	0.505	0.561	0.634	0.42	0.565	0.408	0.583	0.488	0.272	0.522	0.581	0.673	0.432	0.513	0.552	0.447	0.54
OG0002803	0.22	0.214	0.256	0.205	0.001	0.261	0.172	0.57	0.248	0.205	0.152	0.243	0.246	0.19	0.21	0.241	0.242	0.275	0.19	0.187	0.21	0.231	0.236	0.256	0.243	0.195	0.001	0.317	0.201	0.224	0.321	0.296	0.219	0.266	0.256	0.205	0.194	0.253	0.214	0.299	0.419	0.201	0.197	0.252	0.262	0.196	0.207	0.175	0.2
OG0002821	0.307	0.3	0.341	0.313	0.311	0.435	0.317	0.522	0.371	0.34	0.286	0.341	0.297	0.271	0.312	0.301	0.332	0.342	0.281	0.277	0.362	0.331	0.358	0.281	0.22	0.289	0.263	0.34	0.27	0.304	0.389	0.382	0.348	0.331	0.372	0.313	0.319	0.376	0.343	0.467	0.265	0.301	0.381	0.37	0.377	0.292	0.286	0.242	0.301
OG0002827	0.643	0.61	0.685	0.413	0.017	0.403	0.543	0.315	0.47	0.671	0.51	0.684	0.58	0.583	0.631	0.564	0.616	0.438	0.591	0.59	0.649	0.447	0.549	0.516	0.322	0.715	0.006	0.479	0.582	0.611	0.564	0.6	0.642	0.407	0.656	0.413	0.633	0.441	0.653	0.431	0.278	0.805	0.584	0.716	0.437	0.667	0.667	0.53	0.687
OG0002941	0.498	0.456	0.514	0.524	0.05	0.412	0.433	0.343	0.401	0.546	0.403	0.579	0.48	0.428	0.562	0.451	0.668	0.639	0.424	0.454	0.572	0.543	0.581	0.632	0.446	0.521	0.018	0.597	0.417	0.46	0.495	0.617	0.575	0.372	0.539	0.524	0.471	0.563	0.558	0.398	0.349	0.596	0.473	0.598	0.435	0.46	0.5	0.395	0.576
OG0003044	0.361	0.356	0.42	0.616	0.095	0.497	0.494	0.424	0.321	0.421	0.439	0.444	0.335	0.326	0.37	0.363	0.434	0.378	0.333	0.341	0.462	0.333	0.465	0.353	0.252	0.362	0.036	0.37	0.315	0.377	0.433	0.456	0.429	0.443	0.426	0.616	0.379	0.314	0.393	0.312	0.233	0.375	0.456	0.444	0.465	0.341	0.358	0.285	0.422
OG0003060	0.538	0.528	0.591	0.512	0.024	0.464	0.616	0.402	0.407	0.582	0.594	0.722	0.476	0.508	0.571	0.528	0.522	0.469	0.518	0.523	0.641	0.481	0.54	0.392	0.354	0.568	0.008	0.369	0.498	0.521	0.568	0.567	0.659	0.4	0.555	0.512	0.583	0.426	0.564	0.383	0.245	0.6	0.547	0.609	0.525	0.55	0.589	0.457	0.655
OG0003375	0.515	0.497	0.525	0.595	0.037	0.532	0.461	0.405	0.412	0.598	0.428	0.663	0.47	0.475	0.506	0.465	0.574	0.509	0.46	0.506	0.56	0.488	0.626	0.496	0.404	0.568	0.013	0.414	0.459	0.506	0.537	0.646	0.593	0.445	0.592	0.595	0.554	0.465	0.553	0.395	0.263	0.622	0.525	0.601	0.463	0.525	0.544	0.425	0.638
OG0003434	0.458	0.461	0.459	0.478	0.045	0.38	0.706	0.277	0.313	0.458	0.698	0.596	0.391	0.429	0.476	0.472	0.525	0.479	0.455	0.435	0.641	0.409	0.468	0.367	0.335	0.498	0.016	0.346	0.422	0.421	0.448	0.499	0.543	0.382	0.456	0.478	0.479	0.375	0.431	0.287	0.189	0.627	0.424	0.525	0.528	0.52	0.497	0.374	0.586
OG0004879	0.342	0.344	0.35	0.546	0.112	0.42	0.394	0.263	0.288	0.357	0.392	0.488	0.347	0.318	0.487	0.422	0.477	0.566	0.324	0.344	0.465	0.542	0.453	0.455	0.461	0.318	0.049	0.282	0.301	0.315	0.436	0.537	0.485	0.36	0.357	0.546	0.36	0.496	0.329	0.261	0.219	0.374	0.321	0.352	0.427	0.371	0.373	0.271	0.455
OG0006884	0.286	0.256	0.313	0.262	0.001	0.265	0.23	0.42	0.244	0.308	0.182	0.324	0.252	0.252	0.262	0.216	0.35	0.322	0.24	0.257	0.367	0.267	0.326	0.349	0.26	0.304	0.001	0.551	0.25	0.282	0.337	0.357	0.285	0.228	0.326	0.262	0.275	0.345	0.315	0.285	0.424	0.333	0.295	0.369	0.312	0.248	0.284	0.234	0.307
OG0007323	0.515	0.469	0.594	0.479	0.045	0.47	0.403	0.37	0.447	0.588	0.373	0.585	0.501	0.471	0.49	0.456	0.624	0.476	0.465	0.5	0.542	0.492	0.864	0.523	0.47	0.545	0.024	0.519	0.453	0.523	0.562	0.673	0.566	0.45	0.563	0.479	0.555	0.475	0.574	0.408	0.344	0.572	0.517	0.615	0.48	0.475	0.538	0.419	0.611
OG0007556	0.565	0.529	0.598	0.465	0.042	0.423	0.369	0.349	0.488	0.604	0.343	0.632	0.559	0.522	0.5	0.524	0.583	0.415	0.51	0.543	0.506	0.442	0.537	0.393	0.322	0.572	0.026	0.388	0.517	0.553	0.62	0.604	0.576	0.493	0.61	0.465	0.604	0.397	0.553	0.41	0.241	0.599	0.521	0.611	0.448	0.556	0.599	0.465	0.651
OG0007886	0.653	0.619	0.673	0.452	0.028	0.412	0.564	0.34	0.462	0.677	0.52	0.709	0.544	0.604	0.567	0.519	0.57	0.405	0.612	0.629	0.628	0.418	0.565	0.421	0.298	0.76	0.009	0.469	0.615	0.627	0.575	0.589	0.658	0.403	0.66	0.452	0.673	0.425	0.678	0.418	0.243	0.76	0.623	0.745	0.435	0.683	0.727	0.55	0.721
OG0007894	0.601	0.589	0.632	0.589	0.022	0.441	0.504	0.351	0.48	0.651	0.473	0.69	0.551	0.536	0.596	0.538	0.624	0.474	0.54	0.559	0.635	0.502	0.62	0.49	0.382	0.62	0.007	0.481	0.534	0.616	0.575	0.647	0.719	0.481	0.644	0.589	0.625	0.431	0.635	0.423	0.312	0.67	0.596	0.69	0.499	0.606	0.619	0.497	0.672
OG0007905	0.497	0.49	0.546	0.494	0.039	0.477	0.46	0.354	0.436	0.586	0.409	0.621	0.523	0.439	0.598	0.487	0.624	0.447	0.451	0.462	0.623	0.582	0.622	0.611	0.406	0.551	0.014	0.489	0.437	0.504	0.468	0.68	0.62	0.436	0.605	0.494	0.533	0.434	0.564	0.411	0.367	0.64	0.523	0.623	0.509	0.481	0.54	0.41	0.602
OG0009538	0.365	0.371	0.46	0.392	0.029	0.499	0.456	0.545	0.358	0.441	0.38	0.444	0.354	0.333	0.39	0.338	0.425	0.386	0.35	0.345	0.431	0.34	0.491	0.357	0.389	0.374	0.033	0.454	0.333	0.381	0.4	0.441	0.494	0.347	0.45	0.392	0.394	0.339	0.432	0.437	0.412	0.416	0.443	0.46	0.392	0.343	0.391	0.31	0.4
OG0013010	0.422	0.412	0.501	0.373	0.308	0.492	0.397	0.576	0.488	0.478	0.351	0.453	0.426	0.369	0.394	0.454	0.435	0.38	0.373	0.38	0.462	0.416	0.486	0.446	0.294	0.45	0.141	0.457	0.395	0.452	0.503	0.53	0.437	0.46	0.499	0.373	0.405	0.538	0.494	0.611	0.319	0.468	0.46	0.581	0.384	0.406	0.408	0.344	0.42
OG0000004	0.696	0.699	0.62	0.361	0.011	0.291	0.326	0.263	0.466	0.568	0.312	0.539	0.613	0.756	0.473	0.469	0.391	0.315	0.748	0.747	0.374	0.324	0.424	0.268	0.236	0.684	0.004	0.303	0.786	0.66	0.489	0.444	0.515	0.365	0.554	0.361	0.686	0.305	0.564	0.374	0.192	0.548	0.498	0.54	0.289	0.675	0.678	0.768	0.506
OG0000012	0.742	0.701	0.672	0.384	0.018	0.339	0.364	0.302	0.491	0.64	0.353	0.609	0.634	0.743	0.511	0.51	0.45	0.341	0.729	0.735	0.432	0.366	0.484	0.315	0.255	0.727	0.007	0.358	0.729	0.681	0.553	0.516	0.544	0.435	0.646	0.384	0.728	0.347	0.61	0.415	0.221	0.593	0.562	0.613	0.33	0.688	0.732	0.694	0.568
OG0000025	0.44	0.425	0.512	0.353	0.021	0.451	0.531	0.454	0.352	0.541	0.511	0.527	0.373	0.395	0.422	0.392	0.48	0.378	0.415	0.417	0.637	0.306	0.564	0.568	0.375	0.529	0.022	0.512	0.408	0.463	0.42	0.487	0.535	0.305	0.496	0.353	0.471	0.45	0.551	0.397	0.312	0.613	0.481	0.599	0.364	0.448	0.484	0.376	0.55
OG0000029	0.714	0.724	0.651	0.354	0.011	0.317	0.328	0.282	0.505	0.627	0.308	0.55	0.614	0.776	0.485	0.469	0.417	0.313	0.733	0.771	0.402	0.326	0.46	0.311	0.24	0.694	0.005	0.337	0.749	0.711	0.49	0.479	0.538	0.363	0.628	0.354	0.682	0.331	0.626	0.415	0.213	0.58	0.559	0.587	0.289	0.695	0.695	0.773	0.523
OG0000043	0.71	0.704	0.693	0.378	0.027	0.374	0.367	0.327	0.572	0.68	0.346	0.589	0.669	0.735	0.509	0.558	0.457	0.343	0.692	0.723	0.441	0.364	0.503	0.331	0.26	0.687	0.011	0.375	0.711	0.717	0.592	0.512	0.587	0.434	0.685	0.378	0.697	0.345	0.671	0.471	0.224	0.592	0.634	0.662	0.321	0.698	0.683	0.666	0.554
OG0000047	0.534	0.53	0.599	0.472	0.133	0.42	0.499	0.345	0.427	0.604	0.472	0.63	0.481	0.493	0.58	0.522	0.626	0.475	0.5	0.504	0.603	0.559	0.584	0.524	0.383	0.58	0.057	0.571	0.485	0.538	0.528	0.605	0.632	0.443	0.585	0.472	0.541	0.538	0.642	0.402	0.279	0.623	0.57	0.701	0.439	0.532	0.568	0.445	0.644
OG0000057	0.548	0.549	0.584	0.431	0.082	0.407	0.413	0.304	0.428	0.581	0.39	0.589	0.577	0.486	1	0.58	0.532	0.47	0.521	0.52	0.458	0.602	0.514	0.464	0.33	0.537	0.035	0.369	0.492	0.51	0.497	0.563	0.642	0.445	0.542	0.431	0.564	0.452	0.575	0.384	0.296	0.577	0.483	0.547	0.376	0.548	0.559	0.453	0.525
OG0000063	0.598	0.566	0.585	0.514	0.02	0.401	0.417	0.321	0.454	0.571	0.4	0.679	0.588	0.531	0.633	0.603	0.658	0.563	0.544	0.564	0.504	0.576	0.565	0.455	0.44	0.555	0.007	0.405	0.503	0.532	0.555	0.613	0.654	0.43	0.58	0.514	0.572	0.469	0.54	0.413	0.33	0.583	0.461	0.566	0.45	0.565	0.583	0.474	0.608
OG0000068	0.553	0.526	0.594	0.439	0.074	0.435	0.412	0.336	0.429	0.605	0.399	0.617	0.566	0.476	0.659	0.532	0.621	0.512	0.495	0.516	0.543	0.555	0.571	0.518	0.355	0.561	0.029	0.422	0.47	0.535	0.504	0.618	0.621	0.427	0.591	0.439	0.54	0.467	0.608	0.401	0.293	0.615	0.508	0.622	0.466	0.52	0.537	0.432	0.569
OG0000086	0.347	0.286	0.379	0.273	0.03	0.342	0.273	0.335	0.318	0.423	0.249	0.362	0.301	0.278	0.325	0.257	0.506	0.366	0.256	0.298	0.489	0.291	0.451	0.698	0.405	0.407	0.033	0.608	0.3	0.361	0.381	0.455	0.361	0.238	0.414	0.273	0.322	0.512	0.433	0.363	0.397	0.47	0.335	0.497	0.286	0.293	0.337	0.273	0.39
OG0000098	0.74	0.695	0.682	0.365	0.011	0.338	0.393	0.282	0.469	0.665	0.375	0.633	0.599	0.715	0.555	0.505	0.492	0.352	0.728	0.736	0.498	0.358	0.508	0.398	0.283	0.775	0.008	0.398	0.743	0.68	0.533	0.528	0.59	0.36	0.647	0.365	0.714	0.398	0.671	0.411	0.229	0.707	0.579	0.667	0.327	0.728	0.754	0.699	0.622
OG0000108	0.744	0.741	0.702	0.396	0.017	0.353	0.402	0.305	0.517	0.694	0.377	0.631	0.633	0.756	0.549	0.505	0.49	0.358	0.733	0.76	0.49	0.371	0.525	0.37	0.277	0.769	0.007	0.399	0.739	0.733	0.533	0.544	0.609	0.379	0.684	0.396	0.724	0.393	0.7	0.44	0.235	0.665	0.624	0.683	0.335	0.738	0.752	0.71	0.626
OG0000109	0.723	0.731	0.705	0.425	0.012	0.412	0.426	0.356	0.54	0.676	0.414	0.641	0.641	0.734	0.551	0.547	0.439	0.358	0.742	0.739	0.463	0.379	0.501	0.315	0.262	0.738	0.005	0.337	0.718	0.699	0.571	0.53	0.645	0.446	0.683	0.425	0.75	0.332	0.657	0.459	0.227	0.644	0.633	0.646	0.362	0.719	0.745	0.692	0.593
OG0000125	0.445	0.459	0.513	0.372	0.197	0.465	0.508	0.398	0.532	0.493	0.49	0.517	0.45	0.403	0.465	0.526	0.459	0.356	0.443	0.419	0.602	0.424	0.471	0.492	0.265	0.494	0.087	0.329	0.45	0.475	0.508	0.516	0.489	0.46	0.476	0.372	0.458	0.426	0.502	0.561	0.212	0.529	0.45	0.587	0.422	0.481	0.467	0.381	0.511
OG0000175	0.72	0.726	0.731	0.379	0.014	0.38	0.387	0.327	0.52	0.708	0.358	0.617	0.654	0.722	0.536	0.489	0.46	0.328	0.759	0.758	0.478	0.352	0.529	0.367	0.254	0.76	0.006	0.385	0.742	0.752	0.537	0.546	0.61	0.394	0.698	0.379	0.754	0.362	0.703	0.444	0.237	0.648	0.646	0.673	0.335	0.698	0.731	0.715	0.59
OG0000176	0.733	0.686	0.701	0.466	0.011	0.393	0.459	0.34	0.468	0.704	0.433	0.685	0.596	0.682	0.58	0.543	0.512	0.386	0.699	0.705	0.526	0.4	0.542	0.369	0.303	0.732	0.005	0.408	0.677	0.69	0.58	0.556	0.642	0.406	0.667	0.466	0.752	0.382	0.687	0.418	0.228	0.676	0.612	0.703	0.399	0.702	0.75	0.627	0.663
OG0000187	0.393	0.347	0.392	0.404	0.001	0.314	0.339	0.363	0.304	0.397	0.319	0.457	0.351	0.328	0.437	0.353	0.529	0.705	0.325	0.358	0.435	0.44	0.428	0.563	0.457	0.41	0.001	0.487	0.324	0.358	0.388	0.463	0.456	0.266	0.403	0.404	0.356	0.545	0.425	0.329	0.38	0.468	0.335	0.456	0.332	0.359	0.373	0.312	0.41
OG0000195	0.711	0.681	0.715	0.394	0.01	0.386	0.449	0.318	0.525	0.719	0.4	0.681	0.612	0.682	0.6	0.501	0.554	0.373	0.678	0.686	0.575	0.381	0.569	0.473	0.293	0.812	0.006	0.481	0.692	0.698	0.57	0.593	0.657	0.361	0.702	0.394	0.736	0.453	0.727	0.457	0.282	0.773	0.644	0.742	0.36	0.712	0.759	0.651	0.674
OG0000196	0.725	0.722	0.695	0.396	0.023	0.347	0.398	0.315	0.552	0.668	0.366	0.591	0.639	0.725	0.517	0.531	0.473	0.339	0.742	0.738	0.445	0.363	0.49	0.315	0.258	0.741	0.01	0.36	0.724	0.725	0.533	0.507	0.594	0.402	0.678	0.396	0.718	0.342	0.689	0.454	0.209	0.627	0.617	0.659	0.325	0.743	0.743	0.677	0.59
OG0000229	0.389	0.449	0.502	0.288	0.157	0.384	0.292	0.415	0.539	0.47	0.272	0.44	0.486	0.414	0.444	0.421	0.326	0.324	0.402	0.405	0.334	0.428	0.44	0.324	0.213	0.393	0.068	0.333	0.403	0.481	0.425	0.462	0.456	0.386	0.491	0.288	0.436	0.356	0.488	0.553	0.336	0.41	0.492	0.479	0.278	0.404	0.402	0.357	0.373
OG0000232	0.695	0.661	0.725	0.422	0.021	0.4	0.512	0.337	0.489	0.727	0.489	0.689	0.597	0.639	0.621	0.533	0.575	0.429	0.661	0.668	0.594	0.431	0.579	0.472	0.306	0.793	0.007	0.475	0.661	0.663	0.555	0.586	0.679	0.391	0.704	0.422	0.712	0.438	0.739	0.445	0.276	0.782	0.654	0.764	0.402	0.692	0.752	0.593	0.716
OG0000347	0.704	0.673	0.653	0.405	0.014	0.353	0.402	0.29	0.469	0.688	0.389	0.65	0.584	0.7	0.524	0.482	0.452	0.362	0.692	0.707	0.483	0.362	0.501	0.342	0.279	0.739	0.005	0.337	0.68	0.67	0.532	0.533	0.611	0.372	0.686	0.405	0.712	0.348	0.64	0.4	0.214	0.688	0.618	0.633	0.339	0.714	0.711	0.65	0.626
OG0000359	0.546	0.538	0.546	0.507	0.032	0.396	0.708	0.31	0.37	0.566	0.748	0.693	0.478	0.507	0.571	0.531	0.546	0.499	0.526	0.521	0.676	0.475	0.543	0.433	0.384	0.639	0.011	0.371	0.505	0.51	0.475	0.59	0.635	0.368	0.545	0.507	0.566	0.405	0.542	0.332	0.23	0.733	0.483	0.624	0.519	0.603	0.623	0.458	0.688
OG0000395	0.539	0.465	0.581	0.382	0.101	0.479	0.342	0.364	0.596	0.566	0.33	0.518	0.537	0.455	0.495	0.518	0.531	0.371	0.431	0.466	0.507	0.463	0.577	0.45	0.277	0.514	0.052	0.449	0.467	0.534	0.744	0.606	0.469	0.55	0.567	0.382	0.501	0.434	0.535	0.485	0.307	0.499	0.494	0.635	0.439	0.458	0.497	0.403	0.515
OG0000469	0.389	0.47	0.47	0.329	0.103	0.404	0.35	0.42	0.486	0.452	0.33	0.424	0.487	0.401	0.401	0.522	0.356	0.293	0.414	0.386	0.343	0.345	0.416	0.257	0.221	0.379	0.04	0.266	0.411	0.431	0.458	0.431	0.451	0.395	0.455	0.329	0.448	0.323	0.451	0.542	0.2	0.366	0.462	0.45	0.312	0.422	0.406	0.34	0.385
OG0000494	0.609	0.602	0.65	0.581	0.082	0.45	0.482	0.388	0.464	0.71	0.427	0.658	0.56	0.559	0.599	0.533	0.615	0.459	0.558	0.578	0.571	0.51	0.605	0.423	0.348	0.627	0.035	0.446	0.541	0.623	0.557	0.638	0.712	0.479	0.662	0.581	0.646	0.461	0.684	0.433	0.246	0.657	0.671	0.697	0.427	0.602	0.648	0.495	0.645
OG0000554	0.322	0.326	0.402	0.372	0.414	0.511	0.396	0.618	0.318	0.383	0.36	0.41	0.324	0.299	0.371	0.33	0.37	0.388	0.313	0.305	0.405	0.405	0.442	0.372	0.28	0.329	0.182	0.436	0.294	0.333	0.386	0.465	0.414	0.361	0.4	0.372	0.351	0.453	0.365	0.374	0.457	0.349	0.406	0.414	0.456	0.309	0.339	0.274	0.346
OG0000618	0.711	0.691	0.665	0.432	0.025	0.392	0.381	0.336	0.528	0.682	0.36	0.632	0.643	0.679	0.548	0.557	0.51	0.39	0.675	0.703	0.465	0.388	0.521	0.349	0.284	0.68	0.014	0.352	0.68	0.663	0.568	0.546	0.616	0.461	0.677	0.432	0.704	0.371	0.658	0.458	0.215	0.616	0.617	0.635	0.36	0.695	0.692	0.621	0.598
OG0000634	0.532	0.535	0.637	0.453	0.077	0.528	0.664	0.463	0.47	0.645	0.616	0.645	0.485	0.508	0.571	0.535	0.49	0.417	0.522	0.525	0.659	0.473	0.592	0.431	0.307	0.618	0.03	0.416	0.518	0.563	0.566	0.572	0.667	0.442	0.598	0.453	0.615	0.418	0.63	0.459	0.28	0.675	0.628	0.678	0.498	0.567	0.599	0.466	0.657
OG0000762	0.73	0.663	0.704	0.372	0.009	0.403	0.457	0.321	0.522	0.702	0.421	0.658	0.604	0.666	0.564	0.476	0.545	0.354	0.682	0.681	0.585	0.355	0.584	0.464	0.276	0.824	0.005	0.469	0.684	0.693	0.56	0.577	0.617	0.383	0.696	0.372	0.725	0.44	0.711	0.465	0.262	0.773	0.636	0.74	0.362	0.688	0.738	0.629	0.679
OG0000786	0.512	0.479	0.568	0.377	0.128	0.391	0.354	0.344	0.509	0.602	0.332	0.484	0.484	0.447	0.444	0.442	0.561	0.368	0.413	0.462	0.49	0.388	0.532	0.464	0.257	0.55	0.056	0.51	0.467	0.552	0.586	0.552	0.476	0.436	0.58	0.377	0.484	0.465	0.582	0.504	0.285	0.533	0.568	0.672	0.346	0.454	0.478	0.401	0.505
OG0000820	0.503	0.453	0.601	0.389	0.151	0.427	0.356	0.477	0.513	0.576	0.329	0.524	0.485	0.44	0.507	0.455	0.5	0.386	0.428	0.447	0.532	0.494	0.542	0.575	0.306	0.53	0.066	0.54	0.457	0.541	0.617	0.612	0.519	0.462	0.606	0.389	0.492	0.541	0.579	0.556	0.379	0.571	0.521	0.68	0.356	0.459	0.495	0.406	0.485
OG0000857	0.501	0.41	0.494	0.492	0.079	0.516	0.385	0.322	0.395	0.487	0.367	0.598	0.47	0.411	0.596	0.454	0.656	0.599	0.394	0.438	0.525	0.596	0.603	0.592	0.413	0.481	0.05	0.508	0.401	0.437	0.587	0.587	0.537	0.411	0.497	0.492	0.462	0.515	0.489	0.372	0.388	0.511	0.413	0.549	0.516	0.418	0.463	0.364	0.554
OG0000915	0.255	0.243	0.287	0.277	0.001	0.258	0.201	0.444	0.229	0.265	0.179	0.3	0.247	0.227	0.252	0.234	0.286	0.318	0.229	0.233	0.255	0.263	0.279	0.264	0.258	0.244	0.001	0.449	0.227	0.262	0.311	0.311	0.267	0.244	0.29	0.277	0.242	0.298	0.271	0.265	0.433	0.244	0.263	0.306	0.304	0.229	0.251	0.205	0.256
OG0000973	0.016	0.023	0.037	0.07	1	0.135	0.065	0.25	0.055	0.049	0.073	0.017	0.036	0.013	0.082	0.089	0.046	0.069	0.015	0.016	0.062	0.2	0.068	0.091	0.049	0.011	0.588	0.031	0.017	0.026	0.068	0.106	0.028	0.14	0.031	0.07	0.018	0.308	0.042	0.109	0.001	0.014	0.042	0.061	0.115	0.025	0.015	0.007	0.023
OG0000982	0.477	0.387	0.466	0.429	0.038	0.356	0.283	0.283	0.45	0.491	0.264	0.474	0.447	0.408	0.403	0.413	0.515	0.374	0.369	0.39	0.448	0.404	0.496	0.456	0.285	0.467	0.013	0.476	0.407	0.445	0.543	0.487	0.42	0.427	0.521	0.429	0.45	0.393	0.487	0.405	0.32	0.47	0.431	0.553	0.392	0.391	0.431	0.351	0.523
OG0001035	0.7	0.601	0.653	0.414	0.014	0.358	0.328	0.316	0.53	0.644	0.293	0.61	0.62	0.612	0.496	0.509	0.539	0.351	0.582	0.599	0.461	0.387	0.52	0.371	0.259	0.652	0.004	0.457	0.61	0.63	0.615	0.572	0.529	0.5	0.665	0.414	0.66	0.369	0.62	0.445	0.258	0.561	0.578	0.656	0.376	0.586	0.66	0.54	0.588
OG0001157	0.509	0.516	0.607	0.466	0.102	0.497	0.593	0.511	0.435	0.581	0.571	0.625	0.468	0.498	0.518	0.537	0.533	0.476	0.498	0.518	0.598	0.466	0.67	0.424	0.448	0.567	0.059	0.428	0.487	0.54	0.558	0.595	0.655	0.392	0.537	0.466	0.558	0.487	0.601	0.465	0.289	0.626	0.526	0.631	0.454	0.534	0.564	0.439	0.613
OG0001306	0.527	0.525	0.592	0.429	0.078	0.485	0.488	0.367	0.46	0.628	0.457	0.561	0.528	0.453	0.553	0.581	0.47	0.374	0.47	0.491	0.509	0.433	0.501	0.361	0.257	0.502	0.03	0.327	0.48	0.515	0.568	0.545	0.608	0.55	0.585	0.429	0.541	0.355	0.554	0.382	0.207	0.495	0.634	0.575	0.416	0.526	0.524	0.424	0.503
OG0001449	0.523	0.514	0.542	0.504	0.034	0.479	0.682	0.401	0.381	0.548	0.668	0.688	0.43	0.468	0.536	0.513	0.546	0.498	0.506	0.489	0.747	0.424	0.566	0.412	0.356	0.574	0.012	0.355	0.474	0.506	0.499	0.552	0.638	0.406	0.535	0.504	0.555	0.409	0.539	0.364	0.233	0.702	0.514	0.622	0.59	0.564	0.551	0.425	0.677
OG0001541	0.393	0.384	0.393	0.425	0.062	0.441	0.41	0.39	0.347	0.346	0.41	0.523	0.372	0.329	0.43	0.462	0.49	0.455	0.36	0.339	0.518	0.427	0.39	0.386	0.362	0.335	0.022	0.34	0.345	0.351	0.49	0.498	0.413	0.447	0.403	0.425	0.365	0.38	0.315	0.364	0.259	0.392	0.343	0.418	0.588	0.384	0.383	0.294	0.434
OG0001716	0.448	0.403	0.506	0.485	0.084	0.561	0.401	0.475	0.496	0.503	0.381	0.493	0.423	0.397	0.379	0.433	0.516	0.397	0.38	0.395	0.512	0.363	0.528	0.462	0.256	0.473	0.023	0.438	0.403	0.454	0.555	0.532	0.457	0.501	0.565	0.485	0.426	0.382	0.494	0.482	0.273	0.492	0.497	0.574	0.436	0.425	0.424	0.357	0.481
OG0001767	0.326	0.339	0.436	0.34	0.533	0.453	0.363	0.565	0.329	0.4	0.33	0.4	0.338	0.308	0.399	0.362	0.347	0.352	0.327	0.317	0.372	0.461	0.419	0.331	0.244	0.327	0.263	0.358	0.301	0.349	0.395	0.462	0.409	0.406	0.401	0.34	0.353	0.489	0.39	0.388	0.32	0.352	0.407	0.453	0.362	0.321	0.338	0.28	0.336
OG0001850	0.702	0.72	0.68	0.37	0.02	0.356	0.378	0.291	0.524	0.629	0.366	0.585	0.637	0.718	0.54	0.5	0.434	0.34	0.699	0.73	0.444	0.357	0.476	0.344	0.258	0.707	0.008	0.332	0.703	0.701	0.52	0.497	0.57	0.394	0.618	0.37	0.686	0.362	0.629	0.452	0.224	0.609	0.558	0.602	0.303	0.705	0.675	0.692	0.534
OG0002261	0.525	0.488	0.612	0.381	0.14	0.395	0.382	0.422	0.529	0.607	0.317	0.5	0.504	0.467	0.512	0.464	0.545	0.37	0.445	0.466	0.473	0.454	0.556	0.481	0.281	0.558	0.061	0.668	0.473	0.564	0.558	0.551	0.496	0.462	0.657	0.381	0.511	0.495	0.686	0.54	0.4	0.569	0.627	0.719	0.348	0.469	0.51	0.418	0.548
OG0002641	0.004	0.008	0.012	0.026	0.125	0.03	0.024	0.062	0.006	0.013	0.027	0.006	0.003	0.004	0.007	0.008	0.065	0.025	0.005	0.005	0.022	0.018	0.048	0.034	0.242	0.002	0.222	0.143	0.006	0.009	0.008	0.028	0.023	0.012	0.004	0.026	0.002	0.035	0.014	0.013	0.001	0.005	0.005	0.005	0.045	0.002	0.009	0.002	0.008
OG0002745	0.451	0.389	0.502	0.433	0.087	0.467	0.46	0.454	0.38	0.513	0.405	0.527	0.392	0.385	0.404	0.374	0.553	0.42	0.362	0.4	0.539	0.35	0.534	0.487	0.381	0.493	0.024	0.594	0.389	0.452	0.537	0.509	0.476	0.376	0.511	0.433	0.436	0.487	0.522	0.425	0.351	0.503	0.455	0.595	0.498	0.391	0.445	0.35	0.513
OG0003145	0.635	0.616	0.655	0.461	0.019	0.403	0.501	0.338	0.457	0.665	0.476	0.697	0.541	0.614	0.595	0.541	0.539	0.418	0.617	0.625	0.587	0.439	0.545	0.396	0.299	0.69	0.01	0.38	0.611	0.616	0.552	0.549	0.678	0.408	0.652	0.461	0.681	0.388	0.639	0.41	0.247	0.716	0.597	0.67	0.43	0.67	0.678	0.549	0.72
OG0004387	0.323	0.326	0.333	0.599	0.098	0.408	0.435	0.265	0.263	0.344	0.436	0.495	0.323	0.3	0.421	0.381	0.471	0.62	0.314	0.321	0.489	0.53	0.46	0.498	0.535	0.312	0.037	0.31	0.284	0.301	0.39	0.549	0.46	0.327	0.348	0.599	0.344	0.437	0.32	0.253	0.235	0.368	0.316	0.344	0.455	0.348	0.35	0.26	0.469
OG0005673	0.343	0.367	0.415	0.447	0.095	0.513	0.738	0.405	0.293	0.394	0.75	0.502	0.313	0.314	0.389	0.429	0.409	0.425	0.36	0.33	0.738	0.377	0.437	0.405	0.34	0.371	0.036	0.25	0.319	0.347	0.393	0.414	0.499	0.376	0.381	0.447	0.384	0.328	0.374	0.292	0.212	0.45	0.433	0.442	0.589	0.376	0.378	0.287	0.511
OG0006796	0.486	0.423	0.472	0.475	0.043	0.349	0.437	0.248	0.353	0.491	0.421	0.665	0.439	0.434	0.504	0.435	0.604	0.452	0.429	0.451	0.558	0.464	0.503	0.484	0.363	0.525	0.015	0.426	0.439	0.439	0.516	0.536	0.513	0.37	0.506	0.475	0.475	0.452	0.479	0.322	0.28	0.585	0.395	0.556	0.549	0.471	0.512	0.39	0.635
OG0006891	0.44	0.415	0.424	0.542	0.077	0.483	0.41	0.368	0.373	0.423	0.392	0.576	0.395	0.383	0.5	0.473	0.618	0.495	0.373	0.405	0.533	0.498	0.473	0.394	0.325	0.389	0.041	0.356	0.365	0.387	0.502	0.535	0.549	0.461	0.476	0.542	0.432	0.421	0.386	0.333	0.236	0.42	0.426	0.471	0.572	0.424	0.409	0.32	0.49
OG0006945	0.417	0.439	0.439	0.464	0.054	0.443	0.641	0.314	0.311	0.433	0.656	0.6	0.365	0.393	0.479	0.476	0.503	0.464	0.427	0.398	0.699	0.421	0.457	0.365	0.346	0.43	0.019	0.274	0.388	0.398	0.429	0.485	0.547	0.374	0.43	0.464	0.452	0.356	0.403	0.286	0.185	0.528	0.434	0.485	0.616	0.464	0.452	0.338	0.587
OG0007645	0.568	0.492	0.585	0.409	0.024	0.428	0.651	0.348	0.426	0.619	0.664	0.657	0.448	0.5	0.477	0.469	0.542	0.395	0.495	0.519	0.672	0.353	0.565	0.5	0.306	0.686	0.008	0.458	0.516	0.545	0.576	0.534	0.566	0.373	0.578	0.409	0.574	0.43	0.593	0.41	0.257	0.718	0.537	0.687	0.469	0.571	0.612	0.452	0.678
OG0007694	0.586	0.551	0.591	0.417	0.02	0.416	0.618	0.316	0.436	0.625	0.622	0.676	0.502	0.527	0.584	0.5	0.548	0.427	0.539	0.543	0.663	0.438	0.567	0.544	0.336	0.688	0.007	0.449	0.542	0.56	0.51	0.566	0.642	0.361	0.585	0.417	0.591	0.47	0.592	0.413	0.282	0.788	0.523	0.676	0.408	0.627	0.641	0.486	0.673
OG0008368	0.422	0.383	0.484	0.437	0.167	0.518	0.594	0.383	0.392	0.508	0.518	0.489	0.369	0.359	0.449	0.404	0.597	0.43	0.357	0.381	0.667	0.432	0.552	0.653	0.362	0.491	0.062	0.587	0.369	0.433	0.507	0.549	0.489	0.417	0.496	0.437	0.428	0.534	0.532	0.392	0.316	0.551	0.486	0.628	0.557	0.396	0.452	0.34	0.548
OG0008376	0.696	0.73	0.733	0.464	0.02	0.45	0.46	0.398	0.514	0.682	0.432	0.667	0.644	0.656	0.563	0.566	0.488	0.362	0.713	0.683	0.509	0.413	0.579	0.325	0.273	0.697	0.007	0.372	0.673	0.692	0.541	0.599	0.676	0.508	0.695	0.464	0.729	0.327	0.68	0.466	0.245	0.633	0.66	0.682	0.395	0.668	0.73	0.613	0.616
OG0008765	0.374	0.39	0.419	0.441	0.2	0.399	0.35	0.315	0.348	0.415	0.344	0.49	0.438	0.344	0.602	0.468	0.51	0.499	0.358	0.364	0.412	1	0.495	0.523	0.411	0.345	0.088	0.378	0.336	0.361	0.409	0.559	0.577	0.411	0.409	0.441	0.386	0.578	0.401	0.364	0.343	0.4	0.356	0.415	0.363	0.386	0.386	0.302	0.436
OG0010085	0.265	0.238	0.31	0.238	0.146	0.381	0.198	0.57	0.295	0.244	0.184	0.287	0.279	0.213	0.236	0.329	0.26	0.292	0.213	0.211	0.238	0.28	0.261	0.264	0.26	0.216	0.176	0.33	0.226	0.25	0.402	0.339	0.247	0.35	0.303	0.238	0.23	0.329	0.231	0.368	0.319	0.212	0.258	0.297	0.289	0.223	0.241	0.196	0.215
OG0010089	0.684	0.648	0.69	0.425	0.01	0.453	0.534	0.359	0.49	0.689	0.489	0.696	0.597	0.646	0.573	0.536	0.542	0.401	0.658	0.656	0.609	0.395	0.563	0.441	0.297	0.769	0.003	0.418	0.643	0.663	0.575	0.575	0.655	0.414	0.681	0.425	0.688	0.429	0.667	0.449	0.254	0.798	0.639	0.707	0.408	0.707	0.71	0.593	0.696
OG0011661	0.43	0.426	0.506	0.375	0.102	0.406	0.347	0.415	0.462	0.488	0.329	0.524	0.474	0.399	0.543	0.416	0.461	0.475	0.412	0.414	0.376	0.536	0.529	0.473	0.354	0.415	0.077	0.468	0.387	0.446	0.433	0.525	0.515	0.396	0.526	0.375	0.454	0.432	0.481	0.489	0.517	0.437	0.463	0.494	0.401	0.407	0.43	0.358	0.456
OG0012140	0.477	0.464	0.558	0.436	0.104	0.434	0.367	0.43	0.565	0.528	0.333	0.495	0.492	0.433	0.438	0.472	0.476	0.393	0.423	0.433	0.473	0.409	0.524	0.401	0.248	0.478	0.041	0.47	0.45	0.506	0.567	0.541	0.499	0.457	0.594	0.436	0.49	0.406	0.532	0.636	0.29	0.491	0.567	0.586	0.362	0.453	0.464	0.389	0.471
OG0013076	0.502	0.518	0.623	0.504	0.04	0.546	0.564	0.45	0.455	0.711	0.495	0.597	0.483	0.46	0.546	0.483	0.537	0.417	0.48	0.484	0.639	0.449	0.606	0.491	0.33	0.571	0.014	0.471	0.466	0.526	0.53	0.612	0.653	0.446	0.614	0.504	0.58	0.381	0.663	0.424	0.284	0.624	0.68	0.662	0.46	0.494	0.574	0.427	0.601
OG0014194	0.235	0.239	0.241	0.381	0.001	0.195	0.256	0.273	0.178	0.237	0.245	0.326	0.24	0.22	0.309	0.269	0.332	0.482	0.231	0.238	0.265	0.376	0.357	0.318	0.719	0.223	0.001	0.273	0.209	0.215	0.246	0.352	0.345	0.184	0.244	0.381	0.254	0.418	0.226	0.207	0.325	0.258	0.202	0.241	0.262	0.244	0.26	0.201	0.302
OG0014287	0.231	0.259	0.282	0.227	0.185	0.272	0.197	0.355	0.376	0.223	0.187	0.25	0.296	0.209	0.236	0.324	0.248	0.272	0.236	0.208	0.228	0.278	0.27	0.252	0.196	0.206	0.069	0.238	0.24	0.253	0.334	0.326	0.23	0.316	0.269	0.227	0.212	0.315	0.228	0.515	0.197	0.208	0.222	0.273	0.242	0.225	0.222	0.189	0.21
OG0014289	0.214	0.196	0.241	0.188	0.001	0.248	0.177	0.33	0.213	0.221	0.145	0.237	0.207	0.185	0.232	0.184	0.279	0.338	0.178	0.191	0.23	0.242	0.276	0.323	0.292	0.222	0.001	0.363	0.19	0.217	0.256	0.262	0.243	0.177	0.247	0.188	0.202	0.286	0.227	0.253	0.733	0.24	0.194	0.267	0.247	0.178	0.215	0.177	0.222
OG0000036	0.67	0.717	0.67	0.374	0.021	0.323	0.374	0.293	0.554	0.625	0.353	0.585	0.653	0.71	0.508	0.53	0.44	0.345	0.722	0.699	0.42	0.384	0.448	0.321	0.26	0.674	0.009	0.342	0.699	0.681	0.502	0.483	0.56	0.383	0.642	0.374	0.675	0.345	0.635	0.482	0.226	0.604	0.565	0.6	0.319	0.691	0.686	0.687	0.542
OG0000058	0.513	0.502	0.558	0.537	0.105	0.486	0.564	0.388	0.416	0.586	0.522	0.625	0.486	0.457	0.601	0.562	0.616	0.527	0.48	0.5	0.616	0.562	0.721	0.514	0.502	0.541	0.041	0.42	0.458	0.519	0.536	0.686	0.644	0.5	0.55	0.537	0.542	0.526	0.585	0.384	0.271	0.591	0.524	0.586	0.47	0.521	0.548	0.419	0.601
OG0000059	0.554	0.537	0.639	0.537	0.079	0.499	0.448	0.416	0.482	0.592	0.411	0.63	0.544	0.5	0.541	0.575	0.619	0.505	0.509	0.524	0.566	0.533	0.686	0.472	0.395	0.551	0.031	0.48	0.501	0.561	0.595	0.708	0.623	0.534	0.61	0.537	0.573	0.466	0.587	0.477	0.32	0.585	0.57	0.646	0.467	0.545	0.569	0.443	0.599
OG0000065	0.69	0.685	0.717	0.449	0.028	0.421	0.467	0.366	0.508	0.736	0.436	0.698	0.663	0.672	0.617	0.622	0.527	0.394	0.692	0.68	0.523	0.468	0.554	0.401	0.311	0.71	0.016	0.438	0.661	0.674	0.601	0.597	0.676	0.442	0.68	0.449	0.731	0.391	0.702	0.459	0.269	0.681	0.625	0.714	0.413	0.682	0.752	0.607	0.689
OG0000079	0.312	0.337	0.397	0.31	0.316	0.335	0.27	0.444	0.347	0.318	0.251	0.348	0.373	0.286	0.359	0.42	0.375	0.412	0.29	0.294	0.286	0.397	0.35	0.316	0.258	0.28	0.145	0.302	0.309	0.335	0.472	0.422	0.348	0.387	0.344	0.31	0.296	0.435	0.332	0.413	0.215	0.279	0.31	0.367	0.295	0.299	0.294	0.249	0.297
OG0000107	0.691	0.67	0.597	0.346	0.007	0.295	0.318	0.268	0.449	0.561	0.304	0.528	0.572	0.757	0.451	0.452	0.38	0.302	0.735	0.74	0.369	0.313	0.422	0.268	0.23	0.664	0.003	0.301	0.719	0.651	0.454	0.44	0.505	0.342	0.563	0.346	0.66	0.304	0.552	0.375	0.192	0.524	0.508	0.533	0.276	0.65	0.664	0.807	0.483
OG0000115	0.44	0.414	0.448	0.553	0.059	0.411	0.51	0.317	0.351	0.457	0.506	0.562	0.438	0.381	0.546	0.475	0.64	0.673	0.396	0.417	0.523	0.58	0.541	0.588	0.507	0.454	0.021	0.43	0.377	0.404	0.448	0.585	0.564	0.356	0.465	0.553	0.433	0.5	0.459	0.345	0.347	0.538	0.393	0.491	0.464	0.438	0.451	0.352	0.518
OG0000123	0.455	0.486	0.527	0.374	0.108	0.385	0.35	0.435	0.566	0.498	0.314	0.5	0.522	0.458	0.534	0.483	0.413	0.403	0.433	0.452	0.374	0.472	0.461	0.36	0.267	0.445	0.056	0.413	0.445	0.505	0.526	0.513	0.523	0.431	0.541	0.374	0.474	0.416	0.49	0.577	0.388	0.458	0.47	0.517	0.338	0.455	0.459	0.405	0.419
OG0000130	0.279	0.23	0.297	0.243	0.056	0.266	0.218	0.308	0.243	0.319	0.189	0.282	0.239	0.226	0.257	0.203	0.405	0.324	0.207	0.236	0.347	0.27	0.348	0.522	0.419	0.315	0.069	0.555	0.237	0.28	0.297	0.352	0.275	0.197	0.315	0.243	0.245	0.412	0.339	0.292	0.407	0.361	0.247	0.378	0.253	0.222	0.274	0.221	0.302
OG0000136	0.222	0.201	0.258	0.211	0.091	0.277	0.198	0.364	0.203	0.24	0.171	0.253	0.213	0.192	0.224	0.189	0.344	0.307	0.186	0.198	0.242	0.251	0.297	0.335	0.469	0.226	0.133	0.469	0.196	0.225	0.263	0.282	0.253	0.188	0.25	0.211	0.207	0.301	0.248	0.244	0.471	0.242	0.193	0.277	0.322	0.178	0.225	0.179	0.24
OG0000138	0.634	0.597	0.649	0.501	0.071	0.404	0.405	0.349	0.488	0.634	0.377	0.664	0.609	0.566	0.63	0.619	0.674	0.509	0.571	0.592	0.506	0.567	0.584	0.442	0.393	0.6	0.03	0.491	0.541	0.588	0.588	0.626	0.645	0.482	0.652	0.501	0.598	0.488	0.642	0.447	0.28	0.605	0.537	0.67	0.436	0.601	0.621	0.495	0.645
OG0000171	0.364	0.354	0.373	0.563	0.118	0.467	0.443	0.404	0.297	0.377	0.42	0.484	0.346	0.316	0.444	0.395	0.563	0.588	0.335	0.337	0.434	0.505	0.466	0.455	0.47	0.337	0.045	0.352	0.3	0.328	0.38	0.478	0.473	0.375	0.397	0.563	0.362	0.493	0.355	0.308	0.277	0.375	0.375	0.388	0.481	0.352	0.353	0.281	0.422
OG0000210	0.696	0.677	0.699	0.477	0.023	0.437	0.444	0.374	0.526	0.697	0.414	0.661	0.627	0.663	0.593	0.558	0.469	0.37	0.694	0.689	0.492	0.422	0.531	0.35	0.271	0.705	0.009	0.359	0.647	0.691	0.545	0.543	0.668	0.446	0.719	0.477	0.724	0.343	0.678	0.46	0.256	0.622	0.694	0.671	0.397	0.681	0.699	0.615	0.595
OG0000245	0.693	0.658	0.727	0.421	0.01	0.404	0.528	0.345	0.484	0.728	0.501	0.712	0.58	0.639	0.586	0.516	0.558	0.39	0.66	0.662	0.604	0.403	0.564	0.443	0.291	0.8	0.004	0.474	0.667	0.664	0.561	0.576	0.664	0.386	0.7	0.421	0.717	0.411	0.726	0.44	0.263	0.791	0.655	0.77	0.419	0.702	0.762	0.597	0.723
OG0000252	0.682	0.67	0.598	0.338	0.007	0.294	0.315	0.264	0.447	0.57	0.297	0.516	0.571	0.766	0.444	0.442	0.377	0.3	0.735	0.745	0.372	0.303	0.419	0.274	0.225	0.677	0.003	0.304	0.713	0.652	0.45	0.437	0.502	0.331	0.564	0.338	0.66	0.301	0.563	0.373	0.192	0.539	0.515	0.538	0.274	0.645	0.662	0.817	0.491
OG0000260	0.351	0.423	0.464	0.301	0.22	0.36	0.31	0.437	0.482	0.405	0.322	0.398	0.432	0.361	0.383	0.443	0.34	0.31	0.367	0.365	0.324	0.373	0.405	0.253	0.193	0.344	0.098	0.281	0.379	0.417	0.461	0.435	0.404	0.408	0.408	0.301	0.368	0.356	0.389	0.554	0.223	0.33	0.4	0.449	0.288	0.353	0.357	0.315	0.318
OG0000264	0.736	0.711	0.702	0.376	0.018	0.347	0.404	0.299	0.53	0.69	0.374	0.629	0.63	0.729	0.568	0.52	0.49	0.349	0.728	0.75	0.493	0.374	0.503	0.385	0.274	0.796	0.007	0.392	0.728	0.704	0.554	0.538	0.609	0.366	0.678	0.376	0.73	0.398	0.694	0.444	0.232	0.685	0.599	0.672	0.331	0.717	0.752	0.715	0.609
OG0000276	0.442	0.47	0.518	0.555	0.043	0.496	0.506	0.391	0.361	0.539	0.477	0.589	0.439	0.416	0.514	0.471	0.56	0.507	0.458	0.458	0.567	0.497	0.627	0.415	0.515	0.443	0.015	0.332	0.415	0.453	0.481	0.594	0.663	0.44	0.522	0.555	0.516	0.407	0.524	0.348	0.251	0.505	0.539	0.503	0.498	0.46	0.508	0.376	0.567
OG0000293	0.482	0.507	0.513	0.525	0.03	0.437	0.603	0.336	0.343	0.52	0.577	0.656	0.429	0.47	0.484	0.531	0.504	0.46	0.512	0.482	0.62	0.418	0.516	0.331	0.336	0.496	0.01	0.277	0.476	0.461	0.464	0.511	0.649	0.397	0.51	0.525	0.542	0.344	0.484	0.318	0.178	0.58	0.525	0.533	0.484	0.541	0.546	0.401	0.654
OG0000298	0.689	0.668	0.594	0.333	0.006	0.293	0.307	0.259	0.448	0.557	0.291	0.523	0.573	0.75	0.454	0.441	0.381	0.295	0.724	0.727	0.373	0.308	0.415	0.28	0.224	0.67	0.003	0.309	0.714	0.647	0.455	0.438	0.495	0.333	0.565	0.333	0.643	0.308	0.553	0.371	0.195	0.531	0.507	0.529	0.267	0.644	0.672	0.807	0.482
OG0000307	0.614	0.606	0.693	0.451	0.078	0.457	0.421	0.385	0.538	0.655	0.404	0.651	0.657	0.549	0.658	0.665	0.617	0.485	0.548	0.58	0.521	0.535	0.558	0.481	0.371	0.591	0.033	0.421	0.562	0.61	0.628	0.635	0.663	0.563	0.632	0.451	0.612	0.465	0.609	0.484	0.302	0.625	0.531	0.663	0.431	0.606	0.632	0.505	0.594
OG0000315	0.722	0.7	0.661	0.394	0.032	0.358	0.383	0.304	0.584	0.666	0.36	0.634	0.651	0.692	0.553	0.535	0.505	0.361	0.671	0.699	0.513	0.387	0.5	0.38	0.273	0.692	0.013	0.387	0.697	0.688	0.62	0.535	0.575	0.417	0.671	0.394	0.697	0.404	0.639	0.486	0.225	0.636	0.578	0.668	0.353	0.709	0.674	0.626	0.606
OG0000317	0.604	0.619	0.6	0.53	0.017	0.455	0.526	0.372	0.494	0.667	0.498	0.704	0.547	0.585	0.556	0.56	0.494	0.415	0.584	0.593	0.593	0.398	0.539	0.362	0.306	0.658	0.006	0.342	0.569	0.604	0.507	0.546	0.672	0.399	0.689	0.53	0.682	0.345	0.655	0.446	0.229	0.668	0.645	0.662	0.441	0.66	0.639	0.522	0.665
OG0000319	0.727	0.729	0.691	0.367	0.022	0.371	0.385	0.315	0.57	0.667	0.364	0.587	0.68	0.728	0.523	0.556	0.453	0.327	0.71	0.727	0.447	0.364	0.466	0.324	0.235	0.723	0.009	0.354	0.719	0.707	0.576	0.508	0.568	0.448	0.682	0.367	0.699	0.341	0.644	0.461	0.218	0.608	0.61	0.649	0.325	0.707	0.703	0.681	0.559
OG0000335	0.681	0.625	0.608	0.413	0.045	0.348	0.406	0.302	0.487	0.612	0.383	0.644	0.594	0.621	0.546	0.561	0.506	0.407	0.634	0.646	0.496	0.422	0.482	0.345	0.288	0.637	0.019	0.33	0.627	0.607	0.626	0.521	0.57	0.439	0.619	0.413	0.665	0.383	0.591	0.389	0.212	0.595	0.532	0.602	0.374	0.634	0.654	0.564	0.619
OG0000341	0.694	0.708	0.69	0.417	0.032	0.37	0.357	0.317	0.572	0.647	0.335	0.635	0.656	0.703	0.553	0.54	0.494	0.379	0.673	0.709	0.444	0.433	0.498	0.35	0.288	0.676	0.013	0.385	0.67	0.704	0.566	0.53	0.596	0.429	0.69	0.417	0.697	0.362	0.648	0.504	0.251	0.603	0.588	0.644	0.348	0.686	0.677	0.633	0.582
OG0000367	0.667	0.625	0.697	0.467	0.049	0.427	0.387	0.361	0.543	0.695	0.338	0.624	0.629	0.59	0.554	0.536	0.561	0.386	0.605	0.677	0.512	0.437	0.63	0.427	0.323	0.682	0.025	0.477	0.608	0.704	0.64	0.641	0.585	0.534	0.717	0.467	0.663	0.429	0.716	0.473	0.255	0.626	0.666	0.714	0.393	0.613	0.665	0.533	0.645
OG0000375	0.654	0.659	0.626	0.388	0.033	0.314	0.355	0.276	0.492	0.63	0.334	0.65	0.642	0.679	0.562	0.542	0.467	0.374	0.665	0.673	0.434	0.424	0.478	0.348	0.281	0.669	0.014	0.346	0.651	0.628	0.489	0.509	0.583	0.397	0.614	0.388	0.7	0.374	0.609	0.425	0.229	0.612	0.536	0.604	0.339	0.666	0.68	0.608	0.592
OG0000378	0.596	0.628	0.609	0.375	0.055	0.361	0.296	0.293	0.579	0.57	0.276	0.52	0.665	0.536	0.547	0.544	0.447	0.331	0.579	0.57	0.38	0.451	0.465	0.352	0.251	0.543	0.023	0.336	0.569	0.601	0.529	0.531	0.535	0.538	0.572	0.375	0.55	0.353	0.548	0.486	0.244	0.51	0.49	0.531	0.303	0.569	0.554	0.506	0.457
OG0000379	0.739	0.671	0.687	0.402	0.012	0.376	0.369	0.32	0.538	0.665	0.342	0.631	0.617	0.714	0.501	0.512	0.465	0.327	0.672	0.7	0.466	0.347	0.498	0.325	0.238	0.722	0.004	0.392	0.698	0.67	0.588	0.523	0.569	0.445	0.678	0.402	0.721	0.343	0.647	0.443	0.219	0.594	0.637	0.665	0.344	0.67	0.696	0.651	0.592
OG0000393	0.357	0.377	0.455	0.396	0.122	0.532	0.419	0.452	0.403	0.436	0.401	0.409	0.389	0.317	0.383	0.508	0.399	0.302	0.34	0.323	0.418	0.326	0.517	0.33	0.279	0.343	0.044	0.258	0.354	0.374	0.441	0.472	0.43	0.451	0.431	0.396	0.38	0.27	0.421	0.413	0.185	0.361	0.476	0.432	0.353	0.355	0.372	0.285	0.373
OG0000412	0.282	0.288	0.338	0.419	0.158	0.463	0.581	0.415	0.262	0.342	0.61	0.377	0.275	0.256	0.331	0.343	0.358	0.418	0.282	0.271	0.478	0.318	0.423	0.389	0.286	0.301	0.065	0.264	0.263	0.287	0.342	0.362	0.405	0.338	0.326	0.419	0.317	0.315	0.32	0.274	0.254	0.32	0.346	0.372	0.519	0.284	0.315	0.236	0.376
OG0000423	0.656	0.627	0.667	0.426	0.034	0.423	0.437	0.358	0.513	0.622	0.407	0.654	0.623	0.559	0.629	0.637	0.565	0.427	0.603	0.602	0.517	0.534	0.592	0.465	0.333	0.602	0.012	0.411	0.585	0.608	0.596	0.655	0.675	0.562	0.603	0.426	0.629	0.404	0.645	0.458	0.295	0.625	0.534	0.614	0.392	0.614	0.664	0.521	0.595
OG0000432	0.432	0.403	0.508	0.451	0.062	0.513	0.433	0.396	0.455	0.517	0.39	0.487	0.415	0.386	0.407	0.43	0.573	0.407	0.375	0.406	0.538	0.376	0.581	0.52	0.303	0.473	0.022	0.459	0.404	0.46	0.566	0.546	0.484	0.462	0.513	0.451	0.438	0.387	0.517	0.409	0.27	0.508	0.494	0.563	0.418	0.423	0.433	0.357	0.497
OG0000446	0.495	0.444	0.545	0.465	0.043	0.489	0.408	0.421	0.413	0.584	0.372	0.581	0.434	0.446	0.455	0.4	0.617	0.491	0.42	0.469	0.567	0.415	0.69	0.652	0.467	0.56	0.015	0.577	0.437	0.506	0.519	0.602	0.573	0.348	0.596	0.465	0.517	0.556	0.586	0.441	0.323	0.614	0.51	0.635	0.422	0.472	0.518	0.402	0.586
OG0000453	0.316	0.298	0.369	0.373	0.133	0.513	0.298	0.482	0.371	0.31	0.284	0.364	0.335	0.272	0.314	0.361	0.395	0.452	0.27	0.277	0.402	0.38	0.373	0.462	0.307	0.292	0.053	0.398	0.282	0.316	0.465	0.457	0.334	0.392	0.38	0.373	0.299	0.37	0.304	0.424	0.456	0.299	0.322	0.373	0.402	0.275	0.304	0.248	0.313
OG0000458	0.734	0.742	0.69	0.383	0.015	0.343	0.387	0.305	0.509	0.672	0.361	0.613	0.614	0.748	0.527	0.493	0.46	0.339	0.759	0.74	0.459	0.363	0.514	0.349	0.267	0.745	0.006	0.383	0.739	0.723	0.524	0.526	0.586	0.409	0.694	0.383	0.731	0.36	0.68	0.43	0.235	0.648	0.626	0.648	0.327	0.721	0.751	0.734	0.582
OG0000460	0.548	0.513	0.566	0.486	0.022	0.383	0.55	0.334	0.414	0.547	0.516	0.675	0.494	0.522	0.51	0.55	0.502	0.408	0.528	0.527	0.543	0.418	0.503	0.334	0.304	0.567	0.008	0.361	0.513	0.509	0.549	0.544	0.6	0.426	0.553	0.486	0.586	0.35	0.494	0.369	0.228	0.607	0.504	0.588	0.473	0.568	0.6	0.457	0.655
OG0000482	0.273	0.271	0.282	0.419	0.001	0.211	0.25	0.311	0.207	0.273	0.233	0.376	0.252	0.252	0.334	0.253	0.335	0.436	0.26	0.261	0.281	0.354	0.304	0.307	0.361	0.257	0.001	0.356	0.242	0.253	0.301	0.353	0.342	0.222	0.294	0.419	0.269	0.391	0.266	0.236	0.325	0.274	0.251	0.288	0.268	0.275	0.274	0.225	0.299
OG0000488	0.578	0.568	0.505	0.292	0.002	0.258	0.274	0.236	0.382	0.471	0.258	0.445	0.481	0.647	0.382	0.377	0.323	0.259	0.624	0.626	0.32	0.262	0.361	0.236	0.197	0.56	0.001	0.265	0.61	0.546	0.376	0.377	0.426	0.281	0.469	0.292	0.551	0.264	0.469	0.323	0.168	0.45	0.425	0.45	0.235	0.536	0.556	0.757	0.414
OG0000489	0.701	0.709	0.745	0.467	0.028	0.42	0.452	0.358	0.526	0.705	0.423	0.66	0.656	0.648	0.578	0.563	0.532	0.385	0.666	0.68	0.529	0.438	0.61	0.392	0.313	0.702	0.011	0.402	0.67	0.719	0.602	0.614	0.66	0.522	0.685	0.467	0.732	0.393	0.685	0.459	0.259	0.648	0.634	0.687	0.407	0.684	0.723	0.592	0.646
OG0000490	0.734	0.721	0.653	0.376	0.023	0.34	0.404	0.285	0.472	0.694	0.396	0.609	0.62	0.701	0.547	0.517	0.464	0.341	0.71	0.705	0.476	0.367	0.493	0.351	0.273	0.72	0.012	0.34	0.72	0.685	0.555	0.527	0.605	0.432	0.66	0.376	0.725	0.368	0.654	0.388	0.203	0.659	0.606	0.629	0.336	0.727	0.75	0.665	0.588
OG0000525	0.337	0.343	0.321	0.473	0.072	0.293	0.391	0.243	0.241	0.342	0.403	0.439	0.331	0.3	0.475	0.396	0.431	0.55	0.327	0.32	0.412	0.491	0.403	0.425	0.393	0.302	0.026	0.299	0.29	0.283	0.343	0.437	0.431	0.285	0.323	0.473	0.335	0.458	0.328	0.252	0.217	0.353	0.296	0.324	0.327	0.355	0.335	0.264	0.378
OG0000536	0.676	0.698	0.701	0.435	0.025	0.422	0.437	0.35	0.512	0.725	0.404	0.638	0.639	0.654	0.574	0.534	0.491	0.343	0.662	0.676	0.487	0.411	0.526	0.341	0.258	0.696	0.01	0.357	0.648	0.696	0.547	0.551	0.655	0.465	0.689	0.435	0.726	0.338	0.697	0.432	0.24	0.635	0.695	0.665	0.386	0.665	0.684	0.601	0.605
OG0000576	0.614	0.583	0.629	0.451	0.015	0.37	0.455	0.311	0.438	0.651	0.432	0.77	0.595	0.582	0.573	0.567	0.527	0.401	0.603	0.601	0.545	0.435	0.516	0.395	0.291	0.663	0.005	0.396	0.58	0.573	0.565	0.562	0.627	0.408	0.605	0.451	0.657	0.373	0.599	0.386	0.252	0.661	0.538	0.635	0.44	0.643	0.659	0.53	0.677
OG0000586	0.277	0.315	0.363	0.229	0.258	0.317	0.211	0.416	0.528	0.296	0.197	0.306	0.394	0.264	0.334	0.392	0.285	0.278	0.282	0.261	0.243	0.425	0.313	0.317	0.218	0.259	0.116	0.295	0.293	0.315	0.372	0.393	0.291	0.386	0.335	0.229	0.265	0.374	0.304	0.723	0.286	0.267	0.264	0.358	0.242	0.28	0.28	0.248	0.247
OG0000587	0.463	0.44	0.513	0.486	0.075	0.477	0.472	0.367	0.402	0.514	0.505	0.56	0.446	0.407	0.565	0.462	0.565	0.479	0.416	0.423	0.54	0.54	0.568	0.606	0.378	0.483	0.04	0.478	0.409	0.449	0.488	0.564	0.606	0.434	0.511	0.486	0.454	0.431	0.538	0.389	0.343	0.516	0.472	0.564	0.439	0.434	0.478	0.375	0.5
OG0000630	0.482	0.442	0.496	0.51	0.079	0.527	0.403	0.327	0.397	0.5	0.389	0.58	0.49	0.418	0.628	0.493	0.664	0.598	0.421	0.44	0.536	0.625	0.534	0.612	0.417	0.476	0.05	0.49	0.396	0.436	0.531	0.625	0.586	0.409	0.506	0.51	0.467	0.551	0.502	0.38	0.323	0.545	0.434	0.538	0.451	0.453	0.469	0.373	0.537
OG0000631	0.477	0.497	0.488	0.498	0.044	0.465	0.584	0.37	0.356	0.517	0.561	0.626	0.416	0.437	0.532	0.452	0.568	0.536	0.461	0.459	0.649	0.446	0.496	0.455	0.41	0.527	0.015	0.379	0.43	0.474	0.472	0.551	0.615	0.369	0.512	0.498	0.522	0.443	0.512	0.347	0.256	0.65	0.476	0.574	0.611	0.527	0.515	0.399	0.601
OG0000643	0.415	0.41	0.442	0.453	0.056	0.448	0.772	0.342	0.32	0.433	0.755	0.581	0.343	0.382	0.414	0.451	0.493	0.376	0.411	0.393	0.659	0.343	0.442	0.326	0.275	0.444	0.02	0.314	0.385	0.397	0.463	0.449	0.514	0.403	0.428	0.453	0.457	0.296	0.4	0.29	0.178	0.535	0.428	0.501	0.646	0.467	0.46	0.332	0.603
OG0000664	0.728	0.698	0.628	0.353	0.008	0.302	0.333	0.26	0.448	0.613	0.312	0.566	0.594	0.765	0.494	0.454	0.428	0.32	0.743	0.761	0.413	0.331	0.455	0.318	0.247	0.723	0.003	0.343	0.738	0.671	0.487	0.475	0.537	0.352	0.602	0.353	0.69	0.343	0.602	0.375	0.21	0.596	0.54	0.58	0.288	0.689	0.717	0.794	0.541
OG0000669	0.645	0.597	0.642	0.475	0.022	0.45	0.551	0.372	0.467	0.652	0.513	0.714	0.516	0.582	0.557	0.545	0.557	0.433	0.58	0.601	0.635	0.403	0.562	0.397	0.319	0.676	0.011	0.416	0.574	0.6	0.608	0.556	0.648	0.429	0.636	0.475	0.67	0.418	0.639	0.442	0.24	0.704	0.584	0.717	0.502	0.649	0.65	0.519	0.708
OG0000684	0.658	0.701	0.671	0.435	0.036	0.418	0.469	0.36	0.466	0.622	0.455	0.644	0.592	0.648	0.533	0.57	0.434	0.361	0.674	0.672	0.47	0.39	0.515	0.26	0.276	0.643	0.015	0.277	0.653	0.649	0.591	0.549	0.642	0.492	0.597	0.435	0.688	0.313	0.583	0.395	0.199	0.594	0.586	0.602	0.363	0.696	0.717	0.585	0.568
OG0000705	0.58	0.518	0.632	0.479	0.044	0.501	0.434	0.433	0.512	0.694	0.389	0.593	0.526	0.501	0.481	0.457	0.55	0.363	0.508	0.525	0.541	0.383	0.62	0.454	0.265	0.636	0.015	0.496	0.519	0.62	0.569	0.612	0.548	0.462	0.695	0.479	0.602	0.419	0.679	0.503	0.29	0.619	0.673	0.742	0.427	0.512	0.574	0.455	0.608
OG0000706	0.494	0.48	0.568	0.45	0.086	0.506	0.518	0.407	0.474	0.604	0.485	0.592	0.451	0.452	0.49	0.456	0.554	0.393	0.46	0.479	0.661	0.439	0.537	0.459	0.302	0.565	0.03	0.432	0.464	0.55	0.54	0.583	0.608	0.414	0.627	0.45	0.563	0.401	0.613	0.461	0.25	0.596	0.654	0.661	0.583	0.536	0.531	0.412	0.602
OG0000712	0.466	0.476	0.517	0.53	0.062	0.5	0.484	0.412	0.451	0.507	0.451	0.554	0.492	0.42	0.525	0.571	0.525	0.472	0.436	0.45	0.52	0.466	0.516	0.359	0.344	0.419	0.039	0.304	0.426	0.439	0.58	0.582	0.633	0.587	0.509	0.53	0.503	0.395	0.455	0.372	0.208	0.435	0.509	0.491	0.445	0.49	0.48	0.373	0.506
OG0000717	0.467	0.502	0.458	0.556	0.032	0.427	0.519	0.316	0.342	0.454	0.492	0.618	0.425	0.412	0.527	0.463	0.533	0.509	0.477	0.437	0.597	0.481	0.506	0.379	0.369	0.457	0.011	0.296	0.405	0.425	0.42	0.538	0.569	0.386	0.496	0.556	0.501	0.401	0.434	0.34	0.225	0.537	0.439	0.502	0.478	0.503	0.46	0.362	0.553
OG0000718	0.3	0.317	0.391	0.355	0.24	0.461	0.373	0.51	0.351	0.335	0.33	0.339	0.341	0.258	0.292	0.438	0.349	0.328	0.279	0.263	0.369	0.301	0.41	0.301	0.341	0.279	0.093	0.336	0.278	0.32	0.407	0.404	0.36	0.419	0.37	0.355	0.294	0.359	0.327	0.428	0.263	0.287	0.361	0.374	0.353	0.282	0.297	0.236	0.301
OG0000719	0.558	0.518	0.539	0.46	0.036	0.455	0.398	0.297	0.429	0.556	0.386	0.581	0.566	0.5	0.582	0.541	0.551	0.471	0.516	0.512	0.483	0.47	0.526	0.451	0.334	0.539	0.019	0.348	0.474	0.488	0.514	0.536	0.577	0.452	0.585	0.46	0.535	0.409	0.536	0.362	0.253	0.56	0.482	0.571	0.406	0.535	0.525	0.45	0.541
OG0000726	0.41	0.395	0.49	0.372	0.229	0.563	0.403	0.385	0.429	0.524	0.38	0.465	0.407	0.371	0.449	0.373	0.501	0.358	0.368	0.392	0.537	0.519	0.517	0.56	0.277	0.471	0.095	0.43	0.382	0.463	0.468	0.59	0.462	0.418	0.525	0.372	0.424	0.459	0.516	0.429	0.288	0.495	0.526	0.562	0.442	0.402	0.423	0.347	0.445
OG0000733	0.233	0.231	0.244	0.318	0.065	0.199	0.253	0.276	0.179	0.243	0.312	0.298	0.232	0.206	0.314	0.264	0.337	0.42	0.218	0.22	0.268	0.373	0.358	0.308	0.48	0.215	0.083	0.303	0.203	0.208	0.243	0.311	0.326	0.197	0.234	0.318	0.225	0.485	0.224	0.208	0.272	0.242	0.2	0.259	0.248	0.228	0.239	0.185	0.272
OG0000739	0.527	0.524	0.616	0.358	0.084	0.424	0.362	0.363	0.645	0.613	0.353	0.518	0.593	0.506	0.54	0.514	0.44	0.346	0.485	0.5	0.435	0.453	0.512	0.404	0.246	0.55	0.036	0.402	0.51	0.57	0.561	0.517	0.516	0.461	0.612	0.358	0.542	0.36	0.6	0.551	0.3	0.538	0.557	0.632	0.37	0.501	0.532	0.454	0.49
OG0000747	0.692	0.7	0.688	0.415	0.029	0.391	0.369	0.333	0.543	0.674	0.341	0.605	0.667	0.731	0.531	0.562	0.442	0.355	0.666	0.709	0.423	0.382	0.469	0.285	0.258	0.653	0.012	0.321	0.684	0.694	0.594	0.503	0.6	0.449	0.647	0.415	0.704	0.325	0.632	0.443	0.217	0.545	0.596	0.619	0.356	0.665	0.665	0.633	0.533
OG0000753	0.739	0.729	0.711	0.36	0.016	0.369	0.413	0.306	0.515	0.719	0.359	0.621	0.652	0.737	0.558	0.496	0.511	0.329	0.737	0.755	0.518	0.355	0.554	0.423	0.27	0.789	0.007	0.438	0.734	0.748	0.553	0.563	0.602	0.367	0.675	0.36	0.756	0.425	0.727	0.447	0.242	0.709	0.625	0.698	0.326	0.709	0.775	0.713	0.633
OG0000766	0.378	0.39	0.415	0.446	0.051	0.463	0.81	0.341	0.3	0.427	0.831	0.541	0.322	0.357	0.397	0.446	0.397	0.369	0.395	0.363	0.621	0.332	0.4	0.316	0.26	0.444	0.018	0.201	0.364	0.369	0.396	0.403	0.504	0.369	0.388	0.446	0.434	0.27	0.382	0.273	0.152	0.497	0.42	0.446	0.505	0.445	0.433	0.314	0.51
OG0000778	0.587	0.521	0.617	0.46	0.036	0.505	0.384	0.428	0.505	0.599	0.357	0.593	0.555	0.484	0.555	0.531	0.536	0.414	0.487	0.508	0.527	0.456	0.584	0.464	0.285	0.555	0.018	0.488	0.506	0.563	0.691	0.61	0.55	0.543	0.632	0.46	0.536	0.41	0.598	0.462	0.297	0.556	0.594	0.646	0.416	0.514	0.561	0.447	0.549
OG0000793	0.689	0.616	0.636	0.463	0.026	0.448	0.442	0.348	0.467	0.615	0.421	0.616	0.608	0.536	0.591	0.61	0.545	0.445	0.601	0.586	0.505	0.458	0.539	0.425	0.319	0.604	0.013	0.387	0.545	0.575	0.58	0.62	0.599	0.544	0.602	0.463	0.589	0.4	0.606	0.403	0.241	0.607	0.539	0.618	0.408	0.6	0.622	0.502	0.558
OG0000810	0.564	0.557	0.519	0.459	0.038	0.35	0.42	0.269	0.397	0.545	0.394	0.602	0.535	0.483	0.633	0.496	0.549	0.487	0.532	0.516	0.5	0.559	0.493	0.483	0.35	0.54	0.023	0.375	0.462	0.491	0.421	0.56	0.602	0.403	0.551	0.459	0.545	0.454	0.536	0.367	0.264	0.603	0.459	0.535	0.36	0.558	0.524	0.44	0.529
OG0000815	0.683	0.637	0.68	0.46	0.02	0.432	0.552	0.35	0.513	0.704	0.516	0.733	0.586	0.627	0.586	0.53	0.596	0.434	0.617	0.637	0.648	0.427	0.597	0.498	0.33	0.758	0.01	0.493	0.631	0.658	0.604	0.615	0.665	0.387	0.737	0.46	0.692	0.45	0.698	0.473	0.277	0.769	0.625	0.759	0.434	0.694	0.716	0.557	0.743
OG0000826	0.011	0.012	0.019	0.15	0.333	0.176	0.115	0.059	0.037	0.025	0.132	0.035	0.018	0.007	0.042	0.045	0.096	0.148	0.007	0.008	0.132	0.105	0.071	0.2	0.057	0.011	0.182	0.034	0.008	0.013	0.046	0.083	0.034	0.072	0.023	0.15	0.013	0.102	0.021	0.038	0.001	0.024	0.032	0.031	0.217	0.015	0.013	0.003	0.047
OG0000843	0.555	0.574	0.67	0.419	0.067	0.483	0.456	0.444	0.498	0.618	0.426	0.586	0.56	0.517	0.563	0.551	0.479	0.367	0.583	0.549	0.499	0.462	0.668	0.363	0.303	0.574	0.028	0.344	0.544	0.607	0.539	0.625	0.658	0.524	0.582	0.419	0.624	0.37	0.617	0.471	0.265	0.584	0.558	0.619	0.416	0.559	0.616	0.475	0.573
OG0000844	0.528	0.512	0.536	0.552	0.043	0.441	0.485	0.331	0.386	0.582	0.455	0.626	0.472	0.458	0.578	0.5	0.604	0.574	0.491	0.498	0.624	0.48	0.564	0.546	0.432	0.549	0.022	0.406	0.456	0.504	0.521	0.625	0.639	0.424	0.562	0.552	0.532	0.509	0.596	0.366	0.255	0.637	0.534	0.592	0.475	0.539	0.532	0.426	0.617
OG0000878	0.215	0.196	0.241	0.191	0.001	0.255	0.18	0.329	0.207	0.223	0.149	0.239	0.21	0.183	0.229	0.186	0.282	0.323	0.178	0.19	0.236	0.246	0.269	0.328	0.303	0.221	0.001	0.367	0.189	0.216	0.251	0.265	0.241	0.179	0.246	0.191	0.203	0.293	0.228	0.256	0.62	0.241	0.196	0.268	0.25	0.178	0.218	0.175	0.224
OG0000884	0.507	0.469	0.551	0.397	0.076	0.469	0.711	0.37	0.406	0.579	0.696	0.573	0.42	0.447	0.489	0.484	0.53	0.384	0.462	0.465	0.684	0.377	0.55	0.51	0.304	0.615	0.027	0.483	0.461	0.5	0.516	0.534	0.542	0.4	0.541	0.397	0.517	0.47	0.592	0.404	0.249	0.687	0.544	0.685	0.461	0.527	0.556	0.412	0.627
OG0000916	0.523	0.561	0.594	0.489	0.064	0.484	0.482	0.394	0.444	0.629	0.5	0.639	0.524	0.495	0.616	0.547	0.613	0.49	0.517	0.536	0.553	0.573	0.614	0.437	0.393	0.549	0.028	0.357	0.492	0.534	0.512	0.626	0.812	0.501	0.569	0.489	0.592	0.439	0.606	0.396	0.238	0.603	0.558	0.601	0.451	0.564	0.602	0.45	0.577
OG0000944	0.338	0.347	0.427	0.396	0.267	0.595	0.485	0.428	0.368	0.414	0.465	0.433	0.349	0.303	0.411	0.399	0.502	0.434	0.32	0.324	0.531	0.505	0.466	0.472	0.299	0.358	0.113	0.297	0.315	0.362	0.439	0.469	0.5	0.436	0.408	0.396	0.373	0.443	0.4	0.359	0.356	0.365	0.429	0.439	0.491	0.34	0.359	0.279	0.408
OG0000959	0.408	0.42	0.436	0.654	0.054	0.546	0.448	0.466	0.348	0.466	0.429	0.595	0.389	0.397	0.469	0.424	0.501	0.53	0.406	0.424	0.476	0.49	0.582	0.389	0.411	0.42	0.019	0.318	0.375	0.391	0.443	0.59	0.573	0.401	0.489	0.654	0.479	0.414	0.428	0.347	0.239	0.458	0.457	0.456	0.454	0.438	0.446	0.344	0.523
OG0000960	0.331	0.323	0.335	0.5	0.161	0.578	0.389	0.306	0.282	0.328	0.389	0.457	0.341	0.289	0.49	0.41	0.509	0.587	0.301	0.31	0.475	0.57	0.417	0.485	0.407	0.291	0.109	0.299	0.271	0.29	0.431	0.502	0.464	0.369	0.337	0.5	0.327	0.456	0.312	0.267	0.223	0.34	0.309	0.345	0.468	0.333	0.322	0.245	0.4
OG0000963	0.735	0.692	0.716	0.417	0.008	0.381	0.414	0.323	0.511	0.709	0.383	0.706	0.627	0.679	0.59	0.537	0.542	0.379	0.683	0.705	0.529	0.415	0.563	0.443	0.297	0.749	0.003	0.453	0.671	0.712	0.568	0.59	0.642	0.401	0.676	0.417	0.728	0.405	0.7	0.444	0.287	0.712	0.592	0.692	0.369	0.709	0.745	0.629	0.661
OG0000977	0.491	0.429	0.545	0.476	0.05	0.469	0.423	0.405	0.442	0.575	0.379	0.546	0.449	0.421	0.474	0.429	0.58	0.458	0.401	0.432	0.6	0.427	0.585	0.653	0.334	0.537	0.018	0.546	0.431	0.518	0.563	0.612	0.531	0.412	0.578	0.476	0.484	0.509	0.549	0.437	0.357	0.58	0.534	0.623	0.392	0.447	0.483	0.387	0.538
OG0000983	0.522	0.519	0.563	0.443	0.028	0.452	0.676	0.35	0.4	0.58	0.656	0.641	0.453	0.48	0.517	0.478	0.508	0.37	0.505	0.503	0.66	0.377	0.504	0.43	0.278	0.625	0.01	0.365	0.502	0.531	0.506	0.534	0.631	0.393	0.548	0.443	0.572	0.34	0.573	0.369	0.224	0.706	0.522	0.629	0.51	0.579	0.611	0.45	0.684
OG0000984	0.369	0.373	0.332	0.442	0.105	0.32	0.353	0.212	0.274	0.342	0.35	0.479	0.338	0.321	0.494	0.391	0.493	0.451	0.357	0.342	0.462	0.467	0.384	0.393	0.321	0.323	0.048	0.261	0.317	0.32	0.38	0.469	0.441	0.342	0.367	0.442	0.366	0.402	0.328	0.259	0.165	0.387	0.312	0.372	0.426	0.397	0.362	0.282	0.432
OG0001006	0.64	0.605	0.647	0.482	0.016	0.418	0.559	0.326	0.422	0.649	0.558	0.713	0.555	0.583	0.562	0.538	0.54	0.444	0.604	0.617	0.624	0.417	0.555	0.424	0.341	0.726	0.006	0.375	0.597	0.606	0.546	0.586	0.655	0.409	0.632	0.482	0.661	0.396	0.627	0.385	0.239	0.753	0.555	0.675	0.465	0.661	0.705	0.543	0.744
OG0001026	0.376	0.386	0.41	0.497	0.056	0.486	0.423	0.57	0.307	0.413	0.397	0.515	0.375	0.354	0.45	0.401	0.446	0.575	0.374	0.376	0.409	0.494	0.509	0.338	0.43	0.374	0.062	0.36	0.328	0.36	0.374	0.488	0.547	0.335	0.435	0.497	0.406	0.453	0.402	0.354	0.294	0.414	0.425	0.412	0.381	0.395	0.387	0.31	0.443
OG0001039	0.674	0.621	0.676	0.448	0.041	0.409	0.348	0.336	0.549	0.665	0.322	0.622	0.634	0.583	0.55	0.545	0.55	0.371	0.557	0.593	0.485	0.434	0.573	0.389	0.259	0.626	0.016	0.445	0.622	0.652	0.656	0.611	0.557	0.583	0.696	0.448	0.608	0.401	0.627	0.458	0.264	0.574	0.637	0.67	0.408	0.582	0.62	0.519	0.563
OG0001047	0.203	0.204	0.256	0.192	0.001	0.228	0.17	0.353	0.198	0.227	0.15	0.263	0.246	0.187	0.298	0.208	0.259	0.268	0.192	0.187	0.203	0.347	0.277	0.365	0.246	0.2	0.001	0.395	0.188	0.211	0.223	0.301	0.273	0.196	0.248	0.192	0.21	0.245	0.224	0.234	0.574	0.236	0.194	0.247	0.252	0.183	0.217	0.176	0.217
OG0001076	0.634	0.593	0.655	0.462	0.028	0.415	0.411	0.365	0.564	0.675	0.376	0.58	0.573	0.583	0.531	0.52	0.496	0.35	0.554	0.564	0.467	0.399	0.505	0.371	0.247	0.657	0.009	0.46	0.572	0.632	0.58	0.527	0.614	0.458	0.738	0.462	0.651	0.352	0.673	0.492	0.264	0.572	0.7	0.69	0.363	0.604	0.604	0.52	0.555
OG0001080	0.729	0.683	0.681	0.418	0.015	0.34	0.451	0.292	0.497	0.678	0.424	0.686	0.599	0.707	0.558	0.537	0.514	0.372	0.689	0.696	0.526	0.396	0.532	0.374	0.289	0.757	0.005	0.417	0.692	0.661	0.565	0.549	0.602	0.39	0.668	0.418	0.737	0.391	0.646	0.423	0.237	0.702	0.593	0.689	0.38	0.714	0.75	0.634	0.653
OG0001081	0.626	0.617	0.661	0.463	0.051	0.47	0.485	0.41	0.613	0.675	0.47	0.618	0.6	0.584	0.54	0.599	0.531	0.407	0.585	0.61	0.538	0.42	0.616	0.397	0.351	0.638	0.029	0.381	0.582	0.662	0.653	0.595	0.623	0.482	0.654	0.463	0.644	0.425	0.699	0.521	0.232	0.605	0.633	0.681	0.418	0.617	0.632	0.517	0.603
OG0001124	0.571	0.529	0.605	0.563	0.031	0.516	0.466	0.425	0.484	0.606	0.44	0.669	0.532	0.505	0.576	0.569	0.53	0.465	0.497	0.511	0.562	0.494	0.558	0.431	0.344	0.555	0.011	0.41	0.504	0.525	0.628	0.625	0.609	0.539	0.627	0.563	0.572	0.417	0.545	0.455	0.276	0.597	0.56	0.614	0.47	0.549	0.574	0.455	0.582
OG0001130	0.358	0.372	0.443	0.326	0.29	0.416	0.346	0.455	0.41	0.435	0.317	0.413	0.387	0.34	0.427	0.365	0.358	0.389	0.342	0.348	0.377	0.457	0.443	0.374	0.262	0.366	0.161	0.373	0.339	0.408	0.415	0.455	0.435	0.38	0.459	0.326	0.396	0.454	0.452	0.471	0.438	0.385	0.474	0.464	0.321	0.358	0.363	0.308	0.358
OG0001136	0.667	0.645	0.691	0.42	0.011	0.425	0.528	0.349	0.475	0.679	0.49	0.697	0.599	0.617	0.585	0.528	0.544	0.404	0.64	0.634	0.596	0.393	0.569	0.446	0.298	0.745	0.004	0.415	0.622	0.644	0.545	0.599	0.642	0.405	0.661	0.42	0.684	0.417	0.671	0.441	0.252	0.815	0.59	0.697	0.409	0.7	0.712	0.573	0.695
OG0001143	0.397	0.365	0.463	0.414	0.105	0.531	0.446	0.53	0.4	0.458	0.384	0.435	0.379	0.324	0.359	0.434	0.373	0.387	0.338	0.34	0.449	0.325	0.442	0.348	0.279	0.362	0.058	0.336	0.344	0.382	0.51	0.452	0.42	0.462	0.504	0.414	0.381	0.35	0.402	0.441	0.323	0.359	0.508	0.457	0.389	0.34	0.383	0.305	0.384
OG0001167	0.593	0.518	0.595	0.485	0.05	0.481	0.426	0.373	0.507	0.606	0.4	0.663	0.558	0.52	0.522	0.519	0.573	0.375	0.491	0.521	0.569	0.448	0.565	0.405	0.284	0.584	0.026	0.436	0.531	0.57	0.707	0.6	0.592	0.519	0.629	0.485	0.597	0.385	0.566	0.435	0.272	0.557	0.559	0.656	0.508	0.525	0.562	0.45	0.601
OG0001173	0.543	0.483	0.534	0.441	0.026	0.413	0.485	0.311	0.394	0.583	0.451	0.648	0.418	0.476	0.461	0.448	0.56	0.354	0.46	0.494	0.629	0.346	0.526	0.467	0.288	0.612	0.009	0.428	0.493	0.527	0.532	0.528	0.549	0.44	0.562	0.441	0.533	0.382	0.553	0.352	0.218	0.621	0.502	0.644	0.464	0.527	0.561	0.431	0.665
OG0001181	0.346	0.354	0.385	0.395	0.092	0.445	0.844	0.327	0.27	0.381	0.914	0.456	0.304	0.317	0.376	0.404	0.374	0.374	0.359	0.329	0.628	0.341	0.418	0.366	0.279	0.379	0.034	0.218	0.326	0.324	0.357	0.368	0.455	0.339	0.356	0.395	0.371	0.278	0.355	0.263	0.174	0.459	0.394	0.423	0.503	0.384	0.391	0.284	0.454
OG0001189	0.488	0.446	0.541	0.463	0.067	0.517	0.417	0.426	0.494	0.542	0.38	0.513	0.465	0.411	0.435	0.52	0.559	0.366	0.394	0.419	0.563	0.38	0.557	0.473	0.272	0.488	0.036	0.47	0.434	0.485	0.635	0.599	0.489	0.564	0.559	0.463	0.453	0.376	0.521	0.407	0.239	0.502	0.531	0.598	0.433	0.453	0.465	0.374	0.51
OG0001190	0.603	0.572	0.592	0.473	0.018	0.386	0.548	0.302	0.427	0.638	0.533	0.707	0.509	0.557	0.549	0.48	0.56	0.451	0.562	0.576	0.609	0.417	0.563	0.472	0.366	0.689	0.006	0.42	0.564	0.584	0.539	0.595	0.647	0.351	0.617	0.473	0.629	0.454	0.623	0.38	0.245	0.764	0.536	0.7	0.444	0.634	0.67	0.507	0.723
OG0001195	0.449	0.358	0.481	0.456	0.059	0.448	0.374	0.362	0.428	0.477	0.336	0.496	0.419	0.37	0.381	0.423	0.571	0.405	0.331	0.372	0.551	0.416	0.529	0.556	0.351	0.446	0.021	0.529	0.377	0.428	0.619	0.552	0.392	0.474	0.494	0.456	0.401	0.433	0.461	0.404	0.321	0.463	0.421	0.562	0.498	0.374	0.415	0.328	0.518
OG0001207	0.354	0.358	0.482	0.377	0.071	0.447	0.392	0.465	0.336	0.415	0.37	0.448	0.377	0.333	0.426	0.37	0.4	0.353	0.363	0.337	0.407	0.403	0.571	0.386	0.284	0.354	0.026	0.425	0.329	0.378	0.382	0.488	0.46	0.382	0.426	0.377	0.392	0.322	0.403	0.377	0.407	0.393	0.424	0.443	0.39	0.346	0.37	0.299	0.401
OG0001209	0.392	0.383	0.364	0.512	0.065	0.308	0.42	0.267	0.277	0.382	0.416	0.502	0.346	0.333	0.477	0.38	0.511	0.6	0.362	0.362	0.49	0.506	0.432	0.482	0.438	0.381	0.024	0.374	0.322	0.336	0.366	0.491	0.459	0.294	0.375	0.512	0.364	0.508	0.369	0.287	0.246	0.462	0.319	0.404	0.359	0.406	0.381	0.304	0.439
OG0001234	0.577	0.576	0.672	0.439	0.063	0.509	0.604	0.436	0.468	0.701	0.555	0.637	0.519	0.524	0.51	0.521	0.486	0.38	0.541	0.56	0.658	0.421	0.566	0.419	0.284	0.65	0.024	0.4	0.541	0.623	0.554	0.567	0.622	0.434	0.641	0.439	0.634	0.405	0.686	0.457	0.242	0.678	0.689	0.725	0.476	0.592	0.62	0.48	0.681
OG0001244	0.646	0.598	0.662	0.571	0.039	0.479	0.476	0.415	0.516	0.715	0.46	0.721	0.596	0.592	0.598	0.589	0.562	0.473	0.571	0.6	0.558	0.482	0.612	0.453	0.338	0.654	0.013	0.442	0.574	0.609	0.616	0.626	0.669	0.467	0.713	0.571	0.663	0.444	0.649	0.472	0.289	0.65	0.622	0.724	0.446	0.633	0.645	0.518	0.639
OG0001250	0.718	0.705	0.653	0.399	0.017	0.334	0.355	0.296	0.512	0.637	0.336	0.59	0.648	0.721	0.524	0.546	0.442	0.353	0.712	0.716	0.411	0.364	0.443	0.294	0.251	0.687	0.009	0.328	0.697	0.653	0.541	0.485	0.561	0.41	0.644	0.399	0.704	0.335	0.605	0.423	0.198	0.567	0.576	0.607	0.32	0.715	0.7	0.673	0.545
OG0001269	0.031	0.035	0.027	0.255	0.188	0.268	0.139	0.042	0.066	0.073	0.156	0.073	0.033	0.022	0.073	0.079	0.187	0.126	0.018	0.026	0.21	0.141	0.098	0.243	0.082	0.034	0.08	0.028	0.022	0.027	0.081	0.138	0.06	0.156	0.053	0.255	0.035	0.082	0.031	0.035	0.001	0.051	0.052	0.05	0.3	0.032	0.028	0.01	0.096
OG0001282	0.265	0.22	0.282	0.195	0.001	0.252	0.192	0.338	0.228	0.293	0.153	0.271	0.233	0.217	0.241	0.188	0.356	0.299	0.201	0.226	0.313	0.244	0.305	0.488	0.296	0.309	0.001	0.523	0.228	0.268	0.276	0.317	0.256	0.181	0.302	0.195	0.236	0.376	0.319	0.276	0.533	0.348	0.234	0.368	0.257	0.212	0.265	0.216	0.283
OG0001288	0.566	0.531	0.568	0.486	0.025	0.405	0.515	0.322	0.405	0.606	0.503	0.709	0.536	0.516	0.54	0.57	0.563	0.458	0.536	0.53	0.574	0.428	0.546	0.424	0.323	0.606	0.009	0.402	0.516	0.524	0.541	0.56	0.603	0.394	0.555	0.486	0.588	0.41	0.564	0.355	0.238	0.642	0.499	0.615	0.446	0.576	0.59	0.468	0.669
OG0001294	0.736	0.731	0.735	0.405	0.014	0.396	0.392	0.332	0.517	0.675	0.374	0.614	0.695	0.684	0.6	0.565	0.47	0.363	0.727	0.725	0.45	0.412	0.506	0.357	0.276	0.694	0.005	0.345	0.691	0.703	0.539	0.539	0.642	0.445	0.658	0.405	0.73	0.342	0.673	0.458	0.255	0.605	0.603	0.625	0.352	0.688	0.716	0.666	0.562
OG0001295	0.459	0.494	0.527	0.349	0.078	0.476	0.36	0.363	0.604	0.474	0.31	0.43	0.54	0.423	0.397	0.542	0.411	0.304	0.457	0.441	0.404	0.342	0.449	0.309	0.202	0.45	0.03	0.272	0.461	0.491	0.56	0.475	0.44	0.524	0.529	0.349	0.477	0.322	0.481	0.542	0.188	0.41	0.521	0.506	0.33	0.46	0.427	0.375	0.406
OG0001296	0.476	0.43	0.529	0.47	0.068	0.575	0.448	0.421	0.45	0.551	0.4	0.568	0.411	0.415	0.458	0.405	0.614	0.37	0.401	0.429	0.668	0.376	0.594	0.509	0.258	0.513	0.036	0.439	0.417	0.489	0.563	0.577	0.534	0.467	0.592	0.47	0.479	0.396	0.548	0.412	0.25	0.585	0.541	0.638	0.513	0.446	0.485	0.372	0.588
OG0001300	0.434	0.44	0.394	0.45	0.051	0.316	0.406	0.223	0.298	0.418	0.413	0.553	0.442	0.398	0.593	0.514	0.546	0.504	0.425	0.399	0.475	0.562	0.455	0.436	0.335	0.377	0.026	0.337	0.365	0.355	0.397	0.5	0.555	0.367	0.412	0.45	0.451	0.394	0.381	0.269	0.234	0.47	0.342	0.416	0.441	0.481	0.43	0.336	0.491
OG0001302	0.6	0.552	0.607	0.489	0.031	0.424	0.517	0.334	0.448	0.585	0.492	0.62	0.482	0.511	0.487	0.514	0.564	0.383	0.514	0.519	0.63	0.384	0.557	0.428	0.274	0.609	0.008	0.429	0.528	0.597	0.585	0.549	0.576	0.446	0.589	0.489	0.568	0.379	0.581	0.412	0.286	0.628	0.57	0.669	0.46	0.546	0.576	0.467	0.627
OG0001318	0.628	0.605	0.631	0.59	0.018	0.462	0.486	0.383	0.505	0.723	0.444	0.701	0.55	0.582	0.542	0.501	0.565	0.437	0.571	0.587	0.602	0.407	0.587	0.408	0.327	0.665	0.006	0.433	0.571	0.619	0.575	0.606	0.678	0.452	0.727	0.59	0.67	0.403	0.687	0.445	0.251	0.672	0.704	0.716	0.456	0.607	0.639	0.509	0.659
OG0001325	0.363	0.365	0.346	0.538	0.065	0.385	0.41	0.257	0.284	0.346	0.41	0.51	0.351	0.322	0.521	0.406	0.562	0.546	0.358	0.341	0.508	0.565	0.438	0.508	0.436	0.323	0.024	0.335	0.304	0.313	0.376	0.546	0.479	0.352	0.372	0.538	0.351	0.464	0.333	0.274	0.261	0.393	0.314	0.37	0.497	0.388	0.358	0.278	0.456
OG0001344	0.751	0.724	0.684	0.409	0.019	0.373	0.367	0.33	0.552	0.699	0.349	0.627	0.66	0.74	0.537	0.547	0.474	0.361	0.727	0.742	0.453	0.374	0.508	0.333	0.261	0.726	0.01	0.373	0.727	0.7	0.604	0.528	0.597	0.442	0.69	0.409	0.74	0.376	0.657	0.454	0.222	0.608	0.626	0.653	0.349	0.7	0.726	0.683	0.574
OG0001358	0.681	0.651	0.719	0.388	0.01	0.391	0.506	0.316	0.506	0.697	0.448	0.681	0.593	0.628	0.606	0.504	0.607	0.394	0.647	0.65	0.624	0.406	0.58	0.508	0.307	0.782	0.003	0.533	0.642	0.686	0.565	0.592	0.646	0.385	0.682	0.388	0.676	0.473	0.726	0.462	0.292	0.79	0.617	0.754	0.402	0.676	0.718	0.576	0.704
OG0001367	0.677	0.656	0.761	0.402	0.024	0.418	0.435	0.365	0.519	0.738	0.401	0.61	0.601	0.633	0.577	0.514	0.532	0.333	0.65	0.652	0.53	0.381	0.626	0.435	0.271	0.735	0.009	0.508	0.638	0.713	0.579	0.564	0.64	0.413	0.706	0.402	0.693	0.402	0.829	0.466	0.273	0.673	0.688	0.767	0.361	0.629	0.703	0.583	0.636
OG0001381	0.408	0.435	0.487	0.319	0.19	0.392	0.312	0.438	0.564	0.435	0.274	0.424	0.494	0.367	0.436	0.493	0.399	0.379	0.395	0.378	0.351	0.452	0.418	0.38	0.264	0.416	0.084	0.345	0.389	0.434	0.438	0.475	0.433	0.416	0.46	0.319	0.385	0.455	0.449	0.723	0.265	0.422	0.386	0.503	0.296	0.421	0.395	0.349	0.374
OG0001388	0.027	0.029	0.04	0.237	0.194	0.272	0.2	0.043	0.06	0.053	0.225	0.079	0.039	0.018	0.087	0.079	0.203	0.128	0.019	0.024	0.231	0.173	0.109	0.301	0.125	0.027	0.083	0.056	0.022	0.032	0.088	0.127	0.06	0.145	0.053	0.237	0.033	0.083	0.041	0.035	0.001	0.06	0.062	0.055	0.339	0.036	0.032	0.01	0.111
OG0001402	0.363	0.355	0.45	0.473	0.146	0.622	0.507	0.493	0.352	0.434	0.481	0.474	0.357	0.328	0.412	0.362	0.53	0.426	0.334	0.336	0.61	0.477	0.501	0.597	0.324	0.39	0.059	0.504	0.325	0.379	0.433	0.545	0.453	0.405	0.453	0.473	0.386	0.377	0.427	0.342	0.382	0.437	0.457	0.487	0.619	0.344	0.38	0.301	0.447
OG0001403	0.511	0.486	0.599	0.425	0.033	0.491	0.649	0.409	0.437	0.595	0.622	0.622	0.457	0.462	0.529	0.487	0.569	0.438	0.484	0.488	0.706	0.414	0.62	0.549	0.343	0.62	0.011	0.474	0.484	0.533	0.542	0.575	0.604	0.389	0.551	0.425	0.556	0.458	0.591	0.441	0.308	0.677	0.548	0.679	0.486	0.527	0.558	0.434	0.645
OG0001406	0.292	0.325	0.356	0.272	0.375	0.332	0.256	0.465	0.428	0.305	0.235	0.324	0.357	0.281	0.327	0.385	0.317	0.325	0.277	0.282	0.279	0.373	0.329	0.261	0.207	0.263	0.175	0.288	0.291	0.327	0.407	0.4	0.311	0.402	0.332	0.272	0.277	0.413	0.306	0.534	0.21	0.26	0.3	0.366	0.288	0.287	0.277	0.243	0.266
OG0001411	0.459	0.437	0.514	0.502	0.054	0.519	0.468	0.501	0.424	0.465	0.449	0.568	0.455	0.403	0.477	0.524	0.51	0.621	0.424	0.416	0.507	0.487	0.512	0.443	0.377	0.429	0.019	0.431	0.401	0.428	0.567	0.57	0.54	0.454	0.492	0.502	0.471	0.443	0.44	0.444	0.355	0.462	0.46	0.501	0.487	0.445	0.453	0.365	0.497
OG0001419	0.235	0.238	0.287	0.26	0.581	0.348	0.23	0.587	0.324	0.24	0.22	0.256	0.287	0.201	0.267	0.33	0.276	0.321	0.204	0.202	0.258	0.363	0.295	0.323	0.265	0.206	0.417	0.287	0.219	0.244	0.364	0.377	0.244	0.359	0.276	0.26	0.211	0.455	0.239	0.445	0.286	0.213	0.232	0.293	0.304	0.221	0.222	0.182	0.22
OG0001424	0.289	0.301	0.377	0.342	0.001	0.484	0.419	0.59	0.27	0.388	0.345	0.381	0.289	0.269	0.296	0.287	0.294	0.298	0.293	0.282	0.392	0.236	0.425	0.255	0.228	0.31	0.001	0.279	0.273	0.311	0.31	0.347	0.403	0.32	0.409	0.342	0.334	0.251	0.36	0.314	0.302	0.336	0.441	0.378	0.319	0.284	0.317	0.249	0.353
OG0001436	0.446	0.413	0.536	0.425	0.001	0.519	0.416	0.505	0.389	0.522	0.375	0.529	0.435	0.394	0.484	0.378	0.534	0.436	0.412	0.415	0.495	0.416	0.605	0.558	0.386	0.515	0.001	0.53	0.389	0.472	0.437	0.542	0.534	0.349	0.536	0.425	0.45	0.527	0.547	0.429	0.423	0.554	0.476	0.575	0.406	0.415	0.47	0.371	0.522
OG0001444	0.628	0.581	0.645	0.499	0.034	0.458	0.464	0.397	0.503	0.689	0.456	0.694	0.547	0.58	0.553	0.513	0.54	0.407	0.575	0.604	0.586	0.43	0.599	0.438	0.321	0.667	0.012	0.401	0.571	0.628	0.595	0.598	0.658	0.416	0.669	0.499	0.682	0.419	0.656	0.474	0.276	0.666	0.639	0.701	0.468	0.629	0.655	0.513	0.676
OG0001455	0.572	0.484	0.539	0.473	0.049	0.393	0.388	0.304	0.475	0.612	0.328	0.565	0.457	0.493	0.415	0.421	0.588	0.316	0.437	0.482	0.526	0.347	0.52	0.382	0.234	0.596	0.017	0.528	0.481	0.533	0.562	0.525	0.499	0.445	0.662	0.473	0.538	0.371	0.62	0.423	0.209	0.566	0.644	0.673	0.399	0.492	0.523	0.418	0.568
OG0001461	0.578	0.628	0.637	0.376	0.053	0.409	0.325	0.324	0.603	0.609	0.306	0.533	0.621	0.544	0.541	0.481	0.469	0.317	0.54	0.551	0.448	0.411	0.478	0.399	0.23	0.58	0.023	0.376	0.57	0.639	0.536	0.524	0.529	0.461	0.627	0.376	0.584	0.349	0.595	0.558	0.288	0.541	0.559	0.62	0.343	0.546	0.548	0.499	0.492
OG0001474	0.617	0.633	0.643	0.465	0.041	0.369	0.417	0.303	0.479	0.718	0.379	0.625	0.6	0.589	0.621	0.551	0.508	0.395	0.596	0.616	0.459	0.45	0.501	0.381	0.288	0.634	0.016	0.41	0.57	0.6	0.538	0.549	0.648	0.446	0.666	0.465	0.741	0.363	0.664	0.417	0.244	0.593	0.644	0.631	0.363	0.638	0.648	0.53	0.587
OG0001477	0.577	0.554	0.611	0.458	0.057	0.472	0.49	0.389	0.489	0.565	0.471	0.632	0.574	0.496	0.63	0.702	0.486	0.441	0.53	0.522	0.538	0.505	0.512	0.382	0.326	0.489	0.042	0.328	0.493	0.521	0.696	0.583	0.627	0.515	0.525	0.458	0.569	0.365	0.506	0.407	0.243	0.552	0.512	0.551	0.418	0.552	0.567	0.447	0.563
OG0001485	0.57	0.517	0.559	0.523	0.029	0.417	0.556	0.307	0.418	0.59	0.541	0.656	0.46	0.496	0.519	0.487	0.636	0.438	0.498	0.519	0.673	0.418	0.543	0.483	0.335	0.626	0.01	0.473	0.501	0.546	0.552	0.565	0.577	0.406	0.581	0.523	0.561	0.447	0.573	0.371	0.254	0.691	0.507	0.682	0.518	0.572	0.585	0.451	0.679
OG0001496	0.424	0.382	0.463	0.432	0.067	0.531	0.377	0.39	0.411	0.396	0.341	0.48	0.404	0.355	0.399	0.494	0.466	0.334	0.343	0.356	0.529	0.365	0.426	0.331	0.224	0.356	0.035	0.312	0.358	0.389	0.619	0.495	0.414	0.58	0.485	0.432	0.388	0.288	0.368	0.371	0.196	0.36	0.45	0.48	0.502	0.384	0.386	0.301	0.434
OG0001505	0.56	0.543	0.568	0.575	0.028	0.432	0.434	0.323	0.475	0.649	0.374	0.661	0.531	0.516	0.537	0.473	0.623	0.458	0.501	0.525	0.575	0.468	0.573	0.499	0.345	0.603	0.01	0.488	0.503	0.557	0.503	0.63	0.617	0.401	0.729	0.575	0.58	0.453	0.625	0.436	0.261	0.657	0.659	0.667	0.461	0.583	0.563	0.461	0.642
OG0001507	0.713	0.737	0.667	0.398	0.018	0.359	0.381	0.318	0.493	0.635	0.369	0.604	0.657	0.736	0.539	0.535	0.42	0.352	0.734	0.721	0.422	0.365	0.461	0.288	0.257	0.671	0.007	0.302	0.713	0.687	0.513	0.48	0.601	0.4	0.622	0.398	0.709	0.311	0.62	0.423	0.212	0.578	0.594	0.588	0.33	0.702	0.686	0.689	0.543
OG0001508	0.624	0.624	0.696	0.464	0.066	0.505	0.476	0.43	0.525	0.702	0.431	0.631	0.6	0.57	0.559	0.586	0.494	0.392	0.584	0.604	0.525	0.423	0.53	0.33	0.308	0.612	0.028	0.344	0.58	0.644	0.652	0.571	0.655	0.543	0.661	0.464	0.649	0.368	0.669	0.442	0.213	0.582	0.651	0.685	0.451	0.603	0.65	0.518	0.583
OG0001518	0.666	0.641	0.663	0.462	0.028	0.386	0.45	0.309	0.502	0.639	0.436	0.666	0.617	0.604	0.612	0.619	0.57	0.441	0.629	0.634	0.541	0.47	0.541	0.374	0.34	0.647	0.01	0.363	0.59	0.626	0.578	0.573	0.642	0.455	0.631	0.462	0.653	0.393	0.607	0.416	0.237	0.627	0.53	0.635	0.417	0.668	0.651	0.534	0.636
OG0001532	0.005	0.006	0.009	0.078	0.001	0.001	0.071	0.001	0.006	0.013	0.055	0.012	0.009	0.003	0.021	0.023	0.016	0.026	0.004	0.004	0.068	0.018	0.024	0.035	0.062	0.005	0.001	0.001	0.004	0.006	0.023	0.014	0.017	0.037	0.012	0.078	0.007	0.036	0.011	0.013	0.001	0.014	0.016	0.016	0.001	0.007	0.006	0.002	0.024
OG0001536	0.323	0.326	0.402	0.392	0.065	0.432	0.414	0.563	0.295	0.383	0.359	0.41	0.318	0.299	0.357	0.316	0.368	0.362	0.313	0.305	0.422	0.339	0.42	0.339	0.357	0.326	0.083	0.457	0.294	0.334	0.371	0.429	0.425	0.337	0.393	0.392	0.35	0.334	0.365	0.327	0.441	0.36	0.402	0.404	0.38	0.307	0.34	0.274	0.354
OG0001558	0.411	0.445	0.407	0.532	0.053	0.435	0.546	0.299	0.306	0.4	0.523	0.578	0.373	0.381	0.471	0.446	0.548	0.505	0.414	0.386	0.602	0.434	0.448	0.369	0.368	0.41	0.019	0.282	0.357	0.376	0.412	0.495	0.515	0.419	0.442	0.532	0.432	0.378	0.371	0.28	0.195	0.517	0.391	0.452	0.568	0.458	0.425	0.327	0.553
OG0001562	0.222	0.195	0.25	0.207	0.111	0.262	0.194	0.375	0.202	0.235	0.165	0.253	0.213	0.188	0.223	0.187	0.314	0.309	0.182	0.195	0.241	0.251	0.274	0.339	0.377	0.226	0.182	0.414	0.193	0.221	0.262	0.283	0.241	0.186	0.25	0.207	0.207	0.303	0.238	0.243	0.504	0.242	0.192	0.277	0.326	0.178	0.22	0.177	0.24
OG0001579	0.348	0.376	0.334	0.463	0.072	0.363	0.474	0.237	0.256	0.329	0.475	0.521	0.319	0.322	0.446	0.377	0.514	0.535	0.347	0.332	0.573	0.453	0.388	0.401	0.381	0.341	0.026	0.312	0.306	0.316	0.365	0.477	0.449	0.309	0.351	0.463	0.368	0.388	0.303	0.242	0.21	0.469	0.299	0.385	0.596	0.4	0.371	0.279	0.486
OG0001583	0.428	0.377	0.397	0.461	0.052	0.396	0.332	0.298	0.343	0.371	0.375	0.49	0.393	0.343	0.48	0.49	0.526	0.494	0.346	0.36	0.445	0.491	0.424	0.413	0.329	0.326	0.018	0.312	0.337	0.338	0.492	0.499	0.464	0.418	0.413	0.461	0.365	0.395	0.349	0.33	0.205	0.347	0.367	0.411	0.431	0.383	0.372	0.295	0.411
OG0001594	0.309	0.312	0.324	0.596	0.122	0.397	0.434	0.284	0.254	0.332	0.439	0.467	0.31	0.291	0.416	0.356	0.48	0.6	0.303	0.31	0.46	0.514	0.443	0.508	0.559	0.302	0.048	0.327	0.274	0.292	0.374	0.522	0.438	0.316	0.346	0.596	0.332	0.449	0.313	0.257	0.251	0.356	0.317	0.346	0.517	0.328	0.335	0.254	0.434
OG0001595	0.337	0.356	0.419	0.395	0.271	0.462	0.412	0.398	0.374	0.441	0.354	0.41	0.362	0.322	0.416	0.363	0.363	0.358	0.343	0.335	0.419	0.43	0.436	0.361	0.222	0.359	0.115	0.304	0.326	0.377	0.408	0.455	0.424	0.415	0.466	0.395	0.388	0.397	0.406	0.398	0.246	0.353	0.508	0.427	0.368	0.357	0.348	0.288	0.358
OG0001597	0.394	0.371	0.477	0.427	0.091	0.717	0.435	0.459	0.413	0.464	0.413	0.434	0.395	0.332	0.345	0.411	0.534	0.37	0.339	0.348	0.545	0.354	0.55	0.517	0.37	0.426	0.034	0.435	0.344	0.409	0.471	0.533	0.443	0.496	0.489	0.427	0.38	0.334	0.465	0.373	0.273	0.456	0.463	0.513	0.461	0.347	0.391	0.314	0.441
OG0001614	0.578	0.587	0.563	0.565	0.022	0.398	0.479	0.322	0.389	0.631	0.472	0.648	0.509	0.539	0.538	0.545	0.507	0.472	0.561	0.55	0.533	0.421	0.535	0.389	0.353	0.603	0.007	0.344	0.504	0.546	0.478	0.531	0.615	0.396	0.586	0.565	0.605	0.403	0.586	0.361	0.213	0.636	0.553	0.617	0.391	0.624	0.578	0.471	0.591
OG0001621	0.607	0.616	0.669	0.483	0.03	0.485	0.527	0.429	0.497	0.675	0.491	0.679	0.566	0.578	0.573	0.546	0.537	0.424	0.623	0.606	0.614	0.432	0.628	0.444	0.338	0.679	0.01	0.374	0.598	0.656	0.582	0.642	0.691	0.447	0.652	0.483	0.714	0.428	0.65	0.476	0.253	0.714	0.607	0.696	0.456	0.65	0.671	0.526	0.684
OG0001628	0.517	0.436	0.569	0.395	0.001	0.376	0.467	0.398	0.431	0.563	0.424	0.583	0.457	0.448	0.411	0.465	0.507	0.401	0.443	0.466	0.566	0.338	0.518	0.473	0.34	0.55	0.001	0.542	0.454	0.504	0.615	0.522	0.521	0.386	0.531	0.395	0.526	0.464	0.554	0.46	0.332	0.576	0.499	0.64	0.44	0.468	0.513	0.412	0.589
OG0001640	0.533	0.522	0.595	0.495	0.03	0.497	0.591	0.4	0.421	0.596	0.566	0.651	0.467	0.473	0.558	0.494	0.548	0.377	0.498	0.49	0.734	0.418	0.536	0.487	0.279	0.6	0.01	0.405	0.485	0.561	0.505	0.571	0.643	0.4	0.569	0.495	0.577	0.378	0.607	0.404	0.254	0.723	0.548	0.658	0.515	0.571	0.568	0.446	0.666
OG0001652	0.499	0.461	0.515	0.515	0.047	0.409	0.443	0.37	0.498	0.554	0.397	0.542	0.463	0.449	0.478	0.511	0.564	0.503	0.435	0.465	0.531	0.469	0.56	0.47	0.406	0.508	0.017	0.474	0.437	0.495	0.595	0.602	0.535	0.457	0.554	0.515	0.513	0.452	0.558	0.461	0.248	0.548	0.515	0.57	0.416	0.503	0.496	0.399	0.57
OG0001657	0.334	0.351	0.337	0.581	0.069	0.357	0.402	0.215	0.257	0.361	0.375	0.502	0.333	0.317	0.46	0.379	0.511	0.529	0.33	0.337	0.536	0.507	0.435	0.418	0.459	0.328	0.025	0.282	0.299	0.329	0.395	0.552	0.486	0.336	0.389	0.581	0.383	0.41	0.324	0.235	0.187	0.411	0.334	0.377	0.533	0.372	0.372	0.271	0.507
OG0001662	0.736	0.711	0.671	0.391	0.018	0.344	0.378	0.296	0.522	0.676	0.356	0.619	0.666	0.73	0.525	0.537	0.487	0.35	0.707	0.744	0.461	0.371	0.503	0.346	0.264	0.742	0.007	0.372	0.749	0.691	0.575	0.528	0.588	0.431	0.659	0.391	0.713	0.368	0.636	0.425	0.223	0.638	0.574	0.634	0.333	0.717	0.737	0.7	0.596
OG0001668	0.025	0.023	0.034	0.205	0.231	0.289	0.189	0.048	0.061	0.041	0.214	0.063	0.033	0.013	0.075	0.088	0.165	0.135	0.015	0.018	0.222	0.18	0.112	0.353	0.14	0.022	0.105	0.03	0.017	0.023	0.082	0.131	0.061	0.138	0.042	0.205	0.027	0.09	0.038	0.036	0.001	0.042	0.058	0.051	0.333	0.029	0.024	0.008	0.083
OG0001669	0.506	0.506	0.505	0.485	0.029	0.369	0.445	0.286	0.387	0.517	0.429	0.611	0.533	0.481	0.537	0.626	0.508	0.426	0.505	0.472	0.494	0.5	0.53	0.389	0.366	0.462	0.01	0.316	0.458	0.447	0.522	0.548	0.583	0.449	0.516	0.485	0.545	0.366	0.448	0.347	0.231	0.521	0.455	0.503	0.434	0.54	0.532	0.416	0.562
OG0001689	0.418	0.359	0.471	0.405	0.116	0.421	0.414	0.417	0.342	0.482	0.366	0.497	0.365	0.359	0.374	0.345	0.521	0.403	0.341	0.373	0.513	0.346	0.501	0.483	0.39	0.456	0.032	0.597	0.364	0.42	0.502	0.479	0.432	0.364	0.472	0.405	0.408	0.476	0.485	0.386	0.353	0.476	0.425	0.548	0.496	0.358	0.42	0.328	0.484
OG0001704	0.586	0.603	0.65	0.547	0.018	0.484	0.502	0.392	0.47	0.583	0.486	0.681	0.594	0.557	0.561	0.601	0.519	0.517	0.577	0.572	0.522	0.504	0.553	0.414	0.395	0.586	0.006	0.345	0.534	0.56	0.587	0.601	0.681	0.468	0.621	0.547	0.594	0.439	0.566	0.449	0.252	0.603	0.559	0.599	0.425	0.608	0.598	0.498	0.639
OG0001710	0.327	0.335	0.32	0.453	0.105	0.397	0.45	0.269	0.254	0.315	0.454	0.497	0.302	0.297	0.438	0.351	0.528	0.495	0.317	0.307	0.576	0.453	0.386	0.424	0.403	0.317	0.04	0.341	0.292	0.3	0.37	0.473	0.422	0.313	0.344	0.453	0.332	0.4	0.295	0.247	0.238	0.403	0.295	0.373	0.73	0.351	0.342	0.26	0.462
OG0001712	0.653	0.676	0.66	0.445	0.026	0.381	0.424	0.31	0.455	0.616	0.415	0.642	0.642	0.631	0.622	0.603	0.467	0.399	0.694	0.632	0.474	0.432	0.497	0.33	0.291	0.62	0.01	0.293	0.607	0.602	0.514	0.536	0.628	0.449	0.617	0.445	0.671	0.376	0.583	0.391	0.211	0.606	0.542	0.588	0.359	0.692	0.63	0.564	0.547
OG0001721	0.514	0.5	0.569	0.456	0.032	0.442	0.709	0.348	0.396	0.563	0.716	0.646	0.457	0.481	0.531	0.497	0.51	0.398	0.496	0.496	0.732	0.414	0.538	0.415	0.302	0.594	0.011	0.376	0.49	0.528	0.517	0.572	0.646	0.394	0.537	0.456	0.553	0.343	0.55	0.352	0.245	0.678	0.522	0.642	0.546	0.556	0.583	0.436	0.662
OG0001761	0.472	0.419	0.524	0.458	0.001	0.38	0.367	0.388	0.364	0.537	0.323	0.554	0.442	0.428	0.438	0.383	0.563	0.482	0.409	0.448	0.487	0.435	0.632	0.513	0.499	0.508	0.001	0.586	0.405	0.466	0.499	0.579	0.506	0.35	0.53	0.458	0.495	0.51	0.513	0.383	0.386	0.537	0.461	0.581	0.473	0.423	0.491	0.387	0.575
OG0001770	0.47	0.445	0.511	0.439	0.056	0.495	0.661	0.385	0.381	0.501	0.679	0.613	0.379	0.411	0.448	0.446	0.629	0.427	0.439	0.434	0.766	0.375	0.484	0.479	0.324	0.555	0.02	0.397	0.436	0.485	0.506	0.531	0.548	0.415	0.495	0.439	0.487	0.396	0.504	0.357	0.247	0.618	0.458	0.603	0.694	0.48	0.499	0.385	0.636
OG0001779	0.326	0.32	0.398	0.402	0.092	0.41	0.359	0.412	0.348	0.346	0.412	0.415	0.357	0.292	0.399	0.375	0.459	0.449	0.3	0.296	0.407	0.43	0.454	0.41	0.276	0.304	0.034	0.407	0.299	0.327	0.466	0.451	0.419	0.36	0.37	0.402	0.313	0.35	0.337	0.356	0.384	0.317	0.352	0.4	0.422	0.294	0.321	0.26	0.34
OG0001785	0.668	0.678	0.726	0.52	0.034	0.494	0.506	0.409	0.504	0.703	0.468	0.701	0.615	0.621	0.606	0.584	0.506	0.406	0.655	0.642	0.583	0.442	0.597	0.37	0.29	0.687	0.013	0.366	0.625	0.667	0.584	0.626	0.716	0.52	0.704	0.52	0.688	0.367	0.683	0.452	0.241	0.681	0.698	0.721	0.423	0.669	0.698	0.562	0.663
OG0001790	0.621	0.576	0.675	0.476	0.045	0.474	0.415	0.4	0.53	0.691	0.398	0.68	0.586	0.565	0.609	0.531	0.568	0.49	0.549	0.587	0.592	0.504	0.622	0.55	0.39	0.643	0.033	0.455	0.562	0.618	0.65	0.666	0.683	0.427	0.66	0.476	0.64	0.521	0.671	0.494	0.312	0.694	0.596	0.703	0.42	0.601	0.648	0.504	0.657
OG0001799	0.346	0.348	0.333	0.541	0.077	0.373	0.461	0.222	0.259	0.359	0.464	0.502	0.333	0.312	0.432	0.38	0.543	0.531	0.334	0.335	0.547	0.473	0.41	0.417	0.393	0.334	0.028	0.29	0.303	0.316	0.381	0.504	0.472	0.342	0.366	0.541	0.367	0.368	0.321	0.237	0.192	0.42	0.318	0.37	0.543	0.372	0.367	0.273	0.474
OG0001807	0.271	0.225	0.29	0.24	0.071	0.246	0.212	0.312	0.232	0.308	0.181	0.273	0.233	0.22	0.246	0.196	0.389	0.311	0.204	0.23	0.321	0.257	0.333	0.48	0.411	0.311	0.095	0.54	0.233	0.273	0.28	0.335	0.266	0.193	0.304	0.24	0.238	0.381	0.335	0.274	0.394	0.349	0.238	0.369	0.248	0.214	0.27	0.218	0.287
OG0001833	0.308	0.325	0.29	0.419	0.001	0.177	0.316	0.218	0.199	0.331	0.323	0.421	0.316	0.302	0.393	0.396	0.35	0.414	0.321	0.298	0.297	0.363	0.333	0.26	0.349	0.285	0.001	0.278	0.28	0.264	0.295	0.345	0.366	0.216	0.302	0.419	0.322	0.368	0.286	0.217	0.211	0.319	0.26	0.295	0.227	0.357	0.317	0.26	0.332
OG0001837	0.679	0.648	0.718	0.424	0.012	0.41	0.537	0.344	0.479	0.733	0.511	0.693	0.569	0.624	0.584	0.506	0.573	0.397	0.648	0.647	0.619	0.401	0.576	0.456	0.295	0.789	0.004	0.485	0.65	0.657	0.55	0.58	0.666	0.382	0.702	0.424	0.705	0.421	0.733	0.436	0.264	0.796	0.663	0.779	0.417	0.68	0.749	0.579	0.731
OG0001843	0.464	0.409	0.44	0.734	0.057	0.396	0.403	0.295	0.362	0.474	0.425	0.54	0.397	0.401	0.457	0.422	0.603	0.553	0.375	0.412	0.511	0.464	0.574	0.504	0.42	0.46	0.02	0.493	0.382	0.433	0.497	0.576	0.518	0.396	0.495	0.734	0.448	0.465	0.459	0.369	0.299	0.495	0.442	0.529	0.42	0.439	0.452	0.356	0.544
OG0001847	0.349	0.338	0.395	0.314	0.235	0.405	0.275	0.334	0.497	0.389	0.262	0.353	0.4	0.296	0.381	0.417	0.426	0.298	0.299	0.304	0.446	0.407	0.402	0.518	0.235	0.378	0.105	0.339	0.349	0.378	0.453	0.473	0.324	0.44	0.403	0.314	0.317	0.419	0.409	0.545	0.212	0.403	0.329	0.485	0.333	0.345	0.343	0.284	0.369
OG0001848	0.335	0.353	0.332	0.636	0.066	0.29	0.338	0.243	0.243	0.35	0.334	0.517	0.326	0.315	0.429	0.374	0.446	0.632	0.336	0.33	0.386	0.503	0.413	0.407	0.446	0.31	0.024	0.316	0.291	0.303	0.349	0.496	0.459	0.278	0.364	0.636	0.355	0.469	0.317	0.255	0.218	0.366	0.307	0.323	0.341	0.382	0.347	0.269	0.431
OG0001863	0.584	0.546	0.614	0.496	0.022	0.458	0.585	0.365	0.425	0.665	0.529	0.713	0.477	0.517	0.528	0.5	0.562	0.447	0.532	0.561	0.705	0.387	0.596	0.487	0.358	0.655	0.008	0.418	0.534	0.584	0.559	0.592	0.667	0.387	0.635	0.496	0.638	0.444	0.632	0.406	0.241	0.753	0.607	0.699	0.486	0.608	0.641	0.477	0.739
OG0001877	0.53	0.483	0.55	0.476	0.033	0.418	0.392	0.332	0.524	0.619	0.343	0.539	0.507	0.472	0.461	0.433	0.558	0.37	0.442	0.474	0.509	0.387	0.518	0.449	0.249	0.564	0.011	0.501	0.481	0.532	0.555	0.537	0.524	0.433	0.631	0.476	0.531	0.379	0.622	0.487	0.268	0.571	0.611	0.623	0.39	0.473	0.493	0.416	0.528
OG0001884	0.211	0.19	0.235	0.182	0.001	0.244	0.171	0.329	0.194	0.22	0.137	0.235	0.203	0.18	0.217	0.18	0.273	0.289	0.176	0.186	0.22	0.235	0.252	0.313	0.271	0.218	0.001	0.354	0.186	0.211	0.24	0.257	0.231	0.174	0.24	0.182	0.197	0.274	0.226	0.232	0.551	0.238	0.187	0.265	0.241	0.176	0.211	0.173	0.219
OG0001886	0.514	0.478	0.595	0.479	0.038	0.57	0.628	0.454	0.427	0.593	0.579	0.655	0.444	0.455	0.478	0.484	0.59	0.429	0.471	0.488	0.718	0.39	0.576	0.51	0.326	0.587	0.013	0.446	0.461	0.536	0.572	0.547	0.589	0.437	0.573	0.479	0.552	0.404	0.583	0.421	0.282	0.645	0.544	0.685	0.61	0.502	0.553	0.413	0.69
OG0001891	0.702	0.691	0.729	0.404	0.014	0.411	0.477	0.348	0.515	0.689	0.454	0.674	0.662	0.683	0.605	0.545	0.509	0.384	0.713	0.691	0.538	0.419	0.552	0.408	0.286	0.773	0.005	0.395	0.676	0.695	0.55	0.571	0.664	0.398	0.669	0.404	0.712	0.385	0.677	0.457	0.278	0.733	0.619	0.695	0.387	0.698	0.736	0.641	0.634
OG0001902	0.682	0.69	0.75	0.432	0.018	0.424	0.438	0.356	0.501	0.72	0.406	0.641	0.646	0.662	0.57	0.528	0.477	0.358	0.716	0.697	0.513	0.384	0.568	0.371	0.269	0.729	0.007	0.375	0.686	0.715	0.554	0.594	0.661	0.442	0.698	0.432	0.758	0.357	0.694	0.439	0.247	0.669	0.665	0.688	0.386	0.664	0.717	0.626	0.628
OG0001904	0.318	0.304	0.313	0.438	0.001	0.215	0.335	0.277	0.213	0.298	0.312	0.406	0.305	0.281	0.42	0.343	0.411	0.536	0.301	0.303	0.35	0.411	0.359	0.324	0.455	0.287	0.001	0.335	0.265	0.273	0.342	0.387	0.415	0.28	0.304	0.438	0.301	0.435	0.294	0.243	0.278	0.33	0.265	0.31	0.281	0.319	0.308	0.248	0.351
OG0001915	0.519	0.502	0.524	0.547	0.038	0.438	0.552	0.353	0.418	0.534	0.531	0.649	0.445	0.453	0.491	0.529	0.574	0.484	0.475	0.471	0.691	0.447	0.488	0.447	0.352	0.533	0.013	0.341	0.458	0.495	0.53	0.551	0.588	0.429	0.551	0.547	0.518	0.438	0.509	0.402	0.23	0.593	0.499	0.59	0.531	0.533	0.508	0.401	0.616
OG0001929	0.545	0.546	0.593	0.475	0.036	0.437	0.423	0.345	0.49	0.593	0.411	0.645	0.572	0.496	0.613	0.548	0.53	0.472	0.521	0.522	0.503	0.553	0.508	0.491	0.361	0.553	0.019	0.387	0.504	0.533	0.538	0.62	0.613	0.445	0.596	0.475	0.575	0.432	0.573	0.459	0.279	0.612	0.518	0.575	0.41	0.554	0.574	0.47	0.559
OG0001931	0.54	0.538	0.574	0.541	0.068	0.516	0.421	0.377	0.43	0.583	0.394	0.654	0.539	0.506	0.615	0.514	0.574	0.491	0.495	0.528	0.565	0.531	0.63	0.455	0.408	0.564	0.05	0.369	0.474	0.529	0.534	0.66	0.636	0.448	0.613	0.541	0.574	0.452	0.558	0.395	0.255	0.632	0.523	0.62	0.46	0.549	0.578	0.446	0.626
OG0001935	0.375	0.347	0.343	0.599	0.069	0.345	0.328	0.237	0.302	0.397	0.323	0.48	0.341	0.339	0.393	0.368	0.496	0.511	0.328	0.345	0.422	0.448	0.459	0.389	0.392	0.335	0.025	0.377	0.312	0.331	0.414	0.514	0.448	0.372	0.405	0.599	0.395	0.389	0.346	0.291	0.213	0.364	0.375	0.389	0.41	0.369	0.357	0.28	0.457
OG0001943	0.551	0.524	0.553	0.477	0.032	0.446	0.707	0.344	0.393	0.58	0.681	0.669	0.452	0.499	0.512	0.519	0.597	0.483	0.511	0.509	0.709	0.419	0.553	0.461	0.36	0.632	0.011	0.438	0.494	0.523	0.52	0.571	0.603	0.401	0.57	0.477	0.557	0.451	0.58	0.37	0.252	0.747	0.536	0.664	0.575	0.582	0.593	0.447	0.693
OG0001947	0.515	0.506	0.5	0.578	0.034	0.43	0.449	0.352	0.412	0.53	0.418	0.658	0.469	0.477	0.517	0.467	0.572	0.5	0.47	0.502	0.568	0.479	0.524	0.436	0.403	0.546	0.012	0.366	0.474	0.49	0.562	0.619	0.56	0.45	0.569	0.578	0.538	0.439	0.493	0.379	0.243	0.585	0.454	0.572	0.539	0.515	0.535	0.419	0.618
OG0001953	0.548	0.524	0.552	0.544	0.078	0.512	0.49	0.409	0.444	0.606	0.442	0.667	0.535	0.493	0.62	0.516	0.622	0.526	0.494	0.512	0.564	0.574	0.605	0.566	0.424	0.585	0.058	0.488	0.473	0.515	0.548	0.65	0.634	0.428	0.612	0.544	0.554	0.515	0.603	0.417	0.322	0.634	0.525	0.647	0.455	0.527	0.577	0.442	0.622
OG0002006	0.558	0.556	0.599	0.489	0.029	0.446	0.615	0.348	0.42	0.615	0.59	0.686	0.488	0.506	0.596	0.522	0.635	0.461	0.53	0.521	0.695	0.509	0.552	0.486	0.36	0.609	0.01	0.524	0.511	0.549	0.524	0.586	0.675	0.431	0.611	0.489	0.581	0.424	0.617	0.393	0.293	0.686	0.569	0.686	0.541	0.564	0.61	0.46	0.706
OG0002020	0.391	0.404	0.391	0.55	0.058	0.406	0.5	0.289	0.293	0.396	0.452	0.513	0.382	0.342	0.509	0.431	0.552	0.548	0.374	0.372	0.498	0.54	0.465	0.45	0.425	0.369	0.021	0.318	0.33	0.344	0.392	0.478	0.504	0.39	0.411	0.55	0.396	0.479	0.372	0.283	0.226	0.436	0.379	0.399	0.426	0.41	0.393	0.305	0.474
OG0002034	0.383	0.398	0.415	0.433	0.092	0.361	0.381	0.245	0.32	0.417	0.374	0.475	0.432	0.344	0.607	0.473	0.507	0.45	0.368	0.362	0.43	0.539	0.445	0.469	0.322	0.353	0.032	0.315	0.337	0.35	0.414	0.532	0.522	0.399	0.419	0.433	0.399	0.396	0.4	0.301	0.234	0.411	0.368	0.411	0.409	0.395	0.394	0.306	0.436
OG0002060	0.657	0.683	0.668	0.399	0.046	0.37	0.395	0.325	0.499	0.631	0.381	0.622	0.618	0.62	0.569	0.635	0.479	0.379	0.649	0.638	0.483	0.446	0.515	0.35	0.31	0.644	0.019	0.333	0.665	0.671	0.553	0.567	0.615	0.477	0.624	0.399	0.655	0.384	0.616	0.444	0.23	0.626	0.566	0.64	0.356	0.676	0.684	0.578	0.583
OG0002062	0.432	0.457	0.46	0.497	0.048	0.428	0.607	0.321	0.327	0.454	0.596	0.649	0.395	0.412	0.501	0.477	0.512	0.444	0.449	0.424	0.7	0.435	0.459	0.354	0.326	0.457	0.017	0.28	0.403	0.429	0.433	0.524	0.581	0.392	0.464	0.497	0.474	0.346	0.413	0.298	0.212	0.547	0.451	0.507	0.594	0.486	0.483	0.361	0.645
OG0002070	0.49	0.457	0.525	0.443	0.072	0.554	0.427	0.44	0.484	0.597	0.381	0.52	0.462	0.443	0.485	0.414	0.52	0.327	0.44	0.443	0.5	0.428	0.54	0.483	0.228	0.547	0.046	0.449	0.451	0.508	0.469	0.539	0.541	0.435	0.616	0.443	0.569	0.339	0.596	0.455	0.267	0.562	0.597	0.612	0.418	0.475	0.488	0.397	0.513
OG0002078	0.509	0.488	0.578	0.442	0.043	0.477	0.577	0.387	0.477	0.527	0.545	0.59	0.497	0.45	0.487	0.605	0.517	0.409	0.472	0.467	0.59	0.408	0.534	0.364	0.296	0.489	0.022	0.365	0.475	0.493	0.638	0.571	0.586	0.595	0.507	0.442	0.526	0.329	0.486	0.4	0.235	0.51	0.509	0.571	0.489	0.517	0.524	0.41	0.57
OG0002100	0.38	0.33	0.397	0.413	0.073	0.412	0.296	0.313	0.369	0.344	0.291	0.463	0.351	0.313	0.36	0.425	0.465	0.324	0.311	0.315	0.445	0.35	0.389	0.325	0.224	0.32	0.039	0.344	0.326	0.345	0.529	0.459	0.362	0.486	0.414	0.413	0.342	0.29	0.31	0.347	0.193	0.343	0.356	0.423	0.466	0.359	0.376	0.273	0.453
OG0002124	0.402	0.41	0.385	0.465	0.038	0.321	0.414	0.237	0.308	0.402	0.442	0.493	0.425	0.36	0.574	0.453	0.508	0.493	0.401	0.38	0.428	0.593	0.489	0.425	0.409	0.355	0.013	0.32	0.348	0.34	0.367	0.486	0.52	0.344	0.395	0.465	0.4	0.436	0.382	0.309	0.271	0.405	0.341	0.376	0.353	0.414	0.399	0.311	0.439
OG0002135	0.586	0.562	0.621	0.469	0.024	0.5	0.456	0.436	0.523	0.721	0.396	0.592	0.551	0.514	0.544	0.454	0.539	0.409	0.505	0.526	0.544	0.399	0.599	0.487	0.274	0.626	0.008	0.498	0.526	0.59	0.516	0.587	0.591	0.443	0.76	0.469	0.592	0.425	0.686	0.504	0.29	0.646	0.72	0.69	0.366	0.542	0.574	0.471	0.579
OG0002136	0.5	0.476	0.496	0.548	0.047	0.433	0.639	0.313	0.361	0.514	0.63	0.665	0.412	0.451	0.508	0.481	0.591	0.51	0.46	0.472	0.696	0.437	0.508	0.452	0.363	0.549	0.017	0.39	0.454	0.466	0.506	0.541	0.577	0.425	0.52	0.548	0.511	0.423	0.488	0.33	0.234	0.647	0.462	0.588	0.565	0.539	0.537	0.401	0.662
OG0002143	0.56	0.499	0.645	0.482	0.082	0.495	0.452	0.475	0.493	0.666	0.395	0.609	0.504	0.482	0.464	0.467	0.538	0.374	0.467	0.522	0.542	0.424	0.605	0.46	0.278	0.593	0.032	0.526	0.493	0.583	0.619	0.627	0.528	0.468	0.664	0.482	0.558	0.464	0.634	0.494	0.298	0.606	0.62	0.712	0.45	0.501	0.56	0.441	0.604
OG0002144	0.7	0.705	0.642	0.373	0.021	0.326	0.352	0.288	0.538	0.63	0.332	0.6	0.623	0.728	0.496	0.524	0.41	0.313	0.699	0.716	0.411	0.338	0.44	0.291	0.229	0.684	0.009	0.318	0.762	0.683	0.542	0.471	0.549	0.375	0.642	0.373	0.68	0.312	0.615	0.422	0.198	0.594	0.585	0.591	0.301	0.691	0.665	0.687	0.535
OG0002159	0.589	0.582	0.607	0.444	0.021	0.424	0.673	0.34	0.432	0.624	0.616	0.681	0.519	0.537	0.588	0.546	0.606	0.448	0.552	0.551	0.683	0.431	0.548	0.483	0.331	0.673	0.007	0.487	0.548	0.572	0.546	0.58	0.643	0.394	0.599	0.444	0.602	0.453	0.618	0.41	0.268	0.773	0.551	0.682	0.486	0.631	0.64	0.49	0.699
OG0002167	0.441	0.408	0.42	0.483	0.063	0.384	0.39	0.26	0.343	0.448	0.414	0.507	0.389	0.373	0.525	0.423	0.542	0.555	0.387	0.399	0.498	0.492	0.492	0.562	0.414	0.449	0.033	0.381	0.372	0.389	0.426	0.513	0.501	0.347	0.437	0.483	0.407	0.515	0.449	0.322	0.257	0.517	0.363	0.492	0.389	0.451	0.436	0.344	0.482
OG0002168	0.389	0.397	0.359	0.496	0.043	0.345	0.413	0.234	0.287	0.38	0.416	0.498	0.393	0.337	0.533	0.463	0.541	0.549	0.372	0.367	0.459	0.508	0.439	0.428	0.417	0.341	0.015	0.278	0.327	0.326	0.383	0.499	0.508	0.339	0.381	0.496	0.381	0.432	0.359	0.265	0.198	0.409	0.331	0.378	0.412	0.408	0.38	0.295	0.443
OG0002188	0.587	0.606	0.578	0.468	0.016	0.408	0.476	0.346	0.431	0.549	0.459	0.639	0.555	0.518	0.578	0.564	0.496	0.429	0.614	0.557	0.52	0.47	0.556	0.343	0.328	0.54	0.006	0.316	0.53	0.54	0.508	0.601	0.599	0.465	0.544	0.468	0.61	0.376	0.528	0.388	0.232	0.582	0.506	0.543	0.39	0.591	0.584	0.466	0.55
OG0002220	0.676	0.66	0.673	0.432	0.014	0.401	0.468	0.352	0.481	0.669	0.45	0.689	0.595	0.632	0.576	0.557	0.483	0.385	0.674	0.655	0.542	0.404	0.548	0.354	0.296	0.672	0.007	0.343	0.663	0.651	0.583	0.582	0.666	0.476	0.626	0.432	0.704	0.351	0.646	0.405	0.233	0.69	0.591	0.644	0.433	0.667	0.721	0.592	0.661
OG0002232	0.268	0.282	0.336	0.295	0.333	0.468	0.331	0.648	0.293	0.303	0.288	0.301	0.298	0.233	0.289	0.317	0.296	0.313	0.249	0.242	0.305	0.303	0.33	0.276	0.277	0.258	0.435	0.291	0.243	0.276	0.33	0.347	0.325	0.383	0.332	0.295	0.267	0.35	0.293	0.349	0.303	0.262	0.323	0.34	0.331	0.248	0.261	0.218	0.269
OG0002242	0.559	0.577	0.65	0.451	0.02	0.489	0.539	0.409	0.506	0.636	0.513	0.661	0.574	0.515	0.577	0.541	0.486	0.41	0.555	0.529	0.551	0.473	0.542	0.448	0.291	0.587	0.007	0.367	0.526	0.574	0.526	0.552	0.674	0.478	0.624	0.451	0.621	0.335	0.632	0.474	0.295	0.607	0.649	0.62	0.438	0.571	0.597	0.48	0.587
OG0002251	0.68	0.659	0.636	0.438	0.026	0.361	0.417	0.281	0.452	0.659	0.397	0.614	0.585	0.664	0.588	0.536	0.494	0.366	0.655	0.653	0.493	0.393	0.536	0.374	0.272	0.683	0.01	0.357	0.636	0.63	0.522	0.532	0.617	0.42	0.63	0.438	0.691	0.357	0.621	0.364	0.219	0.675	0.557	0.648	0.345	0.688	0.676	0.604	0.61
OG0002252	0.52	0.457	0.559	0.569	0.038	0.479	0.399	0.433	0.493	0.56	0.376	0.54	0.453	0.451	0.429	0.422	0.497	0.368	0.432	0.439	0.531	0.375	0.568	0.434	0.246	0.525	0.013	0.435	0.461	0.525	0.552	0.565	0.513	0.471	0.63	0.569	0.507	0.351	0.573	0.489	0.273	0.533	0.579	0.614	0.401	0.464	0.477	0.401	0.512
OG0002258	0.621	0.598	0.666	0.434	0.012	0.462	0.558	0.396	0.504	0.688	0.529	0.696	0.543	0.58	0.555	0.521	0.54	0.389	0.603	0.612	0.636	0.39	0.577	0.461	0.286	0.744	0.004	0.446	0.609	0.651	0.56	0.585	0.668	0.385	0.652	0.434	0.672	0.406	0.695	0.471	0.287	0.771	0.639	0.744	0.431	0.659	0.698	0.543	0.699
OG0002265	0.451	0.383	0.447	0.534	0.132	0.409	0.369	0.268	0.364	0.484	0.318	0.445	0.376	0.38	0.409	0.368	0.508	0.32	0.342	0.378	0.483	0.39	0.483	0.431	0.22	0.453	0.053	0.413	0.368	0.461	0.48	0.511	0.423	0.44	0.492	0.534	0.423	0.402	0.464	0.34	0.198	0.465	0.471	0.549	0.381	0.395	0.403	0.335	0.466
OG0002281	0.717	0.711	0.705	0.44	0.014	0.4	0.411	0.34	0.489	0.683	0.39	0.668	0.638	0.703	0.549	0.539	0.469	0.363	0.733	0.723	0.464	0.379	0.557	0.323	0.28	0.716	0.006	0.34	0.7	0.682	0.56	0.55	0.632	0.433	0.659	0.44	0.729	0.34	0.639	0.417	0.229	0.631	0.609	0.64	0.367	0.687	0.736	0.663	0.606
OG0002287	0.584	0.589	0.664	0.547	0.032	0.464	0.51	0.428	0.455	0.719	0.454	0.688	0.535	0.538	0.553	0.508	0.532	0.468	0.561	0.577	0.58	0.449	0.617	0.443	0.363	0.653	0.013	0.444	0.547	0.616	0.568	0.638	0.679	0.402	0.669	0.547	0.655	0.454	0.704	0.454	0.279	0.67	0.662	0.717	0.454	0.608	0.647	0.496	0.663
OG0002319	0.619	0.606	0.651	0.453	0.054	0.428	0.442	0.364	0.525	0.702	0.392	0.658	0.574	0.585	0.54	0.51	0.572	0.396	0.565	0.613	0.573	0.435	0.584	0.467	0.314	0.663	0.03	0.477	0.577	0.661	0.583	0.642	0.632	0.437	0.687	0.453	0.644	0.433	0.675	0.499	0.257	0.657	0.635	0.732	0.451	0.61	0.649	0.517	0.689
OG0002324	0.548	0.539	0.558	0.541	0.037	0.489	0.566	0.387	0.41	0.616	0.548	0.671	0.499	0.512	0.57	0.587	0.561	0.455	0.528	0.534	0.614	0.432	0.556	0.386	0.334	0.571	0.019	0.341	0.496	0.528	0.538	0.556	0.645	0.443	0.553	0.541	0.602	0.394	0.577	0.379	0.216	0.61	0.561	0.62	0.512	0.58	0.598	0.453	0.643
OG0002326	0.399	0.393	0.36	0.561	0.096	0.32	0.357	0.236	0.292	0.387	0.343	0.486	0.371	0.349	0.499	0.413	0.5	0.529	0.363	0.364	0.415	0.508	0.441	0.4	0.362	0.346	0.034	0.309	0.325	0.333	0.415	0.475	0.468	0.397	0.388	0.561	0.381	0.504	0.352	0.286	0.202	0.378	0.346	0.372	0.353	0.416	0.363	0.294	0.431
OG0002336	0.521	0.483	0.567	0.411	0.037	0.484	0.658	0.348	0.433	0.573	0.661	0.657	0.437	0.455	0.529	0.493	0.598	0.424	0.47	0.482	0.815	0.425	0.559	0.572	0.337	0.608	0.013	0.455	0.481	0.538	0.553	0.576	0.608	0.392	0.566	0.411	0.536	0.446	0.581	0.402	0.308	0.696	0.52	0.696	0.571	0.523	0.56	0.419	0.679
OG0002340	0.554	0.541	0.561	0.468	0.029	0.464	0.679	0.354	0.423	0.608	0.636	0.68	0.459	0.485	0.538	0.526	0.627	0.479	0.508	0.515	0.762	0.43	0.548	0.511	0.352	0.634	0.01	0.474	0.49	0.532	0.51	0.586	0.621	0.38	0.578	0.468	0.574	0.476	0.599	0.383	0.246	0.746	0.553	0.699	0.534	0.574	0.599	0.442	0.705
OG0002358	0.222	0.201	0.258	0.211	0.091	0.277	0.198	0.364	0.203	0.24	0.171	0.253	0.213	0.192	0.224	0.189	0.344	0.307	0.186	0.198	0.242	0.251	0.297	0.335	0.469	0.226	0.133	0.469	0.196	0.225	0.263	0.282	0.253	0.188	0.25	0.211	0.207	0.301	0.248	0.244	0.471	0.242	0.193	0.277	0.322	0.178	0.225	0.179	0.24
OG0002370	0.527	0.512	0.604	0.429	0.071	0.454	0.456	0.359	0.472	0.645	0.413	0.586	0.485	0.489	0.545	0.471	0.535	0.387	0.474	0.524	0.55	0.438	0.556	0.449	0.28	0.571	0.027	0.456	0.491	0.567	0.56	0.574	0.609	0.434	0.605	0.429	0.574	0.405	0.625	0.44	0.312	0.588	0.627	0.685	0.422	0.532	0.565	0.445	0.576
OG0002377	0.657	0.686	0.655	0.441	0.021	0.407	0.467	0.326	0.478	0.655	0.46	0.675	0.622	0.675	0.604	0.586	0.484	0.409	0.694	0.677	0.505	0.434	0.517	0.357	0.3	0.682	0.016	0.344	0.649	0.628	0.524	0.547	0.658	0.387	0.625	0.441	0.698	0.368	0.639	0.433	0.219	0.684	0.577	0.635	0.361	0.726	0.712	0.604	0.622
OG0002383	0.515	0.483	0.531	0.487	0.043	0.466	0.692	0.369	0.394	0.563	0.675	0.627	0.443	0.45	0.527	0.484	0.577	0.553	0.47	0.476	0.694	0.455	0.558	0.625	0.422	0.584	0.015	0.455	0.452	0.488	0.504	0.557	0.584	0.375	0.535	0.487	0.526	0.527	0.549	0.398	0.308	0.702	0.481	0.627	0.513	0.53	0.536	0.414	0.631
OG0002411	0.428	0.43	0.446	0.558	0.048	0.456	0.47	0.382	0.373	0.432	0.456	0.573	0.417	0.382	0.479	0.516	0.492	0.554	0.42	0.404	0.493	0.489	0.459	0.389	0.406	0.389	0.017	0.323	0.38	0.387	0.511	0.537	0.523	0.442	0.442	0.558	0.444	0.44	0.387	0.374	0.238	0.44	0.408	0.435	0.473	0.445	0.439	0.347	0.494
OG0002415	0.601	0.56	0.62	0.473	0.023	0.428	0.559	0.33	0.446	0.639	0.552	0.699	0.508	0.533	0.576	0.509	0.648	0.468	0.539	0.556	0.713	0.451	0.579	0.551	0.353	0.68	0.008	0.564	0.526	0.585	0.56	0.6	0.633	0.4	0.643	0.473	0.599	0.488	0.638	0.412	0.289	0.743	0.558	0.759	0.504	0.607	0.635	0.479	0.748
OG0002434	0.719	0.699	0.653	0.415	0.017	0.332	0.392	0.293	0.471	0.678	0.366	0.639	0.614	0.725	0.581	0.533	0.476	0.355	0.714	0.722	0.442	0.401	0.48	0.325	0.269	0.71	0.006	0.364	0.684	0.652	0.523	0.502	0.618	0.385	0.67	0.415	0.773	0.351	0.661	0.403	0.216	0.62	0.599	0.642	0.341	0.718	0.716	0.655	0.592
OG0002463	0.63	0.613	0.702	0.495	0.029	0.448	0.469	0.43	0.501	0.706	0.437	0.652	0.565	0.578	0.57	0.522	0.537	0.42	0.605	0.599	0.548	0.438	0.624	0.414	0.279	0.66	0.01	0.474	0.591	0.645	0.555	0.632	0.649	0.447	0.71	0.495	0.664	0.422	0.691	0.481	0.275	0.666	0.696	0.72	0.386	0.614	0.652	0.526	0.636
OG0002484	0.68	0.659	0.72	0.434	0.041	0.459	0.473	0.396	0.533	0.681	0.456	0.644	0.645	0.629	0.58	0.6	0.495	0.356	0.647	0.653	0.513	0.423	0.578	0.36	0.274	0.664	0.021	0.388	0.639	0.69	0.651	0.595	0.64	0.491	0.641	0.434	0.684	0.347	0.665	0.449	0.248	0.649	0.606	0.686	0.41	0.638	0.697	0.573	0.602
OG0002490	0.034	0.023	0.027	0.404	0.188	0.244	0.139	0.042	0.06	0.048	0.156	0.067	0.03	0.016	0.066	0.072	0.173	0.126	0.018	0.016	0.19	0.141	0.098	0.243	0.082	0.027	0.08	0.028	0.016	0.042	0.073	0.126	0.054	0.133	0.046	0.404	0.033	0.082	0.031	0.035	0.001	0.046	0.052	0.045	0.267	0.046	0.026	0.01	0.089
OG0002496	0.56	0.544	0.551	0.556	0.023	0.424	0.561	0.343	0.399	0.6	0.525	0.735	0.462	0.51	0.547	0.505	0.567	0.465	0.517	0.545	0.612	0.424	0.53	0.384	0.343	0.612	0.008	0.394	0.518	0.526	0.552	0.579	0.624	0.412	0.584	0.556	0.594	0.401	0.569	0.363	0.22	0.649	0.539	0.63	0.497	0.574	0.609	0.469	0.689
OG0002498	0.712	0.713	0.762	0.448	0.028	0.388	0.4	0.333	0.513	0.763	0.367	0.662	0.655	0.681	0.582	0.533	0.526	0.351	0.712	0.709	0.515	0.392	0.572	0.409	0.278	0.735	0.012	0.431	0.672	0.745	0.566	0.577	0.646	0.406	0.707	0.448	0.739	0.394	0.753	0.454	0.254	0.663	0.66	0.706	0.364	0.689	0.734	0.633	0.639
OG0002499	0.371	0.426	0.447	0.312	0.185	0.394	0.324	0.326	0.528	0.413	0.287	0.389	0.474	0.358	0.419	0.459	0.384	0.297	0.352	0.36	0.365	0.481	0.416	0.352	0.212	0.34	0.081	0.265	0.372	0.426	0.473	0.457	0.397	0.463	0.416	0.312	0.37	0.343	0.409	0.533	0.204	0.342	0.39	0.432	0.303	0.366	0.352	0.313	0.352
OG0002502	0.719	0.699	0.681	0.408	0.025	0.35	0.379	0.31	0.497	0.686	0.362	0.599	0.636	0.695	0.57	0.565	0.479	0.357	0.708	0.701	0.452	0.389	0.52	0.354	0.273	0.685	0.012	0.367	0.696	0.683	0.556	0.546	0.608	0.426	0.664	0.408	0.716	0.366	0.66	0.417	0.223	0.626	0.598	0.649	0.336	0.71	0.726	0.643	0.581
OG0002503	0.432	0.446	0.395	0.459	0.064	0.344	0.382	0.282	0.381	0.369	0.379	0.532	0.408	0.382	0.476	0.471	0.49	0.467	0.41	0.39	0.485	0.454	0.394	0.36	0.325	0.363	0.04	0.308	0.384	0.372	0.459	0.49	0.471	0.403	0.42	0.459	0.412	0.385	0.342	0.38	0.191	0.425	0.357	0.42	0.431	0.475	0.398	0.328	0.453
OG0002506	0.532	0.442	0.571	0.397	0.05	0.425	0.322	0.376	0.54	0.567	0.287	0.502	0.503	0.433	0.413	0.493	0.535	0.368	0.4	0.453	0.511	0.381	0.512	0.442	0.281	0.514	0.021	0.488	0.442	0.53	0.728	0.636	0.426	0.544	0.579	0.397	0.477	0.408	0.539	0.464	0.262	0.497	0.511	0.647	0.417	0.444	0.5	0.387	0.506
OG0002525	0.405	0.382	0.475	0.409	0.078	0.534	0.418	0.436	0.445	0.419	0.388	0.486	0.404	0.346	0.437	0.471	0.435	0.354	0.363	0.354	0.509	0.421	0.446	0.384	0.26	0.359	0.042	0.367	0.356	0.395	0.548	0.487	0.45	0.482	0.472	0.409	0.405	0.309	0.398	0.449	0.291	0.398	0.453	0.482	0.47	0.384	0.415	0.311	0.427
OG0002560	0.562	0.52	0.537	0.538	0.048	0.459	0.502	0.323	0.414	0.527	0.481	0.632	0.486	0.491	0.537	0.559	0.522	0.454	0.511	0.513	0.561	0.453	0.484	0.377	0.327	0.539	0.03	0.328	0.49	0.515	0.592	0.544	0.577	0.467	0.538	0.538	0.56	0.401	0.497	0.375	0.204	0.587	0.474	0.572	0.449	0.556	0.553	0.448	0.585
OG0002571	0.214	0.196	0.241	0.188	0.001	0.248	0.177	0.33	0.213	0.221	0.145	0.237	0.207	0.185	0.232	0.184	0.279	0.338	0.178	0.191	0.23	0.242	0.276	0.323	0.292	0.222	0.001	0.363	0.19	0.217	0.256	0.262	0.243	0.177	0.247	0.188	0.202	0.286	0.227	0.253	0.733	0.24	0.194	0.267	0.247	0.178	0.215	0.177	0.222
OG0002604	0.385	0.38	0.351	0.486	0.082	0.369	0.353	0.237	0.294	0.361	0.35	0.497	0.343	0.346	0.476	0.408	0.493	0.476	0.363	0.352	0.455	0.489	0.421	0.417	0.337	0.33	0.052	0.322	0.335	0.33	0.435	0.496	0.468	0.387	0.378	0.486	0.379	0.403	0.341	0.261	0.187	0.386	0.328	0.384	0.415	0.411	0.369	0.301	0.448
OG0002610	0.689	0.679	0.596	0.333	0.006	0.301	0.32	0.269	0.44	0.559	0.301	0.521	0.57	0.744	0.45	0.448	0.373	0.294	0.728	0.731	0.371	0.302	0.411	0.272	0.218	0.665	0.003	0.299	0.718	0.637	0.452	0.43	0.5	0.334	0.559	0.333	0.649	0.299	0.551	0.369	0.192	0.529	0.512	0.528	0.273	0.641	0.654	0.808	0.477
OG0002614	0.626	0.592	0.603	0.418	0.025	0.388	0.38	0.31	0.451	0.566	0.364	0.604	0.608	0.54	0.656	0.695	0.502	0.441	0.572	0.568	0.458	0.474	0.464	0.385	0.297	0.543	0.015	0.317	0.528	0.54	0.518	0.525	0.608	0.443	0.582	0.418	0.594	0.369	0.539	0.4	0.235	0.567	0.493	0.553	0.364	0.61	0.566	0.484	0.518
OG0002626	0.521	0.492	0.618	0.486	0.03	0.452	0.501	0.414	0.405	0.622	0.466	0.611	0.491	0.47	0.529	0.466	0.536	0.477	0.507	0.505	0.578	0.447	0.725	0.443	0.403	0.564	0.01	0.452	0.475	0.534	0.525	0.591	0.631	0.407	0.584	0.486	0.583	0.421	0.619	0.408	0.318	0.608	0.587	0.636	0.479	0.496	0.561	0.435	0.629
OG0002650	0.536	0.508	0.517	0.474	0.06	0.422	0.409	0.308	0.419	0.516	0.387	0.612	0.484	0.469	0.524	0.533	0.507	0.432	0.495	0.49	0.513	0.453	0.491	0.353	0.331	0.496	0.026	0.344	0.477	0.495	0.58	0.55	0.538	0.474	0.53	0.474	0.536	0.399	0.489	0.37	0.193	0.526	0.467	0.548	0.429	0.519	0.529	0.428	0.542
OG0002672	0.54	0.527	0.598	0.486	0.062	0.479	0.422	0.406	0.512	0.539	0.402	0.598	0.583	0.49	0.656	0.629	0.55	0.475	0.516	0.496	0.501	0.584	0.529	0.471	0.339	0.51	0.045	0.389	0.485	0.502	0.567	0.611	0.645	0.534	0.568	0.486	0.543	0.439	0.528	0.48	0.276	0.529	0.512	0.569	0.412	0.545	0.522	0.437	0.544
OG0002673	0.429	0.4	0.412	0.586	0.061	0.374	0.441	0.259	0.328	0.467	0.423	0.55	0.385	0.377	0.488	0.403	0.564	0.575	0.386	0.405	0.572	0.492	0.501	0.535	0.433	0.463	0.022	0.439	0.377	0.399	0.458	0.557	0.511	0.365	0.447	0.586	0.42	0.497	0.45	0.314	0.269	0.554	0.379	0.495	0.421	0.432	0.448	0.357	0.533
OG0002678	0.537	0.506	0.537	0.513	0.086	0.542	0.442	0.406	0.438	0.534	0.407	0.627	0.499	0.459	0.591	0.514	0.614	0.553	0.482	0.497	0.546	0.558	0.565	0.511	0.39	0.526	0.065	0.416	0.441	0.484	0.537	0.632	0.575	0.432	0.552	0.513	0.512	0.499	0.548	0.435	0.253	0.576	0.477	0.584	0.415	0.526	0.51	0.412	0.562
OG0002733	0.407	0.378	0.396	0.565	0.075	0.392	0.453	0.264	0.316	0.454	0.447	0.513	0.37	0.354	0.454	0.387	0.551	0.575	0.36	0.383	0.54	0.484	0.475	0.549	0.432	0.443	0.027	0.432	0.353	0.381	0.428	0.541	0.495	0.341	0.429	0.565	0.406	0.481	0.44	0.314	0.276	0.536	0.365	0.471	0.426	0.407	0.427	0.332	0.505
OG0002742	0.296	0.305	0.359	0.34	0.001	0.459	0.52	0.589	0.255	0.36	0.47	0.399	0.272	0.27	0.335	0.309	0.316	0.351	0.297	0.29	0.412	0.269	0.347	0.27	0.268	0.313	0.001	0.313	0.27	0.304	0.311	0.336	0.442	0.289	0.346	0.34	0.342	0.301	0.342	0.284	0.348	0.322	0.376	0.365	0.449	0.3	0.322	0.254	0.345
OG0002751	0.624	0.593	0.625	0.478	0.02	0.444	0.553	0.367	0.507	0.677	0.517	0.711	0.55	0.575	0.556	0.521	0.584	0.444	0.587	0.589	0.633	0.445	0.573	0.425	0.336	0.663	0.007	0.428	0.568	0.6	0.558	0.571	0.666	0.411	0.685	0.478	0.664	0.423	0.684	0.463	0.26	0.705	0.653	0.711	0.499	0.624	0.643	0.517	0.696
OG0002762	0.474	0.5	0.53	0.51	0.097	0.565	0.393	0.407	0.457	0.526	0.407	0.571	0.526	0.436	0.568	0.522	0.555	0.484	0.452	0.448	0.51	0.538	0.596	0.448	0.399	0.449	0.043	0.374	0.426	0.476	0.56	0.703	0.595	0.507	0.549	0.51	0.503	0.4	0.495	0.415	0.27	0.476	0.494	0.543	0.452	0.47	0.498	0.388	0.503
OG0002763	0.567	0.548	0.602	0.487	0.025	0.464	0.518	0.346	0.423	0.598	0.529	0.668	0.524	0.523	0.618	0.52	0.601	0.462	0.53	0.538	0.589	0.506	0.649	0.49	0.434	0.596	0.009	0.432	0.516	0.543	0.53	0.619	0.669	0.441	0.566	0.487	0.587	0.444	0.592	0.389	0.291	0.631	0.498	0.635	0.515	0.542	0.595	0.472	0.648
OG0002766	0.579	0.556	0.645	0.443	0.097	0.472	0.394	0.372	0.503	0.661	0.355	0.626	0.546	0.521	0.591	0.511	0.661	0.466	0.502	0.549	0.598	0.541	0.645	0.569	0.356	0.614	0.041	0.563	0.52	0.593	0.568	0.647	0.651	0.464	0.679	0.443	0.578	0.523	0.667	0.479	0.348	0.683	0.604	0.743	0.395	0.565	0.606	0.464	0.647
OG0002775	0.525	0.499	0.526	0.485	0.057	0.494	0.466	0.339	0.42	0.527	0.457	0.592	0.491	0.452	0.555	0.548	0.521	0.485	0.492	0.485	0.53	0.484	0.5	0.436	0.359	0.524	0.036	0.361	0.466	0.485	0.589	0.559	0.544	0.479	0.516	0.485	0.531	0.447	0.521	0.388	0.229	0.564	0.462	0.542	0.436	0.506	0.533	0.425	0.549
OG0002837	0.268	0.307	0.338	0.272	0.124	0.376	0.236	0.346	0.551	0.272	0.231	0.313	0.386	0.251	0.345	0.401	0.316	0.259	0.283	0.246	0.303	0.379	0.303	0.354	0.19	0.234	0.094	0.222	0.289	0.296	0.388	0.401	0.305	0.404	0.318	0.272	0.268	0.248	0.275	0.684	0.185	0.249	0.262	0.322	0.308	0.3	0.268	0.236	0.264
OG0002844	0.674	0.649	0.703	0.45	0.016	0.431	0.539	0.361	0.492	0.72	0.49	0.729	0.604	0.626	0.603	0.533	0.579	0.417	0.636	0.65	0.628	0.426	0.596	0.476	0.317	0.763	0.008	0.459	0.635	0.669	0.571	0.624	0.69	0.399	0.685	0.45	0.712	0.444	0.703	0.451	0.282	0.815	0.627	0.745	0.429	0.706	0.736	0.579	0.73
OG0002858	0.491	0.445	0.489	0.476	0.038	0.364	0.475	0.279	0.372	0.499	0.458	0.64	0.445	0.44	0.497	0.43	0.585	0.494	0.44	0.458	0.554	0.472	0.502	0.467	0.362	0.523	0.013	0.475	0.43	0.464	0.507	0.544	0.511	0.393	0.523	0.476	0.5	0.428	0.469	0.363	0.321	0.57	0.412	0.553	0.559	0.484	0.52	0.389	0.616
OG0002883	0.649	0.599	0.623	0.448	0.041	0.446	0.397	0.327	0.517	0.596	0.359	0.641	0.632	0.568	0.555	0.594	0.553	0.408	0.573	0.595	0.466	0.438	0.529	0.385	0.3	0.603	0.018	0.396	0.583	0.586	0.651	0.569	0.577	0.635	0.614	0.448	0.605	0.394	0.577	0.445	0.234	0.565	0.529	0.63	0.397	0.597	0.624	0.515	0.581
OG0002888	0.493	0.492	0.508	0.533	0.035	0.439	0.569	0.366	0.396	0.477	0.541	0.63	0.455	0.442	0.521	0.568	0.534	0.498	0.484	0.462	0.544	0.47	0.471	0.371	0.37	0.454	0.012	0.314	0.45	0.435	0.551	0.524	0.565	0.467	0.489	0.533	0.508	0.416	0.436	0.375	0.214	0.504	0.468	0.495	0.473	0.517	0.502	0.385	0.544
OG0002920	0.697	0.678	0.716	0.4	0.008	0.435	0.49	0.354	0.505	0.689	0.453	0.657	0.639	0.661	0.596	0.562	0.531	0.383	0.68	0.676	0.547	0.387	0.542	0.412	0.278	0.753	0.003	0.414	0.66	0.688	0.54	0.547	0.654	0.409	0.699	0.4	0.722	0.376	0.7	0.461	0.259	0.758	0.631	0.701	0.395	0.715	0.712	0.608	0.661
OG0002922	0.521	0.51	0.589	0.408	0.084	0.511	0.404	0.413	0.53	0.563	0.383	0.545	0.538	0.439	0.519	0.559	0.503	0.335	0.448	0.451	0.535	0.426	0.495	0.396	0.238	0.523	0.033	0.351	0.482	0.537	0.595	0.593	0.528	0.621	0.618	0.408	0.497	0.347	0.533	0.467	0.24	0.516	0.563	0.607	0.458	0.497	0.507	0.407	0.488
OG0002944	0.461	0.45	0.486	0.552	0.063	0.487	0.53	0.368	0.374	0.503	0.516	0.652	0.434	0.422	0.529	0.466	0.628	0.54	0.439	0.456	0.66	0.529	0.602	0.558	0.528	0.507	0.023	0.417	0.413	0.458	0.456	0.631	0.602	0.384	0.526	0.552	0.51	0.48	0.502	0.356	0.351	0.596	0.465	0.577	0.628	0.47	0.518	0.387	0.613
OG0002966	0.657	0.619	0.666	0.553	0.044	0.402	0.407	0.35	0.482	0.682	0.387	0.65	0.578	0.583	0.557	0.55	0.532	0.407	0.607	0.605	0.488	0.433	0.576	0.389	0.31	0.632	0.017	0.395	0.591	0.633	0.598	0.61	0.607	0.482	0.678	0.553	0.657	0.404	0.625	0.409	0.232	0.611	0.628	0.655	0.391	0.645	0.649	0.529	0.606
OG0002969	0.481	0.501	0.606	0.356	0.086	0.459	0.37	0.379	0.523	0.553	0.347	0.529	0.577	0.449	0.517	0.577	0.473	0.313	0.464	0.453	0.456	0.447	0.496	0.413	0.252	0.49	0.034	0.329	0.481	0.515	0.557	0.544	0.567	0.522	0.543	0.356	0.517	0.348	0.533	0.511	0.242	0.508	0.495	0.572	0.389	0.476	0.521	0.412	0.515
OG0002978	0.531	0.514	0.568	0.473	0.034	0.465	0.69	0.376	0.408	0.577	0.684	0.657	0.45	0.494	0.517	0.497	0.557	0.501	0.515	0.507	0.689	0.433	0.608	0.506	0.367	0.615	0.012	0.445	0.495	0.515	0.526	0.571	0.608	0.397	0.541	0.473	0.548	0.473	0.581	0.398	0.263	0.742	0.532	0.645	0.451	0.582	0.583	0.445	0.665
OG0002980	0.487	0.414	0.538	0.473	0.078	0.572	0.407	0.452	0.477	0.509	0.388	0.524	0.449	0.397	0.43	0.487	0.523	0.379	0.391	0.415	0.572	0.404	0.51	0.529	0.293	0.482	0.042	0.453	0.415	0.482	0.666	0.573	0.464	0.505	0.53	0.473	0.439	0.408	0.522	0.453	0.276	0.497	0.487	0.586	0.486	0.417	0.466	0.367	0.505
OG0002990	0.398	0.409	0.427	0.61	0.072	0.503	0.582	0.352	0.317	0.448	0.569	0.596	0.372	0.363	0.467	0.463	0.594	0.574	0.398	0.39	0.661	0.491	0.492	0.45	0.46	0.404	0.026	0.291	0.353	0.39	0.439	0.581	0.579	0.403	0.452	0.61	0.449	0.411	0.402	0.297	0.217	0.474	0.445	0.472	0.656	0.43	0.432	0.322	0.577
OG0002996	0.483	0.456	0.5	0.506	0.056	0.474	0.47	0.369	0.398	0.465	0.447	0.599	0.448	0.408	0.511	0.545	0.517	0.505	0.434	0.43	0.597	0.492	0.492	0.401	0.362	0.416	0.029	0.307	0.402	0.429	0.55	0.556	0.583	0.468	0.496	0.506	0.477	0.405	0.432	0.371	0.21	0.469	0.477	0.5	0.507	0.476	0.47	0.354	0.537
OG0002997	0.521	0.499	0.585	0.493	0.039	0.516	0.699	0.434	0.428	0.6	0.62	0.623	0.446	0.461	0.497	0.511	0.595	0.439	0.464	0.473	0.724	0.422	0.58	0.517	0.327	0.597	0.014	0.539	0.473	0.524	0.554	0.562	0.595	0.43	0.599	0.493	0.538	0.43	0.61	0.415	0.29	0.66	0.598	0.706	0.527	0.505	0.545	0.419	0.654
OG0003024	0.236	0.25	0.301	0.247	0.585	0.33	0.219	0.523	0.355	0.25	0.208	0.254	0.315	0.207	0.282	0.358	0.266	0.302	0.215	0.209	0.247	0.39	0.286	0.296	0.236	0.206	0.294	0.268	0.229	0.255	0.363	0.367	0.241	0.388	0.279	0.247	0.215	0.464	0.249	0.494	0.247	0.211	0.236	0.306	0.279	0.236	0.223	0.187	0.216
OG0003027	0.455	0.452	0.511	0.56	0.103	0.577	0.484	0.523	0.437	0.529	0.502	0.586	0.454	0.419	0.473	0.518	0.509	0.495	0.435	0.44	0.501	0.497	0.62	0.45	0.405	0.463	0.036	0.325	0.409	0.448	0.546	0.633	0.541	0.472	0.538	0.56	0.491	0.433	0.488	0.43	0.242	0.502	0.504	0.534	0.458	0.473	0.49	0.369	0.523
OG0003054	0.603	0.582	0.64	0.512	0.05	0.506	0.516	0.441	0.478	0.665	0.491	0.649	0.548	0.552	0.551	0.537	0.515	0.409	0.595	0.587	0.549	0.427	0.674	0.375	0.311	0.652	0.019	0.374	0.565	0.598	0.538	0.613	0.643	0.483	0.656	0.512	0.677	0.396	0.626	0.465	0.257	0.648	0.643	0.661	0.413	0.59	0.626	0.497	0.635
OG0003074	0.417	0.445	0.392	0.448	0.062	0.35	0.376	0.28	0.396	0.37	0.369	0.498	0.415	0.369	0.484	0.474	0.452	0.503	0.408	0.388	0.428	0.468	0.386	0.409	0.346	0.364	0.039	0.289	0.381	0.369	0.437	0.474	0.46	0.386	0.393	0.448	0.395	0.408	0.354	0.412	0.204	0.418	0.325	0.395	0.35	0.457	0.39	0.33	0.417
OG0003076	0.58	0.518	0.618	0.37	0.025	0.406	0.611	0.315	0.429	0.624	0.599	0.649	0.479	0.512	0.506	0.467	0.598	0.373	0.512	0.523	0.7	0.391	0.545	0.535	0.309	0.676	0.009	0.546	0.53	0.588	0.553	0.555	0.577	0.367	0.618	0.37	0.589	0.43	0.631	0.403	0.281	0.737	0.551	0.738	0.511	0.585	0.635	0.462	0.734
OG0003101	0.468	0.434	0.416	0.462	0.04	0.352	0.392	0.23	0.334	0.481	0.394	0.548	0.406	0.388	0.559	0.442	0.615	0.521	0.4	0.422	0.551	0.513	0.482	0.6	0.39	0.479	0.014	0.421	0.391	0.411	0.433	0.548	0.521	0.324	0.455	0.462	0.435	0.52	0.485	0.324	0.25	0.561	0.381	0.523	0.4	0.463	0.449	0.358	0.517
OG0003144	0.525	0.527	0.562	0.469	0.033	0.411	0.384	0.328	0.462	0.542	0.369	0.559	0.57	0.496	0.521	0.633	0.512	0.468	0.494	0.496	0.45	0.433	0.507	0.357	0.311	0.47	0.017	0.334	0.489	0.496	0.605	0.557	0.567	0.503	0.508	0.469	0.547	0.355	0.481	0.366	0.23	0.49	0.479	0.506	0.361	0.531	0.53	0.438	0.514
OG0003150	0.381	0.338	0.417	0.399	0.218	0.409	0.323	0.552	0.398	0.402	0.304	0.408	0.365	0.323	0.353	0.377	0.482	0.437	0.305	0.33	0.432	0.384	0.473	0.49	0.336	0.389	0.083	0.551	0.339	0.387	0.519	0.527	0.376	0.41	0.448	0.399	0.338	0.537	0.427	0.474	0.378	0.428	0.38	0.493	0.417	0.343	0.36	0.299	0.387
OG0003152	0.442	0.441	0.458	0.579	0.044	0.443	0.476	0.371	0.377	0.443	0.464	0.589	0.425	0.396	0.491	0.526	0.497	0.548	0.432	0.416	0.502	0.488	0.479	0.382	0.402	0.4	0.016	0.339	0.393	0.398	0.527	0.539	0.53	0.458	0.453	0.579	0.454	0.439	0.395	0.373	0.238	0.451	0.417	0.45	0.468	0.458	0.454	0.357	0.508
OG0003156	0.543	0.544	0.539	0.492	0.023	0.355	0.506	0.284	0.373	0.558	0.502	0.624	0.516	0.488	0.663	0.543	0.524	0.506	0.525	0.518	0.504	0.544	0.508	0.452	0.381	0.551	0.008	0.356	0.48	0.484	0.463	0.545	0.652	0.395	0.519	0.492	0.558	0.425	0.543	0.348	0.249	0.605	0.454	0.547	0.395	0.569	0.554	0.452	0.558
OG0003158	0.38	0.348	0.415	0.41	0.083	0.493	0.355	0.392	0.402	0.376	0.333	0.432	0.373	0.313	0.403	0.458	0.441	0.36	0.313	0.317	0.423	0.366	0.401	0.387	0.253	0.304	0.045	0.333	0.33	0.342	0.549	0.46	0.391	0.51	0.434	0.41	0.364	0.307	0.343	0.386	0.22	0.313	0.42	0.416	0.451	0.345	0.357	0.277	0.367
OG0003175	0.412	0.417	0.493	0.378	0.198	0.63	0.362	0.491	0.484	0.455	0.34	0.47	0.453	0.362	0.449	0.49	0.405	0.339	0.379	0.369	0.442	0.48	0.433	0.372	0.236	0.361	0.106	0.298	0.368	0.421	0.592	0.533	0.428	0.528	0.491	0.378	0.434	0.378	0.443	0.496	0.232	0.366	0.503	0.484	0.418	0.396	0.395	0.32	0.378
OG0003195	0.487	0.518	0.547	0.528	0.031	0.494	0.487	0.374	0.398	0.525	0.456	0.611	0.524	0.451	0.564	0.515	0.551	0.477	0.52	0.491	0.542	0.477	0.555	0.375	0.363	0.487	0.011	0.372	0.44	0.485	0.469	0.592	0.604	0.467	0.57	0.528	0.526	0.355	0.52	0.373	0.253	0.536	0.541	0.535	0.49	0.508	0.524	0.407	0.565
OG0003211	0.342	0.334	0.329	0.478	0.073	0.362	0.389	0.214	0.257	0.349	0.404	0.448	0.338	0.298	0.464	0.403	0.537	0.497	0.319	0.321	0.48	0.47	0.428	0.436	0.432	0.304	0.027	0.316	0.289	0.298	0.364	0.498	0.459	0.328	0.344	0.478	0.332	0.369	0.328	0.234	0.185	0.36	0.309	0.349	0.454	0.35	0.341	0.257	0.411
OG0003212	0.693	0.675	0.658	0.397	0.023	0.374	0.435	0.335	0.54	0.667	0.415	0.643	0.635	0.675	0.566	0.593	0.501	0.378	0.674	0.663	0.513	0.404	0.513	0.377	0.283	0.694	0.017	0.361	0.669	0.654	0.558	0.542	0.636	0.442	0.649	0.397	0.73	0.366	0.621	0.482	0.245	0.671	0.563	0.653	0.36	0.717	0.71	0.606	0.62
OG0003219	0.575	0.538	0.58	0.425	0.052	0.425	0.406	0.319	0.5	0.632	0.339	0.536	0.523	0.506	0.506	0.439	0.528	0.289	0.473	0.5	0.487	0.369	0.473	0.375	0.197	0.613	0.02	0.45	0.516	0.579	0.511	0.508	0.538	0.46	0.697	0.425	0.563	0.34	0.647	0.426	0.204	0.572	0.679	0.671	0.365	0.533	0.537	0.458	0.549
OG0003247	0.733	0.724	0.662	0.402	0.023	0.328	0.379	0.278	0.488	0.621	0.365	0.6	0.638	0.737	0.57	0.517	0.461	0.38	0.724	0.742	0.439	0.402	0.487	0.333	0.277	0.689	0.01	0.34	0.702	0.686	0.505	0.504	0.602	0.385	0.613	0.402	0.717	0.355	0.617	0.417	0.22	0.635	0.552	0.605	0.314	0.724	0.687	0.669	0.552
OG0003248	0.461	0.487	0.421	0.569	0.068	0.388	0.441	0.268	0.352	0.436	0.425	0.569	0.433	0.404	0.498	0.452	0.47	0.475	0.451	0.419	0.467	0.475	0.439	0.339	0.336	0.427	0.024	0.254	0.384	0.4	0.396	0.488	0.499	0.41	0.476	0.569	0.464	0.386	0.393	0.34	0.174	0.456	0.419	0.429	0.362	0.502	0.421	0.345	0.466
OG0003277	0.442	0.453	0.466	0.561	0.049	0.475	0.582	0.378	0.34	0.46	0.57	0.635	0.385	0.416	0.482	0.478	0.575	0.494	0.452	0.429	0.637	0.453	0.533	0.381	0.378	0.453	0.017	0.343	0.402	0.421	0.461	0.553	0.568	0.43	0.485	0.561	0.485	0.403	0.426	0.329	0.223	0.531	0.464	0.52	0.594	0.481	0.483	0.364	0.607
OG0003283	0.303	0.312	0.3	0.439	0.001	0.218	0.349	0.285	0.213	0.293	0.342	0.434	0.281	0.286	0.39	0.311	0.379	0.512	0.31	0.299	0.353	0.413	0.354	0.327	0.459	0.299	0.001	0.341	0.276	0.272	0.31	0.408	0.382	0.231	0.303	0.439	0.309	0.439	0.28	0.243	0.288	0.339	0.259	0.306	0.307	0.322	0.33	0.26	0.366
OG0003322	0.434	0.444	0.44	0.529	0.044	0.431	0.447	0.356	0.411	0.445	0.433	0.561	0.437	0.391	0.467	0.503	0.471	0.526	0.427	0.415	0.469	0.468	0.443	0.367	0.38	0.393	0.016	0.305	0.39	0.403	0.498	0.517	0.512	0.426	0.461	0.529	0.46	0.415	0.41	0.404	0.221	0.432	0.44	0.426	0.444	0.459	0.435	0.352	0.481
OG0003343	0.479	0.453	0.55	0.455	0.107	0.604	0.666	0.475	0.439	0.552	0.636	0.602	0.417	0.421	0.478	0.515	0.538	0.436	0.441	0.451	0.671	0.421	0.574	0.497	0.348	0.528	0.038	0.409	0.434	0.487	0.576	0.572	0.564	0.473	0.517	0.455	0.51	0.444	0.538	0.414	0.28	0.583	0.511	0.614	0.598	0.484	0.515	0.386	0.591
OG0003346	0.344	0.345	0.332	0.479	0.088	0.374	0.425	0.253	0.259	0.339	0.426	0.499	0.306	0.312	0.431	0.354	0.578	0.472	0.333	0.321	0.549	0.438	0.413	0.396	0.415	0.325	0.033	0.39	0.307	0.315	0.386	0.477	0.434	0.344	0.362	0.479	0.34	0.383	0.308	0.246	0.224	0.407	0.305	0.385	0.631	0.359	0.354	0.271	0.458
OG0003369	0.696	0.679	0.691	0.479	0.033	0.426	0.472	0.342	0.471	0.721	0.44	0.774	0.599	0.636	0.644	0.532	0.542	0.428	0.647	0.675	0.592	0.477	0.563	0.435	0.314	0.737	0.019	0.412	0.619	0.649	0.587	0.609	0.693	0.418	0.691	0.479	0.731	0.423	0.663	0.431	0.253	0.75	0.607	0.695	0.425	0.709	0.715	0.583	0.703
OG0003408	0.222	0.198	0.256	0.202	0.1	0.255	0.19	0.354	0.201	0.239	0.161	0.251	0.212	0.19	0.222	0.186	0.341	0.302	0.184	0.197	0.236	0.246	0.294	0.328	0.464	0.226	0.154	0.466	0.195	0.225	0.26	0.279	0.251	0.184	0.249	0.202	0.206	0.293	0.245	0.24	0.465	0.241	0.191	0.276	0.313	0.178	0.224	0.178	0.238
OG0003409	0.586	0.523	0.657	0.531	0.072	0.501	0.395	0.455	0.543	0.638	0.366	0.603	0.527	0.511	0.502	0.502	0.566	0.368	0.474	0.496	0.547	0.443	0.61	0.456	0.258	0.584	0.028	0.552	0.519	0.581	0.63	0.621	0.565	0.517	0.704	0.531	0.558	0.435	0.648	0.527	0.287	0.599	0.651	0.717	0.393	0.519	0.561	0.449	0.581
OG0003414	0.407	0.391	0.489	0.397	0.057	0.459	0.375	0.403	0.46	0.433	0.414	0.456	0.457	0.353	0.451	0.447	0.529	0.41	0.35	0.358	0.487	0.481	0.53	0.561	0.318	0.417	0.02	0.463	0.394	0.429	0.551	0.532	0.432	0.452	0.456	0.397	0.373	0.365	0.452	0.465	0.342	0.439	0.386	0.507	0.436	0.36	0.395	0.324	0.434
OG0003420	0.706	0.679	0.689	0.428	0.008	0.364	0.471	0.304	0.493	0.679	0.43	0.704	0.588	0.673	0.58	0.519	0.562	0.407	0.664	0.683	0.552	0.406	0.551	0.431	0.318	0.763	0.003	0.463	0.671	0.658	0.558	0.564	0.647	0.368	0.677	0.428	0.694	0.435	0.685	0.431	0.263	0.753	0.598	0.702	0.374	0.708	0.75	0.617	0.673
OG0003429	0.382	0.377	0.346	0.489	0.083	0.348	0.355	0.238	0.29	0.358	0.352	0.493	0.339	0.345	0.467	0.404	0.495	0.479	0.362	0.35	0.447	0.472	0.416	0.42	0.34	0.33	0.053	0.324	0.335	0.327	0.425	0.49	0.469	0.374	0.379	0.489	0.376	0.405	0.336	0.262	0.189	0.387	0.329	0.385	0.418	0.41	0.365	0.299	0.443
OG0003454	0.502	0.494	0.517	0.481	0.048	0.466	0.665	0.348	0.364	0.541	0.629	0.635	0.415	0.446	0.518	0.487	0.589	0.474	0.465	0.46	0.729	0.432	0.524	0.472	0.379	0.555	0.017	0.424	0.459	0.49	0.478	0.541	0.571	0.407	0.528	0.481	0.511	0.436	0.535	0.35	0.248	0.661	0.499	0.627	0.602	0.501	0.536	0.407	0.637
OG0003463	0.482	0.407	0.51	0.47	0.049	0.441	0.419	0.339	0.389	0.518	0.393	0.555	0.442	0.386	0.498	0.438	0.647	0.611	0.384	0.425	0.575	0.493	0.539	0.694	0.432	0.505	0.017	0.545	0.386	0.458	0.514	0.574	0.497	0.372	0.512	0.47	0.447	0.542	0.523	0.396	0.343	0.546	0.443	0.584	0.496	0.419	0.461	0.353	0.558
OG0003465	0.467	0.482	0.544	0.596	0.086	0.543	0.474	0.539	0.443	0.512	0.458	0.615	0.477	0.437	0.508	0.546	0.471	0.529	0.461	0.44	0.52	0.532	0.595	0.398	0.401	0.441	0.03	0.368	0.42	0.459	0.555	0.635	0.605	0.505	0.551	0.596	0.504	0.47	0.471	0.467	0.303	0.462	0.532	0.522	0.456	0.485	0.49	0.382	0.521
OG0003467	0.394	0.409	0.43	0.584	0.078	0.531	0.595	0.379	0.319	0.446	0.583	0.592	0.374	0.361	0.465	0.462	0.566	0.575	0.395	0.388	0.693	0.489	0.491	0.443	0.451	0.4	0.029	0.312	0.351	0.391	0.445	0.592	0.58	0.391	0.449	0.584	0.447	0.404	0.401	0.299	0.238	0.474	0.453	0.485	0.719	0.428	0.429	0.321	0.571
OG0003496	0.563	0.545	0.594	0.426	0.091	0.439	0.356	0.395	0.587	0.569	0.334	0.572	0.58	0.472	0.542	0.566	0.565	0.473	0.491	0.51	0.511	0.524	0.566	0.482	0.335	0.541	0.047	0.447	0.499	0.571	0.609	0.679	0.559	0.587	0.577	0.426	0.513	0.488	0.567	0.557	0.273	0.559	0.501	0.626	0.373	0.531	0.536	0.437	0.513
OG0003501	0.43	0.412	0.446	0.539	0.088	0.509	0.469	0.479	0.365	0.47	0.446	0.531	0.42	0.377	0.505	0.416	0.573	0.594	0.389	0.398	0.517	0.542	0.551	0.586	0.473	0.456	0.033	0.485	0.373	0.419	0.434	0.563	0.545	0.368	0.484	0.539	0.426	0.559	0.477	0.392	0.385	0.517	0.422	0.508	0.463	0.416	0.433	0.351	0.498
OG0003507	0.299	0.302	0.327	0.577	0.128	0.404	0.418	0.29	0.255	0.313	0.422	0.446	0.294	0.274	0.426	0.342	0.487	0.543	0.286	0.282	0.454	0.5	0.402	0.515	0.451	0.281	0.05	0.334	0.263	0.28	0.364	0.459	0.408	0.318	0.341	0.577	0.3	0.499	0.301	0.259	0.257	0.327	0.304	0.338	0.513	0.32	0.304	0.237	0.385
OG0003508	0.492	0.479	0.529	0.475	0.037	0.455	0.628	0.355	0.355	0.534	0.601	0.647	0.423	0.448	0.528	0.482	0.544	0.455	0.471	0.465	0.679	0.426	0.493	0.398	0.357	0.524	0.013	0.351	0.45	0.48	0.518	0.512	0.595	0.387	0.513	0.475	0.531	0.392	0.517	0.332	0.223	0.585	0.488	0.589	0.618	0.5	0.528	0.399	0.639
OG0003566	0.583	0.559	0.537	0.518	0.021	0.439	0.438	0.336	0.43	0.535	0.415	0.641	0.515	0.54	0.483	0.529	0.506	0.417	0.508	0.525	0.521	0.399	0.492	0.343	0.29	0.583	0.007	0.351	0.515	0.518	0.577	0.536	0.523	0.509	0.571	0.518	0.569	0.359	0.496	0.377	0.215	0.57	0.488	0.576	0.426	0.553	0.557	0.462	0.591
OG0003605	0.672	0.677	0.681	0.45	0.032	0.405	0.413	0.349	0.514	0.696	0.374	0.632	0.635	0.627	0.578	0.539	0.524	0.388	0.625	0.675	0.477	0.437	0.57	0.36	0.307	0.656	0.016	0.414	0.615	0.67	0.601	0.597	0.676	0.474	0.682	0.45	0.675	0.376	0.687	0.415	0.233	0.614	0.631	0.681	0.375	0.628	0.704	0.578	0.597
OG0003611	0.579	0.563	0.586	0.548	0.025	0.43	0.536	0.348	0.421	0.619	0.483	0.735	0.504	0.539	0.566	0.546	0.591	0.49	0.546	0.551	0.623	0.479	0.571	0.435	0.385	0.627	0.009	0.428	0.528	0.548	0.551	0.614	0.631	0.427	0.628	0.548	0.614	0.444	0.585	0.382	0.255	0.708	0.564	0.665	0.497	0.599	0.621	0.482	0.704
OG0003619	0.713	0.718	0.681	0.408	0.009	0.372	0.42	0.33	0.507	0.643	0.403	0.641	0.616	0.715	0.514	0.509	0.441	0.343	0.735	0.713	0.464	0.357	0.497	0.311	0.251	0.751	0.003	0.346	0.721	0.675	0.512	0.525	0.595	0.424	0.658	0.408	0.709	0.326	0.626	0.454	0.217	0.656	0.6	0.654	0.345	0.719	0.744	0.695	0.616
OG0003625	0.317	0.321	0.318	0.496	0.115	0.402	0.403	0.266	0.25	0.331	0.404	0.474	0.306	0.293	0.409	0.342	0.516	0.519	0.303	0.309	0.54	0.443	0.391	0.421	0.429	0.308	0.044	0.332	0.279	0.314	0.375	0.504	0.442	0.308	0.352	0.496	0.347	0.382	0.303	0.24	0.232	0.396	0.307	0.369	0.69	0.339	0.345	0.256	0.472
OG0003629	0.374	0.305	0.387	0.311	0.001	0.275	0.253	0.335	0.288	0.409	0.193	0.374	0.294	0.314	0.301	0.245	0.537	0.343	0.274	0.316	0.411	0.288	0.403	0.513	0.291	0.416	0.001	0.858	0.313	0.361	0.408	0.421	0.331	0.26	0.438	0.311	0.326	0.457	0.45	0.319	0.415	0.447	0.381	0.529	0.313	0.305	0.361	0.29	0.434
OG0003642	0.039	0.038	0.042	0.18	0.204	0.303	0.153	0.092	0.085	0.059	0.168	0.07	0.049	0.027	0.119	0.115	0.167	0.107	0.033	0.028	0.213	0.179	0.109	0.264	0.091	0.03	0.143	0.045	0.041	0.039	0.124	0.159	0.083	0.173	0.055	0.18	0.057	0.111	0.047	0.053	0.001	0.058	0.07	0.067	0.286	0.062	0.042	0.02	0.104
OG0003664	0.553	0.538	0.564	0.467	0.068	0.481	0.446	0.353	0.475	0.542	0.432	0.609	0.537	0.472	0.565	0.571	0.589	0.485	0.499	0.516	0.52	0.506	0.541	0.42	0.343	0.522	0.03	0.332	0.492	0.533	0.638	0.614	0.651	0.613	0.517	0.467	0.534	0.423	0.539	0.388	0.231	0.538	0.472	0.556	0.419	0.535	0.56	0.431	0.555
OG0003667	0.238	0.233	0.274	0.417	0.128	0.471	0.283	0.229	0.256	0.275	0.28	0.335	0.264	0.213	0.33	0.27	0.412	0.309	0.215	0.211	0.421	0.453	0.358	0.46	0.232	0.232	0.05	0.269	0.211	0.245	0.313	0.403	0.307	0.351	0.291	0.417	0.253	0.235	0.247	0.221	0.303	0.262	0.245	0.285	0.451	0.219	0.245	0.184	0.308
OG0003669	0.369	0.315	0.403	0.362	0.133	0.422	0.317	0.347	0.354	0.419	0.298	0.402	0.328	0.306	0.369	0.301	0.523	0.43	0.284	0.319	0.514	0.375	0.468	0.657	0.284	0.416	0.038	0.535	0.319	0.372	0.444	0.501	0.381	0.316	0.422	0.362	0.338	0.508	0.438	0.365	0.345	0.459	0.367	0.54	0.391	0.33	0.365	0.292	0.406
OG0003692	0.408	0.397	0.385	0.5	0.082	0.375	0.371	0.258	0.322	0.392	0.364	0.51	0.378	0.366	0.508	0.421	0.508	0.501	0.382	0.373	0.449	0.536	0.465	0.471	0.365	0.364	0.052	0.362	0.357	0.356	0.443	0.512	0.495	0.387	0.41	0.5	0.4	0.432	0.371	0.298	0.248	0.416	0.351	0.414	0.392	0.426	0.394	0.326	0.454
OG0003695	0.439	0.436	0.458	0.482	0.057	0.435	0.404	0.371	0.43	0.396	0.392	0.552	0.467	0.381	0.544	0.553	0.623	0.514	0.417	0.396	0.501	0.548	0.45	0.436	0.351	0.377	0.03	0.32	0.385	0.395	0.494	0.555	0.554	0.454	0.458	0.482	0.432	0.417	0.387	0.427	0.266	0.414	0.389	0.45	0.505	0.461	0.419	0.329	0.489
OG0003721	0.445	0.443	0.466	0.588	0.052	0.47	0.612	0.336	0.338	0.461	0.589	0.648	0.393	0.401	0.473	0.502	0.552	0.551	0.426	0.427	0.725	0.47	0.533	0.433	0.426	0.442	0.019	0.323	0.392	0.419	0.494	0.583	0.58	0.414	0.477	0.588	0.475	0.399	0.425	0.306	0.213	0.522	0.472	0.511	0.614	0.481	0.475	0.347	0.642
OG0003724	0.422	0.407	0.392	0.456	0.062	0.359	0.476	0.211	0.293	0.448	0.47	0.538	0.387	0.38	0.486	0.453	0.546	0.497	0.386	0.39	0.609	0.444	0.428	0.478	0.344	0.451	0.022	0.34	0.364	0.379	0.412	0.501	0.47	0.33	0.423	0.456	0.428	0.396	0.42	0.27	0.208	0.552	0.355	0.486	0.538	0.454	0.433	0.34	0.523
OG0003725	0.593	0.518	0.605	0.471	0.022	0.467	0.379	0.369	0.516	0.633	0.346	0.623	0.549	0.54	0.5	0.501	0.561	0.417	0.507	0.53	0.516	0.446	0.605	0.471	0.334	0.606	0.008	0.485	0.519	0.578	0.6	0.564	0.58	0.446	0.656	0.471	0.611	0.424	0.619	0.472	0.318	0.615	0.563	0.664	0.415	0.533	0.588	0.468	0.65
OG0003750	0.441	0.449	0.416	0.533	0.038	0.347	0.431	0.295	0.306	0.442	0.417	0.528	0.421	0.391	0.547	0.468	0.493	0.6	0.423	0.417	0.445	0.496	0.491	0.389	0.394	0.397	0.013	0.334	0.373	0.37	0.412	0.492	0.522	0.385	0.439	0.533	0.437	0.459	0.425	0.301	0.23	0.45	0.409	0.42	0.346	0.458	0.416	0.344	0.464
OG0003756	0.522	0.517	0.536	0.518	0.027	0.462	0.527	0.406	0.405	0.551	0.53	0.636	0.507	0.485	0.542	0.623	0.481	0.468	0.53	0.496	0.534	0.447	0.539	0.348	0.336	0.479	0.009	0.314	0.472	0.465	0.549	0.552	0.604	0.454	0.53	0.518	0.571	0.377	0.485	0.393	0.218	0.513	0.521	0.531	0.47	0.564	0.538	0.42	0.552
OG0003761	0.531	0.509	0.566	0.563	0.035	0.486	0.607	0.378	0.414	0.572	0.582	0.702	0.476	0.49	0.549	0.524	0.612	0.504	0.508	0.523	0.683	0.497	0.606	0.474	0.434	0.59	0.012	0.394	0.489	0.523	0.529	0.63	0.651	0.415	0.578	0.563	0.592	0.425	0.546	0.387	0.268	0.663	0.52	0.639	0.562	0.567	0.603	0.442	0.736
OG0003776	0.585	0.533	0.579	0.48	0.041	0.447	0.467	0.353	0.416	0.585	0.412	0.643	0.528	0.493	0.575	0.566	0.603	0.486	0.51	0.539	0.571	0.47	0.536	0.439	0.321	0.577	0.025	0.412	0.489	0.537	0.533	0.561	0.622	0.438	0.608	0.48	0.567	0.421	0.574	0.387	0.251	0.609	0.536	0.644	0.484	0.574	0.548	0.441	0.621
OG0003798	0.544	0.545	0.543	0.522	0.024	0.38	0.552	0.295	0.373	0.553	0.535	0.656	0.465	0.507	0.563	0.553	0.554	0.471	0.532	0.524	0.61	0.456	0.512	0.41	0.363	0.582	0.008	0.351	0.517	0.515	0.516	0.537	0.633	0.403	0.542	0.522	0.564	0.436	0.565	0.327	0.202	0.649	0.496	0.598	0.452	0.579	0.567	0.454	0.666
OG0003810	0.604	0.594	0.628	0.492	0.031	0.492	0.548	0.417	0.472	0.662	0.531	0.713	0.557	0.548	0.613	0.554	0.576	0.463	0.588	0.578	0.701	0.472	0.616	0.524	0.355	0.683	0.016	0.426	0.566	0.593	0.55	0.657	0.669	0.416	0.655	0.492	0.674	0.449	0.636	0.451	0.264	0.78	0.58	0.708	0.478	0.637	0.652	0.502	0.724
OG0003820	0.512	0.424	0.568	0.442	0.046	0.545	0.442	0.416	0.458	0.589	0.395	0.545	0.448	0.416	0.445	0.436	0.608	0.415	0.419	0.441	0.605	0.412	0.583	0.554	0.332	0.52	0.016	0.566	0.428	0.499	0.627	0.575	0.489	0.462	0.589	0.442	0.486	0.429	0.588	0.441	0.328	0.537	0.552	0.644	0.549	0.422	0.507	0.384	0.589
OG0003839	0.688	0.671	0.636	0.407	0.041	0.342	0.415	0.289	0.533	0.67	0.4	0.628	0.608	0.656	0.532	0.532	0.524	0.388	0.645	0.672	0.523	0.399	0.504	0.402	0.29	0.702	0.017	0.402	0.66	0.68	0.55	0.544	0.579	0.404	0.669	0.407	0.658	0.418	0.645	0.472	0.221	0.672	0.607	0.674	0.347	0.698	0.668	0.588	0.607
OG0003889	0.593	0.558	0.62	0.399	0.05	0.379	0.353	0.304	0.546	0.631	0.334	0.567	0.568	0.546	0.574	0.526	0.477	0.331	0.549	0.539	0.461	0.47	0.523	0.397	0.242	0.554	0.019	0.385	0.556	0.576	0.57	0.549	0.625	0.5	0.614	0.399	0.631	0.358	0.596	0.486	0.249	0.55	0.618	0.582	0.337	0.584	0.568	0.488	0.516
OG0003890	0.638	0.623	0.658	0.387	0.013	0.359	0.474	0.308	0.487	0.637	0.452	0.683	0.577	0.59	0.561	0.558	0.498	0.365	0.623	0.596	0.531	0.428	0.474	0.39	0.302	0.661	0.004	0.376	0.613	0.62	0.535	0.534	0.633	0.404	0.61	0.387	0.658	0.35	0.621	0.423	0.248	0.661	0.547	0.633	0.421	0.633	0.678	0.56	0.642
OG0003911	0.41	0.389	0.418	0.527	0.072	0.399	0.468	0.305	0.332	0.439	0.463	0.526	0.369	0.358	0.479	0.397	0.571	0.564	0.369	0.382	0.558	0.514	0.482	0.617	0.472	0.457	0.026	0.467	0.365	0.4	0.429	0.544	0.458	0.336	0.448	0.527	0.395	0.532	0.455	0.344	0.3	0.523	0.385	0.513	0.474	0.408	0.436	0.339	0.506
OG0003923	0.449	0.438	0.441	0.543	0.042	0.366	0.355	0.282	0.367	0.415	0.343	0.566	0.444	0.395	0.461	0.474	0.545	0.477	0.409	0.415	0.496	0.505	0.563	0.384	0.447	0.382	0.015	0.354	0.398	0.414	0.556	0.662	0.515	0.527	0.458	0.543	0.458	0.4	0.383	0.311	0.237	0.414	0.37	0.436	0.503	0.429	0.468	0.338	0.532
OG0003938	0.6	0.603	0.639	0.541	0.021	0.474	0.566	0.39	0.438	0.677	0.535	0.72	0.52	0.568	0.582	0.537	0.615	0.465	0.58	0.594	0.651	0.476	0.616	0.447	0.365	0.677	0.007	0.485	0.558	0.604	0.537	0.634	0.698	0.416	0.674	0.541	0.655	0.434	0.675	0.417	0.262	0.733	0.636	0.731	0.483	0.621	0.676	0.506	0.746
OG0003944	0.518	0.446	0.542	0.445	0.103	0.599	0.391	0.464	0.539	0.52	0.357	0.521	0.485	0.425	0.454	0.52	0.517	0.362	0.411	0.438	0.568	0.411	0.537	0.468	0.279	0.489	0.078	0.411	0.437	0.492	0.778	0.602	0.491	0.552	0.546	0.445	0.474	0.398	0.523	0.479	0.25	0.508	0.5	0.602	0.419	0.444	0.476	0.386	0.499
OG0003952	0.677	0.68	0.654	0.366	0.035	0.314	0.393	0.277	0.524	0.605	0.374	0.604	0.64	0.684	0.497	0.537	0.454	0.334	0.67	0.674	0.437	0.359	0.458	0.289	0.256	0.704	0.015	0.334	0.696	0.679	0.542	0.499	0.562	0.456	0.618	0.366	0.684	0.316	0.604	0.421	0.198	0.627	0.533	0.612	0.339	0.695	0.718	0.626	0.599
OG0003959	0.319	0.325	0.328	0.51	0.115	0.422	0.466	0.297	0.26	0.323	0.471	0.463	0.304	0.29	0.439	0.371	0.478	0.548	0.314	0.303	0.501	0.505	0.422	0.521	0.455	0.306	0.044	0.368	0.284	0.29	0.38	0.465	0.415	0.334	0.326	0.51	0.322	0.435	0.306	0.257	0.268	0.37	0.301	0.344	0.513	0.338	0.333	0.258	0.412
OG0003974	0.592	0.568	0.615	0.517	0.023	0.48	0.635	0.421	0.457	0.601	0.599	0.698	0.519	0.525	0.555	0.597	0.512	0.482	0.567	0.559	0.632	0.428	0.537	0.389	0.349	0.616	0.008	0.361	0.555	0.556	0.62	0.569	0.646	0.452	0.579	0.517	0.626	0.425	0.589	0.434	0.232	0.671	0.564	0.644	0.487	0.605	0.612	0.483	0.633
OG0003982	0.442	0.448	0.469	0.55	0.091	0.421	0.661	0.381	0.329	0.493	0.631	0.584	0.415	0.41	0.489	0.543	0.464	0.56	0.448	0.434	0.57	0.483	0.527	0.356	0.405	0.438	0.032	0.32	0.403	0.409	0.474	0.526	0.602	0.412	0.455	0.55	0.498	0.45	0.447	0.337	0.217	0.489	0.477	0.486	0.464	0.482	0.49	0.362	0.583
OG0003988	0.375	0.374	0.39	0.536	0.063	0.402	0.403	0.263	0.308	0.382	0.434	0.481	0.373	0.342	0.451	0.429	0.555	0.49	0.342	0.357	0.506	0.453	0.478	0.415	0.356	0.345	0.023	0.321	0.337	0.351	0.484	0.523	0.493	0.384	0.403	0.536	0.373	0.357	0.362	0.269	0.203	0.378	0.368	0.42	0.497	0.38	0.373	0.29	0.464
OG0003999	0.342	0.341	0.328	0.494	0.094	0.387	0.438	0.266	0.262	0.334	0.44	0.499	0.308	0.31	0.436	0.358	0.568	0.487	0.332	0.318	0.551	0.449	0.402	0.411	0.387	0.325	0.035	0.366	0.304	0.311	0.391	0.476	0.429	0.35	0.361	0.494	0.339	0.397	0.304	0.251	0.237	0.406	0.308	0.384	0.637	0.358	0.349	0.269	0.458
OG0004014	0.491	0.487	0.524	0.542	0.047	0.524	0.55	0.418	0.376	0.579	0.516	0.652	0.419	0.451	0.516	0.451	0.589	0.489	0.469	0.497	0.677	0.427	0.556	0.47	0.367	0.561	0.017	0.386	0.448	0.498	0.505	0.581	0.624	0.417	0.554	0.542	0.549	0.413	0.56	0.365	0.246	0.636	0.525	0.608	0.571	0.51	0.543	0.413	0.66
OG0004021	0.356	0.332	0.44	0.322	0.49	0.49	0.412	0.569	0.335	0.446	0.342	0.38	0.339	0.305	0.354	0.371	0.397	0.337	0.326	0.326	0.425	0.392	0.45	0.447	0.25	0.419	0.238	0.436	0.33	0.388	0.385	0.446	0.389	0.389	0.439	0.322	0.384	0.534	0.455	0.4	0.317	0.443	0.416	0.517	0.377	0.316	0.364	0.295	0.39
OG0004024	0.274	0.253	0.309	0.268	0.001	0.314	0.223	0.412	0.297	0.286	0.197	0.313	0.25	0.251	0.28	0.22	0.329	0.385	0.239	0.253	0.336	0.29	0.327	0.336	0.32	0.273	0.001	0.439	0.249	0.276	0.361	0.341	0.315	0.233	0.33	0.268	0.276	0.349	0.281	0.353	0.592	0.303	0.277	0.34	0.315	0.241	0.273	0.229	0.278
OG0004026	0.704	0.72	0.657	0.385	0.018	0.327	0.351	0.289	0.522	0.651	0.342	0.597	0.639	0.732	0.544	0.511	0.418	0.34	0.73	0.738	0.42	0.383	0.462	0.321	0.261	0.693	0.008	0.323	0.727	0.709	0.505	0.501	0.574	0.375	0.65	0.385	0.71	0.332	0.615	0.432	0.23	0.595	0.563	0.601	0.318	0.703	0.691	0.709	0.537
OG0004044	0.542	0.483	0.596	0.454	0.035	0.423	0.526	0.371	0.474	0.619	0.484	0.6	0.482	0.476	0.497	0.441	0.555	0.436	0.472	0.491	0.576	0.431	0.552	0.489	0.314	0.58	0.012	0.605	0.469	0.556	0.54	0.533	0.603	0.391	0.64	0.454	0.565	0.413	0.653	0.47	0.331	0.581	0.624	0.681	0.479	0.492	0.55	0.433	0.644
OG0004066	0.439	0.469	0.452	0.528	0.045	0.428	0.559	0.329	0.333	0.449	0.549	0.696	0.407	0.41	0.521	0.474	0.54	0.517	0.454	0.427	0.636	0.48	0.472	0.385	0.369	0.455	0.016	0.316	0.404	0.412	0.443	0.547	0.589	0.389	0.467	0.528	0.482	0.398	0.41	0.313	0.237	0.544	0.436	0.486	0.589	0.501	0.483	0.36	0.616
OG0004085	0.276	0.281	0.341	0.287	0.001	0.465	0.318	0.623	0.303	0.285	0.279	0.313	0.304	0.241	0.251	0.333	0.306	0.321	0.255	0.246	0.299	0.231	0.316	0.263	0.256	0.264	0.001	0.31	0.251	0.285	0.357	0.336	0.314	0.349	0.338	0.287	0.269	0.252	0.284	0.345	0.414	0.26	0.313	0.336	0.36	0.25	0.264	0.224	0.266
OG0004092	0.034	0.031	0.027	0.312	0.176	0.262	0.136	0.04	0.065	0.064	0.152	0.073	0.033	0.024	0.073	0.078	0.184	0.124	0.023	0.021	0.206	0.138	0.097	0.237	0.078	0.038	0.074	0.027	0.022	0.034	0.08	0.137	0.059	0.154	0.053	0.312	0.046	0.08	0.031	0.034	0.001	0.05	0.052	0.05	0.29	0.039	0.028	0.011	0.095
OG0004098	0.594	0.613	0.648	0.567	0.02	0.444	0.57	0.375	0.449	0.705	0.532	0.733	0.538	0.563	0.608	0.547	0.583	0.459	0.592	0.586	0.638	0.471	0.561	0.423	0.351	0.654	0.007	0.409	0.577	0.607	0.546	0.618	0.702	0.413	0.677	0.567	0.654	0.423	0.664	0.414	0.24	0.707	0.654	0.69	0.488	0.632	0.662	0.52	0.689
OG0004115	0.704	0.719	0.753	0.417	0.031	0.413	0.431	0.343	0.549	0.732	0.393	0.67	0.657	0.675	0.569	0.528	0.532	0.375	0.7	0.708	0.551	0.405	0.569	0.427	0.296	0.755	0.013	0.442	0.685	0.742	0.583	0.601	0.644	0.409	0.74	0.417	0.734	0.432	0.75	0.489	0.264	0.699	0.681	0.755	0.378	0.687	0.727	0.634	0.658
OG0004135	0.357	0.373	0.39	0.501	0.065	0.38	0.42	0.286	0.306	0.378	0.42	0.522	0.397	0.33	0.557	0.415	0.505	0.544	0.365	0.346	0.465	0.664	0.474	0.592	0.44	0.339	0.024	0.403	0.319	0.329	0.366	0.549	0.51	0.344	0.392	0.501	0.374	0.434	0.379	0.311	0.348	0.415	0.345	0.377	0.441	0.38	0.387	0.298	0.458
OG0004145	0.004	0.008	0.012	0.026	0.125	0.03	0.024	0.062	0.006	0.013	0.027	0.006	0.003	0.004	0.007	0.008	0.065	0.025	0.005	0.005	0.022	0.018	0.048	0.034	0.242	0.002	0.222	0.143	0.006	0.009	0.008	0.028	0.023	0.012	0.004	0.026	0.002	0.035	0.014	0.013	0.001	0.005	0.005	0.005	0.045	0.002	0.009	0.002	0.008
OG0004152	0.388	0.375	0.369	0.563	0.064	0.368	0.528	0.237	0.291	0.38	0.51	0.553	0.347	0.351	0.449	0.415	0.577	0.502	0.363	0.359	0.592	0.458	0.447	0.402	0.344	0.367	0.023	0.376	0.339	0.336	0.447	0.511	0.479	0.41	0.401	0.563	0.381	0.382	0.337	0.258	0.214	0.467	0.352	0.415	0.535	0.421	0.398	0.295	0.525
OG0004171	0.476	0.43	0.435	0.526	0.039	0.361	0.39	0.249	0.348	0.482	0.382	0.535	0.427	0.404	0.58	0.504	0.632	0.558	0.398	0.43	0.495	0.555	0.499	0.51	0.41	0.453	0.014	0.384	0.39	0.408	0.48	0.548	0.566	0.408	0.476	0.526	0.44	0.496	0.489	0.313	0.237	0.517	0.398	0.504	0.427	0.465	0.438	0.361	0.51
OG0004187	0.461	0.433	0.426	0.48	0.074	0.365	0.372	0.255	0.345	0.445	0.364	0.561	0.414	0.404	0.546	0.421	0.577	0.482	0.415	0.415	0.524	0.532	0.483	0.524	0.354	0.449	0.047	0.402	0.401	0.415	0.457	0.548	0.528	0.381	0.474	0.48	0.446	0.446	0.44	0.323	0.252	0.527	0.375	0.508	0.463	0.468	0.453	0.373	0.521
OG0004208	0.224	0.213	0.295	0.22	0.056	0.254	0.199	0.357	0.216	0.234	0.186	0.273	0.253	0.199	0.301	0.209	0.342	0.283	0.22	0.203	0.226	0.337	0.451	0.342	0.394	0.214	0.069	0.489	0.212	0.239	0.246	0.361	0.288	0.253	0.254	0.22	0.224	0.269	0.24	0.244	0.527	0.228	0.207	0.263	0.303	0.187	0.233	0.183	0.244
OG0004213	0.354	0.365	0.396	0.386	0.073	0.46	0.869	0.367	0.28	0.396	1	0.487	0.309	0.331	0.39	0.426	0.374	0.381	0.371	0.342	0.596	0.344	0.419	0.349	0.287	0.4	0.027	0.217	0.34	0.339	0.365	0.374	0.476	0.33	0.36	0.386	0.395	0.287	0.368	0.273	0.171	0.471	0.398	0.438	0.535	0.406	0.413	0.295	0.468
OG0004223	0.553	0.463	0.598	0.518	0.057	0.417	0.4	0.367	0.493	0.586	0.355	0.584	0.482	0.483	0.461	0.443	0.595	0.389	0.438	0.483	0.503	0.415	0.582	0.444	0.289	0.573	0.02	0.61	0.49	0.561	0.62	0.545	0.532	0.458	0.663	0.518	0.523	0.419	0.595	0.464	0.308	0.531	0.573	0.678	0.436	0.473	0.524	0.418	0.597
OG0004240	0.354	0.38	0.39	0.384	0.117	0.403	0.314	0.375	0.447	0.34	0.309	0.435	0.433	0.327	0.467	0.485	0.409	0.4	0.368	0.333	0.376	0.487	0.378	0.399	0.288	0.307	0.088	0.285	0.349	0.343	0.441	0.486	0.432	0.428	0.373	0.384	0.357	0.353	0.334	0.5	0.22	0.338	0.318	0.374	0.36	0.396	0.354	0.29	0.362
OG0004254	0.414	0.428	0.438	0.532	0.102	0.604	0.433	0.376	0.355	0.437	0.416	0.568	0.426	0.378	0.552	0.471	0.606	0.565	0.397	0.401	0.57	0.603	0.515	0.459	0.421	0.381	0.066	0.323	0.352	0.39	0.459	0.6	0.585	0.417	0.474	0.532	0.441	0.459	0.408	0.332	0.266	0.456	0.44	0.464	0.565	0.435	0.42	0.323	0.502
OG0004283	0.594	0.54	0.629	0.529	0.026	0.474	0.642	0.401	0.439	0.638	0.602	0.695	0.526	0.52	0.552	0.549	0.589	0.501	0.533	0.552	0.707	0.473	0.619	0.505	0.379	0.636	0.009	0.488	0.518	0.591	0.591	0.606	0.646	0.438	0.611	0.529	0.608	0.478	0.625	0.422	0.287	0.698	0.581	0.695	0.528	0.591	0.607	0.469	0.737
OG0004311	0.692	0.689	0.607	0.347	0.006	0.299	0.328	0.272	0.453	0.57	0.311	0.535	0.585	0.752	0.461	0.459	0.389	0.303	0.749	0.745	0.383	0.315	0.43	0.278	0.228	0.669	0.003	0.308	0.727	0.649	0.453	0.447	0.52	0.345	0.568	0.347	0.661	0.309	0.563	0.384	0.193	0.541	0.512	0.544	0.278	0.656	0.667	0.808	0.495
OG0004315	0.676	0.655	0.595	0.376	0.043	0.345	0.386	0.281	0.492	0.604	0.382	0.596	0.608	0.646	0.507	0.573	0.464	0.339	0.635	0.637	0.459	0.382	0.484	0.322	0.258	0.629	0.018	0.314	0.635	0.631	0.543	0.506	0.562	0.494	0.567	0.376	0.672	0.344	0.552	0.403	0.193	0.575	0.486	0.597	0.35	0.656	0.663	0.572	0.565
OG0004327	0.703	0.685	0.674	0.383	0.023	0.367	0.361	0.311	0.604	0.636	0.346	0.612	0.664	0.672	0.532	0.538	0.464	0.369	0.679	0.709	0.457	0.392	0.523	0.356	0.291	0.684	0.012	0.351	0.692	0.677	0.605	0.541	0.603	0.472	0.643	0.383	0.718	0.371	0.605	0.518	0.233	0.619	0.544	0.64	0.34	0.689	0.705	0.645	0.58
OG0004358	0.297	0.289	0.309	0.493	0.097	0.382	0.395	0.219	0.251	0.316	0.443	0.386	0.293	0.263	0.409	0.379	0.451	0.519	0.269	0.288	0.438	0.474	0.497	0.519	0.626	0.296	0.036	0.264	0.259	0.268	0.359	0.437	0.412	0.33	0.315	0.493	0.308	0.403	0.31	0.256	0.276	0.337	0.281	0.346	0.407	0.298	0.321	0.236	0.396
OG0004361	0.599	0.62	0.626	0.489	0.023	0.398	0.457	0.32	0.46	0.639	0.436	0.647	0.6	0.55	0.679	0.583	0.536	0.442	0.596	0.563	0.529	0.529	0.557	0.45	0.323	0.592	0.012	0.416	0.559	0.564	0.507	0.606	0.688	0.471	0.62	0.489	0.621	0.399	0.62	0.403	0.286	0.655	0.573	0.616	0.42	0.619	0.609	0.51	0.59
OG0004409	0.456	0.501	0.49	0.518	0.038	0.412	0.51	0.298	0.353	0.489	0.498	0.647	0.444	0.441	0.561	0.471	0.57	0.496	0.472	0.44	0.604	0.518	0.487	0.439	0.365	0.486	0.013	0.328	0.421	0.44	0.425	0.579	0.579	0.383	0.509	0.518	0.511	0.392	0.449	0.321	0.244	0.608	0.441	0.513	0.536	0.514	0.502	0.388	0.599
OG0004416	0.691	0.662	0.726	0.499	0.018	0.45	0.461	0.388	0.506	0.766	0.431	0.729	0.618	0.645	0.581	0.582	0.567	0.402	0.652	0.656	0.567	0.424	0.605	0.407	0.302	0.718	0.007	0.45	0.634	0.67	0.613	0.613	0.667	0.452	0.723	0.499	0.733	0.407	0.716	0.454	0.264	0.685	0.69	0.746	0.445	0.667	0.716	0.573	0.681
OG0004420	0.602	0.569	0.59	0.494	0.02	0.426	0.574	0.335	0.412	0.642	0.547	0.724	0.506	0.556	0.531	0.572	0.564	0.434	0.548	0.563	0.641	0.404	0.53	0.379	0.329	0.641	0.007	0.378	0.538	0.559	0.565	0.536	0.628	0.422	0.593	0.494	0.627	0.396	0.592	0.361	0.215	0.666	0.564	0.671	0.515	0.605	0.632	0.493	0.701
OG0004424	0.343	0.372	0.427	0.554	0.081	0.509	0.622	0.413	0.304	0.454	0.597	0.499	0.332	0.321	0.388	0.415	0.42	0.456	0.364	0.347	0.626	0.394	0.46	0.389	0.334	0.368	0.03	0.27	0.321	0.368	0.415	0.463	0.552	0.393	0.404	0.554	0.416	0.333	0.414	0.302	0.206	0.42	0.48	0.441	0.519	0.373	0.388	0.292	0.493
OG0004431	0.393	0.376	0.359	0.532	0.056	0.353	0.483	0.233	0.289	0.378	0.488	0.59	0.348	0.361	0.446	0.414	0.544	0.49	0.363	0.376	0.55	0.45	0.43	0.384	0.331	0.376	0.02	0.359	0.35	0.333	0.447	0.496	0.463	0.373	0.396	0.532	0.395	0.377	0.331	0.261	0.211	0.46	0.344	0.408	0.528	0.436	0.409	0.299	0.519
OG0004438	0.415	0.429	0.389	0.437	0.089	0.415	0.374	0.305	0.395	0.357	0.371	0.497	0.438	0.368	0.494	0.493	0.425	0.473	0.401	0.39	0.427	0.473	0.385	0.343	0.344	0.336	0.066	0.256	0.356	0.353	0.484	0.487	0.455	0.401	0.369	0.437	0.39	0.38	0.335	0.406	0.182	0.39	0.319	0.378	0.341	0.443	0.395	0.309	0.413
OG0004451	0.559	0.516	0.575	0.475	0.03	0.384	0.51	0.291	0.394	0.57	0.495	0.703	0.512	0.504	0.555	0.539	0.594	0.443	0.523	0.512	0.619	0.49	0.543	0.447	0.351	0.577	0.01	0.41	0.518	0.519	0.538	0.557	0.601	0.42	0.566	0.475	0.568	0.4	0.526	0.349	0.266	0.634	0.479	0.62	0.531	0.544	0.586	0.459	0.695
OG0004485	0.301	0.303	0.365	0.443	0.125	0.513	0.348	0.447	0.343	0.313	0.347	0.412	0.346	0.273	0.386	0.363	0.443	0.414	0.279	0.271	0.44	0.501	0.443	0.536	0.375	0.277	0.049	0.368	0.277	0.306	0.443	0.516	0.366	0.42	0.369	0.443	0.301	0.357	0.325	0.345	0.33	0.303	0.322	0.361	0.476	0.289	0.309	0.244	0.344
OG0004494	0.436	0.484	0.468	0.431	0.152	0.439	0.33	0.33	0.474	0.425	0.322	0.47	0.523	0.394	0.505	0.53	0.467	0.466	0.428	0.434	0.397	0.518	0.486	0.381	0.345	0.375	0.066	0.305	0.421	0.465	0.559	0.587	0.506	0.655	0.424	0.431	0.438	0.411	0.405	0.447	0.252	0.4	0.366	0.431	0.363	0.44	0.455	0.345	0.444
OG0004497	0.559	0.57	0.61	0.512	0.02	0.501	0.584	0.455	0.449	0.577	0.568	0.737	0.515	0.52	0.543	0.595	0.507	0.437	0.57	0.534	0.598	0.448	0.542	0.329	0.312	0.55	0.007	0.321	0.527	0.532	0.617	0.57	0.697	0.468	0.567	0.512	0.637	0.35	0.536	0.434	0.238	0.573	0.575	0.61	0.511	0.611	0.601	0.458	0.611
OG0004498	0.683	0.662	0.69	0.442	0.046	0.417	0.367	0.34	0.582	0.726	0.334	0.639	0.662	0.637	0.577	0.575	0.551	0.411	0.634	0.674	0.483	0.446	0.576	0.428	0.32	0.666	0.019	0.441	0.631	0.681	0.625	0.617	0.593	0.469	0.695	0.442	0.699	0.438	0.702	0.536	0.256	0.623	0.619	0.693	0.368	0.653	0.662	0.571	0.602
OG0004522	0.687	0.647	0.72	0.427	0.011	0.408	0.534	0.343	0.48	0.731	0.509	0.704	0.571	0.632	0.582	0.507	0.57	0.398	0.65	0.655	0.617	0.401	0.576	0.452	0.295	0.795	0.004	0.483	0.658	0.658	0.565	0.579	0.666	0.384	0.701	0.427	0.711	0.42	0.731	0.435	0.264	0.794	0.661	0.778	0.42	0.681	0.754	0.584	0.731
OG0004523	0.654	0.638	0.758	0.457	0.031	0.428	0.45	0.365	0.509	0.718	0.415	0.632	0.583	0.624	0.568	0.522	0.535	0.387	0.631	0.642	0.539	0.42	0.666	0.398	0.337	0.698	0.012	0.458	0.613	0.693	0.581	0.589	0.658	0.47	0.678	0.457	0.721	0.397	0.711	0.453	0.28	0.648	0.661	0.729	0.402	0.63	0.693	0.561	0.652
OG0004533	0.563	0.545	0.553	0.602	0.032	0.538	0.544	0.375	0.424	0.58	0.506	0.705	0.483	0.494	0.52	0.526	0.589	0.472	0.509	0.515	0.669	0.446	0.566	0.441	0.365	0.593	0.011	0.419	0.494	0.519	0.543	0.624	0.592	0.491	0.632	0.602	0.552	0.422	0.558	0.393	0.231	0.644	0.571	0.649	0.52	0.559	0.571	0.451	0.655
OG0004540	0.685	0.708	0.683	0.416	0.034	0.383	0.386	0.323	0.568	0.685	0.37	0.629	0.632	0.692	0.55	0.523	0.503	0.377	0.693	0.695	0.479	0.398	0.52	0.348	0.281	0.677	0.014	0.383	0.683	0.699	0.587	0.538	0.617	0.445	0.699	0.416	0.7	0.375	0.689	0.491	0.232	0.625	0.636	0.68	0.356	0.671	0.687	0.618	0.6
OG0004542	0.528	0.53	0.571	0.496	0.028	0.395	0.577	0.298	0.368	0.575	0.554	0.673	0.502	0.495	0.549	0.549	0.535	0.469	0.514	0.505	0.649	0.484	0.53	0.411	0.375	0.57	0.01	0.346	0.488	0.524	0.521	0.58	0.666	0.38	0.559	0.496	0.593	0.395	0.54	0.327	0.221	0.629	0.506	0.61	0.516	0.545	0.584	0.44	0.705
OG0004545	0.349	0.349	0.33	0.478	0.073	0.342	0.474	0.227	0.26	0.343	0.479	0.498	0.315	0.317	0.444	0.373	0.538	0.459	0.338	0.324	0.534	0.431	0.399	0.38	0.362	0.336	0.027	0.327	0.313	0.312	0.388	0.457	0.427	0.349	0.361	0.478	0.351	0.375	0.312	0.247	0.2	0.421	0.309	0.385	0.548	0.368	0.36	0.275	0.455
OG0004566	0.621	0.514	0.57	0.404	0.037	0.518	0.39	0.376	0.518	0.602	0.353	0.527	0.56	0.501	0.455	0.585	0.503	0.322	0.471	0.488	0.495	0.348	0.52	0.397	0.25	0.554	0.023	0.43	0.496	0.541	0.72	0.551	0.494	0.555	0.611	0.404	0.541	0.367	0.586	0.419	0.219	0.531	0.571	0.641	0.348	0.505	0.543	0.45	0.541
OG0004578	0.336	0.319	0.391	0.397	0.091	0.478	0.358	0.416	0.447	0.368	0.338	0.384	0.35	0.286	0.352	0.403	0.454	0.4	0.29	0.298	0.456	0.382	0.433	0.412	0.309	0.288	0.034	0.321	0.297	0.326	0.53	0.516	0.358	0.455	0.408	0.397	0.324	0.313	0.335	0.433	0.244	0.308	0.392	0.387	0.435	0.319	0.32	0.257	0.334
OG0004581	0.405	0.328	0.38	0.545	0.062	0.369	0.301	0.245	0.331	0.408	0.268	0.419	0.319	0.33	0.346	0.31	0.525	0.381	0.289	0.323	0.454	0.356	0.461	0.471	0.262	0.394	0.022	0.52	0.324	0.385	0.459	0.464	0.375	0.382	0.436	0.545	0.364	0.378	0.402	0.347	0.279	0.425	0.382	0.475	0.383	0.343	0.359	0.295	0.444
OG0004596	0.682	0.616	0.657	0.458	0.026	0.386	0.438	0.319	0.459	0.662	0.407	0.657	0.557	0.628	0.548	0.513	0.505	0.358	0.621	0.655	0.528	0.373	0.555	0.353	0.272	0.705	0.011	0.372	0.623	0.648	0.556	0.536	0.616	0.417	0.645	0.458	0.715	0.358	0.659	0.402	0.207	0.668	0.609	0.677	0.394	0.665	0.692	0.568	0.665
OG0004632	0.725	0.743	0.726	0.38	0.018	0.359	0.401	0.317	0.549	0.697	0.379	0.633	0.666	0.738	0.57	0.517	0.478	0.347	0.756	0.756	0.482	0.385	0.512	0.39	0.265	0.78	0.007	0.391	0.74	0.734	0.532	0.545	0.626	0.379	0.676	0.38	0.74	0.378	0.696	0.465	0.249	0.675	0.599	0.665	0.336	0.724	0.74	0.712	0.598
OG0004667	0.499	0.55	0.668	0.436	0.068	0.535	0.481	0.45	0.548	0.619	0.422	0.574	0.592	0.478	0.537	0.602	0.47	0.365	0.515	0.495	0.518	0.434	0.542	0.388	0.273	0.516	0.026	0.353	0.505	0.554	0.62	0.598	0.621	0.525	0.589	0.436	0.577	0.356	0.573	0.509	0.264	0.544	0.611	0.596	0.412	0.518	0.549	0.435	0.527
OG0004692	0.708	0.715	0.698	0.458	0.022	0.406	0.463	0.35	0.477	0.699	0.435	0.681	0.598	0.672	0.577	0.531	0.475	0.393	0.686	0.696	0.52	0.402	0.52	0.33	0.284	0.735	0.008	0.356	0.668	0.683	0.558	0.532	0.679	0.449	0.693	0.458	0.74	0.358	0.701	0.419	0.217	0.676	0.661	0.685	0.406	0.693	0.721	0.629	0.651
OG0004702	0.332	0.338	0.334	0.526	0.092	0.336	0.453	0.294	0.251	0.349	0.456	0.459	0.327	0.301	0.414	0.367	0.428	0.609	0.324	0.321	0.447	0.481	0.433	0.42	0.443	0.316	0.034	0.355	0.292	0.305	0.373	0.472	0.45	0.343	0.333	0.526	0.348	0.441	0.317	0.267	0.269	0.378	0.307	0.337	0.408	0.349	0.354	0.269	0.416
OG0004706	0.318	0.327	0.323	0.531	0.102	0.414	0.406	0.271	0.259	0.34	0.407	0.485	0.314	0.298	0.437	0.361	0.536	0.563	0.31	0.317	0.552	0.504	0.418	0.447	0.472	0.308	0.038	0.317	0.284	0.309	0.386	0.537	0.48	0.321	0.361	0.531	0.357	0.443	0.311	0.246	0.24	0.385	0.319	0.381	0.671	0.345	0.346	0.259	0.463
OG0004715	0.394	0.43	0.394	0.532	0.059	0.425	0.509	0.27	0.297	0.394	0.497	0.575	0.36	0.37	0.468	0.432	0.571	0.523	0.404	0.375	0.612	0.467	0.451	0.407	0.375	0.395	0.021	0.28	0.349	0.367	0.405	0.516	0.512	0.374	0.423	0.532	0.426	0.379	0.363	0.268	0.192	0.503	0.38	0.433	0.59	0.448	0.417	0.315	0.552
OG0004719	0.498	0.469	0.546	0.521	0.036	0.489	0.503	0.377	0.455	0.529	0.482	0.619	0.457	0.443	0.419	0.542	0.493	0.397	0.454	0.444	0.583	0.373	0.519	0.342	0.292	0.478	0.013	0.351	0.439	0.478	0.617	0.534	0.523	0.551	0.521	0.521	0.507	0.321	0.467	0.403	0.232	0.471	0.502	0.556	0.5	0.473	0.488	0.38	0.559
OG0004738	0.566	0.546	0.585	0.517	0.023	0.429	0.562	0.368	0.416	0.573	0.542	0.687	0.513	0.506	0.558	0.598	0.511	0.463	0.58	0.521	0.587	0.47	0.501	0.369	0.343	0.552	0.008	0.33	0.505	0.52	0.567	0.548	0.638	0.455	0.549	0.517	0.602	0.368	0.51	0.389	0.222	0.598	0.522	0.581	0.504	0.577	0.579	0.457	0.614
OG0004770	0.024	0.025	0.037	0.207	0.24	0.293	0.213	0.049	0.061	0.041	0.241	0.069	0.036	0.014	0.082	0.088	0.182	0.136	0.016	0.017	0.245	0.182	0.113	0.358	0.143	0.023	0.111	0.031	0.018	0.026	0.083	0.132	0.061	0.139	0.046	0.207	0.029	0.091	0.038	0.036	0.001	0.047	0.063	0.056	0.377	0.032	0.026	0.007	0.091
OG0004800	0.431	0.421	0.364	0.481	0.052	0.287	0.343	0.205	0.274	0.4	0.364	0.538	0.381	0.384	0.528	0.443	0.505	0.5	0.407	0.405	0.438	0.476	0.436	0.36	0.342	0.362	0.032	0.279	0.37	0.351	0.399	0.484	0.506	0.339	0.402	0.481	0.423	0.395	0.352	0.244	0.17	0.421	0.349	0.405	0.388	0.462	0.412	0.332	0.479
OG0004805	0.54	0.555	0.669	0.431	0.086	0.471	0.395	0.429	0.541	0.629	0.367	0.602	0.617	0.516	0.568	0.513	0.499	0.445	0.516	0.536	0.453	0.502	0.541	0.443	0.336	0.567	0.037	0.425	0.505	0.585	0.561	0.613	0.61	0.45	0.67	0.431	0.554	0.454	0.615	0.55	0.361	0.584	0.556	0.661	0.399	0.522	0.555	0.476	0.533
OG0004808	0.527	0.486	0.476	0.471	0.053	0.323	0.392	0.219	0.345	0.504	0.372	0.566	0.456	0.445	0.566	0.491	0.565	0.519	0.457	0.486	0.492	0.49	0.487	0.436	0.35	0.508	0.018	0.35	0.433	0.448	0.473	0.532	0.529	0.384	0.495	0.471	0.486	0.442	0.494	0.308	0.204	0.565	0.399	0.507	0.377	0.517	0.498	0.404	0.537
OG0004813	0.378	0.382	0.432	0.456	0.001	0.542	0.377	0.452	0.357	0.392	0.354	0.449	0.416	0.352	0.382	0.425	0.422	0.492	0.364	0.371	0.395	0.354	0.528	0.317	0.46	0.382	0.001	0.296	0.33	0.366	0.412	0.456	0.488	0.397	0.477	0.456	0.4	0.373	0.38	0.371	0.344	0.386	0.434	0.427	0.334	0.361	0.386	0.316	0.414
OG0004829	0.733	0.749	0.731	0.433	0.013	0.41	0.422	0.359	0.535	0.719	0.396	0.651	0.683	0.724	0.592	0.579	0.467	0.369	0.748	0.734	0.478	0.4	0.52	0.344	0.273	0.729	0.005	0.366	0.716	0.725	0.546	0.557	0.651	0.436	0.712	0.433	0.76	0.356	0.709	0.472	0.249	0.631	0.679	0.671	0.369	0.733	0.736	0.684	0.59
OG0004835	0.71	0.69	0.648	0.439	0.015	0.35	0.44	0.31	0.506	0.653	0.421	0.66	0.602	0.691	0.575	0.564	0.496	0.419	0.679	0.694	0.501	0.414	0.515	0.359	0.297	0.724	0.005	0.363	0.683	0.65	0.569	0.538	0.615	0.414	0.655	0.439	0.705	0.379	0.63	0.425	0.234	0.67	0.577	0.657	0.36	0.714	0.696	0.621	0.598
OG0004844	0.696	0.678	0.588	0.339	0.007	0.294	0.318	0.266	0.444	0.574	0.301	0.519	0.572	0.752	0.452	0.444	0.378	0.295	0.743	0.766	0.369	0.31	0.415	0.269	0.225	0.662	0.003	0.303	0.73	0.645	0.451	0.435	0.497	0.342	0.56	0.339	0.658	0.301	0.552	0.369	0.188	0.524	0.506	0.529	0.275	0.654	0.654	0.802	0.479
OG0004855	0.552	0.554	0.603	0.503	0.031	0.471	0.435	0.381	0.478	0.579	0.413	0.681	0.563	0.507	0.594	0.581	0.607	0.486	0.532	0.518	0.547	0.541	0.58	0.489	0.364	0.569	0.011	0.425	0.503	0.524	0.524	0.629	0.631	0.46	0.594	0.503	0.574	0.413	0.559	0.47	0.282	0.662	0.512	0.587	0.459	0.587	0.581	0.458	0.669
OG0004872	0.633	0.678	0.619	0.409	0.048	0.354	0.456	0.319	0.508	0.661	0.441	0.652	0.599	0.607	0.569	0.565	0.463	0.385	0.651	0.647	0.522	0.447	0.501	0.378	0.303	0.674	0.02	0.322	0.642	0.624	0.495	0.533	0.622	0.394	0.615	0.409	0.676	0.396	0.636	0.499	0.209	0.671	0.558	0.638	0.359	0.687	0.67	0.572	0.61
OG0004882	0.574	0.536	0.562	0.475	0.022	0.413	0.527	0.321	0.408	0.608	0.48	0.636	0.498	0.534	0.519	0.503	0.564	0.426	0.55	0.551	0.568	0.414	0.55	0.417	0.326	0.619	0.008	0.394	0.526	0.552	0.522	0.522	0.612	0.415	0.583	0.475	0.63	0.41	0.585	0.383	0.247	0.635	0.531	0.622	0.492	0.561	0.594	0.476	0.689
OG0004926	0.348	0.348	0.328	0.482	0.082	0.354	0.473	0.233	0.258	0.341	0.478	0.498	0.313	0.315	0.438	0.369	0.556	0.462	0.335	0.323	0.55	0.43	0.398	0.39	0.36	0.334	0.03	0.328	0.31	0.312	0.388	0.459	0.426	0.348	0.364	0.482	0.349	0.374	0.31	0.246	0.203	0.42	0.308	0.386	0.591	0.366	0.358	0.274	0.459
OG0004944	0.32	0.327	0.409	0.322	0.27	0.441	0.347	0.638	0.31	0.377	0.309	0.396	0.32	0.302	0.361	0.321	0.336	0.337	0.316	0.309	0.357	0.381	0.391	0.309	0.276	0.321	0.333	0.39	0.292	0.337	0.375	0.431	0.405	0.345	0.387	0.322	0.344	0.381	0.37	0.357	0.372	0.347	0.388	0.425	0.339	0.311	0.332	0.276	0.329
OG0004953	0.552	0.545	0.663	0.46	0.022	0.545	0.617	0.484	0.461	0.68	0.566	0.675	0.534	0.509	0.574	0.506	0.519	0.405	0.547	0.545	0.626	0.44	0.619	0.469	0.302	0.64	0.008	0.442	0.521	0.591	0.539	0.606	0.698	0.402	0.62	0.46	0.639	0.39	0.681	0.466	0.303	0.691	0.642	0.691	0.52	0.559	0.627	0.478	0.671
OG0004959	0.246	0.267	0.304	0.325	0.211	0.436	0.309	0.351	0.383	0.252	0.308	0.306	0.316	0.22	0.296	0.36	0.357	0.322	0.222	0.224	0.395	0.396	0.347	0.418	0.251	0.22	0.08	0.236	0.251	0.278	0.391	0.411	0.27	0.4	0.299	0.325	0.229	0.319	0.255	0.453	0.197	0.237	0.263	0.308	0.405	0.243	0.24	0.191	0.283
OG0004962	0.624	0.608	0.627	0.447	0.014	0.36	0.505	0.311	0.42	0.63	0.477	0.76	0.552	0.572	0.607	0.518	0.518	0.415	0.602	0.605	0.546	0.457	0.53	0.397	0.309	0.665	0.005	0.389	0.567	0.579	0.52	0.564	0.637	0.402	0.594	0.447	0.659	0.375	0.588	0.376	0.27	0.7	0.529	0.62	0.442	0.64	0.673	0.533	0.676
OG0004975	0.295	0.271	0.311	0.355	0.111	0.282	0.278	0.411	0.251	0.306	0.311	0.342	0.275	0.262	0.291	0.304	0.324	0.327	0.245	0.257	0.308	0.291	0.379	0.279	0.281	0.267	0.138	0.435	0.259	0.273	0.391	0.351	0.31	0.352	0.332	0.355	0.269	0.339	0.279	0.289	0.305	0.267	0.302	0.358	0.289	0.262	0.28	0.226	0.298
OG0005025	0.398	0.352	0.45	0.425	0.197	0.525	0.362	0.484	0.451	0.436	0.348	0.431	0.393	0.331	0.387	0.426	0.565	0.429	0.312	0.341	0.51	0.438	0.541	0.588	0.349	0.405	0.074	0.494	0.349	0.398	0.566	0.599	0.394	0.475	0.455	0.425	0.357	0.471	0.452	0.433	0.331	0.434	0.392	0.522	0.467	0.355	0.378	0.306	0.42
OG0005039	0.554	0.526	0.554	0.444	0.037	0.409	0.444	0.318	0.447	0.605	0.436	0.62	0.54	0.499	0.617	0.556	0.628	0.454	0.514	0.521	0.551	0.503	0.53	0.479	0.298	0.561	0.019	0.375	0.482	0.519	0.493	0.567	0.639	0.407	0.565	0.444	0.584	0.412	0.588	0.392	0.254	0.597	0.524	0.596	0.44	0.572	0.551	0.451	0.562
OG0005045	0.38	0.387	0.417	0.554	0.149	0.523	0.394	0.347	0.337	0.428	0.381	0.523	0.422	0.365	0.586	0.454	0.502	0.518	0.366	0.369	0.483	0.635	0.514	0.488	0.409	0.342	0.115	0.395	0.334	0.356	0.506	0.595	0.561	0.445	0.421	0.554	0.422	0.469	0.392	0.325	0.296	0.41	0.384	0.424	0.46	0.393	0.405	0.313	0.474
OG0005055	0.485	0.47	0.564	0.394	0.042	0.465	0.57	0.432	0.431	0.552	0.527	0.57	0.432	0.428	0.487	0.472	0.47	0.441	0.463	0.459	0.606	0.386	0.523	0.435	0.326	0.529	0.015	0.442	0.439	0.488	0.463	0.497	0.579	0.361	0.539	0.394	0.505	0.408	0.571	0.487	0.332	0.593	0.566	0.604	0.419	0.48	0.503	0.404	0.556
OG0005091	0.595	0.541	0.599	0.485	0.022	0.37	0.522	0.291	0.395	0.599	0.483	0.727	0.5	0.526	0.547	0.501	0.578	0.466	0.546	0.559	0.622	0.426	0.553	0.437	0.353	0.664	0.008	0.433	0.525	0.564	0.558	0.585	0.605	0.41	0.584	0.485	0.611	0.433	0.572	0.358	0.249	0.705	0.497	0.659	0.504	0.604	0.633	0.487	0.76
OG0005092	0.504	0.436	0.558	0.478	0.046	0.562	0.498	0.455	0.469	0.563	0.438	0.569	0.481	0.423	0.428	0.49	0.559	0.409	0.411	0.438	0.579	0.396	0.547	0.542	0.33	0.527	0.016	0.525	0.431	0.498	0.621	0.549	0.487	0.498	0.575	0.478	0.492	0.429	0.543	0.481	0.319	0.539	0.532	0.644	0.522	0.439	0.485	0.383	0.575
OG0005115	0.622	0.549	0.631	0.53	0.031	0.452	0.433	0.406	0.506	0.673	0.398	0.605	0.526	0.565	0.463	0.464	0.507	0.351	0.523	0.559	0.511	0.366	0.558	0.375	0.248	0.647	0.013	0.447	0.557	0.645	0.595	0.557	0.594	0.443	0.682	0.53	0.635	0.368	0.668	0.467	0.239	0.571	0.672	0.705	0.409	0.584	0.591	0.493	0.603
OG0005127	0.634	0.577	0.632	0.532	0.02	0.445	0.561	0.38	0.462	0.623	0.526	0.777	0.539	0.554	0.562	0.551	0.585	0.458	0.56	0.574	0.651	0.463	0.582	0.419	0.318	0.658	0.007	0.453	0.559	0.581	0.624	0.612	0.64	0.492	0.633	0.532	0.623	0.412	0.586	0.417	0.268	0.688	0.562	0.674	0.528	0.614	0.637	0.496	0.708
OG0005136	0.314	0.315	0.319	0.51	0.09	0.328	0.349	0.283	0.25	0.321	0.347	0.419	0.314	0.282	0.454	0.36	0.504	0.581	0.297	0.3	0.41	0.543	0.421	0.442	0.486	0.285	0.033	0.338	0.269	0.282	0.355	0.469	0.441	0.294	0.327	0.51	0.315	0.539	0.308	0.269	0.256	0.329	0.292	0.318	0.375	0.32	0.32	0.247	0.385
OG0005137	0.564	0.569	0.596	0.515	0.029	0.448	0.589	0.341	0.421	0.632	0.543	0.701	0.521	0.504	0.621	0.54	0.624	0.495	0.528	0.523	0.727	0.509	0.555	0.525	0.37	0.643	0.01	0.471	0.497	0.554	0.496	0.635	0.663	0.403	0.602	0.515	0.602	0.46	0.6	0.387	0.277	0.798	0.541	0.682	0.514	0.593	0.62	0.467	0.746
OG0005156	0.503	0.463	0.498	0.535	0.042	0.391	0.434	0.283	0.39	0.524	0.416	0.615	0.446	0.449	0.545	0.445	0.624	0.463	0.447	0.459	0.614	0.507	0.544	0.535	0.356	0.534	0.015	0.501	0.455	0.478	0.517	0.589	0.531	0.433	0.538	0.535	0.484	0.46	0.505	0.363	0.314	0.601	0.46	0.588	0.503	0.485	0.511	0.401	0.579
OG0005164	0.348	0.357	0.329	0.481	0.099	0.371	0.376	0.249	0.276	0.34	0.374	0.464	0.328	0.31	0.477	0.393	0.464	0.504	0.344	0.326	0.433	0.492	0.39	0.454	0.368	0.31	0.064	0.293	0.306	0.305	0.386	0.466	0.442	0.347	0.343	0.481	0.352	0.424	0.323	0.261	0.191	0.368	0.308	0.347	0.393	0.382	0.345	0.277	0.408
OG0005173	0.544	0.505	0.539	0.509	0.027	0.414	0.531	0.344	0.387	0.573	0.519	0.72	0.507	0.502	0.54	0.546	0.522	0.446	0.502	0.516	0.562	0.422	0.509	0.366	0.309	0.568	0.009	0.403	0.48	0.482	0.569	0.521	0.572	0.408	0.524	0.509	0.581	0.382	0.514	0.35	0.243	0.592	0.471	0.577	0.482	0.56	0.559	0.437	0.626
OG0005190	0.355	0.346	0.351	0.579	0.082	0.394	0.413	0.242	0.277	0.375	0.399	0.51	0.337	0.325	0.432	0.391	0.546	0.523	0.322	0.337	0.582	0.473	0.457	0.431	0.416	0.333	0.03	0.358	0.308	0.335	0.443	0.546	0.479	0.383	0.401	0.579	0.374	0.381	0.334	0.25	0.214	0.408	0.356	0.413	0.601	0.372	0.371	0.277	0.515
OG0005209	0.503	0.462	0.561	0.544	0.062	0.56	0.484	0.411	0.43	0.6	0.412	0.56	0.454	0.426	0.534	0.435	0.59	0.361	0.438	0.439	0.604	0.441	0.569	0.509	0.304	0.546	0.033	0.514	0.438	0.519	0.5	0.586	0.561	0.479	0.598	0.544	0.511	0.374	0.597	0.403	0.28	0.589	0.579	0.638	0.47	0.462	0.522	0.398	0.552
OG0005227	0.428	0.391	0.409	0.522	0.072	0.415	0.386	0.26	0.382	0.478	0.377	0.52	0.396	0.38	0.448	0.384	0.59	0.522	0.369	0.399	0.557	0.462	0.508	0.57	0.418	0.454	0.026	0.429	0.379	0.423	0.466	0.584	0.497	0.366	0.482	0.522	0.436	0.454	0.479	0.349	0.269	0.519	0.432	0.506	0.532	0.429	0.425	0.345	0.535
OG0005238	0.265	0.243	0.268	0.409	0.136	0.388	0.397	0.225	0.242	0.277	0.405	0.36	0.248	0.228	0.303	0.284	0.506	0.326	0.216	0.226	0.494	0.335	0.345	0.405	0.262	0.253	0.054	0.301	0.23	0.254	0.349	0.396	0.314	0.344	0.32	0.409	0.256	0.274	0.256	0.225	0.198	0.314	0.265	0.343	0.642	0.248	0.261	0.192	0.362
OG0005248	0.501	0.509	0.55	0.477	0.031	0.455	0.495	0.364	0.428	0.517	0.463	0.603	0.467	0.433	0.438	0.511	0.518	0.368	0.472	0.447	0.569	0.378	0.501	0.322	0.275	0.46	0.011	0.33	0.45	0.491	0.579	0.58	0.553	0.642	0.518	0.477	0.498	0.292	0.458	0.36	0.223	0.449	0.499	0.526	0.5	0.466	0.519	0.384	0.54
OG0005257	0.57	0.591	0.62	0.48	0.026	0.453	0.525	0.399	0.448	0.589	0.501	0.684	0.555	0.53	0.634	0.598	0.482	0.467	0.583	0.551	0.558	0.471	0.524	0.375	0.346	0.557	0.013	0.321	0.55	0.559	0.569	0.573	0.664	0.481	0.578	0.48	0.638	0.384	0.549	0.427	0.267	0.604	0.545	0.587	0.488	0.596	0.617	0.48	0.603
OG0005259	0.602	0.582	0.655	0.458	0.04	0.508	0.506	0.393	0.514	0.641	0.479	0.656	0.623	0.529	0.605	0.59	0.524	0.46	0.57	0.565	0.577	0.479	0.526	0.437	0.334	0.603	0.024	0.375	0.544	0.597	0.664	0.598	0.65	0.456	0.623	0.458	0.628	0.411	0.637	0.47	0.257	0.631	0.59	0.624	0.468	0.581	0.604	0.487	0.602
OG0005261	0.386	0.411	0.466	0.514	0.065	0.534	0.564	0.395	0.355	0.491	0.571	0.536	0.4	0.357	0.483	0.458	0.498	0.438	0.396	0.373	0.651	0.467	0.528	0.461	0.349	0.395	0.023	0.333	0.366	0.405	0.473	0.553	0.603	0.45	0.471	0.514	0.448	0.329	0.459	0.335	0.266	0.45	0.512	0.499	0.603	0.4	0.43	0.324	0.512
OG0005279	0.684	0.646	0.665	0.481	0.01	0.431	0.493	0.367	0.49	0.692	0.466	0.728	0.568	0.661	0.563	0.517	0.524	0.403	0.632	0.68	0.579	0.412	0.565	0.396	0.3	0.765	0.003	0.404	0.635	0.655	0.576	0.572	0.685	0.386	0.664	0.481	0.734	0.393	0.668	0.436	0.257	0.741	0.613	0.701	0.419	0.688	0.729	0.586	0.689
OG0005283	0.452	0.489	0.513	0.598	0.035	0.503	0.526	0.365	0.366	0.505	0.497	0.618	0.499	0.44	0.58	0.531	0.469	0.547	0.469	0.457	0.51	0.566	0.546	0.422	0.442	0.453	0.012	0.309	0.406	0.434	0.495	0.606	0.659	0.479	0.516	0.598	0.534	0.412	0.471	0.346	0.248	0.492	0.498	0.483	0.455	0.499	0.497	0.385	0.551
OG0005310	0.386	0.385	0.35	0.505	0.059	0.314	0.425	0.207	0.273	0.372	0.426	0.528	0.347	0.359	0.46	0.414	0.516	0.478	0.379	0.37	0.486	0.439	0.424	0.358	0.35	0.367	0.031	0.297	0.35	0.338	0.404	0.483	0.48	0.362	0.387	0.505	0.406	0.358	0.336	0.241	0.173	0.445	0.328	0.394	0.438	0.428	0.404	0.311	0.49
OG0005315	0.573	0.557	0.623	0.436	0.023	0.419	0.58	0.337	0.487	0.637	0.572	0.649	0.532	0.542	0.628	0.528	0.549	0.471	0.547	0.539	0.649	0.472	0.559	0.553	0.352	0.654	0.008	0.459	0.539	0.572	0.549	0.591	0.656	0.393	0.623	0.436	0.601	0.461	0.613	0.459	0.318	0.787	0.539	0.68	0.43	0.629	0.621	0.49	0.636
OG0005328	0.565	0.536	0.658	0.526	0.116	0.523	0.455	0.456	0.507	0.678	0.393	0.648	0.57	0.502	0.581	0.562	0.562	0.461	0.513	0.533	0.539	0.531	0.635	0.503	0.374	0.596	0.05	0.46	0.495	0.594	0.607	0.69	0.594	0.525	0.661	0.526	0.6	0.485	0.63	0.478	0.306	0.626	0.591	0.679	0.469	0.531	0.599	0.457	0.638
OG0005348	0.385	0.423	0.397	0.581	0.047	0.344	0.451	0.26	0.299	0.396	0.452	0.57	0.403	0.365	0.543	0.433	0.499	0.593	0.399	0.383	0.483	0.603	0.474	0.468	0.47	0.366	0.017	0.339	0.34	0.346	0.368	0.559	0.536	0.326	0.412	0.581	0.415	0.449	0.361	0.293	0.279	0.454	0.348	0.391	0.394	0.437	0.415	0.317	0.479
OG0005350	0.403	0.371	0.378	0.536	0.083	0.369	0.398	0.241	0.301	0.414	0.394	0.52	0.354	0.36	0.447	0.397	0.548	0.518	0.362	0.378	0.51	0.463	0.457	0.483	0.382	0.406	0.045	0.367	0.355	0.37	0.438	0.538	0.502	0.375	0.421	0.536	0.408	0.417	0.395	0.266	0.199	0.487	0.356	0.456	0.48	0.422	0.409	0.324	0.508
OG0005357	0.463	0.511	0.506	0.512	0.038	0.459	0.657	0.38	0.372	0.515	0.619	0.636	0.423	0.424	0.525	0.548	0.499	0.454	0.475	0.454	0.664	0.412	0.456	0.348	0.341	0.471	0.013	0.267	0.438	0.45	0.501	0.51	0.617	0.455	0.483	0.512	0.527	0.346	0.461	0.363	0.191	0.531	0.497	0.525	0.556	0.511	0.509	0.378	0.591
OG0005364	0.711	0.709	0.721	0.452	0.008	0.44	0.46	0.37	0.509	0.717	0.425	0.684	0.653	0.66	0.587	0.571	0.514	0.377	0.709	0.689	0.539	0.413	0.606	0.416	0.289	0.727	0.003	0.405	0.664	0.693	0.545	0.611	0.661	0.473	0.7	0.452	0.725	0.371	0.694	0.456	0.275	0.683	0.652	0.697	0.404	0.686	0.734	0.618	0.644
OG0005377	0.522	0.545	0.575	0.521	0.031	0.49	0.533	0.443	0.448	0.567	0.519	0.671	0.495	0.487	0.592	0.573	0.513	0.481	0.541	0.508	0.552	0.474	0.537	0.373	0.345	0.481	0.016	0.341	0.481	0.501	0.56	0.554	0.667	0.461	0.546	0.521	0.568	0.403	0.544	0.419	0.256	0.523	0.577	0.552	0.48	0.565	0.541	0.424	0.561
OG0005395	0.289	0.296	0.357	0.413	0.176	0.6	0.523	0.498	0.29	0.356	0.505	0.388	0.297	0.259	0.316	0.323	0.412	0.375	0.28	0.27	0.508	0.355	0.423	0.454	0.307	0.304	0.074	0.304	0.262	0.31	0.345	0.414	0.399	0.364	0.378	0.413	0.316	0.304	0.341	0.289	0.289	0.344	0.401	0.385	0.623	0.277	0.298	0.236	0.367
OG0005406	0.622	0.594	0.629	0.499	0.015	0.39	0.408	0.347	0.473	0.66	0.378	0.692	0.557	0.605	0.511	0.515	0.539	0.397	0.571	0.615	0.521	0.396	0.549	0.364	0.313	0.656	0.005	0.399	0.592	0.618	0.603	0.576	0.64	0.423	0.639	0.499	0.671	0.375	0.637	0.412	0.222	0.609	0.603	0.634	0.423	0.607	0.645	0.528	0.654
OG0005467	0.68	0.661	0.651	0.438	0.033	0.353	0.428	0.31	0.472	0.677	0.408	0.675	0.61	0.646	0.592	0.53	0.505	0.391	0.653	0.661	0.487	0.435	0.511	0.358	0.288	0.677	0.013	0.372	0.628	0.625	0.526	0.542	0.648	0.414	0.657	0.438	0.707	0.398	0.657	0.404	0.228	0.645	0.599	0.655	0.383	0.675	0.676	0.6	0.612
OG0005476	0.486	0.45	0.479	0.584	0.037	0.476	0.463	0.377	0.39	0.517	0.44	0.671	0.424	0.446	0.495	0.442	0.567	0.464	0.417	0.474	0.576	0.447	0.523	0.407	0.334	0.528	0.013	0.387	0.436	0.463	0.559	0.581	0.576	0.413	0.546	0.584	0.521	0.409	0.495	0.351	0.227	0.568	0.461	0.568	0.527	0.49	0.516	0.394	0.604
OG0005480	0.57	0.551	0.652	0.468	0.115	0.578	0.537	0.422	0.449	0.644	0.518	0.646	0.546	0.503	0.604	0.554	0.522	0.434	0.541	0.548	0.621	0.489	0.571	0.405	0.335	0.569	0.05	0.371	0.502	0.576	0.605	0.613	0.619	0.514	0.63	0.468	0.61	0.426	0.598	0.422	0.266	0.58	0.62	0.668	0.526	0.548	0.612	0.461	0.633
OG0005487	0.376	0.415	0.385	0.394	0.055	0.325	0.325	0.252	0.394	0.339	0.311	0.456	0.469	0.36	0.491	0.52	0.423	0.435	0.389	0.359	0.409	0.482	0.383	0.409	0.294	0.33	0.029	0.266	0.377	0.353	0.402	0.473	0.464	0.399	0.38	0.394	0.372	0.323	0.346	0.416	0.199	0.374	0.308	0.372	0.349	0.414	0.374	0.307	0.428
OG0005514	0.609	0.504	0.622	0.443	0.025	0.398	0.348	0.354	0.534	0.627	0.312	0.596	0.538	0.525	0.455	0.479	0.543	0.364	0.482	0.527	0.498	0.384	0.532	0.415	0.274	0.62	0.006	0.487	0.512	0.573	0.639	0.564	0.487	0.492	0.633	0.443	0.577	0.394	0.597	0.482	0.293	0.55	0.584	0.662	0.408	0.518	0.556	0.463	0.567
OG0005545	0.389	0.387	0.459	0.409	0.146	0.518	0.375	0.415	0.492	0.443	0.352	0.464	0.431	0.348	0.421	0.53	0.46	0.36	0.363	0.356	0.454	0.444	0.509	0.4	0.301	0.354	0.053	0.299	0.36	0.4	0.551	0.586	0.451	0.547	0.464	0.409	0.4	0.359	0.394	0.418	0.241	0.36	0.454	0.452	0.424	0.382	0.402	0.31	0.417
OG0005555	0.548	0.492	0.553	0.494	0.033	0.476	0.434	0.384	0.454	0.536	0.419	0.672	0.474	0.481	0.488	0.52	0.598	0.443	0.496	0.498	0.568	0.442	0.548	0.43	0.324	0.559	0.012	0.424	0.494	0.505	0.618	0.577	0.52	0.503	0.563	0.494	0.531	0.412	0.523	0.424	0.252	0.6	0.493	0.6	0.473	0.528	0.546	0.435	0.584
OG0005568	0.382	0.398	0.426	0.483	0.179	0.518	0.447	0.549	0.325	0.421	0.425	0.516	0.363	0.363	0.437	0.396	0.439	0.509	0.396	0.375	0.449	0.443	0.546	0.341	0.38	0.385	0.067	0.415	0.348	0.367	0.413	0.5	0.486	0.382	0.436	0.483	0.413	0.496	0.405	0.384	0.304	0.436	0.437	0.442	0.434	0.402	0.404	0.322	0.453
OG0005571	0.716	0.727	0.708	0.427	0.024	0.386	0.408	0.342	0.466	0.665	0.392	0.625	0.623	0.713	0.577	0.568	0.447	0.355	0.763	0.73	0.439	0.386	0.496	0.304	0.263	0.692	0.01	0.319	0.699	0.681	0.513	0.508	0.628	0.391	0.642	0.427	0.745	0.338	0.655	0.421	0.2	0.624	0.601	0.629	0.33	0.732	0.72	0.651	0.575
OG0005579	0.334	0.308	0.327	0.434	0.141	0.415	0.316	0.269	0.289	0.331	0.311	0.412	0.304	0.301	0.403	0.354	0.441	0.418	0.296	0.3	0.406	0.421	0.394	0.421	0.252	0.293	0.094	0.356	0.295	0.3	0.44	0.439	0.409	0.392	0.346	0.434	0.331	0.351	0.314	0.254	0.192	0.326	0.321	0.363	0.435	0.337	0.318	0.26	0.386
OG0005581	0.549	0.546	0.574	0.51	0.048	0.477	0.598	0.414	0.413	0.579	0.58	0.711	0.473	0.521	0.573	0.519	0.515	0.464	0.528	0.538	0.614	0.483	0.562	0.403	0.336	0.601	0.016	0.356	0.513	0.525	0.528	0.574	0.662	0.4	0.567	0.51	0.593	0.44	0.573	0.406	0.235	0.659	0.539	0.625	0.446	0.594	0.598	0.471	0.628
OG0005582	0.466	0.481	0.497	0.589	0.06	0.43	0.483	0.344	0.373	0.518	0.452	0.645	0.432	0.444	0.514	0.491	0.511	0.483	0.452	0.471	0.577	0.467	0.54	0.33	0.369	0.46	0.021	0.316	0.432	0.454	0.561	0.603	0.645	0.437	0.527	0.589	0.537	0.402	0.475	0.339	0.195	0.498	0.53	0.524	0.495	0.507	0.508	0.38	0.589
OG0005583	0.628	0.631	0.662	0.507	0.035	0.458	0.51	0.396	0.476	0.643	0.494	0.731	0.574	0.595	0.548	0.597	0.493	0.443	0.613	0.628	0.571	0.433	0.535	0.32	0.327	0.634	0.015	0.314	0.591	0.61	0.639	0.589	0.693	0.495	0.626	0.507	0.695	0.372	0.598	0.408	0.21	0.62	0.595	0.652	0.474	0.664	0.677	0.527	0.666
OG0005682	0.407	0.368	0.423	0.47	0.077	0.416	0.463	0.292	0.305	0.43	0.444	0.527	0.369	0.352	0.458	0.369	0.561	0.519	0.358	0.37	0.557	0.497	0.465	0.543	0.424	0.425	0.028	0.476	0.343	0.379	0.455	0.505	0.432	0.331	0.425	0.47	0.399	0.459	0.416	0.302	0.309	0.479	0.365	0.477	0.575	0.379	0.42	0.319	0.535
OG0005685	0.016	0.017	0.022	0.071	0.435	0.164	0.065	0.256	0.067	0.033	0.074	0.023	0.027	0.012	0.062	0.067	0.062	0.023	0.013	0.012	0.083	0.118	0.046	0.092	0.15	0.009	0.625	0.032	0.015	0.019	0.068	0.093	0.039	0.105	0.023	0.071	0.016	0.125	0.024	0.061	0.001	0.019	0.032	0.041	0.157	0.022	0.015	0.005	0.031
OG0005692	0.527	0.45	0.535	0.513	0.029	0.44	0.39	0.359	0.443	0.547	0.371	0.629	0.435	0.455	0.413	0.439	0.522	0.342	0.418	0.466	0.559	0.348	0.501	0.373	0.231	0.552	0.01	0.411	0.457	0.498	0.6	0.532	0.498	0.488	0.584	0.513	0.491	0.346	0.525	0.384	0.219	0.538	0.515	0.618	0.471	0.467	0.501	0.401	0.563
OG0005711	0.634	0.599	0.635	0.504	0.036	0.418	0.452	0.348	0.451	0.648	0.447	0.698	0.57	0.602	0.579	0.538	0.463	0.399	0.589	0.629	0.5	0.439	0.529	0.336	0.286	0.672	0.014	0.344	0.601	0.603	0.583	0.569	0.631	0.449	0.654	0.504	0.664	0.355	0.602	0.404	0.231	0.62	0.599	0.636	0.424	0.637	0.655	0.542	0.615
OG0005723	0.388	0.405	0.457	0.456	0.061	0.5	0.761	0.427	0.327	0.449	0.759	0.554	0.351	0.364	0.434	0.471	0.429	0.442	0.404	0.383	0.66	0.39	0.462	0.366	0.352	0.414	0.022	0.278	0.366	0.393	0.469	0.453	0.566	0.379	0.412	0.456	0.452	0.347	0.434	0.322	0.199	0.47	0.472	0.487	0.617	0.424	0.431	0.329	0.534
OG0005728	0.447	0.42	0.509	0.471	0.124	0.643	0.406	0.509	0.456	0.475	0.389	0.545	0.446	0.393	0.487	0.484	0.503	0.356	0.399	0.396	0.501	0.456	0.567	0.383	0.258	0.389	0.094	0.377	0.387	0.424	0.607	0.572	0.503	0.533	0.503	0.471	0.457	0.335	0.454	0.424	0.256	0.416	0.498	0.516	0.475	0.421	0.44	0.338	0.477
OG0005740	0.332	0.341	0.339	0.551	0.073	0.368	0.399	0.221	0.269	0.362	0.385	0.491	0.329	0.311	0.453	0.381	0.509	0.525	0.323	0.332	0.549	0.493	0.423	0.414	0.432	0.328	0.027	0.288	0.299	0.328	0.405	0.531	0.485	0.34	0.387	0.551	0.378	0.402	0.326	0.255	0.193	0.403	0.345	0.38	0.551	0.371	0.364	0.269	0.492
OG0005746	0.427	0.424	0.437	0.614	0.063	0.492	0.555	0.38	0.345	0.464	0.531	0.595	0.401	0.385	0.478	0.482	0.549	0.518	0.405	0.396	0.627	0.456	0.519	0.406	0.419	0.428	0.023	0.337	0.372	0.403	0.49	0.591	0.553	0.424	0.498	0.614	0.457	0.39	0.429	0.324	0.218	0.48	0.479	0.5	0.623	0.438	0.455	0.333	0.568
OG0005770	0.558	0.508	0.596	0.551	0.029	0.431	0.531	0.39	0.416	0.6	0.512	0.704	0.479	0.511	0.537	0.496	0.567	0.551	0.512	0.543	0.607	0.474	0.618	0.466	0.4	0.608	0.01	0.487	0.5	0.528	0.583	0.588	0.62	0.405	0.566	0.551	0.582	0.525	0.585	0.41	0.296	0.663	0.518	0.648	0.514	0.548	0.595	0.459	0.694
OG0005771	0.3	0.308	0.313	0.503	0.118	0.31	0.352	0.305	0.231	0.323	0.348	0.422	0.295	0.29	0.399	0.326	0.401	0.59	0.299	0.302	0.363	0.467	0.397	0.38	0.476	0.289	0.045	0.369	0.269	0.291	0.357	0.452	0.44	0.264	0.316	0.503	0.339	0.486	0.302	0.257	0.276	0.353	0.287	0.318	0.413	0.323	0.327	0.255	0.402
OG0005795	0.571	0.53	0.572	0.563	0.057	0.447	0.466	0.358	0.455	0.631	0.427	0.654	0.481	0.509	0.537	0.504	0.6	0.461	0.483	0.534	0.617	0.462	0.575	0.433	0.339	0.598	0.02	0.46	0.491	0.536	0.609	0.624	0.636	0.497	0.633	0.563	0.577	0.467	0.586	0.405	0.238	0.621	0.581	0.682	0.489	0.546	0.582	0.45	0.637
OG0005825	0.011	0.012	0.019	0.15	0.333	0.176	0.115	0.059	0.037	0.025	0.132	0.035	0.018	0.007	0.042	0.045	0.096	0.148	0.007	0.008	0.132	0.105	0.071	0.2	0.057	0.011	0.182	0.034	0.008	0.013	0.046	0.083	0.034	0.072	0.023	0.15	0.013	0.102	0.021	0.038	0.001	0.024	0.032	0.031	0.217	0.015	0.013	0.003	0.047
OG0005828	0.623	0.633	0.7	0.461	0.063	0.461	0.555	0.398	0.477	0.685	0.539	0.701	0.588	0.596	0.627	0.58	0.515	0.427	0.622	0.62	0.594	0.471	0.589	0.387	0.314	0.669	0.027	0.353	0.6	0.628	0.574	0.6	0.718	0.444	0.627	0.461	0.709	0.385	0.659	0.421	0.248	0.721	0.597	0.694	0.473	0.68	0.683	0.533	0.688
OG0005841	0.371	0.36	0.42	0.401	0.081	0.482	0.404	0.363	0.362	0.434	0.399	0.388	0.353	0.304	0.347	0.362	0.462	0.344	0.301	0.315	0.466	0.303	0.437	0.497	0.255	0.408	0.03	0.391	0.34	0.38	0.393	0.419	0.377	0.431	0.438	0.401	0.343	0.357	0.44	0.37	0.251	0.448	0.395	0.492	0.396	0.336	0.353	0.293	0.41
OG0005842	0.722	0.706	0.716	0.447	0.031	0.372	0.401	0.324	0.543	0.718	0.372	0.637	0.641	0.678	0.576	0.547	0.542	0.391	0.683	0.701	0.505	0.421	0.553	0.382	0.306	0.716	0.013	0.422	0.672	0.719	0.583	0.592	0.641	0.43	0.699	0.447	0.718	0.408	0.724	0.457	0.24	0.647	0.65	0.703	0.368	0.684	0.733	0.629	0.619
OG0005850	0.322	0.295	0.344	0.45	0.148	0.504	0.369	0.332	0.321	0.33	0.357	0.402	0.305	0.285	0.37	0.36	0.494	0.391	0.274	0.282	0.462	0.388	0.431	0.449	0.256	0.291	0.085	0.38	0.286	0.303	0.46	0.454	0.39	0.431	0.368	0.45	0.318	0.315	0.314	0.281	0.235	0.314	0.348	0.394	0.549	0.314	0.305	0.244	0.38
OG0005860	0.366	0.383	0.366	0.52	0.063	0.392	0.471	0.25	0.29	0.364	0.466	0.526	0.355	0.333	0.462	0.415	0.588	0.494	0.359	0.351	0.558	0.461	0.419	0.407	0.362	0.363	0.023	0.269	0.335	0.34	0.412	0.511	0.464	0.366	0.402	0.52	0.379	0.366	0.331	0.263	0.195	0.424	0.336	0.398	0.539	0.39	0.392	0.293	0.478
OG0005866	0.621	0.598	0.639	0.453	0.044	0.432	0.359	0.358	0.547	0.584	0.333	0.58	0.602	0.54	0.585	0.568	0.584	0.421	0.535	0.562	0.467	0.464	0.572	0.377	0.303	0.564	0.019	0.432	0.558	0.604	0.688	0.607	0.6	0.699	0.604	0.453	0.567	0.379	0.571	0.442	0.264	0.548	0.534	0.603	0.396	0.558	0.599	0.483	0.522
OG0005890	0.704	0.697	0.64	0.401	0.023	0.306	0.387	0.268	0.498	0.602	0.378	0.625	0.648	0.656	0.547	0.56	0.498	0.373	0.694	0.682	0.474	0.431	0.497	0.356	0.305	0.685	0.009	0.377	0.703	0.666	0.541	0.548	0.591	0.454	0.614	0.401	0.677	0.386	0.603	0.428	0.226	0.621	0.511	0.616	0.348	0.682	0.711	0.614	0.631
OG0005892	0.031	0.033	0.043	0.239	0.2	0.275	0.263	0.043	0.066	0.057	0.273	0.085	0.048	0.019	0.114	0.101	0.204	0.129	0.021	0.022	0.311	0.159	0.11	0.278	0.17	0.031	0.087	0.057	0.023	0.036	0.111	0.14	0.076	0.157	0.061	0.239	0.038	0.113	0.045	0.047	0.001	0.079	0.073	0.08	0.448	0.041	0.036	0.009	0.126
OG0005896	0.404	0.437	0.444	0.595	0.053	0.439	0.524	0.327	0.316	0.465	0.501	0.589	0.392	0.389	0.494	0.462	0.525	0.544	0.417	0.407	0.615	0.482	0.504	0.382	0.471	0.415	0.019	0.285	0.37	0.411	0.474	0.578	0.624	0.38	0.472	0.595	0.486	0.425	0.432	0.297	0.202	0.499	0.466	0.484	0.591	0.451	0.452	0.337	0.585
OG0005958	0.36	0.351	0.342	0.54	0.087	0.369	0.384	0.237	0.28	0.363	0.381	0.496	0.333	0.333	0.429	0.396	0.508	0.522	0.345	0.347	0.469	0.465	0.434	0.411	0.383	0.333	0.047	0.323	0.32	0.323	0.417	0.512	0.489	0.375	0.377	0.54	0.378	0.38	0.329	0.249	0.192	0.399	0.328	0.378	0.467	0.393	0.369	0.289	0.469
OG0005968	0.6	0.6	0.662	0.45	0.025	0.486	0.509	0.412	0.514	0.717	0.48	0.645	0.612	0.57	0.595	0.593	0.553	0.386	0.563	0.572	0.559	0.428	0.577	0.43	0.279	0.646	0.013	0.427	0.558	0.596	0.559	0.559	0.697	0.451	0.688	0.45	0.654	0.382	0.7	0.463	0.256	0.656	0.684	0.73	0.417	0.618	0.639	0.508	0.625
OG0005995	0.336	0.345	0.325	0.442	0.077	0.363	0.454	0.209	0.256	0.329	0.457	0.49	0.312	0.313	0.44	0.366	0.501	0.45	0.326	0.316	0.562	0.444	0.386	0.4	0.335	0.329	0.028	0.281	0.31	0.306	0.371	0.463	0.42	0.319	0.349	0.442	0.345	0.346	0.305	0.232	0.178	0.41	0.304	0.369	0.586	0.363	0.355	0.267	0.463
OG0005996	0.43	0.399	0.493	0.469	0.125	0.527	0.436	0.419	0.432	0.459	0.393	0.533	0.424	0.379	0.456	0.492	0.5	0.375	0.376	0.382	0.55	0.441	0.501	0.389	0.268	0.386	0.045	0.379	0.384	0.409	0.594	0.565	0.47	0.538	0.505	0.469	0.441	0.362	0.413	0.424	0.267	0.415	0.493	0.518	0.547	0.409	0.427	0.327	0.461
OG0006007	0.636	0.635	0.649	0.504	0.015	0.389	0.442	0.339	0.465	0.673	0.411	0.745	0.558	0.604	0.574	0.509	0.511	0.4	0.604	0.633	0.542	0.435	0.537	0.386	0.305	0.675	0.008	0.393	0.606	0.618	0.592	0.595	0.655	0.408	0.648	0.504	0.689	0.391	0.627	0.41	0.247	0.65	0.595	0.652	0.429	0.644	0.685	0.559	0.66
OG0006019	0.566	0.5	0.643	0.447	0.046	0.498	0.383	0.444	0.556	0.598	0.36	0.578	0.567	0.481	0.468	0.552	0.574	0.38	0.475	0.493	0.536	0.412	0.597	0.459	0.3	0.558	0.019	0.455	0.505	0.572	0.674	0.629	0.532	0.587	0.617	0.447	0.544	0.408	0.588	0.469	0.282	0.546	0.545	0.655	0.452	0.51	0.556	0.437	0.591
OG0006038	0.636	0.606	0.71	0.433	0.034	0.496	0.518	0.434	0.535	0.664	0.484	0.71	0.578	0.576	0.568	0.568	0.52	0.378	0.591	0.6	0.604	0.411	0.559	0.435	0.28	0.662	0.017	0.409	0.609	0.646	0.648	0.597	0.671	0.463	0.654	0.433	0.68	0.388	0.666	0.499	0.271	0.678	0.618	0.728	0.482	0.638	0.671	0.534	0.656
OG0006040	0.653	0.695	0.746	0.41	0.031	0.463	0.429	0.4	0.639	0.676	0.404	0.595	0.666	0.659	0.56	0.579	0.458	0.361	0.675	0.676	0.473	0.393	0.528	0.339	0.256	0.673	0.013	0.37	0.662	0.703	0.581	0.548	0.644	0.485	0.71	0.41	0.683	0.343	0.704	0.536	0.261	0.61	0.684	0.684	0.356	0.666	0.67	0.611	0.556
OG0006041	0.753	0.699	0.706	0.404	0.022	0.359	0.39	0.32	0.496	0.683	0.371	0.616	0.615	0.728	0.537	0.516	0.48	0.353	0.721	0.726	0.476	0.374	0.513	0.359	0.269	0.743	0.009	0.386	0.724	0.724	0.555	0.527	0.602	0.4	0.666	0.404	0.761	0.379	0.666	0.45	0.232	0.65	0.607	0.685	0.348	0.707	0.724	0.676	0.597
OG0006050	0.331	0.339	0.327	0.483	0.097	0.379	0.479	0.251	0.256	0.324	0.468	0.5	0.308	0.299	0.45	0.365	0.524	0.491	0.321	0.311	0.6	0.451	0.395	0.423	0.402	0.319	0.036	0.324	0.295	0.304	0.384	0.471	0.431	0.334	0.352	0.483	0.336	0.399	0.303	0.25	0.22	0.411	0.306	0.383	0.689	0.356	0.346	0.262	0.468
OG0006052	0.746	0.702	0.669	0.406	0.018	0.328	0.395	0.277	0.482	0.667	0.373	0.613	0.612	0.695	0.549	0.518	0.525	0.374	0.707	0.701	0.484	0.394	0.537	0.382	0.287	0.733	0.007	0.413	0.687	0.685	0.518	0.549	0.594	0.394	0.665	0.406	0.702	0.404	0.687	0.411	0.232	0.665	0.59	0.654	0.337	0.696	0.725	0.636	0.613
OG0006056	0.604	0.535	0.664	0.443	0.055	0.471	0.413	0.408	0.566	0.657	0.378	0.591	0.6	0.52	0.534	0.529	0.538	0.401	0.512	0.535	0.522	0.457	0.568	0.452	0.295	0.61	0.021	0.474	0.521	0.603	0.657	0.587	0.578	0.499	0.654	0.443	0.606	0.431	0.638	0.526	0.333	0.588	0.618	0.691	0.442	0.535	0.578	0.474	0.575
OG0006058	0.324	0.325	0.324	0.515	0.081	0.322	0.365	0.278	0.251	0.325	0.363	0.437	0.322	0.29	0.475	0.368	0.501	0.583	0.308	0.308	0.42	0.555	0.425	0.436	0.492	0.293	0.03	0.337	0.278	0.285	0.355	0.474	0.448	0.295	0.33	0.515	0.323	0.543	0.309	0.271	0.252	0.345	0.293	0.322	0.372	0.332	0.329	0.255	0.394
OG0006082	0.428	0.435	0.514	0.566	0.058	0.549	0.613	0.449	0.375	0.533	0.566	0.59	0.388	0.389	0.455	0.465	0.499	0.452	0.401	0.413	0.678	0.419	0.521	0.441	0.341	0.453	0.021	0.398	0.395	0.438	0.542	0.541	0.582	0.464	0.502	0.566	0.481	0.376	0.505	0.373	0.243	0.473	0.583	0.552	0.555	0.433	0.465	0.349	0.534
OG0006092	0.599	0.531	0.65	0.56	0.062	0.483	0.454	0.447	0.488	0.671	0.43	0.629	0.538	0.543	0.526	0.503	0.523	0.375	0.515	0.54	0.54	0.453	0.596	0.413	0.273	0.617	0.024	0.454	0.541	0.61	0.631	0.632	0.641	0.486	0.643	0.56	0.62	0.41	0.637	0.462	0.265	0.587	0.614	0.695	0.447	0.561	0.591	0.481	0.608
OG0006097	0.574	0.552	0.557	0.461	0.03	0.386	0.526	0.307	0.383	0.585	0.503	0.645	0.522	0.51	0.622	0.547	0.554	0.48	0.545	0.545	0.559	0.495	0.522	0.453	0.349	0.578	0.016	0.392	0.505	0.507	0.473	0.549	0.668	0.392	0.55	0.461	0.589	0.4	0.58	0.35	0.242	0.627	0.509	0.6	0.426	0.597	0.587	0.466	0.599
OG0006109	0.495	0.482	0.545	0.451	0.097	0.497	0.386	0.413	0.514	0.484	0.355	0.53	0.522	0.433	0.551	0.565	0.498	0.392	0.448	0.443	0.474	0.5	0.498	0.35	0.267	0.408	0.056	0.368	0.428	0.457	0.76	0.586	0.573	0.602	0.502	0.451	0.494	0.388	0.448	0.446	0.251	0.41	0.49	0.513	0.402	0.472	0.466	0.375	0.453
OG0006120	0.709	0.764	0.695	0.37	0.022	0.338	0.373	0.297	0.535	0.629	0.368	0.588	0.673	0.704	0.561	0.538	0.466	0.356	0.738	0.723	0.45	0.4	0.499	0.349	0.272	0.69	0.009	0.36	0.808	0.718	0.525	0.525	0.607	0.468	0.618	0.37	0.694	0.358	0.651	0.452	0.238	0.625	0.564	0.62	0.328	0.698	0.714	0.673	0.565
OG0006121	0.218	0.216	0.26	0.267	0.649	0.285	0.237	0.409	0.229	0.264	0.29	0.249	0.234	0.189	0.299	0.276	0.27	0.309	0.19	0.196	0.269	0.398	0.343	0.296	0.232	0.209	0.333	0.276	0.197	0.235	0.297	0.333	0.251	0.32	0.25	0.267	0.213	0.48	0.256	0.3	0.242	0.22	0.24	0.327	0.284	0.198	0.219	0.169	0.228
OG0006127	0.302	0.312	0.299	0.431	0.001	0.213	0.344	0.275	0.212	0.293	0.337	0.432	0.28	0.286	0.388	0.31	0.374	0.503	0.31	0.299	0.348	0.407	0.351	0.319	0.444	0.301	0.001	0.332	0.276	0.271	0.308	0.404	0.38	0.229	0.302	0.431	0.308	0.429	0.279	0.241	0.276	0.338	0.258	0.305	0.299	0.321	0.332	0.261	0.364
OG0006129	0.045	0.053	0.03	0.154	0.143	0.239	0.18	0.034	0.11	0.059	0.2	0.109	0.061	0.033	0.084	0.076	0.228	0.095	0.03	0.035	0.313	0.13	0.082	0.214	0.102	0.044	0.057	0.024	0.037	0.056	0.078	0.154	0.074	0.116	0.093	0.154	0.061	0.072	0.061	0.098	0.001	0.086	0.101	0.087	0.571	0.07	0.04	0.016	0.149
OG0006132	0.348	0.357	0.329	0.481	0.099	0.371	0.376	0.249	0.276	0.34	0.374	0.464	0.328	0.31	0.477	0.393	0.464	0.504	0.344	0.326	0.433	0.492	0.39	0.454	0.368	0.31	0.064	0.293	0.306	0.305	0.386	0.466	0.442	0.347	0.343	0.481	0.352	0.424	0.323	0.261	0.191	0.368	0.308	0.347	0.393	0.382	0.345	0.277	0.408
OG0006136	0.345	0.346	0.329	0.48	0.08	0.364	0.436	0.249	0.261	0.334	0.437	0.507	0.309	0.313	0.44	0.36	0.553	0.475	0.334	0.322	0.554	0.444	0.399	0.392	0.378	0.329	0.029	0.354	0.308	0.314	0.387	0.468	0.427	0.346	0.364	0.48	0.345	0.389	0.304	0.249	0.222	0.414	0.306	0.389	0.611	0.363	0.354	0.272	0.462
OG0006137	0.56	0.56	0.634	0.495	0.036	0.483	0.568	0.412	0.445	0.644	0.545	0.637	0.521	0.535	0.529	0.55	0.486	0.39	0.58	0.559	0.59	0.4	0.605	0.329	0.299	0.595	0.012	0.358	0.532	0.571	0.546	0.561	0.66	0.45	0.584	0.495	0.638	0.328	0.606	0.412	0.233	0.62	0.628	0.655	0.489	0.582	0.611	0.47	0.647
OG0006155	0.696	0.704	0.674	0.385	0.036	0.348	0.359	0.288	0.575	0.641	0.335	0.622	0.657	0.694	0.527	0.561	0.465	0.348	0.671	0.709	0.457	0.392	0.471	0.325	0.254	0.674	0.015	0.365	0.683	0.699	0.589	0.504	0.549	0.414	0.66	0.385	0.677	0.352	0.648	0.462	0.227	0.608	0.592	0.653	0.34	0.687	0.673	0.621	0.59
OG0006159	0.35	0.366	0.447	0.402	0.381	0.532	0.443	0.451	0.356	0.421	0.422	0.468	0.36	0.324	0.449	0.405	0.486	0.348	0.345	0.34	0.571	0.496	0.457	0.399	0.253	0.351	0.179	0.313	0.322	0.385	0.436	0.542	0.455	0.465	0.449	0.402	0.382	0.421	0.409	0.363	0.253	0.416	0.443	0.512	0.64	0.356	0.371	0.289	0.428
OG0006177	0.313	0.324	0.324	0.59	0.088	0.313	0.341	0.263	0.243	0.344	0.336	0.455	0.314	0.304	0.421	0.351	0.429	0.607	0.312	0.319	0.395	0.517	0.437	0.418	0.515	0.306	0.033	0.332	0.281	0.303	0.368	0.525	0.455	0.282	0.346	0.59	0.357	0.481	0.315	0.256	0.235	0.364	0.307	0.325	0.367	0.344	0.347	0.263	0.441
OG0006196	0.481	0.444	0.49	0.589	0.039	0.446	0.424	0.334	0.366	0.519	0.403	0.649	0.43	0.443	0.463	0.425	0.59	0.48	0.421	0.457	0.534	0.439	0.523	0.407	0.366	0.507	0.014	0.398	0.417	0.465	0.517	0.603	0.538	0.394	0.549	0.589	0.504	0.385	0.483	0.325	0.224	0.54	0.457	0.553	0.53	0.468	0.501	0.386	0.688
OG0006220	0.36	0.351	0.342	0.54	0.087	0.369	0.384	0.237	0.28	0.363	0.381	0.496	0.333	0.333	0.429	0.396	0.508	0.522	0.345	0.347	0.469	0.465	0.434	0.411	0.383	0.333	0.047	0.323	0.32	0.323	0.417	0.512	0.489	0.375	0.377	0.54	0.378	0.38	0.329	0.249	0.192	0.399	0.328	0.378	0.467	0.393	0.369	0.289	0.469
OG0006226	0.668	0.645	0.694	0.421	0.012	0.441	0.564	0.352	0.496	0.694	0.518	0.703	0.601	0.62	0.605	0.537	0.58	0.405	0.636	0.644	0.631	0.41	0.571	0.47	0.3	0.762	0.004	0.454	0.624	0.652	0.555	0.59	0.677	0.404	0.685	0.421	0.693	0.432	0.677	0.466	0.268	0.807	0.642	0.747	0.424	0.685	0.702	0.569	0.691
OG0006233	0.381	0.367	0.355	0.569	0.063	0.361	0.442	0.23	0.282	0.384	0.443	0.528	0.35	0.346	0.432	0.404	0.562	0.521	0.352	0.359	0.536	0.47	0.454	0.399	0.375	0.354	0.023	0.353	0.33	0.337	0.436	0.52	0.494	0.39	0.399	0.569	0.391	0.376	0.34	0.252	0.206	0.433	0.348	0.408	0.527	0.399	0.385	0.294	0.502
OG0006246	0.657	0.621	0.665	0.461	0.02	0.396	0.491	0.334	0.506	0.702	0.455	0.722	0.618	0.593	0.585	0.547	0.538	0.416	0.622	0.62	0.577	0.451	0.544	0.419	0.312	0.698	0.01	0.421	0.604	0.63	0.571	0.579	0.645	0.418	0.689	0.461	0.68	0.387	0.655	0.467	0.262	0.682	0.631	0.695	0.457	0.637	0.67	0.545	0.671
OG0006264	0.028	0.032	0.027	0.173	0.143	0.13	0.162	0.034	0.041	0.075	0.2	0.049	0.059	0.031	0.084	0.138	0.094	0.133	0.028	0.021	0.139	0.101	0.093	0.167	0.068	0.02	0.057	0.024	0.022	0.019	0.057	0.083	0.042	0.084	0.03	0.173	0.042	0.096	0.044	0.044	0.001	0.041	0.051	0.044	0.143	0.05	0.032	0.016	0.057
OG0006286	0.364	0.4	0.43	0.456	0.07	0.545	0.721	0.432	0.31	0.43	0.711	0.565	0.325	0.342	0.414	0.448	0.469	0.429	0.387	0.367	0.756	0.369	0.431	0.362	0.335	0.404	0.025	0.246	0.343	0.386	0.412	0.474	0.577	0.364	0.414	0.456	0.445	0.319	0.402	0.296	0.199	0.481	0.46	0.496	0.739	0.416	0.424	0.307	0.561
OG0006288	0.501	0.47	0.55	0.514	0.049	0.549	0.436	0.42	0.483	0.541	0.411	0.572	0.489	0.437	0.507	0.483	0.684	0.532	0.428	0.461	0.629	0.494	0.597	0.528	0.426	0.512	0.017	0.559	0.435	0.488	0.614	0.66	0.567	0.483	0.571	0.514	0.484	0.458	0.555	0.464	0.345	0.562	0.518	0.62	0.516	0.464	0.494	0.392	0.569
OG0006311	0.283	0.241	0.315	0.237	0.444	0.34	0.231	0.372	0.268	0.341	0.204	0.288	0.263	0.231	0.291	0.24	0.388	0.328	0.212	0.243	0.351	0.394	0.36	0.516	0.275	0.329	0.207	0.497	0.25	0.299	0.325	0.394	0.278	0.258	0.334	0.237	0.261	0.58	0.356	0.339	0.369	0.372	0.283	0.421	0.305	0.24	0.283	0.227	0.304
OG0006349	0.399	0.355	0.391	0.549	0.071	0.429	0.374	0.35	0.345	0.377	0.374	0.495	0.367	0.341	0.409	0.445	0.512	0.507	0.32	0.341	0.477	0.473	0.456	0.459	0.363	0.337	0.026	0.392	0.33	0.345	0.531	0.515	0.427	0.479	0.408	0.549	0.355	0.395	0.332	0.33	0.255	0.356	0.354	0.396	0.472	0.37	0.352	0.278	0.437
OG0006367	0.33	0.336	0.344	0.529	0.107	0.425	0.422	0.309	0.279	0.348	0.425	0.506	0.339	0.306	0.449	0.367	0.546	0.548	0.323	0.325	0.555	0.529	0.455	0.479	0.482	0.319	0.041	0.408	0.292	0.323	0.378	0.547	0.481	0.331	0.384	0.529	0.358	0.411	0.33	0.268	0.374	0.399	0.329	0.4	0.705	0.346	0.362	0.268	0.486
OG0006429	0.401	0.42	0.407	0.5	0.043	0.353	0.447	0.268	0.318	0.386	0.471	0.526	0.407	0.366	0.544	0.471	0.542	0.537	0.397	0.379	0.485	0.582	0.488	0.431	0.417	0.364	0.015	0.321	0.349	0.346	0.399	0.496	0.546	0.34	0.404	0.5	0.4	0.464	0.365	0.304	0.261	0.432	0.361	0.412	0.389	0.434	0.404	0.315	0.465
OG0006449	0.443	0.416	0.49	0.509	0.072	0.505	0.438	0.451	0.466	0.46	0.423	0.552	0.425	0.394	0.423	0.518	0.5	0.386	0.382	0.398	0.523	0.412	0.525	0.347	0.275	0.397	0.046	0.417	0.401	0.429	0.657	0.57	0.511	0.567	0.473	0.509	0.444	0.357	0.423	0.396	0.242	0.405	0.476	0.5	0.508	0.436	0.437	0.334	0.485
OG0006451	0.489	0.5	0.497	0.479	0.036	0.361	0.478	0.287	0.384	0.5	0.461	0.593	0.51	0.47	0.463	0.646	0.484	0.406	0.506	0.473	0.542	0.373	0.461	0.299	0.303	0.514	0.019	0.256	0.481	0.461	0.504	0.501	0.542	0.401	0.492	0.479	0.535	0.311	0.443	0.345	0.159	0.516	0.462	0.51	0.419	0.567	0.543	0.408	0.64
OG0006463	0.678	0.647	0.697	0.381	0.01	0.417	0.477	0.314	0.513	0.698	0.446	0.664	0.601	0.627	0.595	0.502	0.569	0.399	0.639	0.652	0.617	0.389	0.575	0.494	0.306	0.784	0.003	0.454	0.643	0.67	0.582	0.584	0.658	0.379	0.679	0.381	0.68	0.455	0.693	0.455	0.282	0.788	0.606	0.722	0.387	0.681	0.711	0.594	0.667
OG0006474	0.482	0.454	0.468	0.533	0.047	0.449	0.457	0.325	0.371	0.484	0.442	0.665	0.424	0.429	0.482	0.45	0.616	0.517	0.437	0.448	0.602	0.455	0.527	0.473	0.381	0.518	0.017	0.41	0.435	0.446	0.496	0.578	0.536	0.405	0.523	0.533	0.479	0.457	0.47	0.345	0.251	0.595	0.442	0.556	0.541	0.492	0.511	0.388	0.634
OG0006507	0.622	0.605	0.619	0.428	0.018	0.362	0.487	0.303	0.419	0.659	0.463	0.682	0.562	0.605	0.552	0.575	0.482	0.375	0.607	0.601	0.543	0.399	0.517	0.388	0.282	0.69	0.009	0.363	0.608	0.596	0.516	0.538	0.628	0.396	0.607	0.428	0.666	0.357	0.602	0.37	0.22	0.74	0.549	0.645	0.388	0.68	0.688	0.552	0.722
OG0006551	0.272	0.294	0.345	0.285	0.127	0.404	0.246	0.375	0.468	0.276	0.241	0.32	0.389	0.247	0.351	0.411	0.327	0.271	0.269	0.246	0.315	0.39	0.312	0.367	0.201	0.237	0.097	0.235	0.279	0.296	0.403	0.417	0.31	0.418	0.325	0.285	0.274	0.262	0.28	0.551	0.197	0.253	0.271	0.329	0.324	0.308	0.273	0.226	0.27
OG0006594	0.663	0.667	0.657	0.469	0.041	0.363	0.385	0.307	0.441	0.632	0.362	0.649	0.601	0.637	0.596	0.531	0.473	0.398	0.648	0.654	0.451	0.44	0.507	0.341	0.306	0.647	0.017	0.32	0.616	0.617	0.538	0.542	0.602	0.436	0.629	0.469	0.693	0.372	0.592	0.393	0.213	0.608	0.529	0.602	0.365	0.648	0.676	0.591	0.576
OG0006602	0.318	0.325	0.323	0.477	0.118	0.421	0.473	0.293	0.258	0.319	0.479	0.467	0.304	0.292	0.446	0.358	0.498	0.521	0.314	0.303	0.524	0.471	0.397	0.452	0.439	0.305	0.045	0.364	0.289	0.291	0.378	0.455	0.413	0.322	0.329	0.477	0.321	0.426	0.298	0.254	0.263	0.382	0.299	0.355	0.609	0.337	0.332	0.257	0.417
OG0006675	0.429	0.483	0.465	0.514	0.043	0.402	0.532	0.304	0.335	0.457	0.51	0.624	0.433	0.42	0.562	0.465	0.519	0.502	0.454	0.42	0.585	0.512	0.473	0.415	0.374	0.445	0.015	0.332	0.398	0.41	0.408	0.561	0.57	0.372	0.483	0.514	0.489	0.39	0.423	0.318	0.254	0.577	0.428	0.487	0.544	0.493	0.478	0.367	0.569
OG0006682	0.546	0.49	0.595	0.43	0.08	0.525	0.495	0.464	0.509	0.579	0.474	0.601	0.482	0.458	0.557	0.551	0.508	0.407	0.485	0.478	0.563	0.462	0.515	0.467	0.296	0.535	0.059	0.418	0.488	0.52	0.636	0.555	0.597	0.495	0.579	0.43	0.535	0.41	0.562	0.481	0.314	0.534	0.553	0.618	0.477	0.507	0.537	0.434	0.536
OG0006685	0.36	0.375	0.469	0.406	0.029	0.56	0.44	0.613	0.383	0.435	0.384	0.448	0.376	0.333	0.382	0.381	0.411	0.367	0.359	0.341	0.436	0.328	0.483	0.321	0.356	0.353	0.032	0.435	0.335	0.376	0.437	0.485	0.475	0.387	0.449	0.406	0.396	0.317	0.423	0.439	0.361	0.39	0.456	0.457	0.389	0.347	0.383	0.304	0.386
OG0006697	0.514	0.454	0.479	0.497	0.066	0.377	0.383	0.284	0.383	0.507	0.367	0.606	0.44	0.437	0.541	0.456	0.595	0.539	0.435	0.46	0.519	0.526	0.522	0.531	0.391	0.501	0.046	0.456	0.425	0.448	0.531	0.576	0.533	0.401	0.499	0.497	0.476	0.518	0.497	0.373	0.289	0.542	0.416	0.548	0.433	0.491	0.478	0.391	0.573
OG0006717	0.393	0.433	0.509	0.372	0.175	0.405	0.353	0.456	0.519	0.464	0.322	0.425	0.467	0.403	0.441	0.439	0.346	0.333	0.399	0.403	0.379	0.406	0.436	0.301	0.215	0.396	0.077	0.375	0.388	0.476	0.474	0.482	0.452	0.417	0.473	0.372	0.423	0.364	0.477	0.537	0.295	0.406	0.468	0.522	0.32	0.389	0.406	0.349	0.386
OG0006768	0.545	0.5	0.573	0.476	0.048	0.434	0.509	0.325	0.429	0.576	0.479	0.671	0.46	0.49	0.564	0.491	0.651	0.467	0.479	0.499	0.682	0.484	0.575	0.51	0.4	0.584	0.013	0.541	0.486	0.519	0.599	0.591	0.59	0.432	0.581	0.476	0.541	0.474	0.582	0.409	0.312	0.647	0.506	0.673	0.599	0.526	0.559	0.434	0.674
OG0006779	0.425	0.377	0.421	0.548	0.052	0.357	0.371	0.249	0.329	0.453	0.362	0.558	0.375	0.389	0.445	0.382	0.539	0.529	0.355	0.404	0.498	0.485	0.517	0.533	0.428	0.456	0.019	0.449	0.376	0.399	0.483	0.583	0.483	0.335	0.456	0.548	0.418	0.469	0.443	0.318	0.26	0.529	0.396	0.499	0.414	0.425	0.446	0.346	0.623
OG0006794	0.453	0.406	0.496	0.454	0.059	0.484	0.387	0.37	0.463	0.476	0.428	0.529	0.454	0.387	0.461	0.441	0.666	0.439	0.363	0.39	0.615	0.471	0.533	0.59	0.335	0.467	0.021	0.479	0.414	0.457	0.589	0.581	0.476	0.466	0.538	0.454	0.417	0.406	0.471	0.448	0.393	0.514	0.423	0.586	0.595	0.396	0.439	0.349	0.527
OG0006795	0.362	0.322	0.357	0.38	0.001	0.293	0.33	0.376	0.264	0.375	0.311	0.427	0.316	0.309	0.393	0.307	0.462	0.598	0.307	0.329	0.411	0.391	0.388	0.504	0.457	0.385	0.001	0.516	0.306	0.332	0.356	0.426	0.41	0.24	0.366	0.38	0.336	0.53	0.379	0.306	0.452	0.453	0.299	0.419	0.344	0.339	0.355	0.294	0.387
OG0006862	0.311	0.248	0.332	0.243	0.304	0.351	0.238	0.361	0.293	0.372	0.213	0.311	0.271	0.244	0.309	0.24	0.436	0.339	0.222	0.258	0.435	0.341	0.414	0.711	0.303	0.372	0.154	0.555	0.267	0.32	0.356	0.447	0.305	0.25	0.376	0.243	0.284	0.592	0.39	0.367	0.384	0.431	0.3	0.465	0.305	0.261	0.307	0.243	0.348
OG0006870	0.594	0.517	0.606	0.467	0.072	0.436	0.358	0.371	0.54	0.636	0.326	0.577	0.551	0.502	0.53	0.52	0.596	0.442	0.479	0.51	0.506	0.473	0.544	0.462	0.298	0.581	0.028	0.523	0.494	0.568	0.636	0.583	0.549	0.504	0.651	0.467	0.56	0.466	0.612	0.497	0.298	0.562	0.591	0.671	0.406	0.516	0.544	0.441	0.558
OG0006908	0.526	0.461	0.515	0.464	0.083	0.567	0.392	0.418	0.506	0.53	0.405	0.531	0.493	0.429	0.515	0.527	0.598	0.428	0.423	0.452	0.51	0.445	0.589	0.47	0.356	0.486	0.053	0.449	0.433	0.481	0.747	0.599	0.529	0.541	0.517	0.464	0.472	0.427	0.525	0.399	0.243	0.516	0.454	0.575	0.438	0.456	0.483	0.392	0.503
OG0006910	0.214	0.196	0.241	0.188	0.001	0.248	0.177	0.33	0.213	0.221	0.145	0.237	0.207	0.185	0.232	0.184	0.279	0.338	0.178	0.191	0.23	0.242	0.276	0.323	0.292	0.222	0.001	0.363	0.19	0.217	0.256	0.262	0.243	0.177	0.247	0.188	0.202	0.286	0.227	0.253	0.733	0.24	0.194	0.267	0.247	0.178	0.215	0.177	0.222
OG0006930	0.441	0.394	0.42	0.589	0.078	0.375	0.411	0.269	0.344	0.482	0.392	0.564	0.382	0.392	0.444	0.429	0.524	0.508	0.364	0.414	0.483	0.448	0.484	0.471	0.373	0.462	0.021	0.426	0.392	0.397	0.514	0.54	0.481	0.406	0.464	0.589	0.438	0.449	0.438	0.333	0.256	0.518	0.397	0.492	0.412	0.438	0.451	0.35	0.536
OG0006940	0.016	0.023	0.037	0.07	1	0.135	0.065	0.25	0.055	0.049	0.073	0.017	0.036	0.013	0.082	0.089	0.046	0.069	0.015	0.016	0.062	0.2	0.068	0.091	0.049	0.011	0.588	0.031	0.017	0.026	0.068	0.106	0.028	0.14	0.031	0.07	0.018	0.308	0.042	0.109	0.001	0.014	0.042	0.061	0.115	0.025	0.015	0.007	0.023
OG0006946	0.26	0.264	0.318	0.247	0.533	0.343	0.228	0.499	0.37	0.277	0.21	0.267	0.324	0.228	0.297	0.352	0.298	0.332	0.224	0.233	0.267	0.398	0.311	0.338	0.262	0.243	0.263	0.3	0.246	0.284	0.376	0.38	0.261	0.381	0.307	0.247	0.234	0.481	0.28	0.48	0.327	0.25	0.252	0.343	0.276	0.24	0.248	0.208	0.24
OG0006961	0.024	0.025	0.04	0.207	0.24	0.347	0.191	0.049	0.067	0.045	0.217	0.069	0.039	0.014	0.088	0.088	0.167	0.136	0.016	0.017	0.245	0.215	0.124	0.328	0.143	0.02	0.111	0.031	0.018	0.028	0.098	0.145	0.061	0.15	0.042	0.207	0.029	0.091	0.045	0.036	0.001	0.042	0.058	0.051	0.34	0.029	0.028	0.007	0.091
OG0006970	0.379	0.4	0.486	0.524	0.065	0.55	0.55	0.54	0.378	0.506	0.508	0.52	0.371	0.353	0.393	0.446	0.412	0.417	0.391	0.372	0.575	0.375	0.497	0.371	0.297	0.384	0.024	0.266	0.362	0.402	0.498	0.496	0.554	0.449	0.486	0.524	0.449	0.319	0.453	0.4	0.225	0.419	0.552	0.466	0.47	0.402	0.425	0.319	0.487
OG0006978	0.348	0.357	0.329	0.481	0.099	0.371	0.376	0.249	0.276	0.34	0.374	0.464	0.328	0.31	0.477	0.393	0.464	0.504	0.344	0.326	0.433	0.492	0.39	0.454	0.368	0.31	0.064	0.293	0.306	0.305	0.386	0.466	0.442	0.347	0.343	0.481	0.352	0.424	0.323	0.261	0.191	0.368	0.308	0.347	0.393	0.382	0.345	0.277	0.408
OG0007023	0.397	0.439	0.516	0.333	0.198	0.427	0.339	0.474	0.533	0.489	0.307	0.451	0.496	0.392	0.473	0.448	0.349	0.354	0.4	0.4	0.384	0.46	0.475	0.357	0.238	0.399	0.088	0.367	0.396	0.478	0.452	0.489	0.483	0.423	0.503	0.333	0.443	0.399	0.502	0.574	0.368	0.432	0.515	0.498	0.308	0.416	0.411	0.35	0.401
OG0007045	0.737	0.731	0.72	0.397	0.019	0.367	0.393	0.314	0.501	0.722	0.375	0.624	0.654	0.74	0.534	0.527	0.461	0.347	0.74	0.753	0.465	0.356	0.517	0.344	0.269	0.771	0.008	0.37	0.728	0.719	0.559	0.534	0.597	0.436	0.683	0.397	0.737	0.356	0.671	0.414	0.224	0.655	0.604	0.668	0.337	0.713	0.796	0.712	0.619
OG0007058	0.38	0.311	0.393	0.49	0.246	0.385	0.315	0.336	0.336	0.412	0.285	0.419	0.324	0.323	0.367	0.329	0.47	0.412	0.281	0.32	0.471	0.449	0.493	0.508	0.269	0.391	0.103	0.499	0.335	0.365	0.495	0.498	0.379	0.398	0.431	0.49	0.344	0.534	0.414	0.362	0.295	0.422	0.395	0.49	0.374	0.335	0.359	0.29	0.404
OG0007074	0.716	0.71	0.665	0.372	0.021	0.32	0.333	0.29	0.561	0.615	0.317	0.558	0.678	0.719	0.508	0.55	0.445	0.341	0.71	0.72	0.406	0.381	0.451	0.319	0.261	0.66	0.009	0.34	0.722	0.712	0.537	0.493	0.552	0.431	0.626	0.372	0.674	0.357	0.603	0.456	0.224	0.561	0.539	0.589	0.315	0.678	0.682	0.697	0.53
OG0007112	0.498	0.502	0.647	0.422	0.121	0.521	0.426	0.423	0.555	0.577	0.39	0.523	0.542	0.453	0.562	0.522	0.53	0.445	0.459	0.486	0.501	0.504	0.566	0.472	0.322	0.524	0.052	0.392	0.461	0.535	0.57	0.6	0.575	0.487	0.602	0.422	0.504	0.452	0.584	0.545	0.334	0.547	0.549	0.617	0.388	0.5	0.503	0.425	0.485
OG0007150	0.551	0.523	0.553	0.476	0.032	0.445	0.707	0.343	0.392	0.58	0.681	0.669	0.452	0.499	0.512	0.518	0.597	0.484	0.511	0.509	0.709	0.42	0.553	0.462	0.36	0.632	0.011	0.437	0.493	0.522	0.52	0.571	0.603	0.401	0.569	0.476	0.557	0.451	0.58	0.369	0.252	0.747	0.536	0.663	0.576	0.581	0.593	0.447	0.692
OG0007155	0.456	0.418	0.521	0.48	0.085	0.545	0.444	0.379	0.423	0.537	0.414	0.566	0.436	0.402	0.508	0.428	0.616	0.394	0.385	0.405	0.677	0.487	0.563	0.634	0.302	0.497	0.046	0.515	0.403	0.466	0.522	0.63	0.537	0.471	0.553	0.48	0.471	0.419	0.518	0.394	0.335	0.578	0.499	0.631	0.621	0.432	0.469	0.365	0.583
OG0007170	0.624	0.569	0.701	0.433	0.072	0.501	0.413	0.375	0.536	0.708	0.382	0.663	0.593	0.561	0.583	0.521	0.635	0.446	0.542	0.592	0.623	0.51	0.683	0.597	0.381	0.681	0.031	0.565	0.556	0.645	0.636	0.657	0.637	0.463	0.705	0.433	0.641	0.546	0.707	0.512	0.326	0.684	0.643	0.772	0.42	0.582	0.651	0.501	0.688
OG0007203	0.307	0.314	0.318	0.492	0.04	0.252	0.347	0.338	0.215	0.327	0.34	0.44	0.3	0.292	0.363	0.323	0.415	0.602	0.303	0.311	0.344	0.412	0.409	0.33	0.632	0.296	0.047	0.44	0.272	0.289	0.325	0.456	0.44	0.236	0.314	0.492	0.325	0.446	0.299	0.248	0.314	0.35	0.278	0.314	0.346	0.325	0.337	0.256	0.388
OG0007230	0.766	0.709	0.679	0.431	0.014	0.337	0.376	0.301	0.492	0.669	0.354	0.631	0.62	0.741	0.523	0.519	0.482	0.355	0.728	0.736	0.451	0.375	0.531	0.332	0.279	0.742	0.005	0.381	0.724	0.699	0.547	0.523	0.582	0.428	0.675	0.431	0.746	0.358	0.659	0.404	0.219	0.624	0.613	0.636	0.346	0.717	0.723	0.698	0.601
OG0007280	0.249	0.233	0.29	0.333	0.182	0.393	0.253	0.445	0.287	0.246	0.245	0.286	0.273	0.208	0.259	0.294	0.326	0.371	0.206	0.206	0.343	0.338	0.3	0.4	0.224	0.218	0.077	0.328	0.219	0.247	0.391	0.376	0.256	0.337	0.289	0.333	0.221	0.299	0.24	0.313	0.284	0.228	0.244	0.283	0.379	0.224	0.233	0.188	0.256
OG0007291	0.679	0.675	0.664	0.439	0.025	0.397	0.437	0.322	0.473	0.703	0.406	0.658	0.589	0.646	0.56	0.538	0.52	0.379	0.655	0.657	0.539	0.388	0.533	0.415	0.29	0.73	0.009	0.419	0.645	0.651	0.525	0.554	0.628	0.391	0.696	0.439	0.709	0.399	0.671	0.437	0.241	0.696	0.616	0.721	0.366	0.721	0.712	0.601	0.663
OG0007308	0.211	0.19	0.235	0.182	0.001	0.244	0.171	0.329	0.194	0.22	0.137	0.235	0.203	0.18	0.217	0.18	0.273	0.289	0.176	0.186	0.22	0.235	0.252	0.313	0.271	0.218	0.001	0.354	0.186	0.211	0.24	0.257	0.231	0.174	0.24	0.182	0.197	0.274	0.226	0.232	0.551	0.238	0.187	0.265	0.241	0.176	0.211	0.173	0.219
OG0007345	0.392	0.329	0.424	0.327	0.001	0.289	0.264	0.345	0.314	0.433	0.209	0.397	0.337	0.334	0.361	0.268	0.554	0.349	0.301	0.335	0.414	0.378	0.451	0.552	0.303	0.433	0.001	0.924	0.332	0.388	0.41	0.453	0.371	0.278	0.471	0.327	0.349	0.456	0.486	0.344	0.489	0.465	0.402	0.561	0.325	0.319	0.386	0.308	0.467
OG0007380	0.235	0.239	0.24	0.373	0.001	0.19	0.25	0.261	0.177	0.236	0.24	0.324	0.239	0.224	0.307	0.267	0.327	0.471	0.231	0.242	0.26	0.37	0.397	0.31	0.648	0.223	0.001	0.265	0.208	0.215	0.244	0.347	0.343	0.181	0.243	0.373	0.256	0.406	0.226	0.204	0.307	0.257	0.201	0.24	0.253	0.244	0.259	0.199	0.3
OG0007387	0.338	0.29	0.317	0.473	0.075	0.333	0.283	0.213	0.298	0.35	0.263	0.376	0.299	0.293	0.316	0.303	0.431	0.335	0.265	0.28	0.387	0.33	0.389	0.334	0.205	0.293	0.027	0.388	0.276	0.306	0.417	0.393	0.343	0.395	0.369	0.473	0.349	0.279	0.316	0.28	0.184	0.312	0.356	0.379	0.371	0.301	0.292	0.236	0.384
OG0007450	0.598	0.576	0.597	0.449	0.019	0.363	0.581	0.289	0.414	0.606	0.586	0.709	0.529	0.566	0.56	0.521	0.543	0.438	0.587	0.574	0.604	0.437	0.51	0.418	0.325	0.704	0.006	0.382	0.571	0.562	0.53	0.55	0.625	0.382	0.571	0.449	0.62	0.387	0.564	0.363	0.255	0.734	0.492	0.647	0.461	0.638	0.658	0.512	0.707
OG0007482	0.011	0.012	0.019	0.075	0.667	0.118	0.069	0.118	0.037	0.025	0.079	0.018	0.018	0.007	0.042	0.045	0.048	0.074	0.007	0.008	0.066	0.105	0.071	0.1	0.057	0.011	0.364	0.034	0.008	0.013	0.046	0.083	0.023	0.072	0.023	0.075	0.013	0.203	0.021	0.075	0.001	0.014	0.032	0.031	0.13	0.015	0.013	0.003	0.023
OG0007514	0.36	0.351	0.342	0.54	0.087	0.369	0.384	0.237	0.28	0.363	0.381	0.496	0.333	0.333	0.429	0.396	0.508	0.522	0.345	0.347	0.469	0.465	0.434	0.411	0.383	0.333	0.047	0.323	0.32	0.323	0.417	0.512	0.489	0.375	0.377	0.54	0.378	0.38	0.329	0.249	0.192	0.399	0.328	0.378	0.467	0.393	0.369	0.288	0.469
OG0007518	0.395	0.374	0.42	0.491	0.077	0.635	0.438	0.378	0.378	0.422	0.414	0.456	0.389	0.346	0.359	0.404	0.494	0.351	0.343	0.353	0.473	0.346	0.446	0.369	0.225	0.374	0.028	0.358	0.331	0.372	0.475	0.457	0.427	0.523	0.475	0.491	0.402	0.268	0.385	0.35	0.206	0.372	0.472	0.464	0.516	0.36	0.36	0.297	0.44
OG0007529	0.604	0.582	0.622	0.423	0.021	0.419	0.629	0.314	0.45	0.64	0.591	0.694	0.526	0.546	0.595	0.517	0.626	0.447	0.55	0.554	0.702	0.453	0.569	0.535	0.34	0.698	0.007	0.543	0.549	0.579	0.527	0.602	0.65	0.37	0.627	0.423	0.609	0.476	0.645	0.413	0.289	0.795	0.57	0.737	0.469	0.633	0.657	0.493	0.733
OG0007555	0.475	0.438	0.455	0.518	0.092	0.39	0.404	0.286	0.38	0.493	0.423	0.574	0.444	0.426	0.588	0.465	0.57	0.541	0.417	0.441	0.527	0.559	0.566	0.53	0.432	0.482	0.069	0.409	0.409	0.431	0.508	0.61	0.549	0.383	0.479	0.518	0.45	0.537	0.484	0.341	0.266	0.554	0.399	0.539	0.385	0.467	0.496	0.378	0.54
OG0007558	0.485	0.448	0.536	0.472	0.042	0.422	0.356	0.322	0.449	0.568	0.328	0.516	0.478	0.432	0.508	0.446	0.529	0.395	0.414	0.427	0.491	0.448	0.531	0.499	0.288	0.507	0.015	0.49	0.429	0.478	0.506	0.549	0.519	0.442	0.556	0.472	0.519	0.391	0.54	0.42	0.333	0.548	0.505	0.579	0.389	0.439	0.484	0.388	0.544
OG0007562	0.47	0.436	0.507	0.369	0.001	0.42	0.624	0.409	0.375	0.545	0.596	0.531	0.38	0.407	0.41	0.409	0.505	0.381	0.424	0.423	0.641	0.306	0.514	0.467	0.311	0.549	0.001	0.575	0.415	0.459	0.454	0.493	0.5	0.324	0.511	0.369	0.468	0.451	0.56	0.389	0.309	0.635	0.51	0.622	0.389	0.449	0.498	0.383	0.568
OG0007603	0.279	0.29	0.345	0.318	0.421	0.496	0.402	0.571	0.29	0.354	0.365	0.345	0.289	0.259	0.306	0.312	0.305	0.322	0.279	0.274	0.346	0.345	0.377	0.283	0.214	0.304	0.194	0.289	0.266	0.311	0.328	0.382	0.377	0.335	0.369	0.318	0.319	0.442	0.335	0.35	0.265	0.305	0.387	0.368	0.39	0.286	0.291	0.238	0.309
OG0007617	0.601	0.559	0.571	0.478	0.041	0.347	0.449	0.275	0.385	0.578	0.432	0.631	0.551	0.519	0.667	0.58	0.556	0.515	0.585	0.562	0.517	0.576	0.561	0.46	0.367	0.577	0.014	0.384	0.491	0.503	0.478	0.583	0.632	0.393	0.538	0.478	0.563	0.48	0.569	0.357	0.253	0.622	0.477	0.558	0.352	0.593	0.56	0.463	0.596
OG0007622	0.341	0.356	0.402	0.419	0.091	0.523	0.78	0.438	0.292	0.385	0.839	0.502	0.305	0.316	0.391	0.422	0.409	0.428	0.356	0.332	0.65	0.378	0.413	0.401	0.343	0.378	0.034	0.25	0.319	0.343	0.378	0.405	0.49	0.345	0.367	0.419	0.391	0.33	0.365	0.294	0.21	0.432	0.403	0.435	0.627	0.385	0.383	0.287	0.486
OG0007623	0.343	0.39	0.37	0.367	0.245	0.283	0.322	0.375	0.394	0.332	0.316	0.422	0.393	0.325	0.429	0.465	0.348	0.457	0.368	0.336	0.338	0.459	0.358	0.284	0.318	0.302	0.11	0.286	0.338	0.329	0.397	0.431	0.395	0.382	0.339	0.367	0.328	0.469	0.315	0.515	0.208	0.336	0.295	0.363	0.278	0.376	0.334	0.284	0.334
OG0007640	0.376	0.376	0.358	0.556	0.071	0.362	0.408	0.249	0.272	0.366	0.396	0.512	0.363	0.33	0.51	0.436	0.529	0.594	0.362	0.358	0.492	0.496	0.435	0.469	0.438	0.339	0.038	0.292	0.313	0.322	0.404	0.532	0.491	0.374	0.374	0.556	0.372	0.46	0.352	0.262	0.213	0.407	0.329	0.376	0.451	0.408	0.376	0.287	0.475
OG0007669	0.546	0.599	0.601	0.501	0.046	0.437	0.453	0.359	0.439	0.633	0.454	0.642	0.543	0.529	0.615	0.537	0.575	0.487	0.547	0.565	0.52	0.549	0.607	0.412	0.402	0.568	0.02	0.351	0.517	0.565	0.51	0.63	0.783	0.511	0.594	0.501	0.623	0.426	0.596	0.392	0.25	0.615	0.553	0.587	0.417	0.586	0.635	0.476	0.598
OG0007675	0.283	0.228	0.301	0.198	0.001	0.259	0.194	0.323	0.247	0.323	0.159	0.287	0.246	0.227	0.257	0.192	0.389	0.302	0.21	0.239	0.388	0.249	0.348	0.584	0.303	0.341	0.001	0.557	0.243	0.288	0.294	0.355	0.264	0.183	0.323	0.198	0.252	0.426	0.35	0.282	0.498	0.388	0.247	0.404	0.255	0.23	0.283	0.23	0.314
OG0007686	0.623	0.724	0.685	0.448	0.066	0.49	0.446	0.418	0.565	0.722	0.413	0.603	0.647	0.566	0.595	0.614	0.506	0.386	0.587	0.585	0.511	0.449	0.551	0.391	0.277	0.619	0.028	0.387	0.584	0.656	0.6	0.58	0.648	0.536	0.669	0.448	0.642	0.403	0.708	0.489	0.239	0.623	0.663	0.673	0.382	0.615	0.628	0.524	0.561
OG0007688	0.435	0.366	0.424	0.411	0.119	0.346	0.27	0.242	0.418	0.471	0.248	0.44	0.418	0.383	0.404	0.383	0.482	0.353	0.347	0.37	0.397	0.423	0.489	0.419	0.259	0.427	0.047	0.419	0.376	0.418	0.487	0.457	0.409	0.411	0.496	0.411	0.438	0.396	0.461	0.374	0.297	0.427	0.431	0.512	0.376	0.367	0.397	0.322	0.486
OG0007703	0.315	0.322	0.322	0.511	0.115	0.383	0.482	0.297	0.254	0.315	0.489	0.463	0.301	0.288	0.432	0.364	0.478	0.565	0.311	0.3	0.484	0.505	0.422	0.499	0.513	0.302	0.044	0.346	0.282	0.285	0.366	0.465	0.415	0.314	0.326	0.511	0.317	0.478	0.303	0.267	0.268	0.37	0.296	0.344	0.513	0.333	0.338	0.257	0.404
OG0007819	0.492	0.396	0.459	0.383	0.038	0.345	0.285	0.261	0.429	0.529	0.259	0.459	0.408	0.387	0.394	0.376	0.542	0.345	0.344	0.393	0.513	0.338	0.476	0.529	0.254	0.503	0.013	0.532	0.409	0.444	0.538	0.515	0.4	0.388	0.516	0.383	0.431	0.434	0.512	0.41	0.252	0.527	0.471	0.61	0.321	0.413	0.432	0.354	0.486
OG0007822	0.383	0.361	0.415	0.61	0.082	0.544	0.481	0.381	0.345	0.431	0.45	0.494	0.342	0.342	0.382	0.381	0.493	0.363	0.33	0.336	0.564	0.375	0.479	0.389	0.243	0.377	0.03	0.371	0.336	0.367	0.478	0.479	0.47	0.469	0.47	0.61	0.385	0.29	0.393	0.305	0.2	0.391	0.472	0.462	0.507	0.352	0.366	0.289	0.464
OG0007845	0.279	0.254	0.347	0.261	0.056	0.351	0.278	0.432	0.274	0.31	0.251	0.348	0.293	0.245	0.311	0.255	0.424	0.358	0.244	0.254	0.302	0.331	0.389	0.384	0.456	0.282	0.069	0.491	0.247	0.288	0.336	0.362	0.345	0.257	0.337	0.261	0.274	0.322	0.306	0.297	0.523	0.284	0.262	0.355	0.483	0.223	0.285	0.226	0.315
OG0007858	0.313	0.329	0.367	0.331	0.001	0.389	0.611	0.476	0.247	0.344	0.654	0.434	0.274	0.293	0.321	0.35	0.311	0.386	0.333	0.306	0.527	0.282	0.356	0.273	0.322	0.338	0.001	0.276	0.294	0.31	0.316	0.338	0.433	0.274	0.331	0.331	0.349	0.308	0.326	0.273	0.296	0.378	0.358	0.382	0.426	0.337	0.345	0.271	0.404
OG0007883	0.016	0.023	0.037	0.07	1	0.135	0.065	0.25	0.055	0.049	0.073	0.017	0.036	0.013	0.082	0.089	0.046	0.069	0.015	0.016	0.062	0.2	0.068	0.091	0.049	0.011	0.588	0.031	0.017	0.026	0.068	0.106	0.028	0.14	0.031	0.07	0.018	0.308	0.042	0.109	0.001	0.014	0.042	0.061	0.115	0.025	0.015	0.007	0.023
OG0007885	0.616	0.563	0.595	0.491	0.049	0.392	0.503	0.287	0.474	0.652	0.458	0.646	0.52	0.532	0.543	0.528	0.632	0.434	0.524	0.551	0.657	0.45	0.596	0.512	0.32	0.644	0.017	0.537	0.529	0.588	0.533	0.6	0.606	0.423	0.669	0.491	0.614	0.459	0.667	0.464	0.25	0.695	0.624	0.725	0.444	0.592	0.604	0.476	0.716
OG0007936	0.24	0.216	0.275	0.326	0.214	0.446	0.375	0.306	0.246	0.269	0.364	0.298	0.239	0.198	0.285	0.245	0.428	0.373	0.192	0.207	0.43	0.367	0.346	0.566	0.358	0.255	0.095	0.384	0.207	0.244	0.309	0.366	0.281	0.271	0.29	0.326	0.231	0.391	0.274	0.267	0.382	0.305	0.251	0.332	0.565	0.207	0.244	0.187	0.319
OG0007953	0.491	0.457	0.518	0.594	0.056	0.473	0.707	0.393	0.366	0.534	0.718	0.643	0.41	0.44	0.501	0.497	0.568	0.558	0.446	0.466	0.694	0.48	0.572	0.515	0.476	0.559	0.02	0.446	0.436	0.473	0.505	0.589	0.584	0.386	0.52	0.594	0.509	0.479	0.529	0.353	0.262	0.635	0.488	0.603	0.561	0.511	0.542	0.403	0.678
OG0007981	0.048	0.045	0.051	0.243	0.133	0.253	0.193	0.033	0.121	0.079	0.194	0.076	0.07	0.035	0.096	0.13	0.197	0.13	0.036	0.031	0.254	0.17	0.183	0.253	0.161	0.028	0.053	0.024	0.033	0.05	0.126	0.209	0.073	0.207	0.067	0.243	0.057	0.093	0.064	0.086	0.001	0.054	0.095	0.063	0.247	0.055	0.042	0.014	0.106
OG0007995	0.692	0.681	0.605	0.343	0.007	0.29	0.319	0.26	0.444	0.576	0.303	0.524	0.583	0.756	0.458	0.441	0.383	0.299	0.741	0.742	0.375	0.31	0.426	0.278	0.23	0.676	0.003	0.307	0.722	0.656	0.444	0.441	0.502	0.33	0.566	0.343	0.664	0.307	0.561	0.377	0.192	0.54	0.515	0.538	0.273	0.651	0.671	0.812	0.497
OG0008034	0.634	0.599	0.649	0.438	0.017	0.44	0.611	0.368	0.503	0.696	0.587	0.66	0.541	0.576	0.541	0.511	0.576	0.412	0.589	0.59	0.632	0.41	0.59	0.468	0.305	0.725	0.006	0.525	0.576	0.608	0.528	0.551	0.628	0.373	0.693	0.438	0.642	0.442	0.738	0.471	0.259	0.757	0.669	0.745	0.412	0.645	0.679	0.513	0.715
OG0008130	0.429	0.426	0.507	0.471	0.016	0.456	0.435	0.485	0.353	0.475	0.452	0.545	0.431	0.403	0.495	0.434	0.486	0.485	0.439	0.425	0.455	0.454	0.788	0.383	0.459	0.43	0.017	0.403	0.392	0.424	0.411	0.568	0.575	0.385	0.477	0.471	0.482	0.401	0.459	0.391	0.379	0.465	0.462	0.495	0.405	0.431	0.458	0.354	0.51
OG0008144	0.3	0.308	0.313	0.503	0.118	0.31	0.352	0.305	0.231	0.323	0.348	0.422	0.295	0.29	0.399	0.326	0.401	0.59	0.299	0.302	0.363	0.467	0.397	0.38	0.476	0.289	0.045	0.369	0.269	0.291	0.357	0.452	0.44	0.264	0.316	0.503	0.339	0.486	0.302	0.257	0.276	0.353	0.287	0.318	0.413	0.323	0.327	0.255	0.402
OG0008146	0.331	0.349	0.362	0.436	0.043	0.331	0.384	0.425	0.27	0.341	0.367	0.486	0.341	0.314	0.451	0.35	0.44	0.546	0.343	0.326	0.383	0.455	0.407	0.364	0.451	0.322	0.051	0.454	0.303	0.31	0.351	0.456	0.447	0.279	0.352	0.436	0.348	0.445	0.323	0.296	0.425	0.372	0.316	0.355	0.392	0.35	0.355	0.287	0.38
OG0008147	0.657	0.612	0.716	0.431	0.012	0.478	0.57	0.418	0.505	0.681	0.537	0.693	0.569	0.601	0.53	0.546	0.533	0.357	0.644	0.63	0.611	0.365	0.585	0.405	0.267	0.744	0.004	0.445	0.644	0.661	0.617	0.578	0.641	0.436	0.675	0.431	0.72	0.372	0.698	0.468	0.253	0.725	0.645	0.763	0.456	0.644	0.707	0.551	0.697
OG0008160	0.31	0.329	0.335	0.33	0.118	0.49	0.294	0.286	0.426	0.288	0.275	0.351	0.371	0.285	0.402	0.382	0.363	0.283	0.276	0.288	0.399	0.353	0.327	0.329	0.186	0.263	0.077	0.225	0.291	0.325	0.461	0.398	0.324	0.429	0.333	0.33	0.297	0.251	0.291	0.417	0.141	0.28	0.297	0.347	0.372	0.3	0.294	0.242	0.319
OG0008167	0.265	0.218	0.282	0.191	0.001	0.246	0.187	0.337	0.225	0.293	0.148	0.268	0.231	0.216	0.238	0.186	0.354	0.295	0.2	0.226	0.309	0.241	0.304	0.492	0.287	0.312	0.001	0.517	0.229	0.268	0.273	0.311	0.249	0.179	0.302	0.191	0.236	0.365	0.32	0.261	0.54	0.349	0.231	0.37	0.253	0.212	0.263	0.217	0.282
OG0008173	0.416	0.335	0.447	0.375	0.001	0.323	0.272	0.37	0.366	0.448	0.24	0.453	0.382	0.362	0.364	0.314	0.497	0.404	0.321	0.359	0.403	0.387	0.494	0.472	0.333	0.432	0.001	0.665	0.346	0.41	0.488	0.455	0.387	0.338	0.47	0.375	0.384	0.43	0.448	0.38	0.576	0.438	0.391	0.544	0.441	0.328	0.39	0.322	0.465
OG0008209	0.519	0.522	0.518	0.544	0.03	0.376	0.459	0.277	0.396	0.563	0.455	0.676	0.492	0.485	0.575	0.461	0.588	0.495	0.507	0.505	0.55	0.509	0.54	0.495	0.369	0.592	0.01	0.4	0.484	0.507	0.458	0.609	0.591	0.392	0.57	0.544	0.553	0.431	0.529	0.36	0.287	0.658	0.481	0.585	0.431	0.547	0.56	0.443	0.611
OG0008217	0.457	0.503	0.517	0.56	0.041	0.521	0.511	0.414	0.399	0.523	0.487	0.665	0.486	0.439	0.57	0.513	0.566	0.517	0.481	0.467	0.61	0.534	0.609	0.429	0.432	0.466	0.014	0.331	0.42	0.448	0.46	0.655	0.647	0.427	0.532	0.56	0.552	0.394	0.472	0.359	0.262	0.562	0.493	0.519	0.523	0.519	0.526	0.385	0.599
OG0008222	0.613	0.542	0.544	0.508	0.023	0.4	0.405	0.314	0.475	0.599	0.396	0.614	0.513	0.545	0.49	0.515	0.522	0.4	0.53	0.549	0.484	0.381	0.526	0.359	0.289	0.604	0.008	0.377	0.523	0.531	0.56	0.534	0.537	0.452	0.624	0.508	0.582	0.354	0.582	0.415	0.194	0.568	0.577	0.603	0.351	0.565	0.573	0.475	0.551
OG0008245	0.321	0.256	0.343	0.305	0.109	0.42	0.346	0.28	0.304	0.387	0.333	0.354	0.283	0.251	0.333	0.254	0.526	0.367	0.227	0.266	0.554	0.363	0.44	0.824	0.354	0.385	0.042	0.548	0.274	0.332	0.374	0.461	0.325	0.266	0.391	0.305	0.295	0.501	0.398	0.331	0.367	0.473	0.314	0.481	0.458	0.275	0.317	0.247	0.403
OG0008288	0.52	0.555	0.56	0.504	0.024	0.405	0.505	0.342	0.411	0.527	0.489	0.688	0.497	0.504	0.564	0.569	0.503	0.466	0.541	0.502	0.574	0.494	0.485	0.368	0.345	0.506	0.008	0.322	0.49	0.487	0.532	0.569	0.628	0.446	0.54	0.504	0.582	0.382	0.477	0.38	0.244	0.592	0.502	0.544	0.492	0.574	0.56	0.442	0.615
OG0008310	0.771	0.72	0.665	0.414	0.013	0.34	0.37	0.298	0.474	0.661	0.354	0.62	0.644	0.74	0.526	0.535	0.463	0.354	0.747	0.741	0.444	0.375	0.487	0.314	0.269	0.73	0.005	0.349	0.709	0.681	0.552	0.518	0.568	0.424	0.643	0.414	0.736	0.356	0.638	0.392	0.209	0.607	0.58	0.627	0.335	0.714	0.74	0.691	0.578
OG0008317	0.673	0.69	0.727	0.456	0.01	0.483	0.464	0.41	0.512	0.685	0.438	0.665	0.658	0.609	0.589	0.566	0.518	0.386	0.695	0.652	0.534	0.428	0.599	0.37	0.288	0.666	0.003	0.385	0.616	0.672	0.557	0.604	0.695	0.503	0.669	0.456	0.685	0.341	0.695	0.459	0.276	0.641	0.654	0.689	0.432	0.624	0.707	0.568	0.622
OG0008319	0.666	0.668	0.655	0.385	0.023	0.349	0.436	0.287	0.486	0.699	0.405	0.649	0.593	0.649	0.589	0.508	0.508	0.376	0.658	0.679	0.536	0.402	0.531	0.42	0.299	0.722	0.009	0.389	0.665	0.655	0.515	0.55	0.632	0.357	0.675	0.385	0.722	0.417	0.703	0.434	0.238	0.704	0.617	0.664	0.357	0.693	0.709	0.616	0.636
OG0008331	0.716	0.744	0.697	0.432	0.025	0.363	0.384	0.31	0.52	0.689	0.363	0.661	0.674	0.725	0.547	0.542	0.479	0.35	0.701	0.733	0.472	0.396	0.518	0.34	0.269	0.728	0.01	0.385	0.719	0.713	0.581	0.542	0.609	0.422	0.67	0.432	0.745	0.376	0.667	0.44	0.226	0.629	0.624	0.68	0.35	0.708	0.742	0.67	0.61
OG0008340	0.634	0.596	0.635	0.515	0.047	0.401	0.417	0.343	0.494	0.669	0.396	0.67	0.573	0.579	0.522	0.594	0.516	0.396	0.575	0.572	0.501	0.421	0.558	0.385	0.298	0.63	0.018	0.412	0.575	0.603	0.584	0.576	0.608	0.424	0.66	0.515	0.647	0.404	0.634	0.452	0.265	0.609	0.643	0.666	0.361	0.622	0.624	0.52	0.619
OG0008359	0.032	0.035	0.031	0.174	0.2	0.275	0.202	0.043	0.06	0.041	0.227	0.102	0.036	0.02	0.087	0.079	0.248	0.108	0.022	0.024	0.35	0.143	0.088	0.25	0.128	0.032	0.087	0.029	0.025	0.038	0.081	0.166	0.076	0.124	0.069	0.174	0.04	0.085	0.031	0.035	0.001	0.083	0.057	0.09	0.621	0.044	0.038	0.01	0.134
OG0008429	0.589	0.538	0.656	0.365	0.022	0.39	0.588	0.331	0.518	0.627	0.596	0.613	0.536	0.524	0.502	0.51	0.564	0.37	0.539	0.539	0.631	0.382	0.568	0.526	0.301	0.672	0.008	0.549	0.555	0.596	0.586	0.545	0.562	0.395	0.607	0.365	0.574	0.436	0.64	0.518	0.282	0.692	0.556	0.741	0.435	0.598	0.629	0.478	0.677
OG0008435	0.453	0.416	0.506	0.379	0.05	0.472	0.767	0.363	0.385	0.514	0.806	0.571	0.377	0.403	0.453	0.429	0.513	0.427	0.415	0.419	0.681	0.375	0.5	0.543	0.35	0.549	0.018	0.422	0.419	0.456	0.478	0.481	0.529	0.339	0.481	0.379	0.469	0.446	0.524	0.368	0.307	0.643	0.457	0.608	0.541	0.466	0.504	0.376	0.585
OG0008440	0.463	0.444	0.56	0.363	0.001	0.426	0.59	0.441	0.382	0.53	0.61	0.579	0.431	0.431	0.5	0.438	0.443	0.402	0.448	0.44	0.568	0.402	0.475	0.444	0.33	0.527	0.001	0.427	0.427	0.472	0.47	0.49	0.558	0.331	0.499	0.363	0.499	0.381	0.521	0.402	0.353	0.594	0.454	0.588	0.519	0.472	0.505	0.401	0.565
OG0008449	0.327	0.31	0.367	0.4	0.001	0.404	0.349	0.529	0.281	0.347	0.308	0.403	0.29	0.298	0.292	0.296	0.364	0.343	0.293	0.298	0.353	0.271	0.401	0.261	0.253	0.32	0.001	0.483	0.289	0.318	0.395	0.377	0.392	0.323	0.383	0.4	0.33	0.307	0.339	0.293	0.387	0.322	0.374	0.396	0.387	0.302	0.318	0.265	0.353
OG0008466	0.594	0.554	0.594	0.498	0.023	0.372	0.556	0.292	0.432	0.595	0.543	0.666	0.512	0.545	0.517	0.531	0.553	0.474	0.539	0.554	0.593	0.425	0.542	0.443	0.37	0.652	0.008	0.398	0.551	0.564	0.583	0.562	0.595	0.411	0.569	0.498	0.597	0.428	0.582	0.4	0.239	0.698	0.509	0.622	0.428	0.604	0.613	0.481	0.663
OG0008471	0.349	0.351	0.455	0.351	0.333	0.476	0.371	0.553	0.374	0.417	0.341	0.422	0.357	0.326	0.432	0.368	0.387	0.434	0.338	0.336	0.405	0.468	0.465	0.42	0.305	0.361	0.213	0.419	0.322	0.376	0.429	0.492	0.442	0.385	0.433	0.351	0.374	0.478	0.41	0.438	0.531	0.393	0.419	0.473	0.374	0.334	0.364	0.301	0.367
OG0008476	0.431	0.451	0.451	0.464	0.045	0.422	0.82	0.346	0.307	0.453	0.892	0.593	0.378	0.41	0.479	0.499	0.439	0.502	0.453	0.42	0.63	0.421	0.475	0.351	0.361	0.474	0.016	0.264	0.405	0.398	0.42	0.452	0.56	0.353	0.413	0.464	0.468	0.373	0.418	0.298	0.191	0.562	0.438	0.483	0.502	0.506	0.491	0.355	0.552
OG0008503	0.65	0.657	0.651	0.508	0.064	0.431	0.535	0.359	0.487	0.688	0.501	0.696	0.597	0.605	0.598	0.598	0.521	0.411	0.624	0.605	0.558	0.47	0.535	0.369	0.302	0.679	0.027	0.373	0.612	0.624	0.532	0.572	0.651	0.482	0.68	0.508	0.667	0.382	0.645	0.456	0.233	0.708	0.629	0.675	0.418	0.67	0.672	0.544	0.657
OG0008528	0.215	0.196	0.242	0.189	0.001	0.251	0.178	0.328	0.215	0.222	0.147	0.238	0.208	0.186	0.234	0.185	0.28	0.343	0.179	0.191	0.232	0.244	0.277	0.325	0.296	0.223	0.001	0.364	0.191	0.218	0.257	0.263	0.244	0.178	0.248	0.189	0.203	0.289	0.228	0.255	0.716	0.24	0.195	0.267	0.248	0.178	0.215	0.177	0.223
OG0008536	0.587	0.53	0.578	0.48	0.02	0.377	0.457	0.306	0.422	0.582	0.437	0.748	0.524	0.531	0.511	0.514	0.576	0.417	0.534	0.556	0.558	0.426	0.534	0.398	0.305	0.613	0.007	0.419	0.54	0.538	0.587	0.582	0.59	0.42	0.583	0.48	0.599	0.389	0.546	0.368	0.249	0.608	0.509	0.634	0.469	0.572	0.613	0.478	0.68
OG0008541	0.634	0.651	0.658	0.476	0.037	0.437	0.434	0.362	0.527	0.728	0.396	0.656	0.569	0.598	0.565	0.511	0.504	0.392	0.62	0.632	0.53	0.427	0.556	0.369	0.286	0.662	0.014	0.377	0.595	0.642	0.545	0.592	0.659	0.436	0.706	0.476	0.665	0.387	0.691	0.467	0.234	0.657	0.717	0.677	0.387	0.655	0.66	0.552	0.59
OG0008553	0.349	0.338	0.395	0.314	0.235	0.405	0.275	0.334	0.497	0.389	0.262	0.353	0.4	0.296	0.381	0.417	0.426	0.298	0.299	0.304	0.446	0.407	0.402	0.518	0.235	0.378	0.105	0.339	0.349	0.378	0.453	0.473	0.324	0.44	0.403	0.314	0.317	0.419	0.409	0.545	0.212	0.403	0.329	0.485	0.333	0.345	0.343	0.284	0.369
OG0008574	0.317	0.321	0.318	0.496	0.115	0.402	0.403	0.266	0.25	0.331	0.404	0.474	0.306	0.293	0.409	0.342	0.516	0.519	0.303	0.309	0.54	0.443	0.391	0.421	0.429	0.308	0.044	0.332	0.279	0.314	0.375	0.504	0.442	0.308	0.352	0.496	0.347	0.382	0.303	0.24	0.232	0.396	0.307	0.369	0.69	0.339	0.345	0.256	0.472
OG0008597	0.321	0.328	0.42	0.328	0.27	0.448	0.352	0.65	0.313	0.379	0.315	0.397	0.321	0.302	0.363	0.323	0.339	0.341	0.32	0.309	0.362	0.384	0.395	0.314	0.28	0.322	0.333	0.395	0.293	0.338	0.377	0.436	0.407	0.348	0.388	0.328	0.345	0.385	0.371	0.36	0.379	0.349	0.39	0.427	0.345	0.312	0.333	0.276	0.331
OG0008604	0.591	0.581	0.607	0.478	0.05	0.488	0.434	0.364	0.527	0.65	0.42	0.63	0.567	0.538	0.577	0.562	0.595	0.436	0.536	0.549	0.562	0.488	0.606	0.5	0.356	0.6	0.017	0.423	0.533	0.565	0.598	0.641	0.646	0.533	0.625	0.478	0.597	0.483	0.603	0.453	0.263	0.639	0.573	0.668	0.4	0.594	0.593	0.484	0.605
OG0008619	0.379	0.373	0.348	0.502	0.086	0.358	0.365	0.247	0.293	0.361	0.362	0.485	0.341	0.341	0.473	0.409	0.479	0.492	0.357	0.347	0.427	0.483	0.423	0.433	0.353	0.327	0.055	0.334	0.329	0.322	0.431	0.476	0.461	0.381	0.372	0.502	0.372	0.418	0.338	0.267	0.196	0.379	0.332	0.377	0.39	0.405	0.361	0.298	0.433
OG0008646	0.222	0.201	0.258	0.211	0.091	0.277	0.198	0.364	0.203	0.24	0.171	0.253	0.213	0.192	0.224	0.189	0.344	0.307	0.186	0.198	0.242	0.251	0.297	0.335	0.469	0.226	0.133	0.469	0.196	0.225	0.263	0.282	0.253	0.188	0.25	0.211	0.207	0.301	0.248	0.244	0.471	0.242	0.193	0.277	0.322	0.178	0.225	0.179	0.24
OG0008648	0.663	0.684	0.645	0.422	0.022	0.363	0.449	0.302	0.439	0.612	0.439	0.642	0.576	0.652	0.558	0.549	0.43	0.363	0.674	0.667	0.48	0.391	0.467	0.294	0.271	0.674	0.01	0.278	0.668	0.618	0.548	0.521	0.615	0.497	0.582	0.422	0.694	0.325	0.58	0.358	0.186	0.622	0.545	0.582	0.357	0.693	0.712	0.607	0.588
OG0008667	0.694	0.711	0.65	0.44	0.033	0.346	0.376	0.296	0.524	0.613	0.362	0.594	0.635	0.689	0.567	0.53	0.464	0.382	0.691	0.689	0.433	0.414	0.487	0.312	0.284	0.652	0.014	0.328	0.673	0.677	0.524	0.539	0.58	0.444	0.656	0.44	0.674	0.347	0.621	0.436	0.205	0.591	0.554	0.607	0.336	0.67	0.658	0.621	0.549
OG0008670	0.585	0.552	0.63	0.363	0.017	0.438	0.553	0.339	0.466	0.658	0.507	0.649	0.484	0.519	0.538	0.476	0.584	0.358	0.525	0.543	0.69	0.351	0.576	0.534	0.292	0.694	0.006	0.502	0.548	0.601	0.558	0.585	0.615	0.364	0.622	0.363	0.609	0.471	0.692	0.443	0.269	0.758	0.595	0.743	0.431	0.594	0.628	0.486	0.683
OG0008674	0.676	0.676	0.709	0.45	0.033	0.43	0.48	0.37	0.501	0.738	0.453	0.705	0.652	0.658	0.626	0.616	0.538	0.399	0.671	0.667	0.545	0.478	0.561	0.406	0.318	0.703	0.018	0.444	0.643	0.663	0.598	0.599	0.686	0.438	0.68	0.45	0.72	0.396	0.705	0.454	0.271	0.685	0.631	0.727	0.427	0.672	0.746	0.59	0.698
OG0008709	0.263	0.249	0.308	0.359	0.218	0.47	0.328	0.309	0.313	0.282	0.294	0.307	0.297	0.219	0.339	0.36	0.358	0.305	0.216	0.222	0.443	0.397	0.347	0.404	0.227	0.23	0.083	0.213	0.24	0.262	0.462	0.428	0.285	0.448	0.322	0.359	0.237	0.298	0.266	0.309	0.168	0.245	0.29	0.317	0.407	0.244	0.253	0.191	0.296
OG0008715	0.499	0.483	0.572	0.491	0.192	0.39	0.364	0.399	0.409	0.591	0.326	0.562	0.477	0.458	0.554	0.463	0.609	0.497	0.442	0.479	0.471	0.585	0.583	0.565	0.424	0.535	0.085	0.685	0.437	0.506	0.49	0.638	0.567	0.415	0.599	0.491	0.507	0.607	0.609	0.45	0.359	0.609	0.532	0.662	0.363	0.498	0.52	0.413	0.592
OG0008736	0.594	0.558	0.625	0.497	0.021	0.441	0.596	0.37	0.448	0.652	0.558	0.687	0.503	0.542	0.549	0.525	0.598	0.454	0.544	0.571	0.627	0.43	0.542	0.443	0.349	0.663	0.007	0.484	0.546	0.594	0.589	0.543	0.633	0.406	0.628	0.497	0.628	0.463	0.657	0.419	0.257	0.675	0.591	0.71	0.488	0.596	0.622	0.489	0.711
OG0008745	0.668	0.65	0.693	0.43	0.011	0.405	0.542	0.34	0.499	0.703	0.494	0.688	0.58	0.637	0.58	0.517	0.56	0.407	0.645	0.645	0.597	0.397	0.583	0.434	0.297	0.775	0.004	0.485	0.64	0.659	0.54	0.571	0.645	0.385	0.709	0.43	0.698	0.411	0.701	0.447	0.286	0.792	0.641	0.749	0.422	0.694	0.721	0.581	0.725
OG0008763	0.375	0.352	0.351	0.518	0.067	0.36	0.403	0.241	0.282	0.352	0.402	0.572	0.344	0.345	0.432	0.413	0.58	0.494	0.346	0.352	0.523	0.462	0.423	0.406	0.385	0.358	0.024	0.342	0.347	0.326	0.449	0.491	0.45	0.357	0.392	0.518	0.373	0.412	0.324	0.259	0.217	0.404	0.325	0.403	0.58	0.381	0.388	0.29	0.528
OG0008828	0.377	0.379	0.431	0.454	0.001	0.559	0.374	0.471	0.361	0.388	0.349	0.449	0.41	0.349	0.375	0.411	0.432	0.506	0.362	0.371	0.392	0.362	0.529	0.328	0.479	0.382	0.001	0.306	0.33	0.366	0.411	0.465	0.487	0.395	0.477	0.454	0.397	0.385	0.376	0.378	0.36	0.385	0.433	0.426	0.346	0.356	0.383	0.315	0.413
OG0008853	0.375	0.36	0.392	0.515	0.078	0.372	0.392	0.321	0.301	0.406	0.447	0.474	0.359	0.337	0.442	0.392	0.545	0.586	0.342	0.364	0.447	0.493	0.554	0.464	0.627	0.377	0.029	0.421	0.325	0.349	0.42	0.514	0.489	0.313	0.4	0.515	0.385	0.539	0.391	0.319	0.308	0.408	0.355	0.431	0.415	0.36	0.399	0.301	0.47
OG0008856	0.016	0.023	0.037	0.07	1	0.135	0.065	0.25	0.055	0.049	0.073	0.017	0.036	0.013	0.082	0.089	0.046	0.069	0.015	0.016	0.062	0.2	0.068	0.091	0.049	0.011	0.588	0.031	0.017	0.026	0.068	0.106	0.028	0.14	0.031	0.07	0.018	0.308	0.042	0.109	0.001	0.014	0.042	0.061	0.115	0.025	0.015	0.007	0.023
OG0008861	0.602	0.588	0.731	0.416	0.023	0.481	0.478	0.388	0.494	0.689	0.445	0.636	0.587	0.543	0.588	0.519	0.53	0.387	0.576	0.572	0.559	0.433	0.574	0.459	0.303	0.654	0.006	0.499	0.547	0.617	0.568	0.585	0.673	0.457	0.668	0.416	0.633	0.39	0.702	0.474	0.305	0.668	0.645	0.707	0.425	0.571	0.638	0.511	0.652
OG0008863	0.533	0.5	0.595	0.426	0.029	0.477	0.693	0.39	0.459	0.611	0.652	0.622	0.448	0.468	0.486	0.5	0.551	0.418	0.484	0.495	0.712	0.372	0.556	0.519	0.322	0.63	0.01	0.495	0.489	0.554	0.545	0.542	0.572	0.381	0.574	0.426	0.55	0.457	0.626	0.432	0.289	0.697	0.571	0.705	0.488	0.527	0.583	0.432	0.668
OG0008882	0.341	0.302	0.368	0.502	0.1	0.375	0.335	0.352	0.331	0.365	0.309	0.391	0.318	0.302	0.337	0.333	0.468	0.481	0.273	0.298	0.427	0.378	0.461	0.423	0.338	0.318	0.038	0.55	0.292	0.335	0.46	0.442	0.376	0.394	0.397	0.502	0.32	0.408	0.355	0.353	0.409	0.335	0.366	0.439	0.425	0.299	0.322	0.257	0.39
OG0008916	0.478	0.479	0.55	0.623	0.132	0.53	0.473	0.513	0.417	0.576	0.419	0.614	0.463	0.439	0.523	0.47	0.517	0.529	0.458	0.467	0.503	0.516	0.629	0.485	0.412	0.526	0.053	0.458	0.448	0.506	0.482	0.658	0.589	0.423	0.616	0.623	0.528	0.533	0.566	0.462	0.332	0.597	0.561	0.6	0.424	0.495	0.524	0.405	0.561
OG0008920	0.647	0.641	0.713	0.462	0.044	0.473	0.471	0.406	0.538	0.717	0.432	0.645	0.585	0.585	0.58	0.557	0.576	0.397	0.611	0.612	0.584	0.419	0.632	0.455	0.317	0.692	0.025	0.48	0.608	0.68	0.602	0.632	0.671	0.445	0.696	0.462	0.674	0.446	0.747	0.505	0.266	0.691	0.674	0.747	0.397	0.647	0.681	0.541	0.66
OG0008942	0.626	0.594	0.631	0.564	0.017	0.445	0.506	0.382	0.466	0.64	0.487	1	0.554	0.576	0.589	0.557	0.574	0.484	0.584	0.603	0.609	0.49	0.577	0.43	0.348	0.658	0.006	0.398	0.575	0.589	0.595	0.618	0.678	0.429	0.667	0.564	0.641	0.412	0.598	0.428	0.278	0.679	0.56	0.662	0.499	0.651	0.665	0.52	0.702
OG0008968	0.222	0.198	0.256	0.202	0.1	0.255	0.19	0.354	0.201	0.239	0.161	0.251	0.212	0.19	0.222	0.186	0.341	0.302	0.184	0.197	0.236	0.246	0.294	0.328	0.464	0.226	0.154	0.466	0.195	0.225	0.26	0.279	0.251	0.184	0.249	0.202	0.206	0.293	0.245	0.24	0.465	0.241	0.191	0.276	0.313	0.178	0.224	0.178	0.238
OG0008995	0.682	0.685	0.697	0.38	0.03	0.353	0.359	0.312	0.603	0.674	0.34	0.601	0.666	0.698	0.546	0.545	0.492	0.389	0.664	0.716	0.451	0.411	0.496	0.364	0.268	0.663	0.012	0.379	0.69	0.737	0.569	0.52	0.605	0.431	0.7	0.38	0.678	0.356	0.673	0.499	0.252	0.596	0.627	0.654	0.344	0.677	0.672	0.642	0.566
OG0009004	0.484	0.509	0.546	0.498	0.027	0.475	0.509	0.383	0.42	0.578	0.468	0.592	0.482	0.462	0.521	0.471	0.54	0.464	0.506	0.506	0.534	0.443	0.607	0.371	0.432	0.502	0.009	0.314	0.466	0.512	0.491	0.563	0.692	0.425	0.568	0.498	0.596	0.366	0.577	0.394	0.255	0.537	0.582	0.532	0.48	0.508	0.551	0.417	0.578
OG0009005	0.408	0.407	0.456	0.487	0.065	0.5	0.605	0.385	0.335	0.445	0.585	0.617	0.346	0.37	0.422	0.439	0.53	0.419	0.398	0.39	0.699	0.37	0.465	0.36	0.301	0.414	0.024	0.365	0.374	0.398	0.494	0.49	0.534	0.43	0.452	0.487	0.442	0.329	0.409	0.314	0.229	0.487	0.473	0.5	0.683	0.431	0.435	0.323	0.58
OG0009039	0.615	0.619	0.634	0.494	0.047	0.385	0.455	0.322	0.478	0.624	0.43	0.655	0.589	0.545	0.631	0.583	0.565	0.457	0.604	0.57	0.543	0.541	0.617	0.458	0.372	0.607	0.02	0.428	0.557	0.585	0.568	0.683	0.668	0.541	0.585	0.494	0.61	0.433	0.587	0.429	0.295	0.639	0.522	0.607	0.417	0.592	0.653	0.503	0.635
OG0009094	0.401	0.421	0.419	0.501	0.067	0.462	0.609	0.307	0.307	0.421	0.586	0.573	0.365	0.371	0.49	0.455	0.531	0.471	0.403	0.382	0.672	0.454	0.455	0.402	0.359	0.409	0.024	0.289	0.368	0.379	0.428	0.503	0.526	0.386	0.43	0.501	0.436	0.365	0.391	0.281	0.194	0.489	0.421	0.466	0.644	0.437	0.43	0.323	0.554
OG0009156	0.506	0.493	0.51	0.517	0.052	0.516	0.664	0.407	0.378	0.547	0.621	0.65	0.428	0.44	0.522	0.488	0.639	0.547	0.463	0.465	0.754	0.459	0.533	0.515	0.408	0.571	0.019	0.478	0.44	0.483	0.482	0.588	0.587	0.385	0.542	0.517	0.524	0.484	0.541	0.374	0.274	0.702	0.498	0.633	0.643	0.52	0.533	0.404	0.671
OG0009230	0.494	0.509	0.55	0.483	0.062	0.425	0.456	0.364	0.43	0.54	0.411	0.587	0.518	0.446	0.613	0.505	0.506	0.533	0.483	0.464	0.482	0.565	0.531	0.462	0.357	0.493	0.022	0.417	0.423	0.46	0.458	0.582	0.606	0.402	0.548	0.483	0.531	0.436	0.489	0.428	0.374	0.546	0.492	0.524	0.369	0.494	0.508	0.405	0.512
OG0009270	0.479	0.412	0.482	0.622	0.048	0.472	0.464	0.362	0.388	0.529	0.383	0.513	0.393	0.405	0.4	0.399	0.531	0.358	0.38	0.396	0.539	0.337	0.538	0.419	0.231	0.49	0.017	0.502	0.393	0.467	0.512	0.506	0.48	0.475	0.543	0.622	0.467	0.355	0.5	0.35	0.219	0.507	0.528	0.581	0.431	0.421	0.44	0.356	0.535
OG0009324	0.317	0.317	0.31	0.439	0.001	0.228	0.364	0.3	0.224	0.303	0.359	0.44	0.287	0.294	0.393	0.325	0.401	0.514	0.311	0.301	0.377	0.413	0.382	0.335	0.472	0.3	0.001	0.387	0.283	0.28	0.337	0.407	0.388	0.258	0.314	0.439	0.311	0.457	0.288	0.254	0.305	0.346	0.272	0.327	0.332	0.328	0.332	0.262	0.369
OG0009334	0.313	0.269	0.33	0.267	0.294	0.301	0.24	0.529	0.267	0.341	0.198	0.336	0.272	0.265	0.304	0.248	0.384	0.321	0.246	0.271	0.362	0.333	0.353	0.453	0.271	0.338	0.37	0.577	0.27	0.313	0.368	0.412	0.302	0.277	0.342	0.267	0.288	0.484	0.361	0.322	0.344	0.37	0.302	0.419	0.312	0.27	0.301	0.249	0.326
OG0009344	0.589	0.515	0.6	0.471	0.023	0.47	0.381	0.368	0.516	0.628	0.347	0.622	0.547	0.538	0.501	0.503	0.562	0.417	0.503	0.526	0.518	0.446	0.608	0.475	0.333	0.602	0.008	0.483	0.516	0.571	0.601	0.567	0.582	0.446	0.65	0.471	0.608	0.423	0.613	0.473	0.317	0.617	0.558	0.659	0.41	0.53	0.584	0.466	0.649
OG0009345	0.416	0.347	0.413	0.494	0.065	0.4	0.332	0.281	0.365	0.468	0.295	0.479	0.368	0.357	0.386	0.379	0.543	0.392	0.311	0.361	0.488	0.385	0.485	0.528	0.316	0.441	0.024	0.462	0.354	0.392	0.52	0.488	0.396	0.43	0.471	0.494	0.38	0.43	0.425	0.34	0.28	0.462	0.391	0.519	0.47	0.35	0.394	0.314	0.493
OG0009471	0.341	0.313	0.371	0.42	0.001	0.411	0.359	0.521	0.288	0.351	0.322	0.439	0.293	0.31	0.3	0.304	0.371	0.356	0.296	0.312	0.372	0.285	0.413	0.265	0.261	0.33	0.001	0.48	0.298	0.321	0.422	0.393	0.394	0.331	0.386	0.42	0.342	0.328	0.342	0.307	0.372	0.326	0.38	0.402	0.406	0.316	0.329	0.27	0.36
OG0009508	0.408	0.435	0.487	0.319	0.19	0.392	0.312	0.438	0.564	0.435	0.274	0.424	0.494	0.367	0.436	0.493	0.399	0.379	0.395	0.378	0.351	0.452	0.418	0.38	0.264	0.416	0.084	0.345	0.389	0.434	0.438	0.475	0.433	0.416	0.46	0.319	0.385	0.455	0.449	0.723	0.265	0.422	0.386	0.503	0.296	0.421	0.395	0.349	0.374
OG0009520	0.544	0.506	0.539	0.556	0.047	0.417	0.365	0.311	0.481	0.599	0.322	0.621	0.503	0.477	0.509	0.491	0.568	0.463	0.455	0.488	0.514	0.478	0.538	0.49	0.351	0.54	0.024	0.477	0.464	0.502	0.573	0.602	0.535	0.469	0.623	0.556	0.531	0.438	0.55	0.444	0.307	0.551	0.547	0.612	0.378	0.506	0.531	0.427	0.559
OG0009524	0.557	0.54	0.616	0.426	0.031	0.441	0.424	0.373	0.49	0.561	0.389	0.569	0.553	0.463	0.548	0.624	0.663	0.469	0.499	0.5	0.533	0.451	0.579	0.453	0.351	0.533	0.011	0.451	0.496	0.544	0.576	0.658	0.595	0.569	0.556	0.426	0.515	0.388	0.56	0.441	0.291	0.559	0.505	0.595	0.437	0.514	0.574	0.431	0.535
OG0009530	0.718	0.671	0.692	0.362	0.03	0.342	0.402	0.281	0.51	0.663	0.38	0.622	0.613	0.676	0.563	0.55	0.526	0.365	0.688	0.678	0.514	0.391	0.518	0.407	0.283	0.728	0.013	0.397	0.695	0.669	0.574	0.541	0.599	0.392	0.628	0.362	0.699	0.419	0.658	0.429	0.245	0.68	0.56	0.671	0.348	0.691	0.703	0.635	0.613
OG0009536	0.46	0.404	0.528	0.38	0.052	0.433	0.407	0.434	0.435	0.54	0.358	0.493	0.412	0.39	0.392	0.365	0.502	0.398	0.4	0.425	0.477	0.314	0.511	0.428	0.334	0.503	0.018	0.528	0.401	0.49	0.489	0.471	0.462	0.355	0.542	0.38	0.481	0.394	0.571	0.521	0.31	0.493	0.515	0.572	0.431	0.408	0.456	0.365	0.504
OG0009543	0.424	0.442	0.481	0.552	0.058	0.581	0.592	0.41	0.36	0.459	0.547	0.538	0.431	0.373	0.52	0.506	0.483	0.523	0.41	0.396	0.596	0.472	0.497	0.412	0.388	0.4	0.021	0.295	0.364	0.397	0.498	0.507	0.585	0.541	0.477	0.552	0.448	0.383	0.429	0.351	0.228	0.441	0.509	0.471	0.526	0.437	0.428	0.335	0.494
OG0009549	0.48	0.393	0.459	0.433	0.056	0.336	0.282	0.256	0.417	0.494	0.243	0.456	0.425	0.41	0.382	0.412	0.541	0.328	0.36	0.39	0.434	0.376	0.461	0.45	0.246	0.49	0.015	0.536	0.405	0.438	0.514	0.479	0.397	0.426	0.531	0.433	0.443	0.381	0.502	0.39	0.247	0.485	0.451	0.574	0.321	0.402	0.436	0.354	0.536
OG0009555	0.598	0.619	0.661	0.541	0.016	0.449	0.555	0.375	0.456	0.663	0.523	0.781	0.558	0.572	0.616	0.54	0.57	0.449	0.613	0.598	0.633	0.466	0.606	0.437	0.339	0.684	0.006	0.412	0.579	0.61	0.567	0.64	0.685	0.425	0.644	0.541	0.668	0.414	0.64	0.423	0.275	0.743	0.581	0.671	0.484	0.656	0.675	0.524	0.699
OG0009595	0.434	0.437	0.465	0.491	0.05	0.469	0.701	0.37	0.333	0.478	0.749	0.605	0.355	0.401	0.424	0.469	0.485	0.394	0.431	0.419	0.663	0.346	0.479	0.319	0.297	0.463	0.018	0.291	0.404	0.419	0.483	0.476	0.575	0.4	0.458	0.491	0.486	0.299	0.44	0.303	0.174	0.511	0.486	0.537	0.613	0.474	0.49	0.35	0.619
OG0009605	0.546	0.561	0.626	0.489	0.024	0.565	0.588	0.497	0.501	0.595	0.566	0.719	0.513	0.511	0.53	0.581	0.51	0.397	0.529	0.534	0.663	0.392	0.556	0.398	0.285	0.603	0.008	0.36	0.533	0.569	0.607	0.595	0.662	0.466	0.608	0.489	0.597	0.345	0.608	0.482	0.264	0.647	0.593	0.675	0.525	0.591	0.605	0.471	0.633
OG0009620	0.453	0.378	0.472	0.34	0.049	0.356	0.303	0.319	0.433	0.519	0.27	0.464	0.407	0.376	0.414	0.323	0.598	0.392	0.334	0.385	0.53	0.37	0.538	0.657	0.321	0.495	0.017	0.699	0.389	0.466	0.483	0.546	0.434	0.311	0.54	0.34	0.422	0.541	0.559	0.465	0.379	0.555	0.485	0.631	0.344	0.393	0.426	0.346	0.499
OG0009657	0.582	0.565	0.668	0.398	0.088	0.449	0.472	0.433	0.48	0.711	0.415	0.575	0.508	0.516	0.515	0.48	0.509	0.341	0.529	0.549	0.536	0.378	0.549	0.4	0.245	0.624	0.038	0.532	0.518	0.596	0.522	0.523	0.582	0.409	0.718	0.398	0.584	0.426	0.743	0.489	0.264	0.621	0.729	0.758	0.369	0.549	0.596	0.471	0.607
OG0009674	0.465	0.483	0.598	0.328	0.11	0.441	0.369	0.441	0.56	0.524	0.345	0.452	0.564	0.443	0.45	0.531	0.403	0.34	0.451	0.457	0.38	0.364	0.437	0.323	0.235	0.478	0.047	0.336	0.452	0.512	0.517	0.479	0.469	0.435	0.54	0.328	0.465	0.359	0.534	0.565	0.281	0.469	0.495	0.57	0.315	0.461	0.468	0.414	0.393
OG0009701	0.514	0.499	0.523	0.452	0.04	0.424	0.752	0.329	0.359	0.537	0.804	0.665	0.467	0.47	0.57	0.502	0.544	0.491	0.496	0.486	0.667	0.473	0.497	0.457	0.362	0.586	0.014	0.348	0.475	0.48	0.47	0.54	0.608	0.365	0.51	0.452	0.536	0.403	0.505	0.336	0.257	0.682	0.438	0.604	0.601	0.556	0.572	0.424	0.637
OG0009705	0.572	0.56	0.619	0.509	0.073	0.524	0.487	0.422	0.485	0.664	0.452	0.66	0.522	0.526	0.584	0.505	0.61	0.435	0.529	0.557	0.619	0.495	0.628	0.462	0.342	0.621	0.028	0.492	0.514	0.587	0.543	0.64	0.684	0.437	0.677	0.509	0.627	0.461	0.692	0.466	0.263	0.663	0.664	0.714	0.485	0.598	0.618	0.466	0.693
OG0009713	0.499	0.5	0.507	0.47	0.044	0.436	0.763	0.339	0.359	0.525	0.841	0.652	0.453	0.458	0.578	0.511	0.55	0.508	0.489	0.473	0.687	0.487	0.505	0.472	0.37	0.567	0.016	0.354	0.463	0.47	0.445	0.556	0.619	0.367	0.501	0.47	0.526	0.414	0.5	0.339	0.254	0.691	0.443	0.592	0.584	0.548	0.558	0.415	0.618
OG0009719	0.554	0.541	0.561	0.468	0.029	0.464	0.679	0.354	0.423	0.608	0.636	0.68	0.459	0.485	0.538	0.526	0.627	0.479	0.508	0.515	0.762	0.43	0.548	0.511	0.352	0.634	0.01	0.474	0.49	0.532	0.51	0.586	0.621	0.38	0.578	0.468	0.574	0.476	0.599	0.383	0.246	0.746	0.553	0.699	0.534	0.574	0.599	0.442	0.705
OG0009807	0.672	0.655	0.748	0.441	0.037	0.473	0.469	0.411	0.537	0.699	0.435	0.667	0.65	0.612	0.625	0.621	0.5	0.383	0.648	0.65	0.537	0.435	0.627	0.386	0.285	0.663	0.021	0.393	0.627	0.67	0.65	0.622	0.656	0.5	0.659	0.441	0.71	0.369	0.658	0.467	0.268	0.653	0.634	0.685	0.416	0.659	0.7	0.565	0.638
OG0009816	0.441	0.417	0.558	0.381	0.235	0.446	0.373	0.554	0.487	0.501	0.34	0.482	0.461	0.395	0.485	0.463	0.451	0.388	0.401	0.402	0.47	0.528	0.49	0.474	0.292	0.451	0.105	0.482	0.403	0.47	0.594	0.586	0.487	0.494	0.53	0.381	0.436	0.5	0.513	0.544	0.402	0.493	0.472	0.601	0.374	0.404	0.447	0.367	0.427
OG0009892	0.34	0.353	0.384	0.388	0.097	0.457	0.833	0.34	0.272	0.38	0.953	0.46	0.303	0.318	0.373	0.402	0.38	0.383	0.358	0.327	0.583	0.348	0.423	0.376	0.289	0.376	0.036	0.224	0.324	0.323	0.354	0.374	0.453	0.334	0.354	0.388	0.37	0.286	0.353	0.267	0.181	0.453	0.392	0.421	0.52	0.379	0.39	0.283	0.438
OG0009920	0.576	0.531	0.567	0.54	0.03	0.458	0.682	0.367	0.402	0.613	0.696	0.67	0.468	0.515	0.516	0.519	0.599	0.467	0.523	0.537	0.643	0.405	0.557	0.425	0.357	0.651	0.01	0.445	0.507	0.537	0.525	0.558	0.596	0.4	0.613	0.54	0.575	0.413	0.597	0.369	0.236	0.725	0.558	0.703	0.557	0.572	0.611	0.455	0.703
OG0009939	0.357	0.351	0.334	0.509	0.067	0.379	0.411	0.247	0.271	0.339	0.411	0.492	0.34	0.308	0.475	0.4	0.553	0.571	0.344	0.336	0.518	0.52	0.419	0.472	0.442	0.323	0.024	0.308	0.301	0.305	0.374	0.522	0.475	0.341	0.356	0.509	0.346	0.439	0.317	0.259	0.223	0.395	0.309	0.359	0.488	0.379	0.351	0.272	0.438
OG0009965	0.588	0.55	0.653	0.474	0.036	0.47	0.494	0.408	0.511	0.682	0.461	0.633	0.53	0.527	0.475	0.517	0.53	0.4	0.526	0.536	0.602	0.392	0.568	0.415	0.309	0.599	0.018	0.461	0.529	0.592	0.621	0.556	0.588	0.472	0.66	0.474	0.609	0.38	0.616	0.505	0.28	0.605	0.664	0.688	0.463	0.549	0.586	0.464	0.617
OG0009969	0.016	0.023	0.037	0.07	1	0.135	0.065	0.25	0.055	0.049	0.073	0.017	0.036	0.013	0.082	0.089	0.046	0.069	0.015	0.016	0.062	0.2	0.068	0.091	0.049	0.011	0.588	0.031	0.017	0.026	0.068	0.106	0.028	0.14	0.031	0.07	0.018	0.308	0.042	0.109	0.001	0.014	0.042	0.061	0.115	0.025	0.015	0.007	0.023
OG0009971	0.337	0.357	0.44	0.351	0.001	0.505	0.366	0.618	0.321	0.419	0.335	0.463	0.37	0.32	0.42	0.337	0.36	0.341	0.343	0.323	0.387	0.391	0.473	0.381	0.26	0.352	0.001	0.457	0.313	0.354	0.353	0.462	0.473	0.335	0.431	0.351	0.385	0.305	0.401	0.374	0.465	0.394	0.424	0.419	0.388	0.333	0.372	0.294	0.393
OG0010024	0.373	0.397	0.395	0.401	0.171	0.379	0.333	0.296	0.412	0.412	0.341	0.445	0.511	0.349	0.493	0.688	0.429	0.4	0.374	0.352	0.376	0.513	0.474	0.378	0.322	0.313	0.102	0.247	0.35	0.358	0.484	0.548	0.458	0.494	0.377	0.401	0.394	0.372	0.357	0.376	0.183	0.342	0.336	0.377	0.335	0.412	0.391	0.302	0.424
OG0010064	0.347	0.286	0.379	0.273	0.03	0.342	0.273	0.335	0.318	0.423	0.249	0.362	0.301	0.278	0.325	0.257	0.506	0.366	0.256	0.298	0.489	0.291	0.451	0.698	0.405	0.407	0.033	0.608	0.3	0.361	0.381	0.455	0.361	0.238	0.414	0.273	0.322	0.512	0.433	0.363	0.397	0.47	0.335	0.497	0.286	0.293	0.337	0.273	0.39
OG0010071	0.34	0.354	0.384	0.384	0.094	0.451	0.828	0.334	0.272	0.379	0.963	0.459	0.303	0.319	0.372	0.402	0.377	0.379	0.358	0.328	0.58	0.345	0.421	0.37	0.285	0.379	0.035	0.221	0.326	0.324	0.353	0.372	0.452	0.332	0.354	0.384	0.371	0.283	0.353	0.265	0.177	0.454	0.391	0.421	0.514	0.382	0.393	0.284	0.439
OG0010140	0.431	0.391	0.455	0.483	0.329	0.396	0.34	0.435	0.365	0.481	0.317	0.474	0.395	0.385	0.442	0.423	0.527	0.502	0.359	0.403	0.458	0.513	0.654	0.523	0.53	0.45	0.152	0.509	0.374	0.421	0.483	0.577	0.482	0.411	0.479	0.483	0.424	0.645	0.483	0.405	0.316	0.491	0.41	0.546	0.369	0.405	0.428	0.347	0.478
OG0010143	0.595	0.571	0.616	0.42	0.022	0.414	0.611	0.307	0.437	0.652	0.588	0.689	0.509	0.551	0.58	0.508	0.604	0.435	0.55	0.559	0.713	0.434	0.559	0.555	0.327	0.725	0.007	0.489	0.561	0.581	0.525	0.594	0.643	0.37	0.624	0.42	0.618	0.462	0.63	0.403	0.264	0.808	0.562	0.718	0.461	0.651	0.656	0.499	0.723
OG0010189	0.395	0.387	0.414	0.454	0.075	0.464	0.497	0.321	0.311	0.403	0.485	0.556	0.363	0.362	0.465	0.401	0.563	0.494	0.38	0.374	0.597	0.445	0.45	0.434	0.4	0.393	0.027	0.346	0.354	0.372	0.45	0.489	0.487	0.358	0.427	0.454	0.408	0.404	0.378	0.298	0.279	0.459	0.364	0.472	0.733	0.392	0.405	0.315	0.529
OG0010209	0.545	0.536	0.606	0.503	0.025	0.532	0.532	0.463	0.434	0.604	0.512	0.701	0.506	0.499	0.537	0.482	0.545	0.463	0.557	0.535	0.594	0.443	0.628	0.422	0.332	0.607	0.008	0.416	0.512	0.56	0.538	0.6	0.618	0.462	0.579	0.503	0.604	0.41	0.592	0.439	0.298	0.665	0.554	0.626	0.525	0.553	0.591	0.455	0.662
OG0010291	0.603	0.582	0.64	0.512	0.05	0.506	0.516	0.441	0.478	0.665	0.491	0.649	0.548	0.552	0.551	0.537	0.515	0.409	0.595	0.587	0.549	0.427	0.674	0.375	0.311	0.652	0.019	0.374	0.565	0.598	0.538	0.613	0.643	0.483	0.656	0.512	0.677	0.396	0.626	0.465	0.257	0.648	0.643	0.661	0.413	0.59	0.626	0.497	0.635
OG0010293	0.399	0.342	0.402	0.471	0.088	0.419	0.402	0.279	0.319	0.418	0.393	0.479	0.351	0.329	0.45	0.361	0.558	0.544	0.331	0.36	0.523	0.491	0.46	0.666	0.422	0.419	0.033	0.444	0.329	0.366	0.43	0.511	0.45	0.33	0.42	0.471	0.362	0.508	0.433	0.318	0.3	0.475	0.348	0.468	0.48	0.373	0.386	0.305	0.466
OG0010430	0.254	0.247	0.298	0.247	0.001	0.256	0.196	0.417	0.226	0.268	0.172	0.334	0.264	0.24	0.305	0.222	0.303	0.311	0.242	0.24	0.247	0.327	0.328	0.309	0.248	0.248	0.001	0.439	0.233	0.256	0.295	0.348	0.31	0.228	0.293	0.247	0.26	0.288	0.268	0.249	0.575	0.266	0.259	0.3	0.291	0.234	0.264	0.219	0.256
OG0010431	0.522	0.519	0.563	0.443	0.028	0.452	0.676	0.35	0.4	0.58	0.656	0.641	0.453	0.48	0.517	0.478	0.508	0.37	0.505	0.503	0.66	0.377	0.504	0.43	0.278	0.625	0.01	0.365	0.502	0.531	0.506	0.534	0.631	0.393	0.548	0.443	0.572	0.34	0.573	0.369	0.224	0.706	0.522	0.629	0.51	0.579	0.611	0.45	0.684
OG0010484	0.455	0.461	0.447	0.504	0.034	0.347	0.448	0.259	0.345	0.44	0.419	0.579	0.413	0.437	0.483	0.476	0.506	0.481	0.441	0.442	0.529	0.446	0.457	0.35	0.355	0.434	0.012	0.297	0.423	0.423	0.488	0.508	0.539	0.408	0.466	0.504	0.489	0.372	0.398	0.312	0.197	0.511	0.401	0.48	0.447	0.488	0.472	0.374	0.546
OG0010485	0.33	0.354	0.354	0.518	0.091	0.321	0.392	0.319	0.258	0.355	0.39	0.503	0.341	0.325	0.474	0.364	0.437	0.601	0.353	0.339	0.402	0.536	0.445	0.411	0.477	0.325	0.034	0.396	0.306	0.313	0.36	0.502	0.488	0.281	0.351	0.518	0.377	0.499	0.332	0.279	0.334	0.397	0.316	0.349	0.416	0.369	0.372	0.293	0.426
OG0010490	0.601	0.56	0.62	0.473	0.023	0.428	0.559	0.33	0.446	0.639	0.552	0.699	0.508	0.533	0.576	0.509	0.648	0.468	0.539	0.556	0.713	0.451	0.579	0.551	0.353	0.68	0.008	0.564	0.526	0.585	0.56	0.6	0.633	0.4	0.643	0.473	0.599	0.488	0.638	0.412	0.289	0.743	0.558	0.759	0.504	0.607	0.635	0.479	0.748
OG0010498	0.186	0.177	0.213	0.182	0.001	0.225	0.16	0.329	0.173	0.19	0.137	0.221	0.188	0.164	0.205	0.174	0.234	0.263	0.162	0.166	0.195	0.221	0.229	0.25	0.231	0.18	0.001	0.304	0.167	0.186	0.221	0.237	0.214	0.174	0.21	0.182	0.177	0.236	0.194	0.199	0.442	0.196	0.171	0.222	0.241	0.162	0.186	0.152	0.193
OG0010500	0.41	0.41	0.384	0.469	0.044	0.322	0.434	0.236	0.312	0.369	0.432	0.538	0.373	0.382	0.436	0.441	0.493	0.45	0.386	0.38	0.513	0.417	0.398	0.341	0.306	0.374	0.016	0.3	0.376	0.359	0.446	0.474	0.448	0.393	0.407	0.469	0.404	0.337	0.329	0.283	0.177	0.452	0.336	0.416	0.449	0.437	0.414	0.321	0.486
OG0010505	0.433	0.413	0.508	0.417	0.112	0.691	0.437	0.471	0.458	0.474	0.401	0.497	0.448	0.377	0.447	0.447	0.554	0.411	0.376	0.394	0.568	0.422	0.498	0.545	0.306	0.458	0.073	0.434	0.405	0.458	0.61	0.564	0.478	0.461	0.492	0.417	0.424	0.426	0.49	0.47	0.309	0.486	0.458	0.562	0.49	0.389	0.426	0.345	0.473
OG0010531	0.305	0.282	0.304	0.411	0.08	0.329	0.27	0.211	0.284	0.323	0.247	0.343	0.306	0.268	0.309	0.335	0.384	0.319	0.265	0.261	0.36	0.328	0.333	0.337	0.224	0.278	0.029	0.285	0.266	0.293	0.357	0.363	0.313	0.343	0.343	0.411	0.314	0.274	0.307	0.279	0.154	0.286	0.317	0.334	0.332	0.274	0.287	0.22	0.382
OG0010629	0.411	0.393	0.462	0.426	0.098	0.52	0.75	0.4	0.342	0.47	0.779	0.519	0.346	0.359	0.422	0.418	0.514	0.444	0.382	0.382	0.724	0.393	0.492	0.61	0.377	0.484	0.037	0.427	0.372	0.414	0.432	0.477	0.501	0.356	0.447	0.426	0.424	0.443	0.486	0.344	0.297	0.581	0.441	0.552	0.575	0.417	0.441	0.342	0.54
OG0010648	0.466	0.437	0.514	0.431	0.056	0.485	0.743	0.395	0.377	0.524	0.774	0.573	0.38	0.411	0.46	0.454	0.548	0.444	0.428	0.431	0.725	0.399	0.521	0.537	0.355	0.544	0.02	0.486	0.43	0.467	0.515	0.513	0.535	0.386	0.491	0.431	0.479	0.453	0.535	0.379	0.281	0.627	0.487	0.607	0.558	0.475	0.502	0.381	0.604
OG0010806	0.407	0.377	0.417	0.532	0.143	0.412	0.397	0.296	0.367	0.474	0.389	0.503	0.385	0.352	0.465	0.427	0.578	0.669	0.351	0.385	0.513	0.57	0.563	0.597	0.536	0.44	0.052	0.418	0.354	0.39	0.46	0.618	0.505	0.369	0.435	0.532	0.411	0.605	0.462	0.336	0.288	0.518	0.375	0.484	0.408	0.409	0.43	0.332	0.505
OG0010837	0.313	0.329	0.367	0.331	0.001	0.389	0.611	0.476	0.247	0.344	0.654	0.434	0.274	0.293	0.321	0.35	0.311	0.386	0.333	0.306	0.527	0.282	0.356	0.273	0.322	0.338	0.001	0.276	0.294	0.31	0.316	0.338	0.433	0.274	0.331	0.331	0.349	0.308	0.326	0.273	0.296	0.378	0.358	0.382	0.426	0.337	0.345	0.271	0.404
OG0010841	0.627	0.583	0.675	0.525	0.019	0.523	0.487	0.393	0.478	0.667	0.464	0.73	0.592	0.575	0.599	0.532	0.564	0.451	0.577	0.603	0.618	0.47	0.606	0.479	0.358	0.67	0.007	0.414	0.558	0.604	0.619	0.643	0.696	0.471	0.691	0.525	0.664	0.424	0.647	0.437	0.27	0.707	0.607	0.705	0.51	0.619	0.653	0.519	0.699
OG0010842	0.363	0.365	0.346	0.538	0.065	0.385	0.41	0.257	0.284	0.346	0.41	0.51	0.351	0.322	0.521	0.406	0.562	0.546	0.358	0.341	0.508	0.565	0.438	0.508	0.436	0.323	0.024	0.335	0.304	0.313	0.376	0.546	0.479	0.352	0.372	0.538	0.351	0.464	0.333	0.274	0.261	0.393	0.314	0.37	0.497	0.388	0.358	0.278	0.456
OG0010864	0.488	0.434	0.548	0.4	0.111	0.606	0.457	0.453	0.456	0.524	0.442	0.542	0.466	0.405	0.473	0.537	0.485	0.366	0.413	0.419	0.546	0.435	0.469	0.429	0.276	0.461	0.084	0.39	0.413	0.469	0.638	0.523	0.488	0.488	0.513	0.4	0.486	0.387	0.498	0.462	0.25	0.451	0.502	0.569	0.515	0.429	0.469	0.365	0.511
OG0010896	0.526	0.469	0.534	0.513	0.027	0.497	0.401	0.377	0.452	0.527	0.373	0.563	0.48	0.473	0.422	0.496	0.478	0.354	0.427	0.456	0.492	0.364	0.495	0.357	0.254	0.527	0.009	0.378	0.463	0.496	0.617	0.518	0.475	0.548	0.557	0.513	0.505	0.333	0.496	0.401	0.226	0.482	0.51	0.567	0.407	0.461	0.49	0.404	0.544
OG0010902	0.469	0.443	0.52	0.434	0.054	0.493	0.744	0.399	0.381	0.53	0.774	0.578	0.384	0.414	0.462	0.462	0.548	0.445	0.434	0.434	0.733	0.399	0.531	0.533	0.359	0.547	0.019	0.481	0.433	0.471	0.523	0.516	0.542	0.394	0.494	0.434	0.484	0.452	0.541	0.381	0.281	0.632	0.495	0.611	0.565	0.479	0.505	0.384	0.611
OG0010903	0.488	0.426	0.553	0.454	0.117	0.523	0.534	0.432	0.467	0.537	0.468	0.537	0.431	0.405	0.443	0.506	0.578	0.412	0.397	0.419	0.629	0.436	0.555	0.591	0.331	0.514	0.042	0.547	0.422	0.475	0.63	0.583	0.494	0.508	0.551	0.454	0.47	0.488	0.544	0.468	0.295	0.545	0.528	0.657	0.507	0.446	0.493	0.379	0.552
OG0010916	0.728	0.691	0.637	0.449	0.022	0.338	0.416	0.289	0.434	0.652	0.413	0.697	0.589	0.71	0.607	0.532	0.495	0.413	0.69	0.715	0.485	0.432	0.502	0.361	0.303	0.721	0.012	0.364	0.658	0.63	0.524	0.528	0.621	0.37	0.648	0.449	0.721	0.398	0.618	0.378	0.224	0.66	0.532	0.646	0.35	0.72	0.706	0.635	0.608
OG0010948	0.478	0.425	0.544	0.459	0.132	0.557	0.428	0.487	0.442	0.575	0.379	0.53	0.415	0.404	0.442	0.415	0.51	0.391	0.391	0.423	0.593	0.407	0.588	0.629	0.285	0.532	0.053	0.483	0.42	0.491	0.537	0.571	0.51	0.416	0.579	0.459	0.483	0.545	0.562	0.479	0.309	0.58	0.537	0.66	0.379	0.451	0.485	0.374	0.517
OG0010978	0.552	0.542	0.537	0.486	0.025	0.417	0.465	0.313	0.418	0.6	0.43	0.658	0.519	0.498	0.546	0.513	0.588	0.43	0.529	0.518	0.56	0.435	0.556	0.446	0.316	0.606	0.009	0.435	0.505	0.536	0.504	0.579	0.571	0.459	0.588	0.486	0.558	0.419	0.565	0.371	0.279	0.646	0.518	0.611	0.447	0.557	0.576	0.458	0.623
OG0010993	0.373	0.397	0.395	0.401	0.171	0.379	0.333	0.296	0.412	0.412	0.341	0.445	0.511	0.349	0.493	0.688	0.429	0.4	0.374	0.352	0.376	0.513	0.474	0.378	0.322	0.313	0.102	0.247	0.35	0.358	0.484	0.548	0.458	0.494	0.377	0.401	0.394	0.372	0.357	0.376	0.183	0.342	0.336	0.377	0.335	0.412	0.391	0.302	0.424
OG0011023	0.371	0.396	0.459	0.348	0.151	0.444	0.386	0.404	0.404	0.451	0.367	0.409	0.434	0.366	0.42	0.478	0.355	0.345	0.365	0.362	0.365	0.365	0.441	0.299	0.247	0.377	0.061	0.296	0.364	0.388	0.401	0.429	0.441	0.44	0.477	0.348	0.411	0.377	0.414	0.445	0.283	0.378	0.462	0.45	0.316	0.379	0.391	0.325	0.387
OG0011032	0.627	0.583	0.675	0.525	0.019	0.523	0.487	0.393	0.478	0.667	0.464	0.73	0.592	0.575	0.599	0.532	0.564	0.451	0.577	0.603	0.618	0.47	0.606	0.479	0.358	0.67	0.007	0.414	0.558	0.604	0.619	0.643	0.696	0.471	0.691	0.525	0.664	0.424	0.647	0.437	0.27	0.707	0.607	0.705	0.51	0.619	0.653	0.519	0.699
OG0011044	0.626	0.594	0.631	0.564	0.017	0.445	0.506	0.382	0.466	0.64	0.487	1	0.554	0.576	0.589	0.557	0.574	0.484	0.584	0.603	0.609	0.49	0.577	0.43	0.348	0.658	0.006	0.398	0.575	0.589	0.595	0.618	0.678	0.429	0.667	0.564	0.641	0.412	0.598	0.428	0.278	0.679	0.56	0.662	0.499	0.651	0.665	0.52	0.702
OG0011093	0.271	0.226	0.291	0.242	0.074	0.249	0.214	0.319	0.233	0.309	0.183	0.273	0.234	0.22	0.247	0.196	0.392	0.315	0.204	0.23	0.324	0.259	0.335	0.487	0.42	0.311	0.1	0.548	0.233	0.274	0.281	0.337	0.267	0.194	0.305	0.242	0.238	0.387	0.335	0.275	0.406	0.35	0.238	0.37	0.253	0.215	0.27	0.218	0.288
OG0011094	0.271	0.225	0.29	0.24	0.071	0.246	0.212	0.312	0.232	0.308	0.181	0.273	0.233	0.22	0.246	0.196	0.389	0.311	0.204	0.23	0.321	0.257	0.333	0.48	0.411	0.311	0.095	0.54	0.233	0.273	0.28	0.335	0.266	0.193	0.304	0.24	0.238	0.381	0.335	0.274	0.394	0.349	0.238	0.369	0.248	0.214	0.27	0.218	0.287
OG0011117	0.38	0.395	0.375	0.471	0.05	0.306	0.387	0.255	0.336	0.391	0.379	0.46	0.416	0.342	0.541	0.441	0.469	0.535	0.369	0.365	0.398	0.518	0.438	0.385	0.374	0.341	0.018	0.329	0.337	0.342	0.379	0.456	0.49	0.335	0.402	0.471	0.387	0.431	0.399	0.325	0.271	0.38	0.376	0.368	0.319	0.4	0.367	0.299	0.406
OG0011159	0.497	0.498	0.504	0.459	0.043	0.425	0.764	0.328	0.355	0.521	0.83	0.645	0.451	0.457	0.571	0.505	0.538	0.495	0.488	0.472	0.671	0.476	0.497	0.459	0.359	0.573	0.015	0.344	0.464	0.468	0.439	0.546	0.612	0.361	0.497	0.459	0.523	0.403	0.497	0.333	0.245	0.684	0.438	0.586	0.567	0.555	0.56	0.416	0.61
OG0011184	0.616	0.588	0.656	0.413	0.015	0.407	0.548	0.333	0.474	0.638	0.53	0.675	0.541	0.585	0.582	0.511	0.54	0.413	0.627	0.602	0.615	0.428	0.632	0.432	0.313	0.699	0.005	0.411	0.6	0.623	0.537	0.574	0.644	0.391	0.628	0.413	0.663	0.406	0.658	0.461	0.267	0.748	0.585	0.673	0.444	0.657	0.651	0.528	0.679
OG0011230	0.499	0.459	0.444	0.465	0.043	0.327	0.387	0.229	0.364	0.52	0.373	0.538	0.433	0.419	0.54	0.439	0.578	0.471	0.439	0.452	0.524	0.443	0.479	0.501	0.363	0.509	0.022	0.44	0.416	0.443	0.441	0.545	0.503	0.337	0.497	0.465	0.469	0.461	0.539	0.326	0.223	0.581	0.43	0.55	0.378	0.491	0.501	0.384	0.561
OG0011282	0.516	0.458	0.572	0.487	0.043	0.485	0.691	0.382	0.399	0.554	0.666	0.644	0.442	0.452	0.502	0.49	0.561	0.419	0.466	0.467	0.667	0.428	0.566	0.475	0.332	0.564	0.015	0.449	0.461	0.508	0.558	0.528	0.572	0.445	0.534	0.487	0.53	0.383	0.539	0.365	0.297	0.61	0.495	0.641	0.608	0.496	0.54	0.41	0.684
OG0011299	0.3	0.271	0.309	0.396	0.189	0.457	0.295	0.293	0.286	0.309	0.288	0.361	0.278	0.267	0.353	0.32	0.421	0.338	0.254	0.262	0.4	0.384	0.382	0.427	0.224	0.269	0.13	0.366	0.266	0.283	0.433	0.424	0.349	0.399	0.334	0.396	0.294	0.308	0.293	0.254	0.196	0.29	0.309	0.356	0.461	0.291	0.285	0.228	0.346
OG0011308	0.489	0.465	0.527	0.517	0.036	0.432	0.471	0.359	0.402	0.486	0.46	0.605	0.483	0.427	0.534	0.526	0.534	0.516	0.471	0.451	0.477	0.514	0.559	0.414	0.421	0.448	0.013	0.389	0.436	0.448	0.542	0.571	0.556	0.462	0.491	0.517	0.492	0.421	0.445	0.391	0.308	0.479	0.415	0.486	0.477	0.466	0.498	0.389	0.538
OG0011365	0.358	0.328	0.423	0.387	0.128	0.543	0.541	0.404	0.336	0.429	0.53	0.435	0.319	0.307	0.372	0.346	0.534	0.421	0.318	0.326	0.627	0.381	0.492	0.691	0.396	0.424	0.05	0.501	0.324	0.383	0.434	0.484	0.437	0.356	0.42	0.387	0.365	0.468	0.453	0.341	0.378	0.493	0.397	0.509	0.623	0.331	0.379	0.299	0.483
OG0011366	0.626	0.594	0.631	0.564	0.017	0.445	0.506	0.382	0.466	0.64	0.487	1	0.554	0.576	0.589	0.557	0.574	0.484	0.584	0.603	0.609	0.49	0.577	0.43	0.348	0.658	0.006	0.398	0.575	0.589	0.595	0.618	0.678	0.429	0.667	0.564	0.641	0.412	0.598	0.428	0.278	0.679	0.56	0.662	0.499	0.651	0.665	0.52	0.702
OG0011367	0.626	0.594	0.631	0.564	0.017	0.445	0.506	0.382	0.466	0.64	0.487	1	0.554	0.576	0.589	0.557	0.574	0.484	0.584	0.603	0.609	0.49	0.577	0.43	0.348	0.658	0.006	0.398	0.575	0.589	0.595	0.618	0.678	0.429	0.667	0.564	0.641	0.412	0.598	0.428	0.278	0.679	0.56	0.662	0.499	0.651	0.665	0.52	0.702
OG0011372	0.387	0.398	0.475	0.294	0.209	0.336	0.291	0.405	0.523	0.426	0.253	0.395	0.472	0.349	0.372	0.432	0.411	0.333	0.348	0.362	0.361	0.387	0.381	0.36	0.237	0.404	0.093	0.359	0.394	0.431	0.525	0.435	0.356	0.417	0.43	0.294	0.357	0.452	0.439	0.62	0.249	0.394	0.36	0.503	0.341	0.359	0.367	0.323	0.37
OG0011398	0.621	0.583	0.653	0.433	0.019	0.446	0.625	0.389	0.49	0.642	0.584	0.664	0.51	0.561	0.526	0.548	0.564	0.452	0.572	0.576	0.642	0.399	0.569	0.473	0.335	0.695	0.007	0.5	0.573	0.594	0.588	0.568	0.611	0.403	0.628	0.433	0.625	0.469	0.655	0.467	0.279	0.773	0.608	0.726	0.423	0.638	0.672	0.51	0.678
OG0011417	0.679	0.654	0.672	0.486	0.027	0.48	0.554	0.391	0.48	0.691	0.509	0.725	0.592	0.621	0.592	0.581	0.522	0.402	0.629	0.636	0.606	0.439	0.575	0.395	0.308	0.721	0.009	0.384	0.607	0.636	0.571	0.589	0.698	0.468	0.677	0.486	0.706	0.388	0.664	0.435	0.249	0.737	0.635	0.698	0.455	0.681	0.708	0.564	0.714
OG0011455	0.579	0.532	0.616	0.444	0.035	0.415	0.536	0.346	0.465	0.701	0.475	0.623	0.474	0.505	0.485	0.455	0.553	0.413	0.5	0.534	0.653	0.363	0.577	0.514	0.31	0.639	0.009	0.522	0.512	0.585	0.572	0.549	0.611	0.379	0.646	0.444	0.623	0.457	0.682	0.447	0.258	0.66	0.67	0.729	0.443	0.56	0.6	0.459	0.677
OG0011459	0.288	0.278	0.307	0.285	0.453	0.267	0.2	0.358	0.289	0.34	0.184	0.31	0.294	0.264	0.305	0.286	0.303	0.293	0.244	0.268	0.248	0.389	0.339	0.242	0.173	0.258	0.217	0.358	0.259	0.302	0.372	0.386	0.293	0.348	0.335	0.285	0.274	0.444	0.325	0.361	0.204	0.253	0.343	0.359	0.273	0.275	0.26	0.226	0.271
OG0011478	0.654	0.676	0.66	0.445	0.026	0.382	0.424	0.31	0.456	0.617	0.415	0.643	0.642	0.631	0.622	0.603	0.467	0.399	0.694	0.632	0.474	0.432	0.497	0.33	0.291	0.62	0.01	0.293	0.607	0.602	0.515	0.537	0.628	0.449	0.617	0.445	0.671	0.375	0.583	0.391	0.211	0.606	0.543	0.589	0.359	0.692	0.63	0.564	0.547
OG0011516	0.532	0.509	0.532	0.47	0.033	0.44	0.62	0.341	0.391	0.572	0.601	0.682	0.428	0.472	0.524	0.485	0.576	0.477	0.494	0.502	0.729	0.411	0.524	0.515	0.359	0.62	0.011	0.393	0.485	0.525	0.505	0.55	0.618	0.37	0.554	0.47	0.56	0.454	0.547	0.371	0.235	0.719	0.493	0.642	0.527	0.576	0.566	0.434	0.719
OG0011824	0.521	0.479	0.513	0.481	0.07	0.371	0.352	0.278	0.426	0.529	0.322	0.568	0.499	0.439	0.506	0.478	0.583	0.444	0.449	0.485	0.525	0.496	0.544	0.457	0.376	0.514	0.024	0.404	0.456	0.51	0.579	0.654	0.514	0.573	0.544	0.481	0.511	0.442	0.5	0.358	0.251	0.541	0.424	0.562	0.482	0.464	0.526	0.402	0.589
OG0011910	0.286	0.282	0.297	0.368	0.001	0.218	0.262	0.295	0.208	0.277	0.25	0.364	0.278	0.259	0.367	0.284	0.366	0.541	0.267	0.271	0.287	0.391	0.329	0.373	0.417	0.261	0.001	0.334	0.245	0.256	0.305	0.362	0.37	0.224	0.287	0.368	0.278	0.494	0.278	0.236	0.301	0.288	0.249	0.287	0.272	0.285	0.283	0.232	0.31
OG0011956	0.341	0.313	0.356	0.381	0.097	0.325	0.268	0.322	0.378	0.362	0.254	0.387	0.354	0.313	0.357	0.282	0.426	0.387	0.287	0.305	0.333	0.417	0.449	0.409	0.301	0.317	0.036	0.555	0.298	0.34	0.396	0.415	0.38	0.32	0.412	0.381	0.34	0.362	0.373	0.391	0.482	0.329	0.383	0.411	0.369	0.306	0.315	0.268	0.362
OG0011983	0.573	0.529	0.617	0.518	0.022	0.442	0.513	0.376	0.416	0.679	0.488	0.653	0.511	0.52	0.539	0.484	0.531	0.478	0.529	0.566	0.576	0.431	0.625	0.486	0.394	0.634	0.008	0.419	0.514	0.58	0.568	0.596	0.64	0.386	0.634	0.518	0.632	0.453	0.654	0.407	0.255	0.661	0.607	0.674	0.476	0.561	0.619	0.474	0.675
OG0012124	0.55	0.535	0.641	0.452	0.11	0.532	0.533	0.472	0.533	0.694	0.475	0.582	0.521	0.493	0.549	0.504	0.512	0.387	0.494	0.513	0.564	0.455	0.601	0.471	0.305	0.615	0.047	0.462	0.496	0.581	0.547	0.592	0.637	0.464	0.664	0.452	0.596	0.453	0.716	0.526	0.306	0.637	0.685	0.718	0.43	0.534	0.568	0.457	0.58
OG0012161	0.397	0.41	0.403	0.51	0.13	0.476	0.487	0.346	0.328	0.414	0.467	0.558	0.368	0.363	0.483	0.424	0.568	0.477	0.393	0.377	0.571	0.473	0.485	0.383	0.356	0.401	0.047	0.342	0.355	0.377	0.435	0.534	0.49	0.424	0.447	0.51	0.423	0.42	0.381	0.31	0.216	0.467	0.403	0.466	0.593	0.419	0.416	0.32	0.509
OG0012180	0.578	0.549	0.573	0.533	0.024	0.423	0.432	0.337	0.438	0.56	0.414	0.681	0.571	0.509	0.607	0.607	0.675	0.569	0.528	0.542	0.519	0.571	0.557	0.455	0.445	0.53	0.008	0.404	0.483	0.511	0.559	0.622	0.643	0.444	0.566	0.533	0.56	0.468	0.523	0.406	0.279	0.563	0.461	0.56	0.481	0.556	0.564	0.449	0.61
OG0012214	0.751	0.705	0.682	0.438	0.017	0.349	0.434	0.308	0.487	0.664	0.404	0.644	0.605	0.728	0.539	0.516	0.482	0.359	0.724	0.726	0.481	0.373	0.517	0.328	0.282	0.737	0.006	0.372	0.716	0.71	0.556	0.522	0.594	0.412	0.67	0.438	0.722	0.367	0.643	0.407	0.217	0.642	0.601	0.649	0.368	0.72	0.724	0.682	0.614
OG0012242	0.519	0.456	0.552	0.456	0.078	0.461	0.374	0.419	0.552	0.561	0.343	0.53	0.46	0.443	0.411	0.455	0.666	0.378	0.413	0.445	0.582	0.401	0.541	0.452	0.276	0.53	0.027	0.569	0.449	0.525	0.641	0.612	0.484	0.502	0.643	0.456	0.503	0.419	0.582	0.527	0.263	0.551	0.586	0.671	0.502	0.479	0.492	0.385	0.568
OG0012266	0.399	0.342	0.402	0.471	0.088	0.419	0.402	0.279	0.319	0.418	0.393	0.479	0.351	0.329	0.45	0.361	0.558	0.544	0.331	0.36	0.523	0.491	0.46	0.666	0.422	0.419	0.033	0.444	0.329	0.366	0.43	0.511	0.45	0.33	0.42	0.471	0.362	0.508	0.433	0.318	0.3	0.475	0.348	0.468	0.48	0.373	0.386	0.305	0.466
OG0012292	0.43	0.426	0.506	0.375	0.102	0.406	0.347	0.415	0.462	0.488	0.329	0.524	0.474	0.399	0.543	0.416	0.461	0.475	0.412	0.414	0.376	0.536	0.529	0.473	0.354	0.415	0.077	0.468	0.387	0.446	0.433	0.525	0.515	0.396	0.526	0.375	0.454	0.432	0.481	0.489	0.517	0.437	0.463	0.494	0.401	0.407	0.43	0.358	0.456
OG0012374	0.626	0.627	0.662	0.469	0.028	0.468	0.507	0.401	0.488	0.706	0.476	0.672	0.591	0.585	0.588	0.657	0.526	0.424	0.618	0.601	0.59	0.443	0.58	0.374	0.318	0.631	0.012	0.346	0.582	0.613	0.588	0.592	0.682	0.455	0.652	0.469	0.685	0.387	0.644	0.436	0.238	0.652	0.651	0.656	0.436	0.65	0.676	0.531	0.652
OG0012418	0.65	0.629	0.662	0.459	0.015	0.432	0.599	0.347	0.473	0.686	0.549	0.672	0.556	0.6	0.561	0.546	0.571	0.416	0.617	0.621	0.616	0.389	0.541	0.416	0.3	0.781	0.005	0.48	0.602	0.64	0.547	0.573	0.629	0.425	0.717	0.459	0.652	0.409	0.679	0.428	0.233	0.751	0.661	0.745	0.443	0.674	0.677	0.54	0.707
OG0012440	0.4	0.397	0.462	0.488	0.001	0.426	0.431	0.467	0.326	0.432	0.41	0.524	0.402	0.377	0.468	0.42	0.495	0.542	0.402	0.395	0.453	0.475	0.656	0.41	0.538	0.4	0.001	0.4	0.361	0.391	0.401	0.566	0.549	0.36	0.448	0.488	0.446	0.454	0.417	0.36	0.413	0.436	0.42	0.45	0.401	0.403	0.423	0.334	0.477
OG0012456	0.566	0.544	0.56	0.467	0.025	0.398	0.391	0.286	0.469	0.593	0.399	0.627	0.546	0.501	0.616	0.492	0.624	0.453	0.525	0.526	0.556	0.537	0.548	0.523	0.343	0.575	0.009	0.421	0.501	0.546	0.514	0.599	0.599	0.443	0.603	0.467	0.561	0.439	0.609	0.419	0.297	0.611	0.523	0.608	0.44	0.551	0.548	0.457	0.588
OG0012484	0.566	0.505	0.648	0.407	0.029	0.422	0.532	0.327	0.45	0.639	0.504	0.63	0.483	0.487	0.524	0.459	0.645	0.414	0.492	0.51	0.714	0.427	0.62	0.63	0.343	0.638	0.01	0.659	0.499	0.579	0.595	0.591	0.587	0.409	0.626	0.407	0.556	0.507	0.65	0.436	0.334	0.692	0.583	0.765	0.483	0.526	0.586	0.442	0.726
OG0012600	0.593	0.595	0.658	0.516	0.055	0.539	0.474	0.406	0.54	0.637	0.43	0.586	0.571	0.521	0.522	0.524	0.506	0.366	0.524	0.533	0.562	0.388	0.552	0.362	0.252	0.584	0.021	0.394	0.53	0.6	0.629	0.555	0.615	0.559	0.642	0.516	0.609	0.352	0.637	0.516	0.233	0.585	0.64	0.66	0.418	0.563	0.577	0.471	0.588
OG0012701	0.358	0.328	0.423	0.387	0.128	0.543	0.541	0.404	0.336	0.429	0.53	0.435	0.319	0.307	0.372	0.346	0.534	0.421	0.318	0.326	0.627	0.381	0.492	0.691	0.396	0.424	0.05	0.501	0.324	0.383	0.434	0.484	0.437	0.356	0.42	0.387	0.365	0.468	0.453	0.341	0.378	0.493	0.397	0.509	0.623	0.331	0.379	0.299	0.483
OG0012706	0.437	0.441	0.465	0.531	0.047	0.428	0.585	0.322	0.322	0.458	0.584	0.62	0.376	0.404	0.463	0.482	0.545	0.485	0.431	0.417	0.676	0.413	0.481	0.346	0.379	0.445	0.017	0.302	0.386	0.423	0.46	0.527	0.558	0.39	0.46	0.531	0.473	0.371	0.409	0.295	0.189	0.547	0.453	0.501	0.591	0.477	0.471	0.347	0.681
OG0012711	0.493	0.484	0.494	0.48	0.036	0.394	0.398	0.272	0.378	0.54	0.402	0.565	0.522	0.441	0.621	0.567	0.58	0.458	0.448	0.452	0.504	0.534	0.511	0.49	0.341	0.486	0.012	0.396	0.421	0.449	0.47	0.569	0.583	0.435	0.52	0.48	0.491	0.409	0.502	0.34	0.279	0.554	0.424	0.537	0.442	0.512	0.491	0.394	0.539
OG0012730	0.029	0.031	0.037	0.2	0.214	0.231	0.33	0.045	0.054	0.049	0.372	0.068	0.042	0.018	0.088	0.095	0.163	0.132	0.019	0.021	0.238	0.161	0.111	0.286	0.178	0.029	0.095	0.029	0.022	0.025	0.082	0.116	0.06	0.125	0.046	0.2	0.033	0.116	0.045	0.047	0.001	0.074	0.063	0.06	0.357	0.039	0.034	0.009	0.09
OG0012736	0.386	0.39	0.357	0.536	0.052	0.332	0.494	0.213	0.279	0.372	0.473	0.536	0.357	0.358	0.441	0.451	0.523	0.502	0.376	0.362	0.503	0.451	0.441	0.398	0.365	0.367	0.019	0.319	0.352	0.333	0.418	0.488	0.483	0.397	0.388	0.536	0.392	0.39	0.335	0.246	0.192	0.452	0.336	0.399	0.439	0.426	0.401	0.302	0.514
OG0013014	0.4	0.397	0.467	0.418	0.082	0.517	0.422	0.4	0.458	0.44	0.375	0.464	0.467	0.356	0.386	0.618	0.534	0.358	0.362	0.366	0.467	0.385	0.486	0.401	0.296	0.39	0.044	0.332	0.384	0.402	0.535	0.513	0.479	0.542	0.453	0.418	0.414	0.327	0.417	0.419	0.221	0.394	0.427	0.471	0.431	0.394	0.419	0.322	0.487
OG0013016	0.404	0.437	0.444	0.595	0.053	0.439	0.524	0.327	0.316	0.465	0.501	0.589	0.392	0.389	0.494	0.462	0.525	0.544	0.417	0.407	0.615	0.482	0.504	0.382	0.471	0.415	0.019	0.285	0.37	0.411	0.474	0.578	0.624	0.38	0.472	0.595	0.486	0.425	0.432	0.297	0.202	0.499	0.466	0.484	0.591	0.451	0.452	0.337	0.585
OG0013078	0.428	0.36	0.429	0.431	0.067	0.4	0.313	0.329	0.412	0.465	0.288	0.443	0.412	0.355	0.35	0.434	0.502	0.363	0.324	0.347	0.451	0.35	0.438	0.503	0.302	0.424	0.024	0.465	0.374	0.412	0.531	0.483	0.372	0.445	0.492	0.431	0.385	0.411	0.433	0.42	0.262	0.453	0.422	0.529	0.381	0.369	0.396	0.322	0.469
OG0013089	0.726	0.712	0.743	0.387	0.011	0.414	0.418	0.345	0.561	0.743	0.388	0.631	0.653	0.688	0.549	0.507	0.521	0.332	0.712	0.713	0.536	0.352	0.577	0.421	0.266	0.766	0.004	0.452	0.716	0.751	0.585	0.581	0.647	0.393	0.708	0.387	0.724	0.404	0.77	0.48	0.25	0.705	0.691	0.748	0.35	0.674	0.74	0.657	0.629
OG0013118	0.362	0.386	0.36	0.518	0.067	0.35	0.447	0.245	0.274	0.357	0.447	0.577	0.353	0.341	0.49	0.384	0.555	0.533	0.375	0.352	0.541	0.504	0.416	0.423	0.392	0.357	0.024	0.324	0.329	0.335	0.361	0.52	0.484	0.329	0.392	0.518	0.389	0.405	0.326	0.26	0.251	0.464	0.321	0.395	0.547	0.41	0.394	0.298	0.497
OG0013154	0.5	0.505	0.592	0.423	0.033	0.491	0.525	0.444	0.414	0.636	0.495	0.588	0.428	0.458	0.458	0.443	0.498	0.394	0.485	0.488	0.637	0.328	0.593	0.518	0.339	0.594	0.011	0.475	0.472	0.553	0.502	0.533	0.622	0.352	0.556	0.423	0.554	0.46	0.653	0.451	0.279	0.659	0.586	0.659	0.398	0.517	0.567	0.43	0.599
OG0013164	0.33	0.322	0.367	0.433	0.114	0.497	0.329	0.389	0.387	0.335	0.328	0.412	0.37	0.28	0.385	0.49	0.438	0.452	0.293	0.295	0.416	0.44	0.409	0.402	0.377	0.267	0.063	0.27	0.287	0.307	0.506	0.519	0.396	0.482	0.345	0.433	0.318	0.355	0.284	0.341	0.236	0.295	0.307	0.339	0.441	0.329	0.328	0.251	0.355
OG0013281	0.594	0.58	0.607	0.431	0.027	0.425	0.647	0.351	0.43	0.632	0.608	0.68	0.521	0.554	0.556	0.528	0.507	0.411	0.58	0.573	0.622	0.402	0.489	0.346	0.296	0.651	0.014	0.315	0.568	0.583	0.523	0.514	0.621	0.388	0.597	0.431	0.641	0.345	0.593	0.381	0.202	0.696	0.569	0.633	0.48	0.64	0.651	0.503	0.657
OG0013344	0.433	0.424	0.501	0.481	0.087	0.558	0.624	0.408	0.38	0.499	0.599	0.572	0.385	0.39	0.489	0.436	0.585	0.433	0.412	0.406	0.786	0.443	0.518	0.56	0.346	0.485	0.032	0.435	0.407	0.454	0.492	0.57	0.546	0.417	0.506	0.481	0.461	0.398	0.499	0.364	0.312	0.585	0.488	0.599	0.728	0.437	0.469	0.365	0.582
OG0013348	0.519	0.508	0.532	0.517	0.096	0.44	0.598	0.388	0.459	0.521	0.588	0.657	0.477	0.47	0.513	0.551	0.563	0.482	0.488	0.489	0.653	0.452	0.495	0.425	0.342	0.551	0.072	0.371	0.487	0.494	0.552	0.562	0.571	0.467	0.533	0.517	0.521	0.433	0.501	0.469	0.227	0.632	0.466	0.603	0.526	0.573	0.548	0.419	0.64
OG0013485	0.599	0.62	0.626	0.489	0.023	0.398	0.457	0.32	0.46	0.639	0.436	0.647	0.6	0.55	0.679	0.583	0.536	0.442	0.596	0.563	0.529	0.529	0.557	0.45	0.323	0.592	0.012	0.416	0.559	0.564	0.507	0.606	0.688	0.471	0.62	0.489	0.621	0.399	0.62	0.403	0.286	0.655	0.573	0.616	0.42	0.619	0.609	0.51	0.59
OG0013556	0.372	0.357	0.363	0.427	0.001	0.256	0.364	0.301	0.265	0.38	0.349	0.471	0.325	0.341	0.442	0.333	0.49	0.536	0.343	0.355	0.429	0.462	0.416	0.477	0.507	0.402	0.001	0.451	0.337	0.343	0.361	0.455	0.447	0.242	0.377	0.427	0.368	0.588	0.392	0.311	0.345	0.469	0.306	0.424	0.317	0.375	0.393	0.319	0.431
OG0013611	0.224	0.223	0.27	0.253	0.522	0.341	0.222	0.515	0.28	0.225	0.209	0.253	0.262	0.193	0.245	0.277	0.273	0.32	0.194	0.193	0.252	0.315	0.293	0.322	0.252	0.204	0.25	0.314	0.207	0.23	0.336	0.347	0.236	0.317	0.268	0.253	0.205	0.409	0.226	0.368	0.344	0.211	0.223	0.275	0.339	0.205	0.215	0.176	0.216
OG0013748	0.381	0.381	0.352	0.483	0.075	0.327	0.366	0.221	0.297	0.379	0.343	0.474	0.345	0.349	0.48	0.404	0.449	0.454	0.37	0.361	0.414	0.451	0.407	0.394	0.316	0.344	0.048	0.304	0.343	0.341	0.424	0.448	0.458	0.381	0.399	0.483	0.382	0.382	0.344	0.274	0.175	0.38	0.379	0.373	0.353	0.425	0.364	0.305	0.426
OG0013757	0.374	0.39	0.419	0.441	0.2	0.399	0.35	0.315	0.348	0.415	0.344	0.49	0.438	0.344	0.602	0.468	0.51	0.499	0.358	0.364	0.412	1	0.495	0.523	0.411	0.345	0.088	0.378	0.336	0.361	0.409	0.559	0.577	0.411	0.409	0.441	0.386	0.578	0.401	0.364	0.343	0.4	0.356	0.415	0.363	0.386	0.386	0.302	0.436
OG0013821	0.542	0.449	0.574	0.563	0.031	0.422	0.377	0.328	0.439	0.564	0.334	0.556	0.465	0.465	0.45	0.449	0.55	0.377	0.438	0.459	0.509	0.376	0.555	0.449	0.281	0.556	0.011	0.483	0.461	0.537	0.564	0.529	0.507	0.455	0.588	0.563	0.53	0.387	0.561	0.406	0.284	0.538	0.516	0.623	0.425	0.466	0.516	0.415	0.599
OG0013866	0.432	0.402	0.412	0.397	0.055	0.318	0.312	0.204	0.316	0.453	0.313	0.487	0.44	0.376	0.573	0.45	0.525	0.435	0.391	0.393	0.406	0.53	0.428	0.489	0.279	0.413	0.029	0.339	0.36	0.378	0.377	0.495	0.513	0.334	0.429	0.397	0.428	0.368	0.439	0.292	0.237	0.471	0.337	0.446	0.345	0.43	0.429	0.342	0.46
OG0013868	0.342	0.339	0.337	0.572	0.096	0.417	0.405	0.249	0.28	0.355	0.404	0.497	0.341	0.317	0.471	0.406	0.462	0.562	0.32	0.342	0.478	0.507	0.454	0.439	0.465	0.318	0.053	0.275	0.298	0.312	0.434	0.536	0.477	0.358	0.358	0.572	0.358	0.432	0.322	0.248	0.201	0.375	0.321	0.353	0.425	0.362	0.37	0.268	0.459
OG0013914	0.348	0.367	0.417	0.44	0.088	0.529	0.733	0.434	0.303	0.396	0.776	0.534	0.313	0.32	0.388	0.432	0.417	0.441	0.364	0.338	0.693	0.385	0.441	0.405	0.349	0.38	0.033	0.263	0.326	0.348	0.402	0.439	0.502	0.365	0.38	0.44	0.39	0.343	0.374	0.307	0.219	0.443	0.433	0.445	0.605	0.381	0.388	0.29	0.498
OG0014273	0.548	0.529	0.631	0.474	0.084	0.435	0.47	0.427	0.467	0.646	0.422	0.589	0.5	0.489	0.547	0.484	0.606	0.464	0.494	0.511	0.542	0.483	0.609	0.482	0.37	0.584	0.033	0.631	0.498	0.581	0.541	0.608	0.637	0.439	0.641	0.474	0.554	0.525	0.702	0.488	0.346	0.602	0.625	0.698	0.432	0.523	0.57	0.451	0.606
OG0014280	0.317	0.328	0.361	0.427	0.48	0.4	0.34	0.46	0.287	0.366	0.312	0.39	0.331	0.295	0.4	0.391	0.412	0.5	0.302	0.319	0.339	0.514	0.518	0.378	0.581	0.319	0.233	0.313	0.282	0.314	0.345	0.476	0.428	0.354	0.368	0.427	0.342	0.592	0.355	0.347	0.29	0.342	0.329	0.394	0.336	0.318	0.338	0.264	0.368
OG0014333	0.547	0.521	0.56	0.492	0.029	0.456	0.551	0.343	0.397	0.58	0.518	0.686	0.508	0.492	0.557	0.523	0.587	0.444	0.506	0.512	0.609	0.473	0.539	0.436	0.346	0.58	0.01	0.399	0.501	0.524	0.569	0.56	0.615	0.5	0.555	0.492	0.577	0.404	0.548	0.356	0.26	0.611	0.489	0.606	0.559	0.526	0.583	0.445	0.69
OG0014400	0.499	0.451	0.568	0.478	0.111	0.555	0.61	0.446	0.452	0.575	0.597	0.638	0.448	0.433	0.521	0.503	0.578	0.452	0.443	0.451	0.711	0.518	0.615	0.675	0.355	0.552	0.04	0.527	0.448	0.507	0.582	0.629	0.587	0.458	0.559	0.478	0.512	0.508	0.557	0.446	0.337	0.619	0.52	0.657	0.552	0.493	0.519	0.404	0.617
OG0014407	0.367	0.382	0.456	0.325	0.27	0.416	0.344	0.467	0.433	0.448	0.316	0.426	0.404	0.347	0.425	0.39	0.357	0.386	0.351	0.352	0.374	0.452	0.44	0.371	0.264	0.367	0.149	0.369	0.35	0.419	0.432	0.46	0.433	0.388	0.476	0.325	0.406	0.447	0.46	0.489	0.429	0.384	0.491	0.473	0.319	0.364	0.37	0.314	0.357
OG0014555	0.427	0.424	0.437	0.614	0.063	0.492	0.555	0.38	0.345	0.464	0.531	0.595	0.401	0.385	0.478	0.482	0.549	0.518	0.405	0.396	0.627	0.456	0.519	0.406	0.419	0.428	0.023	0.337	0.372	0.403	0.49	0.591	0.553	0.424	0.498	0.614	0.457	0.39	0.429	0.324	0.218	0.48	0.479	0.5	0.623	0.438	0.455	0.333	0.568
OG0014579	0.423	0.443	0.476	0.555	0.138	0.493	0.62	0.431	0.347	0.488	0.58	0.581	0.418	0.397	0.565	0.516	0.494	0.521	0.435	0.427	0.559	0.555	0.612	0.409	0.494	0.42	0.055	0.328	0.388	0.424	0.48	0.582	0.606	0.473	0.482	0.555	0.484	0.499	0.468	0.359	0.261	0.471	0.496	0.482	0.522	0.458	0.463	0.349	0.536
OG0014625	0.543	0.541	0.503	0.525	0.035	0.309	0.394	0.258	0.376	0.537	0.372	0.573	0.521	0.483	0.571	0.51	0.512	0.465	0.528	0.498	0.437	0.481	0.48	0.4	0.352	0.512	0.021	0.35	0.454	0.483	0.411	0.516	0.549	0.351	0.509	0.525	0.546	0.432	0.513	0.354	0.222	0.551	0.436	0.495	0.319	0.579	0.517	0.435	0.491
OG0014667	0.682	0.653	0.659	0.475	0.024	0.485	0.474	0.376	0.519	0.64	0.441	0.668	0.614	0.596	0.609	0.613	0.558	0.448	0.624	0.629	0.538	0.463	0.523	0.394	0.311	0.653	0.015	0.416	0.581	0.615	0.591	0.548	0.637	0.498	0.676	0.475	0.646	0.398	0.654	0.471	0.242	0.644	0.602	0.683	0.401	0.666	0.628	0.534	0.629
OG0014725	0.627	0.583	0.675	0.525	0.019	0.523	0.487	0.393	0.478	0.667	0.464	0.73	0.592	0.575	0.599	0.532	0.564	0.451	0.577	0.603	0.618	0.47	0.606	0.479	0.358	0.67	0.007	0.414	0.558	0.604	0.619	0.643	0.696	0.471	0.691	0.525	0.664	0.424	0.647	0.437	0.27	0.707	0.607	0.705	0.51	0.619	0.653	0.519	0.699
OG0014729	0.66	0.632	0.62	0.5	0.024	0.372	0.453	0.293	0.418	0.604	0.429	0.634	0.587	0.582	0.616	0.531	0.498	0.433	0.634	0.606	0.494	0.446	0.526	0.352	0.325	0.615	0.008	0.322	0.562	0.601	0.51	0.548	0.618	0.459	0.59	0.5	0.64	0.39	0.582	0.364	0.22	0.597	0.541	0.571	0.391	0.642	0.625	0.528	0.587
OG0014742	0.66	0.635	0.673	0.519	0.01	0.423	0.493	0.388	0.473	0.665	0.48	0.861	0.569	0.625	0.581	0.545	0.522	0.435	0.652	0.659	0.566	0.442	0.559	0.371	0.318	0.708	0.003	0.379	0.638	0.639	0.598	0.594	0.689	0.405	0.658	0.519	0.71	0.399	0.643	0.433	0.253	0.694	0.58	0.665	0.448	0.679	0.701	0.571	0.687
OG0014744	0.341	0.359	0.386	0.411	0.107	0.523	0.673	0.371	0.289	0.369	0.715	0.516	0.3	0.312	0.381	0.4	0.482	0.405	0.35	0.325	0.724	0.363	0.399	0.401	0.316	0.367	0.041	0.24	0.314	0.341	0.369	0.443	0.482	0.355	0.384	0.411	0.383	0.307	0.345	0.276	0.2	0.445	0.394	0.448	0.801	0.376	0.377	0.28	0.512
OG0014770	0.682	0.653	0.659	0.475	0.024	0.485	0.474	0.376	0.519	0.64	0.441	0.668	0.614	0.596	0.609	0.613	0.558	0.448	0.624	0.629	0.538	0.463	0.523	0.394	0.311	0.653	0.015	0.416	0.581	0.615	0.591	0.548	0.637	0.498	0.676	0.475	0.646	0.398	0.654	0.471	0.242	0.644	0.602	0.683	0.401	0.666	0.628	0.534	0.629
OG0014860	0.689	0.616	0.636	0.463	0.026	0.448	0.442	0.348	0.467	0.615	0.421	0.616	0.608	0.536	0.591	0.61	0.545	0.445	0.601	0.586	0.505	0.458	0.539	0.425	0.319	0.604	0.013	0.387	0.545	0.575	0.58	0.62	0.599	0.544	0.602	0.463	0.589	0.4	0.606	0.403	0.241	0.607	0.539	0.618	0.408	0.6	0.622	0.502	0.558
OG0014924	0.332	0.341	0.425	0.41	0.6	0.56	0.392	0.605	0.349	0.414	0.361	0.42	0.348	0.309	0.423	0.388	0.397	0.405	0.323	0.316	0.436	0.52	0.458	0.42	0.226	0.333	0.303	0.376	0.306	0.351	0.421	0.508	0.429	0.446	0.415	0.41	0.361	0.49	0.392	0.384	0.347	0.35	0.426	0.447	0.441	0.324	0.346	0.279	0.361
OG0014927	0.537	0.531	0.581	0.509	0.048	0.501	0.503	0.369	0.435	0.523	0.484	0.667	0.524	0.49	0.575	0.646	0.512	0.465	0.512	0.512	0.609	0.499	0.572	0.367	0.395	0.481	0.03	0.309	0.468	0.5	0.617	0.606	0.628	0.488	0.543	0.509	0.568	0.37	0.468	0.391	0.229	0.54	0.519	0.558	0.502	0.54	0.56	0.42	0.612
OG0000013	0.734	0.743	0.716	0.405	0.022	0.36	0.424	0.31	0.489	0.663	0.409	0.623	0.647	0.715	0.568	0.548	0.477	0.373	0.752	0.736	0.478	0.406	0.514	0.336	0.295	0.728	0.009	0.359	0.716	0.701	0.537	0.537	0.647	0.435	0.65	0.405	0.718	0.358	0.675	0.412	0.225	0.658	0.596	0.643	0.352	0.711	0.762	0.683	0.621
OG0000060	0.231	0.259	0.282	0.227	0.185	0.272	0.197	0.355	0.376	0.223	0.187	0.25	0.296	0.209	0.236	0.324	0.248	0.272	0.236	0.208	0.228	0.278	0.27	0.252	0.196	0.206	0.069	0.238	0.24	0.253	0.334	0.326	0.23	0.316	0.269	0.227	0.212	0.315	0.228	0.515	0.197	0.208	0.222	0.273	0.242	0.225	0.222	0.189	0.21
OG0000140	0.69	0.665	0.593	0.327	0.006	0.288	0.308	0.258	0.452	0.562	0.29	0.519	0.569	0.75	0.45	0.436	0.385	0.293	0.729	0.738	0.375	0.303	0.419	0.283	0.222	0.664	0.003	0.313	0.721	0.645	0.447	0.435	0.494	0.329	0.564	0.327	0.649	0.309	0.553	0.373	0.191	0.533	0.508	0.535	0.267	0.644	0.659	0.823	0.482
OG0000147	0.611	0.594	0.667	0.529	0.019	0.496	0.444	0.412	0.497	0.687	0.389	0.647	0.584	0.56	0.572	0.521	0.613	0.424	0.549	0.576	0.557	0.467	0.661	0.495	0.365	0.649	0.006	0.546	0.544	0.645	0.588	0.651	0.672	0.442	0.7	0.529	0.633	0.451	0.742	0.463	0.286	0.665	0.627	0.714	0.427	0.579	0.645	0.501	0.661
OG0000152	0.734	0.711	0.69	0.445	0.027	0.409	0.411	0.339	0.506	0.679	0.397	0.645	0.644	0.685	0.595	0.522	0.502	0.375	0.729	0.719	0.49	0.41	0.552	0.352	0.303	0.728	0.014	0.382	0.673	0.689	0.555	0.544	0.641	0.409	0.665	0.445	0.753	0.388	0.697	0.451	0.23	0.652	0.628	0.675	0.372	0.718	0.716	0.629	0.632
OG0000162	0.478	0.442	0.582	0.363	0.141	0.423	0.349	0.443	0.511	0.573	0.322	0.526	0.496	0.437	0.454	0.441	0.525	0.407	0.413	0.456	0.48	0.467	0.539	0.497	0.32	0.512	0.074	0.538	0.443	0.527	0.578	0.575	0.494	0.427	0.56	0.363	0.481	0.539	0.547	0.543	0.428	0.53	0.496	0.651	0.419	0.43	0.48	0.398	0.516
OG0000180	0.717	0.698	0.668	0.421	0.017	0.354	0.45	0.31	0.478	0.703	0.426	0.666	0.619	0.669	0.632	0.554	0.528	0.399	0.694	0.703	0.511	0.443	0.519	0.419	0.3	0.744	0.013	0.417	0.668	0.644	0.524	0.564	0.666	0.371	0.683	0.421	0.716	0.413	0.68	0.422	0.248	0.719	0.595	0.663	0.349	0.746	0.738	0.634	0.637
OG0000186	0.592	0.571	0.592	0.531	0.022	0.412	0.433	0.332	0.461	0.575	0.411	0.684	0.587	0.529	0.646	0.627	0.673	0.582	0.54	0.561	0.526	0.598	0.577	0.484	0.439	0.556	0.007	0.425	0.502	0.537	0.563	0.627	0.673	0.456	0.588	0.531	0.573	0.472	0.547	0.43	0.346	0.595	0.475	0.575	0.453	0.573	0.583	0.47	0.615
OG0000253	0.725	0.737	0.669	0.397	0.018	0.348	0.379	0.309	0.504	0.654	0.354	0.592	0.646	0.759	0.494	0.522	0.433	0.329	0.744	0.741	0.426	0.352	0.478	0.297	0.245	0.736	0.007	0.336	0.742	0.721	0.527	0.496	0.579	0.423	0.623	0.397	0.744	0.326	0.649	0.423	0.208	0.596	0.598	0.615	0.325	0.702	0.742	0.723	0.556
OG0000266	0.423	0.437	0.462	0.573	0.069	0.464	0.484	0.34	0.37	0.443	0.459	0.587	0.453	0.389	0.613	0.53	0.573	0.549	0.418	0.399	0.534	0.613	0.488	0.499	0.385	0.392	0.037	0.342	0.372	0.395	0.455	0.553	0.616	0.444	0.473	0.573	0.456	0.446	0.41	0.336	0.298	0.439	0.435	0.449	0.47	0.463	0.424	0.333	0.486
OG0000269	0.358	0.386	0.476	0.338	0.267	0.526	0.4	0.632	0.525	0.421	0.365	0.42	0.443	0.336	0.421	0.466	0.369	0.387	0.359	0.341	0.376	0.447	0.45	0.369	0.281	0.365	0.12	0.347	0.357	0.403	0.473	0.484	0.456	0.445	0.468	0.338	0.394	0.433	0.418	0.664	0.373	0.37	0.411	0.483	0.368	0.366	0.374	0.31	0.364
OG0000285	0.681	0.671	0.606	0.332	0.006	0.301	0.319	0.268	0.461	0.562	0.302	0.517	0.579	0.745	0.456	0.45	0.377	0.294	0.737	0.731	0.374	0.306	0.412	0.279	0.224	0.667	0.003	0.307	0.725	0.647	0.447	0.436	0.498	0.336	0.564	0.332	0.65	0.307	0.554	0.384	0.198	0.533	0.509	0.535	0.271	0.645	0.662	0.822	0.493
OG0000309	0.555	0.524	0.582	0.513	0.094	0.479	0.481	0.372	0.457	0.631	0.492	0.631	0.513	0.504	0.614	0.513	0.566	0.459	0.491	0.532	0.594	0.517	0.669	0.54	0.464	0.585	0.054	0.434	0.505	0.547	0.581	0.636	0.698	0.439	0.62	0.513	0.572	0.477	0.602	0.418	0.276	0.613	0.544	0.656	0.428	0.535	0.58	0.453	0.598
OG0000328	0.241	0.238	0.266	0.429	0.171	0.401	0.397	0.255	0.224	0.249	0.406	0.345	0.254	0.211	0.363	0.31	0.454	0.505	0.223	0.226	0.425	0.499	0.371	0.526	0.481	0.224	0.071	0.26	0.207	0.224	0.298	0.39	0.36	0.28	0.266	0.429	0.241	0.512	0.243	0.226	0.245	0.277	0.239	0.281	0.518	0.246	0.249	0.187	0.334
OG0000329	0.628	0.607	0.66	0.417	0.05	0.417	0.389	0.356	0.551	0.705	0.337	0.576	0.58	0.597	0.525	0.513	0.521	0.333	0.59	0.623	0.449	0.382	0.56	0.372	0.252	0.664	0.021	0.448	0.574	0.668	0.549	0.558	0.575	0.435	0.715	0.417	0.655	0.383	0.749	0.447	0.225	0.606	0.69	0.726	0.35	0.61	0.638	0.527	0.597
OG0000330	0.766	0.746	0.69	0.42	0.013	0.37	0.383	0.323	0.49	0.69	0.364	0.632	0.656	0.735	0.548	0.536	0.456	0.354	0.751	0.758	0.446	0.367	0.495	0.308	0.256	0.716	0.005	0.343	0.726	0.704	0.541	0.517	0.606	0.412	0.704	0.42	0.733	0.339	0.673	0.42	0.214	0.599	0.707	0.643	0.334	0.712	0.722	0.703	0.564
OG0000331	0.645	0.619	0.655	0.461	0.015	0.459	0.582	0.377	0.464	0.683	0.58	0.697	0.532	0.601	0.542	0.511	0.588	0.405	0.609	0.616	0.643	0.395	0.584	0.434	0.29	0.789	0.005	0.457	0.586	0.632	0.526	0.584	0.666	0.399	0.659	0.461	0.667	0.404	0.684	0.424	0.245	0.759	0.644	0.776	0.443	0.661	0.719	0.538	0.711
OG0000334	0.671	0.631	0.628	0.431	0.034	0.326	0.434	0.263	0.44	0.654	0.435	0.611	0.541	0.632	0.559	0.505	0.485	0.397	0.621	0.648	0.477	0.402	0.492	0.365	0.279	0.678	0.017	0.374	0.617	0.637	0.518	0.503	0.574	0.395	0.611	0.431	0.655	0.371	0.62	0.369	0.23	0.631	0.559	0.643	0.347	0.68	0.658	0.578	0.587
OG0000351	0.629	0.602	0.654	0.465	0.064	0.367	0.386	0.308	0.444	0.639	0.358	0.642	0.568	0.591	0.571	0.521	0.545	0.397	0.586	0.601	0.479	0.473	0.562	0.379	0.33	0.649	0.027	0.421	0.577	0.61	0.536	0.59	0.594	0.447	0.63	0.465	0.649	0.404	0.64	0.383	0.23	0.642	0.519	0.654	0.385	0.621	0.656	0.526	0.642
OG0000352	0.657	0.649	0.689	0.472	0.055	0.44	0.402	0.349	0.55	0.744	0.37	0.646	0.625	0.606	0.575	0.512	0.515	0.397	0.575	0.615	0.531	0.436	0.555	0.398	0.294	0.654	0.023	0.43	0.602	0.645	0.626	0.581	0.64	0.509	0.706	0.472	0.659	0.417	0.684	0.493	0.263	0.621	0.665	0.674	0.391	0.604	0.634	0.541	0.592
OG0000362	0.566	0.539	0.628	0.47	0.058	0.452	0.444	0.361	0.495	0.67	0.395	0.589	0.54	0.496	0.529	0.471	0.576	0.376	0.483	0.514	0.583	0.443	0.583	0.514	0.29	0.626	0.022	0.521	0.515	0.62	0.553	0.621	0.578	0.453	0.648	0.47	0.569	0.473	0.672	0.478	0.292	0.632	0.664	0.724	0.403	0.525	0.574	0.456	0.59
OG0000405	0.601	0.591	0.623	0.361	0.06	0.423	0.373	0.36	0.672	0.599	0.348	0.552	0.652	0.546	0.556	0.604	0.451	0.361	0.554	0.558	0.422	0.441	0.481	0.375	0.256	0.568	0.025	0.35	0.552	0.591	0.603	0.54	0.564	0.495	0.645	0.361	0.585	0.336	0.587	0.567	0.256	0.536	0.548	0.608	0.347	0.568	0.569	0.506	0.492
OG0000420	0.309	0.274	0.324	0.48	0.094	0.422	0.324	0.266	0.291	0.318	0.32	0.448	0.283	0.275	0.335	0.308	0.482	0.372	0.253	0.281	0.456	0.396	0.398	0.411	0.256	0.296	0.035	0.416	0.278	0.288	0.458	0.439	0.348	0.386	0.352	0.48	0.296	0.314	0.295	0.26	0.237	0.327	0.324	0.362	0.515	0.298	0.31	0.233	0.412
OG0000439	0.39	0.4	0.418	0.453	0.106	0.407	0.318	0.317	0.401	0.366	0.314	0.442	0.445	0.346	0.451	0.484	0.507	0.429	0.36	0.363	0.406	0.526	0.521	0.403	0.352	0.321	0.038	0.326	0.365	0.383	0.545	0.61	0.491	0.686	0.403	0.453	0.373	0.404	0.347	0.334	0.241	0.335	0.343	0.39	0.412	0.379	0.399	0.302	0.443
OG0000506	0.422	0.39	0.41	0.524	0.084	0.396	0.379	0.25	0.328	0.44	0.369	0.528	0.389	0.375	0.52	0.439	0.542	0.562	0.365	0.417	0.486	0.587	0.497	0.51	0.47	0.436	0.036	0.351	0.363	0.389	0.46	0.565	0.539	0.348	0.433	0.524	0.415	0.563	0.438	0.297	0.237	0.501	0.361	0.461	0.392	0.427	0.445	0.338	0.509
OG0000527	0.735	0.706	0.729	0.407	0.012	0.416	0.469	0.35	0.507	0.696	0.442	0.666	0.623	0.701	0.566	0.522	0.5	0.363	0.708	0.72	0.547	0.374	0.562	0.402	0.277	0.81	0.004	0.413	0.724	0.727	0.577	0.562	0.635	0.418	0.69	0.407	0.728	0.388	0.699	0.459	0.256	0.737	0.632	0.72	0.377	0.72	0.772	0.692	0.659
OG0000563	0.508	0.481	0.549	0.49	0.098	0.55	0.489	0.417	0.461	0.594	0.444	0.616	0.47	0.445	0.585	0.472	0.636	0.51	0.446	0.478	0.657	0.537	0.613	0.579	0.381	0.551	0.074	0.546	0.438	0.515	0.541	0.673	0.629	0.432	0.577	0.49	0.521	0.513	0.585	0.425	0.397	0.614	0.533	0.638	0.505	0.487	0.537	0.412	0.629
OG0000596	0.64	0.616	0.658	0.468	0.015	0.466	0.598	0.388	0.468	0.679	0.569	0.705	0.531	0.596	0.544	0.514	0.596	0.415	0.606	0.612	0.648	0.396	0.581	0.439	0.297	0.78	0.005	0.468	0.581	0.634	0.532	0.587	0.673	0.404	0.662	0.468	0.668	0.412	0.687	0.432	0.251	0.769	0.645	0.779	0.456	0.657	0.714	0.535	0.72
OG0000635	0.322	0.329	0.339	0.445	0.001	0.268	0.29	0.385	0.279	0.31	0.28	0.43	0.337	0.302	0.369	0.389	0.372	0.509	0.316	0.316	0.303	0.426	0.417	0.321	0.631	0.29	0.001	0.329	0.294	0.295	0.383	0.453	0.421	0.291	0.339	0.445	0.342	0.466	0.299	0.339	0.296	0.314	0.287	0.324	0.293	0.334	0.337	0.27	0.36
OG0000637	0.307	0.332	0.382	0.316	0.2	0.369	0.295	0.455	0.442	0.318	0.276	0.38	0.384	0.299	0.368	0.385	0.369	0.369	0.294	0.3	0.319	0.41	0.4	0.359	0.272	0.284	0.075	0.401	0.299	0.34	0.403	0.445	0.368	0.379	0.372	0.316	0.302	0.395	0.321	0.513	0.452	0.296	0.327	0.376	0.35	0.297	0.309	0.261	0.305
OG0000678	0.636	0.623	0.639	0.447	0.013	0.375	0.498	0.303	0.436	0.67	0.488	0.719	0.541	0.615	0.558	0.501	0.536	0.397	0.613	0.623	0.604	0.414	0.545	0.435	0.301	0.729	0.004	0.442	0.604	0.616	0.519	0.576	0.648	0.388	0.651	0.447	0.664	0.397	0.654	0.387	0.243	0.751	0.583	0.692	0.398	0.673	0.711	0.561	0.781
OG0000702	0.495	0.473	0.563	0.397	0.039	0.447	0.723	0.367	0.417	0.567	0.774	0.592	0.435	0.46	0.522	0.467	0.531	0.406	0.473	0.465	0.655	0.458	0.541	0.539	0.325	0.594	0.014	0.481	0.476	0.5	0.501	0.54	0.574	0.379	0.533	0.397	0.519	0.424	0.562	0.411	0.322	0.678	0.511	0.637	0.482	0.521	0.568	0.424	0.594
OG0000723	0.742	0.712	0.694	0.417	0.012	0.396	0.448	0.336	0.488	0.698	0.411	0.658	0.628	0.715	0.555	0.529	0.485	0.358	0.71	0.72	0.486	0.377	0.522	0.358	0.282	0.779	0.004	0.384	0.696	0.689	0.547	0.546	0.643	0.419	0.694	0.417	0.743	0.36	0.684	0.425	0.229	0.689	0.628	0.68	0.364	0.721	0.774	0.675	0.652
OG0000724	0.622	0.633	0.653	0.479	0.045	0.411	0.443	0.346	0.505	0.709	0.394	0.683	0.593	0.582	0.588	0.533	0.565	0.439	0.595	0.615	0.566	0.489	0.596	0.464	0.328	0.662	0.017	0.425	0.575	0.631	0.562	0.659	0.65	0.422	0.67	0.479	0.67	0.457	0.642	0.463	0.272	0.691	0.614	0.71	0.404	0.64	0.642	0.528	0.619
OG0000731	0.71	0.697	0.688	0.417	0.026	0.373	0.411	0.326	0.49	0.683	0.391	0.635	0.646	0.683	0.566	0.586	0.479	0.367	0.672	0.703	0.467	0.389	0.513	0.326	0.296	0.681	0.011	0.347	0.676	0.663	0.605	0.536	0.651	0.45	0.626	0.417	0.732	0.37	0.648	0.41	0.213	0.617	0.583	0.653	0.362	0.68	0.732	0.64	0.583
OG0000737	0.699	0.708	0.65	0.442	0.023	0.347	0.407	0.317	0.487	0.631	0.399	0.716	0.633	0.689	0.552	0.537	0.434	0.378	0.718	0.707	0.457	0.397	0.481	0.312	0.274	0.696	0.01	0.312	0.7	0.659	0.507	0.505	0.612	0.392	0.621	0.442	0.708	0.351	0.609	0.418	0.219	0.611	0.549	0.594	0.354	0.712	0.692	0.658	0.591
OG0000743	0.699	0.66	0.66	0.399	0.014	0.355	0.435	0.277	0.478	0.647	0.418	0.672	0.583	0.657	0.597	0.501	0.536	0.389	0.656	0.668	0.557	0.408	0.549	0.437	0.315	0.763	0.008	0.422	0.664	0.649	0.56	0.574	0.625	0.356	0.632	0.399	0.675	0.45	0.655	0.414	0.246	0.746	0.548	0.678	0.354	0.706	0.742	0.608	0.683
OG0000754	0.619	0.588	0.655	0.47	0.041	0.43	0.431	0.378	0.58	0.651	0.39	0.614	0.562	0.584	0.518	0.498	0.488	0.336	0.571	0.586	0.519	0.382	0.59	0.375	0.232	0.633	0.016	0.412	0.594	0.663	0.575	0.563	0.579	0.453	0.647	0.47	0.624	0.375	0.618	0.5	0.248	0.605	0.617	0.684	0.376	0.611	0.611	0.52	0.584
OG0000770	0.282	0.321	0.318	0.212	0.261	0.226	0.207	0.304	0.377	0.321	0.209	0.282	0.376	0.289	0.316	0.421	0.23	0.231	0.277	0.274	0.213	0.308	0.276	0.193	0.137	0.247	0.118	0.228	0.285	0.315	0.361	0.321	0.258	0.341	0.295	0.212	0.28	0.313	0.291	0.439	0.131	0.244	0.265	0.324	0.183	0.3	0.266	0.246	0.234
OG0000796	0.669	0.64	0.665	0.489	0.048	0.446	0.456	0.363	0.516	0.761	0.417	0.647	0.592	0.609	0.585	0.51	0.532	0.398	0.599	0.639	0.551	0.437	0.589	0.431	0.295	0.696	0.024	0.431	0.615	0.668	0.542	0.605	0.62	0.449	0.804	0.489	0.677	0.42	0.696	0.463	0.243	0.684	0.751	0.71	0.377	0.648	0.663	0.551	0.648
OG0000797	0.48	0.517	0.534	0.503	0.034	0.489	0.648	0.381	0.381	0.523	0.633	0.66	0.436	0.459	0.543	0.52	0.534	0.504	0.501	0.484	0.687	0.47	0.544	0.392	0.352	0.519	0.012	0.297	0.451	0.473	0.478	0.541	0.662	0.425	0.517	0.503	0.543	0.369	0.499	0.372	0.281	0.615	0.532	0.555	0.509	0.548	0.55	0.4	0.629
OG0000819	0.462	0.407	0.467	0.505	0.047	0.447	0.386	0.345	0.396	0.424	0.366	0.54	0.439	0.377	0.478	0.493	0.569	0.522	0.377	0.4	0.495	0.493	0.463	0.457	0.391	0.383	0.017	0.347	0.369	0.395	0.567	0.542	0.509	0.454	0.485	0.505	0.416	0.428	0.401	0.382	0.266	0.407	0.402	0.477	0.517	0.406	0.42	0.33	0.487
OG0000824	0.625	0.616	0.707	0.559	0.02	0.461	0.534	0.428	0.477	0.729	0.487	0.705	0.549	0.573	0.605	0.549	0.546	0.463	0.579	0.585	0.598	0.464	0.618	0.417	0.322	0.651	0.007	0.502	0.563	0.617	0.578	0.622	0.716	0.444	0.713	0.559	0.667	0.413	0.692	0.459	0.288	0.686	0.709	0.736	0.425	0.605	0.672	0.516	0.68
OG0000836	0.576	0.518	0.618	0.471	0.11	0.463	0.444	0.445	0.474	0.675	0.419	0.62	0.508	0.506	0.522	0.5	0.573	0.462	0.49	0.534	0.583	0.45	0.666	0.551	0.355	0.619	0.047	0.548	0.497	0.578	0.584	0.631	0.588	0.437	0.647	0.471	0.578	0.583	0.647	0.505	0.31	0.67	0.606	0.753	0.406	0.553	0.579	0.454	0.636
OG0000852	0.496	0.564	0.59	0.529	0.051	0.547	0.493	0.426	0.438	0.574	0.468	0.638	0.542	0.495	0.598	0.529	0.479	0.427	0.523	0.509	0.554	0.493	0.572	0.33	0.31	0.493	0.023	0.315	0.479	0.513	0.559	0.584	0.715	0.511	0.572	0.529	0.602	0.372	0.542	0.409	0.226	0.539	0.574	0.562	0.478	0.568	0.545	0.425	0.594
OG0000871	0.596	0.609	0.604	0.491	0.014	0.35	0.526	0.303	0.394	0.617	0.52	0.736	0.515	0.599	0.561	0.512	0.465	0.431	0.608	0.602	0.544	0.43	0.501	0.343	0.329	0.673	0.005	0.316	0.585	0.572	0.506	0.542	0.671	0.363	0.596	0.491	0.656	0.354	0.579	0.347	0.224	0.741	0.519	0.618	0.428	0.681	0.681	0.542	0.712
OG0000888	0.553	0.489	0.584	0.4	0.028	0.504	0.386	0.401	0.515	0.623	0.353	0.599	0.485	0.469	0.465	0.437	0.575	0.349	0.452	0.478	0.59	0.375	0.557	0.517	0.268	0.585	0.01	0.487	0.482	0.552	0.579	0.591	0.532	0.431	0.639	0.4	0.561	0.42	0.595	0.494	0.287	0.645	0.577	0.709	0.445	0.508	0.544	0.427	0.577
OG0000896	0.651	0.529	0.616	0.476	0.029	0.511	0.422	0.399	0.52	0.586	0.377	0.648	0.546	0.504	0.475	0.53	0.551	0.415	0.486	0.523	0.572	0.387	0.564	0.407	0.302	0.589	0.015	0.442	0.514	0.562	0.681	0.578	0.529	0.551	0.636	0.476	0.567	0.396	0.554	0.489	0.288	0.577	0.571	0.668	0.496	0.528	0.584	0.453	0.601
OG0000913	0.64	0.627	0.696	0.469	0.034	0.446	0.457	0.363	0.477	0.735	0.421	0.709	0.576	0.587	0.611	0.526	0.576	0.406	0.592	0.61	0.586	0.449	0.588	0.437	0.3	0.676	0.011	0.463	0.592	0.619	0.604	0.606	0.667	0.449	0.698	0.469	0.686	0.414	0.689	0.434	0.263	0.686	0.666	0.74	0.461	0.627	0.684	0.533	0.689
OG0000918	0.54	0.519	0.557	0.503	0.031	0.36	0.403	0.325	0.419	0.547	0.387	0.651	0.54	0.471	0.631	0.494	0.596	0.564	0.478	0.497	0.515	0.58	0.532	0.531	0.415	0.538	0.011	0.493	0.462	0.477	0.533	0.611	0.587	0.4	0.551	0.503	0.519	0.526	0.529	0.426	0.333	0.593	0.431	0.566	0.419	0.526	0.54	0.436	0.565
OG0000937	0.284	0.276	0.297	0.458	0.2	0.349	0.34	0.328	0.24	0.292	0.335	0.386	0.277	0.258	0.361	0.313	0.425	0.545	0.266	0.267	0.386	0.436	0.373	0.455	0.414	0.264	0.087	0.363	0.249	0.263	0.34	0.406	0.375	0.283	0.301	0.458	0.282	0.478	0.284	0.264	0.291	0.294	0.277	0.314	0.419	0.282	0.289	0.227	0.353
OG0000976	0.499	0.506	0.548	0.473	0.058	0.52	0.488	0.374	0.437	0.544	0.481	0.595	0.539	0.451	0.583	0.69	0.561	0.491	0.479	0.471	0.545	0.543	0.537	0.42	0.352	0.465	0.036	0.368	0.439	0.468	0.579	0.57	0.621	0.458	0.503	0.473	0.526	0.412	0.507	0.414	0.279	0.494	0.503	0.535	0.433	0.507	0.497	0.398	0.55
OG0000992	0.394	0.377	0.374	0.502	0.121	0.441	0.363	0.26	0.309	0.401	0.401	0.507	0.381	0.355	0.501	0.411	0.478	0.507	0.357	0.38	0.462	0.498	0.477	0.398	0.419	0.361	0.092	0.265	0.34	0.352	0.477	0.555	0.49	0.376	0.392	0.502	0.395	0.417	0.36	0.274	0.196	0.406	0.325	0.41	0.413	0.388	0.408	0.298	0.486
OG0001034	0.292	0.297	0.301	0.434	0.041	0.236	0.306	0.316	0.214	0.302	0.299	0.386	0.294	0.272	0.395	0.327	0.401	0.509	0.281	0.284	0.327	0.492	0.387	0.346	0.547	0.27	0.048	0.371	0.258	0.269	0.325	0.406	0.432	0.244	0.302	0.434	0.301	0.555	0.293	0.246	0.289	0.308	0.263	0.299	0.311	0.302	0.31	0.238	0.35
OG0001067	0.291	0.295	0.3	0.48	0.001	0.245	0.299	0.362	0.21	0.312	0.288	0.416	0.28	0.275	0.354	0.296	0.364	0.551	0.288	0.293	0.317	0.391	0.356	0.315	0.52	0.28	0.001	0.393	0.259	0.276	0.321	0.419	0.403	0.229	0.305	0.48	0.313	0.439	0.286	0.242	0.387	0.319	0.276	0.305	0.349	0.306	0.312	0.247	0.36
OG0001073	0.578	0.565	0.592	0.456	0.028	0.423	0.702	0.332	0.409	0.618	0.719	0.683	0.497	0.524	0.583	0.535	0.608	0.463	0.538	0.538	0.71	0.447	0.552	0.489	0.343	0.67	0.01	0.49	0.527	0.549	0.512	0.581	0.646	0.381	0.593	0.456	0.59	0.449	0.609	0.38	0.255	0.771	0.546	0.712	0.511	0.612	0.636	0.473	0.715
OG0001109	0.498	0.499	0.505	0.463	0.043	0.429	0.752	0.332	0.356	0.522	0.839	0.648	0.452	0.458	0.574	0.507	0.543	0.5	0.488	0.472	0.677	0.48	0.5	0.464	0.363	0.571	0.015	0.348	0.462	0.469	0.442	0.55	0.615	0.363	0.499	0.463	0.524	0.407	0.498	0.335	0.249	0.687	0.44	0.589	0.574	0.552	0.557	0.415	0.613
OG0001113	0.715	0.686	0.705	0.424	0.015	0.385	0.389	0.34	0.533	0.702	0.361	0.595	0.608	0.699	0.494	0.513	0.459	0.317	0.67	0.689	0.461	0.345	0.499	0.307	0.238	0.711	0.006	0.39	0.688	0.726	0.574	0.506	0.602	0.44	0.724	0.424	0.717	0.324	0.692	0.438	0.223	0.592	0.707	0.683	0.352	0.673	0.699	0.64	0.578
OG0001134	0.686	0.662	0.6	0.332	0.006	0.302	0.315	0.274	0.443	0.57	0.296	0.516	0.565	0.741	0.441	0.441	0.377	0.289	0.725	0.728	0.375	0.295	0.423	0.28	0.221	0.669	0.002	0.309	0.719	0.642	0.456	0.442	0.499	0.333	0.565	0.332	0.669	0.31	0.56	0.372	0.189	0.539	0.519	0.542	0.272	0.641	0.663	0.819	0.496
OG0001144	0.622	0.614	0.645	0.452	0.052	0.394	0.457	0.322	0.524	0.647	0.425	0.637	0.565	0.559	0.563	0.568	0.494	0.401	0.587	0.577	0.545	0.477	0.504	0.402	0.298	0.624	0.02	0.373	0.565	0.59	0.557	0.557	0.594	0.456	0.66	0.452	0.623	0.414	0.632	0.482	0.222	0.658	0.631	0.634	0.346	0.646	0.612	0.516	0.573
OG0001183	0.738	0.729	0.713	0.406	0.026	0.376	0.437	0.319	0.493	0.846	0.406	0.646	0.65	0.72	0.584	0.544	0.488	0.361	0.723	0.737	0.494	0.404	0.534	0.371	0.273	0.755	0.011	0.386	0.718	0.708	0.545	0.55	0.63	0.393	0.699	0.406	0.775	0.381	0.702	0.422	0.227	0.692	0.66	0.696	0.35	0.734	0.745	0.663	0.621
OG0001192	0.508	0.46	0.499	0.593	0.041	0.449	0.411	0.35	0.422	0.525	0.396	0.657	0.45	0.462	0.501	0.462	0.605	0.526	0.434	0.484	0.592	0.502	0.561	0.493	0.427	0.535	0.014	0.434	0.452	0.485	0.587	0.649	0.573	0.405	0.567	0.593	0.521	0.486	0.511	0.386	0.266	0.589	0.473	0.597	0.541	0.503	0.522	0.408	0.618
OG0001197	0.279	0.252	0.301	0.406	0.2	0.376	0.273	0.332	0.251	0.287	0.262	0.344	0.257	0.248	0.294	0.258	0.382	0.422	0.232	0.247	0.375	0.361	0.364	0.411	0.228	0.26	0.087	0.445	0.241	0.265	0.381	0.391	0.312	0.301	0.315	0.406	0.263	0.326	0.278	0.254	0.295	0.275	0.288	0.324	0.406	0.253	0.267	0.216	0.32
OG0001204	0.627	0.645	0.675	0.501	0.055	0.463	0.465	0.387	0.461	0.677	0.441	0.693	0.577	0.612	0.633	0.541	0.543	0.424	0.628	0.634	0.536	0.5	0.63	0.397	0.351	0.657	0.023	0.392	0.599	0.629	0.565	0.616	0.716	0.445	0.658	0.501	0.685	0.432	0.679	0.427	0.253	0.679	0.59	0.665	0.426	0.656	0.674	0.546	0.661
OG0001213	0.509	0.453	0.475	0.516	0.033	0.407	0.394	0.296	0.39	0.499	0.372	0.639	0.444	0.451	0.448	0.453	0.56	0.425	0.432	0.461	0.519	0.423	0.485	0.348	0.298	0.478	0.011	0.378	0.428	0.441	0.567	0.502	0.486	0.464	0.53	0.516	0.494	0.359	0.429	0.353	0.233	0.474	0.476	0.533	0.517	0.464	0.474	0.378	0.549
OG0001254	0.338	0.401	0.455	0.332	0.075	0.495	0.318	0.385	0.572	0.352	0.303	0.389	0.485	0.31	0.382	0.488	0.384	0.287	0.35	0.317	0.374	0.367	0.398	0.317	0.195	0.314	0.026	0.233	0.356	0.376	0.457	0.448	0.416	0.539	0.425	0.332	0.349	0.248	0.36	0.628	0.196	0.311	0.382	0.408	0.346	0.368	0.347	0.29	0.337
OG0001280	0.474	0.43	0.53	0.506	0.056	0.61	0.558	0.515	0.439	0.576	0.472	0.526	0.414	0.413	0.422	0.447	0.6	0.4	0.392	0.427	0.579	0.375	0.617	0.516	0.301	0.535	0.02	0.553	0.414	0.48	0.54	0.577	0.515	0.461	0.585	0.506	0.484	0.401	0.595	0.411	0.275	0.569	0.564	0.656	0.47	0.434	0.485	0.371	0.561
OG0001284	0.735	0.708	0.694	0.388	0.017	0.377	0.423	0.299	0.526	0.718	0.388	0.648	0.639	0.703	0.601	0.52	0.529	0.375	0.699	0.714	0.525	0.406	0.54	0.433	0.298	0.771	0.006	0.431	0.703	0.711	0.568	0.566	0.626	0.398	0.713	0.388	0.728	0.432	0.707	0.456	0.252	0.71	0.64	0.693	0.338	0.717	0.745	0.667	0.625
OG0001305	0.577	0.569	0.565	0.504	0.048	0.4	0.549	0.322	0.45	0.582	0.545	0.698	0.52	0.524	0.548	0.549	0.52	0.486	0.535	0.534	0.642	0.476	0.533	0.402	0.364	0.608	0.016	0.345	0.527	0.56	0.538	0.588	0.625	0.423	0.601	0.504	0.599	0.403	0.551	0.404	0.229	0.672	0.543	0.615	0.482	0.613	0.606	0.468	0.715
OG0001334	0.585	0.58	0.619	0.586	0.023	0.431	0.561	0.366	0.439	0.648	0.547	0.734	0.531	0.54	0.558	0.619	0.511	0.455	0.576	0.554	0.596	0.448	0.545	0.385	0.356	0.604	0.008	0.333	0.549	0.563	0.578	0.591	0.672	0.451	0.609	0.586	0.648	0.375	0.579	0.397	0.247	0.623	0.575	0.637	0.496	0.646	0.631	0.489	0.674
OG0001340	0.395	0.416	0.396	0.56	0.085	0.461	0.475	0.363	0.322	0.439	0.471	0.563	0.384	0.357	0.499	0.43	0.503	0.518	0.387	0.37	0.487	0.48	0.479	0.412	0.375	0.385	0.031	0.347	0.354	0.354	0.398	0.52	0.497	0.404	0.427	0.56	0.41	0.412	0.373	0.311	0.295	0.431	0.408	0.421	0.479	0.406	0.403	0.321	0.454
OG0001359	0.615	0.65	0.683	0.392	0.046	0.395	0.406	0.343	0.625	0.686	0.386	0.594	0.625	0.643	0.549	0.557	0.444	0.363	0.621	0.653	0.46	0.419	0.517	0.348	0.269	0.627	0.019	0.361	0.639	0.703	0.565	0.519	0.604	0.435	0.701	0.392	0.643	0.343	0.685	0.525	0.259	0.59	0.662	0.657	0.348	0.629	0.627	0.582	0.55
OG0001399	0.713	0.709	0.657	0.393	0.016	0.325	0.359	0.281	0.501	0.634	0.351	0.614	0.634	0.756	0.539	0.536	0.422	0.346	0.746	0.764	0.42	0.381	0.45	0.299	0.259	0.7	0.007	0.323	0.714	0.69	0.493	0.481	0.575	0.367	0.643	0.393	0.704	0.331	0.607	0.412	0.217	0.596	0.551	0.595	0.315	0.724	0.693	0.721	0.555
OG0001422	0.464	0.355	0.447	0.481	0.039	0.354	0.305	0.262	0.375	0.488	0.272	0.528	0.39	0.389	0.366	0.366	0.518	0.367	0.325	0.394	0.474	0.365	0.469	0.433	0.27	0.474	0.014	0.487	0.391	0.413	0.582	0.479	0.391	0.424	0.485	0.481	0.419	0.385	0.442	0.347	0.269	0.464	0.419	0.545	0.439	0.367	0.421	0.336	0.51
OG0001427	0.718	0.709	0.695	0.434	0.025	0.381	0.365	0.337	0.557	0.707	0.348	0.636	0.646	0.689	0.562	0.52	0.485	0.36	0.666	0.707	0.45	0.394	0.514	0.346	0.264	0.703	0.013	0.396	0.7	0.696	0.576	0.546	0.632	0.456	0.751	0.434	0.71	0.358	0.7	0.462	0.233	0.615	0.681	0.679	0.349	0.688	0.705	0.65	0.572
OG0001480	0.581	0.622	0.586	0.533	0.023	0.413	0.567	0.343	0.42	0.596	0.529	0.709	0.502	0.534	0.536	0.543	0.539	0.448	0.582	0.565	0.615	0.43	0.548	0.377	0.346	0.632	0.008	0.318	0.556	0.574	0.538	0.615	0.626	0.477	0.583	0.533	0.624	0.367	0.573	0.365	0.208	0.687	0.527	0.603	0.462	0.621	0.648	0.494	0.678
OG0001513	0.349	0.357	0.337	0.546	0.072	0.387	0.44	0.248	0.269	0.351	0.442	0.517	0.339	0.32	0.464	0.407	0.548	0.596	0.356	0.35	0.539	0.525	0.437	0.48	0.477	0.334	0.026	0.306	0.306	0.312	0.381	0.547	0.491	0.341	0.362	0.546	0.366	0.44	0.319	0.256	0.223	0.408	0.319	0.368	0.514	0.381	0.369	0.282	0.466
OG0001521	0.652	0.67	0.771	0.453	0.024	0.467	0.431	0.411	0.557	0.69	0.393	0.641	0.672	0.616	0.58	0.571	0.555	0.397	0.639	0.633	0.502	0.453	0.587	0.41	0.288	0.662	0.008	0.445	0.62	0.704	0.596	0.622	0.639	0.517	0.694	0.453	0.662	0.381	0.686	0.506	0.288	0.622	0.653	0.69	0.411	0.628	0.659	0.549	0.609
OG0001523	0.682	0.666	0.683	0.437	0.028	0.416	0.495	0.349	0.469	0.688	0.465	0.677	0.637	0.66	0.616	0.563	0.515	0.382	0.678	0.67	0.534	0.446	0.53	0.392	0.282	0.758	0.016	0.407	0.651	0.656	0.544	0.562	0.649	0.414	0.649	0.437	0.71	0.38	0.663	0.427	0.256	0.732	0.591	0.69	0.395	0.681	0.722	0.595	0.669
OG0001537	0.683	0.619	0.65	0.433	0.032	0.398	0.396	0.336	0.531	0.687	0.371	0.627	0.61	0.652	0.526	0.563	0.494	0.365	0.611	0.635	0.514	0.389	0.499	0.352	0.261	0.674	0.012	0.38	0.635	0.666	0.619	0.553	0.573	0.462	0.704	0.433	0.696	0.369	0.635	0.455	0.229	0.6	0.661	0.681	0.382	0.645	0.661	0.567	0.598
OG0001548	0.546	0.54	0.614	0.406	0.066	0.518	0.4	0.421	0.568	0.682	0.359	0.511	0.601	0.486	0.492	0.52	0.431	0.321	0.499	0.497	0.464	0.393	0.494	0.374	0.212	0.566	0.026	0.38	0.497	0.562	0.541	0.545	0.52	0.472	0.691	0.406	0.569	0.366	0.649	0.552	0.238	0.551	0.708	0.633	0.33	0.526	0.531	0.452	0.476
OG0001587	0.501	0.41	0.499	0.461	0.048	0.362	0.354	0.29	0.432	0.544	0.319	0.537	0.441	0.429	0.425	0.401	0.587	0.378	0.367	0.427	0.486	0.435	0.512	0.482	0.279	0.523	0.013	0.615	0.429	0.465	0.588	0.531	0.432	0.443	0.557	0.461	0.446	0.423	0.535	0.393	0.321	0.523	0.471	0.631	0.438	0.413	0.475	0.37	0.552
OG0001619	0.718	0.656	0.697	0.377	0.01	0.407	0.466	0.322	0.51	0.701	0.428	0.661	0.6	0.65	0.559	0.478	0.548	0.35	0.675	0.664	0.59	0.352	0.582	0.457	0.275	0.814	0.005	0.469	0.67	0.679	0.557	0.579	0.606	0.388	0.686	0.377	0.716	0.441	0.713	0.454	0.251	0.773	0.634	0.739	0.368	0.68	0.73	0.609	0.683
OG0001677	0.35	0.339	0.424	0.427	0.143	0.571	0.429	0.581	0.33	0.411	0.391	0.44	0.319	0.321	0.34	0.319	0.45	0.433	0.324	0.33	0.526	0.345	0.487	0.453	0.259	0.381	0.057	0.519	0.314	0.364	0.419	0.465	0.424	0.353	0.423	0.427	0.376	0.381	0.424	0.372	0.328	0.42	0.432	0.469	0.49	0.335	0.365	0.29	0.427
OG0001693	0.602	0.591	0.622	0.448	0.02	0.414	0.587	0.334	0.464	0.626	0.573	0.695	0.546	0.558	0.567	0.539	0.592	0.458	0.577	0.58	0.676	0.449	0.571	0.495	0.334	0.698	0.007	0.432	0.583	0.597	0.574	0.601	0.656	0.429	0.612	0.448	0.624	0.44	0.603	0.428	0.267	0.765	0.55	0.676	0.449	0.663	0.661	0.509	0.705
OG0001706	0.504	0.447	0.524	0.45	0.041	0.397	0.545	0.29	0.374	0.544	0.536	0.641	0.409	0.448	0.427	0.436	0.561	0.373	0.442	0.469	0.653	0.349	0.517	0.427	0.278	0.561	0.014	0.426	0.447	0.484	0.558	0.529	0.517	0.426	0.514	0.45	0.509	0.362	0.506	0.33	0.234	0.628	0.466	0.628	0.611	0.492	0.522	0.398	0.67
OG0001717	0.415	0.429	0.485	0.513	0.058	0.504	0.557	0.383	0.361	0.518	0.526	0.564	0.375	0.374	0.456	0.487	0.504	0.417	0.402	0.394	0.667	0.379	0.483	0.389	0.313	0.407	0.021	0.31	0.379	0.421	0.523	0.516	0.575	0.461	0.493	0.513	0.478	0.316	0.455	0.335	0.205	0.441	0.574	0.529	0.621	0.429	0.446	0.33	0.534
OG0001718	0.718	0.726	0.717	0.418	0.016	0.396	0.362	0.334	0.537	0.69	0.34	0.605	0.692	0.691	0.557	0.544	0.468	0.366	0.7	0.709	0.433	0.394	0.528	0.348	0.273	0.685	0.006	0.364	0.685	0.712	0.575	0.538	0.616	0.47	0.696	0.418	0.726	0.346	0.659	0.461	0.251	0.6	0.613	0.628	0.342	0.701	0.706	0.652	0.563
OG0001724	0.573	0.495	0.563	0.435	0.057	0.405	0.358	0.352	0.457	0.603	0.337	0.587	0.523	0.537	0.458	0.521	0.492	0.319	0.481	0.506	0.477	0.376	0.518	0.332	0.239	0.576	0.022	0.372	0.522	0.542	0.598	0.522	0.5	0.454	0.596	0.435	0.588	0.347	0.556	0.412	0.217	0.527	0.546	0.61	0.427	0.526	0.539	0.446	0.555
OG0001734	0.385	0.39	0.414	0.624	0.001	0.368	0.409	0.385	0.325	0.427	0.388	0.544	0.356	0.359	0.429	0.387	0.465	0.592	0.375	0.379	0.468	0.429	0.513	0.454	0.548	0.409	0.001	0.423	0.353	0.386	0.41	0.532	0.512	0.302	0.461	0.624	0.418	0.501	0.413	0.345	0.415	0.458	0.386	0.448	0.407	0.402	0.414	0.329	0.497
OG0001737	0.408	0.396	0.403	0.529	0.045	0.327	0.384	0.221	0.3	0.413	0.373	0.548	0.419	0.366	0.582	0.459	0.549	0.46	0.393	0.391	0.466	0.537	0.475	0.447	0.374	0.377	0.016	0.346	0.354	0.359	0.413	0.547	0.522	0.398	0.441	0.529	0.422	0.354	0.384	0.272	0.272	0.444	0.365	0.414	0.442	0.435	0.428	0.32	0.529
OG0001749	0.753	0.683	0.699	0.406	0.018	0.374	0.361	0.317	0.514	0.713	0.343	0.618	0.641	0.72	0.534	0.54	0.471	0.335	0.704	0.707	0.45	0.364	0.516	0.353	0.262	0.722	0.007	0.385	0.706	0.702	0.572	0.526	0.597	0.426	0.739	0.406	0.738	0.347	0.672	0.441	0.23	0.607	0.67	0.656	0.342	0.703	0.711	0.666	0.574
OG0001788	0.235	0.252	0.29	0.231	0.429	0.276	0.19	0.406	0.346	0.242	0.178	0.248	0.35	0.214	0.274	0.423	0.265	0.279	0.221	0.21	0.216	0.376	0.284	0.268	0.239	0.204	0.204	0.223	0.238	0.251	0.339	0.345	0.241	0.356	0.274	0.231	0.214	0.431	0.245	0.454	0.183	0.204	0.226	0.294	0.226	0.234	0.231	0.19	0.259
OG0001795	0.406	0.352	0.449	0.368	0.222	0.337	0.295	0.351	0.349	0.462	0.248	0.41	0.368	0.348	0.407	0.327	0.604	0.387	0.315	0.351	0.433	0.488	0.504	0.568	0.343	0.444	0.092	0.822	0.347	0.407	0.444	0.513	0.4	0.344	0.497	0.368	0.37	0.632	0.515	0.399	0.386	0.472	0.44	0.589	0.339	0.346	0.406	0.315	0.488
OG0001800	0.681	0.623	0.631	0.438	0.039	0.382	0.437	0.319	0.45	0.611	0.437	0.704	0.576	0.626	0.547	0.579	0.48	0.385	0.622	0.658	0.51	0.428	0.481	0.315	0.282	0.67	0.02	0.331	0.647	0.59	0.608	0.535	0.58	0.435	0.619	0.438	0.651	0.382	0.57	0.379	0.196	0.627	0.55	0.639	0.388	0.664	0.697	0.565	0.634
OG0001803	0.004	0.004	0.003	0.049	0.001	0.001	0.022	0.001	0.006	0.004	0.026	0.012	0.006	0.002	0.014	0.015	0.031	0.048	0.002	0.003	0.022	0.034	0.023	0.065	0.108	0.004	0.001	0.001	0.003	0.002	0.008	0.027	0.011	0.012	0.008	0.049	0.004	0.066	0.007	0.012	0.001	0.005	0.005	0.005	0.001	0.005	0.006	0.002	0.015
OG0001804	0.548	0.518	0.602	0.481	0.031	0.514	0.48	0.447	0.463	0.617	0.414	0.582	0.513	0.483	0.555	0.481	0.61	0.426	0.478	0.5	0.523	0.474	0.607	0.535	0.325	0.576	0.011	0.609	0.487	0.547	0.544	0.591	0.599	0.447	0.627	0.481	0.546	0.436	0.759	0.455	0.301	0.613	0.58	0.673	0.407	0.5	0.565	0.438	0.607
OG0001814	0.495	0.452	0.533	0.444	0.043	0.481	0.609	0.34	0.396	0.546	0.597	0.639	0.402	0.432	0.47	0.454	0.571	0.405	0.45	0.466	0.828	0.386	0.513	0.516	0.33	0.557	0.015	0.385	0.443	0.502	0.537	0.529	0.559	0.406	0.537	0.444	0.508	0.395	0.528	0.359	0.255	0.639	0.488	0.634	0.637	0.496	0.525	0.394	0.698
OG0001815	0.733	0.671	0.703	0.404	0.02	0.378	0.432	0.332	0.507	0.687	0.399	0.668	0.614	0.708	0.557	0.501	0.488	0.356	0.72	0.729	0.519	0.377	0.569	0.388	0.272	0.804	0.008	0.403	0.722	0.712	0.551	0.557	0.622	0.38	0.665	0.404	0.764	0.395	0.694	0.46	0.248	0.722	0.611	0.687	0.36	0.724	0.747	0.679	0.655
OG0001818	0.748	0.714	0.676	0.403	0.012	0.337	0.348	0.297	0.488	0.657	0.33	0.605	0.658	0.748	0.537	0.52	0.454	0.337	0.723	0.737	0.411	0.381	0.477	0.321	0.257	0.714	0.005	0.36	0.714	0.683	0.545	0.496	0.59	0.404	0.652	0.403	0.72	0.351	0.652	0.404	0.217	0.584	0.594	0.608	0.315	0.684	0.714	0.703	0.543
OG0001822	0.375	0.384	0.386	0.37	0.055	0.404	0.756	0.285	0.27	0.401	0.75	0.515	0.311	0.339	0.398	0.426	0.409	0.32	0.387	0.356	0.636	0.297	0.359	0.285	0.224	0.423	0.019	0.19	0.361	0.355	0.359	0.372	0.473	0.333	0.38	0.37	0.421	0.234	0.362	0.242	0.13	0.512	0.395	0.441	0.557	0.446	0.433	0.305	0.557
OG0001860	0.469	0.449	0.437	0.489	0.044	0.343	0.458	0.237	0.346	0.454	0.45	0.62	0.394	0.423	0.477	0.41	0.596	0.491	0.416	0.44	0.562	0.424	0.458	0.462	0.344	0.514	0.016	0.389	0.42	0.426	0.476	0.526	0.506	0.345	0.479	0.489	0.456	0.434	0.455	0.306	0.224	0.62	0.378	0.542	0.471	0.506	0.492	0.384	0.578
OG0001874	0.59	0.57	0.575	0.441	0.016	0.373	0.547	0.289	0.389	0.603	0.549	0.687	0.49	0.549	0.519	0.482	0.49	0.407	0.579	0.576	0.588	0.374	0.547	0.404	0.31	0.703	0.005	0.334	0.567	0.564	0.487	0.528	0.619	0.355	0.574	0.441	0.638	0.375	0.58	0.351	0.209	0.738	0.518	0.634	0.415	0.657	0.676	0.511	0.694
OG0001912	0.578	0.525	0.568	0.46	0.04	0.389	0.357	0.259	0.399	0.585	0.357	0.61	0.561	0.502	0.632	0.497	0.573	0.477	0.492	0.54	0.48	0.496	0.566	0.493	0.382	0.56	0.024	0.448	0.486	0.511	0.562	0.592	0.577	0.405	0.557	0.46	0.542	0.43	0.57	0.356	0.272	0.584	0.455	0.598	0.369	0.515	0.574	0.459	0.587
OG0001927	0.429	0.463	0.498	0.55	0.042	0.498	0.531	0.361	0.358	0.532	0.49	0.595	0.45	0.405	0.592	0.482	0.504	0.528	0.446	0.44	0.563	0.539	0.518	0.445	0.395	0.426	0.015	0.323	0.393	0.431	0.474	0.595	0.656	0.421	0.51	0.55	0.521	0.402	0.486	0.332	0.251	0.489	0.523	0.488	0.519	0.458	0.5	0.369	0.548
OG0001933	0.642	0.598	0.676	0.457	0.042	0.472	0.436	0.379	0.493	0.758	0.396	0.641	0.562	0.569	0.55	0.528	0.529	0.365	0.55	0.595	0.543	0.422	0.565	0.419	0.262	0.66	0.016	0.47	0.592	0.621	0.617	0.58	0.622	0.519	0.73	0.457	0.653	0.399	0.697	0.452	0.264	0.634	0.752	0.738	0.41	0.59	0.647	0.518	0.602
OG0001934	0.463	0.52	0.481	0.471	0.031	0.365	0.59	0.283	0.317	0.533	0.56	0.632	0.467	0.442	0.543	0.573	0.483	0.451	0.505	0.459	0.6	0.424	0.452	0.323	0.333	0.461	0.011	0.258	0.434	0.435	0.42	0.481	0.62	0.375	0.471	0.471	0.546	0.341	0.46	0.286	0.204	0.552	0.499	0.501	0.485	0.532	0.531	0.387	0.606
OG0001938	0.303	0.274	0.328	0.311	0.067	0.398	0.329	0.281	0.314	0.326	0.316	0.334	0.339	0.25	0.339	0.437	0.341	0.282	0.246	0.241	0.38	0.307	0.302	0.322	0.202	0.243	0.024	0.227	0.257	0.274	0.434	0.361	0.272	0.402	0.337	0.311	0.281	0.227	0.268	0.305	0.162	0.266	0.31	0.333	0.379	0.285	0.286	0.216	0.295
OG0001954	0.478	0.5	0.508	0.467	0.048	0.473	0.663	0.394	0.364	0.49	0.629	0.664	0.416	0.443	0.526	0.539	0.486	0.481	0.485	0.457	0.681	0.419	0.478	0.331	0.336	0.478	0.025	0.275	0.431	0.458	0.495	0.506	0.604	0.407	0.484	0.467	0.531	0.367	0.45	0.344	0.197	0.604	0.488	0.541	0.566	0.552	0.523	0.386	0.621
OG0001960	0.473	0.402	0.489	0.465	0.05	0.454	0.439	0.308	0.377	0.511	0.421	0.558	0.448	0.385	0.522	0.454	0.652	0.618	0.373	0.422	0.585	0.51	0.543	0.682	0.435	0.493	0.018	0.505	0.384	0.435	0.513	0.564	0.515	0.367	0.492	0.465	0.437	0.543	0.523	0.368	0.327	0.558	0.417	0.569	0.471	0.418	0.452	0.35	0.555
OG0001970	0.415	0.37	0.403	0.461	0.063	0.393	0.384	0.238	0.326	0.431	0.363	0.498	0.371	0.344	0.51	0.391	0.635	0.532	0.342	0.372	0.596	0.522	0.469	0.639	0.38	0.439	0.023	0.407	0.347	0.384	0.434	0.551	0.509	0.343	0.438	0.461	0.387	0.513	0.454	0.309	0.254	0.522	0.374	0.493	0.469	0.4	0.407	0.322	0.491
OG0001975	0.548	0.516	0.591	0.412	0.026	0.403	0.523	0.312	0.408	0.591	0.474	0.643	0.516	0.494	0.605	0.494	0.58	0.408	0.537	0.516	0.601	0.452	0.566	0.49	0.341	0.615	0.009	0.434	0.508	0.545	0.512	0.555	0.599	0.39	0.589	0.412	0.589	0.424	0.589	0.388	0.281	0.669	0.521	0.633	0.521	0.549	0.574	0.462	0.653
OG0001996	0.453	0.477	0.491	0.482	0.079	0.392	0.433	0.339	0.413	0.493	0.418	0.551	0.46	0.415	0.575	0.469	0.462	0.518	0.453	0.437	0.477	0.542	0.505	0.42	0.345	0.443	0.028	0.364	0.402	0.423	0.434	0.544	0.55	0.379	0.501	0.482	0.473	0.439	0.461	0.436	0.3	0.511	0.457	0.49	0.345	0.486	0.465	0.373	0.466
OG0001998	0.682	0.646	0.652	0.454	0.026	0.371	0.476	0.298	0.497	0.658	0.477	0.65	0.58	0.635	0.562	0.555	0.562	0.407	0.62	0.636	0.544	0.418	0.551	0.414	0.31	0.717	0.009	0.428	0.647	0.642	0.581	0.573	0.592	0.427	0.663	0.454	0.654	0.436	0.646	0.441	0.225	0.695	0.592	0.714	0.37	0.672	0.716	0.566	0.63
OG0002004	0.489	0.435	0.541	0.527	0.053	0.482	0.515	0.437	0.411	0.565	0.421	0.517	0.427	0.419	0.454	0.413	0.615	0.417	0.39	0.424	0.543	0.401	0.542	0.533	0.28	0.548	0.019	0.736	0.423	0.485	0.513	0.529	0.509	0.404	0.604	0.527	0.47	0.446	0.598	0.416	0.336	0.566	0.569	0.689	0.432	0.422	0.486	0.38	0.583
OG0002017	0.251	0.266	0.309	0.339	0.133	0.461	0.292	0.36	0.425	0.249	0.289	0.302	0.35	0.214	0.302	0.393	0.391	0.32	0.226	0.219	0.376	0.355	0.317	0.413	0.25	0.22	0.075	0.236	0.243	0.268	0.411	0.403	0.31	0.447	0.298	0.339	0.235	0.277	0.247	0.488	0.2	0.241	0.256	0.306	0.422	0.27	0.247	0.196	0.276
OG0002018	0.445	0.454	0.51	0.518	0.055	0.565	0.588	0.424	0.391	0.545	0.503	0.595	0.411	0.42	0.488	0.48	0.582	0.431	0.433	0.446	0.655	0.437	0.562	0.419	0.315	0.478	0.02	0.347	0.405	0.451	0.51	0.566	0.616	0.477	0.514	0.518	0.515	0.367	0.508	0.348	0.222	0.529	0.541	0.559	0.631	0.48	0.495	0.372	0.592
OG0002022	0.603	0.6	0.597	0.506	0.021	0.401	0.593	0.324	0.446	0.648	0.56	0.715	0.543	0.563	0.581	0.565	0.562	0.451	0.584	0.566	0.615	0.473	0.544	0.419	0.347	0.657	0.007	0.418	0.562	0.573	0.491	0.588	0.661	0.411	0.645	0.506	0.63	0.393	0.626	0.416	0.249	0.747	0.592	0.663	0.465	0.635	0.651	0.502	0.699
OG0002028	0.58	0.521	0.584	0.601	0.07	0.427	0.426	0.343	0.438	0.63	0.401	0.728	0.498	0.517	0.509	0.496	0.601	0.452	0.49	0.537	0.599	0.467	0.584	0.431	0.344	0.604	0.027	0.443	0.509	0.555	0.642	0.63	0.598	0.472	0.644	0.601	0.588	0.464	0.583	0.399	0.249	0.598	0.555	0.667	0.512	0.559	0.572	0.449	0.652
OG0002058	0.353	0.368	0.364	0.515	0.079	0.409	0.44	0.266	0.283	0.363	0.442	0.581	0.352	0.331	0.483	0.384	0.567	0.534	0.366	0.348	0.588	0.522	0.429	0.455	0.378	0.354	0.029	0.328	0.323	0.332	0.37	0.538	0.486	0.35	0.392	0.515	0.381	0.391	0.325	0.258	0.274	0.439	0.334	0.397	0.601	0.403	0.394	0.291	0.503
OG0002064	0.462	0.463	0.492	0.622	0.061	0.458	0.471	0.344	0.37	0.577	0.49	0.594	0.472	0.43	0.523	0.499	0.55	0.522	0.443	0.445	0.543	0.498	0.579	0.553	0.425	0.509	0.022	0.426	0.416	0.457	0.459	0.603	0.545	0.376	0.543	0.622	0.498	0.461	0.532	0.354	0.29	0.572	0.484	0.558	0.443	0.488	0.488	0.394	0.544
OG0002066	0.452	0.45	0.502	0.599	0.044	0.585	0.459	0.456	0.376	0.509	0.443	0.637	0.438	0.427	0.489	0.444	0.599	0.513	0.446	0.451	0.559	0.489	0.615	0.42	0.411	0.474	0.016	0.311	0.4	0.447	0.481	0.618	0.592	0.458	0.563	0.599	0.519	0.406	0.471	0.368	0.262	0.517	0.489	0.533	0.582	0.468	0.486	0.369	0.614
OG0002067	0.736	0.721	0.657	0.391	0.011	0.344	0.386	0.311	0.479	0.632	0.368	0.64	0.616	0.755	0.514	0.499	0.429	0.336	0.757	0.806	0.434	0.353	0.485	0.308	0.257	0.737	0.006	0.331	0.761	0.694	0.524	0.504	0.586	0.395	0.614	0.391	0.724	0.333	0.624	0.406	0.21	0.61	0.554	0.602	0.322	0.713	0.738	0.75	0.56
OG0002085	0.393	0.394	0.419	0.629	0.063	0.485	0.508	0.39	0.333	0.432	0.469	0.573	0.384	0.366	0.449	0.417	0.474	0.513	0.375	0.39	0.513	0.451	0.517	0.395	0.402	0.401	0.023	0.316	0.348	0.372	0.451	0.56	0.522	0.402	0.469	0.629	0.425	0.383	0.402	0.317	0.214	0.424	0.45	0.448	0.47	0.4	0.414	0.321	0.498
OG0002090	0.403	0.398	0.498	0.468	0.087	0.602	0.562	0.485	0.377	0.533	0.491	0.503	0.396	0.353	0.474	0.421	0.468	0.394	0.379	0.381	0.574	0.456	0.523	0.48	0.282	0.418	0.047	0.345	0.364	0.412	0.456	0.516	0.517	0.438	0.544	0.468	0.439	0.379	0.479	0.382	0.287	0.478	0.582	0.516	0.5	0.39	0.431	0.33	0.466
OG0002092	0.503	0.513	0.543	0.591	0.051	0.455	0.429	0.384	0.464	0.535	0.448	0.6	0.51	0.468	0.515	0.564	0.521	0.449	0.481	0.478	0.503	0.491	0.565	0.352	0.348	0.462	0.031	0.354	0.456	0.47	0.621	0.62	0.641	0.563	0.538	0.591	0.522	0.384	0.478	0.377	0.239	0.473	0.508	0.521	0.425	0.519	0.511	0.402	0.556
OG0002099	0.561	0.545	0.6	0.561	0.067	0.493	0.486	0.358	0.459	0.623	0.46	0.672	0.552	0.525	0.643	0.564	0.605	0.546	0.514	0.537	0.602	0.575	0.644	0.504	0.423	0.573	0.05	0.444	0.489	0.549	0.603	0.691	0.699	0.47	0.591	0.561	0.598	0.5	0.604	0.409	0.273	0.643	0.545	0.642	0.437	0.565	0.583	0.458	0.651
OG0002107	0.519	0.513	0.518	0.513	0.04	0.411	0.538	0.342	0.387	0.505	0.514	0.622	0.438	0.483	0.528	0.548	0.471	0.391	0.513	0.49	0.561	0.401	0.475	0.3	0.29	0.497	0.025	0.271	0.484	0.482	0.529	0.483	0.593	0.447	0.487	0.513	0.574	0.34	0.466	0.341	0.169	0.525	0.495	0.533	0.451	0.573	0.534	0.419	0.585
OG0002128	0.494	0.509	0.55	0.483	0.062	0.425	0.456	0.364	0.43	0.54	0.411	0.587	0.518	0.446	0.613	0.505	0.506	0.533	0.483	0.464	0.482	0.565	0.531	0.462	0.357	0.493	0.022	0.417	0.423	0.46	0.458	0.582	0.606	0.402	0.548	0.483	0.531	0.436	0.489	0.428	0.374	0.546	0.492	0.524	0.369	0.494	0.508	0.405	0.512
OG0002179	0.004	0.006	0.003	0.077	0.001	0.001	0.024	0.001	0.006	0.004	0.027	0.018	0.006	0.004	0.028	0.015	0.033	0.051	0.004	0.005	0.022	0.054	0.024	0.069	0.121	0.005	0.001	0.001	0.004	0.002	0.008	0.042	0.011	0.012	0.012	0.077	0.005	0.07	0.007	0.013	0.001	0.005	0.005	0.005	0.001	0.007	0.006	0.002	0.024
OG0002184	0.66	0.699	0.654	0.385	0.033	0.359	0.415	0.32	0.502	0.626	0.402	0.652	0.657	0.675	0.578	0.585	0.443	0.367	0.693	0.671	0.481	0.41	0.468	0.332	0.261	0.656	0.014	0.316	0.684	0.64	0.58	0.51	0.628	0.415	0.599	0.385	0.699	0.361	0.609	0.445	0.215	0.655	0.545	0.606	0.351	0.713	0.688	0.614	0.59
OG0002199	0.369	0.387	0.425	0.529	0.081	0.447	0.391	0.388	0.336	0.413	0.367	0.489	0.378	0.351	0.476	0.415	0.53	0.561	0.363	0.36	0.461	0.555	0.482	0.457	0.427	0.352	0.03	0.365	0.328	0.352	0.403	0.519	0.517	0.357	0.432	0.529	0.397	0.537	0.384	0.353	0.315	0.394	0.414	0.41	0.411	0.397	0.381	0.307	0.421
OG0002210	0.377	0.379	0.431	0.454	0.001	0.559	0.374	0.471	0.361	0.388	0.349	0.449	0.41	0.349	0.375	0.411	0.432	0.506	0.362	0.371	0.392	0.362	0.529	0.328	0.479	0.382	0.001	0.306	0.33	0.366	0.411	0.465	0.487	0.395	0.477	0.454	0.397	0.385	0.376	0.378	0.36	0.385	0.433	0.426	0.346	0.356	0.383	0.315	0.413
OG0002223	0.678	0.657	0.714	0.433	0.013	0.441	0.535	0.38	0.499	0.682	0.502	0.685	0.603	0.653	0.616	0.553	0.544	0.414	0.661	0.659	0.569	0.426	0.587	0.412	0.291	0.741	0.007	0.423	0.631	0.656	0.542	0.574	0.691	0.404	0.687	0.433	0.72	0.4	0.68	0.445	0.279	0.744	0.625	0.708	0.426	0.684	0.713	0.586	0.679
OG0002249	0.331	0.268	0.362	0.267	0.001	0.29	0.251	0.372	0.26	0.36	0.202	0.373	0.295	0.279	0.285	0.226	0.419	0.345	0.261	0.288	0.359	0.286	0.355	0.421	0.317	0.354	0.001	0.588	0.275	0.323	0.393	0.371	0.297	0.244	0.368	0.267	0.31	0.387	0.363	0.295	0.473	0.36	0.299	0.428	0.463	0.257	0.321	0.258	0.383
OG0002294	0.54	0.551	0.556	0.44	0.08	0.428	0.415	0.355	0.504	0.56	0.411	0.593	0.536	0.502	0.547	0.554	0.464	0.407	0.509	0.541	0.471	0.457	0.49	0.314	0.344	0.495	0.034	0.268	0.5	0.519	0.564	0.524	0.579	0.496	0.593	0.44	0.548	0.361	0.495	0.464	0.237	0.449	0.543	0.558	0.44	0.52	0.552	0.442	0.52
OG0002350	0.499	0.451	0.568	0.478	0.111	0.555	0.61	0.446	0.452	0.575	0.597	0.638	0.448	0.433	0.521	0.503	0.578	0.452	0.443	0.451	0.711	0.518	0.615	0.675	0.355	0.552	0.04	0.527	0.448	0.507	0.582	0.629	0.587	0.458	0.559	0.478	0.512	0.508	0.557	0.446	0.337	0.619	0.52	0.657	0.552	0.493	0.519	0.404	0.617
OG0002355	0.36	0.289	0.36	0.363	0.133	0.334	0.243	0.438	0.3	0.37	0.218	0.394	0.291	0.304	0.311	0.265	0.431	0.369	0.267	0.305	0.374	0.337	0.428	0.458	0.314	0.374	0.158	0.6	0.314	0.341	0.447	0.431	0.353	0.308	0.399	0.363	0.321	0.486	0.382	0.342	0.4	0.407	0.341	0.458	0.355	0.307	0.338	0.28	0.364
OG0002360	0.446	0.464	0.456	0.498	0.044	0.404	0.694	0.301	0.316	0.455	0.689	0.614	0.386	0.418	0.475	0.496	0.538	0.488	0.457	0.425	0.652	0.414	0.471	0.341	0.345	0.461	0.015	0.307	0.405	0.414	0.453	0.493	0.563	0.405	0.448	0.498	0.477	0.366	0.411	0.29	0.19	0.582	0.438	0.501	0.54	0.506	0.482	0.358	0.592
OG0002373	0.452	0.419	0.515	0.454	0.112	0.468	0.509	0.453	0.385	0.555	0.479	0.527	0.393	0.397	0.454	0.409	0.488	0.434	0.402	0.425	0.544	0.37	0.538	0.458	0.38	0.501	0.04	0.487	0.401	0.473	0.524	0.528	0.549	0.389	0.51	0.454	0.477	0.492	0.557	0.419	0.307	0.525	0.517	0.587	0.504	0.424	0.484	0.373	0.522
OG0002389	0.416	0.462	0.447	0.499	0.103	0.398	0.457	0.378	0.35	0.448	0.415	0.533	0.415	0.398	0.527	0.442	0.462	0.532	0.429	0.406	0.445	0.529	0.503	0.367	0.414	0.4	0.037	0.34	0.37	0.386	0.396	0.504	0.552	0.37	0.46	0.499	0.451	0.526	0.423	0.389	0.291	0.46	0.44	0.441	0.354	0.456	0.428	0.348	0.449
OG0002405	0.675	0.65	0.685	0.405	0.033	0.402	0.45	0.32	0.51	0.629	0.435	0.671	0.642	0.656	0.586	0.545	0.483	0.395	0.68	0.689	0.499	0.435	0.539	0.355	0.279	0.714	0.017	0.349	0.64	0.66	0.553	0.549	0.617	0.429	0.625	0.405	0.683	0.374	0.617	0.441	0.252	0.655	0.556	0.628	0.386	0.694	0.693	0.604	0.641
OG0002409	0.563	0.513	0.549	0.501	0.037	0.419	0.524	0.324	0.414	0.58	0.53	0.67	0.456	0.494	0.527	0.498	0.575	0.459	0.499	0.53	0.695	0.4	0.563	0.446	0.351	0.61	0.019	0.397	0.504	0.537	0.557	0.582	0.608	0.401	0.562	0.501	0.559	0.431	0.566	0.362	0.223	0.68	0.509	0.643	0.476	0.568	0.587	0.448	0.694
OG0002418	0.758	0.715	0.712	0.448	0.026	0.368	0.404	0.323	0.499	0.702	0.375	0.688	0.626	0.721	0.563	0.537	0.484	0.362	0.713	0.734	0.482	0.39	0.522	0.359	0.277	0.749	0.011	0.38	0.713	0.701	0.57	0.536	0.617	0.418	0.699	0.448	0.755	0.367	0.67	0.432	0.234	0.648	0.626	0.675	0.365	0.711	0.755	0.67	0.641
OG0002426	0.577	0.589	0.646	0.469	0.039	0.515	0.455	0.448	0.586	0.636	0.431	0.618	0.595	0.541	0.518	0.592	0.456	0.39	0.562	0.561	0.499	0.422	0.533	0.326	0.283	0.552	0.029	0.322	0.548	0.586	0.631	0.568	0.666	0.539	0.671	0.469	0.621	0.334	0.601	0.517	0.223	0.549	0.678	0.607	0.406	0.612	0.581	0.489	0.546
OG0002436	0.481	0.473	0.572	0.439	0.033	0.518	0.654	0.403	0.439	0.557	0.615	0.634	0.463	0.442	0.558	0.505	0.524	0.452	0.463	0.467	0.629	0.468	0.518	0.516	0.363	0.549	0.012	0.414	0.449	0.503	0.51	0.511	0.638	0.419	0.545	0.439	0.535	0.392	0.554	0.429	0.375	0.596	0.505	0.614	0.551	0.482	0.539	0.413	0.613
OG0002446	0.044	0.049	0.033	0.25	0.12	0.22	0.185	0.03	0.068	0.097	0.241	0.08	0.055	0.033	0.125	0.128	0.178	0.124	0.03	0.036	0.211	0.137	0.129	0.217	0.09	0.044	0.047	0.022	0.037	0.031	0.089	0.136	0.067	0.162	0.059	0.25	0.05	0.088	0.053	0.042	0.001	0.066	0.069	0.067	0.231	0.05	0.044	0.016	0.104
OG0002450	0.326	0.34	0.428	0.351	0.6	0.471	0.374	0.604	0.331	0.402	0.34	0.403	0.339	0.309	0.403	0.367	0.356	0.366	0.324	0.317	0.383	0.475	0.427	0.347	0.261	0.327	0.303	0.376	0.301	0.35	0.399	0.471	0.413	0.414	0.403	0.351	0.354	0.515	0.392	0.395	0.347	0.354	0.41	0.456	0.382	0.321	0.339	0.279	0.34
OG0002453	0.557	0.533	0.521	0.489	0.072	0.353	0.379	0.281	0.458	0.536	0.355	0.598	0.524	0.487	0.527	0.534	0.511	0.46	0.496	0.513	0.467	0.48	0.482	0.399	0.322	0.525	0.028	0.342	0.499	0.512	0.535	0.553	0.541	0.448	0.615	0.489	0.53	0.41	0.535	0.415	0.214	0.551	0.533	0.564	0.392	0.566	0.516	0.439	0.527
OG0002471	0.595	0.519	0.549	0.502	0.022	0.408	0.382	0.341	0.454	0.583	0.355	0.672	0.516	0.546	0.457	0.474	0.534	0.385	0.512	0.532	0.495	0.382	0.519	0.356	0.29	0.59	0.007	0.4	0.527	0.539	0.594	0.524	0.536	0.447	0.611	0.502	0.585	0.362	0.55	0.409	0.223	0.559	0.545	0.601	0.45	0.551	0.565	0.46	0.616
OG0002480	0.581	0.517	0.582	0.507	0.026	0.42	0.517	0.312	0.412	0.618	0.522	0.697	0.495	0.516	0.542	0.523	0.577	0.461	0.521	0.554	0.615	0.446	0.567	0.471	0.374	0.624	0.009	0.423	0.51	0.535	0.615	0.599	0.597	0.436	0.572	0.507	0.597	0.438	0.58	0.367	0.246	0.64	0.508	0.665	0.512	0.564	0.602	0.466	0.694
OG0002492	0.646	0.601	0.661	0.467	0.019	0.449	0.604	0.34	0.46	0.66	0.572	0.711	0.58	0.582	0.569	0.536	0.614	0.453	0.59	0.595	0.649	0.426	0.568	0.473	0.323	0.722	0.006	0.502	0.587	0.612	0.583	0.59	0.637	0.446	0.667	0.467	0.647	0.432	0.638	0.42	0.278	0.761	0.599	0.76	0.491	0.645	0.68	0.523	0.742
OG0002508	0.453	0.391	0.478	0.492	0.071	0.542	0.519	0.406	0.382	0.488	0.503	0.615	0.381	0.392	0.411	0.403	0.613	0.412	0.379	0.411	0.65	0.382	0.507	0.5	0.331	0.492	0.026	0.453	0.398	0.444	0.565	0.532	0.495	0.451	0.517	0.492	0.462	0.397	0.476	0.356	0.31	0.541	0.448	0.589	0.794	0.415	0.46	0.353	0.602
OG0002527	0.74	0.689	0.675	0.444	0.018	0.373	0.382	0.318	0.499	0.693	0.371	0.66	0.628	0.717	0.554	0.536	0.521	0.394	0.701	0.727	0.453	0.408	0.532	0.359	0.307	0.734	0.007	0.398	0.703	0.676	0.533	0.538	0.608	0.416	0.848	0.444	0.722	0.374	0.664	0.435	0.235	0.643	0.664	0.67	0.345	0.704	0.714	0.653	0.605
OG0002533	0.759	0.732	0.72	0.43	0.024	0.389	0.398	0.331	0.484	0.708	0.375	0.642	0.639	0.717	0.578	0.54	0.496	0.367	0.721	0.747	0.467	0.398	0.503	0.352	0.278	0.738	0.01	0.379	0.69	0.708	0.557	0.529	0.637	0.406	0.708	0.43	0.747	0.37	0.696	0.428	0.225	0.636	0.632	0.676	0.356	0.711	0.737	0.67	0.606
OG0002581	0.261	0.276	0.3	0.467	0.13	0.335	0.32	0.273	0.232	0.291	0.319	0.381	0.293	0.255	0.386	0.321	0.459	0.533	0.267	0.271	0.377	0.516	0.521	0.469	0.649	0.25	0.051	0.365	0.239	0.256	0.286	0.477	0.422	0.26	0.294	0.467	0.295	0.426	0.277	0.243	0.318	0.292	0.255	0.286	0.361	0.275	0.304	0.224	0.351
OG0002612	0.343	0.304	0.374	0.5	0.087	0.381	0.335	0.354	0.348	0.366	0.311	0.394	0.319	0.307	0.34	0.337	0.458	0.478	0.275	0.301	0.429	0.382	0.455	0.421	0.321	0.324	0.032	0.53	0.293	0.339	0.463	0.433	0.383	0.397	0.409	0.5	0.327	0.412	0.356	0.377	0.411	0.338	0.372	0.449	0.422	0.303	0.326	0.26	0.395
OG0002615	0.281	0.228	0.3	0.205	0.001	0.276	0.201	0.341	0.242	0.319	0.166	0.283	0.244	0.227	0.253	0.193	0.382	0.306	0.21	0.238	0.368	0.251	0.34	0.57	0.311	0.339	0.001	0.55	0.243	0.286	0.291	0.349	0.261	0.186	0.321	0.205	0.25	0.414	0.352	0.279	0.514	0.383	0.245	0.4	0.267	0.227	0.281	0.231	0.308
OG0002640	0.67	0.665	0.699	0.38	0.041	0.368	0.456	0.325	0.546	0.685	0.429	0.639	0.613	0.673	0.58	0.545	0.485	0.379	0.674	0.683	0.518	0.416	0.491	0.394	0.281	0.717	0.017	0.364	0.673	0.696	0.574	0.53	0.624	0.401	0.682	0.38	0.702	0.392	0.666	0.476	0.24	0.705	0.602	0.671	0.38	0.701	0.701	0.61	0.602
OG0002693	0.575	0.547	0.608	0.525	0.024	0.456	0.651	0.384	0.419	0.62	0.631	0.702	0.489	0.53	0.533	0.533	0.546	0.451	0.55	0.559	0.672	0.412	0.573	0.385	0.358	0.658	0.008	0.358	0.535	0.567	0.537	0.595	0.672	0.4	0.601	0.525	0.627	0.383	0.597	0.381	0.225	0.729	0.569	0.668	0.508	0.625	0.638	0.481	0.739
OG0002713	0.378	0.403	0.44	0.353	0.144	0.465	0.342	0.334	0.595	0.411	0.304	0.379	0.452	0.339	0.397	0.506	0.416	0.304	0.347	0.353	0.409	0.364	0.407	0.295	0.2	0.332	0.085	0.222	0.356	0.407	0.573	0.492	0.397	0.541	0.449	0.353	0.382	0.278	0.4	0.507	0.155	0.317	0.471	0.427	0.352	0.382	0.34	0.293	0.34
OG0002724	0.661	0.654	0.623	0.444	0.016	0.363	0.439	0.32	0.498	0.631	0.426	0.643	0.564	0.635	0.511	0.535	0.509	0.357	0.629	0.634	0.508	0.377	0.496	0.319	0.26	0.681	0.008	0.381	0.644	0.619	0.546	0.514	0.599	0.437	0.671	0.444	0.66	0.335	0.633	0.41	0.198	0.677	0.604	0.662	0.363	0.694	0.674	0.576	0.626
OG0002750	0.333	0.37	0.408	0.305	0.27	0.363	0.322	0.433	0.444	0.345	0.274	0.349	0.377	0.321	0.365	0.422	0.314	0.315	0.318	0.317	0.317	0.353	0.36	0.254	0.21	0.305	0.122	0.29	0.329	0.362	0.449	0.391	0.364	0.439	0.372	0.305	0.325	0.376	0.356	0.548	0.222	0.3	0.343	0.408	0.292	0.324	0.314	0.276	0.309
OG0002801	0.203	0.204	0.256	0.192	0.001	0.228	0.17	0.353	0.198	0.227	0.15	0.263	0.246	0.187	0.298	0.208	0.259	0.268	0.192	0.187	0.203	0.347	0.277	0.365	0.246	0.2	0.001	0.395	0.188	0.211	0.223	0.301	0.273	0.196	0.248	0.192	0.21	0.245	0.224	0.234	0.574	0.236	0.194	0.247	0.252	0.183	0.217	0.176	0.217
OG0002825	0.395	0.402	0.411	0.604	0.067	0.472	0.436	0.292	0.324	0.411	0.408	0.55	0.389	0.365	0.447	0.47	0.581	0.523	0.366	0.384	0.578	0.469	0.563	0.417	0.493	0.378	0.024	0.32	0.339	0.378	0.46	0.573	0.521	0.45	0.461	0.604	0.423	0.388	0.378	0.282	0.21	0.431	0.415	0.459	0.614	0.413	0.411	0.31	0.543
OG0002835	0.469	0.363	0.461	0.468	0.038	0.363	0.305	0.253	0.396	0.503	0.274	0.529	0.404	0.393	0.37	0.395	0.536	0.357	0.331	0.4	0.479	0.372	0.492	0.43	0.284	0.472	0.013	0.473	0.397	0.42	0.599	0.504	0.39	0.448	0.483	0.468	0.427	0.374	0.447	0.34	0.259	0.463	0.414	0.542	0.435	0.377	0.428	0.339	0.513
OG0002839	0.73	0.694	0.717	0.418	0.026	0.358	0.427	0.313	0.483	0.697	0.407	0.639	0.63	0.696	0.594	0.531	0.498	0.374	0.706	0.722	0.503	0.411	0.515	0.397	0.29	0.765	0.011	0.404	0.695	0.709	0.54	0.543	0.625	0.386	0.658	0.418	0.725	0.401	0.73	0.431	0.243	0.697	0.583	0.686	0.353	0.702	0.753	0.665	0.626
OG0002846	0.363	0.378	0.388	0.576	0.001	0.363	0.405	0.404	0.277	0.405	0.365	0.511	0.355	0.346	0.421	0.38	0.405	0.552	0.361	0.364	0.411	0.43	0.476	0.31	0.485	0.364	0.001	0.351	0.326	0.351	0.399	0.509	0.505	0.33	0.414	0.576	0.407	0.461	0.373	0.301	0.293	0.404	0.399	0.397	0.362	0.378	0.391	0.308	0.451
OG0002856	0.254	0.247	0.298	0.247	0.001	0.256	0.196	0.417	0.226	0.268	0.172	0.334	0.264	0.24	0.305	0.222	0.303	0.311	0.242	0.24	0.247	0.327	0.328	0.309	0.248	0.248	0.001	0.439	0.233	0.256	0.295	0.348	0.31	0.228	0.293	0.247	0.26	0.288	0.268	0.249	0.575	0.266	0.259	0.3	0.291	0.234	0.264	0.219	0.256
OG0002860	0.461	0.455	0.471	0.49	0.042	0.465	0.537	0.324	0.353	0.487	0.498	0.594	0.417	0.424	0.48	0.468	0.532	0.43	0.459	0.43	0.623	0.427	0.528	0.385	0.314	0.485	0.015	0.343	0.431	0.439	0.482	0.53	0.528	0.427	0.492	0.49	0.511	0.364	0.461	0.315	0.202	0.552	0.465	0.529	0.552	0.472	0.472	0.372	0.587
OG0002885	0.695	0.659	0.651	0.396	0.03	0.358	0.466	0.308	0.455	0.632	0.431	0.659	0.569	0.66	0.579	0.538	0.495	0.385	0.685	0.687	0.52	0.417	0.53	0.37	0.306	0.724	0.013	0.362	0.67	0.637	0.532	0.529	0.605	0.398	0.614	0.396	0.701	0.405	0.629	0.406	0.227	0.698	0.554	0.641	0.366	0.691	0.719	0.625	0.619
OG0002894	0.281	0.227	0.3	0.196	0.001	0.256	0.193	0.326	0.245	0.315	0.157	0.28	0.239	0.226	0.254	0.19	0.389	0.3	0.207	0.237	0.356	0.247	0.326	0.555	0.299	0.337	0.001	0.569	0.241	0.286	0.294	0.345	0.264	0.182	0.321	0.196	0.247	0.431	0.354	0.276	0.506	0.386	0.249	0.406	0.254	0.225	0.28	0.23	0.303
OG0002924	0.512	0.482	0.579	0.498	0.045	0.516	0.448	0.386	0.45	0.597	0.412	0.567	0.486	0.444	0.548	0.457	0.662	0.515	0.444	0.476	0.595	0.505	0.576	0.589	0.362	0.534	0.016	0.538	0.44	0.503	0.565	0.618	0.572	0.44	0.592	0.498	0.492	0.492	0.591	0.409	0.32	0.587	0.57	0.626	0.456	0.463	0.514	0.411	0.555
OG0002925	0.314	0.326	0.323	0.525	0.115	0.377	0.486	0.288	0.252	0.311	0.494	0.471	0.301	0.29	0.439	0.358	0.482	0.551	0.312	0.3	0.488	0.509	0.415	0.489	0.49	0.303	0.044	0.337	0.285	0.285	0.363	0.463	0.411	0.31	0.332	0.525	0.316	0.464	0.301	0.263	0.257	0.368	0.298	0.345	0.525	0.337	0.329	0.258	0.409
OG0002975	0.4	0.421	0.417	0.503	0.07	0.478	0.629	0.341	0.311	0.424	0.62	0.58	0.367	0.37	0.491	0.457	0.54	0.493	0.405	0.384	0.668	0.45	0.464	0.406	0.382	0.409	0.025	0.308	0.368	0.382	0.428	0.505	0.53	0.383	0.431	0.503	0.435	0.387	0.396	0.296	0.211	0.495	0.423	0.471	0.683	0.437	0.427	0.324	0.551
OG0003023	0.501	0.477	0.526	0.496	0.154	0.434	0.431	0.397	0.402	0.545	0.412	0.601	0.466	0.436	0.559	0.449	0.555	0.574	0.457	0.464	0.556	0.572	0.556	0.557	0.416	0.523	0.091	0.447	0.425	0.467	0.498	0.606	0.548	0.394	0.53	0.496	0.488	0.579	0.523	0.414	0.317	0.582	0.451	0.58	0.426	0.495	0.496	0.401	0.546
OG0003025	0.58	0.569	0.675	0.462	0.015	0.482	0.504	0.436	0.464	0.715	0.448	0.64	0.551	0.537	0.57	0.491	0.499	0.436	0.585	0.581	0.557	0.411	0.605	0.454	0.318	0.67	0.005	0.424	0.556	0.624	0.545	0.585	0.703	0.384	0.655	0.462	0.774	0.417	0.685	0.461	0.29	0.686	0.646	0.688	0.43	0.578	0.645	0.505	0.649
OG0003051	0.453	0.462	0.476	0.524	0.043	0.462	0.473	0.358	0.387	0.451	0.461	0.628	0.461	0.405	0.544	0.532	0.543	0.52	0.446	0.424	0.57	0.545	0.468	0.422	0.391	0.41	0.015	0.331	0.404	0.419	0.517	0.574	0.561	0.453	0.485	0.524	0.476	0.413	0.402	0.373	0.252	0.481	0.414	0.47	0.55	0.469	0.475	0.368	0.546
OG0003097	0.34	0.346	0.426	0.377	0.343	0.514	0.393	0.742	0.37	0.386	0.36	0.423	0.358	0.312	0.373	0.378	0.375	0.394	0.328	0.315	0.407	0.409	0.442	0.374	0.296	0.334	0.143	0.44	0.315	0.353	0.453	0.505	0.415	0.406	0.421	0.377	0.361	0.455	0.377	0.449	0.447	0.35	0.412	0.428	0.458	0.326	0.351	0.285	0.348
OG0003099	0.732	0.692	0.69	0.429	0.019	0.407	0.412	0.337	0.523	0.7	0.384	0.659	0.629	0.699	0.56	0.512	0.48	0.353	0.693	0.719	0.483	0.379	0.549	0.344	0.278	0.73	0.007	0.38	0.682	0.687	0.584	0.54	0.633	0.43	0.692	0.429	0.751	0.36	0.7	0.446	0.241	0.648	0.674	0.678	0.37	0.693	0.732	0.642	0.621
OG0003117	0.656	0.63	0.643	0.415	0.013	0.376	0.467	0.296	0.478	0.664	0.443	0.697	0.601	0.644	0.601	0.526	0.552	0.411	0.653	0.644	0.563	0.433	0.551	0.45	0.325	0.733	0.007	0.412	0.65	0.641	0.519	0.567	0.639	0.356	0.659	0.415	0.692	0.444	0.651	0.422	0.256	0.738	0.544	0.672	0.398	0.686	0.706	0.575	0.692
OG0003122	0.44	0.439	0.448	0.542	0.048	0.418	0.62	0.319	0.312	0.464	0.629	0.619	0.374	0.409	0.46	0.475	0.508	0.473	0.431	0.43	0.65	0.402	0.465	0.335	0.365	0.456	0.017	0.298	0.395	0.417	0.454	0.509	0.554	0.394	0.459	0.542	0.49	0.347	0.404	0.284	0.181	0.548	0.432	0.497	0.589	0.488	0.479	0.352	0.681
OG0003129	0.387	0.323	0.397	0.3	0.225	0.321	0.254	0.333	0.415	0.443	0.212	0.366	0.329	0.332	0.328	0.278	0.445	0.333	0.298	0.337	0.408	0.361	0.415	0.429	0.24	0.418	0.094	0.57	0.335	0.382	0.441	0.446	0.342	0.305	0.478	0.3	0.364	0.506	0.469	0.536	0.286	0.447	0.445	0.513	0.309	0.344	0.36	0.305	0.388
OG0003130	0.478	0.418	0.512	0.446	0.019	0.424	0.372	0.369	0.372	0.511	0.389	0.529	0.44	0.414	0.451	0.39	0.576	0.469	0.399	0.433	0.47	0.431	0.681	0.503	0.561	0.497	0.02	0.585	0.406	0.452	0.496	0.544	0.521	0.344	0.506	0.446	0.459	0.486	0.52	0.387	0.394	0.52	0.423	0.574	0.427	0.404	0.476	0.38	0.548
OG0003141	0.37	0.399	0.437	0.442	0.075	0.573	0.755	0.436	0.317	0.424	0.738	0.559	0.329	0.341	0.411	0.453	0.479	0.414	0.39	0.361	0.781	0.37	0.466	0.386	0.306	0.401	0.027	0.237	0.346	0.379	0.404	0.468	0.54	0.383	0.424	0.442	0.43	0.305	0.404	0.311	0.198	0.505	0.46	0.493	0.689	0.416	0.421	0.303	0.558
OG0003206	0.384	0.362	0.46	0.438	0.071	0.531	0.45	0.456	0.407	0.456	0.392	0.432	0.386	0.315	0.355	0.471	0.425	0.353	0.328	0.327	0.465	0.355	0.451	0.373	0.299	0.329	0.026	0.295	0.336	0.368	0.531	0.495	0.41	0.508	0.485	0.438	0.372	0.276	0.384	0.38	0.223	0.322	0.494	0.427	0.41	0.345	0.37	0.289	0.372
OG0003207	0.533	0.52	0.556	0.464	0.052	0.482	0.418	0.339	0.444	0.539	0.406	0.633	0.547	0.469	0.651	0.549	0.557	0.473	0.497	0.492	0.538	0.552	0.489	0.492	0.354	0.524	0.032	0.385	0.474	0.498	0.565	0.611	0.615	0.454	0.555	0.464	0.542	0.439	0.522	0.412	0.272	0.609	0.459	0.561	0.464	0.528	0.552	0.446	0.564
OG0003210	0.048	0.061	0.051	0.243	0.133	0.274	0.228	0.033	0.075	0.067	0.233	0.125	0.055	0.036	0.121	0.11	0.263	0.13	0.033	0.034	0.407	0.184	0.122	0.276	0.129	0.048	0.053	0.047	0.035	0.056	0.119	0.198	0.099	0.166	0.089	0.243	0.063	0.093	0.05	0.043	0.001	0.13	0.085	0.106	0.521	0.076	0.059	0.017	0.19
OG0003254	0.404	0.433	0.425	0.545	0.047	0.517	0.431	0.367	0.374	0.466	0.401	0.569	0.404	0.404	0.471	0.412	0.504	0.484	0.42	0.411	0.505	0.464	0.513	0.384	0.388	0.419	0.017	0.278	0.374	0.412	0.415	0.559	0.554	0.364	0.51	0.545	0.497	0.369	0.437	0.355	0.203	0.48	0.462	0.461	0.535	0.462	0.446	0.342	0.561
OG0003286	0.456	0.494	0.562	0.403	0.088	0.475	0.452	0.366	0.503	0.6	0.417	0.557	0.481	0.429	0.54	0.465	0.459	0.378	0.464	0.456	0.577	0.467	0.478	0.383	0.261	0.474	0.034	0.319	0.448	0.502	0.484	0.557	0.62	0.418	0.623	0.403	0.56	0.34	0.56	0.482	0.27	0.507	0.664	0.56	0.485	0.481	0.506	0.395	0.523
OG0003290	0.545	0.536	0.606	0.503	0.025	0.532	0.532	0.463	0.434	0.604	0.512	0.701	0.506	0.499	0.537	0.482	0.545	0.463	0.557	0.535	0.594	0.443	0.628	0.422	0.332	0.607	0.008	0.416	0.512	0.56	0.538	0.6	0.618	0.462	0.579	0.503	0.604	0.41	0.592	0.439	0.298	0.665	0.554	0.626	0.525	0.553	0.591	0.455	0.662
OG0003291	0.55	0.552	0.576	0.507	0.033	0.467	0.669	0.366	0.411	0.591	0.627	0.682	0.512	0.484	0.633	0.539	0.612	0.517	0.519	0.502	0.697	0.515	0.589	0.51	0.393	0.604	0.011	0.459	0.486	0.525	0.487	0.61	0.643	0.443	0.581	0.507	0.57	0.457	0.573	0.389	0.308	0.718	0.52	0.66	0.589	0.555	0.582	0.446	0.682
OG0003310	0.749	0.736	0.733	0.361	0.016	0.384	0.417	0.318	0.528	0.731	0.364	0.621	0.651	0.726	0.562	0.489	0.515	0.322	0.739	0.755	0.525	0.344	0.561	0.427	0.261	0.795	0.007	0.445	0.737	0.761	0.565	0.564	0.607	0.376	0.683	0.361	0.752	0.423	0.746	0.458	0.246	0.708	0.644	0.714	0.33	0.711	0.772	0.706	0.632
OG0003325	0.408	0.421	0.427	0.52	0.072	0.477	0.623	0.357	0.311	0.424	0.61	0.597	0.357	0.373	0.475	0.454	0.6	0.496	0.412	0.389	0.675	0.445	0.465	0.395	0.385	0.416	0.026	0.348	0.368	0.388	0.437	0.507	0.535	0.402	0.434	0.52	0.439	0.396	0.385	0.297	0.231	0.501	0.416	0.484	0.684	0.442	0.433	0.329	0.568
OG0003372	0.456	0.462	0.466	0.628	0.04	0.425	0.452	0.338	0.363	0.533	0.437	0.651	0.459	0.431	0.49	0.537	0.482	0.463	0.434	0.44	0.451	0.445	0.498	0.355	0.347	0.439	0.014	0.333	0.408	0.407	0.51	0.551	0.523	0.427	0.522	0.628	0.502	0.359	0.429	0.329	0.226	0.47	0.471	0.478	0.425	0.495	0.482	0.373	0.519
OG0003381	0.722	0.69	0.663	0.354	0.02	0.347	0.335	0.291	0.533	0.67	0.317	0.563	0.613	0.73	0.501	0.491	0.44	0.304	0.697	0.713	0.445	0.339	0.472	0.344	0.233	0.725	0.008	0.373	0.725	0.724	0.53	0.485	0.561	0.37	0.692	0.354	0.703	0.35	0.663	0.439	0.214	0.598	0.646	0.657	0.303	0.682	0.683	0.681	0.547
OG0003391	0.585	0.568	0.634	0.445	0.022	0.523	0.592	0.4	0.483	0.657	0.531	0.647	0.521	0.521	0.555	0.524	0.55	0.425	0.528	0.541	0.663	0.41	0.574	0.505	0.336	0.652	0.008	0.448	0.532	0.585	0.566	0.584	0.654	0.439	0.63	0.445	0.623	0.442	0.657	0.467	0.265	0.707	0.637	0.72	0.441	0.595	0.611	0.485	0.657
OG0003433	0.634	0.657	0.676	0.466	0.036	0.437	0.472	0.352	0.527	0.728	0.449	0.653	0.664	0.604	0.625	0.612	0.537	0.42	0.636	0.628	0.503	0.505	0.551	0.391	0.303	0.648	0.014	0.363	0.586	0.616	0.514	0.578	0.729	0.462	0.698	0.466	0.663	0.389	0.679	0.465	0.251	0.64	0.646	0.67	0.384	0.663	0.658	0.547	0.587
OG0003446	0.548	0.552	0.619	0.534	0.022	0.541	0.558	0.455	0.431	0.648	0.493	0.664	0.526	0.509	0.585	0.507	0.552	0.425	0.55	0.549	0.6	0.447	0.627	0.422	0.328	0.632	0.008	0.393	0.503	0.576	0.499	0.606	0.694	0.42	0.624	0.534	0.65	0.378	0.648	0.418	0.259	0.665	0.627	0.667	0.513	0.567	0.615	0.463	0.675
OG0003518	0.74	0.718	0.689	0.424	0.023	0.36	0.405	0.32	0.498	0.713	0.388	0.646	0.629	0.743	0.561	0.52	0.474	0.35	0.712	0.728	0.49	0.391	0.519	0.379	0.265	0.761	0.01	0.391	0.721	0.735	0.543	0.542	0.611	0.389	0.683	0.424	0.737	0.393	0.697	0.436	0.238	0.671	0.625	0.692	0.344	0.746	0.743	0.692	0.606
OG0003524	0.425	0.409	0.484	0.436	0.052	0.537	0.515	0.441	0.414	0.483	0.467	0.519	0.403	0.357	0.431	0.503	0.489	0.344	0.378	0.373	0.581	0.357	0.431	0.346	0.254	0.375	0.018	0.262	0.374	0.405	0.557	0.501	0.502	0.513	0.514	0.436	0.436	0.287	0.406	0.372	0.198	0.385	0.519	0.482	0.548	0.414	0.421	0.322	0.462
OG0003532	0.299	0.297	0.314	0.522	0.115	0.315	0.37	0.284	0.24	0.31	0.351	0.416	0.299	0.276	0.414	0.342	0.417	0.559	0.286	0.287	0.407	0.473	0.399	0.419	0.434	0.284	0.044	0.336	0.262	0.275	0.36	0.451	0.41	0.31	0.321	0.522	0.301	0.451	0.301	0.263	0.253	0.327	0.287	0.323	0.379	0.307	0.307	0.242	0.411
OG0003568	0.552	0.488	0.56	0.502	0.035	0.421	0.576	0.318	0.378	0.596	0.586	0.678	0.447	0.482	0.515	0.48	0.61	0.462	0.489	0.516	0.669	0.411	0.56	0.472	0.368	0.611	0.012	0.45	0.481	0.532	0.545	0.578	0.575	0.393	0.56	0.502	0.572	0.428	0.557	0.343	0.237	0.673	0.498	0.67	0.574	0.547	0.598	0.436	0.767
OG0003648	0.58	0.574	0.586	0.505	0.044	0.392	0.597	0.309	0.418	0.61	0.605	0.697	0.511	0.532	0.605	0.56	0.561	0.452	0.566	0.566	0.639	0.477	0.565	0.402	0.359	0.638	0.015	0.337	0.541	0.546	0.528	0.598	0.657	0.411	0.579	0.505	0.614	0.401	0.57	0.356	0.229	0.686	0.517	0.618	0.452	0.632	0.657	0.49	0.687
OG0003655	0.36	0.354	0.447	0.32	0.137	0.425	0.339	0.508	0.376	0.416	0.311	0.43	0.364	0.331	0.451	0.37	0.385	0.399	0.344	0.339	0.371	0.517	0.449	0.451	0.325	0.369	0.152	0.48	0.326	0.381	0.401	0.477	0.464	0.365	0.439	0.32	0.383	0.392	0.41	0.427	0.576	0.401	0.405	0.463	0.333	0.334	0.369	0.306	0.377
OG0003663	0.214	0.196	0.241	0.188	0.001	0.248	0.177	0.33	0.213	0.221	0.145	0.237	0.207	0.185	0.232	0.184	0.279	0.338	0.178	0.191	0.23	0.242	0.276	0.323	0.292	0.222	0.001	0.363	0.19	0.217	0.256	0.262	0.243	0.177	0.247	0.188	0.202	0.286	0.227	0.253	0.733	0.24	0.194	0.267	0.247	0.178	0.215	0.177	0.222
OG0003718	0.223	0.222	0.243	0.408	0.207	0.32	0.304	0.271	0.207	0.235	0.301	0.313	0.231	0.204	0.314	0.261	0.357	0.493	0.209	0.212	0.34	0.401	0.325	0.44	0.366	0.214	0.091	0.271	0.197	0.212	0.271	0.376	0.314	0.24	0.249	0.408	0.223	0.386	0.228	0.23	0.265	0.248	0.214	0.257	0.374	0.221	0.233	0.182	0.328
OG0003726	0.341	0.338	0.338	0.572	0.103	0.434	0.406	0.263	0.284	0.353	0.405	0.497	0.34	0.315	0.473	0.406	0.474	0.581	0.32	0.337	0.481	0.521	0.454	0.458	0.487	0.317	0.056	0.285	0.296	0.31	0.434	0.545	0.479	0.357	0.356	0.572	0.357	0.455	0.32	0.253	0.214	0.374	0.319	0.351	0.444	0.363	0.369	0.268	0.457
OG0003759	0.356	0.348	0.322	0.418	0.141	0.35	0.373	0.254	0.282	0.35	0.383	0.441	0.345	0.31	0.479	0.423	0.443	0.496	0.345	0.33	0.437	0.459	0.383	0.416	0.316	0.309	0.109	0.237	0.316	0.297	0.375	0.463	0.444	0.348	0.336	0.418	0.354	0.372	0.33	0.253	0.158	0.367	0.302	0.358	0.398	0.385	0.341	0.266	0.391
OG0003794	0.371	0.384	0.435	0.453	0.133	0.65	0.398	0.382	0.361	0.421	0.376	0.495	0.411	0.337	0.51	0.404	0.502	0.438	0.353	0.347	0.52	0.526	0.483	0.524	0.322	0.359	0.088	0.337	0.327	0.368	0.456	0.589	0.516	0.425	0.451	0.453	0.409	0.36	0.405	0.335	0.277	0.405	0.424	0.448	0.521	0.358	0.39	0.303	0.433
OG0003802	0.682	0.718	0.664	0.406	0.027	0.369	0.388	0.32	0.506	0.616	0.378	0.606	0.646	0.689	0.539	0.539	0.461	0.381	0.719	0.717	0.44	0.405	0.507	0.292	0.291	0.644	0.011	0.311	0.697	0.688	0.554	0.505	0.614	0.45	0.616	0.406	0.698	0.343	0.625	0.43	0.211	0.562	0.569	0.594	0.352	0.677	0.672	0.644	0.537
OG0003818	0.306	0.329	0.371	0.268	0.057	0.324	0.233	0.422	0.433	0.307	0.216	0.367	0.378	0.305	0.351	0.342	0.344	0.361	0.295	0.309	0.288	0.376	0.387	0.356	0.294	0.296	0.063	0.414	0.309	0.354	0.381	0.406	0.353	0.332	0.362	0.268	0.299	0.338	0.317	0.502	0.586	0.308	0.301	0.366	0.274	0.29	0.31	0.274	0.295
OG0003857	0.341	0.34	0.327	0.482	0.09	0.377	0.429	0.256	0.26	0.332	0.43	0.495	0.306	0.309	0.432	0.355	0.57	0.476	0.331	0.318	0.539	0.44	0.397	0.4	0.373	0.326	0.033	0.356	0.304	0.31	0.387	0.469	0.425	0.346	0.359	0.482	0.338	0.386	0.302	0.247	0.227	0.403	0.306	0.381	0.617	0.357	0.348	0.27	0.453
OG0003904	0.526	0.554	0.547	0.48	0.048	0.53	0.622	0.382	0.382	0.561	0.592	0.658	0.449	0.491	0.564	0.518	0.523	0.464	0.526	0.518	0.668	0.448	0.52	0.396	0.333	0.582	0.03	0.311	0.484	0.518	0.517	0.535	0.652	0.396	0.534	0.48	0.593	0.417	0.568	0.36	0.201	0.707	0.511	0.613	0.517	0.58	0.579	0.446	0.667
OG0003942	0.526	0.479	0.586	0.489	0.036	0.571	0.441	0.504	0.521	0.605	0.408	0.578	0.484	0.459	0.469	0.46	0.547	0.392	0.447	0.469	0.553	0.413	0.607	0.497	0.283	0.556	0.013	0.528	0.461	0.534	0.571	0.607	0.549	0.469	0.614	0.489	0.534	0.405	0.599	0.521	0.337	0.6	0.573	0.66	0.448	0.481	0.521	0.417	0.582
OG0003993	0.427	0.468	0.527	0.324	0.171	0.408	0.349	0.458	0.56	0.49	0.348	0.456	0.477	0.421	0.434	0.464	0.409	0.346	0.41	0.428	0.408	0.383	0.487	0.353	0.226	0.471	0.075	0.356	0.446	0.502	0.525	0.472	0.465	0.425	0.502	0.324	0.424	0.403	0.508	0.599	0.296	0.466	0.438	0.571	0.306	0.414	0.435	0.382	0.41
OG0004031	0.747	0.728	0.705	0.389	0.024	0.352	0.351	0.295	0.534	0.688	0.325	0.59	0.678	0.709	0.55	0.526	0.495	0.341	0.675	0.717	0.465	0.381	0.52	0.388	0.258	0.705	0.01	0.412	0.709	0.747	0.567	0.557	0.58	0.446	0.664	0.389	0.693	0.377	0.657	0.456	0.25	0.611	0.591	0.665	0.325	0.662	0.705	0.663	0.576
OG0004037	0.529	0.465	0.529	0.531	0.033	0.366	0.348	0.291	0.434	0.552	0.319	0.591	0.481	0.461	0.483	0.459	0.586	0.484	0.425	0.476	0.508	0.433	0.544	0.502	0.39	0.549	0.011	0.472	0.467	0.504	0.595	0.585	0.535	0.418	0.549	0.531	0.515	0.468	0.543	0.422	0.28	0.567	0.46	0.58	0.414	0.48	0.511	0.413	0.593
OG0004046	0.346	0.295	0.361	0.294	0.146	0.312	0.276	0.328	0.315	0.407	0.227	0.355	0.296	0.294	0.303	0.236	0.479	0.366	0.271	0.301	0.412	0.304	0.389	0.513	0.315	0.395	0.059	0.694	0.3	0.354	0.366	0.416	0.32	0.249	0.413	0.294	0.319	0.453	0.431	0.355	0.365	0.433	0.367	0.475	0.346	0.292	0.341	0.277	0.38
OG0004080	0.391	0.39	0.396	0.546	0.094	0.511	0.429	0.325	0.333	0.41	0.452	0.534	0.378	0.347	0.496	0.461	0.526	0.562	0.371	0.364	0.484	0.533	0.501	0.446	0.36	0.361	0.051	0.29	0.334	0.35	0.43	0.518	0.514	0.427	0.42	0.546	0.401	0.408	0.379	0.299	0.207	0.389	0.402	0.428	0.451	0.414	0.38	0.297	0.441
OG0004083	0.3	0.305	0.313	0.502	0.111	0.321	0.359	0.293	0.239	0.318	0.357	0.408	0.306	0.277	0.42	0.355	0.451	0.573	0.286	0.289	0.392	0.542	0.427	0.432	0.508	0.277	0.043	0.351	0.263	0.278	0.353	0.45	0.452	0.287	0.317	0.502	0.311	0.568	0.307	0.26	0.265	0.322	0.284	0.319	0.39	0.312	0.319	0.24	0.378
OG0004088	0.34	0.345	0.33	0.528	0.077	0.387	0.419	0.241	0.272	0.338	0.42	0.501	0.315	0.316	0.442	0.386	0.521	0.518	0.335	0.325	0.519	0.49	0.426	0.467	0.409	0.334	0.028	0.32	0.307	0.307	0.392	0.521	0.448	0.353	0.362	0.528	0.348	0.411	0.314	0.252	0.214	0.387	0.315	0.375	0.516	0.366	0.363	0.279	0.454
OG0004097	0.349	0.366	0.386	0.392	0.078	0.468	0.782	0.288	0.283	0.377	0.796	0.504	0.308	0.329	0.381	0.405	0.448	0.358	0.365	0.333	0.676	0.354	0.388	0.364	0.246	0.397	0.029	0.197	0.336	0.342	0.363	0.427	0.472	0.348	0.384	0.392	0.389	0.252	0.349	0.249	0.15	0.488	0.393	0.436	0.64	0.408	0.406	0.29	0.503
OG0004121	0.55	0.5	0.564	0.357	0.062	0.409	0.336	0.328	0.627	0.588	0.313	0.526	0.569	0.502	0.492	0.556	0.496	0.311	0.479	0.504	0.464	0.4	0.478	0.367	0.227	0.546	0.032	0.374	0.495	0.56	0.634	0.547	0.482	0.525	0.654	0.357	0.548	0.325	0.557	0.51	0.254	0.514	0.559	0.61	0.39	0.539	0.522	0.437	0.511
OG0004124	0.44	0.452	0.451	0.536	0.047	0.492	0.649	0.412	0.344	0.46	0.629	0.719	0.406	0.401	0.534	0.485	0.556	0.508	0.446	0.431	0.659	0.472	0.479	0.386	0.359	0.459	0.017	0.322	0.404	0.412	0.468	0.548	0.602	0.403	0.464	0.536	0.485	0.398	0.417	0.337	0.25	0.526	0.442	0.501	0.623	0.493	0.495	0.359	0.61
OG0004131	0.39	0.418	0.473	0.43	0.092	0.539	0.817	0.466	0.333	0.482	0.826	0.535	0.348	0.383	0.442	0.451	0.387	0.403	0.419	0.407	0.582	0.371	0.475	0.34	0.302	0.468	0.033	0.239	0.39	0.409	0.419	0.445	0.588	0.358	0.434	0.43	0.492	0.336	0.474	0.36	0.2	0.538	0.497	0.514	0.507	0.477	0.493	0.346	0.523
OG0004137	0.625	0.528	0.634	0.5	0.036	0.437	0.392	0.362	0.494	0.642	0.344	0.606	0.516	0.532	0.447	0.448	0.574	0.354	0.498	0.53	0.563	0.353	0.597	0.444	0.257	0.643	0.012	0.502	0.547	0.624	0.616	0.59	0.541	0.5	0.689	0.5	0.593	0.402	0.617	0.445	0.26	0.617	0.595	0.715	0.432	0.552	0.588	0.467	0.656
OG0004151	0.735	0.74	0.67	0.377	0.016	0.307	0.348	0.285	0.521	0.628	0.335	0.568	0.639	0.734	0.521	0.51	0.436	0.339	0.738	0.735	0.407	0.366	0.462	0.313	0.263	0.683	0.007	0.344	0.723	0.709	0.505	0.488	0.561	0.412	0.627	0.377	0.701	0.344	0.642	0.437	0.219	0.583	0.564	0.606	0.309	0.706	0.712	0.725	0.53
OG0004219	0.195	0.185	0.223	0.23	0.001	0.202	0.205	0.309	0.181	0.201	0.19	0.238	0.199	0.167	0.223	0.189	0.247	0.282	0.167	0.172	0.237	0.236	0.269	0.277	0.278	0.186	0.001	0.294	0.173	0.197	0.242	0.25	0.224	0.226	0.221	0.23	0.185	0.264	0.197	0.21	0.396	0.205	0.182	0.235	0.266	0.167	0.195	0.155	0.214
OG0004262	0.408	0.379	0.397	0.564	0.067	0.458	0.413	0.258	0.321	0.441	0.404	0.546	0.374	0.36	0.488	0.398	0.578	0.592	0.352	0.388	0.574	0.529	0.502	0.593	0.506	0.432	0.024	0.396	0.346	0.385	0.449	0.619	0.511	0.343	0.445	0.564	0.411	0.49	0.426	0.308	0.278	0.518	0.364	0.479	0.493	0.408	0.43	0.325	0.539
OG0004291	0.007	0.008	0.012	0.075	0.001	0.001	0.069	0.001	0.006	0.021	0.053	0.012	0.009	0.003	0.021	0.023	0.016	0.025	0.005	0.005	0.066	0.018	0.024	0.033	0.057	0.005	0.001	0.001	0.006	0.009	0.023	0.014	0.023	0.036	0.012	0.075	0.009	0.034	0.014	0.013	0.001	0.019	0.022	0.015	0.001	0.01	0.009	0.003	0.023
OG0004341	0.491	0.494	0.513	0.537	0.037	0.472	0.583	0.361	0.381	0.499	0.559	0.681	0.445	0.434	0.513	0.544	0.543	0.5	0.47	0.45	0.653	0.436	0.491	0.364	0.339	0.465	0.013	0.331	0.425	0.443	0.538	0.54	0.589	0.489	0.513	0.537	0.502	0.372	0.445	0.34	0.221	0.533	0.513	0.537	0.561	0.514	0.499	0.378	0.589
OG0004344	0.687	0.638	0.717	0.464	0.015	0.463	0.48	0.406	0.535	0.694	0.444	0.725	0.592	0.621	0.569	0.544	0.508	0.36	0.625	0.633	0.581	0.41	0.565	0.409	0.266	0.71	0.008	0.424	0.626	0.664	0.628	0.595	0.677	0.456	0.688	0.464	0.703	0.373	0.676	0.492	0.271	0.683	0.64	0.732	0.444	0.654	0.7	0.57	0.653
OG0004385	0.377	0.369	0.392	0.449	0.064	0.386	0.385	0.325	0.354	0.376	0.397	0.445	0.413	0.316	0.463	0.572	0.506	0.53	0.337	0.334	0.432	0.47	0.45	0.417	0.393	0.304	0.023	0.299	0.32	0.33	0.452	0.51	0.425	0.41	0.355	0.449	0.34	0.391	0.328	0.342	0.24	0.343	0.335	0.352	0.375	0.377	0.346	0.274	0.382
OG0004389	0.027	0.025	0.046	0.225	0.296	0.208	0.167	0.093	0.055	0.049	0.165	0.051	0.036	0.017	0.095	0.102	0.119	0.156	0.018	0.02	0.22	0.163	0.112	0.232	0.091	0.027	0.2	0.03	0.021	0.028	0.104	0.13	0.06	0.16	0.046	0.225	0.029	0.147	0.048	0.06	0.001	0.037	0.063	0.055	0.182	0.037	0.026	0.008	0.075
OG0004422	0.358	0.37	0.324	0.515	0.06	0.309	0.424	0.202	0.253	0.382	0.437	0.521	0.349	0.338	0.46	0.449	0.514	0.438	0.36	0.334	0.503	0.428	0.395	0.36	0.341	0.336	0.022	0.285	0.321	0.313	0.368	0.452	0.425	0.34	0.382	0.515	0.375	0.362	0.319	0.236	0.177	0.409	0.314	0.385	0.502	0.409	0.365	0.283	0.451
OG0004429	0.599	0.581	0.596	0.428	0.02	0.399	0.622	0.313	0.462	0.631	0.575	0.671	0.507	0.54	0.565	0.491	0.629	0.422	0.552	0.55	0.676	0.41	0.549	0.489	0.321	0.682	0.007	0.509	0.545	0.583	0.515	0.574	0.629	0.391	0.624	0.428	0.598	0.455	0.643	0.422	0.262	0.77	0.569	0.707	0.455	0.621	0.648	0.492	0.711
OG0004441	0.558	0.57	0.662	0.484	0.051	0.512	0.491	0.417	0.469	0.706	0.45	0.648	0.513	0.512	0.588	0.508	0.575	0.384	0.515	0.526	0.634	0.447	0.607	0.44	0.275	0.607	0.018	0.488	0.521	0.582	0.567	0.62	0.678	0.465	0.683	0.484	0.623	0.382	0.681	0.44	0.266	0.653	0.703	0.731	0.49	0.565	0.615	0.463	0.661
OG0004443	0.418	0.401	0.443	0.473	0.071	0.435	0.399	0.36	0.416	0.403	0.38	0.483	0.451	0.352	0.511	0.632	0.535	0.531	0.359	0.373	0.465	0.468	0.456	0.407	0.35	0.342	0.038	0.312	0.355	0.368	0.573	0.541	0.484	0.518	0.414	0.473	0.381	0.384	0.366	0.359	0.221	0.369	0.38	0.414	0.411	0.423	0.375	0.301	0.414
OG0004465	0.375	0.321	0.411	0.429	0.105	0.427	0.449	0.341	0.346	0.428	0.387	0.416	0.339	0.304	0.373	0.323	0.543	0.41	0.293	0.324	0.618	0.397	0.46	0.654	0.358	0.421	0.04	0.589	0.319	0.387	0.448	0.492	0.368	0.356	0.442	0.429	0.342	0.477	0.457	0.361	0.339	0.492	0.398	0.532	0.502	0.333	0.374	0.292	0.455
OG0004579	0.538	0.503	0.583	0.393	0.03	0.428	0.669	0.314	0.434	0.584	0.645	0.64	0.445	0.484	0.52	0.481	0.613	0.384	0.488	0.493	0.748	0.398	0.547	0.524	0.304	0.646	0.01	0.551	0.503	0.546	0.534	0.553	0.6	0.383	0.593	0.393	0.542	0.431	0.621	0.398	0.27	0.72	0.548	0.72	0.515	0.559	0.6	0.439	0.711
OG0004584	0.514	0.486	0.559	0.393	0.117	0.497	0.35	0.394	0.504	0.506	0.324	0.516	0.529	0.437	0.49	0.514	0.487	0.346	0.442	0.467	0.427	0.425	0.5	0.331	0.247	0.444	0.051	0.332	0.461	0.493	0.662	0.558	0.493	0.676	0.513	0.393	0.488	0.346	0.458	0.446	0.269	0.419	0.471	0.529	0.441	0.446	0.497	0.384	0.468
OG0004599	0.411	0.411	0.42	0.474	0.048	0.376	0.333	0.282	0.358	0.381	0.384	0.495	0.426	0.354	0.454	0.453	0.519	0.443	0.399	0.383	0.443	0.488	0.631	0.409	0.472	0.348	0.017	0.34	0.368	0.389	0.471	0.672	0.481	0.526	0.404	0.474	0.399	0.349	0.357	0.305	0.258	0.364	0.336	0.397	0.434	0.381	0.436	0.312	0.47
OG0004714	0.555	0.517	0.614	0.487	0.051	0.482	0.405	0.404	0.519	0.621	0.377	0.614	0.571	0.51	0.524	0.556	0.57	0.455	0.494	0.53	0.515	0.487	0.579	0.446	0.357	0.546	0.032	0.437	0.502	0.544	0.664	0.633	0.594	0.527	0.606	0.487	0.589	0.446	0.574	0.449	0.278	0.577	0.543	0.618	0.441	0.533	0.572	0.452	0.587
OG0004717	0.396	0.415	0.413	0.584	0.059	0.426	0.526	0.297	0.312	0.426	0.493	0.552	0.377	0.386	0.508	0.464	0.529	0.554	0.397	0.392	0.553	0.502	0.511	0.412	0.451	0.381	0.021	0.358	0.362	0.377	0.476	0.524	0.551	0.423	0.428	0.584	0.447	0.443	0.39	0.29	0.229	0.466	0.413	0.449	0.531	0.434	0.422	0.328	0.542
OG0004718	0.475	0.505	0.441	0.48	0.027	0.361	0.484	0.269	0.32	0.456	0.479	0.619	0.416	0.452	0.516	0.464	0.475	0.412	0.473	0.453	0.501	0.414	0.449	0.294	0.286	0.475	0.009	0.253	0.43	0.409	0.421	0.48	0.54	0.392	0.481	0.48	0.492	0.334	0.414	0.276	0.173	0.528	0.413	0.477	0.409	0.511	0.487	0.387	0.524
OG0004727	0.351	0.358	0.344	0.524	0.071	0.375	0.457	0.274	0.267	0.336	0.459	0.485	0.34	0.308	0.493	0.399	0.545	0.591	0.334	0.326	0.497	0.586	0.432	0.495	0.484	0.318	0.026	0.329	0.295	0.3	0.37	0.487	0.477	0.327	0.346	0.524	0.345	0.53	0.323	0.269	0.251	0.389	0.313	0.348	0.45	0.372	0.352	0.268	0.431
OG0004760	0.315	0.296	0.309	0.516	0.128	0.346	0.372	0.297	0.247	0.309	0.372	0.421	0.297	0.27	0.424	0.351	0.531	0.576	0.284	0.289	0.393	0.504	0.399	0.456	0.473	0.276	0.05	0.344	0.256	0.274	0.346	0.432	0.414	0.313	0.318	0.516	0.298	0.491	0.291	0.264	0.265	0.325	0.283	0.318	0.444	0.306	0.302	0.237	0.375
OG0004788	0.348	0.376	0.328	0.459	0.068	0.335	0.457	0.224	0.247	0.329	0.457	0.528	0.314	0.324	0.433	0.364	0.51	0.503	0.353	0.337	0.541	0.428	0.37	0.369	0.361	0.352	0.025	0.299	0.315	0.317	0.353	0.456	0.438	0.31	0.351	0.459	0.372	0.371	0.297	0.236	0.198	0.475	0.291	0.376	0.568	0.411	0.382	0.282	0.521
OG0004796	0.45	0.451	0.541	0.418	0.13	0.495	0.368	0.416	0.494	0.501	0.371	0.491	0.488	0.408	0.495	0.534	0.475	0.415	0.409	0.422	0.444	0.46	0.533	0.356	0.257	0.415	0.068	0.311	0.418	0.456	0.591	0.544	0.524	0.581	0.508	0.418	0.456	0.365	0.467	0.419	0.263	0.43	0.493	0.533	0.374	0.447	0.447	0.37	0.435
OG0004817	0.421	0.427	0.44	0.595	0.061	0.483	0.605	0.346	0.332	0.461	0.596	0.59	0.389	0.392	0.471	0.497	0.544	0.575	0.419	0.41	0.612	0.487	0.521	0.44	0.436	0.418	0.022	0.339	0.372	0.393	0.476	0.567	0.609	0.425	0.456	0.595	0.466	0.41	0.423	0.305	0.226	0.487	0.456	0.484	0.581	0.456	0.443	0.34	0.557
OG0004888	0.502	0.49	0.578	0.436	0.044	0.531	0.728	0.436	0.407	0.576	0.734	0.646	0.42	0.456	0.518	0.509	0.56	0.405	0.48	0.478	0.797	0.396	0.549	0.464	0.31	0.589	0.016	0.421	0.47	0.52	0.519	0.555	0.607	0.417	0.554	0.436	0.54	0.381	0.591	0.395	0.259	0.699	0.552	0.679	0.615	0.528	0.56	0.416	0.671
OG0004904	0.396	0.379	0.409	0.479	0.071	0.422	0.458	0.31	0.313	0.4	0.456	0.623	0.385	0.359	0.5	0.389	0.579	0.555	0.378	0.382	0.583	0.517	0.452	0.476	0.424	0.393	0.026	0.403	0.35	0.365	0.451	0.536	0.498	0.345	0.42	0.479	0.409	0.445	0.366	0.308	0.349	0.468	0.341	0.455	0.704	0.406	0.422	0.318	0.522
OG0004905	0.441	0.481	0.492	0.505	0.037	0.473	0.572	0.375	0.367	0.48	0.561	0.615	0.449	0.424	0.604	0.521	0.547	0.488	0.465	0.433	0.59	0.542	0.523	0.454	0.383	0.445	0.013	0.326	0.419	0.431	0.45	0.59	0.645	0.447	0.469	0.505	0.5	0.428	0.453	0.346	0.261	0.511	0.451	0.494	0.547	0.482	0.485	0.374	0.561
OG0004913	0.447	0.459	0.449	0.534	0.097	0.469	0.639	0.348	0.341	0.46	0.619	0.646	0.397	0.401	0.506	0.494	0.554	0.514	0.446	0.429	0.679	0.481	0.499	0.381	0.349	0.459	0.034	0.307	0.404	0.409	0.471	0.565	0.559	0.428	0.466	0.534	0.48	0.42	0.414	0.33	0.208	0.539	0.452	0.497	0.572	0.5	0.484	0.348	0.6
OG0004937	0.61	0.581	0.624	0.463	0.027	0.473	0.376	0.375	0.591	0.61	0.339	0.613	0.616	0.55	0.528	0.552	0.533	0.433	0.535	0.581	0.489	0.441	0.535	0.395	0.293	0.584	0.014	0.405	0.535	0.608	0.606	0.581	0.608	0.502	0.679	0.463	0.584	0.385	0.606	0.507	0.248	0.577	0.594	0.624	0.38	0.577	0.583	0.493	0.567
OG0004973	0.69	0.672	0.598	0.341	0.007	0.288	0.32	0.26	0.435	0.566	0.303	0.528	0.577	0.751	0.449	0.448	0.378	0.296	0.742	0.736	0.371	0.305	0.419	0.273	0.228	0.683	0.003	0.3	0.727	0.649	0.451	0.439	0.499	0.33	0.557	0.341	0.663	0.302	0.562	0.359	0.186	0.538	0.506	0.532	0.273	0.652	0.67	0.809	0.494
OG0005001	0.728	0.724	0.692	0.416	0.025	0.382	0.413	0.332	0.515	0.699	0.387	0.634	0.628	0.715	0.576	0.569	0.479	0.358	0.736	0.724	0.476	0.386	0.491	0.331	0.269	0.713	0.01	0.361	0.694	0.7	0.542	0.52	0.625	0.403	0.668	0.416	0.74	0.358	0.691	0.442	0.22	0.64	0.638	0.67	0.35	0.707	0.724	0.667	0.596
OG0005030	0.674	0.656	0.678	0.427	0.04	0.398	0.423	0.344	0.585	0.668	0.383	0.648	0.661	0.64	0.551	0.588	0.511	0.354	0.626	0.656	0.488	0.428	0.529	0.369	0.28	0.663	0.016	0.395	0.645	0.681	0.608	0.574	0.601	0.497	0.703	0.427	0.685	0.382	0.664	0.489	0.238	0.608	0.63	0.67	0.403	0.655	0.68	0.579	0.623
OG0005042	0.355	0.351	0.341	0.465	0.077	0.36	0.422	0.247	0.268	0.331	0.423	0.511	0.312	0.324	0.434	0.364	0.525	0.467	0.338	0.329	0.543	0.437	0.41	0.384	0.363	0.335	0.028	0.37	0.314	0.319	0.406	0.471	0.433	0.333	0.369	0.465	0.352	0.382	0.31	0.249	0.221	0.423	0.316	0.398	0.621	0.375	0.368	0.279	0.485
OG0005051	0.579	0.569	0.619	0.515	0.027	0.476	0.639	0.377	0.432	0.633	0.627	0.685	0.497	0.539	0.558	0.515	0.613	0.468	0.563	0.555	0.708	0.447	0.589	0.469	0.334	0.675	0.009	0.46	0.533	0.58	0.536	0.609	0.638	0.442	0.605	0.515	0.602	0.444	0.613	0.397	0.258	0.765	0.572	0.691	0.501	0.619	0.635	0.483	0.701
OG0005084	0.498	0.548	0.522	0.474	0.025	0.365	0.53	0.281	0.344	0.517	0.499	0.628	0.478	0.473	0.593	0.511	0.509	0.484	0.516	0.486	0.599	0.485	0.499	0.387	0.347	0.492	0.009	0.312	0.451	0.463	0.439	0.531	0.617	0.4	0.507	0.474	0.54	0.376	0.465	0.31	0.226	0.615	0.482	0.513	0.459	0.553	0.535	0.418	0.61
OG0005113	0.041	0.038	0.036	0.186	0.171	0.306	0.192	0.039	0.071	0.048	0.215	0.111	0.041	0.024	0.118	0.092	0.254	0.122	0.026	0.03	0.37	0.168	0.107	0.26	0.115	0.034	0.071	0.027	0.031	0.042	0.094	0.185	0.081	0.142	0.072	0.186	0.049	0.079	0.037	0.034	0.001	0.082	0.062	0.094	0.571	0.056	0.049	0.013	0.146
OG0005126	0.211	0.19	0.235	0.182	0.001	0.244	0.171	0.329	0.194	0.22	0.137	0.235	0.203	0.18	0.217	0.18	0.273	0.289	0.176	0.186	0.22	0.235	0.252	0.313	0.271	0.218	0.001	0.354	0.186	0.211	0.24	0.257	0.231	0.174	0.24	0.182	0.197	0.274	0.226	0.232	0.551	0.238	0.187	0.265	0.241	0.176	0.211	0.173	0.219
OG0005175	0.557	0.545	0.58	0.499	0.029	0.429	0.523	0.341	0.405	0.618	0.525	0.675	0.498	0.503	0.567	0.502	0.599	0.466	0.537	0.535	0.605	0.465	0.565	0.483	0.345	0.614	0.01	0.447	0.51	0.544	0.497	0.57	0.631	0.404	0.608	0.499	0.584	0.413	0.625	0.375	0.262	0.666	0.55	0.662	0.488	0.565	0.606	0.465	0.676
OG0005254	0.349	0.351	0.346	0.516	0.086	0.441	0.458	0.273	0.286	0.354	0.456	0.506	0.323	0.316	0.455	0.389	0.543	0.548	0.336	0.332	0.566	0.499	0.431	0.51	0.446	0.349	0.032	0.341	0.311	0.323	0.393	0.526	0.457	0.344	0.369	0.516	0.357	0.438	0.33	0.278	0.278	0.427	0.315	0.398	0.568	0.369	0.372	0.284	0.461
OG0005325	0.549	0.571	0.564	0.507	0.028	0.427	0.58	0.332	0.407	0.592	0.595	0.699	0.487	0.509	0.58	0.529	0.563	0.493	0.536	0.528	0.698	0.487	0.563	0.44	0.353	0.601	0.01	0.389	0.508	0.537	0.533	0.588	0.671	0.413	0.557	0.507	0.592	0.421	0.574	0.362	0.248	0.721	0.532	0.644	0.518	0.599	0.598	0.462	0.67
OG0005342	0.557	0.524	0.587	0.462	0.065	0.552	0.491	0.424	0.451	0.608	0.447	0.621	0.517	0.502	0.608	0.497	0.549	0.448	0.518	0.536	0.559	0.482	0.589	0.513	0.312	0.578	0.048	0.425	0.49	0.54	0.585	0.602	0.664	0.429	0.573	0.462	0.599	0.435	0.631	0.418	0.258	0.62	0.548	0.627	0.435	0.552	0.578	0.453	0.622
OG0005409	0.472	0.406	0.473	0.535	0.05	0.434	0.389	0.332	0.413	0.517	0.348	0.516	0.396	0.404	0.393	0.383	0.512	0.361	0.381	0.414	0.515	0.352	0.498	0.431	0.241	0.497	0.018	0.465	0.407	0.458	0.517	0.503	0.458	0.447	0.525	0.535	0.477	0.362	0.506	0.388	0.238	0.5	0.488	0.565	0.395	0.429	0.439	0.362	0.509
OG0005410	0.751	0.699	0.666	0.406	0.019	0.346	0.385	0.298	0.48	0.677	0.364	0.657	0.631	0.693	0.577	0.56	0.518	0.37	0.692	0.704	0.506	0.407	0.524	0.401	0.288	0.731	0.008	0.392	0.683	0.672	0.565	0.559	0.61	0.463	0.655	0.406	0.716	0.396	0.637	0.415	0.231	0.668	0.548	0.654	0.348	0.721	0.721	0.636	0.634
OG0005423	0.226	0.216	0.265	0.202	0.001	0.278	0.174	0.501	0.26	0.208	0.156	0.254	0.255	0.188	0.208	0.273	0.238	0.266	0.194	0.188	0.204	0.227	0.233	0.256	0.245	0.195	0.001	0.302	0.205	0.223	0.318	0.293	0.216	0.269	0.257	0.202	0.198	0.244	0.21	0.332	0.393	0.199	0.204	0.257	0.25	0.196	0.209	0.176	0.197
OG0005435	0.534	0.495	0.525	0.407	0.119	0.424	0.392	0.284	0.422	0.619	0.364	0.591	0.5	0.461	0.551	0.504	0.604	0.443	0.443	0.483	0.615	0.472	0.569	0.583	0.35	0.567	0.052	0.458	0.45	0.516	0.537	0.61	0.551	0.394	0.582	0.407	0.532	0.532	0.58	0.398	0.253	0.635	0.483	0.67	0.419	0.527	0.543	0.406	0.602
OG0005454	0.376	0.426	0.477	0.294	0.122	0.375	0.299	0.425	0.551	0.439	0.275	0.422	0.471	0.378	0.447	0.412	0.345	0.364	0.379	0.38	0.338	0.408	0.399	0.365	0.246	0.375	0.093	0.375	0.379	0.443	0.429	0.462	0.438	0.373	0.458	0.294	0.409	0.346	0.44	0.604	0.388	0.396	0.433	0.45	0.296	0.383	0.383	0.338	0.355
OG0005496	0.419	0.432	0.431	0.54	0.088	0.536	0.713	0.32	0.315	0.439	0.72	0.575	0.404	0.397	0.529	0.496	0.481	0.544	0.423	0.415	0.573	0.514	0.482	0.395	0.399	0.43	0.057	0.256	0.38	0.383	0.461	0.533	0.557	0.391	0.427	0.54	0.459	0.399	0.403	0.289	0.187	0.513	0.423	0.448	0.465	0.476	0.472	0.339	0.544
OG0005498	0.538	0.516	0.575	0.551	0.035	0.553	0.461	0.41	0.455	0.618	0.425	0.677	0.498	0.494	0.571	0.48	0.653	0.543	0.48	0.519	0.63	0.533	0.654	0.575	0.41	0.592	0.012	0.52	0.471	0.532	0.541	0.697	0.652	0.415	0.622	0.551	0.566	0.511	0.614	0.429	0.309	0.69	0.559	0.688	0.472	0.538	0.578	0.443	0.671
OG0005504	0.398	0.398	0.395	0.52	0.135	0.523	0.393	0.364	0.363	0.381	0.391	0.536	0.422	0.346	0.503	0.527	0.483	0.585	0.365	0.371	0.459	0.576	0.426	0.416	0.42	0.325	0.103	0.291	0.331	0.351	0.536	0.549	0.507	0.447	0.39	0.52	0.393	0.441	0.345	0.37	0.22	0.376	0.352	0.389	0.418	0.409	0.389	0.296	0.44
OG0005510	0.34	0.354	0.385	0.394	0.1	0.465	0.814	0.349	0.274	0.381	0.936	0.462	0.304	0.316	0.375	0.405	0.385	0.389	0.358	0.328	0.591	0.352	0.427	0.384	0.297	0.374	0.038	0.229	0.322	0.324	0.356	0.378	0.455	0.337	0.356	0.394	0.371	0.292	0.355	0.269	0.187	0.447	0.394	0.423	0.532	0.375	0.387	0.282	0.441
OG0005548	0.461	0.469	0.478	0.498	0.053	0.489	0.654	0.376	0.347	0.491	0.645	0.649	0.401	0.412	0.541	0.508	0.501	0.481	0.463	0.446	0.738	0.443	0.489	0.357	0.331	0.46	0.028	0.268	0.41	0.431	0.466	0.52	0.608	0.417	0.491	0.498	0.499	0.362	0.446	0.318	0.199	0.532	0.507	0.518	0.574	0.509	0.512	0.366	0.601
OG0005598	0.399	0.418	0.389	0.485	0.042	0.367	0.497	0.245	0.295	0.399	0.486	0.553	0.364	0.379	0.497	0.436	0.551	0.453	0.406	0.391	0.544	0.464	0.449	0.361	0.361	0.397	0.015	0.283	0.37	0.366	0.405	0.479	0.51	0.369	0.415	0.485	0.437	0.394	0.374	0.261	0.178	0.471	0.365	0.43	0.504	0.437	0.431	0.331	0.526
OG0005622	0.011	0.012	0.019	0.15	0.333	0.176	0.115	0.059	0.037	0.025	0.132	0.035	0.018	0.007	0.042	0.045	0.096	0.148	0.007	0.008	0.132	0.105	0.071	0.2	0.057	0.011	0.182	0.034	0.008	0.013	0.046	0.083	0.034	0.072	0.023	0.15	0.013	0.102	0.021	0.038	0.001	0.024	0.032	0.031	0.217	0.015	0.013	0.003	0.047
OG0005655	0.475	0.482	0.469	0.458	0.06	0.368	0.391	0.302	0.408	0.451	0.383	0.551	0.479	0.412	0.571	0.49	0.504	0.512	0.445	0.428	0.467	0.541	0.443	0.51	0.365	0.454	0.038	0.373	0.423	0.423	0.463	0.535	0.521	0.404	0.466	0.458	0.455	0.447	0.447	0.413	0.255	0.529	0.366	0.482	0.366	0.495	0.461	0.386	0.476
OG0005659	0.303	0.313	0.3	0.443	0.001	0.22	0.352	0.29	0.214	0.294	0.345	0.435	0.281	0.286	0.391	0.312	0.381	0.517	0.31	0.3	0.356	0.416	0.356	0.33	0.466	0.299	0.001	0.344	0.276	0.272	0.311	0.411	0.383	0.232	0.304	0.443	0.309	0.444	0.28	0.245	0.293	0.34	0.26	0.307	0.311	0.322	0.33	0.26	0.367
OG0005669	0.351	0.365	0.334	0.501	0.076	0.351	0.507	0.237	0.255	0.338	0.496	0.535	0.32	0.318	0.445	0.378	0.535	0.533	0.348	0.337	0.595	0.448	0.391	0.401	0.393	0.349	0.028	0.31	0.311	0.317	0.371	0.475	0.451	0.335	0.36	0.501	0.372	0.399	0.304	0.248	0.209	0.459	0.303	0.386	0.601	0.397	0.376	0.277	0.514
OG0005675	0.552	0.531	0.579	0.511	0.03	0.474	0.467	0.381	0.482	0.608	0.455	0.683	0.547	0.505	0.609	0.492	0.634	0.48	0.513	0.53	0.578	0.554	0.577	0.552	0.366	0.582	0.01	0.426	0.5	0.55	0.552	0.606	0.692	0.427	0.611	0.511	0.602	0.435	0.629	0.438	0.327	0.623	0.546	0.629	0.54	0.55	0.575	0.455	0.64
OG0005691	0.48	0.545	0.542	0.627	0.031	0.423	0.591	0.349	0.364	0.575	0.592	0.678	0.461	0.455	0.575	0.525	0.472	0.525	0.516	0.477	0.612	0.51	0.544	0.389	0.395	0.486	0.011	0.305	0.453	0.467	0.464	0.577	0.678	0.386	0.543	0.627	0.558	0.393	0.503	0.347	0.231	0.556	0.565	0.543	0.455	0.538	0.543	0.407	0.593
OG0005696	0.759	0.737	0.702	0.368	0.008	0.358	0.368	0.303	0.523	0.686	0.335	0.605	0.647	0.748	0.527	0.496	0.48	0.323	0.75	0.762	0.48	0.338	0.515	0.376	0.255	0.77	0.003	0.399	0.758	0.732	0.542	0.523	0.587	0.386	0.668	0.368	0.753	0.385	0.681	0.439	0.231	0.644	0.617	0.663	0.316	0.713	0.745	0.745	0.591
OG0005702	0.497	0.482	0.52	0.583	0.086	0.625	0.594	0.386	0.397	0.54	0.558	0.629	0.464	0.44	0.553	0.521	0.565	0.571	0.452	0.471	0.657	0.526	0.569	0.561	0.467	0.535	0.055	0.394	0.435	0.48	0.537	0.634	0.592	0.438	0.538	0.583	0.519	0.507	0.521	0.384	0.264	0.606	0.495	0.599	0.499	0.497	0.523	0.402	0.626
OG0005720	0.367	0.372	0.352	0.491	0.08	0.364	0.445	0.239	0.28	0.354	0.496	0.481	0.345	0.331	0.53	0.452	0.459	0.52	0.355	0.345	0.488	0.483	0.439	0.421	0.391	0.342	0.043	0.289	0.327	0.314	0.419	0.461	0.473	0.393	0.342	0.491	0.374	0.4	0.326	0.25	0.198	0.404	0.313	0.376	0.405	0.401	0.375	0.282	0.43
OG0005732	0.462	0.502	0.571	0.486	0.096	0.533	0.453	0.406	0.421	0.529	0.427	0.571	0.505	0.442	0.557	0.546	0.505	0.438	0.479	0.478	0.509	0.475	0.597	0.339	0.362	0.436	0.055	0.259	0.441	0.476	0.607	0.584	0.661	0.533	0.496	0.486	0.532	0.369	0.503	0.375	0.21	0.468	0.534	0.499	0.41	0.491	0.501	0.386	0.525
OG0005855	0.488	0.493	0.492	0.529	0.047	0.44	0.66	0.34	0.365	0.509	0.651	0.652	0.427	0.459	0.541	0.548	0.53	0.515	0.491	0.474	0.661	0.463	0.522	0.39	0.378	0.5	0.025	0.313	0.452	0.46	0.514	0.546	0.652	0.44	0.486	0.529	0.554	0.41	0.475	0.317	0.2	0.587	0.48	0.55	0.563	0.546	0.528	0.398	0.626
OG0006053	0.395	0.332	0.398	0.4	0.169	0.428	0.341	0.255	0.347	0.458	0.356	0.413	0.336	0.336	0.395	0.344	0.546	0.358	0.3	0.338	0.515	0.404	0.508	0.579	0.269	0.43	0.062	0.538	0.34	0.387	0.469	0.534	0.38	0.394	0.453	0.4	0.364	0.425	0.457	0.326	0.241	0.462	0.415	0.56	0.422	0.35	0.387	0.302	0.453
OG0006068	0.468	0.498	0.514	0.483	0.032	0.419	0.742	0.344	0.358	0.496	0.738	0.641	0.46	0.451	0.565	0.542	0.482	0.466	0.494	0.457	0.608	0.475	0.457	0.378	0.328	0.526	0.011	0.307	0.449	0.447	0.46	0.501	0.632	0.391	0.469	0.483	0.521	0.351	0.456	0.332	0.231	0.619	0.457	0.505	0.484	0.556	0.536	0.398	0.6
OG0006151	0.551	0.521	0.548	0.446	0.043	0.46	0.381	0.32	0.504	0.551	0.366	0.594	0.553	0.482	0.544	0.506	0.548	0.482	0.494	0.514	0.537	0.454	0.521	0.531	0.376	0.558	0.026	0.403	0.48	0.524	0.575	0.584	0.547	0.395	0.558	0.446	0.524	0.503	0.536	0.498	0.26	0.602	0.458	0.599	0.373	0.539	0.548	0.434	0.556
OG0006169	0.382	0.405	0.381	0.459	0.049	0.333	0.471	0.231	0.298	0.389	0.478	0.552	0.388	0.361	0.51	0.417	0.546	0.439	0.392	0.375	0.499	0.491	0.442	0.397	0.342	0.379	0.017	0.298	0.36	0.352	0.369	0.485	0.493	0.344	0.415	0.459	0.408	0.358	0.352	0.277	0.232	0.464	0.346	0.423	0.472	0.426	0.428	0.318	0.492
OG0006180	0.438	0.366	0.455	0.489	0.058	0.434	0.317	0.249	0.361	0.482	0.279	0.46	0.37	0.362	0.421	0.326	0.661	0.349	0.331	0.365	0.539	0.441	0.499	0.569	0.298	0.468	0.021	0.718	0.36	0.455	0.47	0.541	0.431	0.379	0.511	0.489	0.394	0.398	0.535	0.329	0.307	0.506	0.437	0.6	0.452	0.373	0.426	0.329	0.54
OG0006290	0.725	0.704	0.698	0.408	0.027	0.371	0.373	0.321	0.561	0.666	0.352	0.626	0.651	0.708	0.534	0.541	0.458	0.355	0.696	0.721	0.447	0.396	0.498	0.321	0.264	0.68	0.011	0.357	0.72	0.706	0.615	0.536	0.574	0.461	0.681	0.408	0.699	0.364	0.651	0.443	0.228	0.599	0.626	0.648	0.359	0.67	0.703	0.66	0.559
OG0006345	0.018	0.019	0.031	0.167	0.273	0.25	0.22	0.053	0.049	0.033	0.25	0.058	0.03	0.011	0.069	0.067	0.155	0.118	0.012	0.013	0.211	0.153	0.092	0.281	0.154	0.018	0.133	0.032	0.014	0.021	0.068	0.107	0.05	0.106	0.039	0.167	0.022	0.095	0.031	0.037	0.001	0.047	0.053	0.051	0.4	0.025	0.021	0.005	0.077
OG0006354	0.362	0.322	0.357	0.38	0.001	0.293	0.33	0.376	0.264	0.375	0.311	0.427	0.316	0.309	0.393	0.307	0.462	0.598	0.307	0.329	0.411	0.391	0.388	0.504	0.457	0.385	0.001	0.516	0.306	0.332	0.356	0.426	0.41	0.24	0.366	0.38	0.336	0.53	0.379	0.306	0.452	0.453	0.299	0.419	0.344	0.339	0.355	0.294	0.387
OG0006356	0.447	0.502	0.468	0.524	0.033	0.371	0.487	0.268	0.334	0.48	0.459	0.632	0.451	0.44	0.569	0.467	0.528	0.49	0.48	0.455	0.549	0.517	0.472	0.395	0.365	0.464	0.012	0.305	0.414	0.422	0.399	0.561	0.577	0.385	0.503	0.524	0.518	0.367	0.418	0.301	0.244	0.577	0.435	0.475	0.473	0.512	0.5	0.387	0.584
OG0006450	0.437	0.433	0.492	0.499	0.168	0.45	0.355	0.379	0.392	0.513	0.332	0.529	0.433	0.399	0.5	0.418	0.552	0.493	0.397	0.418	0.485	0.568	0.536	0.542	0.357	0.471	0.068	0.433	0.396	0.443	0.446	0.61	0.524	0.38	0.525	0.499	0.445	0.565	0.501	0.401	0.316	0.512	0.462	0.553	0.356	0.448	0.451	0.367	0.47
OG0006486	0.589	0.562	0.587	0.546	0.026	0.461	0.605	0.374	0.426	0.635	0.598	0.706	0.499	0.518	0.561	0.566	0.588	0.483	0.54	0.55	0.68	0.449	0.564	0.427	0.362	0.619	0.009	0.39	0.532	0.563	0.573	0.59	0.649	0.448	0.621	0.546	0.604	0.436	0.596	0.38	0.234	0.671	0.578	0.671	0.53	0.586	0.614	0.479	0.683
OG0006535	0.038	0.038	0.039	0.283	0.162	0.253	0.245	0.038	0.065	0.072	0.253	0.089	0.044	0.027	0.098	0.099	0.208	0.12	0.023	0.029	0.273	0.15	0.106	0.253	0.148	0.043	0.067	0.026	0.034	0.036	0.101	0.134	0.075	0.184	0.068	0.283	0.044	0.103	0.041	0.045	0.001	0.077	0.087	0.074	0.369	0.041	0.038	0.014	0.123
OG0006540	0.351	0.33	0.352	0.379	0.066	0.438	0.338	0.343	0.364	0.316	0.337	0.434	0.357	0.279	0.357	0.422	0.452	0.396	0.301	0.287	0.484	0.394	0.351	0.386	0.299	0.285	0.024	0.25	0.296	0.322	0.451	0.463	0.358	0.436	0.387	0.379	0.325	0.311	0.29	0.388	0.215	0.314	0.344	0.368	0.539	0.329	0.324	0.247	0.376
OG0006544	0.025	0.029	0.037	0.261	0.2	0.275	0.202	0.043	0.066	0.045	0.227	0.079	0.039	0.018	0.094	0.101	0.19	0.172	0.018	0.02	0.233	0.222	0.132	0.389	0.213	0.027	0.087	0.029	0.021	0.025	0.089	0.166	0.071	0.146	0.053	0.261	0.031	0.141	0.045	0.047	0.001	0.046	0.063	0.055	0.31	0.036	0.032	0.008	0.104
OG0006553	0.606	0.611	0.671	0.441	0.047	0.442	0.47	0.38	0.503	0.719	0.453	0.596	0.585	0.557	0.51	0.61	0.504	0.364	0.578	0.584	0.563	0.402	0.599	0.381	0.295	0.614	0.021	0.413	0.568	0.627	0.601	0.628	0.62	0.565	0.609	0.441	0.635	0.372	0.655	0.426	0.234	0.607	0.65	0.69	0.39	0.576	0.663	0.51	0.608
OG0006556	0.271	0.248	0.299	0.358	0.178	0.54	0.3	0.409	0.333	0.262	0.298	0.323	0.296	0.222	0.315	0.356	0.383	0.336	0.216	0.223	0.432	0.385	0.336	0.442	0.252	0.226	0.105	0.266	0.234	0.264	0.48	0.427	0.297	0.426	0.307	0.358	0.239	0.288	0.254	0.309	0.225	0.246	0.264	0.311	0.491	0.242	0.254	0.195	0.296
OG0006559	0.415	0.437	0.409	0.516	0.054	0.448	0.556	0.309	0.316	0.416	0.531	0.603	0.386	0.38	0.478	0.442	0.523	0.503	0.409	0.395	0.61	0.439	0.465	0.38	0.343	0.422	0.019	0.295	0.369	0.376	0.42	0.525	0.514	0.388	0.445	0.516	0.442	0.369	0.385	0.289	0.196	0.503	0.41	0.46	0.561	0.449	0.438	0.334	0.531
OG0006586	0.531	0.554	0.631	0.612	0.155	0.582	0.542	0.533	0.483	0.673	0.493	0.671	0.518	0.488	0.575	0.563	0.554	0.513	0.517	0.517	0.623	0.565	0.635	0.503	0.407	0.572	0.068	0.434	0.493	0.55	0.579	0.684	0.664	0.511	0.652	0.612	0.58	0.516	0.671	0.497	0.284	0.632	0.649	0.688	0.477	0.55	0.582	0.447	0.637
OG0006587	0.434	0.458	0.516	0.37	0.136	0.486	0.562	0.421	0.436	0.494	0.539	0.534	0.42	0.41	0.501	0.49	0.389	0.38	0.439	0.432	0.514	0.431	0.469	0.333	0.288	0.446	0.071	0.329	0.411	0.458	0.467	0.47	0.54	0.414	0.479	0.37	0.481	0.381	0.486	0.445	0.348	0.477	0.513	0.54	0.425	0.459	0.455	0.368	0.484
OG0006610	0.307	0.325	0.312	0.433	0.038	0.237	0.351	0.314	0.219	0.304	0.345	0.43	0.286	0.297	0.411	0.324	0.457	0.529	0.315	0.308	0.358	0.455	0.395	0.349	0.594	0.292	0.044	0.428	0.289	0.279	0.32	0.416	0.429	0.242	0.302	0.433	0.319	0.528	0.298	0.254	0.287	0.339	0.263	0.307	0.324	0.33	0.331	0.264	0.368
OG0006662	0.478	0.454	0.517	0.485	0.079	0.556	0.435	0.458	0.488	0.513	0.402	0.545	0.469	0.409	0.47	0.573	0.495	0.431	0.418	0.417	0.498	0.416	0.505	0.391	0.3	0.44	0.05	0.324	0.417	0.451	0.605	0.572	0.518	0.55	0.541	0.485	0.468	0.372	0.471	0.424	0.218	0.452	0.522	0.538	0.435	0.466	0.459	0.364	0.46
OG0006677	0.405	0.436	0.475	0.643	0.067	0.482	0.521	0.431	0.347	0.486	0.508	0.596	0.418	0.39	0.512	0.466	0.503	0.652	0.426	0.41	0.573	0.564	0.563	0.466	0.514	0.416	0.024	0.374	0.371	0.404	0.445	0.631	0.628	0.385	0.476	0.643	0.473	0.497	0.447	0.356	0.329	0.476	0.49	0.467	0.496	0.442	0.457	0.347	0.534
OG0006686	0.344	0.307	0.346	0.513	0.073	0.383	0.32	0.275	0.322	0.372	0.317	0.404	0.315	0.304	0.325	0.336	0.483	0.37	0.277	0.295	0.419	0.37	0.409	0.378	0.262	0.307	0.027	0.435	0.287	0.323	0.437	0.428	0.353	0.429	0.397	0.513	0.331	0.321	0.337	0.304	0.226	0.321	0.375	0.419	0.476	0.305	0.307	0.244	0.398
OG0006688	0.316	0.263	0.358	0.348	0.102	0.412	0.385	0.271	0.336	0.365	0.36	0.347	0.284	0.255	0.352	0.272	0.506	0.407	0.23	0.268	0.542	0.369	0.436	0.674	0.367	0.376	0.038	0.495	0.272	0.329	0.388	0.438	0.347	0.292	0.382	0.348	0.288	0.474	0.394	0.344	0.422	0.454	0.321	0.484	0.442	0.265	0.322	0.25	0.392
OG0006713	0.442	0.418	0.494	0.491	0.06	0.492	0.648	0.365	0.351	0.475	0.625	0.639	0.374	0.396	0.426	0.462	0.55	0.425	0.421	0.416	0.736	0.382	0.487	0.396	0.333	0.467	0.022	0.344	0.403	0.435	0.552	0.49	0.539	0.438	0.48	0.491	0.472	0.351	0.438	0.33	0.252	0.523	0.467	0.559	0.709	0.448	0.473	0.346	0.662
OG0006737	0.516	0.502	0.516	0.611	0.045	0.493	0.659	0.365	0.376	0.586	0.602	0.659	0.442	0.461	0.528	0.514	0.657	0.531	0.47	0.487	0.691	0.497	0.561	0.512	0.441	0.584	0.016	0.434	0.458	0.498	0.49	0.63	0.617	0.408	0.584	0.611	0.555	0.479	0.562	0.352	0.244	0.675	0.525	0.637	0.564	0.529	0.558	0.416	0.686
OG0006803	0.522	0.542	0.67	0.438	0.083	0.486	0.497	0.496	0.484	0.624	0.462	0.591	0.543	0.502	0.577	0.54	0.46	0.403	0.557	0.525	0.503	0.48	0.676	0.383	0.314	0.572	0.035	0.384	0.52	0.578	0.53	0.584	0.667	0.468	0.585	0.438	0.614	0.406	0.626	0.511	0.296	0.597	0.576	0.633	0.412	0.547	0.584	0.457	0.574
OG0006807	0.464	0.413	0.509	0.375	0.098	0.565	0.366	0.455	0.483	0.493	0.345	0.482	0.429	0.384	0.418	0.45	0.54	0.35	0.382	0.405	0.529	0.381	0.546	0.495	0.317	0.461	0.063	0.447	0.409	0.471	0.655	0.573	0.482	0.489	0.5	0.375	0.444	0.383	0.52	0.413	0.251	0.495	0.458	0.543	0.426	0.406	0.455	0.36	0.468
OG0006823	0.562	0.569	0.632	0.499	0.028	0.479	0.676	0.426	0.483	0.578	0.66	0.66	0.564	0.527	0.577	0.609	0.534	0.484	0.556	0.531	0.629	0.479	0.56	0.436	0.336	0.606	0.01	0.42	0.53	0.542	0.568	0.594	0.643	0.476	0.586	0.499	0.578	0.406	0.565	0.467	0.281	0.691	0.557	0.633	0.47	0.597	0.592	0.472	0.625
OG0006858	0.426	0.427	0.466	0.404	0.127	0.502	0.404	0.436	0.434	0.429	0.374	0.466	0.424	0.359	0.435	0.469	0.516	0.323	0.381	0.373	0.473	0.41	0.489	0.392	0.252	0.386	0.097	0.314	0.395	0.43	0.545	0.617	0.499	0.65	0.456	0.404	0.422	0.312	0.423	0.37	0.218	0.391	0.417	0.48	0.466	0.397	0.442	0.325	0.42
OG0006889	0.433	0.455	0.465	0.511	0.05	0.457	0.785	0.382	0.317	0.457	0.805	0.612	0.385	0.399	0.501	0.523	0.466	0.54	0.447	0.42	0.697	0.448	0.478	0.382	0.399	0.457	0.018	0.287	0.396	0.405	0.448	0.478	0.581	0.387	0.426	0.511	0.476	0.406	0.43	0.314	0.212	0.558	0.451	0.489	0.55	0.494	0.47	0.349	0.585
OG0006920	0.379	0.321	0.394	0.337	0.036	0.331	0.292	0.38	0.321	0.433	0.245	0.396	0.328	0.322	0.327	0.288	0.506	0.385	0.289	0.336	0.432	0.298	0.441	0.476	0.309	0.411	0.042	0.659	0.32	0.376	0.435	0.463	0.365	0.303	0.428	0.337	0.34	0.439	0.432	0.342	0.38	0.451	0.383	0.522	0.357	0.316	0.358	0.3	0.408
OG0006960	0.351	0.351	0.383	0.558	0.094	0.449	0.438	0.313	0.325	0.381	0.436	0.493	0.372	0.326	0.499	0.397	0.542	0.626	0.333	0.345	0.507	0.638	0.515	0.604	0.566	0.345	0.035	0.396	0.312	0.345	0.414	0.558	0.525	0.338	0.408	0.558	0.386	0.518	0.362	0.33	0.421	0.406	0.35	0.395	0.5	0.359	0.382	0.292	0.472
OG0006965	0.387	0.376	0.388	0.565	0.119	0.54	0.427	0.313	0.316	0.417	0.41	0.524	0.377	0.348	0.516	0.423	0.537	0.604	0.351	0.374	0.544	0.573	0.484	0.503	0.465	0.385	0.078	0.38	0.325	0.352	0.471	0.589	0.501	0.368	0.413	0.565	0.408	0.482	0.395	0.307	0.235	0.454	0.381	0.437	0.463	0.391	0.405	0.305	0.503
OG0006976	0.431	0.453	0.465	0.528	0.039	0.439	0.438	0.335	0.37	0.465	0.425	0.607	0.456	0.402	0.585	0.503	0.586	0.678	0.425	0.428	0.512	0.611	0.501	0.506	0.42	0.412	0.014	0.362	0.375	0.403	0.419	0.597	0.628	0.4	0.484	0.528	0.469	0.446	0.434	0.349	0.344	0.483	0.446	0.461	0.475	0.449	0.452	0.355	0.513
OG0006991	0.466	0.446	0.585	0.422	0.218	0.461	0.42	0.499	0.452	0.575	0.37	0.504	0.458	0.423	0.51	0.441	0.57	0.392	0.409	0.433	0.507	0.489	0.547	0.498	0.285	0.521	0.097	0.695	0.423	0.503	0.527	0.59	0.527	0.447	0.591	0.422	0.469	0.528	0.621	0.488	0.359	0.567	0.547	0.692	0.396	0.44	0.483	0.385	0.545
OG0007015	0.23	0.257	0.289	0.238	0.32	0.307	0.209	0.419	0.351	0.236	0.198	0.252	0.302	0.213	0.253	0.321	0.259	0.289	0.214	0.215	0.239	0.333	0.28	0.276	0.217	0.206	0.14	0.254	0.241	0.266	0.339	0.348	0.238	0.344	0.277	0.238	0.215	0.432	0.238	0.481	0.222	0.21	0.238	0.285	0.262	0.228	0.221	0.187	0.214
OG0007024	0.345	0.36	0.337	0.507	0.088	0.409	0.504	0.278	0.265	0.332	0.509	0.526	0.321	0.315	0.455	0.389	0.554	0.588	0.343	0.331	0.617	0.496	0.406	0.452	0.43	0.337	0.033	0.334	0.304	0.313	0.376	0.508	0.475	0.329	0.359	0.507	0.361	0.45	0.308	0.258	0.252	0.437	0.309	0.393	0.661	0.385	0.364	0.273	0.478
OG0007071	0.384	0.361	0.469	0.333	0.001	0.447	0.357	0.527	0.351	0.46	0.321	0.457	0.374	0.345	0.43	0.333	0.443	0.373	0.343	0.351	0.45	0.428	0.454	0.602	0.333	0.428	0.001	0.604	0.346	0.402	0.4	0.494	0.464	0.32	0.468	0.333	0.396	0.419	0.457	0.393	0.574	0.501	0.416	0.505	0.382	0.351	0.4	0.33	0.417
OG0007073	0.511	0.537	0.593	0.503	0.023	0.488	0.499	0.436	0.422	0.607	0.466	0.661	0.49	0.481	0.531	0.515	0.472	0.44	0.528	0.52	0.54	0.414	0.522	0.332	0.345	0.513	0.008	0.271	0.478	0.519	0.556	0.555	0.679	0.413	0.582	0.503	0.614	0.346	0.552	0.415	0.226	0.531	0.608	0.585	0.509	0.543	0.58	0.435	0.589
OG0007092	0.48	0.428	0.536	0.468	0.062	0.556	0.441	0.443	0.473	0.501	0.412	0.586	0.46	0.405	0.458	0.492	0.609	0.397	0.404	0.413	0.657	0.454	0.548	0.562	0.306	0.487	0.022	0.466	0.418	0.475	0.603	0.609	0.512	0.497	0.56	0.468	0.462	0.399	0.504	0.458	0.358	0.538	0.499	0.62	0.587	0.433	0.484	0.375	0.536
OG0007121	0.286	0.268	0.314	0.379	0.2	0.489	0.347	0.358	0.291	0.302	0.346	0.36	0.284	0.244	0.365	0.314	0.423	0.353	0.248	0.254	0.457	0.386	0.354	0.42	0.273	0.265	0.121	0.361	0.249	0.29	0.388	0.417	0.322	0.366	0.332	0.379	0.276	0.322	0.299	0.279	0.249	0.292	0.311	0.359	0.596	0.271	0.287	0.215	0.337
OG0007135	0.595	0.56	0.692	0.42	0.02	0.524	0.574	0.421	0.498	0.696	0.523	0.657	0.547	0.526	0.556	0.509	0.578	0.39	0.543	0.545	0.645	0.395	0.61	0.536	0.328	0.67	0.007	0.514	0.54	0.603	0.571	0.591	0.64	0.406	0.665	0.42	0.614	0.455	0.693	0.483	0.301	0.719	0.633	0.766	0.467	0.562	0.626	0.487	0.671
OG0007157	0.704	0.673	0.756	0.394	0.007	0.445	0.46	0.375	0.562	0.741	0.42	0.655	0.638	0.65	0.56	0.543	0.52	0.353	0.664	0.681	0.559	0.364	0.576	0.437	0.276	0.759	0.002	0.449	0.663	0.729	0.593	0.573	0.664	0.398	0.714	0.394	0.71	0.407	0.765	0.511	0.261	0.7	0.696	0.75	0.371	0.665	0.722	0.62	0.643
OG0007196	0.481	0.501	0.49	0.562	0.028	0.398	0.543	0.329	0.345	0.5	0.511	0.7	0.446	0.457	0.558	0.505	0.527	0.483	0.492	0.477	0.541	0.463	0.516	0.336	0.371	0.508	0.01	0.309	0.449	0.438	0.481	0.559	0.607	0.417	0.521	0.562	0.529	0.39	0.466	0.317	0.222	0.549	0.482	0.499	0.467	0.542	0.554	0.402	0.604
OG0007202	0.387	0.404	0.467	0.433	0.111	0.529	0.485	0.454	0.436	0.459	0.462	0.487	0.414	0.345	0.468	0.51	0.452	0.401	0.382	0.368	0.526	0.463	0.469	0.392	0.314	0.353	0.072	0.267	0.361	0.39	0.533	0.565	0.562	0.491	0.435	0.433	0.442	0.339	0.41	0.37	0.239	0.368	0.466	0.443	0.479	0.402	0.413	0.316	0.425
OG0007210	0.671	0.649	0.709	0.473	0.033	0.466	0.446	0.405	0.524	0.754	0.423	0.659	0.62	0.64	0.592	0.542	0.486	0.396	0.652	0.662	0.506	0.416	0.596	0.388	0.307	0.689	0.018	0.37	0.633	0.666	0.617	0.599	0.684	0.437	0.711	0.473	0.749	0.384	0.721	0.459	0.233	0.652	0.685	0.702	0.409	0.659	0.698	0.574	0.628
OG0007220	0.366	0.383	0.424	0.532	0.085	0.454	0.394	0.395	0.337	0.413	0.37	0.487	0.376	0.348	0.468	0.407	0.514	0.551	0.361	0.357	0.466	0.54	0.483	0.461	0.428	0.352	0.031	0.37	0.326	0.352	0.405	0.521	0.51	0.36	0.432	0.532	0.395	0.538	0.384	0.356	0.32	0.394	0.414	0.411	0.417	0.395	0.38	0.305	0.421
OG0007270	0.005	0.006	0.003	0.049	0.001	0.001	0.022	0.001	0.006	0.004	0.026	0.012	0.018	0.007	0.014	0.045	0.047	0.048	0.007	0.004	0.022	0.052	0.035	0.065	0.162	0.004	0.001	0.001	0.008	0.002	0.008	0.027	0.017	0.012	0.008	0.049	0.007	0.098	0.007	0.012	0.001	0.005	0.005	0.005	0.001	0.007	0.013	0.003	0.046
OG0007283	0.683	0.637	0.635	0.403	0.016	0.355	0.385	0.29	0.447	0.578	0.371	0.648	0.597	0.622	0.535	0.547	0.475	0.362	0.638	0.635	0.479	0.395	0.487	0.335	0.277	0.644	0.01	0.345	0.632	0.607	0.569	0.526	0.586	0.49	0.578	0.403	0.648	0.342	0.546	0.37	0.22	0.606	0.486	0.586	0.375	0.624	0.694	0.586	0.606
OG0007284	0.454	0.426	0.423	0.528	0.05	0.359	0.454	0.232	0.339	0.472	0.427	0.579	0.387	0.406	0.506	0.42	0.636	0.479	0.408	0.425	0.595	0.488	0.499	0.496	0.373	0.493	0.018	0.411	0.417	0.417	0.475	0.552	0.515	0.403	0.483	0.528	0.447	0.482	0.47	0.3	0.236	0.589	0.4	0.525	0.498	0.476	0.477	0.368	0.592
OG0007290	0.351	0.351	0.383	0.558	0.094	0.449	0.438	0.313	0.325	0.381	0.436	0.493	0.372	0.326	0.499	0.397	0.542	0.626	0.333	0.345	0.507	0.638	0.515	0.604	0.566	0.345	0.035	0.396	0.312	0.345	0.414	0.558	0.525	0.338	0.408	0.558	0.386	0.518	0.362	0.33	0.421	0.406	0.35	0.395	0.5	0.359	0.382	0.292	0.472
OG0007297	0.385	0.371	0.436	0.473	0.182	0.745	0.448	0.512	0.377	0.424	0.425	0.483	0.368	0.349	0.453	0.409	0.488	0.365	0.351	0.359	0.515	0.433	0.54	0.388	0.238	0.369	0.086	0.373	0.337	0.375	0.533	0.519	0.476	0.486	0.453	0.473	0.425	0.357	0.418	0.362	0.232	0.407	0.464	0.484	0.552	0.38	0.397	0.299	0.468
OG0007302	0.412	0.391	0.457	0.355	0.001	0.42	0.735	0.461	0.317	0.468	0.725	0.512	0.329	0.362	0.394	0.402	0.423	0.403	0.384	0.384	0.639	0.305	0.438	0.452	0.343	0.492	0.001	0.425	0.374	0.415	0.398	0.422	0.498	0.289	0.426	0.355	0.434	0.422	0.485	0.335	0.307	0.566	0.415	0.549	0.456	0.417	0.446	0.349	0.519
OG0007304	0.403	0.416	0.459	0.514	0.095	0.543	0.414	0.557	0.408	0.439	0.394	0.542	0.441	0.367	0.432	0.475	0.468	0.586	0.398	0.388	0.456	0.489	0.516	0.395	0.368	0.377	0.052	0.345	0.355	0.392	0.446	0.56	0.521	0.409	0.464	0.514	0.424	0.431	0.415	0.472	0.286	0.408	0.468	0.447	0.416	0.43	0.399	0.321	0.438
OG0007330	0.35	0.313	0.395	0.417	0.078	0.511	0.394	0.381	0.379	0.355	0.357	0.411	0.357	0.283	0.367	0.444	0.452	0.364	0.282	0.286	0.506	0.377	0.394	0.399	0.261	0.29	0.029	0.303	0.301	0.327	0.524	0.461	0.355	0.484	0.413	0.417	0.32	0.284	0.312	0.372	0.223	0.301	0.388	0.406	0.487	0.317	0.328	0.25	0.367
OG0007335	0.413	0.439	0.444	0.484	0.055	0.424	0.808	0.337	0.305	0.432	0.821	0.58	0.374	0.394	0.469	0.483	0.456	0.527	0.436	0.402	0.639	0.439	0.467	0.378	0.385	0.448	0.019	0.281	0.387	0.386	0.418	0.466	0.548	0.363	0.413	0.484	0.446	0.393	0.406	0.3	0.205	0.555	0.435	0.463	0.501	0.486	0.466	0.343	0.539
OG0007346	0.578	0.596	0.658	0.437	0.084	0.444	0.41	0.382	0.582	0.623	0.396	0.618	0.649	0.54	0.654	0.657	0.588	0.464	0.533	0.566	0.502	0.532	0.55	0.47	0.358	0.564	0.036	0.398	0.554	0.604	0.603	0.626	0.659	0.558	0.604	0.437	0.586	0.451	0.585	0.501	0.308	0.609	0.511	0.629	0.398	0.599	0.61	0.496	0.554
OG0007352	0.416	0.377	0.412	0.502	0.059	0.436	0.366	0.366	0.358	0.367	0.353	0.499	0.392	0.343	0.459	0.498	0.561	0.49	0.343	0.354	0.49	0.519	0.428	0.419	0.371	0.324	0.021	0.34	0.333	0.35	0.529	0.532	0.485	0.458	0.43	0.502	0.368	0.435	0.346	0.351	0.23	0.361	0.377	0.416	0.475	0.389	0.375	0.291	0.434
OG0007359	0.322	0.295	0.348	0.457	0.115	0.507	0.326	0.405	0.344	0.32	0.323	0.404	0.325	0.282	0.338	0.369	0.457	0.382	0.263	0.276	0.474	0.406	0.414	0.447	0.278	0.279	0.044	0.429	0.283	0.306	0.522	0.485	0.351	0.455	0.367	0.457	0.292	0.32	0.31	0.326	0.26	0.304	0.325	0.379	0.527	0.296	0.301	0.241	0.383
OG0007376	0.271	0.225	0.29	0.24	0.071	0.246	0.212	0.312	0.232	0.308	0.181	0.273	0.233	0.22	0.246	0.196	0.389	0.311	0.204	0.23	0.321	0.257	0.333	0.48	0.411	0.311	0.095	0.54	0.233	0.273	0.28	0.335	0.266	0.193	0.304	0.24	0.238	0.381	0.335	0.274	0.394	0.349	0.238	0.369	0.248	0.214	0.27	0.218	0.287
OG0007414	0.592	0.578	0.633	0.52	0.027	0.491	0.507	0.418	0.515	0.688	0.449	0.65	0.541	0.564	0.545	0.511	0.585	0.44	0.544	0.57	0.568	0.441	0.609	0.451	0.333	0.659	0.007	0.52	0.538	0.614	0.585	0.594	0.66	0.441	0.736	0.52	0.636	0.446	0.713	0.495	0.273	0.677	0.691	0.732	0.432	0.601	0.616	0.493	0.673
OG0007421	0.348	0.366	0.363	0.549	0.087	0.401	0.455	0.29	0.284	0.369	0.458	0.561	0.356	0.33	0.491	0.392	0.558	0.571	0.36	0.347	0.561	0.534	0.457	0.468	0.485	0.343	0.032	0.351	0.316	0.332	0.381	0.575	0.501	0.334	0.391	0.549	0.384	0.438	0.335	0.277	0.301	0.438	0.345	0.402	0.629	0.386	0.389	0.294	0.491
OG0007427	0.575	0.566	0.658	0.435	0.041	0.412	0.364	0.366	0.554	0.646	0.333	0.575	0.595	0.536	0.558	0.509	0.499	0.369	0.52	0.544	0.478	0.446	0.553	0.434	0.267	0.59	0.016	0.451	0.56	0.614	0.578	0.586	0.577	0.453	0.663	0.435	0.594	0.401	0.648	0.489	0.322	0.588	0.656	0.655	0.365	0.546	0.587	0.483	0.536
OG0007488	0.332	0.344	0.429	0.387	0.039	0.475	0.411	0.561	0.316	0.404	0.36	0.422	0.328	0.316	0.369	0.319	0.389	0.353	0.334	0.323	0.412	0.331	0.466	0.326	0.385	0.335	0.045	0.463	0.309	0.35	0.37	0.423	0.46	0.341	0.42	0.387	0.371	0.321	0.4	0.367	0.383	0.371	0.426	0.42	0.37	0.319	0.363	0.288	0.367
OG0007527	0.689	0.677	0.598	0.33	0.007	0.292	0.313	0.265	0.453	0.557	0.292	0.516	0.576	0.747	0.437	0.447	0.372	0.29	0.731	0.745	0.363	0.295	0.404	0.267	0.219	0.672	0.003	0.306	0.73	0.645	0.455	0.425	0.484	0.346	0.558	0.33	0.65	0.295	0.554	0.374	0.19	0.52	0.505	0.533	0.27	0.64	0.665	0.813	0.485
OG0007550	0.562	0.585	0.631	0.414	0.046	0.46	0.492	0.392	0.625	0.657	0.464	0.57	0.562	0.537	0.509	0.546	0.455	0.354	0.546	0.562	0.542	0.393	0.535	0.36	0.26	0.583	0.016	0.361	0.539	0.611	0.577	0.548	0.595	0.473	0.65	0.414	0.606	0.33	0.635	0.549	0.229	0.562	0.666	0.657	0.389	0.571	0.578	0.486	0.544
OG0007557	0.534	0.492	0.55	0.464	0.04	0.519	0.589	0.398	0.426	0.569	0.559	0.638	0.426	0.468	0.471	0.494	0.567	0.383	0.47	0.491	0.721	0.378	0.55	0.445	0.276	0.569	0.014	0.404	0.476	0.521	0.576	0.546	0.57	0.47	0.559	0.464	0.56	0.359	0.569	0.405	0.224	0.627	0.537	0.652	0.552	0.53	0.539	0.419	0.649
OG0007565	0.423	0.397	0.43	0.514	0.11	0.575	0.384	0.378	0.369	0.417	0.369	0.514	0.422	0.358	0.473	0.495	0.507	0.512	0.37	0.378	0.485	0.526	0.489	0.47	0.47	0.385	0.071	0.385	0.353	0.379	0.568	0.577	0.461	0.454	0.44	0.514	0.42	0.46	0.395	0.37	0.232	0.421	0.394	0.45	0.45	0.399	0.419	0.322	0.479
OG0007632	0.262	0.255	0.272	0.469	0.12	0.456	0.363	0.219	0.241	0.265	0.365	0.384	0.268	0.23	0.407	0.331	0.442	0.496	0.239	0.246	0.464	0.468	0.378	0.488	0.417	0.237	0.047	0.234	0.224	0.234	0.343	0.441	0.366	0.306	0.279	0.469	0.255	0.409	0.247	0.216	0.207	0.289	0.24	0.283	0.465	0.267	0.273	0.197	0.359
OG0007634	0.668	0.681	0.661	0.464	0.045	0.374	0.448	0.324	0.468	0.691	0.43	0.684	0.576	0.642	0.56	0.562	0.523	0.403	0.64	0.647	0.555	0.437	0.54	0.377	0.323	0.682	0.019	0.369	0.646	0.649	0.562	0.563	0.663	0.436	0.65	0.464	0.713	0.421	0.651	0.403	0.211	0.696	0.579	0.678	0.4	0.689	0.693	0.573	0.667
OG0007682	0.213	0.2	0.268	0.201	0.001	0.236	0.179	0.352	0.207	0.218	0.162	0.267	0.243	0.189	0.29	0.199	0.283	0.272	0.201	0.191	0.21	0.323	0.376	0.324	0.257	0.205	0.001	0.399	0.194	0.218	0.232	0.312	0.265	0.211	0.249	0.201	0.212	0.252	0.221	0.231	0.607	0.221	0.199	0.256	0.289	0.181	0.217	0.176	0.227
OG0007724	0.57	0.506	0.595	0.402	0.034	0.443	0.375	0.349	0.533	0.623	0.337	0.563	0.502	0.501	0.464	0.463	0.513	0.337	0.467	0.5	0.521	0.378	0.519	0.433	0.244	0.566	0.018	0.469	0.505	0.558	0.616	0.522	0.541	0.459	0.634	0.402	0.579	0.381	0.603	0.466	0.267	0.559	0.632	0.656	0.358	0.51	0.54	0.447	0.538
OG0007730	0.332	0.337	0.315	0.474	0.086	0.359	0.452	0.212	0.251	0.324	0.455	0.482	0.325	0.304	0.431	0.406	0.55	0.466	0.328	0.311	0.527	0.444	0.388	0.409	0.374	0.318	0.032	0.265	0.312	0.298	0.36	0.455	0.423	0.331	0.348	0.474	0.337	0.38	0.3	0.232	0.179	0.396	0.295	0.363	0.544	0.352	0.354	0.262	0.481
OG0007746	0.598	0.615	0.636	0.426	0.067	0.411	0.369	0.338	0.571	0.622	0.369	0.607	0.614	0.543	0.596	0.564	0.506	0.431	0.566	0.617	0.482	0.516	0.622	0.42	0.379	0.599	0.029	0.38	0.571	0.607	0.59	0.626	0.637	0.51	0.601	0.426	0.593	0.441	0.642	0.488	0.291	0.588	0.563	0.599	0.35	0.583	0.634	0.507	0.557
OG0007786	0.488	0.403	0.506	0.483	0.052	0.495	0.399	0.333	0.43	0.548	0.373	0.535	0.427	0.408	0.408	0.387	0.613	0.389	0.385	0.415	0.57	0.384	0.539	0.528	0.296	0.507	0.018	0.549	0.403	0.471	0.553	0.533	0.465	0.461	0.55	0.483	0.481	0.421	0.539	0.396	0.298	0.537	0.506	0.624	0.539	0.41	0.448	0.362	0.572
OG0007828	0.559	0.522	0.589	0.396	0.025	0.436	0.666	0.339	0.428	0.607	0.624	0.631	0.457	0.501	0.503	0.488	0.601	0.368	0.499	0.508	0.697	0.379	0.534	0.486	0.292	0.657	0.009	0.561	0.52	0.556	0.526	0.541	0.589	0.369	0.609	0.396	0.562	0.428	0.644	0.403	0.263	0.74	0.581	0.741	0.484	0.557	0.606	0.451	0.707
OG0007839	0.681	0.628	0.694	0.447	0.014	0.467	0.596	0.371	0.494	0.68	0.563	0.707	0.552	0.62	0.564	0.552	0.577	0.437	0.604	0.621	0.651	0.398	0.57	0.456	0.307	0.755	0.005	0.472	0.613	0.64	0.572	0.566	0.651	0.427	0.71	0.447	0.663	0.423	0.677	0.447	0.266	0.786	0.642	0.785	0.462	0.667	0.703	0.554	0.72
OG0007868	0.495	0.463	0.555	0.389	0.001	0.373	0.558	0.39	0.405	0.547	0.558	0.551	0.419	0.44	0.468	0.441	0.567	0.419	0.441	0.452	0.609	0.403	0.536	0.518	0.339	0.558	0.001	0.739	0.446	0.497	0.497	0.51	0.532	0.356	0.552	0.389	0.485	0.463	0.588	0.42	0.477	0.61	0.523	0.661	0.393	0.471	0.522	0.403	0.612
OG0007900	0.541	0.509	0.57	0.459	0.034	0.427	0.619	0.334	0.394	0.589	0.631	0.643	0.43	0.485	0.488	0.471	0.585	0.386	0.49	0.504	0.666	0.392	0.53	0.429	0.296	0.617	0.012	0.524	0.493	0.534	0.531	0.528	0.607	0.398	0.578	0.459	0.564	0.367	0.601	0.356	0.241	0.668	0.556	0.697	0.533	0.544	0.601	0.438	0.728
OG0007926	0.488	0.435	0.532	0.48	0.044	0.428	0.69	0.336	0.374	0.519	0.637	0.617	0.403	0.437	0.433	0.468	0.516	0.393	0.443	0.453	0.601	0.366	0.486	0.395	0.295	0.546	0.016	0.431	0.45	0.469	0.576	0.477	0.504	0.444	0.507	0.48	0.501	0.359	0.511	0.351	0.249	0.585	0.485	0.587	0.555	0.492	0.519	0.386	0.615
OG0007933	0.61	0.583	0.666	0.485	0.023	0.481	0.664	0.415	0.467	0.669	0.623	0.688	0.541	0.563	0.565	0.549	0.592	0.472	0.577	0.579	0.661	0.439	0.606	0.481	0.344	0.703	0.008	0.485	0.555	0.603	0.583	0.604	0.644	0.423	0.643	0.485	0.637	0.457	0.671	0.449	0.287	0.768	0.61	0.743	0.479	0.63	0.668	0.503	0.705
OG0008070	0.327	0.28	0.311	0.473	0.095	0.38	0.269	0.255	0.303	0.338	0.261	0.376	0.29	0.282	0.305	0.292	0.451	0.356	0.257	0.273	0.383	0.345	0.39	0.362	0.215	0.283	0.036	0.415	0.267	0.296	0.404	0.409	0.335	0.383	0.367	0.473	0.319	0.294	0.309	0.291	0.218	0.298	0.343	0.375	0.428	0.287	0.284	0.23	0.364
OG0008131	0.684	0.665	0.73	0.411	0.027	0.435	0.445	0.37	0.541	0.71	0.426	0.647	0.642	0.627	0.574	0.589	0.473	0.359	0.668	0.67	0.514	0.402	0.59	0.358	0.266	0.677	0.01	0.359	0.645	0.687	0.574	0.573	0.635	0.475	0.704	0.411	0.717	0.346	0.656	0.477	0.253	0.639	0.691	0.668	0.402	0.674	0.695	0.587	0.616
OG0008162	0.315	0.31	0.321	0.434	0.037	0.271	0.317	0.324	0.237	0.329	0.305	0.4	0.308	0.288	0.408	0.335	0.431	0.528	0.291	0.303	0.354	0.504	0.408	0.394	0.566	0.299	0.043	0.398	0.274	0.291	0.344	0.423	0.447	0.248	0.327	0.434	0.319	0.577	0.319	0.28	0.35	0.344	0.275	0.339	0.318	0.315	0.33	0.256	0.371
OG0008202	0.368	0.375	0.372	0.571	0.106	0.488	0.419	0.268	0.29	0.392	0.405	0.522	0.4	0.339	0.557	0.44	0.503	0.556	0.352	0.36	0.486	0.615	0.461	0.458	0.421	0.339	0.069	0.301	0.317	0.337	0.445	0.553	0.511	0.41	0.403	0.571	0.394	0.413	0.349	0.271	0.238	0.403	0.344	0.379	0.423	0.384	0.387	0.288	0.486
[truncated: 770 more rows]
[truncated: 2,046 more columns]
