# Supplementary material for: Parallel and convergent genomic changes underlie independent subterranean colonization across beetles
Source: Nat Commun. 2023 Jun 29;14:3842. doi: 10.1038/s41467-023-39603-1 (PMC10310748; doi:10.1038/s41467-023-39603-1)
Supplement: Supplementary file 13 — Source Data [file 41467_2023_39603_MOESM13_ESM.zip › Source_Data_Figures_github/Source_data_4/Fig4a/get_anots_jumps_ALL.sh]

while read BH
do
	grep "$BH" ../ALL_OGs_uniq_GO_Term_OK.txt || printf "\n"

done < con_all_exemplars.txt
 
