# Supplementary material for: Parallel and convergent genomic changes underlie independent subterranean colonization across beetles
Source: Nat Commun. 2023 Jun 29;14:3842. doi: 10.1038/s41467-023-39603-1 (PMC10310748; doi:10.1038/s41467-023-39603-1)
Supplement: Supplementary file 13 — Source Data [file 41467_2023_39603_MOESM13_ESM.zip › Source_Data_Figures_github/Source_data_4/Fig4a/remarkable_expanded_OGs_all.txt]

OG0000427
OG0001692
OG0003208
OG0004536
OG0008034
OG0009177
OG0009840
OG0007863
OG0000245
OG0008776
OG0007335
OG0008160
OG0008556
OG0010200
OG0000012
OG0000298
OG0006121
OG0000013
OG0000269
OG0009197
OG0000058
OG0001136
OG0001288
OG0001477
OG0008217
OG0008667
OG0010140
OG0010648
OG0011093
OG0014924
OG0014927
OG0000836
OG0001619
OG0001795
OG0008617
OG0000479
OG0000535
OG0001138
OG0000050
OG0000086
OG0000359
OG0000065
OG0000335
OG0000458
OG0000712
OG0000753
OG0000815
OG0000844
OG0001006
OG0001080
OG0001189
OG0001234
OG0001294
OG0001640
OG0001721
OG0001863
OG0001877
OG0001953
OG0002078
OG0002650
OG0002673
OG0003076
OG0003420
OG0003629
OG0003669
OG0010293
OG0011910
OG0013344
OG0014407
OG0000285
OG0000596
OG0000871
OG0001073
OG0001113
OG0002389
OG0003290
OG0004151
OG0008234
OG0000056
OG0000165
OG0000424
OG0000464
OG0000484
OG0000564
OG0000834
OG0001434
OG0001506
OG0001641
OG0001659
OG0001982
OG0002049
OG0002226
OG0002416
OG0002580
OG0002608
OG0007764
OG0008349
OG0009609
OG0013839
OG0014918
OG0000108
OG0000175
OG0000618
OG0000036
OG0000130
OG0000136
OG0000293
OG0000307
OG0000378
OG0000482
OG0000488
OG0000489
OG0000587
OG0000630
OG0000684
OG0000718
OG0000739
OG0000778
OG0000810
OG0000826
OG0000963
OG0001047
OG0001130
OG0001173
OG0001195
OG0001209
OG0001269
OG0001444
OG0001508
OG0001532
OG0001614
OG0001621
OG0001668
OG0001761
OG0001799
OG0001807
OG0001929
OG0001931
OG0001947
OG0002060
OG0002143
OG0002167
OG0002252
OG0002281
OG0002340
OG0002411
OG0002463
OG0002496
OG0002502
OG0002610
OG0002678
OG0002742
OG0002766
OG0002775
OG0002858
OG0003027
OG0003158
OG0003212
OG0003247
OG0003248
OG0003277
OG0003408
OG0003409
OG0003414
OG0003454
OG0003463
OG0003619
OG0003625
OG0003725
OG0004145
OG0004187
OG0004315
OG0004358
OG0004420
OG0004494
OG0004533
OG0004581
OG0004882
OG0005091
OG0005173
OG0005406
OG0005685
OG0005841
OG0005996
OG0006007
OG0006041
OG0006082
OG0006120
OG0006451
OG0007023
OG0007345
OG0007380
OG0007558
OG0007622
OG0007669
OG0008147
OG0008209
OG0008359
OG0008429
OG0008471
OG0008536
OG0008541
OG0008828
OG0008863
OG0008942
OG0009004
OG0009039
OG0009094
OG0009816
OG0009939
OG0010291
OG0010431
OG0010629
OG0011282
OG0012242
OG0012266
OG0013089
OG0014667
OG0014742
OG0000147
OG0000309
OG0000330
OG0000334
OG0000352
OG0000362
OG0000420
OG0000439
OG0000563
OG0000678
OG0000770
OG0000918
OG0001192
OG0001213
OG0001480
OG0001521
OG0001677
OG0001693
OG0001788
OG0001803
OG0002018
OG0002022
OG0002058
OG0002090
OG0002350
OG0002355
OG0002373
OG0002405
OG0002436
OG0002446
OG0002508
OG0002533
OG0002713
OG0002846
OG0002924
OG0003025
OG0003648
OG0003942
OG0004219
OG0004385
OG0004888
OG0005696
OG0005702
OG0006535
OG0007330
OG0007550
OG0007828
OG0008430
OG0008522
OG0008708
OG0009108
OG0009470
OG0010646
OG0010671
OG0011534
OG0013038
OG0014413
OG0000201
OG0000247
OG0000325
OG0000326
OG0000377
OG0000434
OG0000480
OG0000504
OG0000560
OG0000610
OG0000659
OG0000688
OG0000703
OG0000721
OG0000722
OG0000865
OG0000872
OG0000924
OG0000949
OG0000985
OG0001007
OG0001056
OG0001063
OG0001068
OG0001164
OG0001249
OG0001329
OG0001430
OG0001453
OG0001460
OG0001512
OG0001520
OG0001555
OG0001620
OG0001631
OG0001656
OG0001747
OG0001762
OG0001791
OG0001824
OG0001895
OG0001896
OG0002030
OG0002132
OG0002153
OG0002171
OG0002192
OG0002248
OG0002259
OG0002452
OG0002564
OG0002702
OG0002863
OG0002972
OG0003086
OG0003128
OG0003193
OG0003323
OG0003379
OG0003554
OG0003579
OG0003589
OG0003688
OG0004060
OG0004062
OG0004220
OG0004631
OG0005047
OG0006503
OG0006665
OG0006780
OG0007120
OG0007357
OG0007372
OG0007580
OG0007590
OG0007776
OG0007961
OG0008007
OG0008079
OG0008550
OG0008614
OG0008636
OG0008994
OG0009687
OG0009691
OG0010032
OG0010508
OG0011010
OG0011166
OG0011424
OG0011554
OG0011587
OG0012682
