# Supplementary material for: Parallel and convergent genomic changes underlie independent subterranean colonization across beetles
Source: Nat Commun. 2023 Jun 29;14:3842. doi: 10.1038/s41467-023-39603-1 (PMC10310748; doi:10.1038/s41467-023-39603-1)
Supplement: Supplementary file 13 — Source Data [file 41467_2023_39603_MOESM13_ESM.zip › Source_Data_Figures_github/Source_data_4/Fig4b/bides1_exp_list_reduced.txt]

OG0008034
OG0000245
OG0008160
OG0000298
OG0001017
OG0006121
OG0000058
OG0000445
OG0001136
OG0001288
OG0001477
OG0008217
OG0008667
OG0010140
OG0010648
OG0011093
OG0014924
OG0014927
OG0000009
OG0000062
OG0000065
OG0000335
OG0000353
OG0000458
OG0000612
OG0000712
OG0000753
OG0000815
OG0000844
OG0001006
OG0001080
OG0001189
OG0001234
OG0001246
OG0001294
OG0001640
OG0001721
OG0001863
OG0001877
OG0001953
OG0002078
OG0002131
OG0002650
OG0002673
OG0003076
OG0003420
OG0003629
OG0003669
OG0010293
OG0011910
OG0013344
OG0014407
OG0000019
OG0000036
OG0000090
OG0000130
OG0000136
OG0000293
OG0000307
OG0000378
OG0000482
OG0000488
OG0000489
OG0000587
OG0000630
OG0000668
OG0000684
OG0000718
OG0000739
OG0000778
OG0000810
OG0000826
OG0000951
OG0000963
OG0001047
OG0001093
OG0001130
OG0001173
OG0001195
OG0001209
OG0001269
OG0001444
OG0001508
OG0001532
OG0001614
OG0001621
OG0001668
OG0001761
OG0001799
OG0001807
OG0001929
OG0001931
OG0001947
OG0002060
OG0002143
OG0002167
OG0002252
OG0002281
OG0002340
OG0002411
OG0002463
OG0002496
OG0002502
OG0002610
OG0002678
OG0002742
OG0002766
OG0002775
OG0002858
OG0003027
OG0003158
OG0003212
OG0003247
OG0003248
OG0003277
OG0003408
OG0003409
OG0003414
OG0003454
OG0003463
OG0003619
OG0003625
OG0003725
OG0004145
OG0004187
OG0004315
OG0004358
OG0004420
OG0004494
OG0004533
OG0004581
OG0004882
OG0005091
OG0005173
OG0005406
OG0005685
OG0005841
OG0005996
OG0006007
OG0006041
OG0006082
OG0006120
OG0006451
OG0007023
OG0007345
OG0007380
OG0007558
OG0007622
OG0007669
OG0008147
OG0008209
OG0008359
OG0008429
OG0008471
OG0008536
OG0008541
OG0008828
OG0008863
OG0008942
OG0009004
OG0009039
OG0009094
OG0009816
OG0009939
OG0010291
OG0010431
OG0010629
OG0011282
OG0012242
OG0012266
OG0013089
OG0014667
OG0014742
