# Supplementary material for: Parallel and convergent genomic changes underlie independent subterranean colonization across beetles
Source: Nat Commun. 2023 Jun 29;14:3842. doi: 10.1038/s41467-023-39603-1 (PMC10310748; doi:10.1038/s41467-023-39603-1)
Supplement: Supplementary file 13 — Source Data [file 41467_2023_39603_MOESM13_ESM.zip › Source_Data_Figures_github/Source_data_4/Fig4b/bides2_con_list_reduced.txt]

OG0000025
OG0000065
OG0000109
OG0000165
OG0000440
OG0000486
OG0000059
OG0000303
OG0000307
OG0000318
OG0000845
OG0001048
OG0001517
OG0004220
OG0000089
OG0000095
OG0000100
OG0000117
OG0000129
OG0000210
OG0000213
OG0000244
OG0000245
OG0000293
OG0000357
OG0000402
OG0000415
OG0000464
OG0000466
OG0000480
OG0000492
OG0000516
OG0000520
OG0000640
OG0000658
OG0000763
OG0000784
OG0000802
OG0000823
OG0000826
OG0001185
OG0001261
OG0001264
OG0001430
OG0001496
OG0001526
OG0001593
OG0001689
OG0001740
OG0001905
OG0001952
OG0001971
OG0001982
OG0002262
OG0002315
OG0002442
