# Supplementary material for: Parallel and convergent genomic changes underlie independent subterranean colonization across beetles
Source: Nat Commun. 2023 Jun 29;14:3842. doi: 10.1038/s41467-023-39603-1 (PMC10310748; doi:10.1038/s41467-023-39603-1)
Supplement: Supplementary file 13 — Source Data [file 41467_2023_39603_MOESM13_ESM.zip › Source_Data_Figures_github/Source_data_4/Fig4b/bides2_exp_list_reduced.txt]

OG0007335
OG0000013
OG0000269
OG0000836
OG0001619
OG0001795
OG0008617
OG0000193
OG0000236
OG0000285
OG0000596
OG0000871
OG0001073
OG0001113
OG0002389
OG0003290
OG0004151
OG0008234
OG0000147
OG0000309
OG0000330
OG0000334
OG0000352
OG0000362
OG0000420
OG0000439
OG0000563
OG0000678
OG0000770
OG0000918
OG0001192
OG0001213
OG0001480
OG0001521
OG0001677
OG0001693
OG0001788
OG0001803
OG0002018
OG0002022
OG0002058
OG0002090
OG0002350
OG0002355
OG0002373
OG0002405
OG0002436
OG0002440
OG0002446
OG0002508
OG0002533
OG0002713
OG0002846
OG0002924
OG0003025
OG0003648
OG0003942
OG0004219
OG0004385
OG0004888
OG0005696
OG0005702
OG0006535
OG0007330
OG0007550
OG0007828
OG0008430
OG0008522
OG0008708
OG0009108
OG0009470
OG0010646
OG0010671
OG0011534
OG0013038
OG0014413
