# Supplementary material for: Parallel and convergent genomic changes underlie independent subterranean colonization across beetles
Source: Nat Commun. 2023 Jun 29;14:3842. doi: 10.1038/s41467-023-39603-1 (PMC10310748; doi:10.1038/s41467-023-39603-1)
Supplement: Supplementary file 13 — Source Data [file 41467_2023_39603_MOESM13_ESM.zip › Source_Data_Figures_github/Source_data_4/Fig4b/Bides_Hydro_Con_OGs_to_drop<2.txt]

OG0000448
OG0000674
OG0001042
OG0001893
OG0002209
OG0002222
OG0002799
OG0003739
OG0004908
OG0001019
OG0003029
OG0004461
OG0005518
OG0010311
OG0000430
OG0000088
OG0000620
OG0001049
OG0009508
OG0000637
OG0001788
OG0002113
OG0001301
OG0002692
OG0004892
OG0001114
OG0001558
OG0001579
OG0001608
OG0001703
OG0002193
OG0002543
OG0005032
OG0000624
OG0000892
OG0001513
OG0001622
OG0001710
OG0000560
OG0000928
OG0000021
OG0001402
OG0002253
OG0003704
OG0000628
OG0001595
OG0000278
OG0001099
OG0003058
OG0009935
OG0002195
OG0008826
OG0000564
OG0000882
OG0000900
OG0001071
OG0001487
OG0001516
OG0001876
OG0002048
OG0002681
OG0004918
OG0007089
OG0009477
OG0000575
OG0000643
OG0000870
OG0001258
OG0001371
OG0001409
OG0001449
OG0001723
OG0001752
OG0001924
OG0001964
OG0001997
OG0002042
OG0002110
OG0002398
OG0002552
OG0002706
OG0002719
OG0002752
OG0002773
OG0002944
OG0003048
OG0003423
OG0003479
OG0003614
OG0004143
OG0005131
OG0008850
OG0000463
OG0001085
OG0001101
OG0001615
OG0001770
OG0001822
OG0001995
OG0002118
OG0002136
OG0002247
OG0002353
OG0004014
OG0004307
OG0004431
OG0004913
OG0006937
OG0007858
OG0008040
OG0008523
OG0008719
OG0008870
OG0008984
OG0000595
OG0000991
OG0001067
OG0000062
OG0001125
OG0002691
OG0000187
OG0004148
OG0010134
OG0000230
OG0000443
OG0000459
OG0000593
OG0000731
OG0000749
OG0000758
OG0000852
OG0001170
OG0001183
OG0001334
OG0001708
OG0001773
OG0001890
OG0001978
OG0002505
OG0002779
OG0003171
OG0007591
OG0000040
OG0000167
OG0000173
OG0000243
OG0000389
OG0000390
OG0000528
OG0000623
OG0000632
OG0000662
OG0000688
OG0000753
OG0000757
OG0000821
OG0000866
OG0000886
OG0001005
OG0001088
OG0001147
OG0001201
OG0001215
OG0001256
OG0001286
OG0001352
OG0001457
OG0001518
OG0001555
OG0001639
OG0001651
OG0001742
OG0001812
OG0001919
OG0001928
OG0001984
OG0002021
OG0002075
OG0002341
OG0002484
OG0002487
OG0002583
OG0002591
OG0002637
OG0002665
OG0002820
OG0003039
OG0003169
OG0003344
OG0004774
OG0007094
OG0008212
OG0010126
OG0000013
OG0000036
OG0000043
OG0000087
OG0000092
OG0000202
OG0000258
OG0000306
OG0000332
OG0000348
OG0000529
OG0000604
OG0000853
OG0000904
OG0001050
OG0001444
OG0001662
OG0001680
OG0001720
OG0001845
OG0001862
OG0001902
OG0001907
OG0002016
OG0002028
OG0002114
OG0002264
OG0002380
OG0002976
OG0003037
OG0003060
OG0003082
OG0003239
OG0003265
OG0003282
OG0003296
OG0003565
OG0003638
OG0003643
OG0003775
OG0003779
OG0004184
OG0005074
OG0001398
OG0001308
OG0002804
OG0003990
OG0006970
OG0001424
OG0002092
OG0008498
OG0000241
OG0000942
OG0001189
OG0001372
OG0001733
OG0003071
OG0000652
OG0001597
OG0002293
OG0002332
OG0002349
OG0003424
OG0000113
OG0001611
OG0008621
OG0000467
OG0001351
OG0001762
OG0002327
OG0003273
OG0000052
OG0002068
OG0003262
OG0003406
OG0003940
OG0004254
OG0005671
OG0000186
OG0002448
OG0003012
OG0000396
OG0000417
OG0000434
OG0000510
OG0001641
OG0001702
OG0001786
OG0001929
OG0002032
OG0002061
OG0002309
OG0002310
OG0002469
OG0002560
OG0003199
OG0000627
OG0000831
OG0001704
OG0002562
OG0002778
OG0003819
OG0004190
OG0000449
OG0000621
OG0000846
OG0001894
OG0002824
OG0000086
OG0000692
OG0000710
OG0001164
OG0001756
OG0002160
OG0003736
OG0006580
OG0008029
OG0000193
OG0000432
OG0000906
OG0001403
OG0001855
OG0002431
OG0002436
OG0003085
OG0003392
OG0000143
OG0001755
OG0001443
OG0001519
OG0001522
OG0001541
OG0001951
OG0002100
OG0002276
OG0002444
OG0002701
OG0002739
OG0003660
OG0000556
OG0001248
OG0001413
OG0004258
OG0004319
OG0007330
OG0000162
OG0000888
OG0002080
OG0002138
OG0000436
OG0000633
OG0000862
OG0002076
OG0002102
OG0002147
OG0002194
OG0003315
OG0003649
OG0004016
OG0000120
OG0000501
OG0000778
OG0000785
OG0001266
OG0000214
OG0000918
OG0001750
OG0002240
OG0004468
OG0000171
OG0000979
OG0001209
OG0001462
OG0001787
OG0001904
OG0002219
OG0002948
OG0003009
OG0010110
OG0001564
OG0003387
OG0004871
OG0000029
OG0000140
OG0000188
OG0000382
OG0000405
OG0000654
OG0000690
OG0000697
OG0000724
OG0000822
OG0000827
OG0000864
OG0001003
OG0001016
OG0001060
OG0001131
OG0001148
OG0001210
OG0001220
OG0001271
OG0001500
OG0001567
OG0001800
OG0001815
OG0001981
OG0002421
OG0008612
OG0009138
OG0000035
OG0000037
OG0000203
OG0000277
OG0000335
OG0000340
OG0000401
OG0000407
OG0000437
OG0000481
OG0000551
OG0000566
OG0000578
OG0000667
OG0000728
OG0000774
OG0000799
OG0000816
OG0000842
OG0000873
OG0000894
OG0000909
OG0000921
OG0001046
OG0001083
OG0001263
OG0001324
OG0001364
OG0001415
OG0001434
OG0001455
OG0001520
OG0001557
OG0001581
OG0001614
OG0001647
OG0001730
OG0001747
OG0001828
OG0001908
OG0001943
OG0002047
OG0002051
OG0002073
OG0002082
OG0002087
OG0002103
OG0002121
OG0002212
OG0002392
OG0002402
OG0002423
OG0002458
OG0002509
OG0002567
OG0002579
OG0002609
OG0003042
OG0003147
OG0003359
OG0003473
OG0003815
OG0003919
OG0004165
OG0004731
OG0008222
OG0008303
OG0008315
OG0009899
OG0000003
OG0000039
OG0000091
OG0000121
OG0000180
OG0000195
OG0000205
OG0000252
OG0000273
OG0000284
OG0000290
OG0000292
OG0000329
OG0000334
OG0000344
OG0000356
OG0000362
OG0000380
OG0000488
OG0000503
OG0000521
OG0000547
OG0000565
OG0000665
OG0000679
OG0000796
OG0000948
OG0001080
OG0001136
OG0001268
OG0001396
OG0001479
OG0001521
OG0001684
OG0001735
OG0001933
OG0001975
OG0002005
OG0002267
OG0002669
OG0003057
OG0003138
OG0003891
OG0004902
OG0004973
OG0005498
OG0007139
OG0008406
OG0010462
OG0010671
OG0000744
OG0000685
OG0001471
OG0001654
OG0001936
OG0002014
OG0002625
OG0008497
OG0001926
OG0007517
