# Supplementary material for: Parallel and convergent genomic changes underlie independent subterranean colonization across beetles
Source: Nat Commun. 2023 Jun 29;14:3842. doi: 10.1038/s41467-023-39603-1 (PMC10310748; doi:10.1038/s41467-023-39603-1)
Supplement: Supplementary file 13 — Source Data [file 41467_2023_39603_MOESM13_ESM.zip › Source_Data_Figures_github/Source_data_4/Fig4b/Bides_Hydro_Exp_OGs_to_drop<2.txt]

OG0000030
OG0000040
OG0000059
OG0000079
OG0000088
OG0000094
OG0000107
OG0000115
OG0000123
OG0000138
OG0000161
OG0000171
OG0000210
OG0000252
OG0000260
OG0000264
OG0000276
OG0000315
OG0000317
OG0000319
OG0000341
OG0000367
OG0000375
OG0000379
OG0000393
OG0000412
OG0000423
OG0000432
OG0000446
OG0000453
OG0000460
OG0000490
OG0000501
OG0000525
OG0000536
OG0000572
OG0000576
OG0000586
OG0000631
OG0000643
OG0000664
OG0000669
OG0000705
OG0000706
OG0000717
OG0000719
OG0000726
OG0000733
OG0000747
OG0000766
OG0000793
OG0000843
OG0000878
OG0000884
OG0000916
OG0000944
OG0000959
OG0000960
OG0000977
OG0000983
OG0000984
OG0001026
OG0001039
OG0001076
OG0001081
OG0001124
OG0001143
OG0001167
OG0001181
OG0001190
OG0001207
OG0001244
OG0001250
OG0001282
OG0001295
OG0001296
OG0001300
OG0001302
OG0001318
OG0001321
OG0001325
OG0001344
OG0001358
OG0001367
OG0001381
OG0001388
OG0001402
OG0001403
OG0001406
OG0001411
OG0001419
OG0001424
OG0001436
OG0001455
OG0001461
OG0001474
OG0001485
OG0001496
OG0001505
OG0001507
OG0001518
OG0001536
OG0001558
OG0001562
OG0001579
OG0001583
OG0001594
OG0001595
OG0001597
OG0001628
OG0001652
OG0001657
OG0001662
OG0001669
OG0001689
OG0001704
OG0001710
OG0001712
OG0001770
OG0001779
OG0001785
OG0001790
OG0001833
OG0001837
OG0001843
OG0001845
OG0001847
OG0001848
OG0001884
OG0001886
OG0001891
OG0001902
OG0001904
OG0001915
OG0001935
OG0001943
OG0002006
OG0002020
OG0002034
OG0002062
OG0002070
OG0002100
OG0002124
OG0002135
OG0002136
OG0002144
OG0002159
OG0002168
OG0002188
OG0002220
OG0002232
OG0002242
OG0002251
OG0002258
OG0002265
OG0002287
OG0002319
OG0002324
OG0002326
OG0002336
OG0002358
OG0002370
OG0002377
OG0002383
OG0002415
OG0002434
OG0002483
OG0002484
OG0002490
OG0002498
OG0002499
OG0002503
OG0002506
OG0002525
OG0002560
OG0002571
OG0002604
OG0002614
OG0002626
OG0002672
OG0002733
OG0002751
OG0002762
OG0002763
OG0002837
OG0002844
OG0002883
OG0002888
OG0002920
OG0002922
OG0002944
OG0002966
OG0002969
OG0002978
OG0002980
OG0002990
OG0002996
OG0002997
OG0003024
OG0003054
OG0003074
OG0003101
OG0003144
OG0003150
OG0003152
OG0003156
OG0003175
OG0003195
OG0003211
OG0003219
OG0003283
OG0003322
OG0003343
OG0003346
OG0003369
OG0003419
OG0003429
OG0003465
OG0003467
OG0003496
OG0003501
OG0003507
OG0003508
OG0003566
OG0003605
OG0003611
OG0003630
OG0003642
OG0003664
OG0003667
OG0003692
OG0003695
OG0003721
OG0003724
OG0003750
OG0003756
OG0003761
OG0003776
OG0003798
OG0003810
OG0003820
OG0003839
OG0003889
OG0003890
OG0003899
OG0003911
OG0003923
OG0003938
OG0003944
OG0003952
OG0003959
OG0003974
OG0003982
OG0003988
OG0003999
OG0004014
OG0004021
OG0004024
OG0004026
OG0004044
OG0004066
OG0004085
OG0004092
OG0004098
OG0004115
OG0004135
OG0004152
OG0004171
OG0004208
OG0004213
OG0004223
OG0004240
OG0004254
OG0004283
OG0004311
OG0004327
OG0004361
OG0004409
OG0004416
OG0004424
OG0004431
OG0004438
OG0004451
OG0004485
OG0004497
OG0004498
OG0004522
OG0004523
OG0004540
OG0004542
OG0004545
OG0004566
OG0004578
OG0004596
OG0004632
OG0004667
OG0004692
OG0004702
OG0004706
OG0004715
OG0004719
OG0004738
OG0004770
OG0004800
OG0004805
OG0004808
OG0004813
OG0004829
OG0004835
OG0004844
OG0004855
OG0004872
OG0004926
OG0004944
OG0004953
OG0004959
OG0004962
OG0004975
OG0005025
OG0005039
OG0005045
OG0005055
OG0005092
OG0005115
OG0005127
OG0005136
OG0005137
OG0005156
OG0005164
OG0005190
OG0005209
OG0005227
OG0005238
OG0005248
OG0005257
OG0005259
OG0005261
OG0005279
OG0005283
OG0005310
OG0005315
OG0005328
OG0005348
OG0005350
OG0005357
OG0005364
OG0005377
OG0005395
OG0005467
OG0005476
OG0005480
OG0005487
OG0005514
OG0005545
OG0005555
OG0005568
OG0005571
OG0005579
OG0005581
OG0005582
OG0005583
OG0005682
OG0005692
OG0005711
OG0005723
OG0005728
OG0005740
OG0005746
OG0005770
OG0005771
OG0005795
OG0005825
OG0005828
OG0005842
OG0005850
OG0005860
OG0005866
OG0005890
OG0005892
OG0005896
OG0005958
OG0005968
OG0005995
OG0006019
OG0006038
OG0006040
OG0006050
OG0006052
OG0006056
OG0006058
OG0006092
OG0006097
OG0006109
OG0006127
OG0006129
OG0006132
OG0006136
OG0006137
OG0006155
OG0006159
OG0006177
OG0006196
OG0006220
OG0006226
OG0006233
OG0006246
OG0006264
OG0006286
OG0006288
OG0006311
OG0006349
OG0006367
OG0006429
OG0006449
OG0006463
OG0006474
OG0006507
OG0006551
OG0006594
OG0006602
OG0006675
OG0006682
OG0006685
OG0006697
OG0006717
OG0006768
OG0006779
OG0006794
OG0006795
OG0006862
OG0006870
OG0006908
OG0006910
OG0006930
OG0006940
OG0006946
OG0006961
OG0006970
OG0006978
OG0007045
OG0007058
OG0007074
OG0007112
OG0007150
OG0007155
OG0007170
OG0007203
OG0007230
OG0007280
OG0007291
OG0007308
OG0007387
OG0007450
OG0007482
OG0007514
OG0007518
OG0007529
OG0007555
OG0007562
OG0007603
OG0007617
OG0007623
OG0007640
OG0007675
OG0007686
OG0007688
OG0007703
OG0007819
OG0007822
OG0007845
OG0007858
OG0007881
OG0007883
OG0007885
OG0007936
OG0007953
OG0007981
OG0007995
OG0008130
OG0008144
OG0008146
OG0008167
OG0008173
OG0008222
OG0008245
OG0008288
OG0008310
OG0008317
OG0008319
OG0008331
OG0008340
OG0008435
OG0008440
OG0008449
OG0008466
OG0008476
OG0008503
OG0008528
OG0008553
OG0008574
OG0008597
OG0008604
OG0008619
OG0008646
OG0008648
OG0008670
OG0008674
OG0008709
OG0008715
OG0008736
OG0008745
OG0008763
OG0008853
OG0008856
OG0008861
OG0008882
OG0008916
OG0008920
OG0008968
OG0008995
OG0009005
OG0009156
OG0009230
OG0009270
OG0009324
OG0009334
OG0009344
OG0009345
OG0009471
OG0009508
OG0009520
OG0009524
OG0009530
OG0009536
OG0009543
OG0009549
OG0009555
OG0009595
OG0009605
OG0009620
OG0009657
OG0009674
OG0009701
OG0009705
OG0009713
OG0009719
OG0009807
OG0009892
OG0009920
OG0009965
OG0009969
OG0009971
OG0010024
OG0010064
OG0010071
OG0010143
OG0010189
OG0010209
OG0010430
OG0010484
OG0010485
OG0010490
OG0010498
OG0010500
OG0010505
OG0010531
OG0010806
OG0010837
OG0010841
OG0010842
OG0010864
OG0010896
OG0010902
OG0010903
OG0010916
OG0010948
OG0010978
OG0010993
OG0011023
OG0011032
OG0011044
OG0011094
OG0011117
OG0011159
OG0011184
OG0011230
OG0011299
OG0011308
OG0011365
OG0011366
OG0011367
OG0011372
OG0011398
OG0011417
OG0011455
OG0011459
OG0011478
OG0011516
OG0011824
OG0011956
OG0011983
OG0012124
OG0012161
OG0012180
OG0012214
OG0012292
OG0012374
OG0012418
OG0012440
OG0012456
OG0012484
OG0012600
OG0012701
OG0012706
OG0012711
OG0012730
OG0012736
OG0013014
OG0013016
OG0013078
OG0013118
OG0013154
OG0013164
OG0013281
OG0013348
OG0013485
OG0013556
OG0013611
OG0013748
OG0013757
OG0013821
OG0013866
OG0013868
OG0013914
OG0014273
OG0014280
OG0014333
OG0014400
OG0014555
OG0014579
OG0014625
OG0014725
OG0014729
OG0014744
OG0014770
OG0014860
OG0000060
OG0000140
OG0000152
OG0000162
OG0000180
OG0000186
OG0000205
OG0000231
OG0000253
OG0000266
OG0000267
OG0000328
OG0000329
OG0000331
OG0000351
OG0000405
OG0000506
OG0000527
OG0000595
OG0000602
OG0000635
OG0000637
OG0000702
OG0000723
OG0000724
OG0000731
OG0000737
OG0000743
OG0000754
OG0000796
OG0000797
OG0000819
OG0000824
OG0000852
OG0000888
OG0000896
OG0000913
OG0000937
OG0000976
OG0000992
OG0001034
OG0001067
OG0001109
OG0001134
OG0001144
OG0001183
OG0001197
OG0001204
OG0001235
OG0001254
OG0001280
OG0001284
OG0001305
OG0001334
OG0001340
OG0001359
OG0001399
OG0001422
OG0001427
OG0001497
OG0001513
OG0001523
OG0001537
OG0001548
OG0001587
OG0001706
OG0001717
OG0001718
OG0001724
OG0001734
OG0001737
OG0001749
OG0001800
OG0001804
OG0001814
OG0001815
OG0001818
OG0001822
OG0001860
OG0001874
OG0001912
OG0001927
OG0001933
OG0001934
OG0001938
OG0001954
OG0001960
OG0001970
OG0001975
OG0001996
OG0001998
OG0002004
OG0002017
OG0002028
OG0002064
OG0002066
OG0002067
OG0002085
OG0002092
OG0002099
OG0002107
OG0002120
OG0002128
OG0002179
OG0002184
OG0002199
OG0002210
OG0002223
OG0002249
OG0002294
OG0002360
OG0002409
OG0002418
OG0002426
OG0002450
OG0002453
OG0002471
OG0002480
OG0002492
OG0002527
OG0002581
OG0002612
OG0002615
OG0002640
OG0002693
OG0002724
OG0002750
OG0002801
OG0002825
OG0002835
OG0002839
OG0002856
OG0002860
OG0002885
OG0002894
OG0002925
OG0002975
OG0003023
OG0003051
OG0003093
OG0003097
OG0003099
OG0003117
OG0003122
OG0003129
OG0003130
OG0003141
OG0003206
OG0003207
OG0003210
OG0003254
OG0003286
OG0003291
OG0003310
OG0003325
OG0003372
OG0003381
OG0003391
OG0003433
OG0003446
OG0003518
OG0003524
OG0003532
OG0003568
OG0003655
OG0003663
OG0003718
OG0003726
OG0003759
OG0003794
OG0003802
OG0003818
OG0003857
OG0003904
OG0003993
OG0004031
OG0004037
OG0004046
OG0004080
OG0004083
OG0004088
OG0004097
OG0004121
OG0004124
OG0004131
OG0004137
OG0004262
OG0004291
OG0004341
OG0004344
OG0004389
OG0004422
OG0004429
OG0004441
OG0004443
OG0004465
OG0004579
OG0004584
OG0004599
OG0004615
OG0004714
OG0004717
OG0004718
OG0004727
OG0004760
OG0004788
OG0004796
OG0004817
OG0004904
OG0004905
OG0004913
OG0004937
OG0004973
OG0005001
OG0005030
OG0005042
OG0005051
OG0005084
OG0005113
OG0005126
OG0005175
OG0005254
OG0005325
OG0005342
OG0005409
OG0005410
OG0005423
OG0005435
OG0005454
OG0005496
OG0005498
OG0005504
OG0005510
OG0005548
OG0005598
OG0005622
OG0005655
OG0005659
OG0005669
OG0005675
OG0005691
OG0005720
OG0005732
OG0005855
OG0006053
OG0006068
OG0006151
OG0006169
OG0006180
OG0006290
OG0006345
OG0006354
OG0006356
OG0006450
OG0006486
OG0006540
OG0006544
OG0006553
OG0006556
OG0006559
OG0006586
OG0006587
OG0006610
OG0006662
OG0006677
OG0006686
OG0006688
OG0006713
OG0006737
OG0006803
OG0006807
OG0006823
OG0006858
OG0006889
OG0006920
OG0006960
OG0006965
OG0006976
OG0006991
OG0007015
OG0007024
OG0007071
OG0007073
OG0007092
OG0007121
OG0007135
OG0007157
OG0007196
OG0007202
OG0007210
OG0007220
OG0007240
OG0007270
OG0007283
OG0007284
OG0007290
OG0007297
OG0007302
OG0007304
OG0007346
OG0007352
OG0007359
OG0007376
OG0007414
OG0007421
OG0007427
OG0007488
OG0007527
OG0007557
OG0007565
OG0007632
OG0007634
OG0007682
OG0007724
OG0007730
OG0007746
OG0007786
OG0007839
OG0007868
OG0007900
OG0007926
OG0007933
OG0008070
OG0008131
OG0008162
OG0008202
OG0008230
OG0008237
OG0008280
OG0008300
OG0008314
OG0008338
OG0008431
OG0008434
OG0008512
OG0008538
OG0008539
OG0008558
OG0008832
OG0008855
OG0008922
OG0008927
OG0008936
OG0009015
OG0009016
OG0009111
OG0009142
OG0009152
OG0009157
OG0009219
OG0009246
OG0009301
OG0009329
OG0009348
OG0009407
OG0009442
OG0009479
OG0009492
OG0009496
OG0009527
OG0009552
OG0009560
OG0009607
OG0009680
OG0009723
OG0009741
OG0009744
OG0009904
OG0009956
OG0009977
OG0010038
OG0010039
OG0010076
OG0010144
OG0010150
OG0010154
OG0010156
OG0010244
OG0010278
OG0010335
OG0010420
OG0010450
OG0010527
OG0010557
OG0010579
OG0010623
OG0010751
OG0010776
OG0010804
OG0010805
OG0010811
OG0010815
OG0010828
OG0010957
OG0011029
OG0011164
OG0011197
OG0011257
OG0011315
OG0011348
OG0011501
OG0011536
OG0011800
OG0011908
OG0011918
OG0011934
OG0011955
OG0012066
OG0012118
OG0012187
OG0012269
OG0012401
OG0012438
OG0012486
OG0012497
OG0012504
OG0012543
OG0012568
OG0012589
OG0012604
OG0012632
OG0012680
OG0012686
OG0012688
OG0012702
OG0012717
OG0012785
OG0013420
OG0013555
OG0013570
OG0013582
OG0013614
OG0013644
OG0013647
OG0013731
OG0013732
OG0013808
OG0013840
OG0014308
OG0014414
OG0014462
OG0000028
OG0000066
OG0000077
OG0000117
OG0000143
OG0000173
OG0000177
OG0000178
OG0000209
OG0000220
OG0000226
OG0000238
OG0000243
OG0000279
OG0000303
OG0000308
OG0000340
OG0000349
OG0000394
OG0000406
OG0000430
OG0000433
OG0000436
OG0000449
OG0000461
OG0000465
OG0000496
OG0000516
OG0000519
OG0000528
OG0000542
OG0000553
OG0000566
OG0000575
OG0000580
OG0000581
OG0000592
OG0000597
OG0000601
OG0000605
OG0000616
OG0000620
OG0000647
OG0000654
OG0000708
OG0000720
OG0000729
OG0000745
OG0000748
OG0000787
OG0000789
OG0000802
OG0000804
OG0000807
OG0000813
OG0000823
OG0000840
OG0000866
OG0000882
OG0000909
OG0000911
OG0000921
OG0000932
OG0000987
OG0001003
OG0001053
OG0001057
OG0001083
OG0001112
OG0001117
OG0001121
OG0001125
OG0001131
OG0001135
OG0001137
OG0001141
OG0001150
OG0001161
OG0001168
OG0001169
OG0001170
OG0001171
OG0001172
OG0001178
OG0001185
OG0001216
OG0001218
OG0001222
OG0001230
OG0001260
OG0001310
OG0001314
OG0001337
OG0001348
OG0001349
OG0001364
OG0001374
OG0001377
OG0001390
OG0001415
OG0001421
OG0001423
OG0001446
OG0001462
OG0001466
OG0001501
OG0001517
OG0001519
OG0001527
OG0001528
OG0001540
OG0001552
OG0001584
OG0001623
OG0001644
OG0001645
OG0001651
OG0001654
OG0001667
OG0001715
OG0001740
OG0001751
OG0001754
OG0001759
OG0001760
OG0001783
OG0001786
OG0001787
OG0001798
OG0001821
OG0001826
OG0001839
OG0001844
OG0001846
OG0001857
OG0001858
OG0001888
OG0001900
OG0001913
OG0001921
OG0001922
OG0001944
OG0001948
OG0001958
OG0001964
OG0001978
OG0001979
OG0002003
OG0002015
OG0002033
OG0002051
OG0002063
OG0002075
OG0002081
OG0002098
OG0002110
OG0002126
OG0002138
OG0002151
OG0002160
OG0002175
OG0002211
OG0002214
OG0002274
OG0002295
OG0002341
OG0002406
OG0002435
OG0002442
OG0002445
OG0002462
OG0002467
OG0002469
OG0002470
OG0002493
OG0002510
OG0002511
OG0002512
OG0002545
OG0002567
OG0002572
OG0002596
OG0002602
OG0002631
OG0002667
OG0002684
OG0002688
OG0002699
OG0002715
OG0002717
OG0002779
OG0002785
OG0002799
OG0002828
OG0002842
OG0002849
OG0002861
OG0002889
OG0002895
OG0002899
OG0002919
OG0002948
OG0002994
OG0003010
OG0003011
OG0003026
OG0003032
OG0003050
OG0003067
OG0003083
OG0003089
OG0003092
OG0003140
OG0003151
OG0003154
OG0003184
OG0003185
OG0003205
OG0003249
OG0003258
OG0003304
OG0003309
OG0003324
OG0003332
OG0003338
OG0003342
OG0003351
OG0003354
OG0003389
OG0003400
OG0003410
OG0003411
OG0003435
OG0003439
OG0003441
OG0003470
OG0003490
OG0003499
OG0003512
OG0003526
OG0003533
OG0003537
OG0003539
OG0003572
OG0003596
OG0003614
OG0003617
OG0003622
OG0003626
OG0003640
OG0003649
OG0003650
OG0003668
OG0003677
OG0003684
OG0003704
OG0003735
OG0003749
OG0003766
OG0003781
OG0003782
OG0003788
OG0003824
OG0003828
OG0003834
OG0003881
OG0003902
OG0003928
OG0003933
OG0003937
OG0004009
OG0004027
OG0004040
OG0004053
OG0004067
OG0004100
OG0004138
OG0004161
OG0004165
OG0004175
OG0004181
OG0004294
OG0004334
OG0004366
OG0004375
OG0004386
OG0004412
OG0004459
OG0004471
OG0004515
OG0004524
OG0004527
OG0004594
OG0004604
OG0004641
OG0004661
OG0004740
OG0004781
OG0004785
OG0004806
OG0004809
OG0004899
OG0004903
OG0004999
OG0005000
OG0005034
OG0005062
OG0005082
OG0005180
OG0005189
OG0005229
OG0005241
OG0005341
OG0005445
OG0005452
OG0005489
OG0005533
OG0005572
OG0005618
OG0005648
OG0005656
OG0005662
OG0005690
OG0005780
OG0005781
OG0005793
OG0005881
OG0005882
OG0005887
OG0005888
OG0005907
OG0005971
OG0006016
OG0006044
OG0006178
OG0006292
OG0006303
OG0006309
OG0006373
OG0006383
OG0006414
OG0006516
OG0006528
OG0006592
OG0006600
OG0006711
OG0006747
OG0006797
OG0006799
OG0006817
OG0006836
OG0006892
OG0006992
OG0006996
OG0007018
OG0007100
OG0007107
OG0007130
OG0007164
OG0007167
OG0007256
OG0007293
OG0007347
OG0007355
OG0007360
OG0007383
OG0007435
OG0007445
OG0007510
OG0007515
OG0007618
OG0007626
OG0007676
OG0007709
OG0007737
OG0007830
OG0007922
OG0007939
OG0007943
OG0007945
OG0007947
OG0008004
OG0008022
OG0008101
OG0008137
OG0008148
OG0008149
OG0008199
OG0008236
OG0008242
OG0008315
OG0008341
OG0008342
OG0008375
OG0008377
OG0008399
OG0008451
OG0008470
OG0008485
OG0008508
OG0008509
OG0008527
OG0008535
OG0008566
OG0008603
OG0008618
OG0008653
OG0008718
OG0008720
OG0008735
OG0008753
OG0008822
OG0008874
OG0008915
OG0008980
OG0009014
OG0009045
OG0009110
OG0009117
OG0009139
OG0009173
OG0009179
OG0009287
OG0009307
OG0009314
OG0009341
OG0009352
OG0009444
OG0009506
OG0009511
OG0009512
OG0009548
OG0009618
OG0009700
OG0009731
OG0009751
OG0009826
OG0009870
OG0009879
OG0009886
OG0009913
OG0009945
OG0009960
OG0009967
OG0009988
OG0010069
OG0010149
OG0010151
OG0010167
OG0010187
OG0010215
OG0010360
OG0010396
OG0010402
OG0010427
OG0010432
OG0010486
OG0010491
OG0010506
OG0010724
OG0010779
OG0010818
OG0010819
OG0010825
OG0010905
OG0010912
OG0010977
OG0011118
OG0011161
OG0011178
OG0011198
OG0011203
OG0011218
OG0011273
OG0011386
OG0011479
OG0011507
OG0011570
OG0011590
OG0011632
OG0011639
OG0011675
OG0011732
OG0011794
OG0011833
OG0011922
OG0012097
OG0012130
OG0012390
OG0012402
OG0012444
OG0012449
OG0012461
OG0012511
OG0012699
OG0012718
OG0012778
OG0013046
OG0013073
OG0013081
OG0013126
OG0013149
OG0013258
OG0013294
OG0013295
OG0013490
OG0013571
OG0013575
OG0013583
OG0013633
OG0013705
OG0013814
OG0013847
OG0014332
OG0014335
OG0014374
OG0014403
OG0014405
OG0014409
OG0014426
OG0014471
OG0014549
OG0014575
OG0014931
