# Supplementary material for: Parallel and convergent genomic changes underlie independent subterranean colonization across beetles
Source: Nat Commun. 2023 Jun 29;14:3842. doi: 10.1038/s41467-023-39603-1 (PMC10310748; doi:10.1038/s41467-023-39603-1)
Supplement: Supplementary file 13 — Source Data [file 41467_2023_39603_MOESM13_ESM.zip › Source_Data_Figures_github/Source_data_4/Fig4b/Con_Bides_Hydro_SimMat.txt]

	OG0000029	OG0000113	OG0000140	OG0000143	OG0000162	OG0000186	OG0000188	OG0000214	OG0000223	OG0000230	OG0000278	OG0000350	OG0000382	OG0000405	OG0000430	OG0000443	OG0000448	OG0000449	OG0000459	OG0000560	OG0000564	OG0000591	OG0000593	OG0000595	OG0000621	OG0000654	OG0000674	OG0000690	OG0000697	OG0000724	OG0000731	OG0000744	OG0000749	OG0000758	OG0000822	OG0000827	OG0000846	OG0000852	OG0000864	OG0000882	OG0000888	OG0000900	OG0000918	OG0000928	OG0000991	OG0001003	OG0001016	OG0001060	OG0001067
OG0000029	1	0.278	0.775	0.331	0.441	0.502	0.588	0.319	0.711	0.666	0.309	0.361	0.354	0.55	0.201	0.652	0.193	0.504	0.759	0.251	0.399	0.783	0.659	0.234	0.445	0.484	0.017	0.494	0.607	0.571	0.656	0.369	0.651	0.599	0.701	0.543	0.478	0.462	0.778	0.371	0.472	0.426	0.46	0.28	0.258	0.577	0.773	0.445	0.262
OG0000113	0.278	1	0.252	0.385	0.485	0.488	0.391	0.423	0.32	0.28	0.483	0.474	0.35	0.337	0.294	0.332	0.655	0.425	0.302	0.416	0.45	0.263	0.316	0.286	0.421	0.376	0.448	0.383	0.351	0.4	0.308	0.538	0.311	0.324	0.351	0.399	0.481	0.312	0.258	0.395	0.436	0.442	0.508	0.479	0.374	0.42	0.246	0.462	0.36
OG0000140	0.775	0.252	1	0.304	0.398	0.474	0.556	0.299	0.645	0.61	0.285	0.324	0.308	0.496	0.186	0.603	0.176	0.458	0.722	0.229	0.368	0.824	0.623	0.22	0.4	0.424	0.01	0.444	0.556	0.531	0.634	0.332	0.597	0.566	0.673	0.491	0.443	0.422	0.801	0.358	0.431	0.396	0.442	0.251	0.246	0.535	0.815	0.413	0.249
OG0000143	0.331	0.385	0.304	1	0.377	0.514	0.408	0.357	0.358	0.375	0.342	0.485	0.33	0.487	0.347	0.442	0.357	0.387	0.346	0.265	0.396	0.309	0.416	0.173	0.328	0.404	0.301	0.34	0.343	0.424	0.437	0.343	0.402	0.374	0.377	0.4	0.335	0.452	0.33	0.42	0.334	0.399	0.453	0.371	0.287	0.361	0.31	0.599	0.305
OG0000162	0.441	0.485	0.398	0.377	1	0.516	0.519	0.419	0.527	0.454	0.551	0.543	0.535	0.494	0.414	0.492	0.297	0.638	0.467	0.513	0.386	0.411	0.467	0.363	0.665	0.523	0.053	0.573	0.562	0.575	0.459	0.517	0.505	0.488	0.5	0.492	0.58	0.436	0.408	0.38	0.556	0.425	0.568	0.448	0.326	0.596	0.396	0.442	0.33
OG0000186	0.502	0.488	0.474	0.514	0.516	1	0.653	0.548	0.537	0.545	0.495	0.47	0.399	0.572	0.297	0.597	0.397	0.582	0.54	0.343	0.6	0.482	0.602	0.326	0.459	0.494	0.099	0.52	0.555	0.649	0.577	0.504	0.582	0.582	0.598	0.606	0.538	0.588	0.501	0.582	0.533	0.578	0.718	0.373	0.512	0.588	0.472	0.59	0.457
OG0000188	0.588	0.391	0.556	0.408	0.519	0.653	1	0.415	0.624	0.622	0.372	0.42	0.364	0.557	0.244	0.646	0.292	0.613	0.644	0.294	0.561	0.572	0.701	0.263	0.498	0.5	0.058	0.533	0.671	0.66	0.646	0.479	0.64	0.702	0.688	0.637	0.567	0.583	0.593	0.574	0.568	0.567	0.59	0.369	0.345	0.632	0.557	0.546	0.349
OG0000214	0.319	0.423	0.299	0.357	0.419	0.548	0.415	1	0.348	0.346	0.479	0.371	0.353	0.386	0.303	0.364	0.419	0.491	0.341	0.352	0.428	0.307	0.364	0.405	0.375	0.343	0.056	0.373	0.358	0.423	0.364	0.328	0.349	0.371	0.38	0.406	0.406	0.397	0.319	0.422	0.333	0.396	0.586	0.3	0.56	0.425	0.301	0.462	0.501
OG0000223	0.711	0.32	0.645	0.358	0.527	0.537	0.624	0.348	1	0.674	0.359	0.419	0.423	0.591	0.242	0.662	0.22	0.572	0.694	0.293	0.45	0.662	0.658	0.256	0.545	0.54	0.032	0.572	0.731	0.631	0.663	0.446	0.711	0.63	0.701	0.588	0.563	0.513	0.673	0.432	0.552	0.478	0.477	0.344	0.26	0.657	0.648	0.471	0.276
OG0000230	0.666	0.28	0.61	0.375	0.454	0.545	0.622	0.346	0.674	1	0.333	0.419	0.405	0.578	0.197	0.651	0.218	0.557	0.676	0.263	0.496	0.629	0.685	0.237	0.481	0.572	0.037	0.503	0.639	0.634	0.71	0.386	0.752	0.646	0.688	0.603	0.535	0.627	0.645	0.5	0.516	0.486	0.462	0.334	0.264	0.635	0.616	0.492	0.302
OG0000278	0.309	0.483	0.285	0.342	0.551	0.495	0.372	0.479	0.359	0.333	1	0.54	0.496	0.47	0.476	0.367	0.307	0.452	0.322	0.45	0.315	0.287	0.342	0.406	0.429	0.411	0.052	0.463	0.402	0.379	0.347	0.39	0.361	0.352	0.342	0.333	0.394	0.338	0.294	0.323	0.385	0.311	0.502	0.381	0.356	0.408	0.29	0.327	0.37
OG0000350	0.361	0.474	0.324	0.485	0.543	0.47	0.42	0.371	0.419	0.419	0.54	1	0.523	0.527	0.435	0.43	0.43	0.458	0.377	0.411	0.409	0.331	0.402	0.33	0.539	0.507	0.318	0.54	0.447	0.471	0.401	0.457	0.456	0.417	0.388	0.401	0.479	0.461	0.336	0.442	0.483	0.404	0.454	0.498	0.3	0.478	0.329	0.428	0.302
OG0000382	0.354	0.35	0.308	0.33	0.535	0.399	0.364	0.353	0.423	0.405	0.496	0.523	1	0.532	0.415	0.429	0.266	0.442	0.387	0.392	0.346	0.315	0.403	0.282	0.471	0.526	0.07	0.49	0.411	0.403	0.356	0.341	0.424	0.392	0.366	0.342	0.434	0.416	0.324	0.358	0.429	0.305	0.381	0.411	0.26	0.45	0.321	0.341	0.263
OG0000405	0.55	0.337	0.496	0.487	0.494	0.572	0.557	0.386	0.591	0.578	0.47	0.527	0.532	1	0.322	0.644	0.256	0.494	0.58	0.286	0.414	0.504	0.604	0.259	0.481	0.602	0.073	0.567	0.569	0.573	0.621	0.379	0.634	0.543	0.582	0.495	0.493	0.51	0.51	0.41	0.507	0.407	0.525	0.392	0.266	0.572	0.495	0.448	0.268
OG0000430	0.201	0.294	0.186	0.347	0.414	0.297	0.244	0.303	0.242	0.197	0.476	0.435	0.415	0.322	1	0.246	0.239	0.283	0.212	0.35	0.203	0.184	0.24	0.297	0.33	0.279	0.095	0.305	0.246	0.243	0.217	0.235	0.228	0.213	0.219	0.206	0.245	0.25	0.188	0.207	0.263	0.199	0.308	0.37	0.277	0.248	0.189	0.22	0.295
OG0000443	0.652	0.332	0.603	0.442	0.492	0.597	0.646	0.364	0.662	0.651	0.367	0.43	0.429	0.644	0.246	1	0.242	0.522	0.681	0.273	0.451	0.616	0.708	0.252	0.461	0.523	0.053	0.553	0.607	0.626	0.651	0.402	0.634	0.627	0.678	0.574	0.508	0.515	0.633	0.447	0.511	0.512	0.554	0.311	0.281	0.614	0.605	0.516	0.299
OG0000448	0.193	0.655	0.176	0.357	0.297	0.397	0.292	0.419	0.22	0.218	0.307	0.43	0.266	0.256	0.239	0.242	1	0.295	0.212	0.289	0.408	0.181	0.242	0.196	0.264	0.298	0.65	0.269	0.241	0.3	0.237	0.419	0.235	0.255	0.233	0.306	0.326	0.297	0.191	0.395	0.301	0.371	0.397	0.405	0.423	0.276	0.179	0.397	0.32
OG0000449	0.504	0.425	0.458	0.387	0.638	0.582	0.613	0.491	0.572	0.557	0.452	0.458	0.442	0.494	0.283	0.522	0.295	1	0.532	0.376	0.586	0.48	0.576	0.311	0.658	0.513	0.053	0.529	0.624	0.594	0.589	0.453	0.616	0.612	0.582	0.651	0.695	0.569	0.48	0.581	0.549	0.501	0.607	0.413	0.367	0.673	0.459	0.541	0.392
OG0000459	0.759	0.302	0.722	0.346	0.467	0.54	0.644	0.341	0.694	0.676	0.322	0.377	0.387	0.58	0.212	0.681	0.212	0.532	1	0.261	0.446	0.743	0.708	0.246	0.483	0.527	0.029	0.53	0.622	0.612	0.675	0.389	0.684	0.654	0.744	0.589	0.523	0.497	0.742	0.411	0.521	0.468	0.515	0.301	0.273	0.696	0.741	0.464	0.273
OG0000560	0.251	0.416	0.229	0.265	0.513	0.343	0.294	0.352	0.293	0.263	0.45	0.411	0.392	0.286	0.35	0.273	0.289	0.376	0.261	1	0.242	0.236	0.272	0.34	0.434	0.335	0.14	0.362	0.329	0.366	0.269	0.406	0.28	0.28	0.278	0.281	0.345	0.287	0.238	0.267	0.333	0.271	0.373	0.45	0.293	0.351	0.232	0.315	0.342
OG0000564	0.399	0.45	0.368	0.396	0.386	0.6	0.561	0.428	0.45	0.496	0.315	0.409	0.346	0.414	0.203	0.451	0.408	0.586	0.446	0.242	1	0.39	0.527	0.201	0.434	0.457	0.175	0.421	0.492	0.528	0.471	0.535	0.536	0.513	0.505	0.662	0.602	0.555	0.393	0.763	0.506	0.576	0.516	0.398	0.401	0.526	0.371	0.554	0.351
OG0000591	0.783	0.263	0.824	0.309	0.411	0.482	0.572	0.307	0.662	0.629	0.287	0.331	0.315	0.504	0.184	0.616	0.181	0.48	0.743	0.236	0.39	1	0.64	0.226	0.423	0.446	0.01	0.459	0.578	0.553	0.64	0.349	0.615	0.587	0.69	0.514	0.473	0.437	0.804	0.375	0.445	0.417	0.45	0.263	0.25	0.571	0.813	0.431	0.258
OG0000593	0.659	0.316	0.623	0.416	0.467	0.602	0.701	0.364	0.658	0.685	0.342	0.402	0.403	0.604	0.24	0.708	0.242	0.576	0.708	0.272	0.527	0.64	1	0.25	0.466	0.527	0.047	0.514	0.634	0.64	0.694	0.403	0.685	0.706	0.742	0.647	0.549	0.579	0.663	0.527	0.533	0.516	0.542	0.328	0.306	0.618	0.648	0.515	0.326
OG0000595	0.234	0.286	0.22	0.173	0.363	0.326	0.263	0.405	0.256	0.237	0.406	0.33	0.282	0.259	0.297	0.252	0.196	0.311	0.246	0.34	0.201	0.226	0.25	1	0.346	0.289	0.001	0.316	0.276	0.296	0.245	0.265	0.259	0.283	0.257	0.276	0.304	0.292	0.23	0.246	0.287	0.228	0.377	0.193	0.382	0.314	0.221	0.241	0.515
OG0000621	0.445	0.421	0.4	0.328	0.665	0.459	0.498	0.375	0.545	0.481	0.429	0.539	0.471	0.481	0.33	0.461	0.264	0.658	0.483	0.434	0.434	0.423	0.466	0.346	1	0.592	0.048	0.608	0.606	0.576	0.476	0.503	0.568	0.487	0.517	0.543	0.664	0.472	0.405	0.41	0.615	0.475	0.498	0.461	0.31	0.654	0.398	0.489	0.312
OG0000654	0.484	0.376	0.424	0.404	0.523	0.494	0.5	0.343	0.54	0.572	0.411	0.507	0.526	0.602	0.279	0.523	0.298	0.513	0.527	0.335	0.457	0.446	0.527	0.289	0.592	1	0.105	0.599	0.586	0.57	0.512	0.483	0.598	0.529	0.52	0.546	0.585	0.591	0.43	0.446	0.615	0.479	0.481	0.474	0.247	0.653	0.429	0.505	0.244
OG0000674	0.017	0.448	0.01	0.301	0.053	0.099	0.058	0.056	0.032	0.037	0.052	0.318	0.07	0.073	0.095	0.053	0.65	0.053	0.029	0.14	0.175	0.01	0.047	0.001	0.048	0.105	1	0.054	0.044	0.088	0.049	0.231	0.051	0.048	0.028	0.088	0.102	0.093	0.013	0.17	0.098	0.173	0.089	0.274	0.073	0.044	0.012	0.172	0.001
OG0000690	0.494	0.383	0.444	0.34	0.573	0.52	0.533	0.373	0.572	0.503	0.463	0.54	0.49	0.567	0.305	0.553	0.269	0.529	0.53	0.362	0.421	0.459	0.514	0.316	0.608	0.599	0.054	1	0.607	0.582	0.536	0.509	0.612	0.578	0.564	0.565	0.636	0.476	0.454	0.435	0.638	0.489	0.526	0.394	0.306	0.65	0.441	0.469	0.307
OG0000697	0.607	0.351	0.556	0.343	0.562	0.555	0.671	0.358	0.731	0.639	0.402	0.447	0.411	0.569	0.246	0.607	0.241	0.624	0.622	0.329	0.492	0.578	0.634	0.276	0.606	0.586	0.044	0.607	1	0.667	0.624	0.534	0.72	0.638	0.662	0.62	0.627	0.545	0.581	0.479	0.634	0.5	0.52	0.407	0.261	0.68	0.558	0.503	0.264
OG0000724	0.571	0.4	0.531	0.424	0.575	0.649	0.66	0.423	0.631	0.634	0.379	0.471	0.403	0.573	0.243	0.626	0.3	0.594	0.612	0.366	0.528	0.553	0.64	0.296	0.576	0.57	0.088	0.582	0.667	1	0.624	0.557	0.702	0.64	0.661	0.643	0.625	0.601	0.554	0.539	0.642	0.598	0.641	0.361	0.337	0.674	0.525	0.584	0.365
OG0000731	0.656	0.308	0.634	0.437	0.459	0.577	0.646	0.364	0.663	0.71	0.347	0.401	0.356	0.621	0.217	0.651	0.237	0.589	0.675	0.269	0.471	0.64	0.694	0.245	0.476	0.512	0.049	0.536	0.624	0.624	1	0.396	0.729	0.689	0.711	0.605	0.523	0.579	0.66	0.489	0.531	0.488	0.536	0.322	0.291	0.633	0.635	0.528	0.314
OG0000744	0.369	0.538	0.332	0.343	0.517	0.504	0.479	0.328	0.446	0.386	0.39	0.457	0.341	0.379	0.235	0.402	0.419	0.453	0.389	0.406	0.535	0.349	0.403	0.265	0.503	0.483	0.231	0.509	0.534	0.557	0.396	1	0.431	0.458	0.434	0.536	0.563	0.446	0.339	0.519	0.627	0.597	0.475	0.465	0.277	0.497	0.329	0.506	0.275
OG0000749	0.651	0.311	0.597	0.402	0.505	0.582	0.64	0.349	0.711	0.752	0.361	0.456	0.424	0.634	0.228	0.634	0.235	0.616	0.684	0.28	0.536	0.615	0.685	0.259	0.568	0.598	0.051	0.612	0.72	0.702	0.729	0.431	1	0.692	0.711	0.676	0.633	0.644	0.618	0.543	0.591	0.509	0.506	0.366	0.284	0.708	0.588	0.525	0.317
OG0000758	0.599	0.324	0.566	0.374	0.488	0.582	0.702	0.371	0.63	0.646	0.352	0.417	0.392	0.543	0.213	0.627	0.255	0.612	0.654	0.28	0.513	0.587	0.706	0.283	0.487	0.529	0.048	0.578	0.638	0.64	0.689	0.458	0.692	1	0.683	0.667	0.583	0.621	0.598	0.547	0.579	0.566	0.566	0.329	0.323	0.67	0.574	0.534	0.354
OG0000822	0.701	0.351	0.673	0.377	0.5	0.598	0.688	0.38	0.701	0.688	0.342	0.388	0.366	0.582	0.219	0.678	0.233	0.582	0.744	0.278	0.505	0.69	0.742	0.257	0.517	0.52	0.028	0.564	0.662	0.661	0.711	0.434	0.711	0.683	1	0.661	0.595	0.517	0.704	0.467	0.563	0.512	0.567	0.31	0.296	0.682	0.664	0.537	0.303
OG0000827	0.543	0.399	0.491	0.4	0.492	0.606	0.637	0.406	0.588	0.603	0.333	0.401	0.342	0.495	0.206	0.574	0.306	0.651	0.589	0.281	0.662	0.514	0.647	0.276	0.543	0.546	0.088	0.565	0.62	0.643	0.605	0.536	0.676	0.667	0.661	1	0.712	0.602	0.528	0.623	0.59	0.671	0.578	0.34	0.324	0.687	0.495	0.592	0.363
OG0000846	0.478	0.481	0.443	0.335	0.58	0.538	0.567	0.406	0.563	0.535	0.394	0.479	0.434	0.493	0.245	0.508	0.326	0.695	0.523	0.345	0.602	0.473	0.549	0.304	0.664	0.585	0.102	0.636	0.627	0.625	0.523	0.563	0.633	0.583	0.595	0.712	1	0.534	0.467	0.576	0.651	0.553	0.552	0.412	0.317	0.722	0.442	0.562	0.331
OG0000852	0.462	0.312	0.422	0.452	0.436	0.588	0.583	0.397	0.513	0.627	0.338	0.461	0.416	0.51	0.25	0.515	0.297	0.569	0.497	0.287	0.555	0.437	0.579	0.292	0.472	0.591	0.093	0.476	0.545	0.601	0.579	0.446	0.644	0.621	0.517	0.602	0.534	1	0.46	0.606	0.502	0.556	0.503	0.406	0.35	0.546	0.436	0.573	0.384
OG0000864	0.778	0.258	0.801	0.33	0.408	0.501	0.593	0.319	0.673	0.645	0.294	0.336	0.324	0.51	0.188	0.633	0.191	0.48	0.742	0.238	0.393	0.804	0.663	0.23	0.405	0.43	0.013	0.454	0.581	0.554	0.66	0.339	0.618	0.598	0.704	0.528	0.467	0.46	1	0.392	0.43	0.427	0.454	0.257	0.261	0.566	0.809	0.428	0.272
OG0000882	0.371	0.395	0.358	0.42	0.38	0.582	0.574	0.422	0.432	0.5	0.323	0.442	0.358	0.41	0.207	0.447	0.395	0.581	0.411	0.267	0.763	0.375	0.527	0.246	0.41	0.446	0.17	0.435	0.479	0.539	0.489	0.519	0.543	0.547	0.467	0.623	0.576	0.606	0.392	1	0.48	0.549	0.526	0.397	0.375	0.478	0.363	0.552	0.396
OG0000888	0.472	0.436	0.431	0.334	0.556	0.533	0.568	0.333	0.552	0.516	0.385	0.483	0.429	0.507	0.263	0.511	0.301	0.549	0.521	0.333	0.506	0.445	0.533	0.287	0.615	0.615	0.098	0.638	0.634	0.642	0.531	0.627	0.591	0.579	0.563	0.59	0.651	0.502	0.43	0.48	1	0.567	0.514	0.395	0.262	0.626	0.43	0.518	0.269
OG0000900	0.426	0.442	0.396	0.399	0.425	0.578	0.567	0.396	0.478	0.486	0.311	0.404	0.305	0.407	0.199	0.512	0.371	0.501	0.468	0.271	0.576	0.417	0.516	0.228	0.475	0.479	0.173	0.489	0.5	0.598	0.488	0.597	0.509	0.566	0.512	0.671	0.553	0.556	0.427	0.549	0.567	1	0.531	0.375	0.335	0.551	0.404	0.583	0.402
OG0000918	0.46	0.508	0.442	0.453	0.568	0.718	0.59	0.586	0.477	0.462	0.502	0.454	0.381	0.525	0.308	0.554	0.397	0.607	0.515	0.373	0.516	0.45	0.542	0.377	0.498	0.481	0.089	0.526	0.52	0.641	0.536	0.475	0.506	0.566	0.567	0.578	0.552	0.503	0.454	0.526	0.514	0.531	1	0.349	0.514	0.623	0.432	0.58	0.477
OG0000928	0.28	0.479	0.251	0.371	0.448	0.373	0.369	0.3	0.344	0.334	0.381	0.498	0.411	0.392	0.37	0.311	0.405	0.413	0.301	0.45	0.398	0.263	0.328	0.193	0.461	0.474	0.274	0.394	0.407	0.361	0.322	0.465	0.366	0.329	0.31	0.34	0.412	0.406	0.257	0.397	0.395	0.375	0.349	1	0.213	0.39	0.26	0.378	0.21
OG0000991	0.258	0.374	0.246	0.287	0.326	0.512	0.345	0.56	0.26	0.264	0.356	0.3	0.26	0.266	0.277	0.281	0.423	0.367	0.273	0.293	0.401	0.25	0.306	0.382	0.31	0.247	0.073	0.306	0.261	0.337	0.291	0.277	0.284	0.323	0.296	0.324	0.317	0.35	0.261	0.375	0.262	0.335	0.514	0.213	1	0.313	0.244	0.412	0.592
OG0001003	0.577	0.42	0.535	0.361	0.596	0.588	0.632	0.425	0.657	0.635	0.408	0.478	0.45	0.572	0.248	0.614	0.276	0.673	0.696	0.351	0.526	0.571	0.618	0.314	0.654	0.653	0.044	0.65	0.68	0.674	0.633	0.497	0.708	0.67	0.682	0.687	0.722	0.546	0.566	0.478	0.626	0.551	0.623	0.39	0.313	1	0.537	0.557	0.337
OG0001016	0.773	0.246	0.815	0.31	0.396	0.472	0.557	0.301	0.648	0.616	0.29	0.329	0.321	0.495	0.189	0.605	0.179	0.459	0.741	0.232	0.371	0.813	0.648	0.221	0.398	0.429	0.012	0.441	0.558	0.525	0.635	0.329	0.588	0.574	0.664	0.495	0.442	0.436	0.809	0.363	0.43	0.404	0.432	0.26	0.244	0.537	1	0.414	0.252
OG0001060	0.445	0.462	0.413	0.599	0.442	0.59	0.546	0.462	0.471	0.492	0.327	0.428	0.341	0.448	0.22	0.516	0.397	0.541	0.464	0.315	0.554	0.431	0.515	0.241	0.489	0.505	0.172	0.469	0.503	0.584	0.528	0.506	0.525	0.534	0.537	0.592	0.562	0.573	0.428	0.552	0.518	0.583	0.58	0.378	0.412	0.557	0.414	1	0.424
OG0001067	0.262	0.36	0.249	0.305	0.33	0.457	0.349	0.501	0.276	0.302	0.37	0.302	0.263	0.268	0.295	0.299	0.32	0.392	0.273	0.342	0.351	0.258	0.326	0.515	0.312	0.244	0.001	0.307	0.264	0.365	0.314	0.275	0.317	0.354	0.303	0.363	0.331	0.384	0.272	0.396	0.269	0.402	0.477	0.21	0.592	0.337	0.252	0.424	1
OG0001071	0.356	0.416	0.341	0.434	0.355	0.58	0.548	0.447	0.399	0.477	0.325	0.417	0.331	0.395	0.217	0.429	0.402	0.576	0.393	0.272	0.777	0.358	0.505	0.247	0.4	0.414	0.174	0.39	0.459	0.519	0.47	0.512	0.502	0.533	0.45	0.615	0.601	0.594	0.375	0.821	0.449	0.57	0.528	0.384	0.44	0.454	0.345	0.558	0.451
OG0001099	0.005	0.044	0.004	0.08	0.015	0.015	0.021	0.021	0.004	0.013	0.062	0.053	0.02	0.015	0.069	0.016	0.074	0.009	0.009	0.001	0.081	0.003	0.014	0.001	0.013	0.019	0.074	0.016	0.008	0.011	0.019	0.044	0.006	0.007	0.012	0.035	0.011	0.015	0.005	0.094	0.001	0.029	0.011	0.033	0.048	0.01	0.004	0.058	0.001
OG0001131	0.54	0.301	0.467	0.36	0.534	0.469	0.525	0.325	0.573	0.572	0.388	0.533	0.545	0.555	0.305	0.551	0.246	0.582	0.554	0.324	0.45	0.471	0.552	0.25	0.561	0.568	0.074	0.541	0.584	0.541	0.522	0.42	0.597	0.533	0.528	0.523	0.554	0.532	0.478	0.49	0.532	0.41	0.455	0.451	0.247	0.62	0.479	0.445	0.25
OG0001148	0.54	0.405	0.499	0.468	0.544	0.665	0.664	0.44	0.613	0.602	0.444	0.508	0.435	0.585	0.29	0.616	0.319	0.597	0.594	0.316	0.523	0.512	0.639	0.317	0.564	0.596	0.12	0.627	0.679	0.66	0.633	0.568	0.662	0.679	0.629	0.638	0.587	0.651	0.523	0.539	0.68	0.613	0.607	0.402	0.365	0.636	0.503	0.564	0.388
OG0001170	0.726	0.305	0.672	0.379	0.461	0.571	0.649	0.372	0.701	0.703	0.318	0.391	0.377	0.574	0.227	0.687	0.235	0.538	0.735	0.276	0.48	0.68	0.715	0.253	0.471	0.533	0.037	0.563	0.64	0.665	0.684	0.415	0.7	0.663	0.746	0.615	0.545	0.549	0.697	0.477	0.519	0.494	0.534	0.3	0.31	0.642	0.667	0.506	0.31
OG0001183	0.714	0.326	0.666	0.382	0.493	0.578	0.697	0.365	0.708	0.716	0.331	0.396	0.364	0.586	0.206	0.674	0.229	0.586	0.742	0.277	0.502	0.687	0.727	0.251	0.523	0.557	0.037	0.562	0.689	0.693	0.714	0.437	0.74	0.679	0.776	0.644	0.582	0.56	0.71	0.476	0.555	0.499	0.532	0.315	0.285	0.702	0.664	0.529	0.302
OG0001210	0.477	0.438	0.445	0.424	0.466	0.631	0.618	0.533	0.556	0.562	0.364	0.445	0.397	0.498	0.241	0.544	0.354	0.653	0.534	0.299	0.74	0.471	0.598	0.294	0.58	0.544	0.105	0.537	0.588	0.646	0.553	0.535	0.623	0.608	0.596	0.726	0.702	0.625	0.473	0.727	0.554	0.651	0.595	0.396	0.384	0.637	0.443	0.597	0.446
OG0001220	0.604	0.351	0.541	0.414	0.442	0.639	0.633	0.41	0.607	0.64	0.312	0.377	0.332	0.521	0.196	0.643	0.268	0.559	0.636	0.278	0.513	0.563	0.635	0.239	0.475	0.515	0.068	0.504	0.596	0.686	0.618	0.435	0.637	0.631	0.667	0.638	0.549	0.56	0.575	0.515	0.511	0.535	0.598	0.296	0.349	0.646	0.549	0.584	0.345
OG0001271	0.782	0.312	0.783	0.323	0.463	0.524	0.614	0.327	0.708	0.665	0.312	0.36	0.361	0.556	0.205	0.66	0.198	0.52	0.759	0.257	0.428	0.787	0.681	0.232	0.477	0.499	0.016	0.521	0.613	0.594	0.677	0.394	0.662	0.632	0.726	0.554	0.53	0.452	0.785	0.388	0.5	0.448	0.492	0.294	0.256	0.607	0.778	0.462	0.262
OG0001301	0.303	0.437	0.291	0.441	0.346	0.542	0.453	0.465	0.326	0.369	0.339	0.41	0.276	0.351	0.226	0.4	0.435	0.412	0.333	0.29	0.602	0.301	0.416	0.331	0.335	0.38	0.235	0.339	0.357	0.482	0.38	0.493	0.376	0.414	0.389	0.498	0.42	0.486	0.321	0.698	0.403	0.529	0.533	0.31	0.404	0.378	0.295	0.496	0.451
OG0001334	0.531	0.36	0.486	0.541	0.456	0.621	0.657	0.445	0.563	0.615	0.38	0.458	0.378	0.512	0.247	0.584	0.32	0.613	0.552	0.273	0.599	0.501	0.652	0.281	0.467	0.488	0.104	0.509	0.607	0.633	0.631	0.48	0.669	0.72	0.616	0.694	0.604	0.663	0.522	0.64	0.577	0.616	0.543	0.377	0.353	0.608	0.492	0.66	0.425
OG0001398	0.269	0.245	0.247	0.178	0.352	0.304	0.304	0.307	0.311	0.357	0.379	0.391	0.395	0.3	0.232	0.281	0.187	0.42	0.298	0.253	0.348	0.263	0.295	0.329	0.446	0.43	0.036	0.376	0.345	0.33	0.308	0.303	0.386	0.342	0.287	0.327	0.412	0.425	0.261	0.367	0.337	0.29	0.29	0.319	0.275	0.432	0.255	0.307	0.287
OG0001487	0.453	0.43	0.425	0.424	0.432	0.612	0.625	0.442	0.517	0.527	0.324	0.407	0.317	0.424	0.209	0.508	0.362	0.627	0.494	0.282	0.67	0.45	0.572	0.251	0.469	0.455	0.14	0.469	0.54	0.625	0.531	0.552	0.583	0.62	0.561	0.723	0.659	0.586	0.452	0.717	0.543	0.695	0.577	0.362	0.38	0.583	0.425	0.626	0.463
OG0001500	0.461	0.518	0.442	0.405	0.566	0.64	0.655	0.42	0.515	0.523	0.409	0.434	0.346	0.465	0.233	0.531	0.365	0.674	0.506	0.318	0.639	0.462	0.572	0.274	0.532	0.487	0.134	0.544	0.582	0.617	0.593	0.579	0.585	0.627	0.58	0.657	0.664	0.563	0.46	0.668	0.594	0.592	0.644	0.395	0.358	0.626	0.438	0.588	0.383
OG0001516	0.485	0.436	0.449	0.45	0.491	0.635	0.623	0.431	0.534	0.567	0.393	0.478	0.409	0.508	0.246	0.532	0.374	0.641	0.528	0.31	0.658	0.463	0.587	0.291	0.554	0.57	0.176	0.527	0.624	0.649	0.569	0.593	0.635	0.622	0.589	0.706	0.65	0.67	0.473	0.668	0.628	0.639	0.577	0.444	0.36	0.632	0.452	0.612	0.409
OG0001567	0.543	0.358	0.49	0.407	0.491	0.572	0.571	0.43	0.6	0.63	0.374	0.522	0.47	0.562	0.245	0.61	0.301	0.546	0.592	0.299	0.506	0.509	0.558	0.288	0.515	0.608	0.108	0.645	0.581	0.626	0.597	0.5	0.659	0.629	0.603	0.611	0.588	0.593	0.517	0.515	0.612	0.511	0.518	0.363	0.315	0.71	0.491	0.527	0.343
OG0001611	0.299	0.524	0.278	0.516	0.346	0.586	0.475	0.467	0.317	0.356	0.29	0.443	0.261	0.357	0.291	0.378	0.475	0.432	0.317	0.31	0.506	0.288	0.415	0.242	0.332	0.336	0.255	0.316	0.313	0.457	0.367	0.388	0.368	0.401	0.359	0.444	0.383	0.494	0.309	0.498	0.329	0.51	0.542	0.379	0.49	0.376	0.281	0.575	0.535
OG0001708	0.623	0.331	0.586	0.41	0.469	0.574	0.658	0.383	0.641	0.603	0.322	0.395	0.405	0.556	0.24	0.679	0.26	0.557	0.7	0.281	0.519	0.603	0.699	0.254	0.484	0.515	0.05	0.553	0.611	0.618	0.631	0.446	0.63	0.693	0.705	0.645	0.575	0.516	0.614	0.498	0.543	0.535	0.538	0.317	0.306	0.651	0.592	0.538	0.314
OG0001750	0.387	0.355	0.383	0.482	0.401	0.61	0.499	0.446	0.412	0.463	0.392	0.452	0.408	0.523	0.405	0.494	0.342	0.468	0.438	0.28	0.482	0.383	0.509	0.242	0.41	0.452	0.121	0.42	0.451	0.527	0.444	0.366	0.484	0.444	0.44	0.434	0.435	0.5	0.396	0.541	0.402	0.429	0.61	0.393	0.379	0.434	0.383	0.519	0.369
OG0001755	0.272	0.447	0.254	0.459	0.369	0.432	0.352	0.297	0.315	0.292	0.392	0.584	0.308	0.388	0.315	0.343	0.426	0.301	0.281	0.29	0.358	0.253	0.329	0.252	0.316	0.367	0.384	0.447	0.349	0.387	0.338	0.472	0.336	0.354	0.305	0.392	0.355	0.388	0.262	0.403	0.415	0.415	0.408	0.377	0.271	0.335	0.258	0.422	0.267
OG0001773	0.512	0.39	0.486	0.386	0.518	0.609	0.676	0.382	0.567	0.579	0.381	0.447	0.378	0.481	0.23	0.567	0.304	0.628	0.561	0.308	0.569	0.502	0.639	0.288	0.52	0.514	0.089	0.574	0.629	0.632	0.611	0.56	0.639	0.778	0.617	0.686	0.613	0.616	0.515	0.617	0.639	0.648	0.59	0.363	0.34	0.646	0.492	0.588	0.369
OG0001800	0.593	0.321	0.573	0.444	0.463	0.615	0.668	0.371	0.59	0.621	0.346	0.399	0.329	0.556	0.243	0.642	0.253	0.573	0.635	0.274	0.531	0.583	0.714	0.245	0.449	0.472	0.062	0.513	0.625	0.617	0.689	0.403	0.67	0.696	0.688	0.633	0.52	0.564	0.604	0.546	0.514	0.522	0.569	0.319	0.344	0.619	0.572	0.528	0.328
OG0001815	0.704	0.337	0.666	0.338	0.511	0.562	0.669	0.371	0.712	0.698	0.334	0.399	0.395	0.573	0.207	0.672	0.225	0.606	0.746	0.282	0.511	0.703	0.737	0.268	0.55	0.547	0.027	0.559	0.679	0.657	0.69	0.449	0.702	0.715	0.768	0.665	0.618	0.541	0.706	0.468	0.563	0.539	0.536	0.324	0.282	0.693	0.68	0.519	0.299
OG0001876	0.395	0.366	0.368	0.424	0.35	0.563	0.537	0.378	0.441	0.522	0.281	0.417	0.323	0.397	0.19	0.455	0.349	0.57	0.428	0.243	0.702	0.381	0.535	0.207	0.395	0.478	0.157	0.41	0.475	0.533	0.481	0.499	0.555	0.574	0.465	0.698	0.539	0.623	0.408	0.703	0.47	0.677	0.47	0.357	0.325	0.49	0.373	0.601	0.411
OG0001890	0.734	0.306	0.682	0.376	0.495	0.577	0.665	0.379	0.743	0.763	0.352	0.414	0.414	0.605	0.22	0.677	0.23	0.596	0.766	0.276	0.507	0.701	0.741	0.268	0.516	0.583	0.026	0.55	0.672	0.665	0.7	0.418	0.747	0.707	0.768	0.655	0.586	0.607	0.708	0.488	0.547	0.52	0.521	0.341	0.29	0.691	0.685	0.512	0.317
OG0001894	0.391	0.487	0.353	0.308	0.48	0.45	0.486	0.287	0.482	0.443	0.344	0.447	0.361	0.405	0.223	0.445	0.34	0.485	0.43	0.283	0.552	0.371	0.426	0.209	0.561	0.553	0.194	0.509	0.571	0.525	0.416	0.633	0.508	0.462	0.452	0.531	0.642	0.511	0.354	0.483	0.633	0.557	0.416	0.539	0.211	0.602	0.353	0.495	0.208
OG0001978	0.582	0.384	0.537	0.398	0.535	0.601	0.644	0.403	0.626	0.671	0.397	0.455	0.478	0.608	0.222	0.63	0.274	0.649	0.631	0.319	0.533	0.55	0.641	0.29	0.524	0.612	0.062	0.573	0.632	0.63	0.672	0.425	0.682	0.698	0.669	0.657	0.629	0.619	0.574	0.578	0.545	0.49	0.597	0.354	0.317	0.719	0.533	0.527	0.344
OG0001981	0.564	0.457	0.513	0.429	0.565	0.642	0.645	0.437	0.627	0.642	0.436	0.488	0.461	0.581	0.26	0.594	0.336	0.711	0.616	0.331	0.608	0.535	0.643	0.316	0.611	0.601	0.083	0.641	0.631	0.674	0.638	0.5	0.725	0.692	0.671	0.735	0.737	0.666	0.543	0.591	0.597	0.603	0.65	0.389	0.375	0.723	0.515	0.587	0.414
OG0002048	0.469	0.391	0.447	0.467	0.441	0.648	0.683	0.485	0.524	0.55	0.373	0.438	0.353	0.484	0.254	0.559	0.358	0.59	0.509	0.289	0.652	0.461	0.604	0.286	0.443	0.46	0.119	0.486	0.57	0.611	0.575	0.499	0.573	0.614	0.585	0.663	0.605	0.607	0.48	0.734	0.557	0.6	0.601	0.358	0.402	0.568	0.447	0.551	0.406
OG0002080	0.421	0.549	0.391	0.409	0.58	0.544	0.524	0.366	0.5	0.465	0.535	0.556	0.425	0.495	0.365	0.493	0.405	0.549	0.448	0.351	0.483	0.4	0.479	0.313	0.59	0.567	0.179	0.625	0.565	0.513	0.493	0.533	0.535	0.531	0.486	0.503	0.587	0.536	0.4	0.486	0.574	0.49	0.548	0.468	0.333	0.606	0.387	0.488	0.325
OG0002092	0.435	0.356	0.402	0.507	0.43	0.602	0.556	0.421	0.47	0.533	0.388	0.533	0.375	0.521	0.298	0.499	0.338	0.514	0.445	0.306	0.497	0.409	0.547	0.3	0.414	0.488	0.155	0.517	0.512	0.555	0.554	0.459	0.592	0.583	0.476	0.577	0.477	0.669	0.433	0.563	0.485	0.56	0.515	0.418	0.374	0.481	0.408	0.553	0.408
OG0002138	0.442	0.431	0.407	0.338	0.614	0.532	0.556	0.416	0.509	0.516	0.49	0.51	0.448	0.49	0.267	0.487	0.312	0.642	0.486	0.365	0.467	0.43	0.488	0.385	0.626	0.571	0.082	0.614	0.601	0.583	0.519	0.511	0.573	0.581	0.518	0.589	0.684	0.574	0.433	0.494	0.562	0.532	0.583	0.403	0.333	0.633	0.414	0.483	0.345
OG0002240	0.316	0.436	0.312	0.456	0.33	0.626	0.478	0.502	0.336	0.37	0.363	0.393	0.278	0.419	0.278	0.447	0.426	0.42	0.352	0.281	0.507	0.313	0.449	0.264	0.308	0.329	0.162	0.35	0.365	0.584	0.395	0.365	0.392	0.415	0.404	0.438	0.421	0.418	0.33	0.57	0.366	0.449	0.716	0.293	0.445	0.386	0.31	0.536	0.47
OG0002421	0.488	0.459	0.461	0.383	0.561	0.592	0.647	0.374	0.585	0.554	0.402	0.428	0.367	0.498	0.233	0.551	0.315	0.665	0.535	0.295	0.644	0.482	0.59	0.265	0.567	0.531	0.098	0.608	0.642	0.599	0.607	0.567	0.642	0.656	0.625	0.716	0.708	0.565	0.483	0.637	0.609	0.556	0.583	0.369	0.297	0.663	0.456	0.546	0.325
OG0002448	0.316	0.342	0.298	0.473	0.376	0.518	0.42	0.358	0.351	0.335	0.351	0.414	0.367	0.453	0.459	0.392	0.347	0.337	0.349	0.238	0.446	0.292	0.405	0.198	0.311	0.399	0.161	0.346	0.357	0.421	0.359	0.405	0.372	0.369	0.359	0.395	0.333	0.433	0.316	0.468	0.398	0.415	0.454	0.364	0.3	0.339	0.304	0.422	0.272
OG0002505	0.74	0.281	0.721	0.367	0.426	0.539	0.652	0.343	0.684	0.693	0.3	0.365	0.347	0.553	0.191	0.665	0.208	0.534	0.742	0.25	0.451	0.744	0.702	0.24	0.457	0.483	0.027	0.491	0.618	0.606	0.713	0.374	0.672	0.637	0.756	0.6	0.527	0.521	0.757	0.447	0.49	0.476	0.481	0.296	0.272	0.623	0.725	0.484	0.29
OG0002681	0.369	0.548	0.345	0.336	0.46	0.464	0.469	0.396	0.426	0.435	0.362	0.458	0.394	0.376	0.246	0.376	0.461	0.645	0.393	0.321	0.661	0.367	0.447	0.252	0.539	0.457	0.256	0.448	0.49	0.484	0.426	0.512	0.501	0.475	0.456	0.586	0.761	0.489	0.359	0.665	0.509	0.464	0.489	0.44	0.333	0.545	0.341	0.514	0.373
OG0002692	0.371	0.443	0.346	0.45	0.33	0.613	0.544	0.472	0.404	0.477	0.291	0.39	0.297	0.393	0.202	0.467	0.436	0.551	0.407	0.257	0.717	0.363	0.52	0.233	0.363	0.408	0.217	0.377	0.438	0.549	0.477	0.494	0.5	0.526	0.459	0.609	0.528	0.57	0.381	0.758	0.44	0.634	0.573	0.366	0.405	0.459	0.353	0.57	0.485
OG0002779	0.601	0.323	0.551	0.435	0.483	0.593	0.656	0.373	0.641	0.693	0.34	0.452	0.403	0.586	0.219	0.62	0.26	0.629	0.659	0.284	0.563	0.576	0.717	0.28	0.561	0.584	0.065	0.563	0.671	0.673	0.708	0.468	0.744	0.749	0.679	0.712	0.613	0.686	0.586	0.573	0.595	0.564	0.557	0.364	0.311	0.695	0.563	0.574	0.343
OG0002824	0.458	0.493	0.415	0.332	0.572	0.512	0.526	0.366	0.535	0.537	0.372	0.484	0.431	0.443	0.233	0.475	0.339	0.647	0.496	0.351	0.564	0.439	0.518	0.318	0.707	0.583	0.123	0.595	0.597	0.628	0.522	0.576	0.642	0.56	0.542	0.632	0.793	0.591	0.426	0.535	0.682	0.562	0.51	0.416	0.304	0.666	0.411	0.576	0.36
OG0003012	0.301	0.412	0.293	0.488	0.34	0.558	0.468	0.387	0.318	0.34	0.291	0.375	0.236	0.317	0.192	0.385	0.444	0.39	0.332	0.255	0.528	0.302	0.397	0.223	0.289	0.329	0.267	0.366	0.356	0.453	0.4	0.493	0.359	0.412	0.4	0.496	0.389	0.445	0.324	0.661	0.413	0.506	0.53	0.33	0.356	0.352	0.295	0.487	0.349
OG0003058	0.189	0.43	0.173	0.132	0.352	0.283	0.227	0.315	0.217	0.192	0.438	0.261	0.301	0.217	0.269	0.207	0.182	0.268	0.2	0.429	0.199	0.181	0.195	0.52	0.293	0.225	0.001	0.262	0.228	0.243	0.196	0.3	0.198	0.204	0.217	0.22	0.28	0.18	0.179	0.184	0.261	0.206	0.297	0.282	0.291	0.266	0.175	0.205	0.41
OG0003171	0.681	0.305	0.642	0.397	0.473	0.572	0.637	0.386	0.693	0.717	0.349	0.417	0.38	0.57	0.22	0.627	0.236	0.57	0.713	0.288	0.491	0.67	0.665	0.269	0.521	0.55	0.036	0.557	0.676	0.648	0.711	0.428	0.748	0.667	0.707	0.633	0.583	0.574	0.66	0.483	0.561	0.49	0.52	0.321	0.321	0.711	0.637	0.551	0.303
OG0004468	0.27	0.599	0.255	0.398	0.402	0.54	0.398	0.504	0.295	0.298	0.42	0.394	0.308	0.328	0.296	0.343	0.547	0.438	0.291	0.343	0.475	0.261	0.347	0.321	0.328	0.313	0.256	0.355	0.313	0.397	0.336	0.378	0.32	0.373	0.325	0.376	0.356	0.386	0.277	0.449	0.318	0.418	0.6	0.349	0.546	0.373	0.256	0.477	0.53
OG0004892	0.305	0.516	0.287	0.47	0.32	0.597	0.458	0.52	0.32	0.365	0.306	0.397	0.26	0.339	0.228	0.393	0.554	0.426	0.325	0.292	0.599	0.293	0.414	0.264	0.307	0.345	0.28	0.324	0.343	0.488	0.385	0.51	0.377	0.425	0.386	0.493	0.415	0.494	0.316	0.66	0.396	0.578	0.596	0.338	0.503	0.371	0.288	0.593	0.528
OG0004918	0.398	0.369	0.366	0.439	0.342	0.581	0.555	0.446	0.422	0.507	0.293	0.366	0.303	0.399	0.193	0.471	0.341	0.566	0.431	0.249	0.73	0.385	0.54	0.229	0.365	0.4	0.123	0.397	0.448	0.549	0.485	0.446	0.518	0.55	0.48	0.685	0.546	0.584	0.406	0.744	0.421	0.603	0.533	0.303	0.374	0.474	0.374	0.572	0.475
OG0007089	0.457	0.319	0.422	0.467	0.413	0.59	0.587	0.4	0.498	0.543	0.333	0.429	0.413	0.526	0.273	0.541	0.287	0.58	0.506	0.255	0.652	0.444	0.602	0.235	0.376	0.448	0.124	0.415	0.519	0.569	0.531	0.42	0.575	0.555	0.536	0.629	0.537	0.586	0.458	0.685	0.442	0.472	0.548	0.339	0.312	0.501	0.44	0.512	0.334
OG0007329	0.211	0.36	0.198	0.272	0.278	0.391	0.291	0.454	0.215	0.239	0.322	0.237	0.24	0.226	0.265	0.247	0.318	0.38	0.225	0.219	0.318	0.205	0.271	0.314	0.247	0.206	0.158	0.234	0.209	0.285	0.26	0.217	0.24	0.27	0.251	0.291	0.27	0.297	0.218	0.318	0.207	0.329	0.399	0.199	0.506	0.265	0.202	0.337	0.645
OG0007591	0.579	0.364	0.545	0.477	0.5	0.668	0.685	0.414	0.611	0.651	0.409	0.444	0.372	0.587	0.271	0.625	0.297	0.614	0.633	0.292	0.565	0.556	0.699	0.297	0.485	0.528	0.074	0.543	0.622	0.652	0.695	0.442	0.666	0.711	0.68	0.696	0.556	0.638	0.578	0.568	0.55	0.57	0.634	0.335	0.383	0.638	0.551	0.559	0.378
OG0008498	0.374	0.443	0.344	0.489	0.42	0.584	0.479	0.471	0.406	0.485	0.421	0.531	0.395	0.453	0.27	0.416	0.46	0.518	0.425	0.352	0.512	0.36	0.465	0.366	0.47	0.554	0.202	0.44	0.443	0.537	0.477	0.453	0.508	0.511	0.434	0.524	0.492	0.662	0.375	0.523	0.456	0.553	0.611	0.404	0.441	0.562	0.355	0.562	0.521
OG0008612	0.627	0.302	0.582	0.454	0.488	0.574	0.627	0.366	0.624	0.621	0.363	0.431	0.435	0.599	0.279	0.638	0.254	0.519	0.662	0.294	0.46	0.587	0.645	0.262	0.507	0.576	0.053	0.608	0.628	0.622	0.661	0.435	0.668	0.653	0.676	0.609	0.525	0.587	0.6	0.489	0.57	0.523	0.523	0.364	0.302	0.62	0.594	0.546	0.304
OG0008621	0.404	0.526	0.364	0.566	0.486	0.614	0.528	0.475	0.442	0.448	0.414	0.498	0.385	0.469	0.343	0.482	0.452	0.531	0.415	0.374	0.505	0.377	0.503	0.293	0.448	0.452	0.21	0.465	0.448	0.546	0.473	0.502	0.472	0.476	0.465	0.536	0.507	0.524	0.384	0.524	0.497	0.592	0.6	0.423	0.423	0.509	0.362	0.632	0.501
OG0009138	0.518	0.388	0.471	0.325	0.543	0.541	0.573	0.452	0.59	0.58	0.397	0.506	0.499	0.568	0.251	0.584	0.282	0.571	0.58	0.325	0.499	0.489	0.545	0.31	0.652	0.669	0.061	0.679	0.632	0.63	0.548	0.493	0.626	0.583	0.606	0.587	0.657	0.554	0.485	0.472	0.639	0.538	0.552	0.41	0.316	0.744	0.47	0.521	0.312
OG0009477	0.294	0.456	0.277	0.346	0.334	0.412	0.424	0.346	0.326	0.394	0.329	0.431	0.344	0.328	0.211	0.32	0.454	0.497	0.321	0.255	0.663	0.294	0.406	0.194	0.379	0.395	0.317	0.359	0.372	0.388	0.363	0.405	0.419	0.404	0.363	0.471	0.555	0.454	0.301	0.66	0.351	0.384	0.394	0.385	0.283	0.393	0.281	0.445	0.307
OG0009935	0.22	0.439	0.199	0.227	0.4	0.36	0.254	0.438	0.256	0.228	0.712	0.357	0.376	0.292	0.338	0.242	0.288	0.331	0.239	0.447	0.244	0.207	0.228	0.44	0.339	0.323	0.095	0.305	0.273	0.291	0.231	0.344	0.238	0.234	0.25	0.27	0.326	0.244	0.208	0.229	0.284	0.247	0.363	0.323	0.303	0.324	0.202	0.246	0.332
OG0000021	0.221	0.397	0.198	0.29	0.503	0.325	0.259	0.375	0.258	0.238	0.432	0.408	0.415	0.306	0.369	0.249	0.321	0.346	0.244	0.718	0.237	0.205	0.242	0.424	0.403	0.38	0.14	0.306	0.282	0.312	0.236	0.298	0.251	0.23	0.254	0.265	0.336	0.267	0.208	0.226	0.297	0.24	0.359	0.44	0.259	0.343	0.2	0.278	0.318
OG0000025	0.402	0.426	0.373	0.268	0.508	0.461	0.467	0.414	0.463	0.457	0.433	0.398	0.407	0.378	0.249	0.409	0.243	0.662	0.427	0.329	0.549	0.397	0.46	0.273	0.618	0.482	0.038	0.482	0.538	0.502	0.438	0.461	0.534	0.458	0.485	0.549	0.723	0.451	0.382	0.508	0.531	0.428	0.48	0.344	0.301	0.607	0.368	0.498	0.319
OG0000035	0.665	0.388	0.636	0.343	0.543	0.603	0.703	0.386	0.697	0.696	0.386	0.405	0.383	0.595	0.226	0.677	0.242	0.626	0.714	0.292	0.554	0.658	0.743	0.272	0.561	0.563	0.026	0.633	0.709	0.667	0.694	0.486	0.737	0.713	0.776	0.706	0.673	0.54	0.67	0.498	0.586	0.566	0.591	0.337	0.297	0.714	0.638	0.537	0.306
OG0000037	0.733	0.259	0.729	0.374	0.413	0.54	0.612	0.354	0.695	0.688	0.313	0.366	0.356	0.554	0.208	0.658	0.206	0.518	0.749	0.244	0.439	0.752	0.687	0.242	0.443	0.472	0.022	0.463	0.606	0.595	0.672	0.338	0.661	0.615	0.715	0.558	0.499	0.523	0.753	0.453	0.452	0.436	0.478	0.286	0.279	0.596	0.727	0.462	0.288
OG0000040	0.713	0.291	0.678	0.375	0.439	0.609	0.658	0.369	0.689	0.662	0.348	0.394	0.407	0.6	0.233	0.669	0.232	0.525	0.724	0.263	0.46	0.669	0.673	0.239	0.427	0.487	0.038	0.497	0.621	0.616	0.683	0.364	0.665	0.616	0.689	0.547	0.483	0.542	0.697	0.472	0.473	0.43	0.532	0.325	0.314	0.574	0.674	0.459	0.301
OG0000059	0.487	0.447	0.444	0.498	0.576	0.661	0.595	0.55	0.561	0.555	0.473	0.536	0.428	0.541	0.326	0.54	0.366	0.608	0.509	0.413	0.525	0.46	0.56	0.349	0.585	0.559	0.114	0.574	0.589	0.671	0.554	0.542	0.588	0.559	0.556	0.587	0.584	0.612	0.466	0.531	0.574	0.595	0.572	0.444	0.37	0.623	0.444	0.601	0.417
OG0000062	0.343	0.4	0.318	0.37	0.464	0.527	0.42	0.594	0.357	0.422	0.468	0.439	0.377	0.377	0.339	0.39	0.369	0.496	0.369	0.37	0.435	0.331	0.407	0.502	0.457	0.42	0.029	0.416	0.38	0.448	0.392	0.345	0.426	0.439	0.384	0.43	0.447	0.505	0.341	0.471	0.364	0.445	0.536	0.315	0.542	0.452	0.326	0.471	0.673
OG0000065	0.652	0.342	0.603	0.486	0.517	0.648	0.692	0.408	0.674	0.701	0.416	0.465	0.404	0.618	0.253	0.674	0.271	0.645	0.69	0.303	0.514	0.622	0.714	0.316	0.549	0.571	0.047	0.586	0.683	0.686	0.727	0.435	0.742	0.719	0.739	0.706	0.623	0.654	0.646	0.544	0.569	0.546	0.588	0.345	0.324	0.695	0.608	0.554	0.35
OG0000086	0.299	0.534	0.268	0.192	0.523	0.372	0.358	0.395	0.361	0.283	0.46	0.346	0.353	0.308	0.297	0.328	0.267	0.464	0.327	0.387	0.373	0.284	0.311	0.291	0.548	0.382	0.053	0.451	0.413	0.398	0.304	0.472	0.333	0.308	0.358	0.386	0.579	0.249	0.266	0.265	0.488	0.384	0.424	0.343	0.28	0.49	0.263	0.388	0.291
OG0000088	0.204	0.219	0.188	0.271	0.336	0.284	0.226	0.263	0.241	0.189	0.404	0.299	0.419	0.314	0.551	0.248	0.159	0.231	0.237	0.193	0.176	0.187	0.237	0.233	0.258	0.252	0.033	0.289	0.233	0.225	0.207	0.204	0.218	0.208	0.209	0.196	0.226	0.23	0.186	0.186	0.249	0.18	0.288	0.217	0.242	0.229	0.192	0.187	0.245
OG0000089	0.621	0.287	0.577	0.465	0.431	0.587	0.626	0.384	0.642	0.666	0.328	0.411	0.389	0.579	0.257	0.647	0.253	0.545	0.671	0.252	0.469	0.596	0.669	0.259	0.466	0.508	0.059	0.506	0.594	0.632	0.667	0.395	0.687	0.643	0.661	0.592	0.502	0.602	0.596	0.501	0.549	0.495	0.513	0.299	0.305	0.584	0.588	0.497	0.328
OG0000095	0.467	0.313	0.432	0.525	0.493	0.494	0.521	0.333	0.528	0.462	0.376	0.46	0.402	0.537	0.325	0.502	0.253	0.447	0.501	0.289	0.351	0.442	0.522	0.229	0.439	0.496	0.117	0.508	0.538	0.509	0.531	0.414	0.516	0.569	0.512	0.448	0.443	0.454	0.444	0.388	0.557	0.416	0.465	0.38	0.257	0.517	0.442	0.415	0.234
OG0000100	0.726	0.286	0.692	0.39	0.447	0.572	0.689	0.354	0.68	0.686	0.334	0.393	0.361	0.583	0.211	0.701	0.222	0.518	0.734	0.263	0.442	0.708	0.678	0.245	0.451	0.512	0.036	0.55	0.653	0.633	0.709	0.386	0.697	0.665	0.722	0.574	0.504	0.523	0.711	0.458	0.511	0.454	0.526	0.306	0.3	0.619	0.694	0.492	0.292
OG0000109	0.719	0.282	0.691	0.387	0.466	0.564	0.668	0.358	0.699	0.748	0.36	0.439	0.416	0.64	0.226	0.693	0.225	0.568	0.742	0.266	0.474	0.696	0.731	0.275	0.477	0.538	0.029	0.54	0.655	0.632	0.729	0.375	0.736	0.689	0.722	0.622	0.537	0.625	0.715	0.497	0.52	0.48	0.513	0.322	0.286	0.634	0.686	0.484	0.31
OG0000117	0.255	0.496	0.241	0.371	0.32	0.476	0.344	0.435	0.288	0.279	0.388	0.444	0.263	0.292	0.216	0.314	0.513	0.362	0.266	0.31	0.399	0.246	0.309	0.217	0.305	0.317	0.464	0.354	0.296	0.372	0.322	0.418	0.299	0.333	0.3	0.355	0.372	0.362	0.258	0.422	0.316	0.398	0.445	0.309	0.383	0.321	0.243	0.474	0.369
OG0000129	0.749	0.311	0.717	0.346	0.464	0.524	0.619	0.327	0.703	0.695	0.316	0.367	0.361	0.563	0.2	0.668	0.206	0.541	0.743	0.26	0.46	0.741	0.707	0.234	0.481	0.508	0.023	0.527	0.641	0.598	0.705	0.409	0.672	0.674	0.74	0.6	0.538	0.473	0.742	0.415	0.523	0.474	0.495	0.288	0.257	0.625	0.734	0.492	0.268
OG0000165	0.463	0.433	0.414	0.363	0.588	0.509	0.518	0.373	0.555	0.491	0.433	0.54	0.584	0.565	0.282	0.518	0.31	0.552	0.5	0.411	0.455	0.432	0.479	0.301	0.619	0.608	0.108	0.737	0.6	0.584	0.494	0.545	0.57	0.562	0.538	0.571	0.66	0.488	0.432	0.466	0.634	0.502	0.492	0.469	0.293	0.633	0.417	0.486	0.293
OG0000167	0.722	0.302	0.658	0.38	0.471	0.572	0.65	0.378	0.724	0.74	0.357	0.437	0.424	0.625	0.23	0.703	0.231	0.561	0.74	0.279	0.486	0.684	0.72	0.268	0.514	0.556	0.038	0.609	0.682	0.665	0.719	0.419	0.745	0.692	0.755	0.639	0.596	0.578	0.694	0.491	0.555	0.511	0.503	0.333	0.286	0.672	0.672	0.507	0.31
OG0000171	0.305	0.517	0.287	0.382	0.38	0.56	0.408	0.519	0.328	0.347	0.374	0.452	0.358	0.338	0.288	0.336	0.538	0.446	0.327	0.363	0.496	0.298	0.37	0.338	0.42	0.384	0.339	0.405	0.357	0.41	0.356	0.435	0.376	0.404	0.348	0.403	0.444	0.438	0.304	0.513	0.383	0.46	0.52	0.452	0.655	0.4	0.292	0.5	0.512
OG0000173	0.753	0.308	0.736	0.355	0.47	0.536	0.628	0.346	0.723	0.694	0.331	0.387	0.38	0.608	0.217	0.681	0.215	0.539	0.774	0.267	0.44	0.746	0.69	0.249	0.492	0.505	0.025	0.532	0.645	0.621	0.738	0.398	0.696	0.643	0.737	0.586	0.53	0.484	0.743	0.421	0.509	0.472	0.509	0.295	0.274	0.628	0.727	0.473	0.283
OG0000203	0.645	0.326	0.598	0.446	0.449	0.602	0.662	0.383	0.65	0.668	0.328	0.396	0.338	0.546	0.205	0.656	0.248	0.58	0.688	0.267	0.521	0.634	0.689	0.255	0.474	0.495	0.054	0.506	0.609	0.64	0.685	0.394	0.704	0.658	0.721	0.664	0.576	0.581	0.636	0.526	0.486	0.5	0.548	0.31	0.303	0.643	0.604	0.549	0.329
OG0000210	0.647	0.304	0.606	0.387	0.487	0.605	0.681	0.384	0.691	0.717	0.378	0.444	0.441	0.609	0.23	0.659	0.249	0.572	0.683	0.284	0.486	0.623	0.67	0.286	0.53	0.59	0.041	0.583	0.695	0.671	0.7	0.424	0.732	0.693	0.705	0.618	0.56	0.635	0.64	0.517	0.574	0.494	0.538	0.374	0.291	0.662	0.611	0.497	0.315
OG0000213	0.679	0.307	0.638	0.421	0.459	0.605	0.718	0.377	0.703	0.696	0.345	0.424	0.365	0.587	0.234	0.661	0.244	0.557	0.705	0.282	0.485	0.661	0.719	0.259	0.481	0.506	0.042	0.571	0.654	0.639	0.717	0.416	0.717	0.717	0.751	0.613	0.519	0.597	0.679	0.513	0.526	0.504	0.531	0.337	0.325	0.632	0.631	0.52	0.334
OG0000241	0.403	0.397	0.375	0.539	0.513	0.555	0.469	0.468	0.464	0.454	0.449	0.552	0.515	0.563	0.486	0.468	0.358	0.496	0.437	0.364	0.422	0.379	0.493	0.301	0.479	0.505	0.173	0.451	0.447	0.522	0.452	0.393	0.485	0.434	0.453	0.432	0.473	0.527	0.397	0.455	0.448	0.423	0.546	0.468	0.369	0.493	0.38	0.49	0.352
OG0000243	0.688	0.329	0.631	0.409	0.473	0.622	0.669	0.373	0.682	0.694	0.361	0.406	0.404	0.615	0.252	0.681	0.245	0.549	0.696	0.275	0.475	0.646	0.699	0.248	0.451	0.542	0.046	0.543	0.632	0.652	0.689	0.397	0.681	0.647	0.711	0.592	0.52	0.577	0.66	0.469	0.501	0.462	0.558	0.344	0.313	0.634	0.629	0.494	0.312
OG0000244	0.279	0.357	0.277	0.321	0.362	0.497	0.404	0.515	0.293	0.32	0.381	0.324	0.266	0.282	0.289	0.333	0.33	0.425	0.295	0.368	0.417	0.284	0.358	0.475	0.324	0.259	0.001	0.346	0.295	0.399	0.343	0.329	0.326	0.384	0.33	0.39	0.38	0.425	0.301	0.514	0.301	0.395	0.557	0.223	0.636	0.35	0.276	0.411	0.726
OG0000245	0.63	0.387	0.588	0.365	0.525	0.601	0.692	0.403	0.664	0.683	0.366	0.418	0.386	0.576	0.219	0.646	0.262	0.639	0.706	0.289	0.612	0.615	0.72	0.287	0.583	0.589	0.041	0.617	0.675	0.687	0.679	0.49	0.747	0.709	0.758	0.76	0.704	0.567	0.621	0.546	0.612	0.585	0.605	0.341	0.302	0.744	0.588	0.541	0.322
OG0000277	0.628	0.369	0.564	0.377	0.56	0.588	0.66	0.379	0.679	0.666	0.429	0.492	0.51	0.645	0.264	0.686	0.263	0.565	0.691	0.329	0.484	0.579	0.652	0.293	0.592	0.669	0.053	0.695	0.704	0.67	0.626	0.502	0.713	0.686	0.695	0.627	0.623	0.572	0.582	0.469	0.639	0.559	0.551	0.403	0.293	0.773	0.568	0.538	0.305
OG0000293	0.429	0.342	0.399	0.455	0.35	0.588	0.594	0.401	0.461	0.572	0.28	0.394	0.336	0.415	0.177	0.485	0.336	0.576	0.467	0.238	0.695	0.422	0.565	0.218	0.401	0.464	0.133	0.433	0.5	0.57	0.561	0.468	0.592	0.578	0.537	0.652	0.542	0.643	0.444	0.752	0.47	0.571	0.509	0.346	0.336	0.502	0.409	0.559	0.383
OG0000303	0.668	0.331	0.618	0.449	0.492	0.605	0.644	0.416	0.686	0.638	0.356	0.407	0.391	0.596	0.24	0.679	0.256	0.596	0.697	0.275	0.495	0.634	0.693	0.253	0.473	0.495	0.051	0.516	0.628	0.643	0.672	0.422	0.688	0.629	0.713	0.629	0.575	0.524	0.648	0.497	0.514	0.489	0.552	0.304	0.314	0.636	0.621	0.529	0.316
OG0000307	0.552	0.457	0.504	0.535	0.601	0.692	0.633	0.458	0.61	0.597	0.469	0.53	0.438	0.641	0.328	0.592	0.336	0.616	0.577	0.36	0.529	0.514	0.625	0.302	0.561	0.601	0.102	0.545	0.606	0.644	0.638	0.478	0.662	0.594	0.614	0.577	0.573	0.588	0.528	0.499	0.57	0.523	0.634	0.431	0.381	0.636	0.501	0.602	0.378
OG0000318	0.487	0.407	0.454	0.454	0.61	0.579	0.563	0.395	0.562	0.509	0.48	0.541	0.491	0.585	0.405	0.555	0.333	0.642	0.515	0.333	0.499	0.467	0.546	0.311	0.534	0.538	0.1	0.605	0.584	0.573	0.547	0.465	0.58	0.573	0.54	0.555	0.584	0.539	0.464	0.541	0.565	0.449	0.594	0.413	0.323	0.58	0.451	0.497	0.322
OG0000335	0.598	0.339	0.574	0.421	0.456	0.628	0.652	0.379	0.607	0.618	0.336	0.398	0.356	0.573	0.23	0.653	0.267	0.55	0.64	0.268	0.51	0.583	0.666	0.232	0.431	0.502	0.066	0.515	0.58	0.619	0.643	0.423	0.638	0.636	0.697	0.601	0.531	0.527	0.596	0.524	0.52	0.518	0.55	0.325	0.335	0.592	0.562	0.507	0.315
OG0000340	0.606	0.309	0.569	0.444	0.453	0.594	0.656	0.373	0.611	0.638	0.334	0.395	0.381	0.539	0.244	0.647	0.253	0.552	0.633	0.259	0.512	0.576	0.709	0.232	0.437	0.461	0.052	0.458	0.58	0.605	0.656	0.384	0.645	0.627	0.683	0.64	0.503	0.569	0.605	0.552	0.499	0.517	0.512	0.325	0.295	0.59	0.571	0.535	0.311
OG0000357	0.213	0.438	0.191	0.183	0.428	0.346	0.241	0.394	0.24	0.233	0.487	0.31	0.344	0.256	0.29	0.238	0.232	0.3	0.225	0.43	0.215	0.202	0.22	0.575	0.331	0.291	0.001	0.289	0.254	0.272	0.213	0.319	0.224	0.226	0.246	0.251	0.314	0.226	0.203	0.198	0.287	0.22	0.333	0.303	0.302	0.305	0.196	0.219	0.387
OG0000389	0.662	0.296	0.621	0.423	0.471	0.549	0.649	0.354	0.685	0.641	0.34	0.41	0.382	0.594	0.224	0.66	0.222	0.586	0.689	0.266	0.451	0.64	0.671	0.249	0.452	0.494	0.046	0.523	0.636	0.61	0.711	0.396	0.66	0.646	0.677	0.591	0.525	0.55	0.66	0.467	0.506	0.472	0.498	0.322	0.272	0.591	0.627	0.509	0.286
OG0000390	0.531	0.356	0.502	0.37	0.485	0.596	0.681	0.386	0.591	0.643	0.353	0.392	0.371	0.502	0.191	0.601	0.263	0.664	0.576	0.267	0.615	0.523	0.648	0.239	0.487	0.496	0.059	0.515	0.62	0.626	0.619	0.488	0.653	0.714	0.64	0.716	0.644	0.627	0.539	0.651	0.548	0.637	0.549	0.338	0.307	0.628	0.509	0.556	0.362
OG0000396	0.464	0.426	0.429	0.427	0.464	0.62	0.618	0.425	0.516	0.574	0.364	0.434	0.355	0.454	0.216	0.514	0.363	0.607	0.494	0.286	0.643	0.445	0.555	0.258	0.48	0.485	0.128	0.476	0.565	0.608	0.577	0.555	0.606	0.609	0.559	0.655	0.611	0.654	0.455	0.684	0.587	0.595	0.562	0.405	0.356	0.574	0.431	0.604	0.422
OG0000401	0.51	0.517	0.475	0.414	0.59	0.636	0.63	0.523	0.572	0.559	0.419	0.47	0.405	0.524	0.262	0.575	0.354	0.687	0.563	0.369	0.637	0.498	0.604	0.354	0.658	0.594	0.089	0.63	0.634	0.672	0.566	0.559	0.644	0.604	0.639	0.721	0.829	0.544	0.497	0.616	0.628	0.576	0.665	0.373	0.391	0.749	0.471	0.616	0.411
OG0000402	0.593	0.375	0.54	0.442	0.543	0.613	0.638	0.374	0.643	0.629	0.405	0.468	0.459	0.64	0.273	0.654	0.254	0.579	0.635	0.307	0.481	0.559	0.646	0.256	0.529	0.63	0.084	0.661	0.659	0.645	0.685	0.474	0.696	0.636	0.667	0.585	0.582	0.585	0.555	0.471	0.622	0.508	0.549	0.406	0.281	0.662	0.541	0.533	0.293
OG0000407	0.473	0.484	0.449	0.434	0.541	0.659	0.639	0.462	0.534	0.55	0.434	0.457	0.391	0.515	0.239	0.545	0.369	0.683	0.523	0.314	0.675	0.47	0.573	0.308	0.51	0.549	0.146	0.53	0.597	0.635	0.583	0.56	0.593	0.606	0.595	0.699	0.651	0.61	0.476	0.715	0.585	0.574	0.671	0.378	0.37	0.634	0.447	0.595	0.374
OG0000415	0.446	0.417	0.404	0.5	0.489	0.598	0.531	0.496	0.505	0.471	0.437	0.466	0.325	0.484	0.274	0.506	0.336	0.566	0.451	0.308	0.437	0.416	0.482	0.279	0.394	0.444	0.155	0.477	0.489	0.513	0.532	0.44	0.49	0.505	0.481	0.504	0.445	0.532	0.429	0.454	0.436	0.508	0.551	0.332	0.352	0.507	0.404	0.492	0.363
OG0000417	0.466	0.305	0.443	0.476	0.436	0.565	0.541	0.354	0.489	0.476	0.327	0.353	0.39	0.47	0.298	0.562	0.263	0.425	0.515	0.252	0.469	0.452	0.543	0.219	0.379	0.431	0.085	0.44	0.497	0.537	0.512	0.441	0.481	0.485	0.548	0.536	0.445	0.466	0.458	0.541	0.529	0.473	0.519	0.294	0.271	0.473	0.447	0.541	0.278
OG0000434	0.531	0.398	0.501	0.539	0.485	0.681	0.646	0.502	0.585	0.583	0.412	0.472	0.39	0.574	0.265	0.603	0.33	0.584	0.576	0.33	0.551	0.515	0.6	0.319	0.487	0.549	0.104	0.507	0.602	0.668	0.627	0.475	0.633	0.604	0.627	0.66	0.575	0.625	0.529	0.595	0.524	0.543	0.649	0.379	0.362	0.63	0.499	0.559	0.392
OG0000436	0.502	0.404	0.477	0.469	0.522	0.605	0.609	0.389	0.571	0.52	0.396	0.495	0.359	0.555	0.296	0.596	0.289	0.527	0.548	0.324	0.483	0.494	0.574	0.298	0.542	0.542	0.11	0.609	0.591	0.61	0.572	0.533	0.587	0.621	0.568	0.592	0.547	0.51	0.494	0.507	0.635	0.569	0.582	0.364	0.321	0.583	0.473	0.55	0.329
OG0000437	0.463	0.424	0.422	0.405	0.621	0.502	0.506	0.453	0.562	0.51	0.463	0.565	0.536	0.54	0.356	0.505	0.295	0.608	0.495	0.403	0.445	0.438	0.493	0.339	0.663	0.606	0.075	0.67	0.628	0.57	0.503	0.521	0.594	0.519	0.534	0.545	0.672	0.517	0.427	0.424	0.603	0.489	0.52	0.456	0.305	0.643	0.419	0.526	0.307
OG0000440	0.515	0.451	0.464	0.475	0.532	0.654	0.613	0.469	0.589	0.579	0.413	0.49	0.422	0.564	0.288	0.55	0.352	0.63	0.549	0.37	0.568	0.484	0.571	0.31	0.61	0.602	0.11	0.614	0.621	0.646	0.591	0.534	0.67	0.595	0.601	0.678	0.679	0.65	0.49	0.559	0.593	0.595	0.588	0.422	0.394	0.674	0.468	0.595	0.405
OG0000464	0.546	0.435	0.493	0.423	0.596	0.621	0.634	0.421	0.609	0.598	0.401	0.503	0.404	0.537	0.272	0.586	0.331	0.621	0.584	0.382	0.568	0.513	0.61	0.33	0.646	0.616	0.089	0.665	0.661	0.781	0.613	0.65	0.694	0.663	0.619	0.674	0.651	0.625	0.518	0.539	0.68	0.648	0.586	0.406	0.349	0.714	0.488	0.613	0.393
OG0000466	0.695	0.285	0.644	0.412	0.43	0.573	0.656	0.349	0.668	0.69	0.298	0.392	0.358	0.568	0.226	0.705	0.226	0.544	0.71	0.254	0.507	0.66	0.721	0.234	0.451	0.49	0.044	0.492	0.634	0.64	0.68	0.38	0.694	0.658	0.718	0.615	0.544	0.568	0.675	0.489	0.508	0.492	0.526	0.306	0.294	0.617	0.651	0.537	0.306
OG0000467	0.215	0.541	0.196	0.483	0.324	0.443	0.314	0.363	0.244	0.247	0.267	0.683	0.319	0.327	0.333	0.297	0.536	0.343	0.234	0.3	0.399	0.202	0.287	0.152	0.292	0.3	0.571	0.287	0.243	0.33	0.263	0.34	0.262	0.261	0.256	0.3	0.306	0.312	0.217	0.368	0.278	0.342	0.397	0.436	0.371	0.297	0.198	0.395	0.306
OG0000480	0.492	0.476	0.449	0.387	0.662	0.59	0.639	0.385	0.6	0.515	0.498	0.5	0.442	0.547	0.291	0.552	0.304	0.605	0.524	0.39	0.455	0.469	0.515	0.327	0.636	0.593	0.086	0.691	0.679	0.612	0.533	0.587	0.596	0.603	0.577	0.608	0.687	0.499	0.463	0.451	0.646	0.547	0.586	0.471	0.304	0.674	0.45	0.512	0.305
OG0000481	0.695	0.333	0.659	0.391	0.48	0.583	0.666	0.37	0.697	0.692	0.347	0.401	0.366	0.569	0.216	0.673	0.235	0.593	0.722	0.28	0.496	0.68	0.727	0.264	0.515	0.544	0.036	0.544	0.655	0.642	0.732	0.415	0.727	0.686	0.748	0.665	0.581	0.545	0.692	0.47	0.544	0.544	0.54	0.315	0.29	0.678	0.659	0.514	0.312
OG0000486	0.349	0.583	0.317	0.418	0.527	0.495	0.444	0.391	0.425	0.377	0.408	0.531	0.413	0.404	0.287	0.4	0.527	0.468	0.385	0.416	0.56	0.333	0.395	0.304	0.544	0.552	0.333	0.489	0.483	0.525	0.389	0.719	0.434	0.428	0.428	0.535	0.577	0.479	0.323	0.53	0.583	0.605	0.487	0.521	0.283	0.524	0.314	0.541	0.282
OG0000492	0.393	0.415	0.368	0.522	0.38	0.659	0.59	0.469	0.417	0.499	0.32	0.43	0.317	0.469	0.244	0.508	0.38	0.492	0.437	0.298	0.621	0.383	0.555	0.269	0.39	0.475	0.149	0.379	0.43	0.573	0.483	0.445	0.498	0.515	0.486	0.572	0.446	0.608	0.409	0.658	0.414	0.575	0.594	0.371	0.415	0.476	0.375	0.595	0.443
OG0000510	0.548	0.412	0.525	0.457	0.543	0.686	0.7	0.449	0.62	0.609	0.457	0.482	0.43	0.598	0.281	0.619	0.326	0.596	0.608	0.33	0.563	0.533	0.659	0.33	0.504	0.566	0.079	0.582	0.635	0.674	0.663	0.514	0.635	0.69	0.678	0.65	0.573	0.618	0.557	0.632	0.638	0.587	0.681	0.353	0.378	0.661	0.526	0.559	0.391
OG0000516	0.502	0.405	0.464	0.369	0.541	0.544	0.637	0.43	0.589	0.581	0.372	0.499	0.422	0.499	0.235	0.527	0.305	0.63	0.537	0.321	0.557	0.486	0.557	0.318	0.624	0.617	0.096	0.596	0.664	0.621	0.564	0.562	0.635	0.644	0.591	0.679	0.696	0.623	0.484	0.584	0.625	0.578	0.524	0.448	0.303	0.698	0.461	0.585	0.304
OG0000520	0.521	0.434	0.471	0.436	0.521	0.605	0.67	0.422	0.588	0.572	0.327	0.425	0.431	0.536	0.214	0.602	0.339	0.644	0.569	0.306	0.628	0.497	0.594	0.257	0.562	0.574	0.104	0.634	0.641	0.663	0.581	0.594	0.654	0.654	0.63	0.752	0.709	0.569	0.498	0.614	0.641	0.618	0.573	0.368	0.34	0.68	0.472	0.629	0.352
OG0000528	0.675	0.313	0.646	0.432	0.476	0.611	0.651	0.394	0.669	0.688	0.377	0.405	0.379	0.594	0.248	0.7	0.247	0.57	0.702	0.287	0.476	0.668	0.702	0.263	0.453	0.518	0.039	0.532	0.641	0.654	0.712	0.404	0.694	0.689	0.71	0.596	0.526	0.567	0.666	0.488	0.516	0.477	0.576	0.341	0.322	0.631	0.667	0.538	0.329
OG0000551	0.619	0.383	0.589	0.389	0.506	0.641	0.716	0.408	0.65	0.65	0.343	0.392	0.352	0.564	0.224	0.658	0.27	0.624	0.676	0.295	0.593	0.606	0.716	0.249	0.527	0.525	0.046	0.564	0.692	0.682	0.646	0.477	0.693	0.654	0.752	0.69	0.644	0.541	0.607	0.555	0.566	0.522	0.625	0.368	0.337	0.676	0.58	0.564	0.331
OG0000566	0.64	0.328	0.575	0.424	0.472	0.582	0.611	0.385	0.669	0.68	0.386	0.47	0.463	0.69	0.242	0.648	0.249	0.594	0.663	0.278	0.462	0.596	0.655	0.26	0.533	0.626	0.059	0.615	0.657	0.628	0.696	0.42	0.723	0.643	0.66	0.592	0.573	0.613	0.604	0.466	0.545	0.491	0.511	0.373	0.284	0.648	0.582	0.5	0.304
OG0000575	0.436	0.474	0.416	0.428	0.485	0.609	0.594	0.546	0.49	0.508	0.389	0.446	0.367	0.441	0.248	0.51	0.39	0.593	0.478	0.318	0.695	0.434	0.548	0.341	0.497	0.5	0.155	0.485	0.553	0.591	0.505	0.588	0.54	0.576	0.539	0.71	0.653	0.57	0.441	0.73	0.576	0.662	0.591	0.399	0.383	0.587	0.414	0.567	0.412
OG0000578	0.512	0.336	0.462	0.383	0.516	0.519	0.555	0.345	0.576	0.54	0.438	0.518	0.504	0.604	0.284	0.564	0.247	0.509	0.561	0.31	0.426	0.477	0.538	0.277	0.559	0.597	0.06	0.793	0.641	0.558	0.547	0.49	0.638	0.585	0.585	0.554	0.604	0.486	0.478	0.452	0.641	0.489	0.47	0.415	0.28	0.594	0.472	0.462	0.273
OG0000620	0.207	0.323	0.19	0.392	0.458	0.303	0.248	0.285	0.255	0.207	0.438	0.445	0.456	0.35	0.863	0.256	0.287	0.308	0.221	0.495	0.221	0.187	0.257	0.239	0.374	0.312	0.163	0.312	0.261	0.266	0.231	0.256	0.241	0.217	0.231	0.215	0.256	0.272	0.192	0.224	0.273	0.215	0.316	0.509	0.247	0.268	0.193	0.26	0.252
OG0000623	0.595	0.352	0.55	0.393	0.527	0.628	0.732	0.396	0.64	0.681	0.38	0.473	0.404	0.558	0.218	0.632	0.277	0.681	0.65	0.3	0.579	0.57	0.684	0.306	0.548	0.587	0.061	0.578	0.676	0.659	0.707	0.494	0.717	0.793	0.679	0.695	0.626	0.669	0.58	0.6	0.613	0.586	0.59	0.385	0.338	0.71	0.552	0.56	0.368
OG0000632	0.573	0.321	0.528	0.445	0.531	0.571	0.604	0.402	0.657	0.664	0.384	0.496	0.444	0.619	0.264	0.576	0.26	0.569	0.604	0.331	0.488	0.547	0.613	0.289	0.562	0.614	0.075	0.638	0.672	0.669	0.632	0.502	0.726	0.628	0.639	0.614	0.621	0.632	0.554	0.509	0.598	0.502	0.511	0.4	0.299	0.656	0.528	0.512	0.313
OG0000633	0.443	0.459	0.405	0.518	0.582	0.542	0.509	0.386	0.548	0.476	0.485	0.563	0.419	0.544	0.337	0.525	0.349	0.512	0.449	0.363	0.413	0.415	0.483	0.311	0.558	0.546	0.163	0.596	0.582	0.533	0.515	0.512	0.557	0.503	0.494	0.49	0.539	0.489	0.414	0.424	0.577	0.474	0.527	0.419	0.301	0.558	0.4	0.498	0.302
OG0000640	0.681	0.305	0.616	0.422	0.481	0.559	0.623	0.351	0.678	0.637	0.343	0.414	0.42	0.59	0.25	0.707	0.226	0.531	0.678	0.268	0.438	0.62	0.677	0.229	0.44	0.485	0.051	0.543	0.602	0.592	0.644	0.392	0.632	0.647	0.678	0.585	0.498	0.492	0.643	0.437	0.532	0.461	0.501	0.312	0.267	0.595	0.63	0.494	0.275
OG0000643	0.359	0.353	0.33	0.353	0.374	0.483	0.516	0.334	0.397	0.465	0.304	0.4	0.317	0.365	0.189	0.409	0.331	0.546	0.378	0.245	0.693	0.348	0.479	0.215	0.389	0.412	0.174	0.416	0.474	0.479	0.435	0.526	0.493	0.53	0.431	0.642	0.598	0.547	0.36	0.74	0.479	0.55	0.431	0.366	0.281	0.432	0.338	0.496	0.302
OG0000658	0.555	0.344	0.535	0.426	0.429	0.636	0.654	0.465	0.601	0.635	0.343	0.389	0.345	0.548	0.216	0.617	0.298	0.577	0.598	0.268	0.522	0.55	0.634	0.26	0.429	0.5	0.064	0.463	0.616	0.635	0.622	0.401	0.619	0.634	0.625	0.588	0.522	0.583	0.566	0.561	0.466	0.49	0.618	0.345	0.377	0.606	0.531	0.561	0.375
OG0000662	0.724	0.313	0.708	0.359	0.47	0.563	0.665	0.339	0.696	0.664	0.333	0.377	0.376	0.594	0.233	0.668	0.211	0.534	0.756	0.263	0.451	0.712	0.719	0.236	0.462	0.512	0.031	0.554	0.646	0.608	0.703	0.406	0.676	0.658	0.783	0.583	0.538	0.487	0.715	0.416	0.538	0.458	0.518	0.31	0.281	0.608	0.712	0.475	0.269
OG0000667	0.549	0.359	0.5	0.462	0.506	0.585	0.607	0.368	0.565	0.614	0.378	0.426	0.443	0.586	0.235	0.615	0.272	0.531	0.589	0.296	0.501	0.518	0.618	0.254	0.5	0.584	0.09	0.549	0.607	0.631	0.606	0.476	0.638	0.621	0.638	0.621	0.537	0.603	0.525	0.495	0.576	0.563	0.539	0.376	0.278	0.612	0.504	0.606	0.292
OG0000685	0.321	0.467	0.302	0.356	0.472	0.451	0.492	0.318	0.395	0.305	0.371	0.469	0.291	0.347	0.283	0.368	0.397	0.387	0.337	0.327	0.383	0.304	0.343	0.304	0.456	0.385	0.227	0.527	0.476	0.458	0.359	0.573	0.365	0.435	0.384	0.452	0.478	0.372	0.305	0.413	0.529	0.475	0.468	0.48	0.307	0.436	0.297	0.425	0.31
OG0000688	0.724	0.284	0.704	0.407	0.441	0.567	0.658	0.373	0.68	0.672	0.346	0.384	0.367	0.576	0.232	0.663	0.225	0.521	0.739	0.262	0.432	0.713	0.715	0.263	0.441	0.485	0.027	0.542	0.62	0.606	0.745	0.369	0.684	0.695	0.742	0.579	0.496	0.54	0.736	0.442	0.504	0.455	0.525	0.286	0.299	0.609	0.712	0.481	0.308
OG0000692	0.409	0.511	0.38	0.401	0.523	0.51	0.496	0.401	0.463	0.503	0.415	0.57	0.433	0.438	0.28	0.442	0.467	0.614	0.443	0.402	0.614	0.396	0.485	0.315	0.569	0.624	0.247	0.537	0.538	0.543	0.481	0.551	0.549	0.527	0.484	0.578	0.661	0.547	0.396	0.629	0.554	0.502	0.53	0.537	0.315	0.629	0.379	0.567	0.336
OG0000710	0.435	0.549	0.407	0.412	0.591	0.57	0.547	0.42	0.502	0.507	0.477	0.5	0.409	0.493	0.257	0.483	0.416	0.643	0.469	0.344	0.598	0.423	0.516	0.347	0.562	0.557	0.171	0.543	0.568	0.565	0.536	0.562	0.568	0.581	0.535	0.638	0.691	0.587	0.428	0.605	0.549	0.529	0.591	0.417	0.331	0.621	0.402	0.561	0.371
OG0000728	0.603	0.356	0.557	0.451	0.518	0.607	0.669	0.382	0.631	0.626	0.38	0.469	0.444	0.59	0.234	0.694	0.263	0.58	0.654	0.31	0.49	0.578	0.65	0.294	0.53	0.568	0.072	0.672	0.634	0.651	0.674	0.504	0.674	0.717	0.686	0.643	0.602	0.586	0.592	0.537	0.616	0.553	0.587	0.338	0.318	0.634	0.56	0.59	0.319
OG0000753	0.74	0.366	0.695	0.331	0.516	0.551	0.663	0.341	0.748	0.699	0.324	0.377	0.356	0.592	0.2	0.683	0.21	0.594	0.754	0.28	0.491	0.729	0.726	0.245	0.569	0.561	0.021	0.573	0.691	0.667	0.721	0.474	0.72	0.668	0.787	0.653	0.619	0.486	0.729	0.426	0.571	0.533	0.541	0.318	0.262	0.701	0.699	0.531	0.273
OG0000757	0.671	0.309	0.629	0.409	0.422	0.579	0.642	0.39	0.636	0.668	0.316	0.373	0.343	0.571	0.202	0.673	0.245	0.522	0.696	0.254	0.48	0.645	0.672	0.23	0.435	0.487	0.04	0.511	0.585	0.621	0.689	0.376	0.674	0.645	0.712	0.594	0.504	0.555	0.665	0.492	0.471	0.483	0.535	0.304	0.315	0.61	0.631	0.54	0.318
OG0000763	0.506	0.365	0.472	0.408	0.453	0.612	0.643	0.437	0.564	0.605	0.331	0.422	0.363	0.475	0.205	0.562	0.307	0.658	0.55	0.282	0.664	0.499	0.62	0.263	0.498	0.494	0.084	0.495	0.584	0.655	0.59	0.503	0.637	0.682	0.608	0.751	0.663	0.642	0.51	0.681	0.546	0.769	0.564	0.351	0.355	0.644	0.483	0.587	0.426
OG0000774	0.355	0.47	0.331	0.455	0.42	0.516	0.444	0.49	0.402	0.402	0.367	0.495	0.339	0.385	0.231	0.388	0.419	0.603	0.383	0.286	0.459	0.345	0.414	0.273	0.464	0.426	0.305	0.445	0.428	0.478	0.42	0.469	0.422	0.432	0.405	0.475	0.513	0.501	0.35	0.479	0.461	0.501	0.489	0.396	0.341	0.476	0.333	0.502	0.367
OG0000784	0.27	0.432	0.254	0.545	0.309	0.486	0.368	0.443	0.275	0.294	0.322	0.357	0.254	0.31	0.215	0.362	0.435	0.354	0.279	0.265	0.458	0.261	0.33	0.226	0.297	0.287	0.22	0.324	0.289	0.4	0.343	0.346	0.313	0.344	0.318	0.379	0.328	0.352	0.275	0.43	0.293	0.391	0.52	0.287	0.422	0.34	0.261	0.639	0.419
OG0000799	0.492	0.367	0.445	0.318	0.541	0.487	0.604	0.328	0.569	0.531	0.357	0.465	0.455	0.514	0.212	0.519	0.259	0.549	0.535	0.323	0.454	0.467	0.499	0.281	0.637	0.63	0.075	0.685	0.644	0.601	0.524	0.551	0.607	0.603	0.562	0.604	0.647	0.518	0.458	0.459	0.658	0.535	0.497	0.423	0.265	0.647	0.447	0.501	0.263
OG0000802	0.466	0.43	0.421	0.403	0.508	0.522	0.532	0.376	0.526	0.582	0.402	0.569	0.449	0.51	0.228	0.483	0.355	0.595	0.518	0.322	0.551	0.444	0.51	0.315	0.617	0.658	0.177	0.602	0.556	0.614	0.554	0.509	0.655	0.582	0.538	0.612	0.661	0.638	0.442	0.55	0.578	0.547	0.523	0.437	0.309	0.67	0.418	0.525	0.371
OG0000816	0.571	0.277	0.52	0.396	0.481	0.501	0.564	0.287	0.621	0.611	0.399	0.533	0.463	0.672	0.271	0.649	0.22	0.48	0.611	0.29	0.404	0.524	0.58	0.247	0.505	0.605	0.068	0.621	0.644	0.603	0.604	0.454	0.659	0.609	0.612	0.52	0.509	0.539	0.528	0.43	0.611	0.45	0.471	0.395	0.233	0.602	0.52	0.448	0.233
OG0000821	0.744	0.273	0.683	0.379	0.436	0.541	0.629	0.343	0.685	0.677	0.341	0.399	0.401	0.605	0.217	0.701	0.212	0.515	0.745	0.254	0.438	0.694	0.686	0.232	0.425	0.493	0.032	0.5	0.619	0.598	0.659	0.357	0.665	0.624	0.689	0.557	0.485	0.501	0.712	0.439	0.455	0.44	0.492	0.315	0.257	0.573	0.693	0.442	0.274
OG0000823	0.404	0.44	0.369	0.331	0.489	0.484	0.592	0.316	0.482	0.42	0.341	0.425	0.306	0.382	0.219	0.44	0.335	0.471	0.422	0.307	0.493	0.385	0.43	0.27	0.515	0.485	0.164	0.536	0.583	0.531	0.432	0.674	0.473	0.547	0.456	0.568	0.585	0.474	0.378	0.511	0.613	0.595	0.486	0.437	0.278	0.523	0.369	0.498	0.276
OG0000826	0.006	0.273	0.003	0.121	0.044	0.045	0.026	0.021	0.013	0.015	0.032	0.162	0.059	0.03	0.071	0.019	0.462	0.028	0.009	0.207	0.098	0.003	0.017	0.001	0.039	0.056	0.462	0.049	0.023	0.034	0.016	0.133	0.019	0.021	0.012	0.043	0.055	0.045	0.004	0.094	0.057	0.088	0.064	0.203	0.001	0.03	0.003	0.088	0.001
OG0000842	0.591	0.381	0.541	0.399	0.54	0.613	0.669	0.394	0.639	0.657	0.377	0.431	0.419	0.56	0.219	0.637	0.282	0.671	0.653	0.319	0.536	0.564	0.67	0.31	0.57	0.608	0.063	0.597	0.659	0.694	0.688	0.522	0.72	0.773	0.697	0.727	0.669	0.643	0.575	0.536	0.648	0.591	0.596	0.353	0.338	0.739	0.544	0.582	0.367
OG0000845	0.54	0.365	0.505	0.404	0.467	0.59	0.669	0.376	0.566	0.609	0.32	0.371	0.318	0.478	0.189	0.611	0.275	0.633	0.585	0.263	0.584	0.536	0.663	0.239	0.488	0.488	0.077	0.505	0.613	0.626	0.631	0.501	0.636	0.693	0.658	0.752	0.61	0.582	0.546	0.582	0.577	0.664	0.559	0.324	0.308	0.635	0.518	0.565	0.35
OG0000862	0.512	0.356	0.482	0.557	0.487	0.599	0.562	0.404	0.559	0.546	0.371	0.498	0.426	0.64	0.299	0.604	0.297	0.542	0.561	0.293	0.465	0.491	0.573	0.258	0.48	0.512	0.115	0.465	0.527	0.642	0.575	0.386	0.587	0.509	0.571	0.505	0.492	0.525	0.495	0.478	0.506	0.432	0.643	0.342	0.317	0.601	0.472	0.498	0.317
OG0000866	0.676	0.302	0.643	0.455	0.485	0.608	0.665	0.362	0.669	0.706	0.352	0.416	0.415	0.607	0.243	0.683	0.242	0.57	0.719	0.269	0.505	0.648	0.694	0.257	0.499	0.58	0.046	0.564	0.655	0.641	0.746	0.399	0.727	0.659	0.758	0.611	0.558	0.605	0.664	0.516	0.571	0.478	0.547	0.332	0.319	0.648	0.636	0.543	0.298
OG0000870	0.349	0.38	0.328	0.372	0.386	0.497	0.467	0.324	0.398	0.452	0.288	0.423	0.337	0.366	0.198	0.371	0.382	0.506	0.375	0.273	0.579	0.338	0.435	0.226	0.394	0.442	0.2	0.429	0.449	0.459	0.452	0.496	0.503	0.51	0.397	0.54	0.52	0.577	0.35	0.685	0.471	0.492	0.424	0.404	0.274	0.429	0.333	0.5	0.337
OG0000873	0.668	0.323	0.64	0.413	0.483	0.579	0.689	0.359	0.669	0.7	0.333	0.4	0.378	0.562	0.211	0.692	0.239	0.588	0.705	0.273	0.523	0.661	0.753	0.26	0.48	0.513	0.04	0.535	0.631	0.642	0.732	0.415	0.706	0.737	0.742	0.682	0.584	0.566	0.679	0.514	0.548	0.536	0.534	0.302	0.296	0.653	0.649	0.544	0.321
OG0000886	0.638	0.313	0.586	0.453	0.469	0.593	0.643	0.396	0.659	0.673	0.348	0.435	0.38	0.584	0.23	0.693	0.256	0.576	0.68	0.284	0.487	0.604	0.686	0.256	0.542	0.574	0.065	0.554	0.658	0.699	0.708	0.442	0.711	0.669	0.703	0.639	0.553	0.595	0.622	0.508	0.57	0.544	0.544	0.352	0.303	0.682	0.593	0.596	0.333
OG0000894	0.596	0.361	0.59	0.383	0.499	0.633	0.715	0.41	0.653	0.656	0.383	0.415	0.392	0.57	0.221	0.63	0.27	0.639	0.641	0.286	0.578	0.59	0.7	0.26	0.503	0.532	0.06	0.538	0.67	0.654	0.691	0.454	0.682	0.697	0.734	0.677	0.607	0.585	0.622	0.596	0.559	0.537	0.574	0.334	0.316	0.648	0.573	0.516	0.329
OG0000909	0.559	0.392	0.515	0.402	0.52	0.611	0.689	0.42	0.61	0.646	0.379	0.434	0.387	0.525	0.229	0.594	0.296	0.655	0.632	0.311	0.616	0.537	0.669	0.297	0.571	0.538	0.059	0.535	0.638	0.666	0.619	0.513	0.674	0.672	0.665	0.74	0.649	0.611	0.551	0.573	0.628	0.644	0.561	0.35	0.338	0.676	0.526	0.572	0.37
OG0000921	0.541	0.369	0.53	0.417	0.519	0.636	0.697	0.404	0.598	0.586	0.412	0.446	0.388	0.551	0.274	0.596	0.285	0.61	0.605	0.295	0.581	0.542	0.677	0.296	0.471	0.519	0.06	0.558	0.638	0.626	0.65	0.482	0.628	0.68	0.67	0.687	0.583	0.566	0.559	0.594	0.584	0.559	0.618	0.341	0.316	0.617	0.533	0.535	0.327
OG0000942	0.371	0.513	0.337	0.446	0.57	0.536	0.493	0.346	0.436	0.403	0.547	0.653	0.399	0.501	0.348	0.486	0.409	0.469	0.387	0.369	0.467	0.342	0.426	0.298	0.469	0.483	0.269	0.563	0.507	0.516	0.452	0.611	0.472	0.464	0.421	0.49	0.479	0.468	0.341	0.487	0.557	0.521	0.538	0.411	0.302	0.469	0.336	0.478	0.303
OG0000979	0.411	0.419	0.395	0.432	0.522	0.621	0.569	0.466	0.441	0.467	0.39	0.468	0.327	0.459	0.26	0.506	0.348	0.546	0.46	0.365	0.482	0.405	0.505	0.296	0.456	0.461	0.118	0.46	0.495	0.586	0.499	0.487	0.485	0.564	0.491	0.511	0.466	0.518	0.419	0.546	0.482	0.499	0.694	0.423	0.385	0.524	0.396	0.539	0.391
OG0001005	0.484	0.322	0.451	0.42	0.407	0.592	0.627	0.39	0.53	0.609	0.316	0.429	0.369	0.467	0.208	0.549	0.297	0.595	0.528	0.266	0.612	0.472	0.636	0.243	0.447	0.495	0.091	0.494	0.558	0.614	0.61	0.485	0.645	0.74	0.567	0.681	0.563	0.676	0.496	0.664	0.543	0.614	0.538	0.356	0.333	0.572	0.467	0.595	0.393
OG0001042	0.017	0.429	0.009	0.27	0.041	0.086	0.05	0.019	0.034	0.042	0.027	0.326	0.053	0.078	0.05	0.05	0.579	0.027	0.022	0.146	0.163	0.01	0.044	0.001	0.036	0.115	0.737	0.047	0.041	0.078	0.044	0.216	0.048	0.038	0.024	0.075	0.093	0.086	0.013	0.158	0.099	0.149	0.07	0.254	0.001	0.039	0.01	0.161	0.001
OG0001046	0.55	0.37	0.508	0.421	0.561	0.616	0.629	0.417	0.607	0.597	0.421	0.533	0.532	0.611	0.274	0.6	0.303	0.612	0.6	0.369	0.501	0.521	0.608	0.323	0.633	0.643	0.083	0.707	0.654	0.671	0.629	0.502	0.69	0.66	0.639	0.646	0.638	0.616	0.534	0.519	0.629	0.579	0.593	0.431	0.344	0.695	0.509	0.557	0.37
OG0001048	0.72	0.284	0.681	0.416	0.424	0.581	0.626	0.367	0.667	0.672	0.339	0.402	0.371	0.609	0.221	0.685	0.226	0.512	0.732	0.26	0.435	0.685	0.67	0.246	0.45	0.51	0.034	0.523	0.604	0.617	0.715	0.369	0.678	0.655	0.7	0.563	0.474	0.522	0.697	0.447	0.491	0.448	0.531	0.299	0.305	0.608	0.681	0.495	0.3
OG0001049	0.376	0.415	0.345	0.4	0.618	0.423	0.442	0.361	0.452	0.394	0.485	0.519	0.572	0.471	0.651	0.39	0.298	0.533	0.407	0.486	0.379	0.358	0.417	0.317	0.633	0.484	0.093	0.53	0.47	0.464	0.407	0.44	0.457	0.413	0.425	0.419	0.539	0.437	0.349	0.397	0.523	0.399	0.454	0.56	0.316	0.513	0.345	0.418	0.321
OG0001083	0.483	0.424	0.435	0.352	0.571	0.525	0.587	0.311	0.582	0.493	0.377	0.452	0.421	0.524	0.274	0.546	0.277	0.501	0.517	0.347	0.486	0.449	0.531	0.248	0.566	0.558	0.088	0.66	0.675	0.661	0.516	0.626	0.589	0.571	0.569	0.573	0.613	0.464	0.443	0.439	0.704	0.542	0.491	0.389	0.254	0.621	0.434	0.51	0.252
OG0001088	0.715	0.298	0.697	0.408	0.457	0.582	0.649	0.371	0.689	0.713	0.343	0.386	0.364	0.576	0.216	0.682	0.23	0.547	0.737	0.266	0.471	0.72	0.718	0.252	0.457	0.507	0.028	0.475	0.628	0.627	0.726	0.37	0.68	0.659	0.774	0.593	0.51	0.548	0.725	0.474	0.486	0.463	0.548	0.299	0.305	0.624	0.696	0.518	0.314
OG0001114	0.407	0.527	0.382	0.42	0.464	0.637	0.581	0.486	0.452	0.472	0.39	0.426	0.337	0.423	0.235	0.506	0.444	0.574	0.447	0.326	0.703	0.401	0.525	0.29	0.44	0.448	0.175	0.465	0.503	0.588	0.486	0.599	0.5	0.527	0.503	0.628	0.583	0.548	0.406	0.746	0.566	0.637	0.651	0.412	0.403	0.525	0.382	0.577	0.459
OG0001125	0.255	0.368	0.237	0.269	0.397	0.401	0.309	0.599	0.283	0.265	0.455	0.361	0.331	0.308	0.315	0.281	0.395	0.371	0.276	0.307	0.273	0.244	0.28	0.591	0.364	0.331	0.08	0.338	0.31	0.333	0.276	0.282	0.285	0.309	0.289	0.325	0.343	0.33	0.256	0.292	0.296	0.276	0.449	0.233	0.503	0.365	0.241	0.294	0.447
OG0001147	0.736	0.292	0.694	0.388	0.439	0.572	0.645	0.362	0.672	0.703	0.333	0.387	0.362	0.606	0.21	0.732	0.225	0.539	0.728	0.261	0.452	0.704	0.697	0.248	0.429	0.494	0.029	0.501	0.618	0.603	0.72	0.364	0.689	0.642	0.725	0.572	0.505	0.524	0.715	0.441	0.474	0.432	0.511	0.304	0.289	0.616	0.69	0.485	0.294
OG0001164	0.37	0.495	0.339	0.316	0.52	0.449	0.423	0.396	0.418	0.427	0.462	0.557	0.415	0.395	0.301	0.388	0.443	0.493	0.402	0.401	0.45	0.352	0.397	0.379	0.571	0.592	0.216	0.556	0.479	0.472	0.412	0.528	0.461	0.453	0.418	0.467	0.549	0.46	0.345	0.444	0.539	0.463	0.502	0.505	0.323	0.586	0.34	0.476	0.33
OG0001185	0.44	0.507	0.41	0.428	0.574	0.532	0.574	0.352	0.521	0.464	0.436	0.541	0.418	0.526	0.336	0.513	0.341	0.551	0.483	0.365	0.492	0.429	0.489	0.292	0.621	0.618	0.143	0.7	0.588	0.591	0.513	0.604	0.572	0.555	0.517	0.572	0.66	0.503	0.413	0.478	0.669	0.571	0.525	0.461	0.295	0.606	0.405	0.586	0.296
OG0001189	0.413	0.453	0.379	0.495	0.516	0.502	0.49	0.321	0.485	0.453	0.413	0.578	0.399	0.49	0.339	0.473	0.36	0.48	0.426	0.328	0.44	0.389	0.445	0.277	0.542	0.527	0.236	0.593	0.546	0.528	0.472	0.548	0.543	0.481	0.457	0.506	0.56	0.506	0.381	0.463	0.576	0.494	0.477	0.432	0.285	0.534	0.378	0.522	0.284
OG0001201	0.654	0.292	0.625	0.37	0.499	0.537	0.65	0.319	0.704	0.681	0.355	0.42	0.387	0.575	0.226	0.626	0.215	0.553	0.687	0.288	0.455	0.644	0.673	0.256	0.513	0.55	0.04	0.599	0.732	0.654	0.693	0.441	0.755	0.703	0.69	0.599	0.57	0.561	0.652	0.468	0.579	0.474	0.493	0.336	0.263	0.655	0.629	0.481	0.272
OG0001209	0.32	0.501	0.314	0.405	0.381	0.595	0.445	0.575	0.336	0.343	0.334	0.377	0.274	0.347	0.254	0.417	0.473	0.469	0.352	0.329	0.513	0.321	0.401	0.31	0.386	0.329	0.18	0.371	0.351	0.524	0.369	0.402	0.365	0.395	0.408	0.463	0.457	0.393	0.325	0.543	0.383	0.463	0.764	0.307	0.551	0.438	0.304	0.562	0.548
OG0001215	0.697	0.288	0.652	0.393	0.438	0.569	0.663	0.362	0.668	0.698	0.322	0.377	0.365	0.561	0.204	0.676	0.229	0.562	0.732	0.259	0.506	0.672	0.761	0.242	0.45	0.495	0.028	0.51	0.63	0.632	0.712	0.372	0.678	0.708	0.735	0.64	0.533	0.571	0.693	0.504	0.479	0.496	0.538	0.303	0.287	0.628	0.665	0.522	0.323
OG0001256	0.597	0.347	0.547	0.449	0.526	0.54	0.622	0.318	0.657	0.616	0.394	0.437	0.412	0.601	0.253	0.664	0.236	0.551	0.614	0.301	0.464	0.567	0.625	0.248	0.507	0.55	0.076	0.584	0.688	0.61	0.668	0.469	0.685	0.649	0.645	0.582	0.546	0.488	0.571	0.452	0.59	0.459	0.504	0.337	0.252	0.6	0.552	0.506	0.251
OG0001258	0.31	0.43	0.284	0.434	0.323	0.554	0.441	0.474	0.349	0.39	0.308	0.399	0.259	0.356	0.197	0.396	0.415	0.385	0.346	0.235	0.571	0.296	0.423	0.243	0.293	0.391	0.22	0.339	0.36	0.446	0.389	0.499	0.386	0.453	0.375	0.542	0.371	0.559	0.318	0.54	0.399	0.636	0.484	0.33	0.369	0.388	0.291	0.503	0.412
OG0001261	0.717	0.281	0.671	0.383	0.456	0.55	0.603	0.349	0.713	0.711	0.346	0.405	0.418	0.641	0.219	0.691	0.217	0.522	0.715	0.269	0.425	0.669	0.67	0.251	0.454	0.516	0.035	0.518	0.607	0.612	0.707	0.375	0.685	0.638	0.699	0.562	0.486	0.547	0.686	0.447	0.483	0.454	0.501	0.312	0.269	0.606	0.679	0.451	0.289
OG0001263	0.534	0.468	0.492	0.385	0.533	0.63	0.667	0.431	0.586	0.597	0.357	0.431	0.359	0.523	0.218	0.581	0.322	0.682	0.59	0.307	0.736	0.518	0.641	0.272	0.59	0.566	0.087	0.58	0.657	0.695	0.593	0.567	0.672	0.632	0.678	0.771	0.794	0.559	0.515	0.647	0.642	0.605	0.637	0.361	0.331	0.721	0.488	0.616	0.349
OG0001264	0.509	0.429	0.469	0.346	0.627	0.551	0.632	0.374	0.617	0.534	0.432	0.492	0.427	0.532	0.279	0.543	0.289	0.587	0.552	0.353	0.5	0.486	0.529	0.317	0.65	0.605	0.062	0.705	0.679	0.629	0.553	0.597	0.623	0.605	0.579	0.613	0.648	0.511	0.467	0.462	0.703	0.569	0.556	0.43	0.3	0.68	0.464	0.531	0.3
OG0001286	0.611	0.374	0.548	0.418	0.539	0.585	0.687	0.378	0.654	0.638	0.363	0.419	0.41	0.562	0.224	0.677	0.263	0.607	0.649	0.312	0.492	0.579	0.646	0.257	0.568	0.577	0.056	0.615	0.688	0.675	0.666	0.495	0.697	0.706	0.685	0.626	0.602	0.555	0.579	0.48	0.613	0.557	0.536	0.365	0.295	0.687	0.556	0.592	0.324
OG0001308	0.357	0.42	0.325	0.197	0.513	0.368	0.396	0.33	0.424	0.399	0.398	0.397	0.405	0.35	0.247	0.376	0.219	0.519	0.397	0.315	0.418	0.345	0.374	0.305	0.623	0.5	0.023	0.488	0.475	0.452	0.369	0.461	0.459	0.396	0.414	0.45	0.632	0.41	0.326	0.351	0.533	0.402	0.396	0.354	0.274	0.609	0.323	0.418	0.282
OG0001324	0.773	0.239	0.816	0.309	0.383	0.468	0.545	0.303	0.643	0.646	0.28	0.319	0.313	0.487	0.184	0.593	0.176	0.446	0.72	0.226	0.362	0.819	0.608	0.216	0.382	0.412	0.011	0.427	0.542	0.523	0.624	0.319	0.588	0.556	0.651	0.483	0.427	0.443	0.802	0.36	0.409	0.393	0.422	0.256	0.244	0.523	0.824	0.403	0.253
OG0001351	0.297	0.55	0.277	0.508	0.336	0.595	0.471	0.482	0.314	0.358	0.302	0.433	0.27	0.352	0.268	0.378	0.504	0.426	0.315	0.328	0.52	0.287	0.413	0.259	0.322	0.343	0.271	0.322	0.316	0.463	0.367	0.402	0.371	0.405	0.357	0.45	0.391	0.502	0.306	0.512	0.336	0.523	0.554	0.365	0.513	0.38	0.279	0.59	0.565
OG0001352	0.704	0.274	0.671	0.387	0.43	0.563	0.672	0.37	0.664	0.688	0.319	0.394	0.379	0.567	0.205	0.647	0.226	0.548	0.723	0.253	0.467	0.694	0.709	0.247	0.454	0.504	0.035	0.504	0.638	0.598	0.698	0.375	0.682	0.694	0.712	0.603	0.513	0.595	0.699	0.494	0.499	0.493	0.499	0.312	0.294	0.612	0.677	0.487	0.305
OG0001364	0.611	0.351	0.563	0.399	0.52	0.628	0.647	0.393	0.676	0.659	0.428	0.487	0.493	0.666	0.269	0.715	0.265	0.589	0.643	0.321	0.52	0.577	0.668	0.26	0.526	0.617	0.056	0.635	0.699	0.698	0.629	0.465	0.695	0.64	0.668	0.592	0.571	0.553	0.581	0.538	0.582	0.499	0.585	0.383	0.305	0.635	0.562	0.509	0.31
OG0001371	0.316	0.487	0.306	0.499	0.341	0.553	0.472	0.454	0.341	0.395	0.318	0.422	0.308	0.364	0.226	0.386	0.515	0.491	0.344	0.282	0.57	0.323	0.42	0.253	0.367	0.393	0.292	0.375	0.373	0.471	0.423	0.432	0.406	0.442	0.407	0.476	0.49	0.519	0.34	0.623	0.388	0.496	0.558	0.375	0.474	0.404	0.307	0.512	0.464
OG0001372	0.278	0.447	0.252	0.442	0.353	0.417	0.351	0.286	0.339	0.343	0.398	0.593	0.392	0.437	0.329	0.34	0.428	0.35	0.291	0.257	0.443	0.258	0.349	0.213	0.388	0.478	0.395	0.473	0.381	0.372	0.347	0.449	0.401	0.352	0.303	0.353	0.391	0.434	0.257	0.45	0.432	0.399	0.348	0.465	0.228	0.345	0.258	0.409	0.226
OG0001402	0.325	0.609	0.301	0.361	0.481	0.442	0.397	0.384	0.379	0.374	0.425	0.585	0.383	0.375	0.284	0.348	0.676	0.463	0.352	0.446	0.465	0.314	0.36	0.476	0.535	0.515	0.449	0.474	0.435	0.451	0.368	0.568	0.429	0.423	0.368	0.453	0.556	0.469	0.31	0.498	0.5	0.47	0.475	0.473	0.329	0.482	0.303	0.459	0.384
OG0001409	0.488	0.38	0.441	0.4	0.45	0.599	0.623	0.447	0.508	0.565	0.34	0.43	0.352	0.45	0.208	0.525	0.321	0.63	0.529	0.294	0.741	0.462	0.602	0.276	0.488	0.49	0.105	0.477	0.558	0.62	0.547	0.498	0.589	0.597	0.576	0.719	0.638	0.603	0.471	0.74	0.548	0.575	0.609	0.33	0.361	0.587	0.447	0.555	0.39
OG0001415	0.417	0.451	0.379	0.316	0.577	0.462	0.463	0.395	0.497	0.445	0.446	0.518	0.481	0.454	0.27	0.431	0.337	0.553	0.453	0.444	0.432	0.398	0.431	0.38	0.647	0.591	0.133	0.712	0.547	0.555	0.435	0.564	0.545	0.507	0.483	0.571	0.68	0.487	0.388	0.442	0.593	0.466	0.516	0.389	0.325	0.64	0.377	0.455	0.331
OG0001430	0.438	0.4	0.41	0.519	0.431	0.655	0.592	0.445	0.478	0.539	0.407	0.509	0.399	0.524	0.31	0.488	0.366	0.649	0.474	0.306	0.588	0.416	0.578	0.311	0.439	0.496	0.151	0.479	0.53	0.571	0.554	0.427	0.595	0.584	0.517	0.601	0.538	0.638	0.446	0.639	0.513	0.518	0.55	0.374	0.384	0.529	0.417	0.537	0.424
OG0001434	0.586	0.348	0.539	0.361	0.512	0.582	0.658	0.374	0.63	0.695	0.395	0.454	0.422	0.578	0.217	0.593	0.263	0.632	0.648	0.28	0.603	0.561	0.669	0.283	0.56	0.62	0.056	0.607	0.671	0.64	0.691	0.485	0.736	0.689	0.679	0.683	0.643	0.655	0.57	0.589	0.588	0.548	0.575	0.388	0.298	0.699	0.543	0.528	0.315
OG0001443	0.465	0.432	0.429	0.388	0.551	0.535	0.561	0.339	0.546	0.489	0.41	0.494	0.427	0.522	0.304	0.531	0.314	0.504	0.514	0.34	0.472	0.447	0.551	0.295	0.594	0.616	0.101	0.662	0.634	0.594	0.525	0.612	0.572	0.606	0.56	0.584	0.652	0.49	0.431	0.472	0.764	0.556	0.521	0.416	0.297	0.605	0.43	0.576	0.298
OG0001449	0.451	0.408	0.423	0.395	0.436	0.601	0.594	0.473	0.506	0.558	0.337	0.44	0.383	0.454	0.218	0.499	0.344	0.661	0.497	0.281	0.768	0.448	0.575	0.26	0.504	0.492	0.109	0.498	0.559	0.606	0.537	0.515	0.59	0.6	0.569	0.698	0.698	0.619	0.45	0.768	0.543	0.592	0.578	0.382	0.374	0.596	0.425	0.59	0.406
OG0001455	0.457	0.35	0.419	0.328	0.492	0.494	0.568	0.304	0.533	0.476	0.328	0.418	0.405	0.475	0.213	0.508	0.264	0.485	0.514	0.31	0.461	0.44	0.499	0.254	0.53	0.575	0.094	0.653	0.58	0.576	0.515	0.576	0.564	0.654	0.544	0.592	0.585	0.5	0.433	0.488	0.659	0.552	0.486	0.376	0.26	0.587	0.421	0.491	0.258
OG0001457	0.516	0.385	0.495	0.447	0.513	0.633	0.666	0.446	0.568	0.58	0.411	0.441	0.372	0.518	0.244	0.595	0.304	0.616	0.562	0.307	0.568	0.515	0.618	0.321	0.496	0.511	0.074	0.533	0.595	0.622	0.609	0.49	0.599	0.679	0.613	0.656	0.604	0.608	0.525	0.62	0.57	0.58	0.606	0.341	0.37	0.618	0.494	0.527	0.375
OG0001462	0.268	0.521	0.251	0.384	0.351	0.508	0.365	0.614	0.277	0.287	0.356	0.394	0.295	0.309	0.289	0.313	0.576	0.406	0.282	0.361	0.443	0.258	0.325	0.338	0.333	0.291	0.25	0.343	0.286	0.382	0.311	0.36	0.31	0.343	0.326	0.375	0.369	0.375	0.267	0.447	0.305	0.412	0.585	0.33	0.672	0.346	0.253	0.553	0.572
OG0001471	0.418	0.482	0.383	0.339	0.557	0.501	0.559	0.34	0.518	0.438	0.37	0.457	0.371	0.418	0.251	0.46	0.359	0.527	0.443	0.344	0.508	0.401	0.448	0.302	0.606	0.514	0.143	0.579	0.603	0.562	0.458	0.675	0.501	0.538	0.495	0.575	0.674	0.487	0.391	0.492	0.672	0.582	0.517	0.446	0.292	0.58	0.385	0.542	0.305
OG0001496	0.329	0.361	0.306	0.437	0.392	0.484	0.448	0.294	0.389	0.394	0.421	0.521	0.36	0.453	0.358	0.425	0.352	0.356	0.346	0.285	0.432	0.308	0.428	0.247	0.373	0.462	0.188	0.521	0.469	0.457	0.427	0.524	0.434	0.448	0.38	0.422	0.403	0.497	0.317	0.472	0.537	0.469	0.41	0.397	0.26	0.384	0.313	0.474	0.256
OG0001517	0.321	0.461	0.292	0.358	0.379	0.445	0.389	0.392	0.377	0.397	0.374	0.495	0.409	0.386	0.203	0.348	0.423	0.453	0.349	0.291	0.424	0.306	0.375	0.319	0.436	0.529	0.326	0.408	0.411	0.43	0.366	0.455	0.432	0.431	0.36	0.422	0.469	0.533	0.312	0.489	0.449	0.432	0.403	0.395	0.267	0.437	0.299	0.468	0.239
OG0001518	0.593	0.375	0.542	0.488	0.479	0.693	0.652	0.439	0.626	0.619	0.383	0.445	0.405	0.599	0.236	0.683	0.294	0.627	0.603	0.289	0.586	0.56	0.646	0.254	0.462	0.54	0.088	0.511	0.618	0.628	0.648	0.439	0.649	0.631	0.644	0.643	0.55	0.6	0.574	0.582	0.506	0.555	0.599	0.366	0.381	0.622	0.542	0.598	0.352
OG0001519	0.501	0.449	0.481	0.474	0.479	0.757	0.614	0.551	0.539	0.511	0.43	0.443	0.369	0.572	0.292	0.567	0.385	0.526	0.546	0.311	0.555	0.479	0.573	0.308	0.488	0.517	0.103	0.546	0.576	0.643	0.579	0.48	0.566	0.551	0.604	0.564	0.535	0.527	0.488	0.518	0.562	0.539	0.693	0.354	0.48	0.592	0.471	0.584	0.391
OG0001520	0.467	0.407	0.43	0.367	0.567	0.51	0.529	0.361	0.548	0.507	0.387	0.508	0.439	0.488	0.274	0.512	0.321	0.568	0.517	0.389	0.46	0.446	0.488	0.315	0.597	0.606	0.108	0.662	0.616	0.604	0.527	0.552	0.613	0.583	0.547	0.601	0.644	0.531	0.442	0.478	0.647	0.517	0.523	0.442	0.308	0.705	0.424	0.512	0.316
OG0001522	0.317	0.425	0.308	0.464	0.385	0.483	0.444	0.322	0.381	0.401	0.439	0.552	0.415	0.439	0.403	0.367	0.404	0.451	0.341	0.288	0.526	0.316	0.432	0.23	0.393	0.469	0.242	0.461	0.432	0.444	0.42	0.447	0.465	0.44	0.387	0.43	0.487	0.484	0.324	0.58	0.481	0.416	0.411	0.414	0.281	0.397	0.31	0.512	0.294
OG0001526	0.018	0.31	0.01	0.195	0.04	0.113	0.083	0.019	0.04	0.047	0.026	0.182	0.052	0.054	0.048	0.062	0.45	0.027	0.029	0.14	0.292	0.011	0.055	0.001	0.036	0.114	0.45	0.039	0.07	0.094	0.044	0.365	0.063	0.065	0.041	0.136	0.102	0.121	0.014	0.284	0.17	0.253	0.05	0.274	0.001	0.029	0.012	0.172	0.001
OG0001541	0.304	0.43	0.302	0.46	0.379	0.566	0.464	0.425	0.351	0.346	0.456	0.471	0.352	0.416	0.4	0.399	0.411	0.388	0.328	0.325	0.517	0.302	0.449	0.305	0.333	0.357	0.171	0.424	0.393	0.479	0.391	0.467	0.394	0.418	0.398	0.43	0.399	0.441	0.322	0.593	0.491	0.474	0.533	0.35	0.391	0.349	0.304	0.444	0.429
OG0001555	0.702	0.282	0.672	0.411	0.458	0.557	0.669	0.356	0.701	0.697	0.345	0.395	0.373	0.572	0.215	0.653	0.222	0.554	0.721	0.273	0.439	0.702	0.689	0.263	0.458	0.514	0.035	0.535	0.657	0.63	0.726	0.397	0.701	0.701	0.732	0.583	0.518	0.575	0.703	0.461	0.525	0.466	0.502	0.321	0.282	0.641	0.677	0.506	0.304
OG0001557	0.508	0.355	0.457	0.436	0.481	0.577	0.565	0.395	0.563	0.564	0.377	0.444	0.397	0.54	0.219	0.526	0.286	0.546	0.548	0.294	0.424	0.476	0.545	0.273	0.501	0.591	0.119	0.487	0.547	0.592	0.567	0.41	0.593	0.539	0.564	0.548	0.5	0.593	0.487	0.43	0.504	0.49	0.505	0.343	0.276	0.603	0.465	0.494	0.28
OG0001558	0.344	0.411	0.327	0.404	0.33	0.568	0.514	0.453	0.376	0.437	0.309	0.383	0.303	0.388	0.212	0.453	0.386	0.489	0.381	0.255	0.658	0.343	0.494	0.229	0.365	0.403	0.18	0.391	0.434	0.521	0.431	0.486	0.465	0.481	0.436	0.55	0.486	0.526	0.357	0.719	0.438	0.569	0.538	0.37	0.386	0.403	0.334	0.531	0.409
OG0001579	0.295	0.457	0.28	0.407	0.307	0.544	0.442	0.459	0.316	0.357	0.286	0.365	0.244	0.332	0.199	0.396	0.435	0.414	0.324	0.285	0.62	0.292	0.415	0.255	0.295	0.329	0.22	0.322	0.34	0.474	0.363	0.469	0.364	0.403	0.374	0.49	0.428	0.449	0.311	0.671	0.387	0.546	0.555	0.302	0.401	0.354	0.285	0.493	0.472
OG0001581	0.788	0.247	0.816	0.321	0.401	0.486	0.563	0.31	0.661	0.621	0.298	0.337	0.328	0.515	0.195	0.611	0.184	0.46	0.74	0.236	0.371	0.822	0.636	0.229	0.397	0.429	0.012	0.448	0.576	0.533	0.642	0.332	0.6	0.574	0.672	0.495	0.439	0.449	0.809	0.369	0.431	0.399	0.443	0.264	0.254	0.543	0.816	0.413	0.257
OG0001593	0.445	0.408	0.419	0.464	0.444	0.613	0.611	0.436	0.483	0.525	0.33	0.413	0.33	0.422	0.212	0.514	0.349	0.614	0.48	0.284	0.688	0.438	0.566	0.255	0.463	0.459	0.145	0.494	0.544	0.59	0.541	0.545	0.557	0.596	0.55	0.722	0.652	0.587	0.449	0.733	0.555	0.659	0.572	0.369	0.374	0.554	0.423	0.593	0.391
OG0001608	0.344	0.479	0.323	0.427	0.349	0.581	0.496	0.54	0.378	0.43	0.328	0.414	0.319	0.402	0.226	0.444	0.48	0.471	0.38	0.282	0.642	0.342	0.468	0.276	0.376	0.448	0.245	0.391	0.419	0.529	0.417	0.521	0.43	0.462	0.428	0.542	0.479	0.52	0.356	0.666	0.451	0.603	0.578	0.388	0.402	0.427	0.33	0.546	0.42
OG0001614	0.505	0.366	0.479	0.487	0.419	0.622	0.623	0.441	0.546	0.583	0.325	0.383	0.335	0.476	0.216	0.601	0.302	0.556	0.543	0.275	0.555	0.501	0.578	0.251	0.506	0.464	0.077	0.482	0.578	0.682	0.584	0.463	0.606	0.592	0.585	0.604	0.571	0.584	0.495	0.589	0.522	0.549	0.623	0.352	0.365	0.585	0.474	0.703	0.418
OG0001639	0.72	0.306	0.671	0.386	0.496	0.571	0.677	0.354	0.72	0.734	0.366	0.435	0.437	0.611	0.222	0.688	0.231	0.587	0.745	0.286	0.482	0.695	0.723	0.278	0.532	0.582	0.025	0.596	0.7	0.664	0.742	0.435	0.753	0.759	0.758	0.641	0.59	0.61	0.699	0.492	0.572	0.509	0.528	0.347	0.292	0.692	0.679	0.529	0.313
OG0001641	0.408	0.377	0.38	0.456	0.39	0.577	0.54	0.458	0.438	0.525	0.31	0.401	0.349	0.451	0.2	0.465	0.368	0.559	0.441	0.277	0.651	0.392	0.548	0.231	0.384	0.458	0.146	0.424	0.48	0.531	0.529	0.417	0.542	0.541	0.506	0.615	0.528	0.595	0.419	0.683	0.394	0.503	0.527	0.367	0.343	0.517	0.39	0.568	0.387
OG0001647	0.611	0.379	0.557	0.385	0.584	0.559	0.629	0.347	0.668	0.656	0.417	0.504	0.4	0.614	0.259	0.649	0.253	0.595	0.648	0.342	0.442	0.579	0.614	0.285	0.588	0.614	0.056	0.66	0.71	0.666	0.672	0.507	0.71	0.661	0.644	0.605	0.621	0.53	0.577	0.425	0.631	0.502	0.545	0.372	0.281	0.709	0.561	0.513	0.295
OG0001651	0.511	0.452	0.474	0.424	0.549	0.651	0.661	0.483	0.566	0.582	0.401	0.416	0.378	0.501	0.236	0.597	0.341	0.668	0.568	0.316	0.628	0.499	0.626	0.304	0.535	0.536	0.09	0.59	0.58	0.657	0.606	0.516	0.643	0.705	0.624	0.712	0.673	0.603	0.508	0.647	0.547	0.616	0.681	0.361	0.394	0.684	0.478	0.603	0.457
OG0001654	0.317	0.524	0.29	0.332	0.496	0.441	0.472	0.33	0.378	0.304	0.37	0.431	0.302	0.324	0.248	0.357	0.421	0.397	0.332	0.391	0.396	0.3	0.323	0.332	0.471	0.389	0.237	0.484	0.448	0.444	0.335	0.631	0.355	0.409	0.369	0.463	0.497	0.357	0.298	0.43	0.524	0.489	0.474	0.534	0.304	0.431	0.29	0.423	0.334
OG0001689	0.353	0.529	0.33	0.311	0.622	0.457	0.452	0.431	0.42	0.364	0.602	0.45	0.416	0.378	0.312	0.391	0.328	0.589	0.382	0.474	0.396	0.347	0.39	0.378	0.584	0.449	0.104	0.525	0.474	0.445	0.418	0.491	0.422	0.482	0.411	0.443	0.551	0.395	0.338	0.399	0.477	0.425	0.542	0.392	0.359	0.536	0.329	0.443	0.373
OG0001702	0.489	0.375	0.45	0.476	0.429	0.66	0.599	0.492	0.512	0.618	0.407	0.482	0.416	0.552	0.274	0.536	0.351	0.599	0.521	0.291	0.608	0.456	0.606	0.323	0.446	0.562	0.098	0.509	0.559	0.625	0.604	0.443	0.65	0.622	0.578	0.647	0.584	0.69	0.493	0.665	0.541	0.538	0.613	0.36	0.4	0.588	0.455	0.57	0.42
OG0001703	0.267	0.507	0.263	0.422	0.335	0.518	0.411	0.454	0.298	0.316	0.349	0.441	0.278	0.326	0.254	0.354	0.524	0.4	0.291	0.321	0.565	0.271	0.368	0.286	0.319	0.359	0.312	0.348	0.321	0.439	0.344	0.48	0.336	0.375	0.349	0.437	0.423	0.421	0.287	0.639	0.359	0.498	0.527	0.348	0.45	0.35	0.264	0.506	0.496
OG0001723	0.398	0.443	0.379	0.443	0.434	0.639	0.601	0.44	0.449	0.504	0.37	0.408	0.309	0.409	0.213	0.516	0.394	0.589	0.435	0.285	0.633	0.397	0.537	0.256	0.376	0.431	0.154	0.436	0.499	0.572	0.514	0.526	0.541	0.586	0.497	0.65	0.535	0.594	0.42	0.733	0.477	0.7	0.601	0.367	0.388	0.517	0.388	0.584	0.465
OG0001730	0.594	0.354	0.535	0.45	0.481	0.596	0.622	0.38	0.648	0.652	0.353	0.468	0.407	0.625	0.243	0.606	0.271	0.631	0.619	0.291	0.498	0.556	0.635	0.258	0.564	0.589	0.08	0.608	0.633	0.648	0.681	0.446	0.724	0.644	0.646	0.617	0.601	0.642	0.561	0.515	0.561	0.532	0.525	0.379	0.313	0.661	0.536	0.539	0.34
OG0001733	0.432	0.413	0.395	0.481	0.5	0.524	0.498	0.357	0.502	0.475	0.421	0.576	0.382	0.556	0.315	0.485	0.344	0.461	0.456	0.337	0.4	0.409	0.458	0.326	0.5	0.548	0.201	0.556	0.531	0.545	0.507	0.499	0.543	0.483	0.48	0.517	0.522	0.533	0.402	0.431	0.581	0.472	0.512	0.376	0.276	0.55	0.396	0.471	0.275
OG0001740	0.423	0.437	0.383	0.529	0.486	0.62	0.547	0.47	0.487	0.524	0.424	0.534	0.467	0.53	0.325	0.482	0.384	0.571	0.458	0.353	0.572	0.401	0.534	0.274	0.523	0.534	0.163	0.504	0.511	0.582	0.531	0.465	0.579	0.545	0.504	0.582	0.567	0.663	0.417	0.617	0.48	0.564	0.512	0.48	0.358	0.533	0.394	0.576	0.438
OG0001742	0.652	0.328	0.618	0.456	0.462	0.63	0.679	0.4	0.674	0.699	0.349	0.407	0.354	0.562	0.225	0.675	0.254	0.575	0.68	0.271	0.506	0.642	0.69	0.264	0.486	0.503	0.049	0.531	0.634	0.665	0.745	0.411	0.719	0.682	0.71	0.635	0.554	0.634	0.654	0.525	0.528	0.52	0.568	0.311	0.32	0.646	0.618	0.553	0.353
OG0001747	0.547	0.354	0.5	0.396	0.517	0.544	0.612	0.345	0.618	0.624	0.352	0.486	0.431	0.546	0.236	0.582	0.273	0.56	0.59	0.324	0.495	0.52	0.597	0.276	0.556	0.605	0.097	0.697	0.668	0.662	0.62	0.561	0.698	0.672	0.634	0.625	0.629	0.588	0.524	0.525	0.658	0.525	0.507	0.382	0.283	0.642	0.495	0.537	0.311
OG0001752	0.368	0.378	0.353	0.389	0.354	0.557	0.562	0.394	0.42	0.476	0.29	0.413	0.331	0.391	0.186	0.438	0.361	0.548	0.41	0.252	0.713	0.369	0.5	0.213	0.384	0.442	0.175	0.424	0.482	0.531	0.461	0.554	0.523	0.569	0.45	0.604	0.537	0.577	0.384	0.821	0.475	0.546	0.504	0.414	0.343	0.457	0.358	0.518	0.362
OG0001756	0.471	0.437	0.42	0.512	0.538	0.545	0.513	0.459	0.569	0.554	0.45	0.569	0.451	0.551	0.282	0.498	0.328	0.637	0.492	0.351	0.506	0.446	0.515	0.311	0.621	0.587	0.155	0.542	0.6	0.596	0.541	0.512	0.643	0.531	0.531	0.584	0.659	0.585	0.439	0.501	0.596	0.53	0.496	0.444	0.295	0.629	0.422	0.557	0.334
OG0001762	0.402	0.606	0.381	0.531	0.465	0.686	0.591	0.494	0.426	0.435	0.42	0.47	0.355	0.465	0.339	0.478	0.457	0.523	0.43	0.382	0.557	0.391	0.509	0.283	0.461	0.43	0.207	0.44	0.435	0.575	0.459	0.505	0.463	0.46	0.498	0.541	0.527	0.505	0.396	0.53	0.501	0.572	0.643	0.415	0.481	0.524	0.373	0.607	0.515
OG0001786	0.437	0.372	0.423	0.505	0.412	0.684	0.628	0.452	0.484	0.559	0.416	0.465	0.376	0.527	0.288	0.528	0.366	0.514	0.487	0.289	0.621	0.424	0.588	0.303	0.4	0.497	0.11	0.514	0.53	0.619	0.591	0.491	0.589	0.603	0.548	0.627	0.507	0.674	0.463	0.715	0.543	0.572	0.61	0.362	0.402	0.514	0.429	0.568	0.443
OG0001787	0.26	0.346	0.258	0.343	0.315	0.468	0.381	0.484	0.269	0.292	0.357	0.302	0.249	0.277	0.254	0.326	0.315	0.407	0.279	0.263	0.427	0.266	0.343	0.337	0.3	0.248	0.105	0.307	0.276	0.377	0.321	0.279	0.296	0.335	0.325	0.376	0.346	0.332	0.28	0.539	0.254	0.351	0.51	0.2	0.53	0.326	0.259	0.405	0.584
OG0001812	0.442	0.494	0.422	0.437	0.488	0.674	0.592	0.518	0.494	0.518	0.386	0.413	0.346	0.457	0.233	0.533	0.418	0.593	0.496	0.308	0.6	0.44	0.538	0.282	0.478	0.473	0.135	0.498	0.503	0.608	0.53	0.479	0.553	0.57	0.538	0.58	0.56	0.574	0.439	0.643	0.49	0.565	0.68	0.369	0.464	0.574	0.418	0.593	0.457
OG0001828	0.568	0.368	0.509	0.399	0.554	0.577	0.636	0.374	0.647	0.572	0.396	0.475	0.418	0.578	0.239	0.623	0.266	0.556	0.584	0.349	0.439	0.528	0.581	0.267	0.534	0.568	0.086	0.655	0.666	0.656	0.594	0.516	0.635	0.633	0.606	0.583	0.563	0.533	0.537	0.447	0.591	0.531	0.536	0.383	0.292	0.657	0.511	0.508	0.317
OG0001893	0.233	0.488	0.208	0.31	0.308	0.363	0.318	0.258	0.296	0.296	0.278	0.405	0.301	0.291	0.167	0.269	0.55	0.322	0.254	0.356	0.496	0.22	0.294	0.16	0.325	0.396	0.431	0.364	0.353	0.366	0.28	0.605	0.322	0.322	0.268	0.364	0.386	0.403	0.223	0.495	0.418	0.445	0.319	0.418	0.17	0.318	0.213	0.387	0.192
OG0001904	0.269	0.382	0.257	0.318	0.319	0.494	0.35	0.575	0.273	0.291	0.36	0.326	0.252	0.294	0.258	0.323	0.333	0.389	0.28	0.278	0.402	0.261	0.328	0.346	0.304	0.261	0.062	0.338	0.274	0.371	0.317	0.301	0.301	0.339	0.333	0.357	0.33	0.358	0.271	0.411	0.259	0.371	0.544	0.206	0.638	0.331	0.256	0.542	0.588
OG0001905	0.376	0.502	0.348	0.528	0.411	0.602	0.52	0.484	0.422	0.461	0.351	0.466	0.339	0.45	0.274	0.444	0.445	0.491	0.408	0.323	0.521	0.361	0.476	0.279	0.421	0.498	0.218	0.43	0.426	0.514	0.465	0.462	0.482	0.485	0.434	0.543	0.49	0.609	0.379	0.544	0.441	0.589	0.551	0.396	0.393	0.491	0.356	0.591	0.495
OG0001908	0.589	0.311	0.555	0.43	0.416	0.595	0.679	0.366	0.594	0.651	0.315	0.372	0.354	0.53	0.234	0.624	0.257	0.565	0.634	0.243	0.552	0.571	0.69	0.235	0.424	0.49	0.061	0.457	0.578	0.633	0.668	0.386	0.659	0.657	0.682	0.642	0.525	0.576	0.597	0.568	0.486	0.535	0.537	0.302	0.291	0.609	0.561	0.526	0.339
OG0001919	0.452	0.294	0.415	0.426	0.337	0.574	0.579	0.368	0.496	0.59	0.266	0.391	0.399	0.49	0.178	0.526	0.288	0.548	0.506	0.219	0.641	0.434	0.61	0.2	0.382	0.476	0.097	0.451	0.513	0.571	0.582	0.405	0.603	0.649	0.534	0.689	0.511	0.681	0.465	0.647	0.444	0.586	0.49	0.316	0.336	0.521	0.428	0.56	0.382
OG0001924	0.29	0.483	0.275	0.359	0.343	0.419	0.409	0.36	0.328	0.393	0.344	0.449	0.356	0.332	0.226	0.322	0.487	0.51	0.315	0.274	0.662	0.292	0.396	0.214	0.388	0.402	0.339	0.365	0.376	0.393	0.366	0.42	0.423	0.408	0.355	0.48	0.57	0.461	0.298	0.683	0.358	0.395	0.404	0.404	0.301	0.399	0.279	0.458	0.334
OG0001928	0.585	0.336	0.528	0.444	0.52	0.576	0.643	0.381	0.627	0.656	0.379	0.447	0.443	0.564	0.215	0.634	0.265	0.625	0.629	0.298	0.499	0.554	0.633	0.292	0.548	0.618	0.059	0.586	0.633	0.652	0.674	0.453	0.705	0.74	0.652	0.64	0.609	0.64	0.564	0.509	0.566	0.531	0.551	0.393	0.31	0.7	0.536	0.609	0.355
OG0001929	0.486	0.416	0.467	0.499	0.457	0.671	0.611	0.449	0.533	0.548	0.451	0.496	0.441	0.58	0.297	0.555	0.357	0.547	0.538	0.307	0.517	0.469	0.605	0.314	0.479	0.567	0.121	0.531	0.567	0.645	0.591	0.445	0.581	0.579	0.611	0.584	0.545	0.575	0.495	0.55	0.607	0.517	0.66	0.359	0.38	0.604	0.466	0.529	0.39
OG0001936	0.324	0.332	0.299	0.35	0.455	0.429	0.448	0.304	0.393	0.393	0.327	0.472	0.363	0.362	0.233	0.36	0.335	0.437	0.34	0.431	0.423	0.311	0.371	0.241	0.437	0.458	0.185	0.503	0.485	0.463	0.392	0.548	0.427	0.448	0.358	0.441	0.456	0.509	0.321	0.482	0.458	0.47	0.409	0.468	0.258	0.427	0.307	0.465	0.253
OG0001943	0.474	0.457	0.449	0.399	0.488	0.624	0.647	0.444	0.523	0.553	0.36	0.417	0.364	0.475	0.227	0.532	0.339	0.645	0.526	0.306	0.741	0.47	0.62	0.27	0.542	0.516	0.102	0.542	0.573	0.626	0.547	0.556	0.594	0.597	0.616	0.715	0.694	0.564	0.47	0.724	0.575	0.616	0.616	0.373	0.37	0.609	0.442	0.592	0.395
OG0001951	0.408	0.486	0.396	0.527	0.489	0.631	0.564	0.453	0.456	0.43	0.488	0.558	0.385	0.5	0.402	0.486	0.432	0.477	0.444	0.354	0.51	0.4	0.532	0.355	0.456	0.501	0.178	0.532	0.515	0.592	0.483	0.527	0.491	0.504	0.512	0.531	0.507	0.512	0.412	0.553	0.613	0.54	0.615	0.399	0.393	0.508	0.394	0.587	0.421
OG0001952	0.496	0.423	0.47	0.453	0.524	0.658	0.632	0.469	0.545	0.58	0.439	0.484	0.408	0.546	0.249	0.543	0.361	0.663	0.538	0.316	0.6	0.481	0.605	0.332	0.5	0.532	0.092	0.528	0.596	0.612	0.646	0.469	0.623	0.667	0.595	0.673	0.633	0.647	0.505	0.665	0.557	0.534	0.651	0.371	0.384	0.646	0.471	0.582	0.422
OG0001964	0.378	0.379	0.354	0.418	0.385	0.574	0.55	0.426	0.43	0.49	0.311	0.395	0.329	0.381	0.207	0.442	0.362	0.584	0.408	0.291	0.697	0.367	0.513	0.272	0.393	0.419	0.136	0.429	0.468	0.529	0.478	0.516	0.531	0.583	0.451	0.689	0.561	0.608	0.389	0.76	0.488	0.648	0.511	0.358	0.385	0.474	0.358	0.565	0.508
OG0001971	0.377	0.417	0.37	0.514	0.404	0.648	0.575	0.454	0.409	0.462	0.417	0.469	0.341	0.469	0.32	0.467	0.414	0.49	0.41	0.308	0.58	0.369	0.523	0.294	0.372	0.408	0.152	0.488	0.469	0.548	0.516	0.478	0.489	0.524	0.479	0.554	0.486	0.565	0.401	0.681	0.52	0.551	0.599	0.377	0.437	0.434	0.373	0.574	0.469
OG0001982	0.48	0.423	0.423	0.427	0.539	0.498	0.577	0.343	0.527	0.483	0.406	0.417	0.353	0.461	0.218	0.519	0.285	0.553	0.491	0.323	0.448	0.441	0.453	0.261	0.538	0.524	0.094	0.555	0.612	0.533	0.521	0.568	0.512	0.519	0.516	0.559	0.547	0.44	0.436	0.41	0.565	0.484	0.493	0.472	0.26	0.596	0.429	0.54	0.251
OG0001984	0.409	0.409	0.371	0.447	0.403	0.59	0.508	0.473	0.46	0.552	0.386	0.453	0.379	0.427	0.219	0.443	0.379	0.589	0.439	0.29	0.573	0.391	0.499	0.257	0.434	0.515	0.188	0.45	0.461	0.519	0.53	0.454	0.559	0.546	0.458	0.543	0.503	0.655	0.405	0.598	0.449	0.551	0.496	0.397	0.381	0.533	0.382	0.535	0.42
OG0001997	0.413	0.343	0.387	0.38	0.349	0.567	0.559	0.396	0.443	0.556	0.278	0.382	0.312	0.401	0.176	0.488	0.328	0.53	0.448	0.238	0.646	0.404	0.521	0.208	0.383	0.476	0.133	0.428	0.493	0.562	0.516	0.512	0.562	0.601	0.482	0.625	0.52	0.628	0.424	0.683	0.479	0.561	0.518	0.383	0.319	0.494	0.395	0.518	0.356
OG0002014	0.455	0.435	0.407	0.327	0.551	0.515	0.569	0.364	0.528	0.464	0.406	0.438	0.375	0.479	0.246	0.476	0.305	0.537	0.47	0.336	0.472	0.422	0.457	0.281	0.547	0.548	0.093	0.609	0.624	0.547	0.474	0.624	0.521	0.517	0.495	0.567	0.578	0.46	0.412	0.435	0.589	0.522	0.521	0.506	0.277	0.584	0.411	0.496	0.276
OG0002021	0.515	0.333	0.469	0.502	0.417	0.572	0.575	0.392	0.554	0.527	0.344	0.43	0.367	0.536	0.233	0.571	0.291	0.505	0.512	0.255	0.487	0.5	0.541	0.234	0.415	0.476	0.106	0.479	0.527	0.554	0.572	0.416	0.562	0.548	0.552	0.547	0.472	0.556	0.498	0.486	0.485	0.474	0.522	0.347	0.321	0.531	0.464	0.56	0.306
OG0002032	0.377	0.35	0.336	0.408	0.425	0.49	0.461	0.345	0.451	0.489	0.391	0.506	0.455	0.448	0.325	0.434	0.34	0.524	0.384	0.279	0.549	0.351	0.442	0.243	0.416	0.479	0.157	0.467	0.456	0.498	0.482	0.49	0.516	0.507	0.407	0.492	0.502	0.601	0.36	0.577	0.478	0.493	0.411	0.429	0.29	0.447	0.348	0.488	0.355
OG0002042	0.405	0.37	0.374	0.409	0.397	0.578	0.545	0.412	0.449	0.522	0.309	0.436	0.326	0.408	0.196	0.459	0.367	0.583	0.436	0.264	0.687	0.39	0.54	0.251	0.421	0.453	0.154	0.418	0.485	0.539	0.487	0.492	0.55	0.587	0.477	0.702	0.558	0.612	0.417	0.721	0.484	0.663	0.5	0.36	0.349	0.503	0.382	0.546	0.434
OG0002047	0.446	0.437	0.408	0.407	0.618	0.501	0.5	0.455	0.545	0.476	0.463	0.557	0.523	0.53	0.362	0.494	0.299	0.571	0.479	0.403	0.44	0.423	0.477	0.335	0.63	0.583	0.08	0.669	0.605	0.552	0.484	0.523	0.559	0.502	0.52	0.526	0.641	0.481	0.412	0.41	0.573	0.486	0.523	0.453	0.305	0.626	0.404	0.518	0.306
OG0002051	0.527	0.443	0.49	0.469	0.545	0.628	0.659	0.394	0.59	0.565	0.415	0.487	0.459	0.596	0.285	0.608	0.315	0.643	0.582	0.316	0.51	0.507	0.627	0.268	0.535	0.554	0.129	0.686	0.613	0.643	0.623	0.47	0.658	0.674	0.645	0.631	0.649	0.548	0.515	0.533	0.613	0.55	0.597	0.369	0.338	0.652	0.488	0.557	0.366
OG0002061	0.407	0.392	0.395	0.496	0.393	0.637	0.61	0.447	0.443	0.509	0.398	0.471	0.364	0.491	0.298	0.507	0.385	0.536	0.439	0.276	0.631	0.406	0.575	0.261	0.383	0.43	0.147	0.483	0.493	0.58	0.541	0.441	0.529	0.57	0.517	0.567	0.521	0.587	0.428	0.691	0.489	0.525	0.586	0.351	0.413	0.472	0.402	0.56	0.415
OG0002073	0.62	0.355	0.568	0.397	0.534	0.634	0.717	0.403	0.694	0.693	0.377	0.435	0.403	0.555	0.223	0.632	0.276	0.643	0.66	0.317	0.558	0.593	0.675	0.299	0.563	0.573	0.049	0.587	0.748	0.727	0.678	0.494	0.733	0.713	0.708	0.682	0.623	0.648	0.6	0.562	0.607	0.556	0.615	0.371	0.329	0.701	0.566	0.542	0.365
OG0002075	0.68	0.287	0.661	0.402	0.457	0.572	0.68	0.361	0.663	0.7	0.333	0.396	0.348	0.561	0.217	0.676	0.226	0.583	0.718	0.257	0.466	0.668	0.704	0.251	0.461	0.498	0.039	0.505	0.635	0.628	0.722	0.385	0.698	0.68	0.723	0.603	0.526	0.572	0.692	0.492	0.512	0.484	0.545	0.307	0.29	0.608	0.661	0.514	0.305
OG0002076	0.402	0.432	0.366	0.505	0.493	0.483	0.459	0.347	0.491	0.422	0.388	0.54	0.372	0.533	0.302	0.463	0.34	0.438	0.409	0.343	0.387	0.378	0.424	0.255	0.496	0.506	0.204	0.521	0.486	0.493	0.455	0.485	0.49	0.418	0.441	0.462	0.509	0.455	0.368	0.389	0.547	0.442	0.463	0.409	0.244	0.503	0.362	0.455	0.254
OG0002082	0.626	0.381	0.591	0.383	0.545	0.628	0.69	0.405	0.679	0.699	0.409	0.451	0.406	0.59	0.25	0.643	0.273	0.643	0.681	0.304	0.551	0.611	0.691	0.298	0.595	0.602	0.048	0.623	0.695	0.695	0.687	0.495	0.766	0.704	0.719	0.687	0.661	0.604	0.608	0.52	0.609	0.567	0.586	0.371	0.324	0.749	0.585	0.559	0.339
OG0002087	0.491	0.489	0.462	0.414	0.574	0.656	0.636	0.476	0.562	0.555	0.453	0.472	0.454	0.548	0.248	0.571	0.377	0.683	0.551	0.33	0.605	0.483	0.588	0.331	0.521	0.584	0.117	0.571	0.607	0.63	0.593	0.518	0.609	0.644	0.616	0.704	0.666	0.586	0.491	0.648	0.58	0.563	0.724	0.367	0.383	0.687	0.461	0.57	0.406
OG0002100	0.291	0.357	0.278	0.42	0.4	0.474	0.423	0.283	0.345	0.314	0.402	0.467	0.32	0.386	0.347	0.369	0.33	0.306	0.311	0.287	0.385	0.272	0.386	0.245	0.317	0.39	0.188	0.456	0.406	0.417	0.367	0.505	0.37	0.414	0.345	0.445	0.359	0.414	0.289	0.469	0.512	0.521	0.414	0.352	0.259	0.322	0.285	0.45	0.255
OG0002102	0.522	0.307	0.469	0.48	0.439	0.553	0.58	0.364	0.572	0.575	0.345	0.469	0.323	0.554	0.236	0.543	0.267	0.493	0.522	0.281	0.433	0.485	0.546	0.226	0.463	0.508	0.126	0.448	0.549	0.581	0.595	0.435	0.624	0.567	0.559	0.544	0.455	0.566	0.497	0.473	0.505	0.501	0.486	0.366	0.277	0.55	0.467	0.544	0.303
OG0002103	0.765	0.253	0.814	0.312	0.402	0.478	0.569	0.305	0.648	0.617	0.286	0.329	0.311	0.496	0.185	0.622	0.181	0.462	0.719	0.234	0.371	0.813	0.635	0.227	0.403	0.423	0.01	0.442	0.564	0.543	0.638	0.334	0.6	0.582	0.682	0.5	0.447	0.432	0.803	0.368	0.431	0.407	0.449	0.25	0.248	0.542	0.801	0.413	0.258
OG0002110	0.404	0.372	0.378	0.48	0.36	0.602	0.571	0.439	0.441	0.537	0.312	0.402	0.327	0.432	0.2	0.473	0.358	0.589	0.444	0.242	0.696	0.404	0.565	0.241	0.392	0.442	0.141	0.398	0.483	0.554	0.531	0.469	0.531	0.571	0.526	0.624	0.575	0.634	0.427	0.721	0.448	0.551	0.524	0.362	0.367	0.495	0.388	0.55	0.391
OG0002121	0.767	0.234	0.807	0.313	0.375	0.471	0.551	0.294	0.625	0.604	0.282	0.317	0.31	0.49	0.188	0.604	0.174	0.431	0.717	0.22	0.358	0.804	0.622	0.213	0.371	0.405	0.011	0.424	0.537	0.509	0.629	0.307	0.585	0.563	0.655	0.47	0.411	0.429	0.796	0.356	0.397	0.376	0.427	0.25	0.244	0.511	0.805	0.392	0.248
OG0002147	0.364	0.399	0.326	0.548	0.51	0.416	0.41	0.282	0.437	0.35	0.323	0.454	0.405	0.467	0.34	0.427	0.297	0.45	0.394	0.292	0.361	0.337	0.393	0.177	0.468	0.446	0.225	0.422	0.421	0.464	0.401	0.412	0.404	0.35	0.404	0.391	0.441	0.359	0.325	0.332	0.477	0.377	0.412	0.4	0.212	0.451	0.325	0.412	0.19
OG0002160	0.469	0.409	0.425	0.302	0.538	0.5	0.525	0.391	0.553	0.546	0.391	0.429	0.426	0.434	0.23	0.469	0.249	0.705	0.495	0.334	0.558	0.454	0.523	0.27	0.708	0.531	0.042	0.544	0.614	0.581	0.526	0.491	0.623	0.542	0.552	0.616	0.734	0.535	0.44	0.519	0.591	0.501	0.507	0.376	0.293	0.65	0.423	0.547	0.335
OG0002193	0.316	0.451	0.299	0.439	0.314	0.566	0.483	0.441	0.325	0.368	0.289	0.374	0.238	0.338	0.196	0.418	0.451	0.414	0.342	0.253	0.606	0.307	0.434	0.221	0.288	0.322	0.248	0.347	0.352	0.478	0.39	0.466	0.372	0.429	0.391	0.524	0.415	0.444	0.328	0.66	0.382	0.546	0.558	0.332	0.385	0.363	0.302	0.529	0.403
OG0002194	0.536	0.496	0.496	0.461	0.651	0.65	0.629	0.446	0.615	0.573	0.479	0.534	0.44	0.598	0.32	0.595	0.331	0.647	0.57	0.368	0.5	0.504	0.583	0.343	0.661	0.601	0.104	0.654	0.637	0.645	0.605	0.553	0.643	0.592	0.602	0.61	0.655	0.551	0.503	0.477	0.667	0.569	0.63	0.406	0.368	0.685	0.482	0.566	0.354
OG0002195	0.202	0.598	0.18	0.275	0.374	0.347	0.266	0.312	0.24	0.225	0.44	0.446	0.342	0.264	0.274	0.241	0.561	0.287	0.215	0.433	0.34	0.188	0.221	0.251	0.317	0.307	0.39	0.318	0.263	0.315	0.229	0.47	0.229	0.247	0.24	0.285	0.322	0.256	0.187	0.293	0.317	0.334	0.366	0.448	0.253	0.316	0.183	0.332	0.263
OG0002209	0.03	0.267	0.018	0.2	0.048	0.127	0.1	0.032	0.054	0.076	0.064	0.21	0.061	0.07	0.068	0.103	0.351	0.033	0.042	0.1	0.351	0.02	0.086	0.001	0.043	0.138	0.351	0.087	0.083	0.116	0.064	0.38	0.071	0.1	0.058	0.186	0.103	0.154	0.025	0.291	0.174	0.383	0.055	0.244	0.028	0.042	0.021	0.226	0.001
OG0002212	0.667	0.336	0.637	0.391	0.483	0.625	0.689	0.391	0.67	0.703	0.343	0.392	0.365	0.576	0.223	0.706	0.249	0.588	0.726	0.274	0.515	0.663	0.747	0.257	0.488	0.53	0.037	0.556	0.651	0.68	0.704	0.412	0.712	0.725	0.786	0.665	0.581	0.58	0.672	0.527	0.54	0.532	0.579	0.323	0.309	0.678	0.644	0.526	0.333
OG0002219	0.395	0.473	0.372	0.511	0.416	0.599	0.516	0.477	0.406	0.395	0.302	0.353	0.249	0.397	0.196	0.511	0.388	0.467	0.434	0.267	0.532	0.384	0.448	0.22	0.437	0.378	0.156	0.422	0.431	0.556	0.458	0.478	0.425	0.426	0.497	0.526	0.505	0.398	0.378	0.503	0.511	0.511	0.617	0.297	0.409	0.492	0.362	0.698	0.349
OG0002222	0.018	0.351	0.01	0.214	0.04	0.107	0.079	0.019	0.04	0.047	0.026	0.207	0.053	0.059	0.049	0.059	0.513	0.027	0.028	0.143	0.279	0.01	0.052	0.001	0.036	0.123	0.513	0.047	0.071	0.105	0.042	0.369	0.057	0.065	0.039	0.129	0.103	0.136	0.014	0.271	0.17	0.255	0.06	0.25	0.001	0.034	0.011	0.187	0.001
OG0002253	0.221	0.474	0.199	0.321	0.456	0.311	0.284	0.268	0.27	0.219	0.315	0.428	0.307	0.272	0.304	0.25	0.428	0.327	0.24	0.545	0.31	0.206	0.242	0.181	0.41	0.354	0.34	0.347	0.306	0.354	0.239	0.449	0.262	0.244	0.268	0.306	0.353	0.262	0.205	0.275	0.334	0.323	0.354	0.455	0.214	0.361	0.194	0.352	0.209
OG0002262	0.472	0.425	0.426	0.367	0.575	0.525	0.666	0.346	0.549	0.499	0.424	0.453	0.388	0.467	0.237	0.515	0.29	0.548	0.502	0.318	0.441	0.444	0.478	0.287	0.581	0.538	0.105	0.609	0.65	0.554	0.513	0.546	0.537	0.58	0.538	0.551	0.565	0.492	0.442	0.457	0.569	0.536	0.534	0.428	0.286	0.595	0.43	0.483	0.277
OG0002276	0.487	0.481	0.472	0.477	0.587	0.672	0.668	0.445	0.556	0.535	0.494	0.508	0.408	0.547	0.347	0.57	0.371	0.628	0.526	0.35	0.58	0.482	0.63	0.342	0.517	0.537	0.112	0.593	0.636	0.638	0.601	0.55	0.611	0.652	0.611	0.639	0.613	0.573	0.495	0.632	0.644	0.574	0.674	0.398	0.38	0.601	0.471	0.589	0.401
OG0002309	0.496	0.463	0.477	0.497	0.519	0.687	0.655	0.467	0.545	0.53	0.435	0.478	0.372	0.546	0.307	0.559	0.372	0.573	0.548	0.339	0.57	0.483	0.608	0.325	0.526	0.515	0.107	0.638	0.58	0.641	0.608	0.532	0.606	0.641	0.625	0.679	0.655	0.58	0.504	0.629	0.635	0.589	0.676	0.378	0.416	0.635	0.476	0.6	0.437
OG0002310	0.534	0.353	0.507	0.46	0.416	0.648	0.658	0.418	0.592	0.626	0.35	0.413	0.41	0.564	0.239	0.595	0.297	0.591	0.578	0.271	0.645	0.511	0.686	0.25	0.424	0.503	0.068	0.499	0.59	0.65	0.643	0.432	0.652	0.669	0.663	0.71	0.569	0.625	0.548	0.651	0.555	0.595	0.564	0.328	0.342	0.601	0.508	0.574	0.396
OG0002315	0.558	0.345	0.521	0.369	0.447	0.592	0.631	0.388	0.595	0.634	0.336	0.412	0.392	0.551	0.203	0.594	0.27	0.56	0.623	0.261	0.612	0.538	0.651	0.257	0.471	0.547	0.073	0.559	0.621	0.646	0.63	0.461	0.645	0.632	0.67	0.659	0.592	0.574	0.553	0.633	0.567	0.546	0.589	0.327	0.3	0.636	0.526	0.513	0.318
OG0002327	0.415	0.47	0.383	0.504	0.388	0.67	0.566	0.507	0.442	0.506	0.376	0.464	0.33	0.472	0.234	0.478	0.419	0.521	0.47	0.309	0.569	0.402	0.54	0.339	0.442	0.535	0.169	0.434	0.477	0.614	0.5	0.476	0.52	0.542	0.501	0.58	0.511	0.652	0.422	0.602	0.494	0.624	0.638	0.352	0.446	0.546	0.388	0.626	0.514
OG0002341	0.729	0.305	0.689	0.381	0.473	0.569	0.651	0.387	0.741	0.707	0.347	0.408	0.381	0.577	0.215	0.677	0.234	0.582	0.76	0.291	0.485	0.715	0.709	0.274	0.494	0.54	0.03	0.548	0.67	0.651	0.713	0.414	0.713	0.693	0.772	0.635	0.568	0.559	0.728	0.487	0.535	0.496	0.529	0.309	0.305	0.705	0.689	0.489	0.319
OG0002392	0.401	0.3	0.363	0.502	0.473	0.48	0.462	0.337	0.451	0.494	0.411	0.518	0.503	0.503	0.323	0.454	0.299	0.474	0.448	0.319	0.413	0.372	0.454	0.304	0.484	0.598	0.129	0.523	0.487	0.499	0.469	0.452	0.526	0.526	0.442	0.471	0.474	0.562	0.384	0.47	0.532	0.427	0.446	0.429	0.272	0.56	0.373	0.45	0.26
OG0002398	0.333	0.505	0.309	0.463	0.365	0.559	0.479	0.46	0.368	0.414	0.342	0.45	0.34	0.366	0.25	0.398	0.518	0.482	0.36	0.318	0.565	0.323	0.437	0.289	0.412	0.427	0.333	0.401	0.398	0.498	0.43	0.544	0.439	0.501	0.389	0.503	0.479	0.568	0.334	0.622	0.457	0.626	0.511	0.406	0.446	0.427	0.319	0.577	0.561
OG0002402	0.62	0.201	0.716	0.245	0.317	0.382	0.441	0.246	0.507	0.487	0.23	0.264	0.249	0.393	0.15	0.466	0.141	0.372	0.564	0.186	0.3	0.704	0.493	0.185	0.324	0.337	0.003	0.351	0.437	0.425	0.497	0.264	0.471	0.451	0.519	0.398	0.361	0.35	0.663	0.297	0.343	0.327	0.354	0.205	0.204	0.427	0.695	0.333	0.214
OG0002423	0.554	0.358	0.518	0.357	0.542	0.542	0.657	0.317	0.629	0.595	0.383	0.448	0.48	0.609	0.241	0.617	0.241	0.566	0.621	0.299	0.502	0.536	0.616	0.245	0.523	0.589	0.057	0.639	0.641	0.615	0.633	0.481	0.664	0.668	0.661	0.593	0.565	0.544	0.54	0.51	0.611	0.495	0.493	0.364	0.251	0.624	0.525	0.49	0.262
OG0002442	0.208	0.456	0.186	0.245	0.33	0.33	0.279	0.26	0.249	0.229	0.33	0.327	0.351	0.265	0.172	0.248	0.346	0.262	0.22	0.328	0.308	0.195	0.233	0.168	0.282	0.323	0.255	0.287	0.286	0.287	0.227	0.448	0.23	0.265	0.246	0.272	0.31	0.224	0.192	0.293	0.39	0.306	0.306	0.49	0.174	0.278	0.188	0.28	0.195
OG0002444	0.437	0.466	0.406	0.475	0.505	0.643	0.577	0.408	0.496	0.48	0.427	0.45	0.405	0.529	0.304	0.538	0.347	0.487	0.47	0.289	0.559	0.412	0.543	0.235	0.438	0.513	0.145	0.539	0.559	0.566	0.512	0.54	0.533	0.533	0.533	0.527	0.48	0.486	0.419	0.512	0.596	0.525	0.579	0.367	0.362	0.509	0.403	0.568	0.313
OG0002458	0.491	0.432	0.454	0.42	0.481	0.601	0.612	0.439	0.544	0.559	0.329	0.489	0.42	0.532	0.247	0.53	0.332	0.66	0.545	0.298	0.637	0.479	0.609	0.287	0.596	0.601	0.117	0.562	0.573	0.628	0.546	0.473	0.642	0.593	0.592	0.661	0.675	0.621	0.48	0.633	0.569	0.541	0.557	0.421	0.38	0.622	0.451	0.608	0.355
OG0002469	0.325	0.442	0.308	0.451	0.37	0.585	0.498	0.442	0.354	0.403	0.334	0.413	0.278	0.362	0.219	0.414	0.443	0.435	0.355	0.284	0.612	0.313	0.436	0.258	0.322	0.379	0.224	0.404	0.395	0.49	0.434	0.555	0.415	0.46	0.401	0.548	0.428	0.533	0.337	0.698	0.456	0.596	0.549	0.37	0.383	0.389	0.315	0.573	0.45
OG0002484	0.606	0.327	0.561	0.433	0.52	0.593	0.645	0.371	0.69	0.665	0.405	0.475	0.417	0.633	0.255	0.606	0.253	0.629	0.634	0.299	0.505	0.583	0.655	0.285	0.561	0.592	0.064	0.562	0.691	0.642	0.695	0.448	0.723	0.653	0.664	0.645	0.588	0.621	0.592	0.527	0.568	0.493	0.526	0.366	0.281	0.642	0.565	0.514	0.295
OG0002487	0.479	0.294	0.431	0.417	0.421	0.559	0.553	0.37	0.528	0.629	0.334	0.501	0.472	0.526	0.239	0.53	0.283	0.565	0.518	0.286	0.501	0.453	0.561	0.27	0.467	0.558	0.089	0.553	0.524	0.592	0.58	0.371	0.647	0.611	0.537	0.545	0.542	0.674	0.476	0.559	0.518	0.465	0.453	0.361	0.305	0.577	0.446	0.539	0.367
OG0002509	0.603	0.399	0.554	0.332	0.525	0.587	0.671	0.375	0.635	0.655	0.34	0.401	0.363	0.544	0.2	0.624	0.247	0.642	0.71	0.29	0.629	0.582	0.697	0.256	0.598	0.568	0.039	0.562	0.651	0.688	0.626	0.508	0.687	0.651	0.714	0.735	0.699	0.53	0.584	0.534	0.624	0.609	0.574	0.329	0.288	0.701	0.572	0.557	0.311
OG0002543	0.28	0.492	0.27	0.427	0.312	0.538	0.442	0.431	0.306	0.335	0.293	0.39	0.253	0.316	0.213	0.383	0.525	0.394	0.304	0.272	0.558	0.282	0.385	0.235	0.299	0.333	0.31	0.319	0.333	0.463	0.352	0.497	0.35	0.398	0.355	0.464	0.402	0.447	0.301	0.655	0.385	0.594	0.534	0.336	0.416	0.349	0.274	0.506	0.451
OG0002552	0.383	0.407	0.378	0.428	0.415	0.575	0.59	0.437	0.406	0.46	0.344	0.415	0.318	0.403	0.224	0.466	0.373	0.526	0.424	0.307	0.556	0.39	0.521	0.28	0.43	0.411	0.156	0.444	0.446	0.524	0.514	0.447	0.47	0.532	0.484	0.569	0.532	0.53	0.407	0.672	0.451	0.535	0.584	0.371	0.432	0.484	0.376	0.53	0.425
OG0002560	0.464	0.388	0.449	0.473	0.42	0.649	0.678	0.399	0.515	0.531	0.357	0.437	0.324	0.488	0.276	0.523	0.331	0.541	0.498	0.279	0.616	0.451	0.6	0.237	0.421	0.443	0.111	0.487	0.575	0.598	0.58	0.484	0.575	0.581	0.575	0.625	0.541	0.601	0.477	0.674	0.568	0.552	0.572	0.387	0.359	0.533	0.447	0.563	0.38
OG0002567	0.76	0.244	0.819	0.309	0.38	0.467	0.55	0.302	0.641	0.608	0.28	0.323	0.31	0.498	0.183	0.6	0.177	0.45	0.705	0.225	0.368	0.809	0.618	0.217	0.389	0.413	0.01	0.43	0.552	0.525	0.632	0.32	0.587	0.561	0.658	0.487	0.433	0.428	0.805	0.364	0.412	0.399	0.429	0.252	0.244	0.521	0.806	0.407	0.254
OG0002579	0.522	0.389	0.478	0.485	0.543	0.541	0.597	0.348	0.587	0.576	0.361	0.465	0.383	0.54	0.287	0.552	0.281	0.563	0.569	0.311	0.524	0.495	0.592	0.253	0.564	0.575	0.105	0.582	0.619	0.643	0.612	0.517	0.654	0.605	0.625	0.619	0.63	0.561	0.497	0.505	0.643	0.541	0.481	0.398	0.268	0.674	0.479	0.56	0.294
OG0002583	0.378	0.396	0.35	0.401	0.44	0.55	0.489	0.477	0.412	0.492	0.409	0.507	0.404	0.415	0.259	0.417	0.37	0.546	0.406	0.349	0.542	0.368	0.465	0.342	0.477	0.497	0.124	0.489	0.438	0.524	0.485	0.419	0.513	0.554	0.424	0.522	0.515	0.619	0.381	0.582	0.424	0.557	0.53	0.409	0.432	0.533	0.363	0.554	0.556
OG0002591	0.696	0.333	0.649	0.377	0.527	0.584	0.673	0.352	0.708	0.692	0.363	0.421	0.39	0.589	0.23	0.697	0.231	0.595	0.726	0.298	0.469	0.675	0.701	0.27	0.518	0.554	0.037	0.63	0.685	0.674	0.712	0.452	0.737	0.754	0.747	0.648	0.588	0.542	0.679	0.466	0.588	0.509	0.546	0.321	0.295	0.686	0.657	0.513	0.31
OG0002609	0.467	0.433	0.454	0.417	0.551	0.626	0.65	0.442	0.526	0.526	0.461	0.459	0.374	0.525	0.264	0.553	0.32	0.583	0.539	0.314	0.56	0.468	0.581	0.318	0.521	0.559	0.102	0.551	0.62	0.617	0.561	0.532	0.564	0.593	0.594	0.628	0.559	0.546	0.474	0.591	0.597	0.599	0.652	0.379	0.331	0.624	0.456	0.501	0.336
OG0002625	0.31	0.466	0.286	0.32	0.461	0.427	0.474	0.306	0.374	0.291	0.334	0.43	0.264	0.312	0.232	0.346	0.391	0.381	0.323	0.306	0.38	0.295	0.317	0.276	0.448	0.375	0.244	0.477	0.44	0.435	0.33	0.574	0.343	0.403	0.359	0.449	0.478	0.357	0.293	0.405	0.475	0.471	0.456	0.473	0.287	0.433	0.284	0.423	0.286
OG0002637	0.661	0.296	0.608	0.415	0.451	0.593	0.642	0.356	0.657	0.662	0.353	0.437	0.435	0.606	0.238	0.683	0.242	0.525	0.698	0.268	0.469	0.62	0.707	0.243	0.452	0.511	0.054	0.583	0.609	0.618	0.684	0.402	0.683	0.709	0.698	0.631	0.517	0.595	0.634	0.499	0.546	0.517	0.516	0.331	0.327	0.611	0.626	0.505	0.313
OG0002665	0.543	0.405	0.499	0.427	0.572	0.643	0.639	0.418	0.6	0.613	0.431	0.474	0.424	0.583	0.261	0.588	0.312	0.603	0.589	0.344	0.497	0.518	0.601	0.299	0.569	0.592	0.076	0.578	0.68	0.634	0.613	0.5	0.649	0.624	0.615	0.592	0.588	0.627	0.526	0.509	0.58	0.519	0.599	0.423	0.338	0.648	0.505	0.546	0.328
OG0002691	0.214	0.354	0.199	0.27	0.276	0.39	0.29	0.45	0.215	0.239	0.318	0.234	0.238	0.226	0.259	0.246	0.31	0.414	0.231	0.214	0.316	0.205	0.271	0.302	0.245	0.206	0.154	0.233	0.209	0.284	0.262	0.215	0.24	0.269	0.251	0.29	0.269	0.296	0.22	0.316	0.206	0.327	0.397	0.196	0.497	0.265	0.203	0.335	0.628
OG0002701	0.373	0.452	0.363	0.461	0.452	0.644	0.552	0.478	0.409	0.434	0.48	0.448	0.345	0.478	0.337	0.493	0.371	0.486	0.407	0.323	0.571	0.368	0.536	0.33	0.363	0.395	0.122	0.439	0.473	0.543	0.464	0.464	0.472	0.494	0.496	0.519	0.455	0.482	0.387	0.645	0.516	0.529	0.629	0.354	0.389	0.438	0.364	0.469	0.435
OG0002706	0.281	0.427	0.279	0.412	0.335	0.531	0.459	0.413	0.313	0.339	0.316	0.382	0.255	0.318	0.216	0.381	0.422	0.387	0.313	0.28	0.614	0.285	0.401	0.245	0.303	0.336	0.241	0.35	0.347	0.457	0.364	0.533	0.36	0.399	0.366	0.489	0.409	0.443	0.304	0.819	0.412	0.524	0.51	0.339	0.389	0.342	0.28	0.488	0.412
OG0002719	0.408	0.373	0.382	0.46	0.386	0.611	0.569	0.455	0.44	0.518	0.315	0.413	0.327	0.421	0.201	0.472	0.359	0.61	0.443	0.263	0.666	0.402	0.552	0.279	0.387	0.44	0.155	0.426	0.485	0.569	0.531	0.48	0.554	0.595	0.491	0.687	0.561	0.64	0.421	0.726	0.449	0.6	0.563	0.323	0.383	0.5	0.388	0.575	0.467
OG0002739	0.365	0.391	0.351	0.632	0.422	0.591	0.475	0.449	0.381	0.385	0.42	0.499	0.356	0.507	0.399	0.448	0.386	0.422	0.405	0.296	0.422	0.347	0.463	0.299	0.363	0.428	0.188	0.452	0.426	0.501	0.445	0.397	0.428	0.441	0.444	0.443	0.386	0.48	0.368	0.466	0.441	0.426	0.575	0.358	0.353	0.409	0.352	0.518	0.352
OG0002752	0.373	0.408	0.357	0.41	0.418	0.595	0.551	0.493	0.426	0.485	0.356	0.454	0.378	0.425	0.23	0.444	0.394	0.595	0.412	0.32	0.728	0.372	0.512	0.349	0.432	0.474	0.148	0.442	0.487	0.543	0.474	0.521	0.536	0.538	0.462	0.621	0.598	0.598	0.392	0.875	0.485	0.537	0.558	0.393	0.407	0.486	0.362	0.525	0.454
OG0002773	0.341	0.469	0.323	0.448	0.375	0.556	0.473	0.503	0.371	0.449	0.366	0.46	0.354	0.39	0.259	0.395	0.471	0.54	0.365	0.319	0.625	0.336	0.454	0.293	0.41	0.402	0.188	0.42	0.396	0.485	0.45	0.428	0.463	0.484	0.411	0.52	0.507	0.567	0.35	0.664	0.371	0.518	0.554	0.386	0.466	0.465	0.328	0.583	0.587
OG0002799	0.006	0.273	0.003	0.121	0.044	0.045	0.026	0.021	0.013	0.015	0.032	0.162	0.059	0.03	0.071	0.019	0.462	0.028	0.009	0.207	0.098	0.003	0.017	0.001	0.039	0.056	0.462	0.049	0.023	0.034	0.016	0.133	0.019	0.021	0.012	0.043	0.055	0.045	0.004	0.094	0.057	0.088	0.064	0.203	0.001	0.03	0.003	0.088	0.001
OG0002804	0.323	0.356	0.295	0.25	0.476	0.396	0.368	0.393	0.38	0.399	0.514	0.479	0.482	0.387	0.296	0.333	0.259	0.493	0.359	0.345	0.368	0.314	0.35	0.451	0.586	0.518	0.031	0.456	0.427	0.423	0.36	0.385	0.442	0.381	0.367	0.409	0.568	0.459	0.306	0.384	0.463	0.358	0.395	0.382	0.321	0.495	0.301	0.354	0.343
OG0002820	0.529	0.379	0.496	0.419	0.496	0.625	0.654	0.45	0.589	0.631	0.38	0.465	0.404	0.529	0.226	0.599	0.317	0.607	0.586	0.317	0.641	0.525	0.639	0.321	0.536	0.568	0.073	0.547	0.598	0.668	0.621	0.525	0.658	0.701	0.626	0.717	0.635	0.642	0.529	0.665	0.589	0.641	0.598	0.385	0.355	0.659	0.506	0.583	0.394
OG0002944	0.419	0.505	0.384	0.459	0.485	0.604	0.544	0.499	0.458	0.484	0.378	0.453	0.375	0.421	0.256	0.47	0.449	0.627	0.455	0.325	0.616	0.407	0.512	0.363	0.51	0.491	0.233	0.46	0.496	0.582	0.479	0.566	0.52	0.547	0.501	0.622	0.612	0.609	0.409	0.643	0.554	0.634	0.565	0.399	0.42	0.554	0.383	0.585	0.507
OG0002948	0.33	0.437	0.322	0.445	0.323	0.653	0.459	0.539	0.336	0.372	0.337	0.369	0.27	0.418	0.209	0.441	0.43	0.414	0.379	0.262	0.526	0.323	0.428	0.275	0.306	0.393	0.16	0.341	0.351	0.516	0.402	0.385	0.39	0.421	0.415	0.476	0.405	0.475	0.34	0.556	0.352	0.464	0.693	0.282	0.487	0.408	0.318	0.508	0.417
OG0003009	0.347	0.616	0.326	0.421	0.477	0.585	0.474	0.63	0.376	0.372	0.448	0.455	0.382	0.419	0.304	0.426	0.511	0.523	0.377	0.428	0.536	0.338	0.409	0.351	0.464	0.39	0.208	0.441	0.396	0.514	0.393	0.502	0.393	0.407	0.426	0.48	0.507	0.41	0.337	0.511	0.457	0.509	0.658	0.424	0.502	0.49	0.321	0.553	0.534
OG0003039	0.725	0.305	0.698	0.383	0.479	0.566	0.669	0.373	0.71	0.714	0.334	0.41	0.381	0.571	0.209	0.701	0.226	0.563	0.746	0.285	0.477	0.723	0.732	0.271	0.501	0.518	0.029	0.567	0.67	0.664	0.718	0.426	0.716	0.702	0.774	0.626	0.564	0.555	0.722	0.477	0.542	0.507	0.523	0.309	0.298	0.664	0.702	0.535	0.31
OG0003042	0.464	0.512	0.454	0.422	0.602	0.639	0.662	0.428	0.529	0.518	0.479	0.485	0.389	0.509	0.316	0.551	0.347	0.668	0.511	0.345	0.586	0.468	0.584	0.301	0.541	0.486	0.1	0.614	0.586	0.607	0.594	0.541	0.573	0.616	0.598	0.615	0.641	0.52	0.466	0.6	0.6	0.552	0.667	0.406	0.372	0.622	0.447	0.572	0.391
OG0003048	0.415	0.458	0.392	0.346	0.485	0.48	0.539	0.359	0.469	0.459	0.343	0.426	0.346	0.403	0.214	0.434	0.35	0.632	0.451	0.291	0.656	0.414	0.51	0.249	0.543	0.465	0.168	0.551	0.526	0.514	0.469	0.512	0.545	0.538	0.527	0.664	0.776	0.49	0.41	0.635	0.523	0.47	0.505	0.362	0.303	0.584	0.387	0.516	0.325
OG0003071	0.303	0.489	0.276	0.357	0.388	0.423	0.386	0.302	0.354	0.343	0.332	0.495	0.417	0.389	0.215	0.369	0.45	0.383	0.324	0.27	0.415	0.286	0.345	0.226	0.399	0.471	0.356	0.458	0.391	0.427	0.355	0.522	0.372	0.412	0.342	0.416	0.448	0.435	0.288	0.446	0.466	0.445	0.406	0.401	0.254	0.427	0.279	0.451	0.246
OG0003147	0.595	0.359	0.548	0.39	0.497	0.614	0.674	0.412	0.621	0.708	0.361	0.429	0.414	0.567	0.199	0.641	0.268	0.646	0.654	0.282	0.596	0.575	0.705	0.281	0.524	0.576	0.055	0.547	0.635	0.71	0.676	0.462	0.721	0.73	0.711	0.749	0.668	0.654	0.585	0.61	0.573	0.599	0.599	0.356	0.319	0.691	0.555	0.551	0.359
OG0003169	0.681	0.306	0.655	0.394	0.475	0.577	0.652	0.358	0.666	0.663	0.354	0.413	0.395	0.599	0.245	0.712	0.234	0.54	0.725	0.284	0.433	0.665	0.678	0.274	0.465	0.537	0.038	0.575	0.636	0.642	0.698	0.418	0.695	0.689	0.707	0.61	0.538	0.533	0.69	0.469	0.56	0.552	0.543	0.305	0.293	0.651	0.657	0.48	0.304
OG0003199	0.533	0.26	0.51	0.406	0.387	0.578	0.639	0.352	0.568	0.659	0.304	0.404	0.392	0.526	0.2	0.568	0.242	0.532	0.588	0.25	0.526	0.514	0.649	0.252	0.415	0.522	0.055	0.47	0.586	0.609	0.638	0.374	0.66	0.653	0.616	0.59	0.513	0.657	0.562	0.583	0.501	0.467	0.477	0.31	0.294	0.563	0.52	0.498	0.325
OG0003273	0.383	0.589	0.354	0.482	0.483	0.628	0.552	0.464	0.421	0.406	0.336	0.44	0.295	0.391	0.279	0.448	0.459	0.533	0.408	0.36	0.518	0.369	0.47	0.286	0.504	0.414	0.22	0.463	0.442	0.556	0.435	0.52	0.452	0.469	0.468	0.564	0.555	0.504	0.375	0.496	0.498	0.593	0.603	0.388	0.45	0.519	0.348	0.608	0.498
OG0003315	0.523	0.382	0.477	0.504	0.486	0.638	0.604	0.475	0.566	0.608	0.392	0.5	0.372	0.562	0.276	0.583	0.335	0.559	0.551	0.32	0.526	0.49	0.6	0.331	0.505	0.549	0.109	0.534	0.615	0.643	0.613	0.505	0.651	0.6	0.593	0.629	0.563	0.668	0.502	0.54	0.606	0.581	0.569	0.353	0.377	0.615	0.478	0.565	0.394
OG0003344	0.744	0.291	0.684	0.396	0.464	0.565	0.638	0.384	0.704	0.718	0.371	0.415	0.391	0.605	0.23	0.665	0.231	0.558	0.717	0.271	0.433	0.701	0.683	0.271	0.48	0.55	0.03	0.507	0.655	0.613	0.707	0.381	0.693	0.632	0.712	0.582	0.504	0.562	0.712	0.442	0.502	0.451	0.515	0.341	0.284	0.635	0.691	0.481	0.297
OG0003359	0.656	0.317	0.625	0.399	0.484	0.557	0.656	0.335	0.681	0.622	0.32	0.356	0.374	0.569	0.228	0.661	0.23	0.562	0.714	0.258	0.464	0.63	0.712	0.217	0.459	0.503	0.039	0.531	0.621	0.65	0.668	0.407	0.677	0.647	0.709	0.617	0.552	0.512	0.648	0.45	0.53	0.498	0.505	0.313	0.261	0.62	0.633	0.49	0.282
OG0003423	0.314	0.41	0.293	0.372	0.326	0.47	0.449	0.311	0.366	0.442	0.293	0.441	0.337	0.375	0.173	0.371	0.388	0.497	0.344	0.212	0.673	0.313	0.431	0.171	0.375	0.453	0.245	0.366	0.428	0.449	0.421	0.501	0.469	0.477	0.383	0.531	0.53	0.578	0.322	0.722	0.43	0.493	0.4	0.379	0.27	0.424	0.3	0.51	0.272
OG0003473	0.495	0.393	0.463	0.387	0.491	0.613	0.675	0.434	0.546	0.596	0.343	0.439	0.38	0.484	0.215	0.553	0.31	0.66	0.548	0.302	0.72	0.487	0.619	0.275	0.55	0.528	0.088	0.541	0.594	0.653	0.575	0.543	0.644	0.624	0.619	0.73	0.697	0.622	0.488	0.761	0.598	0.602	0.59	0.374	0.355	0.624	0.46	0.582	0.379
OG0003479	0.367	0.43	0.342	0.444	0.391	0.624	0.49	0.499	0.397	0.446	0.456	0.478	0.401	0.487	0.286	0.414	0.475	0.459	0.418	0.293	0.575	0.349	0.466	0.295	0.434	0.521	0.208	0.436	0.472	0.496	0.433	0.499	0.478	0.469	0.422	0.486	0.486	0.59	0.363	0.58	0.482	0.518	0.583	0.436	0.554	0.454	0.353	0.533	0.367
OG0003614	0.468	0.385	0.438	0.433	0.456	0.628	0.621	0.461	0.51	0.616	0.412	0.482	0.413	0.539	0.233	0.538	0.345	0.659	0.519	0.289	0.734	0.452	0.651	0.31	0.486	0.559	0.107	0.485	0.599	0.612	0.567	0.471	0.642	0.612	0.589	0.679	0.638	0.684	0.475	0.727	0.524	0.536	0.596	0.39	0.353	0.584	0.445	0.577	0.379
OG0003649	0.491	0.459	0.456	0.527	0.571	0.634	0.608	0.448	0.556	0.53	0.475	0.548	0.397	0.581	0.331	0.556	0.346	0.596	0.511	0.359	0.472	0.465	0.57	0.323	0.524	0.547	0.147	0.611	0.578	0.616	0.591	0.537	0.598	0.605	0.553	0.575	0.572	0.581	0.471	0.5	0.601	0.602	0.616	0.411	0.361	0.591	0.456	0.577	0.403
OG0003660	0.397	0.471	0.372	0.489	0.554	0.565	0.547	0.365	0.458	0.433	0.495	0.531	0.416	0.5	0.351	0.497	0.371	0.49	0.438	0.336	0.467	0.375	0.495	0.281	0.45	0.547	0.191	0.589	0.509	0.545	0.483	0.513	0.485	0.513	0.486	0.504	0.484	0.457	0.387	0.494	0.572	0.495	0.553	0.411	0.321	0.532	0.373	0.533	0.327
OG0003704	0.273	0.379	0.257	0.253	0.498	0.338	0.338	0.346	0.315	0.247	0.382	0.405	0.289	0.272	0.536	0.291	0.243	0.396	0.29	0.467	0.239	0.265	0.279	0.489	0.487	0.306	0.057	0.418	0.339	0.362	0.286	0.388	0.296	0.321	0.32	0.358	0.432	0.285	0.26	0.272	0.393	0.322	0.406	0.336	0.351	0.394	0.253	0.313	0.439
OG0003736	0.446	0.532	0.412	0.34	0.602	0.534	0.542	0.42	0.522	0.512	0.428	0.522	0.431	0.469	0.261	0.481	0.367	0.707	0.482	0.371	0.641	0.436	0.53	0.319	0.663	0.573	0.136	0.555	0.607	0.604	0.498	0.589	0.585	0.549	0.551	0.652	0.852	0.531	0.425	0.581	0.643	0.537	0.561	0.421	0.322	0.672	0.411	0.58	0.336
OG0003739	0.02	0.373	0.011	0.228	0.04	0.12	0.083	0.018	0.044	0.052	0.026	0.225	0.052	0.063	0.047	0.065	0.585	0.027	0.031	0.136	0.304	0.011	0.058	0.001	0.036	0.139	0.537	0.046	0.078	0.116	0.047	0.4	0.063	0.072	0.043	0.142	0.102	0.149	0.015	0.282	0.187	0.278	0.079	0.27	0.001	0.044	0.012	0.211	0.001
OG0003815	0.465	0.436	0.432	0.494	0.419	0.587	0.599	0.446	0.484	0.523	0.306	0.385	0.305	0.44	0.193	0.531	0.351	0.624	0.49	0.257	0.63	0.45	0.569	0.216	0.51	0.438	0.127	0.462	0.531	0.588	0.556	0.454	0.543	0.541	0.588	0.642	0.65	0.519	0.46	0.627	0.505	0.531	0.581	0.337	0.372	0.583	0.429	0.714	0.381
OG0003919	0.457	0.589	0.425	0.342	0.635	0.574	0.568	0.425	0.541	0.487	0.497	0.458	0.423	0.492	0.27	0.515	0.36	0.669	0.497	0.362	0.592	0.447	0.531	0.321	0.615	0.554	0.121	0.661	0.603	0.565	0.506	0.571	0.587	0.574	0.568	0.669	0.836	0.478	0.443	0.543	0.596	0.529	0.613	0.397	0.328	0.69	0.42	0.534	0.342
OG0003990	0.306	0.272	0.282	0.212	0.415	0.368	0.341	0.382	0.34	0.372	0.448	0.459	0.385	0.34	0.274	0.329	0.22	0.44	0.33	0.328	0.329	0.296	0.326	0.465	0.483	0.451	0.038	0.423	0.377	0.387	0.341	0.345	0.397	0.385	0.325	0.363	0.437	0.441	0.296	0.373	0.376	0.32	0.38	0.325	0.348	0.461	0.289	0.328	0.366
OG0004016	0.421	0.474	0.382	0.527	0.536	0.57	0.505	0.418	0.481	0.434	0.427	0.523	0.384	0.498	0.345	0.469	0.37	0.562	0.454	0.395	0.479	0.393	0.495	0.247	0.578	0.449	0.204	0.473	0.489	0.566	0.495	0.481	0.487	0.443	0.498	0.527	0.489	0.46	0.394	0.455	0.509	0.507	0.557	0.472	0.367	0.532	0.382	0.531	0.369
OG0004143	0.456	0.471	0.433	0.428	0.483	0.621	0.63	0.44	0.514	0.544	0.374	0.408	0.355	0.469	0.219	0.534	0.364	0.656	0.5	0.285	0.709	0.457	0.58	0.253	0.495	0.484	0.12	0.497	0.553	0.601	0.572	0.512	0.588	0.61	0.572	0.689	0.654	0.605	0.465	0.742	0.525	0.629	0.613	0.357	0.408	0.599	0.431	0.591	0.418
OG0004165	0.647	0.341	0.613	0.417	0.496	0.628	0.665	0.415	0.65	0.674	0.354	0.415	0.376	0.603	0.222	0.66	0.256	0.62	0.694	0.281	0.559	0.638	0.73	0.271	0.538	0.551	0.048	0.567	0.67	0.654	0.703	0.428	0.724	0.674	0.753	0.666	0.623	0.572	0.647	0.52	0.534	0.501	0.591	0.338	0.324	0.686	0.619	0.565	0.32
OG0004220	0.548	0.402	0.495	0.383	0.515	0.62	0.591	0.446	0.599	0.625	0.38	0.44	0.426	0.545	0.242	0.574	0.309	0.681	0.571	0.282	0.602	0.521	0.63	0.264	0.552	0.589	0.074	0.553	0.619	0.61	0.616	0.454	0.677	0.629	0.618	0.642	0.672	0.65	0.513	0.58	0.55	0.513	0.564	0.416	0.357	0.662	0.497	0.599	0.354
OG0004731	0.442	0.456	0.411	0.422	0.494	0.58	0.562	0.454	0.493	0.501	0.36	0.42	0.346	0.418	0.238	0.493	0.381	0.662	0.474	0.321	0.568	0.436	0.525	0.292	0.536	0.454	0.124	0.564	0.517	0.582	0.518	0.5	0.58	0.6	0.534	0.694	0.698	0.578	0.441	0.598	0.516	0.681	0.597	0.36	0.42	0.629	0.414	0.608	0.523
OG0004774	0.54	0.406	0.5	0.396	0.521	0.664	0.672	0.422	0.612	0.642	0.384	0.434	0.416	0.552	0.213	0.606	0.313	0.663	0.59	0.284	0.623	0.521	0.644	0.282	0.5	0.582	0.082	0.549	0.643	0.658	0.653	0.52	0.679	0.702	0.656	0.732	0.651	0.663	0.538	0.673	0.593	0.594	0.644	0.365	0.34	0.684	0.503	0.576	0.375
OG0004908	0.03	0.371	0.016	0.336	0.049	0.156	0.105	0.05	0.05	0.059	0.067	0.26	0.063	0.076	0.074	0.08	0.577	0.051	0.045	0.109	0.322	0.017	0.07	0.001	0.044	0.158	0.538	0.067	0.087	0.134	0.072	0.414	0.072	0.084	0.06	0.163	0.106	0.164	0.022	0.301	0.178	0.309	0.093	0.259	0.06	0.057	0.019	0.245	0.001
OG0005032	0.295	0.457	0.28	0.407	0.307	0.544	0.442	0.459	0.316	0.357	0.286	0.365	0.244	0.332	0.199	0.396	0.435	0.414	0.324	0.285	0.62	0.292	0.415	0.255	0.295	0.329	0.22	0.322	0.34	0.474	0.363	0.469	0.364	0.403	0.374	0.49	0.428	0.449	0.311	0.671	0.387	0.546	0.555	0.302	0.401	0.354	0.285	0.493	0.472
OG0005131	0.328	0.409	0.316	0.448	0.309	0.622	0.498	0.45	0.35	0.401	0.283	0.362	0.228	0.346	0.191	0.459	0.407	0.413	0.362	0.254	0.581	0.32	0.448	0.231	0.284	0.339	0.183	0.351	0.362	0.55	0.411	0.491	0.406	0.472	0.409	0.595	0.394	0.515	0.347	0.611	0.402	0.682	0.594	0.3	0.4	0.392	0.316	0.582	0.49
OG0006580	0.33	0.448	0.305	0.183	0.477	0.368	0.38	0.408	0.399	0.363	0.461	0.366	0.386	0.335	0.281	0.317	0.242	0.515	0.36	0.384	0.368	0.328	0.336	0.332	0.592	0.44	0.032	0.47	0.43	0.443	0.359	0.45	0.412	0.377	0.389	0.425	0.632	0.368	0.307	0.361	0.498	0.447	0.391	0.384	0.28	0.51	0.302	0.374	0.325
OG0006970	0.348	0.386	0.318	0.373	0.393	0.48	0.423	0.341	0.402	0.478	0.399	0.55	0.449	0.414	0.296	0.398	0.4	0.502	0.369	0.291	0.545	0.331	0.424	0.264	0.459	0.484	0.2	0.476	0.437	0.457	0.435	0.454	0.53	0.476	0.392	0.469	0.501	0.582	0.339	0.565	0.479	0.459	0.41	0.472	0.304	0.484	0.325	0.466	0.379
OG0007094	0.639	0.299	0.574	0.37	0.499	0.545	0.614	0.369	0.695	0.739	0.334	0.468	0.457	0.582	0.208	0.627	0.236	0.632	0.687	0.288	0.503	0.6	0.656	0.284	0.593	0.615	0.046	0.589	0.666	0.67	0.679	0.396	0.782	0.701	0.708	0.658	0.631	0.651	0.608	0.52	0.569	0.486	0.498	0.357	0.298	0.748	0.575	0.522	0.33
OG0008029	0.276	0.602	0.246	0.287	0.468	0.393	0.368	0.291	0.344	0.263	0.324	0.369	0.287	0.301	0.217	0.334	0.404	0.371	0.31	0.339	0.465	0.26	0.31	0.225	0.49	0.399	0.247	0.4	0.4	0.43	0.286	0.624	0.319	0.307	0.358	0.43	0.577	0.283	0.244	0.369	0.563	0.492	0.404	0.379	0.212	0.449	0.239	0.445	0.236
OG0008212	0.623	0.35	0.563	0.452	0.521	0.602	0.636	0.405	0.695	0.678	0.384	0.457	0.424	0.655	0.261	0.628	0.261	0.619	0.664	0.303	0.488	0.58	0.662	0.27	0.569	0.608	0.071	0.596	0.672	0.641	0.715	0.43	0.762	0.66	0.689	0.629	0.579	0.615	0.594	0.477	0.565	0.51	0.54	0.376	0.314	0.679	0.565	0.518	0.315
OG0008222	0.506	0.351	0.48	0.42	0.409	0.583	0.614	0.374	0.531	0.529	0.326	0.438	0.389	0.544	0.228	0.566	0.284	0.481	0.546	0.253	0.477	0.489	0.589	0.228	0.458	0.526	0.117	0.583	0.554	0.606	0.578	0.48	0.57	0.643	0.596	0.572	0.516	0.517	0.504	0.513	0.593	0.56	0.548	0.341	0.322	0.532	0.478	0.567	0.319
OG0008303	0.638	0.402	0.592	0.316	0.517	0.576	0.67	0.354	0.685	0.676	0.331	0.379	0.363	0.569	0.202	0.667	0.23	0.611	0.688	0.281	0.583	0.621	0.716	0.239	0.586	0.566	0.033	0.631	0.672	0.673	0.65	0.51	0.717	0.668	0.756	0.735	0.698	0.501	0.619	0.495	0.619	0.594	0.564	0.327	0.272	0.712	0.592	0.561	0.29
OG0008315	0.605	0.32	0.547	0.345	0.501	0.505	0.622	0.307	0.689	0.625	0.342	0.417	0.387	0.548	0.215	0.583	0.218	0.517	0.627	0.289	0.411	0.569	0.589	0.232	0.526	0.56	0.065	0.646	0.718	0.634	0.619	0.448	0.678	0.63	0.636	0.553	0.574	0.52	0.578	0.411	0.589	0.461	0.445	0.341	0.237	0.642	0.556	0.472	0.246
OG0008497	0.346	0.512	0.323	0.336	0.529	0.492	0.471	0.37	0.419	0.345	0.464	0.418	0.295	0.357	0.244	0.414	0.352	0.453	0.377	0.379	0.456	0.337	0.397	0.303	0.445	0.423	0.167	0.482	0.472	0.483	0.403	0.645	0.385	0.503	0.414	0.537	0.523	0.399	0.331	0.471	0.553	0.608	0.518	0.366	0.305	0.49	0.322	0.463	0.307
OG0008826	0.194	0.439	0.176	0.18	0.362	0.318	0.236	0.389	0.23	0.199	0.629	0.31	0.319	0.228	0.319	0.215	0.257	0.304	0.205	0.448	0.234	0.184	0.201	0.32	0.304	0.244	0.114	0.278	0.244	0.256	0.21	0.337	0.206	0.212	0.222	0.235	0.29	0.197	0.183	0.218	0.261	0.237	0.306	0.311	0.284	0.276	0.178	0.236	0.31
OG0008850	0.415	0.458	0.392	0.346	0.485	0.48	0.539	0.359	0.469	0.459	0.343	0.426	0.346	0.403	0.214	0.434	0.35	0.632	0.451	0.291	0.656	0.414	0.51	0.249	0.543	0.465	0.168	0.551	0.526	0.514	0.469	0.512	0.545	0.538	0.527	0.664	0.776	0.49	0.41	0.635	0.523	0.47	0.505	0.362	0.303	0.584	0.387	0.516	0.325
OG0009508	0.374	0.321	0.346	0.413	0.538	0.482	0.429	0.371	0.434	0.368	0.436	0.426	0.531	0.502	0.536	0.409	0.242	0.462	0.421	0.37	0.357	0.354	0.423	0.239	0.511	0.461	0.06	0.457	0.422	0.44	0.389	0.339	0.42	0.364	0.417	0.376	0.445	0.394	0.351	0.332	0.433	0.351	0.463	0.451	0.299	0.47	0.346	0.367	0.278
OG0009899	0.569	0.394	0.519	0.389	0.488	0.605	0.672	0.436	0.61	0.651	0.324	0.41	0.361	0.522	0.201	0.62	0.291	0.673	0.623	0.278	0.669	0.552	0.678	0.268	0.554	0.544	0.07	0.561	0.63	0.694	0.638	0.504	0.706	0.669	0.704	0.8	0.725	0.62	0.562	0.621	0.594	0.689	0.579	0.337	0.325	0.695	0.525	0.611	0.365
OG0010110	0.371	0.592	0.36	0.457	0.489	0.633	0.513	0.543	0.409	0.381	0.426	0.484	0.363	0.429	0.33	0.461	0.549	0.514	0.409	0.349	0.54	0.367	0.438	0.304	0.476	0.414	0.278	0.467	0.431	0.571	0.421	0.49	0.426	0.428	0.457	0.504	0.544	0.425	0.365	0.547	0.509	0.516	0.69	0.404	0.5	0.503	0.352	0.554	0.488
OG0010126	0.512	0.39	0.486	0.386	0.518	0.609	0.676	0.382	0.567	0.579	0.381	0.447	0.378	0.481	0.23	0.567	0.304	0.628	0.561	0.308	0.569	0.502	0.639	0.288	0.52	0.514	0.089	0.574	0.629	0.632	0.611	0.56	0.639	0.778	0.617	0.686	0.613	0.616	0.515	0.617	0.639	0.648	0.59	0.363	0.34	0.646	0.492	0.588	0.369
OG0000003	0.693	0.327	0.658	0.346	0.48	0.558	0.669	0.354	0.695	0.701	0.334	0.399	0.374	0.575	0.202	0.68	0.222	0.581	0.76	0.268	0.509	0.689	0.739	0.265	0.523	0.553	0.031	0.574	0.658	0.654	0.689	0.429	0.732	0.738	0.769	0.681	0.616	0.535	0.681	0.471	0.565	0.528	0.547	0.313	0.275	0.712	0.669	0.511	0.296
OG0000004	0.761	0.251	0.763	0.341	0.396	0.493	0.582	0.318	0.66	0.636	0.295	0.334	0.322	0.51	0.197	0.62	0.191	0.469	0.733	0.236	0.38	0.78	0.657	0.226	0.385	0.421	0.016	0.448	0.567	0.541	0.661	0.328	0.611	0.615	0.677	0.514	0.439	0.47	0.781	0.389	0.425	0.412	0.457	0.259	0.259	0.543	0.774	0.423	0.271
OG0000005	0.614	0.31	0.569	0.511	0.496	0.587	0.593	0.391	0.637	0.615	0.402	0.419	0.441	0.652	0.298	0.629	0.248	0.501	0.639	0.273	0.405	0.579	0.62	0.264	0.453	0.554	0.053	0.505	0.593	0.593	0.646	0.368	0.634	0.564	0.627	0.509	0.465	0.542	0.595	0.397	0.485	0.429	0.54	0.352	0.288	0.59	0.579	0.488	0.28
OG0000013	0.726	0.298	0.682	0.401	0.448	0.583	0.641	0.382	0.701	0.715	0.336	0.392	0.37	0.592	0.213	0.648	0.233	0.575	0.725	0.262	0.497	0.692	0.731	0.257	0.464	0.535	0.03	0.511	0.628	0.614	0.716	0.393	0.709	0.662	0.751	0.644	0.541	0.589	0.716	0.479	0.491	0.489	0.528	0.315	0.307	0.641	0.681	0.508	0.316
OG0000019	0.283	0.704	0.257	0.423	0.439	0.452	0.407	0.387	0.328	0.283	0.319	0.462	0.294	0.324	0.291	0.329	0.633	0.395	0.313	0.365	0.439	0.27	0.32	0.197	0.457	0.402	0.433	0.372	0.356	0.419	0.306	0.53	0.319	0.305	0.358	0.408	0.497	0.356	0.261	0.383	0.464	0.454	0.453	0.467	0.363	0.428	0.25	0.497	0.279
OG0000036	0.705	0.29	0.675	0.403	0.456	0.553	0.621	0.371	0.681	0.643	0.35	0.385	0.406	0.612	0.248	0.679	0.225	0.509	0.736	0.266	0.439	0.686	0.68	0.249	0.444	0.501	0.028	0.504	0.588	0.585	0.664	0.362	0.639	0.627	0.71	0.555	0.485	0.494	0.693	0.438	0.466	0.429	0.509	0.307	0.285	0.591	0.687	0.467	0.286
OG0000039	0.771	0.291	0.738	0.352	0.456	0.561	0.625	0.35	0.72	0.694	0.318	0.37	0.351	0.558	0.201	0.689	0.212	0.546	0.749	0.26	0.435	0.747	0.7	0.24	0.453	0.479	0.026	0.495	0.614	0.615	0.703	0.382	0.68	0.651	0.728	0.57	0.506	0.509	0.763	0.424	0.478	0.459	0.497	0.283	0.285	0.616	0.732	0.476	0.293
OG0000043	0.725	0.303	0.667	0.406	0.491	0.55	0.614	0.352	0.717	0.676	0.363	0.421	0.429	0.622	0.241	0.714	0.221	0.554	0.725	0.277	0.423	0.67	0.686	0.243	0.479	0.514	0.039	0.579	0.638	0.627	0.707	0.389	0.689	0.636	0.706	0.543	0.53	0.519	0.684	0.434	0.515	0.439	0.514	0.322	0.274	0.629	0.665	0.486	0.278
OG0000052	0.326	0.483	0.303	0.513	0.467	0.598	0.445	0.481	0.361	0.36	0.389	0.47	0.362	0.441	0.303	0.39	0.451	0.458	0.364	0.386	0.455	0.311	0.429	0.327	0.406	0.46	0.219	0.366	0.37	0.489	0.389	0.386	0.388	0.4	0.397	0.44	0.422	0.493	0.329	0.433	0.375	0.43	0.58	0.446	0.467	0.441	0.305	0.486	0.391
OG0000087	0.692	0.372	0.625	0.369	0.564	0.58	0.656	0.373	0.743	0.706	0.384	0.443	0.44	0.641	0.224	0.679	0.242	0.643	0.73	0.304	0.494	0.65	0.69	0.279	0.593	0.627	0.038	0.617	0.689	0.673	0.715	0.464	0.756	0.687	0.747	0.656	0.625	0.552	0.655	0.449	0.573	0.522	0.564	0.358	0.284	0.741	0.625	0.532	0.308
OG0000091	0.782	0.255	0.81	0.304	0.398	0.476	0.552	0.299	0.647	0.622	0.289	0.329	0.32	0.508	0.186	0.603	0.178	0.462	0.728	0.229	0.376	0.824	0.633	0.219	0.406	0.435	0.01	0.448	0.553	0.53	0.63	0.335	0.596	0.569	0.665	0.502	0.452	0.425	0.798	0.359	0.436	0.403	0.436	0.257	0.239	0.543	0.807	0.409	0.248
OG0000092	0.64	0.308	0.558	0.416	0.493	0.57	0.627	0.379	0.628	0.649	0.349	0.421	0.423	0.598	0.242	0.625	0.241	0.568	0.649	0.276	0.427	0.588	0.669	0.245	0.478	0.534	0.057	0.488	0.606	0.62	0.638	0.383	0.643	0.607	0.63	0.552	0.51	0.595	0.592	0.428	0.509	0.467	0.492	0.318	0.288	0.599	0.573	0.503	0.317
OG0000102	0.617	0.384	0.561	0.409	0.476	0.648	0.682	0.453	0.642	0.666	0.325	0.378	0.348	0.549	0.205	0.65	0.28	0.632	0.653	0.284	0.544	0.586	0.688	0.251	0.499	0.538	0.053	0.533	0.613	0.693	0.687	0.423	0.698	0.664	0.726	0.65	0.608	0.591	0.598	0.538	0.526	0.532	0.612	0.314	0.365	0.689	0.555	0.594	0.366
OG0000120	0.495	0.476	0.45	0.495	0.49	0.677	0.563	0.541	0.516	0.522	0.466	0.517	0.475	0.658	0.278	0.605	0.354	0.517	0.535	0.318	0.492	0.457	0.558	0.311	0.455	0.536	0.109	0.542	0.517	0.602	0.533	0.424	0.531	0.526	0.597	0.527	0.515	0.493	0.466	0.454	0.506	0.476	0.685	0.341	0.413	0.601	0.444	0.57	0.378
OG0000121	0.773	0.317	0.769	0.319	0.459	0.521	0.616	0.317	0.698	0.665	0.306	0.351	0.349	0.557	0.2	0.649	0.197	0.533	0.783	0.255	0.442	0.78	0.691	0.226	0.484	0.507	0.019	0.521	0.625	0.602	0.681	0.405	0.67	0.626	0.749	0.572	0.538	0.45	0.766	0.388	0.509	0.466	0.485	0.294	0.252	0.614	0.777	0.476	0.26
OG0000123	0.446	0.33	0.402	0.394	0.586	0.537	0.463	0.412	0.505	0.479	0.478	0.536	0.615	0.557	0.389	0.523	0.254	0.492	0.484	0.395	0.344	0.401	0.48	0.333	0.517	0.518	0.041	0.577	0.478	0.514	0.477	0.389	0.487	0.464	0.475	0.436	0.485	0.517	0.43	0.395	0.488	0.391	0.539	0.432	0.337	0.528	0.414	0.399	0.318
OG0000180	0.673	0.349	0.632	0.409	0.466	0.63	0.661	0.402	0.644	0.671	0.334	0.392	0.352	0.577	0.214	0.682	0.26	0.583	0.721	0.277	0.541	0.65	0.721	0.27	0.511	0.552	0.04	0.544	0.611	0.657	0.693	0.431	0.696	0.683	0.752	0.673	0.605	0.557	0.654	0.503	0.536	0.534	0.597	0.311	0.343	0.699	0.634	0.583	0.331
OG0000187	0.335	0.499	0.315	0.289	0.462	0.535	0.43	0.606	0.358	0.326	0.447	0.362	0.339	0.338	0.306	0.357	0.461	0.483	0.357	0.348	0.462	0.326	0.37	0.395	0.473	0.341	0.066	0.427	0.372	0.44	0.357	0.407	0.362	0.367	0.395	0.426	0.489	0.342	0.322	0.398	0.427	0.421	0.556	0.309	0.67	0.462	0.311	0.457	0.566
OG0000193	0.476	0.4	0.435	0.378	0.624	0.515	0.542	0.377	0.555	0.566	0.442	0.521	0.444	0.513	0.276	0.495	0.287	0.684	0.518	0.384	0.465	0.461	0.526	0.322	0.662	0.606	0.077	0.599	0.6	0.613	0.58	0.481	0.635	0.582	0.553	0.597	0.67	0.609	0.459	0.486	0.558	0.498	0.547	0.477	0.313	0.675	0.437	0.505	0.367
OG0000195	0.681	0.409	0.639	0.335	0.547	0.593	0.691	0.366	0.698	0.689	0.354	0.395	0.377	0.584	0.214	0.657	0.241	0.627	0.729	0.302	0.554	0.662	0.727	0.269	0.594	0.596	0.027	0.611	0.688	0.697	0.693	0.511	0.735	0.703	0.773	0.703	0.661	0.507	0.666	0.466	0.613	0.56	0.592	0.332	0.281	0.724	0.636	0.568	0.297
OG0000202	0.573	0.412	0.508	0.476	0.516	0.616	0.575	0.431	0.62	0.621	0.434	0.499	0.451	0.651	0.254	0.641	0.292	0.607	0.587	0.336	0.462	0.532	0.611	0.279	0.523	0.565	0.093	0.527	0.569	0.621	0.641	0.442	0.636	0.579	0.609	0.575	0.519	0.558	0.542	0.444	0.521	0.533	0.555	0.384	0.323	0.621	0.515	0.526	0.345
OG0000205	0.61	0.361	0.585	0.37	0.453	0.61	0.674	0.412	0.641	0.66	0.323	0.381	0.347	0.536	0.201	0.628	0.27	0.59	0.696	0.273	0.574	0.611	0.69	0.254	0.509	0.535	0.041	0.566	0.614	0.64	0.66	0.458	0.695	0.678	0.723	0.726	0.644	0.569	0.629	0.562	0.55	0.607	0.556	0.327	0.325	0.688	0.596	0.558	0.343
OG0000252	0.776	0.247	0.822	0.31	0.395	0.469	0.555	0.299	0.652	0.622	0.283	0.328	0.314	0.495	0.182	0.607	0.178	0.456	0.733	0.231	0.369	0.815	0.633	0.22	0.399	0.424	0.012	0.446	0.556	0.534	0.632	0.33	0.603	0.579	0.658	0.5	0.441	0.432	0.791	0.36	0.433	0.404	0.428	0.253	0.244	0.543	0.82	0.414	0.256
OG0000258	0.641	0.341	0.574	0.39	0.528	0.553	0.645	0.365	0.708	0.7	0.352	0.473	0.464	0.625	0.221	0.632	0.243	0.624	0.69	0.308	0.505	0.596	0.651	0.277	0.609	0.603	0.055	0.631	0.671	0.691	0.681	0.451	0.767	0.704	0.726	0.65	0.633	0.573	0.613	0.499	0.605	0.524	0.509	0.38	0.291	0.727	0.573	0.529	0.324
OG0000273	0.698	0.31	0.661	0.42	0.464	0.595	0.621	0.362	0.703	0.637	0.356	0.384	0.396	0.614	0.251	0.669	0.233	0.518	0.701	0.272	0.442	0.662	0.663	0.241	0.437	0.497	0.04	0.504	0.606	0.604	0.666	0.388	0.682	0.605	0.686	0.565	0.484	0.502	0.677	0.43	0.488	0.455	0.515	0.322	0.289	0.573	0.672	0.464	0.292
OG0000284	0.781	0.245	0.817	0.309	0.402	0.468	0.57	0.295	0.661	0.638	0.281	0.33	0.319	0.502	0.182	0.614	0.176	0.469	0.733	0.227	0.378	0.82	0.639	0.22	0.408	0.431	0.011	0.452	0.57	0.535	0.644	0.334	0.615	0.589	0.678	0.51	0.451	0.447	0.813	0.373	0.431	0.419	0.426	0.26	0.238	0.552	0.812	0.421	0.253
OG0000290	0.767	0.248	0.822	0.309	0.39	0.472	0.561	0.306	0.642	0.625	0.278	0.327	0.309	0.497	0.181	0.6	0.18	0.463	0.717	0.229	0.375	0.824	0.627	0.224	0.403	0.43	0.01	0.443	0.56	0.535	0.639	0.333	0.604	0.576	0.676	0.505	0.448	0.446	0.799	0.37	0.435	0.405	0.436	0.255	0.248	0.544	0.807	0.417	0.258
OG0000292	0.574	0.432	0.532	0.377	0.545	0.577	0.642	0.357	0.646	0.609	0.355	0.447	0.383	0.581	0.241	0.605	0.262	0.611	0.61	0.303	0.523	0.541	0.621	0.244	0.621	0.588	0.079	0.624	0.647	0.675	0.631	0.543	0.686	0.631	0.646	0.656	0.616	0.521	0.537	0.422	0.664	0.593	0.548	0.385	0.28	0.688	0.52	0.584	0.305
OG0000306	0.552	0.292	0.525	0.445	0.425	0.582	0.616	0.379	0.565	0.614	0.323	0.394	0.358	0.508	0.19	0.625	0.252	0.552	0.594	0.25	0.533	0.555	0.659	0.281	0.428	0.485	0.057	0.486	0.578	0.601	0.646	0.425	0.621	0.691	0.655	0.661	0.567	0.57	0.567	0.578	0.525	0.506	0.548	0.295	0.298	0.611	0.533	0.545	0.322
OG0000317	0.572	0.335	0.512	0.438	0.445	0.579	0.641	0.369	0.604	0.67	0.333	0.426	0.458	0.57	0.193	0.64	0.27	0.604	0.607	0.257	0.607	0.543	0.644	0.239	0.504	0.586	0.071	0.561	0.615	0.645	0.657	0.475	0.695	0.685	0.659	0.692	0.62	0.64	0.553	0.605	0.561	0.586	0.499	0.366	0.297	0.629	0.519	0.622	0.353
OG0000329	0.594	0.339	0.528	0.379	0.526	0.521	0.581	0.333	0.668	0.623	0.325	0.454	0.404	0.598	0.205	0.644	0.227	0.572	0.629	0.297	0.412	0.555	0.595	0.253	0.593	0.581	0.07	0.669	0.627	0.634	0.63	0.443	0.671	0.618	0.652	0.589	0.596	0.539	0.559	0.42	0.554	0.49	0.5	0.345	0.261	0.688	0.528	0.508	0.274
OG0000332	0.66	0.352	0.602	0.405	0.528	0.59	0.7	0.377	0.683	0.687	0.367	0.421	0.424	0.598	0.227	0.687	0.254	0.628	0.702	0.298	0.512	0.629	0.701	0.265	0.55	0.587	0.041	0.596	0.726	0.665	0.707	0.474	0.729	0.732	0.732	0.651	0.622	0.577	0.636	0.5	0.594	0.527	0.551	0.365	0.299	0.713	0.611	0.569	0.317
OG0000334	0.631	0.341	0.582	0.38	0.496	0.584	0.661	0.378	0.637	0.645	0.319	0.374	0.323	0.529	0.202	0.643	0.259	0.558	0.64	0.279	0.497	0.599	0.666	0.232	0.456	0.511	0.054	0.529	0.642	0.66	0.625	0.43	0.651	0.625	0.688	0.618	0.556	0.503	0.61	0.488	0.511	0.457	0.544	0.318	0.295	0.611	0.584	0.521	0.31
OG0000344	0.526	0.432	0.5	0.481	0.546	0.612	0.666	0.391	0.561	0.561	0.403	0.426	0.396	0.535	0.222	0.622	0.312	0.616	0.577	0.31	0.513	0.528	0.607	0.284	0.531	0.529	0.088	0.584	0.602	0.63	0.646	0.484	0.594	0.66	0.666	0.629	0.62	0.519	0.532	0.541	0.574	0.543	0.613	0.338	0.346	0.657	0.498	0.588	0.344
OG0000348	0.655	0.348	0.61	0.416	0.499	0.606	0.652	0.373	0.667	0.669	0.38	0.442	0.362	0.635	0.242	0.678	0.248	0.567	0.669	0.288	0.475	0.628	0.707	0.251	0.496	0.508	0.052	0.538	0.664	0.64	0.718	0.432	0.691	0.629	0.707	0.6	0.535	0.529	0.647	0.468	0.541	0.495	0.553	0.327	0.294	0.637	0.606	0.509	0.305
OG0000356	0.638	0.35	0.582	0.438	0.495	0.631	0.656	0.412	0.645	0.65	0.373	0.444	0.41	0.598	0.248	0.67	0.279	0.584	0.661	0.28	0.509	0.588	0.687	0.265	0.473	0.53	0.066	0.535	0.601	0.642	0.654	0.444	0.663	0.658	0.678	0.643	0.561	0.585	0.616	0.534	0.531	0.525	0.569	0.31	0.327	0.634	0.581	0.538	0.335
OG0000362	0.495	0.434	0.451	0.359	0.611	0.532	0.585	0.373	0.62	0.543	0.39	0.467	0.439	0.523	0.268	0.526	0.308	0.593	0.54	0.395	0.516	0.478	0.533	0.307	0.686	0.626	0.084	0.669	0.712	0.665	0.544	0.615	0.636	0.589	0.575	0.611	0.663	0.513	0.473	0.479	0.645	0.542	0.527	0.431	0.294	0.68	0.449	0.538	0.299
OG0000380	0.647	0.409	0.603	0.362	0.561	0.619	0.71	0.418	0.704	0.681	0.372	0.42	0.398	0.596	0.225	0.663	0.258	0.671	0.714	0.31	0.589	0.635	0.732	0.296	0.622	0.607	0.034	0.619	0.717	0.705	0.677	0.512	0.729	0.692	0.792	0.738	0.708	0.552	0.635	0.512	0.622	0.582	0.619	0.35	0.306	0.76	0.603	0.576	0.308
OG0000432	0.39	0.492	0.354	0.371	0.533	0.46	0.457	0.352	0.46	0.423	0.397	0.659	0.428	0.44	0.241	0.438	0.386	0.548	0.413	0.33	0.46	0.371	0.397	0.28	0.543	0.497	0.269	0.54	0.492	0.515	0.421	0.536	0.473	0.448	0.428	0.503	0.574	0.477	0.36	0.467	0.57	0.476	0.484	0.414	0.284	0.562	0.353	0.472	0.283
OG0000463	0.289	0.562	0.267	0.335	0.419	0.453	0.405	0.34	0.347	0.372	0.428	0.435	0.342	0.347	0.246	0.344	0.481	0.476	0.305	0.328	0.555	0.282	0.361	0.291	0.384	0.408	0.3	0.39	0.406	0.404	0.362	0.559	0.396	0.423	0.345	0.46	0.493	0.478	0.287	0.591	0.445	0.491	0.419	0.414	0.294	0.378	0.27	0.435	0.349
OG0000488	0.676	0.211	0.769	0.263	0.338	0.408	0.471	0.262	0.546	0.523	0.246	0.282	0.269	0.424	0.161	0.502	0.151	0.395	0.613	0.198	0.316	0.759	0.529	0.196	0.343	0.36	0.004	0.375	0.47	0.451	0.536	0.279	0.504	0.483	0.559	0.423	0.381	0.375	0.716	0.315	0.364	0.345	0.375	0.219	0.216	0.455	0.751	0.352	0.225
OG0000501	0.441	0.489	0.408	0.473	0.571	0.607	0.573	0.46	0.499	0.476	0.431	0.497	0.381	0.492	0.262	0.509	0.393	0.583	0.473	0.381	0.489	0.423	0.51	0.327	0.535	0.524	0.181	0.536	0.531	0.607	0.502	0.504	0.527	0.537	0.496	0.518	0.548	0.508	0.425	0.492	0.525	0.532	0.629	0.416	0.426	0.575	0.404	0.58	0.399
OG0000503	0.783	0.254	0.819	0.313	0.396	0.478	0.569	0.308	0.646	0.616	0.286	0.325	0.31	0.496	0.187	0.616	0.183	0.463	0.734	0.232	0.374	0.811	0.642	0.222	0.395	0.427	0.011	0.432	0.567	0.536	0.639	0.33	0.595	0.584	0.674	0.503	0.441	0.433	0.812	0.363	0.428	0.402	0.445	0.254	0.248	0.54	0.821	0.415	0.258
OG0000506	0.37	0.52	0.336	0.502	0.387	0.595	0.492	0.46	0.389	0.397	0.299	0.389	0.285	0.392	0.239	0.432	0.448	0.489	0.394	0.311	0.515	0.353	0.473	0.24	0.412	0.393	0.22	0.377	0.387	0.507	0.432	0.429	0.415	0.433	0.443	0.504	0.471	0.463	0.362	0.487	0.431	0.546	0.574	0.358	0.468	0.476	0.334	0.585	0.478
OG0000521	0.559	0.436	0.515	0.43	0.558	0.645	0.639	0.434	0.616	0.612	0.448	0.474	0.455	0.587	0.292	0.586	0.315	0.717	0.602	0.327	0.556	0.536	0.643	0.31	0.589	0.562	0.067	0.666	0.652	0.662	0.643	0.475	0.707	0.703	0.669	0.696	0.686	0.588	0.538	0.529	0.634	0.552	0.646	0.349	0.377	0.73	0.512	0.561	0.411
OG0000529	0.632	0.349	0.59	0.405	0.509	0.593	0.7	0.391	0.671	0.724	0.363	0.434	0.416	0.576	0.207	0.674	0.257	0.64	0.689	0.282	0.56	0.617	0.709	0.27	0.532	0.563	0.043	0.585	0.683	0.672	0.698	0.473	0.735	0.753	0.735	0.714	0.663	0.61	0.632	0.572	0.582	0.581	0.54	0.357	0.296	0.725	0.599	0.588	0.34
OG0000547	0.497	0.457	0.457	0.326	0.583	0.534	0.589	0.369	0.585	0.577	0.382	0.423	0.44	0.496	0.222	0.558	0.281	0.682	0.543	0.313	0.565	0.485	0.577	0.263	0.599	0.585	0.067	0.668	0.619	0.641	0.586	0.515	0.673	0.646	0.613	0.655	0.745	0.528	0.479	0.539	0.601	0.535	0.572	0.387	0.304	0.711	0.452	0.547	0.35
OG0000556	0.325	0.465	0.309	0.464	0.441	0.533	0.457	0.399	0.389	0.344	0.503	0.521	0.391	0.424	0.437	0.392	0.41	0.391	0.344	0.361	0.43	0.31	0.42	0.328	0.43	0.411	0.183	0.494	0.444	0.446	0.391	0.474	0.397	0.416	0.401	0.423	0.436	0.425	0.326	0.468	0.528	0.457	0.485	0.395	0.373	0.387	0.316	0.485	0.389
OG0000565	0.535	0.494	0.486	0.336	0.634	0.61	0.645	0.44	0.61	0.562	0.441	0.434	0.4	0.514	0.254	0.567	0.279	0.799	0.582	0.356	0.549	0.511	0.587	0.311	0.664	0.573	0.047	0.639	0.661	0.635	0.598	0.541	0.655	0.625	0.644	0.699	0.773	0.506	0.504	0.482	0.626	0.567	0.624	0.364	0.337	0.746	0.485	0.568	0.352
OG0000604	0.534	0.412	0.492	0.488	0.548	0.622	0.679	0.448	0.581	0.592	0.397	0.46	0.433	0.534	0.227	0.639	0.318	0.636	0.578	0.324	0.557	0.515	0.624	0.293	0.523	0.533	0.088	0.557	0.633	0.66	0.639	0.533	0.611	0.69	0.638	0.681	0.575	0.583	0.533	0.611	0.594	0.598	0.614	0.359	0.342	0.657	0.496	0.669	0.376
OG0000624	0.295	0.441	0.286	0.434	0.304	0.55	0.466	0.448	0.32	0.373	0.298	0.385	0.243	0.348	0.203	0.407	0.418	0.411	0.325	0.263	0.646	0.296	0.418	0.231	0.293	0.347	0.22	0.332	0.35	0.485	0.383	0.482	0.372	0.412	0.39	0.508	0.424	0.467	0.311	0.702	0.375	0.533	0.547	0.298	0.391	0.366	0.285	0.521	0.433
OG0000627	0.405	0.377	0.386	0.613	0.359	0.61	0.513	0.441	0.439	0.493	0.365	0.497	0.335	0.482	0.234	0.511	0.37	0.507	0.428	0.265	0.596	0.399	0.501	0.24	0.387	0.446	0.206	0.424	0.46	0.563	0.518	0.417	0.534	0.501	0.468	0.535	0.473	0.563	0.411	0.646	0.428	0.485	0.572	0.325	0.363	0.467	0.388	0.646	0.368
OG0000628	0.302	0.437	0.277	0.375	0.5	0.383	0.356	0.364	0.351	0.362	0.398	0.579	0.416	0.381	0.412	0.318	0.443	0.466	0.326	0.598	0.358	0.29	0.347	0.41	0.537	0.473	0.292	0.422	0.392	0.406	0.349	0.39	0.398	0.377	0.336	0.36	0.436	0.446	0.291	0.415	0.399	0.346	0.424	0.627	0.293	0.441	0.284	0.392	0.337
OG0000637	0.293	0.336	0.262	0.371	0.562	0.409	0.32	0.412	0.34	0.307	0.496	0.482	0.652	0.406	0.548	0.363	0.313	0.394	0.311	0.434	0.281	0.264	0.343	0.414	0.428	0.413	0.118	0.409	0.341	0.352	0.303	0.324	0.325	0.321	0.305	0.315	0.368	0.377	0.275	0.313	0.349	0.282	0.425	0.389	0.321	0.367	0.271	0.324	0.329
OG0000652	0.312	0.423	0.279	0.414	0.419	0.461	0.405	0.36	0.374	0.38	0.389	0.524	0.4	0.42	0.347	0.369	0.384	0.465	0.324	0.302	0.47	0.29	0.359	0.24	0.422	0.53	0.214	0.452	0.406	0.402	0.368	0.46	0.397	0.38	0.332	0.396	0.424	0.569	0.288	0.471	0.398	0.425	0.413	0.534	0.279	0.406	0.291	0.46	0.276
OG0000665	0.565	0.336	0.503	0.392	0.52	0.497	0.518	0.303	0.619	0.56	0.402	0.491	0.53	0.68	0.26	0.606	0.229	0.46	0.597	0.298	0.368	0.494	0.551	0.253	0.503	0.598	0.067	0.548	0.585	0.565	0.555	0.427	0.584	0.533	0.574	0.511	0.486	0.479	0.51	0.379	0.542	0.41	0.461	0.35	0.221	0.576	0.501	0.423	0.218
OG0000679	0.443	0.498	0.414	0.439	0.482	0.575	0.563	0.46	0.495	0.518	0.374	0.477	0.405	0.451	0.24	0.473	0.424	0.703	0.479	0.324	0.64	0.435	0.546	0.291	0.586	0.523	0.188	0.525	0.547	0.58	0.521	0.509	0.6	0.581	0.541	0.709	0.744	0.595	0.44	0.667	0.537	0.6	0.573	0.405	0.415	0.628	0.413	0.629	0.487
OG0000778	0.487	0.422	0.449	0.46	0.542	0.604	0.564	0.444	0.563	0.526	0.469	0.542	0.425	0.557	0.344	0.557	0.337	0.517	0.517	0.345	0.438	0.462	0.533	0.337	0.573	0.564	0.103	0.62	0.622	0.593	0.536	0.519	0.585	0.546	0.558	0.559	0.579	0.533	0.461	0.452	0.625	0.508	0.564	0.395	0.339	0.636	0.452	0.539	0.335
OG0000785	0.375	0.421	0.348	0.629	0.502	0.587	0.469	0.44	0.415	0.399	0.477	0.486	0.443	0.574	0.45	0.504	0.336	0.449	0.403	0.319	0.394	0.348	0.469	0.251	0.373	0.419	0.153	0.432	0.406	0.47	0.442	0.357	0.432	0.41	0.438	0.39	0.377	0.422	0.363	0.403	0.399	0.379	0.548	0.403	0.324	0.419	0.347	0.436	0.321
OG0000796	0.613	0.377	0.548	0.376	0.517	0.594	0.667	0.413	0.668	0.676	0.339	0.455	0.441	0.584	0.232	0.667	0.272	0.606	0.664	0.307	0.543	0.571	0.654	0.263	0.582	0.639	0.061	0.609	0.688	0.687	0.629	0.485	0.7	0.663	0.692	0.658	0.643	0.592	0.578	0.518	0.601	0.571	0.533	0.387	0.299	0.77	0.545	0.555	0.318
OG0000831	0.494	0.422	0.475	0.47	0.479	0.672	0.685	0.439	0.542	0.575	0.427	0.487	0.38	0.534	0.288	0.592	0.36	0.608	0.531	0.304	0.668	0.486	0.64	0.272	0.48	0.478	0.114	0.559	0.601	0.647	0.611	0.519	0.606	0.63	0.628	0.658	0.609	0.597	0.5	0.698	0.609	0.584	0.622	0.375	0.395	0.584	0.472	0.582	0.399
OG0000853	0.719	0.289	0.676	0.366	0.508	0.534	0.648	0.349	0.747	0.722	0.351	0.434	0.425	0.586	0.216	0.684	0.217	0.569	0.74	0.283	0.455	0.706	0.679	0.276	0.548	0.58	0.03	0.599	0.708	0.657	0.7	0.422	0.746	0.68	0.738	0.62	0.57	0.575	0.704	0.467	0.558	0.494	0.493	0.338	0.269	0.695	0.675	0.509	0.288
OG0000892	0.331	0.414	0.324	0.42	0.39	0.552	0.507	0.421	0.377	0.419	0.308	0.415	0.336	0.377	0.226	0.419	0.408	0.477	0.371	0.356	0.6	0.336	0.459	0.272	0.41	0.432	0.2	0.406	0.43	0.523	0.421	0.53	0.445	0.461	0.415	0.504	0.489	0.537	0.349	0.8	0.482	0.547	0.53	0.42	0.384	0.423	0.329	0.527	0.426
OG0000904	0.688	0.309	0.64	0.468	0.493	0.584	0.668	0.356	0.712	0.71	0.351	0.424	0.398	0.615	0.232	0.687	0.233	0.568	0.701	0.276	0.474	0.658	0.71	0.266	0.501	0.565	0.047	0.571	0.657	0.665	0.745	0.416	0.748	0.678	0.753	0.622	0.56	0.595	0.672	0.501	0.563	0.506	0.517	0.323	0.281	0.656	0.639	0.55	0.307
OG0000906	0.395	0.477	0.36	0.265	0.615	0.464	0.472	0.432	0.466	0.426	0.489	0.453	0.459	0.425	0.304	0.405	0.276	0.537	0.426	0.411	0.436	0.384	0.413	0.374	0.65	0.527	0.038	0.598	0.503	0.536	0.42	0.569	0.485	0.463	0.464	0.492	0.625	0.424	0.367	0.423	0.555	0.477	0.489	0.389	0.344	0.595	0.358	0.452	0.352
OG0000948	0.584	0.364	0.519	0.434	0.514	0.603	0.62	0.378	0.629	0.638	0.348	0.484	0.437	0.62	0.247	0.611	0.273	0.585	0.603	0.31	0.488	0.537	0.621	0.276	0.574	0.597	0.094	0.627	0.597	0.659	0.642	0.436	0.707	0.614	0.635	0.6	0.623	0.612	0.542	0.471	0.593	0.494	0.517	0.389	0.341	0.637	0.518	0.539	0.327
OG0000954	0.367	0.428	0.335	0.359	0.723	0.469	0.438	0.502	0.446	0.353	0.52	0.486	0.437	0.419	0.421	0.394	0.293	0.524	0.385	0.532	0.331	0.347	0.374	0.357	0.584	0.449	0.077	0.526	0.499	0.533	0.386	0.505	0.411	0.377	0.419	0.426	0.507	0.38	0.342	0.338	0.52	0.388	0.503	0.439	0.313	0.515	0.333	0.41	0.317
OG0001019	0.022	0.381	0.012	0.271	0.052	0.105	0.062	0.035	0.042	0.057	0.073	0.366	0.067	0.087	0.085	0.068	0.533	0.035	0.029	0.125	0.197	0.014	0.052	0.001	0.046	0.128	0.622	0.091	0.051	0.098	0.059	0.257	0.057	0.054	0.04	0.093	0.09	0.119	0.018	0.164	0.096	0.181	0.087	0.256	0.033	0.063	0.014	0.231	0.001
OG0001041	0.461	0.509	0.425	0.488	0.519	0.666	0.602	0.451	0.519	0.548	0.405	0.503	0.411	0.486	0.281	0.495	0.396	0.618	0.484	0.381	0.585	0.442	0.526	0.283	0.556	0.505	0.159	0.531	0.543	0.622	0.555	0.532	0.574	0.567	0.545	0.595	0.605	0.634	0.446	0.557	0.572	0.554	0.57	0.446	0.446	0.599	0.422	0.621	0.443
OG0001050	0.503	0.383	0.476	0.433	0.45	0.646	0.653	0.449	0.537	0.597	0.363	0.423	0.356	0.495	0.218	0.591	0.325	0.575	0.549	0.278	0.62	0.498	0.624	0.288	0.454	0.493	0.102	0.499	0.569	0.679	0.595	0.496	0.616	0.681	0.599	0.676	0.58	0.633	0.508	0.67	0.546	0.615	0.648	0.348	0.364	0.592	0.481	0.594	0.407
OG0001080	0.655	0.355	0.635	0.387	0.493	0.615	0.716	0.374	0.661	0.671	0.355	0.399	0.361	0.591	0.217	0.685	0.246	0.602	0.713	0.279	0.529	0.651	0.745	0.266	0.495	0.53	0.043	0.573	0.654	0.67	0.726	0.433	0.692	0.719	0.767	0.679	0.592	0.531	0.667	0.517	0.559	0.542	0.595	0.299	0.307	0.666	0.634	0.525	0.322
OG0001085	0.354	0.519	0.328	0.467	0.387	0.562	0.472	0.474	0.387	0.47	0.344	0.482	0.375	0.383	0.246	0.391	0.575	0.61	0.377	0.307	0.586	0.344	0.455	0.282	0.447	0.448	0.322	0.414	0.418	0.492	0.456	0.45	0.499	0.504	0.409	0.536	0.552	0.601	0.359	0.634	0.426	0.565	0.51	0.422	0.445	0.477	0.337	0.572	0.562
OG0001101	0.415	0.332	0.389	0.558	0.379	0.581	0.558	0.434	0.437	0.52	0.324	0.403	0.337	0.437	0.193	0.529	0.313	0.555	0.439	0.255	0.614	0.411	0.539	0.277	0.399	0.433	0.122	0.429	0.493	0.549	0.539	0.465	0.524	0.584	0.494	0.6	0.532	0.611	0.432	0.679	0.451	0.558	0.531	0.329	0.351	0.474	0.401	0.631	0.378
OG0001136	0.608	0.384	0.563	0.358	0.517	0.616	0.682	0.401	0.644	0.675	0.371	0.416	0.381	0.576	0.225	0.624	0.254	0.649	0.669	0.279	0.635	0.586	0.72	0.265	0.579	0.573	0.038	0.568	0.683	0.68	0.644	0.49	0.719	0.671	0.727	0.737	0.656	0.559	0.592	0.554	0.61	0.587	0.597	0.347	0.301	0.707	0.57	0.554	0.323
OG0001248	0.286	0.389	0.264	0.404	0.346	0.444	0.399	0.268	0.354	0.357	0.423	0.512	0.372	0.432	0.355	0.357	0.384	0.335	0.316	0.237	0.49	0.267	0.398	0.2	0.365	0.485	0.233	0.474	0.434	0.409	0.36	0.504	0.417	0.391	0.342	0.386	0.379	0.469	0.272	0.488	0.512	0.449	0.352	0.431	0.215	0.361	0.273	0.44	0.211
OG0001266	0.454	0.399	0.416	0.416	0.483	0.566	0.544	0.394	0.509	0.533	0.342	0.488	0.407	0.479	0.222	0.481	0.36	0.533	0.486	0.301	0.543	0.431	0.51	0.286	0.513	0.574	0.183	0.513	0.536	0.586	0.526	0.539	0.584	0.572	0.509	0.571	0.574	0.609	0.431	0.592	0.614	0.515	0.521	0.407	0.358	0.577	0.41	0.577	0.335
OG0001268	0.504	0.32	0.433	0.393	0.513	0.468	0.536	0.29	0.589	0.533	0.367	0.471	0.531	0.535	0.325	0.536	0.24	0.502	0.5	0.291	0.449	0.445	0.505	0.224	0.506	0.594	0.091	0.52	0.603	0.514	0.481	0.461	0.565	0.489	0.499	0.483	0.49	0.58	0.437	0.452	0.549	0.45	0.4	0.491	0.218	0.523	0.44	0.444	0.213
OG0001396	0.432	0.485	0.394	0.318	0.595	0.492	0.512	0.341	0.511	0.468	0.362	0.439	0.446	0.446	0.244	0.47	0.298	0.587	0.476	0.392	0.488	0.415	0.479	0.287	0.67	0.594	0.097	0.584	0.599	0.572	0.47	0.629	0.552	0.525	0.515	0.571	0.71	0.474	0.397	0.444	0.774	0.536	0.507	0.454	0.275	0.641	0.392	0.556	0.285
OG0001403	0.457	0.487	0.428	0.337	0.565	0.547	0.579	0.433	0.533	0.535	0.395	0.488	0.404	0.481	0.243	0.483	0.334	0.699	0.498	0.335	0.655	0.457	0.537	0.295	0.64	0.563	0.104	0.559	0.596	0.62	0.525	0.563	0.604	0.57	0.568	0.66	0.773	0.518	0.443	0.578	0.609	0.563	0.562	0.41	0.318	0.677	0.423	0.557	0.331
OG0001413	0.205	0.288	0.197	0.267	0.344	0.329	0.257	0.31	0.244	0.203	0.526	0.401	0.342	0.314	0.546	0.242	0.236	0.254	0.215	0.276	0.204	0.192	0.266	0.376	0.297	0.251	0.043	0.37	0.277	0.26	0.238	0.243	0.251	0.246	0.242	0.213	0.253	0.23	0.197	0.217	0.341	0.208	0.323	0.262	0.324	0.247	0.199	0.215	0.354
OG0001424	0.269	0.255	0.246	0.18	0.354	0.305	0.304	0.314	0.311	0.356	0.39	0.396	0.4	0.301	0.245	0.281	0.197	0.421	0.294	0.262	0.352	0.262	0.295	0.347	0.449	0.431	0.039	0.379	0.345	0.33	0.308	0.309	0.386	0.342	0.287	0.327	0.414	0.426	0.259	0.371	0.337	0.293	0.292	0.328	0.285	0.422	0.254	0.309	0.301
OG0001444	0.568	0.388	0.516	0.406	0.572	0.625	0.667	0.391	0.628	0.65	0.39	0.47	0.453	0.557	0.238	0.628	0.295	0.667	0.601	0.311	0.558	0.533	0.677	0.287	0.565	0.605	0.078	0.568	0.673	0.67	0.656	0.505	0.68	0.706	0.655	0.663	0.646	0.63	0.537	0.542	0.657	0.574	0.559	0.392	0.323	0.684	0.521	0.571	0.358
OG0001479	0.464	0.488	0.443	0.525	0.545	0.671	0.645	0.5	0.505	0.526	0.446	0.447	0.365	0.498	0.267	0.569	0.378	0.623	0.506	0.334	0.618	0.462	0.594	0.352	0.488	0.496	0.133	0.523	0.561	0.636	0.574	0.543	0.56	0.635	0.581	0.649	0.612	0.592	0.472	0.674	0.564	0.601	0.682	0.348	0.413	0.58	0.443	0.576	0.441
OG0001513	0.303	0.526	0.286	0.476	0.323	0.601	0.445	0.527	0.312	0.356	0.311	0.403	0.263	0.341	0.233	0.383	0.566	0.43	0.323	0.299	0.563	0.292	0.405	0.271	0.31	0.334	0.286	0.326	0.33	0.471	0.383	0.464	0.37	0.414	0.379	0.473	0.41	0.472	0.315	0.625	0.369	0.544	0.601	0.344	0.513	0.373	0.287	0.579	0.54
OG0001521	0.605	0.355	0.554	0.429	0.56	0.62	0.628	0.441	0.704	0.64	0.447	0.5	0.48	0.634	0.3	0.63	0.284	0.613	0.63	0.323	0.502	0.57	0.624	0.323	0.602	0.646	0.067	0.639	0.674	0.646	0.64	0.455	0.703	0.624	0.657	0.605	0.596	0.627	0.565	0.487	0.585	0.499	0.575	0.404	0.331	0.695	0.552	0.516	0.319
OG0001564	0.343	0.476	0.318	0.401	0.397	0.588	0.445	0.547	0.353	0.39	0.382	0.449	0.344	0.384	0.267	0.377	0.486	0.469	0.363	0.358	0.514	0.327	0.405	0.351	0.434	0.424	0.222	0.412	0.379	0.47	0.396	0.393	0.417	0.426	0.38	0.419	0.432	0.486	0.336	0.486	0.389	0.447	0.603	0.361	0.592	0.452	0.322	0.515	0.514
OG0001595	0.318	0.363	0.286	0.324	0.446	0.379	0.361	0.328	0.377	0.406	0.363	0.553	0.502	0.406	0.27	0.363	0.347	0.423	0.347	0.464	0.353	0.298	0.346	0.266	0.473	0.508	0.239	0.464	0.403	0.433	0.358	0.379	0.411	0.409	0.35	0.358	0.417	0.458	0.301	0.392	0.4	0.343	0.388	0.447	0.25	0.49	0.293	0.395	0.24
OG0001597	0.339	0.522	0.312	0.37	0.443	0.41	0.398	0.345	0.409	0.401	0.481	0.564	0.422	0.426	0.296	0.351	0.425	0.481	0.369	0.35	0.442	0.324	0.389	0.241	0.525	0.504	0.351	0.476	0.48	0.42	0.381	0.473	0.461	0.387	0.379	0.419	0.546	0.446	0.313	0.44	0.513	0.409	0.397	0.515	0.224	0.48	0.315	0.424	0.249
OG0001615	0.473	0.348	0.45	0.486	0.404	0.599	0.6	0.4	0.486	0.515	0.308	0.378	0.338	0.49	0.26	0.549	0.306	0.547	0.517	0.264	0.606	0.463	0.6	0.21	0.402	0.433	0.112	0.425	0.518	0.605	0.544	0.417	0.544	0.538	0.576	0.615	0.558	0.531	0.472	0.623	0.484	0.478	0.601	0.316	0.33	0.516	0.449	0.56	0.342
OG0001622	0.289	0.471	0.277	0.411	0.317	0.546	0.438	0.48	0.312	0.354	0.301	0.369	0.254	0.332	0.214	0.383	0.448	0.423	0.314	0.307	0.62	0.287	0.407	0.277	0.304	0.33	0.22	0.322	0.34	0.475	0.358	0.479	0.364	0.404	0.371	0.475	0.439	0.451	0.303	0.673	0.389	0.524	0.559	0.304	0.426	0.354	0.279	0.5	0.511
OG0001661	0.474	0.466	0.431	0.548	0.508	0.585	0.56	0.444	0.498	0.51	0.386	0.434	0.333	0.471	0.234	0.535	0.365	0.557	0.513	0.318	0.512	0.449	0.526	0.319	0.542	0.53	0.138	0.54	0.519	0.602	0.552	0.525	0.543	0.577	0.542	0.634	0.597	0.582	0.454	0.479	0.544	0.61	0.596	0.33	0.392	0.63	0.431	0.683	0.435
OG0001662	0.743	0.315	0.695	0.389	0.482	0.568	0.662	0.36	0.691	0.677	0.337	0.39	0.371	0.593	0.216	0.69	0.222	0.55	0.73	0.279	0.456	0.714	0.736	0.249	0.467	0.497	0.032	0.543	0.654	0.628	0.715	0.426	0.695	0.673	0.774	0.595	0.524	0.506	0.728	0.448	0.535	0.505	0.522	0.301	0.291	0.624	0.695	0.514	0.29
OG0001680	0.387	0.269	0.36	0.379	0.52	0.451	0.417	0.368	0.439	0.453	0.433	0.477	0.612	0.511	0.444	0.448	0.246	0.509	0.411	0.365	0.387	0.366	0.453	0.269	0.462	0.493	0.05	0.498	0.448	0.488	0.434	0.328	0.506	0.475	0.417	0.439	0.506	0.489	0.379	0.452	0.427	0.324	0.46	0.379	0.297	0.466	0.368	0.392	0.302
OG0001684	0.535	0.346	0.485	0.402	0.507	0.529	0.602	0.333	0.603	0.651	0.359	0.494	0.436	0.531	0.224	0.581	0.272	0.61	0.571	0.298	0.614	0.505	0.61	0.265	0.586	0.63	0.107	0.561	0.682	0.639	0.595	0.503	0.687	0.599	0.606	0.656	0.662	0.607	0.503	0.593	0.625	0.52	0.507	0.385	0.259	0.672	0.485	0.552	0.267
OG0001704	0.525	0.377	0.494	0.482	0.47	0.682	0.637	0.47	0.56	0.604	0.429	0.462	0.437	0.583	0.296	0.568	0.356	0.638	0.569	0.298	0.558	0.507	0.665	0.286	0.471	0.516	0.084	0.524	0.586	0.632	0.609	0.426	0.636	0.625	0.597	0.646	0.58	0.638	0.523	0.587	0.527	0.559	0.62	0.399	0.4	0.595	0.505	0.576	0.448
OG0001710	0.271	0.477	0.264	0.39	0.322	0.516	0.418	0.435	0.3	0.326	0.307	0.384	0.262	0.312	0.22	0.359	0.485	0.39	0.295	0.317	0.586	0.272	0.367	0.28	0.307	0.334	0.277	0.326	0.327	0.448	0.339	0.507	0.339	0.381	0.35	0.461	0.412	0.432	0.287	0.659	0.398	0.541	0.515	0.324	0.42	0.335	0.264	0.469	0.489
OG0001717	0.362	0.4	0.33	0.428	0.386	0.505	0.479	0.34	0.421	0.493	0.349	0.507	0.386	0.408	0.244	0.403	0.414	0.476	0.382	0.273	0.594	0.344	0.443	0.246	0.413	0.471	0.216	0.509	0.479	0.514	0.47	0.553	0.543	0.538	0.419	0.533	0.508	0.614	0.356	0.65	0.517	0.538	0.417	0.405	0.303	0.453	0.335	0.53	0.387
OG0001720	0.523	0.345	0.473	0.426	0.484	0.633	0.604	0.469	0.57	0.632	0.448	0.484	0.454	0.565	0.276	0.564	0.303	0.612	0.548	0.303	0.552	0.485	0.599	0.284	0.467	0.566	0.077	0.502	0.58	0.582	0.587	0.438	0.64	0.601	0.555	0.562	0.51	0.662	0.502	0.552	0.497	0.526	0.519	0.432	0.34	0.574	0.483	0.54	0.357
OG0001735	0.599	0.372	0.562	0.385	0.504	0.604	0.678	0.4	0.627	0.664	0.365	0.407	0.367	0.547	0.215	0.64	0.27	0.635	0.656	0.283	0.604	0.587	0.736	0.268	0.514	0.542	0.053	0.56	0.634	0.641	0.661	0.459	0.698	0.725	0.718	0.761	0.645	0.582	0.594	0.563	0.547	0.595	0.579	0.338	0.306	0.699	0.573	0.558	0.343
OG0001770	0.407	0.455	0.381	0.342	0.474	0.509	0.518	0.391	0.485	0.472	0.356	0.44	0.372	0.401	0.228	0.436	0.369	0.634	0.434	0.304	0.729	0.406	0.489	0.26	0.521	0.467	0.174	0.469	0.543	0.537	0.466	0.6	0.545	0.533	0.507	0.664	0.738	0.522	0.399	0.727	0.569	0.576	0.496	0.424	0.313	0.554	0.379	0.516	0.336
OG0001788	0.211	0.285	0.193	0.529	0.416	0.296	0.246	0.266	0.251	0.203	0.357	0.38	0.417	0.341	0.612	0.258	0.247	0.305	0.229	0.381	0.198	0.191	0.257	0.164	0.343	0.292	0.188	0.293	0.252	0.259	0.242	0.224	0.233	0.214	0.242	0.21	0.238	0.257	0.196	0.202	0.254	0.207	0.302	0.427	0.222	0.258	0.197	0.248	0.188
OG0001822	0.325	0.307	0.298	0.322	0.283	0.423	0.459	0.283	0.355	0.448	0.241	0.34	0.281	0.34	0.138	0.376	0.278	0.483	0.351	0.169	0.71	0.32	0.464	0.126	0.333	0.382	0.169	0.332	0.429	0.415	0.397	0.435	0.468	0.46	0.41	0.572	0.545	0.487	0.331	0.666	0.393	0.508	0.348	0.322	0.209	0.386	0.307	0.446	0.219
OG0001845	0.71	0.294	0.668	0.375	0.461	0.527	0.614	0.328	0.67	0.691	0.316	0.372	0.38	0.57	0.213	0.677	0.207	0.535	0.727	0.258	0.46	0.697	0.695	0.229	0.451	0.507	0.029	0.496	0.605	0.627	0.679	0.395	0.661	0.629	0.723	0.598	0.528	0.524	0.696	0.438	0.481	0.499	0.493	0.324	0.252	0.617	0.691	0.474	0.274
OG0001855	0.441	0.467	0.412	0.341	0.527	0.523	0.553	0.377	0.518	0.521	0.356	0.456	0.408	0.427	0.228	0.474	0.343	0.687	0.468	0.335	0.645	0.433	0.538	0.285	0.615	0.521	0.125	0.521	0.614	0.577	0.503	0.58	0.589	0.582	0.533	0.681	0.817	0.552	0.428	0.65	0.644	0.578	0.52	0.43	0.31	0.626	0.413	0.575	0.347
OG0001862	0.678	0.304	0.615	0.407	0.463	0.613	0.661	0.398	0.666	0.648	0.351	0.418	0.415	0.597	0.251	0.678	0.26	0.555	0.687	0.272	0.459	0.616	0.684	0.26	0.442	0.527	0.05	0.506	0.607	0.643	0.674	0.388	0.638	0.657	0.677	0.57	0.51	0.553	0.634	0.49	0.521	0.473	0.574	0.35	0.335	0.632	0.62	0.482	0.327
OG0001902	0.66	0.309	0.617	0.369	0.516	0.556	0.647	0.377	0.715	0.727	0.362	0.431	0.408	0.573	0.213	0.622	0.231	0.615	0.708	0.293	0.493	0.656	0.684	0.281	0.549	0.577	0.035	0.561	0.701	0.678	0.679	0.432	0.747	0.676	0.725	0.647	0.615	0.596	0.657	0.495	0.547	0.511	0.515	0.351	0.279	0.737	0.628	0.515	0.31
OG0001907	0.684	0.31	0.658	0.42	0.436	0.599	0.675	0.378	0.664	0.692	0.335	0.376	0.339	0.552	0.211	0.681	0.238	0.581	0.707	0.263	0.485	0.674	0.725	0.248	0.444	0.471	0.034	0.468	0.63	0.641	0.733	0.38	0.682	0.675	0.75	0.599	0.526	0.555	0.691	0.513	0.498	0.479	0.555	0.283	0.308	0.62	0.659	0.522	0.327
OG0001926	0.267	0.382	0.249	0.32	0.341	0.408	0.361	0.266	0.309	0.278	0.286	0.394	0.296	0.312	0.198	0.316	0.397	0.285	0.28	0.259	0.348	0.254	0.306	0.219	0.29	0.371	0.265	0.409	0.365	0.37	0.31	0.541	0.314	0.401	0.306	0.371	0.362	0.355	0.26	0.406	0.517	0.408	0.393	0.397	0.226	0.316	0.254	0.383	0.238
OG0001931	0.493	0.419	0.445	0.472	0.491	0.648	0.622	0.459	0.529	0.555	0.359	0.482	0.368	0.498	0.254	0.534	0.352	0.617	0.54	0.313	0.551	0.462	0.563	0.304	0.532	0.549	0.13	0.488	0.561	0.637	0.553	0.505	0.584	0.566	0.578	0.635	0.55	0.667	0.47	0.546	0.569	0.622	0.605	0.376	0.375	0.611	0.446	0.613	0.409
OG0001933	0.56	0.357	0.516	0.392	0.58	0.555	0.614	0.357	0.621	0.647	0.393	0.468	0.411	0.558	0.254	0.589	0.274	0.59	0.613	0.345	0.482	0.534	0.608	0.314	0.611	0.64	0.062	0.656	0.691	0.672	0.632	0.53	0.708	0.69	0.634	0.629	0.627	0.609	0.54	0.5	0.64	0.525	0.537	0.405	0.295	0.715	0.517	0.539	0.316
OG0001975	0.477	0.437	0.462	0.393	0.518	0.609	0.629	0.454	0.545	0.549	0.393	0.423	0.373	0.511	0.217	0.577	0.312	0.626	0.54	0.283	0.593	0.483	0.574	0.287	0.518	0.535	0.102	0.542	0.59	0.626	0.555	0.509	0.568	0.583	0.615	0.643	0.661	0.547	0.49	0.606	0.541	0.553	0.608	0.343	0.33	0.667	0.45	0.542	0.332
OG0001995	0.337	0.327	0.332	0.316	0.41	0.531	0.474	0.495	0.367	0.421	0.37	0.368	0.339	0.352	0.255	0.379	0.302	0.579	0.358	0.322	0.521	0.348	0.43	0.38	0.421	0.353	0.001	0.417	0.417	0.475	0.429	0.361	0.454	0.469	0.411	0.504	0.559	0.511	0.358	0.663	0.385	0.41	0.565	0.293	0.505	0.441	0.335	0.471	0.585
OG0002005	0.59	0.347	0.562	0.388	0.474	0.602	0.686	0.418	0.632	0.651	0.346	0.386	0.332	0.515	0.21	0.621	0.257	0.626	0.634	0.274	0.566	0.583	0.719	0.253	0.462	0.482	0.065	0.512	0.672	0.632	0.663	0.462	0.65	0.705	0.71	0.666	0.583	0.579	0.598	0.555	0.553	0.552	0.555	0.336	0.295	0.635	0.571	0.551	0.324
OG0002016	0.425	0.356	0.394	0.472	0.396	0.609	0.576	0.446	0.455	0.558	0.32	0.443	0.348	0.453	0.211	0.521	0.34	0.534	0.481	0.284	0.643	0.418	0.596	0.296	0.425	0.495	0.11	0.405	0.468	0.582	0.542	0.483	0.564	0.657	0.508	0.615	0.492	0.689	0.432	0.679	0.486	0.591	0.566	0.349	0.386	0.525	0.41	0.615	0.447
OG0002028	0.483	0.441	0.448	0.429	0.573	0.622	0.665	0.406	0.555	0.532	0.404	0.457	0.38	0.469	0.261	0.557	0.342	0.61	0.533	0.369	0.557	0.47	0.592	0.293	0.549	0.513	0.11	0.568	0.601	0.638	0.582	0.602	0.592	0.703	0.581	0.635	0.571	0.611	0.474	0.583	0.622	0.643	0.616	0.405	0.363	0.625	0.449	0.624	0.403
OG0002068	0.317	0.498	0.299	0.493	0.356	0.63	0.465	0.486	0.329	0.368	0.337	0.436	0.289	0.406	0.257	0.39	0.457	0.43	0.344	0.319	0.503	0.304	0.425	0.301	0.349	0.401	0.241	0.334	0.341	0.472	0.393	0.389	0.379	0.397	0.38	0.44	0.389	0.516	0.324	0.49	0.351	0.445	0.592	0.344	0.53	0.412	0.301	0.517	0.459
OG0002113	0.202	0.324	0.185	0.555	0.417	0.295	0.245	0.283	0.238	0.199	0.368	0.402	0.39	0.308	0.579	0.249	0.288	0.316	0.217	0.412	0.208	0.186	0.238	0.18	0.346	0.283	0.24	0.296	0.248	0.255	0.236	0.237	0.228	0.215	0.235	0.214	0.246	0.255	0.188	0.209	0.255	0.214	0.307	0.394	0.244	0.256	0.189	0.259	0.207
OG0002114	0.485	0.412	0.46	0.457	0.458	0.628	0.617	0.447	0.537	0.566	0.348	0.442	0.347	0.471	0.234	0.546	0.346	0.572	0.521	0.299	0.59	0.475	0.639	0.294	0.482	0.506	0.118	0.531	0.558	0.638	0.578	0.553	0.601	0.678	0.579	0.74	0.58	0.624	0.49	0.638	0.577	0.684	0.584	0.362	0.364	0.604	0.464	0.606	0.433
OG0002118	0.366	0.392	0.35	0.407	0.335	0.555	0.542	0.444	0.397	0.484	0.298	0.385	0.322	0.392	0.196	0.434	0.361	0.551	0.408	0.245	0.795	0.368	0.536	0.219	0.378	0.407	0.154	0.385	0.44	0.514	0.451	0.454	0.495	0.504	0.479	0.606	0.558	0.55	0.382	0.776	0.41	0.523	0.525	0.327	0.371	0.448	0.355	0.533	0.407
OG0002136	0.422	0.45	0.403	0.427	0.433	0.605	0.605	0.444	0.466	0.504	0.341	0.431	0.326	0.418	0.221	0.513	0.384	0.578	0.464	0.3	0.745	0.419	0.556	0.266	0.455	0.452	0.163	0.47	0.52	0.59	0.51	0.587	0.528	0.584	0.525	0.681	0.624	0.578	0.431	0.77	0.553	0.657	0.58	0.386	0.386	0.541	0.403	0.59	0.423
OG0002247	0.319	0.34	0.295	0.33	0.296	0.441	0.438	0.282	0.371	0.442	0.259	0.395	0.392	0.384	0.146	0.387	0.327	0.461	0.348	0.179	0.648	0.313	0.426	0.136	0.34	0.462	0.23	0.378	0.425	0.453	0.416	0.472	0.471	0.473	0.398	0.522	0.497	0.522	0.324	0.707	0.454	0.483	0.366	0.363	0.229	0.397	0.299	0.45	0.226
OG0002264	0.641	0.303	0.601	0.386	0.483	0.584	0.636	0.389	0.691	0.705	0.371	0.452	0.43	0.598	0.239	0.61	0.247	0.584	0.682	0.295	0.492	0.626	0.678	0.292	0.54	0.604	0.041	0.594	0.671	0.672	0.686	0.413	0.735	0.673	0.696	0.63	0.602	0.622	0.626	0.498	0.556	0.496	0.523	0.359	0.305	0.702	0.599	0.508	0.317
OG0002267	0.569	0.379	0.533	0.427	0.507	0.635	0.715	0.413	0.599	0.65	0.38	0.441	0.379	0.554	0.218	0.636	0.294	0.661	0.636	0.294	0.594	0.556	0.707	0.301	0.519	0.565	0.067	0.541	0.632	0.679	0.662	0.466	0.678	0.698	0.701	0.729	0.647	0.632	0.578	0.595	0.581	0.633	0.628	0.324	0.334	0.673	0.543	0.585	0.371
OG0002293	0.322	0.452	0.288	0.445	0.434	0.455	0.396	0.302	0.394	0.389	0.451	0.58	0.456	0.493	0.331	0.407	0.382	0.417	0.332	0.288	0.437	0.296	0.399	0.219	0.409	0.515	0.283	0.502	0.43	0.404	0.403	0.446	0.44	0.401	0.353	0.375	0.416	0.45	0.295	0.433	0.468	0.403	0.404	0.461	0.229	0.416	0.294	0.433	0.227
OG0002332	0.421	0.431	0.388	0.523	0.491	0.58	0.515	0.414	0.479	0.547	0.475	0.649	0.457	0.553	0.336	0.496	0.384	0.56	0.441	0.355	0.538	0.4	0.518	0.322	0.538	0.58	0.237	0.54	0.525	0.546	0.541	0.473	0.595	0.521	0.464	0.513	0.545	0.645	0.408	0.576	0.536	0.504	0.512	0.465	0.36	0.518	0.393	0.55	0.38
OG0002349	0.452	0.513	0.416	0.532	0.469	0.665	0.577	0.521	0.491	0.531	0.407	0.493	0.384	0.504	0.291	0.518	0.462	0.601	0.491	0.357	0.575	0.436	0.561	0.35	0.538	0.532	0.16	0.465	0.516	0.629	0.524	0.472	0.554	0.537	0.537	0.598	0.57	0.6	0.444	0.58	0.53	0.595	0.68	0.398	0.471	0.612	0.417	0.628	0.516
OG0002353	0.392	0.332	0.37	0.529	0.325	0.541	0.528	0.375	0.401	0.492	0.277	0.357	0.282	0.389	0.166	0.495	0.319	0.5	0.411	0.211	0.584	0.391	0.504	0.19	0.345	0.396	0.152	0.393	0.453	0.494	0.522	0.435	0.49	0.541	0.468	0.582	0.502	0.537	0.411	0.646	0.418	0.528	0.475	0.332	0.305	0.439	0.38	0.601	0.315
OG0002370	0.495	0.406	0.445	0.386	0.64	0.531	0.544	0.353	0.567	0.584	0.375	0.478	0.419	0.505	0.239	0.514	0.297	0.577	0.519	0.379	0.48	0.467	0.524	0.277	0.584	0.604	0.103	0.595	0.617	0.668	0.546	0.56	0.634	0.584	0.558	0.59	0.628	0.581	0.47	0.482	0.599	0.492	0.48	0.394	0.276	0.629	0.444	0.538	0.307
OG0002380	0.426	0.419	0.4	0.43	0.421	0.586	0.569	0.405	0.488	0.509	0.313	0.43	0.356	0.418	0.203	0.474	0.375	0.547	0.477	0.272	0.635	0.42	0.556	0.238	0.482	0.48	0.16	0.477	0.503	0.591	0.523	0.537	0.546	0.623	0.515	0.624	0.552	0.668	0.422	0.608	0.54	0.689	0.543	0.364	0.387	0.575	0.411	0.619	0.443
OG0002431	0.407	0.414	0.378	0.355	0.483	0.493	0.493	0.341	0.472	0.454	0.415	0.5	0.398	0.427	0.295	0.453	0.342	0.495	0.433	0.331	0.506	0.389	0.464	0.292	0.542	0.503	0.165	0.538	0.528	0.529	0.459	0.613	0.511	0.548	0.468	0.574	0.594	0.53	0.386	0.532	0.649	0.638	0.472	0.406	0.289	0.522	0.383	0.491	0.289
OG0002436	0.441	0.515	0.398	0.376	0.56	0.581	0.542	0.441	0.503	0.545	0.506	0.496	0.497	0.521	0.263	0.485	0.367	0.648	0.478	0.337	0.607	0.424	0.549	0.312	0.516	0.566	0.117	0.535	0.548	0.545	0.52	0.491	0.577	0.565	0.534	0.614	0.715	0.555	0.43	0.578	0.513	0.504	0.563	0.445	0.311	0.612	0.405	0.531	0.35
OG0002562	0.495	0.409	0.467	0.471	0.472	0.649	0.644	0.496	0.541	0.551	0.361	0.423	0.352	0.512	0.246	0.584	0.36	0.545	0.536	0.308	0.581	0.481	0.612	0.307	0.465	0.519	0.102	0.514	0.574	0.65	0.588	0.525	0.581	0.605	0.602	0.648	0.553	0.613	0.499	0.66	0.594	0.621	0.606	0.335	0.4	0.589	0.464	0.589	0.414
OG0002669	0.546	0.443	0.496	0.466	0.59	0.659	0.645	0.517	0.622	0.607	0.455	0.542	0.463	0.588	0.306	0.577	0.336	0.696	0.586	0.389	0.58	0.516	0.614	0.342	0.627	0.617	0.085	0.571	0.662	0.68	0.608	0.542	0.68	0.626	0.634	0.677	0.663	0.634	0.524	0.577	0.621	0.569	0.594	0.472	0.357	0.723	0.498	0.59	0.396
OG0002778	0.495	0.35	0.464	0.481	0.45	0.61	0.638	0.382	0.535	0.575	0.327	0.464	0.375	0.494	0.227	0.569	0.301	0.582	0.519	0.28	0.623	0.481	0.607	0.235	0.471	0.488	0.137	0.544	0.602	0.618	0.593	0.494	0.63	0.611	0.589	0.691	0.597	0.592	0.491	0.661	0.557	0.615	0.545	0.369	0.319	0.559	0.468	0.583	0.326
OG0002971	0.587	0.352	0.531	0.354	0.563	0.536	0.606	0.341	0.672	0.64	0.368	0.472	0.435	0.555	0.234	0.592	0.26	0.587	0.629	0.35	0.486	0.551	0.604	0.285	0.631	0.662	0.051	0.639	0.719	0.678	0.631	0.527	0.684	0.659	0.633	0.612	0.641	0.572	0.549	0.48	0.652	0.535	0.529	0.389	0.28	0.717	0.532	0.539	0.298
OG0002976	0.713	0.271	0.678	0.405	0.473	0.543	0.617	0.348	0.695	0.692	0.369	0.426	0.437	0.631	0.24	0.665	0.217	0.51	0.726	0.269	0.421	0.684	0.692	0.253	0.479	0.549	0.037	0.521	0.631	0.596	0.7	0.375	0.672	0.631	0.691	0.541	0.486	0.527	0.69	0.435	0.511	0.434	0.466	0.337	0.26	0.609	0.701	0.475	0.273
OG0003029	0.012	0.471	0.007	0.226	0.042	0.087	0.051	0.02	0.028	0.033	0.029	0.272	0.056	0.065	0.057	0.041	0.667	0.028	0.018	0.167	0.169	0.007	0.036	0.001	0.037	0.117	0.667	0.048	0.041	0.062	0.034	0.227	0.039	0.038	0.025	0.076	0.095	0.088	0.009	0.164	0.101	0.154	0.072	0.273	0.001	0.04	0.008	0.167	0.001
OG0003037	0.641	0.302	0.606	0.46	0.482	0.59	0.675	0.359	0.658	0.711	0.366	0.444	0.387	0.6	0.243	0.667	0.242	0.595	0.688	0.274	0.5	0.617	0.718	0.258	0.462	0.52	0.052	0.528	0.643	0.649	0.726	0.402	0.71	0.687	0.723	0.622	0.527	0.626	0.642	0.519	0.546	0.504	0.538	0.33	0.295	0.651	0.611	0.501	0.323
OG0003057	0.557	0.401	0.535	0.432	0.511	0.654	0.668	0.434	0.591	0.643	0.425	0.46	0.417	0.577	0.275	0.669	0.318	0.594	0.616	0.308	0.541	0.545	0.672	0.295	0.514	0.581	0.073	0.596	0.634	0.669	0.635	0.52	0.674	0.684	0.66	0.635	0.573	0.651	0.552	0.579	0.691	0.574	0.6	0.379	0.356	0.654	0.531	0.556	0.375
OG0003060	0.467	0.406	0.444	0.412	0.514	0.623	0.664	0.449	0.521	0.564	0.393	0.48	0.399	0.489	0.222	0.536	0.348	0.69	0.514	0.31	0.639	0.467	0.608	0.315	0.511	0.513	0.11	0.513	0.572	0.596	0.599	0.45	0.609	0.701	0.57	0.642	0.636	0.635	0.482	0.689	0.497	0.532	0.634	0.369	0.403	0.638	0.45	0.563	0.407
OG0003082	0.624	0.336	0.565	0.448	0.508	0.596	0.64	0.392	0.657	0.696	0.406	0.449	0.462	0.629	0.257	0.636	0.267	0.576	0.638	0.306	0.486	0.582	0.658	0.278	0.511	0.613	0.047	0.539	0.659	0.639	0.664	0.416	0.687	0.641	0.666	0.578	0.554	0.599	0.587	0.474	0.562	0.476	0.538	0.405	0.304	0.651	0.573	0.552	0.327
OG0003085	0.474	0.435	0.44	0.427	0.566	0.54	0.565	0.379	0.546	0.528	0.419	0.526	0.401	0.492	0.316	0.521	0.316	0.664	0.496	0.358	0.553	0.458	0.547	0.323	0.653	0.563	0.103	0.556	0.613	0.574	0.537	0.545	0.59	0.596	0.557	0.642	0.677	0.552	0.457	0.579	0.608	0.515	0.544	0.398	0.318	0.612	0.436	0.581	0.329
OG0003138	0.572	0.369	0.54	0.41	0.503	0.619	0.668	0.398	0.618	0.632	0.36	0.411	0.36	0.521	0.213	0.618	0.269	0.641	0.621	0.288	0.596	0.561	0.68	0.286	0.528	0.513	0.059	0.567	0.659	0.65	0.647	0.474	0.681	0.735	0.685	0.744	0.67	0.587	0.576	0.59	0.582	0.586	0.587	0.316	0.323	0.683	0.548	0.541	0.345
OG0003225	0.395	0.459	0.38	0.572	0.475	0.624	0.539	0.482	0.424	0.428	0.506	0.537	0.384	0.524	0.372	0.5	0.438	0.48	0.432	0.33	0.489	0.385	0.477	0.292	0.45	0.466	0.19	0.474	0.458	0.547	0.456	0.438	0.47	0.447	0.477	0.49	0.472	0.499	0.396	0.519	0.465	0.463	0.619	0.383	0.411	0.48	0.378	0.549	0.392
OG0003239	0.532	0.36	0.488	0.424	0.511	0.627	0.687	0.43	0.575	0.661	0.369	0.464	0.388	0.499	0.212	0.592	0.3	0.68	0.582	0.3	0.607	0.515	0.67	0.32	0.5	0.523	0.071	0.523	0.594	0.659	0.647	0.463	0.661	0.797	0.62	0.693	0.606	0.696	0.531	0.66	0.526	0.596	0.605	0.345	0.372	0.659	0.501	0.605	0.427
OG0003262	0.371	0.463	0.344	0.505	0.403	0.714	0.526	0.53	0.384	0.432	0.383	0.395	0.294	0.426	0.234	0.462	0.426	0.516	0.403	0.364	0.571	0.353	0.484	0.257	0.35	0.422	0.177	0.346	0.398	0.521	0.461	0.406	0.429	0.464	0.457	0.507	0.426	0.499	0.372	0.582	0.361	0.508	0.642	0.364	0.53	0.465	0.345	0.573	0.468
OG0003265	0.615	0.329	0.566	0.498	0.503	0.575	0.657	0.382	0.685	0.681	0.368	0.48	0.41	0.58	0.235	0.648	0.267	0.582	0.647	0.337	0.52	0.581	0.662	0.287	0.556	0.577	0.076	0.597	0.649	0.701	0.691	0.512	0.744	0.711	0.673	0.656	0.597	0.623	0.607	0.572	0.58	0.567	0.519	0.369	0.314	0.683	0.565	0.616	0.354
OG0003282	0.464	0.439	0.439	0.447	0.51	0.604	0.625	0.408	0.517	0.56	0.374	0.421	0.362	0.441	0.213	0.536	0.338	0.626	0.514	0.29	0.647	0.463	0.567	0.27	0.513	0.501	0.136	0.51	0.558	0.623	0.571	0.539	0.603	0.591	0.599	0.659	0.591	0.618	0.471	0.701	0.569	0.61	0.581	0.365	0.35	0.579	0.437	0.561	0.373
OG0003296	0.691	0.306	0.678	0.361	0.482	0.566	0.678	0.36	0.681	0.711	0.341	0.402	0.361	0.557	0.213	0.654	0.221	0.583	0.782	0.274	0.499	0.697	0.757	0.258	0.502	0.524	0.028	0.527	0.663	0.644	0.723	0.409	0.703	0.729	0.76	0.629	0.572	0.57	0.72	0.467	0.555	0.513	0.527	0.314	0.29	0.665	0.737	0.52	0.304
OG0003387	0.388	0.561	0.358	0.427	0.537	0.618	0.504	0.583	0.423	0.37	0.467	0.472	0.383	0.44	0.346	0.436	0.463	0.504	0.405	0.379	0.494	0.366	0.44	0.388	0.515	0.448	0.187	0.505	0.461	0.523	0.41	0.524	0.426	0.424	0.462	0.496	0.547	0.409	0.366	0.432	0.493	0.494	0.656	0.378	0.512	0.532	0.347	0.516	0.477
OG0003392	0.379	0.544	0.345	0.317	0.497	0.466	0.463	0.329	0.457	0.405	0.353	0.454	0.446	0.417	0.22	0.442	0.407	0.471	0.418	0.333	0.54	0.362	0.443	0.257	0.555	0.537	0.216	0.524	0.525	0.542	0.417	0.651	0.466	0.502	0.457	0.521	0.64	0.443	0.35	0.494	0.678	0.551	0.501	0.409	0.254	0.555	0.345	0.516	0.268
OG0003406	0.277	0.533	0.258	0.435	0.324	0.504	0.401	0.443	0.304	0.334	0.33	0.442	0.27	0.319	0.236	0.347	0.558	0.4	0.297	0.292	0.491	0.267	0.365	0.247	0.309	0.336	0.375	0.348	0.301	0.433	0.353	0.434	0.343	0.403	0.331	0.452	0.39	0.456	0.283	0.498	0.335	0.571	0.488	0.336	0.44	0.363	0.263	0.534	0.564
OG0003421	0.622	0.355	0.579	0.361	0.477	0.584	0.663	0.399	0.67	0.703	0.343	0.415	0.394	0.579	0.209	0.643	0.248	0.614	0.677	0.273	0.595	0.607	0.706	0.264	0.558	0.577	0.038	0.629	0.647	0.678	0.662	0.468	0.743	0.691	0.743	0.727	0.694	0.6	0.617	0.564	0.574	0.583	0.562	0.336	0.304	0.719	0.584	0.556	0.333
OG0003424	0.4	0.447	0.366	0.405	0.486	0.587	0.512	0.511	0.441	0.505	0.462	0.508	0.511	0.479	0.293	0.46	0.375	0.571	0.427	0.376	0.56	0.381	0.496	0.305	0.461	0.478	0.096	0.498	0.448	0.538	0.476	0.455	0.502	0.508	0.44	0.502	0.505	0.61	0.387	0.555	0.43	0.549	0.554	0.45	0.442	0.496	0.375	0.525	0.492
OG0003565	0.484	0.389	0.453	0.451	0.439	0.632	0.633	0.472	0.539	0.579	0.33	0.42	0.342	0.464	0.216	0.557	0.355	0.638	0.526	0.279	0.653	0.474	0.628	0.305	0.463	0.491	0.108	0.465	0.57	0.627	0.567	0.506	0.611	0.66	0.584	0.738	0.62	0.675	0.485	0.686	0.546	0.665	0.586	0.356	0.391	0.601	0.456	0.597	0.449
OG0003638	0.563	0.341	0.51	0.458	0.512	0.602	0.632	0.446	0.636	0.679	0.362	0.498	0.416	0.568	0.235	0.57	0.285	0.67	0.612	0.309	0.565	0.531	0.652	0.306	0.552	0.618	0.085	0.514	0.635	0.673	0.655	0.445	0.73	0.661	0.656	0.683	0.632	0.68	0.543	0.582	0.561	0.537	0.546	0.421	0.313	0.706	0.514	0.59	0.359
OG0003643	0.768	0.304	0.712	0.353	0.476	0.544	0.647	0.346	0.721	0.693	0.316	0.383	0.367	0.571	0.209	0.688	0.213	0.555	0.776	0.271	0.459	0.736	0.715	0.245	0.496	0.524	0.025	0.539	0.649	0.656	0.702	0.406	0.705	0.676	0.745	0.605	0.542	0.5	0.732	0.454	0.536	0.486	0.534	0.3	0.269	0.667	0.717	0.484	0.287
OG0003648	0.509	0.364	0.479	0.465	0.433	0.601	0.643	0.42	0.546	0.613	0.325	0.412	0.36	0.494	0.2	0.574	0.304	0.629	0.563	0.276	0.662	0.499	0.658	0.24	0.454	0.505	0.115	0.485	0.576	0.626	0.615	0.477	0.628	0.666	0.619	0.74	0.603	0.642	0.519	0.649	0.505	0.622	0.576	0.363	0.337	0.628	0.486	0.603	0.377
OG0003775	0.727	0.328	0.691	0.349	0.497	0.577	0.642	0.38	0.748	0.722	0.35	0.416	0.404	0.605	0.221	0.652	0.225	0.6	0.74	0.285	0.491	0.73	0.697	0.272	0.555	0.566	0.02	0.574	0.695	0.662	0.712	0.437	0.739	0.68	0.741	0.631	0.604	0.551	0.714	0.464	0.563	0.507	0.545	0.342	0.29	0.704	0.697	0.518	0.304
OG0003779	0.449	0.432	0.419	0.398	0.518	0.548	0.565	0.399	0.526	0.54	0.396	0.518	0.424	0.472	0.257	0.47	0.362	0.581	0.497	0.319	0.578	0.442	0.511	0.292	0.546	0.556	0.134	0.589	0.563	0.602	0.548	0.621	0.593	0.63	0.534	0.607	0.661	0.598	0.439	0.593	0.656	0.605	0.515	0.453	0.316	0.617	0.42	0.568	0.364
OG0003819	0.492	0.376	0.456	0.455	0.474	0.593	0.587	0.398	0.549	0.587	0.361	0.498	0.401	0.534	0.254	0.539	0.318	0.548	0.519	0.295	0.556	0.468	0.564	0.278	0.478	0.559	0.13	0.538	0.561	0.598	0.587	0.494	0.629	0.588	0.562	0.615	0.572	0.658	0.474	0.566	0.598	0.525	0.516	0.377	0.342	0.577	0.452	0.552	0.351
OG0003891	0.481	0.423	0.454	0.503	0.455	0.657	0.568	0.505	0.514	0.486	0.392	0.443	0.313	0.511	0.256	0.576	0.367	0.496	0.521	0.312	0.513	0.471	0.525	0.312	0.453	0.465	0.13	0.525	0.514	0.652	0.526	0.475	0.55	0.504	0.568	0.624	0.577	0.488	0.468	0.543	0.512	0.513	0.717	0.303	0.399	0.584	0.441	0.554	0.39
OG0003940	0.33	0.442	0.301	0.567	0.355	0.57	0.459	0.46	0.353	0.407	0.324	0.44	0.278	0.416	0.269	0.398	0.411	0.449	0.375	0.285	0.443	0.313	0.451	0.288	0.345	0.415	0.217	0.328	0.339	0.46	0.424	0.371	0.406	0.437	0.39	0.481	0.371	0.592	0.337	0.457	0.337	0.504	0.523	0.347	0.415	0.428	0.306	0.535	0.489
OG0004014	0.449	0.436	0.412	0.404	0.448	0.579	0.56	0.425	0.498	0.545	0.345	0.454	0.368	0.421	0.221	0.488	0.37	0.596	0.482	0.296	0.654	0.432	0.534	0.273	0.532	0.53	0.163	0.493	0.533	0.611	0.516	0.64	0.588	0.6	0.527	0.661	0.639	0.641	0.432	0.66	0.615	0.682	0.531	0.429	0.356	0.588	0.409	0.583	0.432
OG0004148	0.24	0.403	0.229	0.205	0.444	0.361	0.315	0.367	0.271	0.239	0.488	0.324	0.28	0.257	0.302	0.276	0.245	0.359	0.248	0.377	0.216	0.233	0.27	0.522	0.324	0.265	0.001	0.369	0.303	0.298	0.283	0.346	0.26	0.354	0.266	0.301	0.33	0.292	0.24	0.293	0.315	0.306	0.448	0.223	0.398	0.326	0.233	0.302	0.477
OG0004184	0.708	0.311	0.664	0.392	0.496	0.589	0.667	0.385	0.717	0.719	0.354	0.426	0.387	0.613	0.227	0.696	0.241	0.567	0.732	0.289	0.465	0.679	0.718	0.268	0.504	0.536	0.035	0.555	0.664	0.671	0.708	0.421	0.711	0.674	0.734	0.616	0.542	0.573	0.691	0.477	0.538	0.501	0.541	0.321	0.317	0.65	0.676	0.509	0.323
OG0004190	0.419	0.353	0.389	0.464	0.341	0.585	0.585	0.408	0.456	0.57	0.28	0.401	0.344	0.419	0.177	0.476	0.337	0.578	0.459	0.235	0.72	0.41	0.56	0.214	0.406	0.471	0.143	0.424	0.493	0.565	0.553	0.463	0.592	0.564	0.534	0.641	0.541	0.642	0.433	0.761	0.461	0.567	0.51	0.356	0.34	0.499	0.398	0.559	0.391
OG0004254	0.356	0.517	0.326	0.483	0.405	0.621	0.516	0.499	0.39	0.435	0.355	0.507	0.342	0.419	0.277	0.418	0.477	0.482	0.384	0.361	0.593	0.337	0.451	0.318	0.441	0.483	0.264	0.4	0.423	0.528	0.423	0.509	0.457	0.458	0.41	0.482	0.457	0.589	0.348	0.587	0.466	0.547	0.548	0.408	0.48	0.458	0.334	0.568	0.46
OG0004258	0.443	0.445	0.416	0.419	0.546	0.546	0.561	0.381	0.523	0.478	0.484	0.594	0.452	0.533	0.352	0.478	0.38	0.514	0.485	0.353	0.501	0.425	0.496	0.34	0.604	0.602	0.163	0.662	0.601	0.58	0.502	0.615	0.57	0.568	0.527	0.561	0.619	0.525	0.418	0.515	0.703	0.574	0.516	0.501	0.307	0.6	0.41	0.51	0.309
OG0004307	0.397	0.336	0.368	0.406	0.368	0.566	0.574	0.387	0.441	0.526	0.294	0.392	0.323	0.392	0.189	0.471	0.318	0.566	0.424	0.247	0.709	0.382	0.539	0.226	0.385	0.416	0.123	0.436	0.477	0.538	0.501	0.49	0.538	0.59	0.478	0.707	0.547	0.617	0.406	0.743	0.462	0.648	0.477	0.338	0.342	0.477	0.376	0.567	0.424
OG0004319	0.461	0.498	0.442	0.466	0.505	0.667	0.586	0.5	0.498	0.49	0.45	0.518	0.426	0.525	0.317	0.533	0.447	0.543	0.511	0.368	0.539	0.451	0.544	0.356	0.534	0.557	0.166	0.582	0.556	0.674	0.519	0.584	0.54	0.575	0.567	0.593	0.593	0.506	0.449	0.576	0.728	0.557	0.714	0.409	0.428	0.6	0.436	0.59	0.434
OG0004431	0.315	0.422	0.305	0.467	0.345	0.557	0.501	0.423	0.333	0.379	0.323	0.4	0.251	0.337	0.22	0.436	0.423	0.4	0.345	0.3	0.599	0.311	0.454	0.279	0.309	0.358	0.207	0.372	0.373	0.482	0.412	0.552	0.38	0.511	0.389	0.542	0.421	0.484	0.336	0.659	0.443	0.61	0.562	0.341	0.386	0.378	0.311	0.565	0.418
OG0004461	0.009	0.375	0.005	0.175	0.043	0.066	0.042	0.02	0.021	0.025	0.03	0.205	0.057	0.045	0.062	0.032	0.6	0.028	0.015	0.182	0.157	0.005	0.028	0.001	0.038	0.091	0.6	0.04	0.038	0.057	0.026	0.213	0.032	0.035	0.021	0.07	0.108	0.074	0.007	0.153	0.093	0.143	0.052	0.222	0.001	0.03	0.006	0.142	0.001
OG0004871	0.364	0.514	0.34	0.416	0.537	0.561	0.457	0.492	0.418	0.354	0.447	0.503	0.419	0.402	0.349	0.405	0.459	0.551	0.382	0.478	0.496	0.348	0.408	0.373	0.515	0.418	0.163	0.504	0.433	0.515	0.404	0.495	0.413	0.412	0.434	0.456	0.502	0.404	0.347	0.45	0.539	0.488	0.598	0.457	0.5	0.515	0.331	0.528	0.515
OG0004902	0.623	0.387	0.583	0.346	0.534	0.591	0.677	0.379	0.662	0.674	0.354	0.423	0.383	0.588	0.212	0.621	0.25	0.657	0.684	0.289	0.612	0.607	0.718	0.273	0.604	0.598	0.038	0.593	0.677	0.683	0.678	0.506	0.727	0.713	0.726	0.727	0.691	0.562	0.61	0.542	0.628	0.574	0.579	0.349	0.293	0.734	0.586	0.577	0.316
OG0004913	0.367	0.423	0.351	0.47	0.386	0.586	0.549	0.454	0.409	0.488	0.327	0.449	0.366	0.423	0.231	0.479	0.414	0.543	0.408	0.331	0.744	0.367	0.54	0.267	0.42	0.466	0.182	0.41	0.466	0.547	0.479	0.527	0.509	0.563	0.459	0.617	0.535	0.583	0.384	0.792	0.467	0.609	0.575	0.427	0.392	0.481	0.358	0.606	0.429
OG0004973	0.775	0.24	0.807	0.315	0.387	0.471	0.554	0.302	0.649	0.617	0.276	0.321	0.306	0.49	0.178	0.601	0.178	0.457	0.727	0.224	0.371	0.814	0.639	0.219	0.392	0.415	0.012	0.436	0.553	0.531	0.632	0.32	0.598	0.588	0.667	0.504	0.444	0.442	0.796	0.37	0.417	0.409	0.434	0.247	0.247	0.543	0.81	0.416	0.26
OG0005074	0.427	0.376	0.394	0.384	0.485	0.533	0.558	0.379	0.492	0.568	0.387	0.528	0.45	0.458	0.235	0.488	0.349	0.624	0.47	0.351	0.663	0.413	0.523	0.291	0.526	0.58	0.144	0.514	0.588	0.577	0.517	0.564	0.623	0.59	0.501	0.622	0.618	0.647	0.424	0.733	0.574	0.541	0.475	0.508	0.297	0.605	0.402	0.543	0.311
OG0005498	0.489	0.544	0.441	0.439	0.542	0.673	0.617	0.471	0.532	0.538	0.382	0.48	0.394	0.493	0.252	0.521	0.394	0.641	0.531	0.355	0.582	0.464	0.57	0.322	0.641	0.578	0.145	0.586	0.572	0.661	0.55	0.585	0.61	0.586	0.577	0.664	0.679	0.602	0.469	0.549	0.654	0.659	0.632	0.409	0.412	0.676	0.44	0.647	0.445
OG0005518	0.02	0.393	0.012	0.241	0.039	0.119	0.074	0.018	0.038	0.045	0.025	0.242	0.051	0.073	0.044	0.059	0.558	0.026	0.031	0.13	0.229	0.012	0.049	0.001	0.035	0.138	0.512	0.046	0.063	0.077	0.047	0.355	0.054	0.072	0.041	0.107	0.09	0.106	0.016	0.208	0.167	0.209	0.078	0.316	0.001	0.044	0.013	0.195	0.001
OG0005669	0.293	0.46	0.28	0.414	0.315	0.556	0.449	0.468	0.317	0.368	0.315	0.38	0.256	0.334	0.22	0.401	0.437	0.417	0.32	0.282	0.638	0.29	0.419	0.248	0.303	0.336	0.23	0.328	0.348	0.474	0.363	0.512	0.371	0.42	0.375	0.516	0.431	0.453	0.308	0.685	0.394	0.595	0.547	0.337	0.414	0.355	0.282	0.5	0.466
OG0005671	0.396	0.414	0.364	0.484	0.438	0.59	0.525	0.491	0.443	0.505	0.356	0.476	0.39	0.506	0.262	0.46	0.367	0.54	0.429	0.333	0.501	0.388	0.517	0.312	0.484	0.536	0.154	0.402	0.462	0.547	0.48	0.394	0.518	0.489	0.469	0.511	0.504	0.623	0.404	0.551	0.437	0.456	0.557	0.43	0.392	0.518	0.374	0.552	0.374
OG0006043	0.516	0.384	0.488	0.415	0.467	0.632	0.659	0.432	0.544	0.593	0.37	0.397	0.35	0.514	0.211	0.583	0.299	0.649	0.57	0.263	0.682	0.512	0.676	0.273	0.451	0.474	0.078	0.478	0.588	0.625	0.597	0.465	0.611	0.645	0.654	0.733	0.625	0.582	0.528	0.658	0.533	0.573	0.603	0.33	0.327	0.628	0.489	0.544	0.373
OG0006937	0.302	0.426	0.286	0.35	0.339	0.423	0.423	0.356	0.343	0.411	0.319	0.426	0.35	0.347	0.202	0.332	0.41	0.553	0.324	0.246	0.671	0.304	0.419	0.198	0.394	0.399	0.25	0.361	0.402	0.404	0.384	0.397	0.447	0.433	0.376	0.512	0.616	0.482	0.313	0.685	0.367	0.388	0.403	0.377	0.293	0.414	0.291	0.472	0.324
OG0007139	0.552	0.388	0.507	0.393	0.473	0.615	0.682	0.421	0.581	0.629	0.351	0.41	0.354	0.535	0.208	0.585	0.289	0.607	0.6	0.286	0.643	0.532	0.677	0.294	0.52	0.547	0.065	0.533	0.622	0.67	0.602	0.529	0.638	0.665	0.676	0.739	0.629	0.58	0.546	0.592	0.557	0.624	0.597	0.36	0.317	0.651	0.512	0.562	0.36
OG0007330	0.271	0.452	0.253	0.443	0.397	0.452	0.386	0.304	0.327	0.301	0.465	0.553	0.377	0.407	0.404	0.341	0.458	0.324	0.293	0.284	0.418	0.25	0.345	0.249	0.33	0.429	0.282	0.464	0.385	0.395	0.34	0.499	0.354	0.365	0.319	0.365	0.372	0.398	0.261	0.452	0.486	0.418	0.399	0.402	0.255	0.351	0.259	0.455	0.257
OG0007517	0.386	0.473	0.361	0.364	0.557	0.49	0.484	0.365	0.457	0.392	0.409	0.494	0.371	0.395	0.292	0.419	0.402	0.496	0.424	0.422	0.451	0.377	0.423	0.373	0.591	0.483	0.165	0.579	0.52	0.513	0.434	0.683	0.463	0.54	0.453	0.542	0.605	0.453	0.365	0.493	0.669	0.529	0.542	0.45	0.343	0.562	0.36	0.496	0.37
OG0007858	0.278	0.309	0.268	0.199	0.338	0.371	0.356	0.39	0.31	0.363	0.359	0.327	0.351	0.291	0.256	0.283	0.244	0.517	0.295	0.234	0.533	0.285	0.363	0.317	0.387	0.334	0.045	0.34	0.346	0.349	0.337	0.274	0.398	0.381	0.33	0.404	0.513	0.408	0.289	0.56	0.294	0.29	0.384	0.3	0.378	0.38	0.271	0.334	0.45
OG0008040	0.429	0.315	0.407	0.373	0.387	0.565	0.58	0.405	0.472	0.55	0.297	0.407	0.349	0.439	0.185	0.499	0.29	0.582	0.475	0.236	0.691	0.431	0.567	0.263	0.434	0.475	0.1	0.454	0.526	0.565	0.523	0.469	0.563	0.601	0.525	0.675	0.62	0.618	0.441	0.723	0.505	0.576	0.506	0.356	0.312	0.545	0.414	0.522	0.337
OG0008406	0.512	0.418	0.459	0.4	0.544	0.553	0.559	0.365	0.605	0.601	0.434	0.57	0.477	0.558	0.27	0.565	0.325	0.581	0.556	0.353	0.536	0.476	0.553	0.325	0.612	0.677	0.13	0.704	0.654	0.636	0.576	0.586	0.659	0.614	0.583	0.64	0.656	0.613	0.48	0.536	0.672	0.537	0.527	0.4	0.302	0.707	0.458	0.534	0.301
OG0008523	0.305	0.39	0.29	0.331	0.324	0.412	0.435	0.335	0.339	0.412	0.296	0.398	0.331	0.34	0.182	0.328	0.369	0.534	0.332	0.222	0.66	0.309	0.438	0.175	0.378	0.386	0.225	0.35	0.396	0.395	0.38	0.373	0.441	0.427	0.39	0.499	0.593	0.469	0.318	0.652	0.355	0.371	0.388	0.349	0.268	0.406	0.295	0.451	0.291
OG0008719	0.297	0.42	0.28	0.343	0.321	0.402	0.418	0.329	0.323	0.393	0.307	0.405	0.328	0.332	0.19	0.319	0.409	0.484	0.326	0.231	0.636	0.298	0.42	0.17	0.365	0.384	0.286	0.35	0.371	0.381	0.373	0.384	0.417	0.399	0.37	0.492	0.537	0.444	0.305	0.633	0.341	0.369	0.382	0.359	0.259	0.387	0.285	0.439	0.276
OG0008870	0.393	0.375	0.373	0.445	0.38	0.614	0.566	0.478	0.405	0.491	0.334	0.422	0.315	0.424	0.214	0.504	0.358	0.492	0.444	0.298	0.6	0.388	0.541	0.317	0.409	0.44	0.137	0.39	0.439	0.567	0.48	0.45	0.478	0.566	0.477	0.568	0.475	0.562	0.405	0.653	0.451	0.585	0.61	0.331	0.427	0.489	0.383	0.547	0.431
OG0008984	0.375	0.413	0.354	0.433	0.393	0.604	0.521	0.496	0.408	0.504	0.348	0.442	0.351	0.422	0.227	0.467	0.392	0.504	0.409	0.286	0.659	0.372	0.509	0.323	0.408	0.462	0.16	0.41	0.448	0.551	0.472	0.512	0.511	0.551	0.455	0.573	0.51	0.636	0.388	0.704	0.448	0.598	0.562	0.372	0.401	0.455	0.361	0.546	0.466
OG0009131	0.194	0.439	0.176	0.18	0.362	0.318	0.236	0.389	0.23	0.199	0.629	0.31	0.319	0.228	0.319	0.215	0.257	0.304	0.205	0.448	0.234	0.184	0.201	0.32	0.304	0.244	0.114	0.278	0.244	0.256	0.21	0.337	0.206	0.212	0.222	0.235	0.29	0.197	0.183	0.218	0.261	0.237	0.306	0.311	0.284	0.276	0.178	0.236	0.31
OG0010134	0.197	0.386	0.187	0.247	0.286	0.423	0.281	0.445	0.205	0.212	0.341	0.248	0.249	0.222	0.295	0.233	0.352	0.327	0.211	0.241	0.355	0.193	0.252	0.378	0.253	0.21	0.182	0.237	0.207	0.266	0.236	0.225	0.222	0.244	0.234	0.261	0.264	0.272	0.205	0.299	0.21	0.271	0.396	0.21	0.655	0.254	0.189	0.305	0.586
OG0010311	0.013	0.291	0.008	0.182	0.068	0.072	0.046	0.038	0.023	0.027	0.081	0.235	0.089	0.054	0.103	0.038	0.432	0.045	0.019	0.2	0.149	0.009	0.03	0.001	0.061	0.097	0.432	0.078	0.045	0.072	0.029	0.198	0.041	0.038	0.022	0.068	0.062	0.079	0.01	0.13	0.063	0.136	0.08	0.257	0.038	0.059	0.009	0.149	0.001
OG0010462	0.473	0.468	0.426	0.452	0.526	0.664	0.569	0.526	0.523	0.51	0.459	0.486	0.386	0.503	0.233	0.511	0.385	0.572	0.512	0.324	0.574	0.443	0.519	0.314	0.561	0.558	0.128	0.513	0.575	0.58	0.523	0.52	0.542	0.545	0.566	0.597	0.554	0.543	0.442	0.535	0.566	0.539	0.629	0.36	0.433	0.629	0.428	0.642	0.339
OG0010671	0.621	0.322	0.553	0.436	0.53	0.608	0.6	0.413	0.667	0.666	0.416	0.476	0.52	0.631	0.293	0.656	0.262	0.576	0.632	0.301	0.467	0.561	0.644	0.272	0.489	0.587	0.067	0.541	0.628	0.596	0.618	0.419	0.679	0.601	0.622	0.538	0.512	0.602	0.58	0.466	0.534	0.447	0.496	0.408	0.299	0.606	0.563	0.485	0.296
[truncated: 563 more columns]
