# Supplementary material for: Parallel and convergent genomic changes underlie independent subterranean colonization across beetles
Source: Nat Commun. 2023 Jun 29;14:3842. doi: 10.1038/s41467-023-39603-1 (PMC10310748; doi:10.1038/s41467-023-39603-1)
Supplement: Supplementary file 13 — Source Data [file 41467_2023_39603_MOESM13_ESM.zip › Source_Data_Figures_github/Source_data_4/Fig4b/Con_Lepto_SimMat.txt]

	OG0000004	OG0000016	OG0000094	OG0000433	OG0001123	OG0000033	OG0000175	OG0000207	OG0000218	OG0000299	OG0000424	OG0000471	OG0000534	OG0002003	OG0002336	OG0002529	OG0002671	OG0004670	OG0005775	OG0005836	OG0006717	OG0006995	OG0007181	OG0007499	OG0007502	OG0007714	OG0007742	OG0007919	OG0008108	OG0008196	OG0008295	OG0008359	OG0008542	OG0008632	OG0008676	OG0008781	OG0009232	OG0009255	OG0009787	OG0009843	OG0009849	OG0009852	OG0009868	OG0009885	OG0010020	OG0010068	OG0010095	OG0010227	OG0010237
OG0000004	1	0.442	0.575	0.318	0.407	0.633	0.714	0.565	0.699	0.478	0.287	0.192	0.62	0.493	0.418	0.279	0.368	0.35	0.45	0.309	0.371	0.383	0.329	0.283	0.484	0.473	0.607	0.002	0.313	0.4	0.439	0.016	0.331	0.532	0.434	0.476	0.201	0.431	0.364	0.524	0.336	0.388	0.572	0.534	0.315	0.393	0.341	0.203	0.368
OG0000016	0.442	1	0.633	0.43	0.558	0.552	0.557	0.513	0.493	0.509	0.353	0.263	0.629	0.54	0.597	0.419	0.604	0.427	0.646	0.394	0.451	0.508	0.472	0.425	0.625	0.574	0.593	0.019	0.486	0.461	0.646	0.045	0.396	0.62	0.468	0.636	0.343	0.576	0.523	0.615	0.44	0.61	0.554	0.564	0.304	0.568	0.511	0.382	0.42
OG0000094	0.575	0.633	1	0.373	0.485	0.599	0.652	0.574	0.637	0.542	0.34	0.246	0.683	0.566	0.52	0.367	0.483	0.469	0.523	0.352	0.434	0.505	0.389	0.352	0.548	0.55	0.64	0.011	0.409	0.488	0.517	0.052	0.374	0.58	0.49	0.616	0.253	0.527	0.444	0.605	0.384	0.501	0.616	0.608	0.363	0.516	0.455	0.262	0.427
OG0000433	0.318	0.43	0.373	1	0.589	0.378	0.296	0.295	0.378	0.361	0.586	0.232	0.342	0.335	0.426	0.562	0.618	0.328	0.371	0.363	0.274	0.463	0.334	0.579	0.477	0.373	0.5	0.018	0.443	0.374	0.481	0.144	0.759	0.458	0.266	0.388	0.226	0.343	0.589	0.407	0.499	0.421	0.366	0.305	0.336	0.487	0.599	0.232	0.274
OG0001123	0.407	0.558	0.485	0.589	1	0.572	0.444	0.448	0.475	0.392	0.435	0.218	0.48	0.508	0.693	0.451	0.562	0.424	0.595	0.32	0.381	0.544	0.404	0.513	0.725	0.559	0.555	0.028	0.75	0.414	0.51	0.126	0.578	0.697	0.363	0.485	0.211	0.424	0.49	0.544	0.456	0.46	0.473	0.422	0.3	0.467	0.519	0.244	0.376
OG0000033	0.633	0.552	0.599	0.378	0.572	1	0.705	0.621	0.653	0.572	0.321	0.201	0.678	0.584	0.633	0.333	0.437	0.457	0.667	0.428	0.391	0.46	0.433	0.343	0.688	0.637	0.674	0.006	0.458	0.535	0.565	0.053	0.399	0.759	0.473	0.549	0.281	0.619	0.461	0.673	0.424	0.53	0.647	0.65	0.307	0.508	0.401	0.232	0.373
OG0000175	0.714	0.557	0.652	0.296	0.444	0.705	1	0.648	0.726	0.528	0.287	0.2	0.731	0.587	0.534	0.283	0.42	0.44	0.578	0.371	0.424	0.406	0.421	0.289	0.584	0.588	0.657	0.002	0.376	0.481	0.5	0.021	0.308	0.639	0.525	0.585	0.271	0.55	0.438	0.655	0.317	0.485	0.661	0.645	0.297	0.46	0.386	0.254	0.399
OG0000207	0.565	0.513	0.574	0.295	0.448	0.621	0.648	1	0.668	0.571	0.305	0.248	0.679	0.616	0.525	0.27	0.419	0.478	0.575	0.374	0.526	0.406	0.402	0.288	0.54	0.573	0.608	0.007	0.39	0.516	0.468	0.039	0.309	0.627	0.84	0.584	0.254	0.551	0.456	0.597	0.299	0.46	0.67	0.624	0.383	0.463	0.372	0.3	0.544
OG0000218	0.699	0.493	0.637	0.378	0.475	0.653	0.726	0.668	1	0.517	0.333	0.231	0.686	0.595	0.483	0.317	0.416	0.424	0.503	0.333	0.433	0.439	0.378	0.319	0.538	0.541	0.689	0.004	0.379	0.456	0.486	0.035	0.406	0.611	0.55	0.556	0.225	0.505	0.436	0.62	0.346	0.453	0.649	0.596	0.376	0.471	0.416	0.232	0.47
OG0000299	0.478	0.509	0.542	0.361	0.392	0.572	0.528	0.571	0.517	1	0.392	0.264	0.562	0.572	0.519	0.389	0.43	0.463	0.512	0.558	0.433	0.498	0.426	0.395	0.545	0.627	0.583	0.017	0.333	0.604	0.546	0.096	0.366	0.527	0.467	0.568	0.282	0.636	0.488	0.598	0.42	0.563	0.637	0.624	0.466	0.566	0.398	0.279	0.547
OG0000424	0.287	0.353	0.34	0.586	0.435	0.321	0.287	0.305	0.333	0.392	1	0.22	0.327	0.386	0.383	0.479	0.453	0.354	0.295	0.35	0.25	0.403	0.312	0.501	0.412	0.346	0.475	0.026	0.358	0.395	0.398	0.28	0.605	0.365	0.253	0.385	0.169	0.334	0.595	0.36	0.46	0.348	0.359	0.343	0.37	0.444	0.517	0.182	0.279
OG0000471	0.192	0.263	0.246	0.232	0.218	0.201	0.2	0.248	0.231	0.264	0.22	1	0.275	0.287	0.232	0.235	0.31	0.236	0.255	0.234	0.359	0.293	0.364	0.259	0.255	0.235	0.247	0.118	0.213	0.323	0.268	0.062	0.201	0.238	0.294	0.3	0.366	0.284	0.289	0.258	0.227	0.27	0.268	0.26	0.37	0.31	0.395	0.355	0.314
OG0000534	0.62	0.629	0.683	0.342	0.48	0.678	0.731	0.679	0.686	0.562	0.327	0.275	1	0.658	0.567	0.314	0.48	0.477	0.641	0.396	0.509	0.49	0.471	0.331	0.626	0.616	0.684	0.006	0.429	0.552	0.524	0.031	0.345	0.69	0.569	0.655	0.29	0.616	0.495	0.689	0.353	0.507	0.689	0.702	0.408	0.517	0.459	0.3	0.47
OG0002003	0.493	0.54	0.566	0.335	0.508	0.584	0.587	0.616	0.595	0.572	0.386	0.287	0.658	1	0.576	0.332	0.469	0.558	0.582	0.43	0.489	0.531	0.499	0.36	0.577	0.645	0.624	0.014	0.472	0.619	0.521	0.08	0.342	0.611	0.571	0.59	0.254	0.594	0.483	0.639	0.379	0.546	0.704	0.65	0.42	0.541	0.483	0.247	0.479
OG0002336	0.418	0.597	0.52	0.426	0.693	0.633	0.534	0.525	0.483	0.519	0.383	0.232	0.567	0.576	1	0.448	0.488	0.509	0.78	0.501	0.39	0.496	0.477	0.426	0.798	0.668	0.578	0.026	0.673	0.572	0.543	0.212	0.479	0.715	0.432	0.545	0.369	0.642	0.526	0.619	0.452	0.531	0.561	0.538	0.303	0.583	0.413	0.321	0.355
OG0002529	0.279	0.419	0.367	0.562	0.451	0.333	0.283	0.27	0.317	0.389	0.479	0.235	0.314	0.332	0.448	1	0.483	0.413	0.316	0.379	0.253	0.54	0.334	0.599	0.508	0.332	0.399	0.04	0.417	0.451	0.524	0.554	0.563	0.362	0.243	0.355	0.225	0.353	0.509	0.371	0.635	0.455	0.343	0.306	0.336	0.593	0.444	0.237	0.276
OG0002671	0.368	0.604	0.483	0.618	0.562	0.437	0.42	0.419	0.416	0.43	0.453	0.31	0.48	0.469	0.488	0.483	1	0.448	0.498	0.455	0.437	0.537	0.482	0.556	0.517	0.492	0.495	0.05	0.473	0.476	0.572	0.105	0.528	0.511	0.416	0.531	0.319	0.498	0.572	0.5	0.497	0.525	0.467	0.47	0.36	0.508	0.611	0.38	0.389
OG0004670	0.35	0.427	0.469	0.328	0.424	0.457	0.44	0.478	0.424	0.463	0.354	0.236	0.477	0.558	0.509	0.413	0.448	1	0.421	0.458	0.443	0.512	0.478	0.352	0.481	0.532	0.454	0.034	0.443	0.604	0.435	0.275	0.373	0.463	0.474	0.515	0.217	0.501	0.434	0.518	0.427	0.519	0.52	0.556	0.395	0.507	0.493	0.213	0.43
OG0005775	0.45	0.646	0.523	0.371	0.595	0.667	0.578	0.575	0.503	0.512	0.295	0.255	0.641	0.582	0.78	0.316	0.498	0.421	1	0.512	0.433	0.437	0.57	0.339	0.731	0.721	0.599	0.022	0.541	0.567	0.528	0.001	0.362	0.722	0.449	0.582	0.409	0.68	0.483	0.689	0.368	0.584	0.588	0.6	0.291	0.492	0.387	0.329	0.36
OG0005836	0.309	0.394	0.352	0.363	0.32	0.428	0.371	0.374	0.333	0.558	0.35	0.234	0.396	0.43	0.501	0.379	0.455	0.458	0.512	1	0.293	0.413	0.568	0.399	0.49	0.564	0.419	0.001	0.289	0.638	0.494	0.202	0.336	0.455	0.345	0.454	0.353	0.593	0.455	0.477	0.442	0.566	0.508	0.492	0.398	0.483	0.407	0.268	0.322
OG0006717	0.371	0.451	0.434	0.274	0.381	0.391	0.424	0.526	0.433	0.433	0.25	0.359	0.509	0.489	0.39	0.253	0.437	0.443	0.433	0.293	1	0.396	0.436	0.277	0.431	0.431	0.418	0.031	0.383	0.429	0.398	0.042	0.255	0.439	0.589	0.52	0.226	0.497	0.408	0.533	0.273	0.381	0.491	0.476	0.397	0.411	0.427	0.308	0.521
OG0006995	0.383	0.508	0.505	0.463	0.544	0.46	0.406	0.406	0.439	0.498	0.403	0.293	0.49	0.531	0.496	0.54	0.537	0.512	0.437	0.413	0.396	1	0.412	0.501	0.537	0.51	0.507	0.032	0.481	0.551	0.545	0.199	0.446	0.478	0.373	0.494	0.218	0.484	0.487	0.484	0.523	0.534	0.498	0.493	0.455	0.564	0.533	0.24	0.4
OG0007181	0.329	0.472	0.389	0.334	0.404	0.433	0.421	0.402	0.378	0.426	0.312	0.364	0.471	0.499	0.477	0.334	0.482	0.478	0.57	0.568	0.436	0.412	1	0.356	0.49	0.525	0.445	0.001	0.389	0.575	0.45	0.081	0.298	0.495	0.383	0.529	0.416	0.555	0.446	0.559	0.373	0.607	0.482	0.534	0.367	0.484	0.457	0.306	0.398
OG0007499	0.283	0.425	0.352	0.579	0.513	0.343	0.289	0.288	0.319	0.395	0.501	0.259	0.331	0.36	0.426	0.599	0.556	0.352	0.339	0.399	0.277	0.501	0.356	1	0.496	0.359	0.418	0.083	0.474	0.4	0.502	0.286	0.499	0.397	0.266	0.386	0.248	0.362	0.547	0.409	0.593	0.454	0.369	0.314	0.349	0.489	0.501	0.314	0.298
OG0007502	0.484	0.625	0.548	0.477	0.725	0.688	0.584	0.54	0.538	0.545	0.412	0.255	0.626	0.577	0.798	0.508	0.517	0.481	0.731	0.49	0.431	0.537	0.49	0.496	1	0.642	0.64	0.02	0.627	0.57	0.593	0.166	0.499	0.767	0.451	0.571	0.343	0.615	0.574	0.675	0.549	0.569	0.621	0.561	0.35	0.587	0.454	0.311	0.406
OG0007714	0.473	0.574	0.55	0.373	0.559	0.637	0.588	0.573	0.541	0.627	0.346	0.235	0.616	0.645	0.668	0.332	0.492	0.532	0.721	0.564	0.431	0.51	0.525	0.359	0.642	1	0.64	0.019	0.507	0.63	0.565	0.078	0.393	0.639	0.475	0.587	0.295	0.651	0.499	0.663	0.402	0.566	0.686	0.632	0.387	0.511	0.475	0.26	0.455
OG0007742	0.607	0.593	0.64	0.5	0.555	0.674	0.657	0.608	0.689	0.583	0.475	0.247	0.684	0.624	0.578	0.399	0.495	0.454	0.599	0.419	0.418	0.507	0.445	0.418	0.64	0.64	1	0.008	0.441	0.507	0.565	0.055	0.537	0.658	0.482	0.601	0.272	0.548	0.55	0.658	0.448	0.534	0.653	0.616	0.393	0.539	0.487	0.256	0.444
OG0007919	0.002	0.019	0.011	0.018	0.028	0.006	0.002	0.007	0.004	0.017	0.026	0.118	0.006	0.014	0.026	0.04	0.05	0.034	0.022	0.001	0.031	0.032	0.001	0.083	0.02	0.019	0.008	1	0.056	0.001	0.025	0.001	0.014	0.012	0.013	0.017	0.105	0.019	0.035	0.019	0.048	0.021	0.009	0.009	0.017	0.018	0.001	0.143	0.027
OG0008108	0.313	0.486	0.409	0.443	0.75	0.458	0.376	0.39	0.379	0.333	0.358	0.213	0.429	0.472	0.673	0.417	0.473	0.443	0.541	0.289	0.383	0.481	0.389	0.474	0.627	0.507	0.441	0.056	1	0.381	0.406	0.23	0.429	0.559	0.318	0.453	0.207	0.425	0.41	0.466	0.392	0.396	0.389	0.374	0.254	0.415	0.477	0.247	0.398
OG0008196	0.4	0.461	0.488	0.374	0.414	0.535	0.481	0.516	0.456	0.604	0.395	0.323	0.552	0.619	0.572	0.451	0.476	0.604	0.567	0.638	0.429	0.551	0.575	0.4	0.57	0.63	0.507	0.001	0.381	1	0.505	0.212	0.41	0.536	0.481	0.585	0.312	0.656	0.473	0.582	0.496	0.616	0.582	0.616	0.499	0.599	0.498	0.268	0.436
OG0008295	0.439	0.646	0.517	0.481	0.51	0.565	0.5	0.468	0.486	0.546	0.398	0.268	0.524	0.521	0.543	0.524	0.572	0.435	0.528	0.494	0.398	0.545	0.45	0.502	0.593	0.565	0.565	0.025	0.406	0.505	1	0.105	0.453	0.586	0.452	0.547	0.341	0.6	0.57	0.586	0.602	0.613	0.581	0.526	0.355	0.609	0.507	0.336	0.379
OG0008359	0.016	0.045	0.052	0.144	0.126	0.053	0.021	0.039	0.035	0.096	0.28	0.062	0.031	0.08	0.212	0.554	0.105	0.275	0.001	0.202	0.042	0.199	0.081	0.286	0.166	0.078	0.055	0.001	0.23	0.212	0.105	1	0.232	0.056	0.031	0.08	0.059	0.079	0.171	0.041	0.347	0.089	0.05	0.049	0.149	0.279	0.111	0.047	0.074
OG0008542	0.331	0.396	0.374	0.759	0.578	0.399	0.308	0.309	0.406	0.366	0.605	0.201	0.345	0.342	0.479	0.563	0.528	0.373	0.362	0.336	0.255	0.446	0.298	0.499	0.499	0.393	0.537	0.014	0.429	0.41	0.453	0.232	1	0.464	0.255	0.385	0.184	0.334	0.518	0.41	0.517	0.378	0.372	0.315	0.338	0.519	0.539	0.191	0.27
OG0008632	0.532	0.62	0.58	0.458	0.697	0.759	0.639	0.627	0.611	0.527	0.365	0.238	0.69	0.611	0.715	0.362	0.511	0.463	0.722	0.455	0.439	0.478	0.495	0.397	0.767	0.639	0.658	0.012	0.559	0.536	0.586	0.056	0.464	1	0.519	0.598	0.322	0.642	0.549	0.687	0.394	0.588	0.645	0.617	0.328	0.547	0.465	0.299	0.4
OG0008676	0.434	0.468	0.49	0.266	0.363	0.473	0.525	0.84	0.55	0.467	0.253	0.294	0.569	0.571	0.432	0.243	0.416	0.474	0.449	0.345	0.589	0.373	0.383	0.266	0.451	0.475	0.482	0.013	0.318	0.481	0.452	0.031	0.255	0.519	1	0.533	0.258	0.504	0.467	0.512	0.255	0.437	0.624	0.528	0.371	0.442	0.386	0.331	0.509
OG0008781	0.476	0.636	0.616	0.388	0.485	0.549	0.585	0.584	0.556	0.568	0.385	0.3	0.655	0.59	0.545	0.355	0.531	0.515	0.582	0.454	0.52	0.494	0.529	0.386	0.571	0.587	0.601	0.017	0.453	0.585	0.547	0.08	0.385	0.598	0.533	1	0.31	0.636	0.533	0.636	0.397	0.538	0.604	0.646	0.52	0.583	0.494	0.338	0.494
OG0009232	0.201	0.343	0.253	0.226	0.211	0.281	0.271	0.254	0.225	0.282	0.169	0.366	0.29	0.254	0.369	0.225	0.319	0.217	0.409	0.353	0.226	0.218	0.416	0.248	0.343	0.295	0.272	0.105	0.207	0.312	0.341	0.059	0.184	0.322	0.258	0.31	1	0.396	0.309	0.311	0.22	0.424	0.3	0.293	0.167	0.325	0.265	0.497	0.178
OG0009255	0.431	0.576	0.527	0.343	0.424	0.619	0.55	0.551	0.505	0.636	0.334	0.284	0.616	0.594	0.642	0.353	0.498	0.501	0.68	0.593	0.497	0.484	0.555	0.362	0.615	0.651	0.548	0.019	0.425	0.656	0.6	0.079	0.334	0.642	0.504	0.636	0.396	1	0.525	0.681	0.392	0.619	0.601	0.663	0.417	0.56	0.45	0.329	0.459
OG0009787	0.364	0.523	0.444	0.589	0.49	0.461	0.438	0.456	0.436	0.488	0.595	0.289	0.495	0.483	0.526	0.509	0.572	0.434	0.483	0.455	0.408	0.487	0.446	0.547	0.574	0.499	0.55	0.035	0.41	0.473	0.57	0.171	0.518	0.549	0.467	0.533	0.309	0.525	1	0.499	0.473	0.518	0.508	0.46	0.405	0.567	0.514	0.366	0.387
OG0009843	0.524	0.615	0.605	0.407	0.544	0.673	0.655	0.597	0.62	0.598	0.36	0.258	0.689	0.639	0.619	0.371	0.5	0.518	0.689	0.477	0.533	0.484	0.559	0.409	0.675	0.663	0.658	0.019	0.466	0.582	0.586	0.041	0.41	0.687	0.512	0.636	0.311	0.681	0.499	1	0.437	0.652	0.671	0.646	0.379	0.576	0.478	0.276	0.428
OG0009849	0.336	0.44	0.384	0.499	0.456	0.424	0.317	0.299	0.346	0.42	0.46	0.227	0.353	0.379	0.452	0.635	0.497	0.427	0.368	0.442	0.273	0.523	0.373	0.593	0.549	0.402	0.448	0.048	0.392	0.496	0.602	0.347	0.517	0.394	0.255	0.397	0.22	0.392	0.473	0.437	1	0.434	0.415	0.371	0.354	0.551	0.42	0.247	0.292
OG0009852	0.388	0.61	0.501	0.421	0.46	0.53	0.485	0.46	0.453	0.563	0.348	0.27	0.507	0.546	0.531	0.455	0.525	0.519	0.584	0.566	0.381	0.534	0.607	0.454	0.569	0.566	0.534	0.021	0.396	0.616	0.613	0.089	0.378	0.588	0.437	0.538	0.424	0.619	0.518	0.652	0.434	1	0.562	0.546	0.365	0.654	0.526	0.341	0.365
OG0009868	0.572	0.554	0.616	0.366	0.473	0.647	0.661	0.67	0.649	0.637	0.359	0.268	0.689	0.704	0.561	0.343	0.467	0.52	0.588	0.508	0.491	0.498	0.482	0.369	0.621	0.686	0.653	0.009	0.389	0.582	0.581	0.05	0.372	0.645	0.624	0.604	0.3	0.601	0.508	0.671	0.415	0.562	1	0.683	0.401	0.557	0.433	0.286	0.438
OG0009885	0.534	0.564	0.608	0.305	0.422	0.65	0.645	0.624	0.596	0.624	0.343	0.26	0.702	0.65	0.538	0.306	0.47	0.556	0.6	0.492	0.476	0.493	0.534	0.314	0.561	0.632	0.616	0.009	0.374	0.616	0.526	0.049	0.315	0.617	0.528	0.646	0.293	0.663	0.46	0.646	0.371	0.546	0.683	1	0.438	0.501	0.441	0.265	0.447
OG0010020	0.315	0.304	0.363	0.336	0.3	0.307	0.297	0.383	0.376	0.466	0.37	0.37	0.408	0.42	0.303	0.336	0.36	0.395	0.291	0.398	0.397	0.455	0.367	0.349	0.35	0.387	0.393	0.017	0.254	0.499	0.355	0.149	0.338	0.328	0.371	0.52	0.167	0.417	0.405	0.379	0.354	0.365	0.401	0.438	1	0.452	0.435	0.177	0.455
OG0010068	0.393	0.568	0.516	0.487	0.467	0.508	0.46	0.463	0.471	0.566	0.444	0.31	0.517	0.541	0.583	0.593	0.508	0.507	0.492	0.483	0.411	0.564	0.484	0.489	0.587	0.511	0.539	0.018	0.415	0.599	0.609	0.279	0.519	0.547	0.442	0.583	0.325	0.56	0.567	0.576	0.551	0.654	0.557	0.501	0.452	1	0.477	0.309	0.371
OG0010095	0.341	0.511	0.455	0.599	0.519	0.401	0.386	0.372	0.416	0.398	0.517	0.395	0.459	0.483	0.413	0.444	0.611	0.493	0.387	0.407	0.427	0.533	0.457	0.501	0.454	0.475	0.487	0.001	0.477	0.498	0.507	0.111	0.539	0.465	0.386	0.494	0.265	0.45	0.514	0.478	0.42	0.526	0.433	0.441	0.435	0.477	1	0.278	0.424
OG0010227	0.203	0.382	0.262	0.232	0.244	0.232	0.254	0.3	0.232	0.279	0.182	0.355	0.3	0.247	0.321	0.237	0.38	0.213	0.329	0.268	0.308	0.24	0.306	0.314	0.311	0.26	0.256	0.143	0.247	0.268	0.336	0.047	0.191	0.299	0.331	0.338	0.497	0.329	0.366	0.276	0.247	0.341	0.286	0.265	0.177	0.309	0.278	1	0.217
OG0010237	0.368	0.42	0.427	0.274	0.376	0.373	0.399	0.544	0.47	0.547	0.279	0.314	0.47	0.479	0.355	0.276	0.389	0.43	0.36	0.322	0.521	0.4	0.398	0.298	0.406	0.455	0.444	0.027	0.398	0.436	0.379	0.074	0.27	0.4	0.509	0.494	0.178	0.459	0.387	0.428	0.292	0.365	0.438	0.447	0.455	0.371	0.424	0.217	1
OG0010324	0.016	0.045	0.052	0.144	0.126	0.053	0.021	0.039	0.035	0.096	0.28	0.062	0.031	0.08	0.212	0.554	0.105	0.275	0.001	0.202	0.042	0.199	0.081	0.286	0.166	0.078	0.055	0.001	0.23	0.212	0.105	1	0.232	0.056	0.031	0.08	0.059	0.079	0.171	0.041	0.347	0.089	0.05	0.049	0.149	0.279	0.111	0.047	0.074
OG0010330	0.279	0.395	0.336	0.316	0.342	0.287	0.296	0.417	0.332	0.333	0.272	0.506	0.382	0.402	0.328	0.305	0.45	0.344	0.349	0.321	0.593	0.361	0.478	0.329	0.351	0.352	0.342	0.039	0.314	0.426	0.384	0.091	0.282	0.351	0.486	0.413	0.301	0.385	0.421	0.354	0.308	0.378	0.353	0.367	0.42	0.364	0.455	0.375	0.483
OG0010341	0.429	0.556	0.496	0.586	0.815	0.589	0.448	0.445	0.474	0.427	0.462	0.235	0.498	0.499	0.726	0.544	0.537	0.479	0.622	0.4	0.348	0.537	0.409	0.512	0.748	0.561	0.565	0.027	0.647	0.487	0.541	0.221	0.632	0.667	0.33	0.497	0.243	0.452	0.494	0.545	0.633	0.461	0.506	0.454	0.348	0.555	0.488	0.261	0.348
OG0010344	0.335	0.416	0.365	0.581	0.516	0.406	0.304	0.305	0.352	0.428	0.473	0.233	0.351	0.369	0.484	0.622	0.506	0.434	0.386	0.462	0.27	0.504	0.379	0.536	0.529	0.415	0.447	0.025	0.419	0.52	0.519	0.354	0.628	0.425	0.258	0.4	0.226	0.438	0.502	0.411	0.721	0.428	0.401	0.373	0.439	0.556	0.435	0.234	0.325
OG0010707	0.173	0.276	0.215	0.208	0.197	0.208	0.21	0.224	0.196	0.214	0.139	0.323	0.241	0.215	0.276	0.187	0.31	0.166	0.298	0.268	0.226	0.202	0.313	0.212	0.26	0.221	0.213	0.001	0.178	0.257	0.27	0.001	0.167	0.243	0.234	0.249	0.41	0.285	0.26	0.242	0.196	0.275	0.241	0.231	0.147	0.284	0.268	0.451	0.162
OG0010708	0.263	0.415	0.336	0.521	0.407	0.291	0.263	0.25	0.297	0.323	0.343	0.323	0.301	0.282	0.314	0.473	0.516	0.241	0.349	0.285	0.27	0.402	0.35	0.534	0.395	0.298	0.371	0.1	0.325	0.309	0.445	0.036	0.421	0.339	0.239	0.334	0.346	0.319	0.471	0.349	0.436	0.42	0.318	0.277	0.262	0.395	0.452	0.406	0.27
OG0010737	0.449	0.577	0.524	0.538	0.741	0.678	0.543	0.529	0.541	0.513	0.432	0.218	0.561	0.577	0.825	0.478	0.517	0.5	0.737	0.49	0.37	0.522	0.502	0.467	0.785	0.652	0.639	0.021	0.639	0.574	0.58	0.171	0.588	0.775	0.4	0.559	0.342	0.617	0.547	0.649	0.471	0.618	0.568	0.526	0.315	0.622	0.489	0.261	0.362
OG0011152	0.286	0.334	0.327	0.255	0.281	0.272	0.286	0.414	0.361	0.332	0.222	0.407	0.38	0.385	0.263	0.22	0.333	0.32	0.283	0.245	0.528	0.319	0.393	0.25	0.293	0.318	0.377	0.044	0.252	0.367	0.334	0.057	0.235	0.299	0.47	0.384	0.184	0.319	0.331	0.336	0.287	0.305	0.347	0.336	0.43	0.368	0.364	0.212	0.622
OG0011339	0.376	0.514	0.443	0.624	0.931	0.53	0.398	0.396	0.439	0.372	0.448	0.22	0.444	0.474	0.659	0.486	0.538	0.402	0.555	0.32	0.335	0.492	0.386	0.552	0.707	0.517	0.527	0.04	0.739	0.396	0.482	0.172	0.606	0.665	0.312	0.431	0.213	0.388	0.487	0.514	0.485	0.446	0.437	0.385	0.292	0.463	0.516	0.237	0.334
OG0011430	0.36	0.821	0.547	0.4	0.562	0.427	0.433	0.418	0.413	0.39	0.309	0.28	0.508	0.482	0.477	0.423	0.581	0.407	0.511	0.279	0.431	0.523	0.426	0.409	0.531	0.489	0.49	0.019	0.528	0.375	0.538	0.016	0.351	0.497	0.401	0.522	0.289	0.455	0.45	0.517	0.383	0.557	0.439	0.445	0.264	0.506	0.535	0.374	0.398
OG0012343	0.382	0.462	0.434	0.359	0.416	0.515	0.455	0.423	0.406	0.534	0.369	0.226	0.486	0.596	0.588	0.439	0.462	0.525	0.547	0.608	0.353	0.498	0.539	0.394	0.578	0.573	0.495	0.031	0.391	0.615	0.531	0.239	0.384	0.51	0.381	0.521	0.339	0.614	0.464	0.531	0.568	0.521	0.533	0.578	0.367	0.553	0.378	0.262	0.325
OG0014207	0.203	0.268	0.271	0.245	0.229	0.206	0.209	0.279	0.25	0.311	0.238	0.72	0.301	0.313	0.241	0.257	0.315	0.292	0.242	0.251	0.46	0.317	0.432	0.276	0.263	0.269	0.264	0.062	0.232	0.355	0.277	0.128	0.214	0.246	0.345	0.346	0.268	0.293	0.324	0.291	0.243	0.311	0.296	0.28	0.517	0.388	0.429	0.276	0.385
OG0000008	0.756	0.483	0.587	0.324	0.429	0.675	0.722	0.63	0.699	0.534	0.31	0.196	0.641	0.521	0.455	0.289	0.389	0.396	0.497	0.343	0.403	0.403	0.364	0.291	0.515	0.513	0.651	0.003	0.336	0.443	0.469	0.02	0.336	0.575	0.478	0.515	0.22	0.492	0.394	0.575	0.343	0.436	0.606	0.601	0.328	0.425	0.367	0.217	0.401
OG0000021	0.2	0.365	0.274	0.249	0.247	0.231	0.252	0.315	0.234	0.286	0.245	0.421	0.308	0.276	0.315	0.268	0.382	0.288	0.313	0.307	0.367	0.242	0.512	0.289	0.304	0.302	0.26	0.001	0.25	0.327	0.323	0.146	0.217	0.292	0.364	0.36	0.347	0.339	0.411	0.32	0.249	0.357	0.29	0.29	0.292	0.362	0.345	0.464	0.292
OG0000040	0.688	0.478	0.602	0.424	0.475	0.636	0.697	0.676	0.739	0.491	0.367	0.22	0.674	0.566	0.486	0.324	0.429	0.422	0.49	0.322	0.424	0.454	0.359	0.321	0.526	0.501	0.668	0.004	0.384	0.451	0.461	0.034	0.408	0.603	0.56	0.522	0.215	0.462	0.446	0.578	0.347	0.426	0.639	0.577	0.351	0.457	0.427	0.235	0.415
OG0000062	0.335	0.517	0.428	0.52	0.539	0.394	0.374	0.38	0.386	0.354	0.378	0.363	0.414	0.41	0.395	0.458	0.627	0.34	0.453	0.319	0.41	0.446	0.434	0.539	0.485	0.417	0.45	0.075	0.445	0.363	0.514	0.001	0.441	0.464	0.368	0.455	0.348	0.404	0.5	0.462	0.469	0.465	0.414	0.385	0.265	0.422	0.555	0.424	0.345
OG0000073	0.21	0.441	0.298	0.244	0.249	0.246	0.256	0.305	0.228	0.272	0.202	0.37	0.317	0.254	0.358	0.258	0.386	0.212	0.385	0.305	0.293	0.243	0.341	0.276	0.317	0.264	0.252	0.001	0.243	0.291	0.378	0.039	0.203	0.304	0.315	0.372	0.497	0.367	0.327	0.301	0.301	0.351	0.292	0.291	0.191	0.345	0.31	0.589	0.223
OG0000126	0.294	0.5	0.409	0.472	0.65	0.396	0.363	0.359	0.354	0.313	0.416	0.224	0.414	0.498	0.582	0.465	0.503	0.43	0.478	0.354	0.324	0.496	0.422	0.553	0.533	0.485	0.433	0.001	0.689	0.395	0.456	0.277	0.385	0.487	0.309	0.403	0.217	0.395	0.426	0.478	0.422	0.452	0.415	0.363	0.285	0.454	0.523	0.229	0.303
OG0000184	0.522	0.6	0.59	0.471	0.653	0.67	0.609	0.56	0.597	0.489	0.368	0.205	0.624	0.547	0.655	0.404	0.51	0.452	0.614	0.34	0.414	0.495	0.385	0.39	0.7	0.596	0.642	0.011	0.586	0.456	0.529	0.098	0.498	0.713	0.467	0.548	0.222	0.545	0.525	0.612	0.422	0.46	0.57	0.526	0.325	0.509	0.459	0.256	0.421
OG0000253	0.743	0.5	0.62	0.316	0.454	0.672	0.752	0.649	0.737	0.543	0.309	0.204	0.669	0.577	0.477	0.297	0.399	0.415	0.515	0.34	0.406	0.432	0.382	0.302	0.541	0.536	0.649	0.003	0.361	0.462	0.49	0.027	0.338	0.591	0.504	0.533	0.222	0.501	0.39	0.602	0.34	0.439	0.634	0.61	0.344	0.435	0.374	0.218	0.442
OG0000257	0.682	0.485	0.587	0.371	0.437	0.674	0.666	0.66	0.689	0.562	0.348	0.217	0.643	0.552	0.461	0.322	0.413	0.436	0.487	0.368	0.411	0.432	0.381	0.324	0.528	0.515	0.64	0.004	0.336	0.49	0.5	0.037	0.392	0.578	0.529	0.517	0.223	0.509	0.417	0.579	0.407	0.462	0.64	0.596	0.379	0.47	0.391	0.22	0.422
OG0000313	0.427	0.566	0.508	0.575	0.652	0.572	0.485	0.459	0.492	0.513	0.421	0.302	0.532	0.514	0.64	0.416	0.582	0.427	0.638	0.476	0.4	0.535	0.485	0.494	0.632	0.636	0.633	0.033	0.547	0.526	0.559	0.072	0.564	0.629	0.405	0.531	0.327	0.55	0.555	0.573	0.453	0.542	0.523	0.515	0.391	0.508	0.55	0.292	0.387
OG0000391	0.518	0.609	0.632	0.536	0.525	0.606	0.585	0.55	0.623	0.529	0.415	0.264	0.642	0.517	0.54	0.422	0.528	0.423	0.551	0.389	0.441	0.479	0.382	0.422	0.594	0.536	0.645	0.013	0.407	0.485	0.584	0.086	0.532	0.619	0.482	0.631	0.268	0.554	0.599	0.594	0.462	0.499	0.584	0.566	0.413	0.553	0.494	0.298	0.419
OG0000485	0.581	0.599	0.616	0.459	0.639	0.711	0.638	0.597	0.625	0.541	0.429	0.209	0.654	0.57	0.647	0.415	0.496	0.437	0.641	0.375	0.376	0.474	0.397	0.419	0.719	0.587	0.71	0.014	0.482	0.467	0.564	0.082	0.497	0.723	0.446	0.564	0.255	0.518	0.519	0.633	0.475	0.481	0.602	0.553	0.336	0.518	0.429	0.261	0.39
OG0001075	0.354	0.578	0.441	0.329	0.431	0.474	0.449	0.43	0.39	0.467	0.285	0.308	0.5	0.483	0.581	0.328	0.493	0.453	0.647	0.487	0.437	0.413	0.614	0.376	0.53	0.524	0.447	0.047	0.45	0.497	0.556	0.059	0.29	0.529	0.406	0.55	0.524	0.592	0.454	0.531	0.401	0.608	0.527	0.534	0.284	0.504	0.424	0.439	0.391
OG0001420	0.394	0.545	0.495	0.549	0.555	0.465	0.446	0.444	0.475	0.443	0.548	0.238	0.496	0.512	0.479	0.476	0.569	0.451	0.434	0.361	0.409	0.555	0.399	0.524	0.537	0.503	0.57	0.026	0.511	0.454	0.554	0.118	0.529	0.508	0.391	0.57	0.208	0.485	0.587	0.531	0.486	0.474	0.496	0.473	0.418	0.521	0.605	0.258	0.427
OG0001629	0.738	0.533	0.626	0.288	0.419	0.711	0.799	0.653	0.746	0.546	0.288	0.207	0.709	0.579	0.522	0.265	0.389	0.43	0.561	0.395	0.421	0.393	0.42	0.269	0.556	0.577	0.673	0.002	0.353	0.49	0.495	0.018	0.302	0.635	0.521	0.565	0.285	0.56	0.428	0.623	0.298	0.487	0.635	0.651	0.312	0.466	0.372	0.237	0.394
OG0001962	0.175	0.274	0.214	0.206	0.195	0.207	0.21	0.227	0.196	0.219	0.134	0.324	0.241	0.213	0.278	0.183	0.306	0.163	0.296	0.262	0.227	0.2	0.313	0.208	0.258	0.219	0.212	0.001	0.174	0.254	0.267	0.001	0.165	0.241	0.232	0.247	0.403	0.283	0.256	0.24	0.193	0.271	0.243	0.23	0.144	0.277	0.267	0.498	0.16
OG0002006	0.472	0.609	0.532	0.516	0.697	0.644	0.56	0.558	0.556	0.53	0.423	0.24	0.599	0.617	0.754	0.495	0.536	0.489	0.711	0.475	0.419	0.543	0.476	0.478	0.757	0.655	0.623	0.02	0.598	0.605	0.571	0.171	0.563	0.722	0.461	0.56	0.298	0.636	0.546	0.67	0.512	0.549	0.591	0.556	0.351	0.581	0.464	0.311	0.381
OG0002511	0.411	0.63	0.532	0.507	0.537	0.53	0.494	0.467	0.475	0.516	0.448	0.258	0.526	0.5	0.627	0.625	0.563	0.457	0.529	0.444	0.392	0.579	0.394	0.574	0.694	0.504	0.566	0.029	0.454	0.499	0.648	0.235	0.516	0.578	0.461	0.535	0.317	0.559	0.639	0.571	0.584	0.566	0.546	0.479	0.348	0.648	0.47	0.375	0.35
OG0002690	0.485	0.664	0.543	0.498	0.601	0.613	0.566	0.547	0.533	0.537	0.425	0.271	0.624	0.576	0.695	0.485	0.558	0.521	0.664	0.483	0.446	0.565	0.478	0.467	0.722	0.619	0.626	0.021	0.525	0.588	0.635	0.176	0.555	0.696	0.484	0.61	0.322	0.574	0.61	0.612	0.513	0.526	0.611	0.591	0.395	0.586	0.467	0.345	0.411
OG0003456	0.33	0.492	0.425	0.592	0.582	0.411	0.376	0.373	0.402	0.388	0.765	0.269	0.434	0.522	0.512	0.509	0.515	0.454	0.431	0.385	0.347	0.546	0.429	0.559	0.521	0.486	0.508	0.026	0.535	0.442	0.49	0.239	0.554	0.478	0.327	0.454	0.215	0.423	0.636	0.486	0.479	0.467	0.449	0.41	0.371	0.498	0.596	0.224	0.345
OG0005635	0.461	0.678	0.577	0.464	0.647	0.592	0.563	0.564	0.541	0.564	0.396	0.273	0.637	0.593	0.692	0.446	0.55	0.484	0.685	0.438	0.466	0.562	0.53	0.457	0.703	0.661	0.668	0.01	0.621	0.54	0.582	0.076	0.447	0.664	0.467	0.666	0.315	0.583	0.548	0.661	0.426	0.647	0.588	0.549	0.413	0.642	0.506	0.303	0.477
OG0007451	0.013	0.073	0.053	0.131	0.103	0.038	0.018	0.05	0.025	0.098	0.2	0.207	0.046	0.081	0.144	0.194	0.304	0.188	0.062	0.163	0.1	0.174	0.113	0.3	0.065	0.105	0.043	0.222	0.19	0.115	0.118	0.303	0.132	0.062	0.075	0.089	0.129	0.098	0.175	0.06	0.147	0.147	0.055	0.054	0.137	0.143	0.207	0.15	0.088
OG0008087	0.18	0.326	0.234	0.222	0.207	0.214	0.218	0.23	0.201	0.234	0.159	0.38	0.258	0.214	0.285	0.216	0.316	0.18	0.312	0.275	0.219	0.219	0.334	0.241	0.27	0.227	0.227	0.001	0.199	0.26	0.307	0.071	0.179	0.252	0.239	0.288	0.574	0.298	0.265	0.247	0.239	0.338	0.253	0.241	0.16	0.289	0.286	0.576	0.175
OG0008157	0.383	0.469	0.463	0.307	0.379	0.506	0.502	0.539	0.461	0.595	0.335	0.233	0.547	0.567	0.54	0.289	0.398	0.503	0.574	0.559	0.382	0.387	0.568	0.341	0.513	0.598	0.511	0.026	0.348	0.602	0.481	0.117	0.307	0.548	0.458	0.619	0.356	0.623	0.496	0.618	0.321	0.623	0.575	0.571	0.392	0.557	0.385	0.276	0.414
OG0008478	0.225	0.469	0.327	0.487	0.382	0.258	0.229	0.224	0.257	0.34	0.37	0.263	0.269	0.266	0.343	0.574	0.523	0.251	0.281	0.32	0.222	0.499	0.301	0.595	0.378	0.282	0.337	0.061	0.335	0.3	0.463	0.208	0.415	0.309	0.232	0.314	0.344	0.312	0.439	0.319	0.432	0.573	0.287	0.235	0.28	0.53	0.491	0.375	0.213
[truncated: 37 more columns]
