# Supplementary material for: Parallel and convergent genomic changes underlie independent subterranean colonization across beetles
Source: Nat Commun. 2023 Jun 29;14:3842. doi: 10.1038/s41467-023-39603-1 (PMC10310748; doi:10.1038/s41467-023-39603-1)
Supplement: Supplementary file 13 — Source Data [file 41467_2023_39603_MOESM13_ESM.zip › Source_Data_Figures_github/Source_data_4/Fig4b/Exp_Bides_Hydro_SimMat.txt]

	OG0000009	OG0000019	OG0000030	OG0000036	OG0000040	OG0000058	OG0000059	OG0000062	OG0000065	OG0000079	OG0000088	OG0000090	OG0000094	OG0000107	OG0000115	OG0000123	OG0000130	OG0000136	OG0000138	OG0000161	OG0000171	OG0000210	OG0000245	OG0000252	OG0000260	OG0000264	OG0000276	OG0000293	OG0000298	OG0000307	OG0000315	OG0000317	OG0000319	OG0000335	OG0000341	OG0000353	OG0000367	OG0000375	OG0000378	OG0000379	OG0000393	OG0000412	OG0000423	OG0000432	OG0000445	OG0000446	OG0000453	OG0000458	OG0000460
OG0000009	1	0.334	0.271	0.635	0.636	0.577	0.593	0.394	0.681	0.325	0.217	0.643	0.633	0.582	0.481	0.466	0.261	0.228	0.651	0.66	0.367	0.663	0.662	0.579	0.35	0.663	0.5	0.54	0.574	0.62	0.695	0.625	0.638	0.682	0.64	0.639	0.654	0.643	0.515	0.664	0.37	0.303	0.605	0.419	0.495	0.51	0.327	0.676	0.577
OG0000019	0.334	1	0.486	0.286	0.286	0.5	0.458	0.332	0.358	0.334	0.169	0.314	0.314	0.242	0.519	0.301	0.418	0.266	0.436	0.401	0.452	0.297	0.387	0.25	0.239	0.347	0.394	0.327	0.253	0.449	0.374	0.33	0.292	0.347	0.329	0.348	0.417	0.307	0.307	0.298	0.321	0.372	0.396	0.474	0.22	0.551	0.439	0.311	0.304
OG0000030	0.271	0.486	1	0.248	0.232	0.364	0.357	0.388	0.282	0.223	0.235	0.272	0.256	0.215	0.379	0.307	0.59	0.417	0.319	0.364	0.283	0.256	0.345	0.225	0.217	0.313	0.264	0.197	0.229	0.348	0.312	0.273	0.262	0.259	0.279	0.315	0.336	0.249	0.244	0.271	0.237	0.346	0.299	0.41	0.202	0.527	0.414	0.28	0.236
OG0000036	0.635	0.286	0.248	1	0.719	0.463	0.519	0.358	0.685	0.332	0.252	0.707	0.587	0.686	0.411	0.486	0.236	0.208	0.585	0.663	0.326	0.653	0.656	0.689	0.401	0.719	0.431	0.486	0.674	0.568	0.686	0.607	0.726	0.613	0.707	0.644	0.579	0.675	0.578	0.661	0.344	0.269	0.575	0.389	0.58	0.423	0.302	0.738	0.526
OG0000040	0.636	0.286	0.232	0.719	1	0.493	0.523	0.376	0.671	0.333	0.231	0.69	0.602	0.684	0.43	0.516	0.218	0.202	0.62	0.636	0.361	0.713	0.629	0.67	0.395	0.711	0.451	0.51	0.672	0.599	0.702	0.614	0.743	0.63	0.809	0.65	0.582	0.665	0.605	0.673	0.344	0.286	0.604	0.394	0.573	0.424	0.298	0.71	0.53
OG0000058	0.577	0.5	0.364	0.463	0.493	1	0.648	0.51	0.589	0.385	0.219	0.499	0.56	0.417	0.62	0.455	0.343	0.292	0.617	0.576	0.523	0.546	0.57	0.418	0.375	0.534	0.724	0.57	0.416	0.613	0.526	0.59	0.479	0.53	0.515	0.545	0.608	0.507	0.47	0.488	0.478	0.453	0.632	0.529	0.366	0.666	0.359	0.512	0.528
OG0000059	0.593	0.458	0.357	0.519	0.523	0.648	1	0.529	0.599	0.438	0.29	0.519	0.639	0.45	0.598	0.511	0.368	0.304	0.675	0.595	0.469	0.577	0.585	0.449	0.465	0.522	0.592	0.552	0.443	0.661	0.555	0.563	0.509	0.53	0.571	0.57	0.658	0.519	0.537	0.523	0.503	0.39	0.635	0.53	0.39	0.599	0.436	0.53	0.57
OG0000062	0.394	0.332	0.388	0.358	0.376	0.51	0.529	1	0.451	0.352	0.297	0.353	0.428	0.333	0.609	0.474	0.341	0.352	0.474	0.418	0.53	0.433	0.426	0.328	0.369	0.367	0.525	0.464	0.323	0.467	0.353	0.445	0.354	0.388	0.377	0.378	0.416	0.383	0.353	0.355	0.377	0.416	0.452	0.381	0.291	0.449	0.36	0.374	0.433
OG0000065	0.681	0.358	0.282	0.685	0.671	0.589	0.599	0.451	1	0.345	0.236	0.692	0.631	0.614	0.491	0.533	0.273	0.238	0.679	0.75	0.389	0.733	0.751	0.606	0.421	0.711	0.551	0.59	0.602	0.646	0.675	0.681	0.697	0.671	0.697	0.697	0.69	0.691	0.576	0.689	0.401	0.355	0.698	0.443	0.516	0.519	0.336	0.709	0.663
OG0000079	0.325	0.334	0.223	0.332	0.333	0.385	0.438	0.352	0.345	1	0.294	0.304	0.341	0.26	0.403	0.471	0.231	0.219	0.415	0.302	0.363	0.316	0.294	0.254	0.566	0.294	0.313	0.28	0.253	0.416	0.334	0.283	0.316	0.335	0.365	0.295	0.343	0.327	0.339	0.3	0.347	0.3	0.363	0.431	0.216	0.345	0.384	0.292	0.329
OG0000088	0.217	0.169	0.235	0.252	0.231	0.219	0.29	0.297	0.236	0.294	1	0.219	0.232	0.191	0.239	0.371	0.215	0.192	0.27	0.211	0.227	0.221	0.213	0.185	0.466	0.198	0.199	0.165	0.189	0.292	0.264	0.185	0.245	0.212	0.257	0.197	0.227	0.238	0.35	0.233	0.274	0.18	0.261	0.209	0.164	0.241	0.397	0.208	0.219
OG0000090	0.643	0.314	0.272	0.707	0.69	0.499	0.519	0.353	0.692	0.304	0.219	1	0.616	0.713	0.413	0.474	0.261	0.206	0.571	0.708	0.324	0.672	0.697	0.706	0.377	0.75	0.441	0.485	0.701	0.585	0.692	0.593	0.742	0.651	0.69	0.641	0.617	0.667	0.569	0.695	0.349	0.279	0.605	0.426	0.601	0.474	0.286	0.746	0.538
OG0000094	0.633	0.314	0.256	0.587	0.602	0.56	0.639	0.428	0.631	0.341	0.232	0.616	1	0.551	0.441	0.458	0.262	0.234	0.645	0.626	0.382	0.649	0.624	0.555	0.394	0.612	0.552	0.515	0.543	0.63	0.596	0.59	0.596	0.595	0.607	0.631	0.635	0.583	0.579	0.598	0.425	0.342	0.613	0.429	0.476	0.508	0.325	0.642	0.516
OG0000107	0.582	0.242	0.215	0.686	0.684	0.417	0.45	0.333	0.614	0.26	0.191	0.713	0.551	1	0.351	0.415	0.205	0.176	0.51	0.594	0.297	0.62	0.585	0.822	0.326	0.703	0.389	0.425	0.818	0.505	0.62	0.522	0.691	0.571	0.644	0.602	0.532	0.627	0.504	0.663	0.291	0.239	0.523	0.349	0.763	0.397	0.255	0.73	0.471
OG0000115	0.481	0.519	0.379	0.411	0.43	0.62	0.598	0.609	0.491	0.403	0.239	0.413	0.441	0.351	1	0.422	0.39	0.312	0.581	0.513	0.583	0.438	0.5	0.35	0.354	0.444	0.566	0.563	0.354	0.593	0.46	0.489	0.396	0.439	0.435	0.411	0.478	0.443	0.41	0.384	0.38	0.424	0.524	0.505	0.31	0.59	0.403	0.425	0.49
OG0000123	0.466	0.301	0.307	0.486	0.516	0.455	0.511	0.474	0.533	0.471	0.371	0.474	0.458	0.415	0.422	1	0.281	0.257	0.531	0.471	0.381	0.517	0.479	0.402	0.603	0.466	0.408	0.378	0.409	0.54	0.497	0.485	0.526	0.452	0.559	0.484	0.489	0.504	0.502	0.469	0.367	0.308	0.524	0.427	0.348	0.435	0.399	0.463	0.475
OG0000130	0.261	0.418	0.59	0.236	0.218	0.343	0.368	0.341	0.273	0.231	0.215	0.261	0.262	0.205	0.39	0.281	1	0.548	0.317	0.334	0.294	0.236	0.317	0.211	0.207	0.283	0.268	0.182	0.215	0.343	0.281	0.238	0.236	0.234	0.258	0.298	0.312	0.233	0.241	0.255	0.225	0.278	0.288	0.359	0.19	0.509	0.375	0.261	0.23
OG0000136	0.228	0.266	0.417	0.208	0.202	0.292	0.304	0.352	0.238	0.219	0.192	0.206	0.234	0.176	0.312	0.257	0.548	1	0.289	0.251	0.292	0.208	0.241	0.176	0.195	0.214	0.277	0.173	0.178	0.295	0.22	0.197	0.196	0.202	0.233	0.231	0.24	0.202	0.211	0.209	0.235	0.27	0.255	0.262	0.156	0.373	0.406	0.21	0.214
OG0000138	0.651	0.436	0.319	0.585	0.62	0.617	0.675	0.474	0.679	0.415	0.27	0.571	0.645	0.51	0.581	0.531	0.317	0.289	1	0.641	0.507	0.62	0.641	0.499	0.402	0.608	0.552	0.56	0.507	0.705	0.644	0.576	0.595	0.643	0.669	0.625	0.664	0.602	0.568	0.591	0.401	0.327	0.647	0.466	0.438	0.553	0.392	0.601	0.566
OG0000161	0.66	0.401	0.364	0.663	0.636	0.576	0.595	0.418	0.75	0.302	0.211	0.708	0.626	0.594	0.513	0.471	0.334	0.251	0.641	1	0.37	0.687	0.95	0.602	0.377	0.761	0.515	0.581	0.593	0.624	0.686	0.685	0.689	0.638	0.657	0.699	0.688	0.662	0.537	0.681	0.368	0.343	0.635	0.501	0.508	0.584	0.314	0.715	0.617
OG0000171	0.367	0.452	0.283	0.326	0.361	0.523	0.469	0.53	0.389	0.363	0.227	0.324	0.382	0.297	0.583	0.381	0.294	0.292	0.507	0.37	1	0.381	0.381	0.291	0.317	0.337	0.502	0.456	0.291	0.437	0.335	0.409	0.335	0.376	0.348	0.345	0.387	0.354	0.322	0.346	0.367	0.451	0.42	0.434	0.258	0.465	0.433	0.326	0.426
OG0000210	0.663	0.297	0.256	0.653	0.713	0.546	0.577	0.433	0.733	0.316	0.221	0.672	0.649	0.62	0.438	0.517	0.236	0.208	0.62	0.687	0.381	1	0.689	0.617	0.395	0.703	0.533	0.565	0.608	0.597	0.656	0.706	0.69	0.646	0.692	0.713	0.665	0.638	0.586	0.706	0.405	0.346	0.648	0.438	0.524	0.482	0.327	0.711	0.591
OG0000245	0.662	0.387	0.345	0.656	0.629	0.57	0.585	0.426	0.751	0.294	0.213	0.697	0.624	0.585	0.5	0.479	0.317	0.241	0.641	0.95	0.381	0.689	1	0.594	0.373	0.743	0.526	0.601	0.583	0.621	0.668	0.698	0.673	0.647	0.653	0.684	0.671	0.651	0.531	0.68	0.383	0.361	0.635	0.486	0.502	0.57	0.317	0.707	0.643
OG0000252	0.579	0.25	0.225	0.689	0.67	0.418	0.449	0.328	0.606	0.254	0.185	0.706	0.555	0.822	0.35	0.402	0.211	0.176	0.499	0.602	0.291	0.617	0.594	1	0.321	0.702	0.385	0.413	0.809	0.5	0.616	0.523	0.68	0.572	0.637	0.6	0.54	0.615	0.496	0.664	0.288	0.236	0.514	0.353	0.755	0.405	0.249	0.734	0.464
OG0000260	0.35	0.239	0.217	0.401	0.395	0.375	0.465	0.369	0.421	0.566	0.466	0.377	0.394	0.326	0.354	0.603	0.207	0.195	0.402	0.377	0.317	0.395	0.373	0.321	1	0.346	0.334	0.309	0.316	0.438	0.396	0.345	0.396	0.331	0.425	0.365	0.382	0.399	0.413	0.354	0.393	0.343	0.4	0.412	0.274	0.338	0.348	0.351	0.363
OG0000264	0.663	0.347	0.313	0.719	0.711	0.534	0.522	0.367	0.711	0.294	0.198	0.75	0.612	0.703	0.444	0.466	0.283	0.214	0.608	0.761	0.337	0.703	0.743	0.702	0.346	1	0.446	0.489	0.703	0.606	0.704	0.643	0.763	0.649	0.702	0.704	0.651	0.68	0.574	0.725	0.334	0.284	0.623	0.445	0.604	0.503	0.292	0.763	0.554
OG0000276	0.5	0.394	0.264	0.431	0.451	0.724	0.592	0.525	0.551	0.313	0.199	0.441	0.552	0.389	0.566	0.408	0.268	0.277	0.552	0.515	0.502	0.533	0.526	0.385	0.334	0.446	1	0.624	0.375	0.535	0.442	0.584	0.419	0.477	0.467	0.474	0.522	0.468	0.404	0.439	0.487	0.449	0.57	0.473	0.332	0.57	0.341	0.465	0.511
OG0000293	0.54	0.327	0.197	0.486	0.51	0.57	0.552	0.464	0.59	0.28	0.165	0.485	0.515	0.425	0.563	0.378	0.182	0.173	0.56	0.581	0.456	0.565	0.601	0.413	0.309	0.489	0.624	1	0.404	0.493	0.496	0.656	0.478	0.572	0.48	0.462	0.489	0.537	0.377	0.492	0.412	0.393	0.543	0.429	0.357	0.455	0.288	0.486	0.66
OG0000298	0.574	0.253	0.229	0.674	0.672	0.416	0.443	0.323	0.602	0.253	0.189	0.701	0.543	0.818	0.354	0.409	0.215	0.178	0.507	0.593	0.291	0.608	0.583	0.809	0.316	0.703	0.375	0.404	1	0.501	0.611	0.516	0.731	0.561	0.631	0.598	0.526	0.653	0.503	0.65	0.286	0.231	0.52	0.352	0.798	0.397	0.254	0.729	0.458
OG0000307	0.62	0.449	0.348	0.568	0.599	0.613	0.661	0.467	0.646	0.416	0.292	0.585	0.63	0.505	0.593	0.54	0.343	0.295	0.705	0.624	0.437	0.597	0.621	0.5	0.438	0.606	0.535	0.493	0.501	1	0.631	0.561	0.597	0.603	0.618	0.603	0.641	0.592	0.608	0.575	0.477	0.349	0.667	0.488	0.436	0.561	0.409	0.582	0.541
OG0000315	0.695	0.374	0.312	0.686	0.702	0.526	0.555	0.353	0.675	0.334	0.264	0.692	0.596	0.62	0.46	0.497	0.281	0.22	0.644	0.686	0.335	0.656	0.668	0.616	0.396	0.704	0.442	0.496	0.611	0.631	1	0.64	0.72	0.694	0.7	0.654	0.641	0.652	0.589	0.693	0.348	0.287	0.602	0.459	0.52	0.504	0.314	0.685	0.522
OG0000317	0.625	0.33	0.273	0.607	0.614	0.59	0.563	0.445	0.681	0.283	0.185	0.593	0.59	0.522	0.489	0.485	0.238	0.197	0.576	0.685	0.409	0.706	0.698	0.523	0.345	0.643	0.584	0.656	0.516	0.561	0.64	1	0.601	0.619	0.627	0.637	0.61	0.606	0.476	0.609	0.437	0.381	0.593	0.468	0.442	0.534	0.306	0.63	0.59
OG0000319	0.638	0.292	0.262	0.726	0.743	0.479	0.509	0.354	0.697	0.316	0.245	0.742	0.596	0.691	0.396	0.526	0.236	0.196	0.595	0.689	0.335	0.69	0.673	0.68	0.396	0.763	0.419	0.478	0.731	0.597	0.72	0.601	1	0.651	0.737	0.681	0.629	0.682	0.603	0.738	0.364	0.272	0.605	0.421	0.588	0.449	0.314	0.741	0.539
OG0000335	0.682	0.347	0.259	0.613	0.63	0.53	0.53	0.388	0.671	0.335	0.212	0.651	0.595	0.571	0.439	0.452	0.234	0.202	0.643	0.638	0.376	0.646	0.647	0.572	0.331	0.649	0.477	0.572	0.561	0.603	0.694	0.619	0.651	1	0.642	0.6	0.627	0.637	0.532	0.648	0.338	0.282	0.613	0.402	0.486	0.457	0.321	0.655	0.562
OG0000341	0.64	0.329	0.279	0.707	0.809	0.515	0.571	0.377	0.697	0.365	0.257	0.69	0.607	0.644	0.435	0.559	0.258	0.233	0.669	0.657	0.348	0.692	0.653	0.637	0.425	0.702	0.467	0.48	0.631	0.618	0.7	0.627	0.737	0.642	1	0.693	0.639	0.695	0.617	0.675	0.36	0.277	0.611	0.437	0.536	0.468	0.33	0.696	0.541
OG0000353	0.639	0.348	0.315	0.644	0.65	0.545	0.57	0.378	0.697	0.295	0.197	0.641	0.631	0.602	0.411	0.484	0.298	0.231	0.625	0.699	0.345	0.713	0.684	0.6	0.365	0.704	0.474	0.462	0.598	0.603	0.654	0.637	0.681	0.6	0.693	1	0.738	0.609	0.594	0.665	0.38	0.297	0.583	0.475	0.505	0.532	0.293	0.704	0.491
OG0000367	0.654	0.417	0.336	0.579	0.582	0.608	0.658	0.416	0.69	0.343	0.227	0.617	0.635	0.532	0.478	0.489	0.312	0.24	0.664	0.688	0.387	0.665	0.671	0.54	0.382	0.651	0.522	0.489	0.526	0.641	0.641	0.61	0.629	0.627	0.639	0.738	1	0.583	0.609	0.631	0.403	0.309	0.651	0.503	0.452	0.592	0.333	0.647	0.52
OG0000375	0.643	0.307	0.249	0.675	0.665	0.507	0.519	0.383	0.691	0.327	0.238	0.667	0.583	0.627	0.443	0.504	0.233	0.202	0.602	0.662	0.354	0.638	0.651	0.615	0.399	0.68	0.468	0.537	0.653	0.592	0.652	0.606	0.682	0.637	0.695	0.609	0.583	1	0.564	0.657	0.324	0.267	0.598	0.387	0.528	0.454	0.287	0.661	0.555
OG0000378	0.515	0.307	0.244	0.578	0.605	0.47	0.537	0.353	0.576	0.339	0.35	0.569	0.579	0.504	0.41	0.502	0.241	0.211	0.568	0.537	0.322	0.586	0.531	0.496	0.413	0.574	0.404	0.377	0.503	0.608	0.589	0.476	0.603	0.532	0.617	0.594	0.609	0.564	1	0.573	0.368	0.25	0.61	0.412	0.425	0.399	0.326	0.555	0.443
OG0000379	0.664	0.298	0.271	0.661	0.673	0.488	0.523	0.355	0.689	0.3	0.233	0.695	0.598	0.663	0.384	0.469	0.255	0.209	0.591	0.681	0.346	0.706	0.68	0.664	0.354	0.725	0.439	0.492	0.65	0.575	0.693	0.609	0.738	0.648	0.675	0.665	0.631	0.657	0.573	1	0.374	0.277	0.598	0.454	0.562	0.471	0.329	0.712	0.605
OG0000393	0.37	0.321	0.237	0.344	0.344	0.478	0.503	0.377	0.401	0.347	0.274	0.349	0.425	0.291	0.38	0.367	0.225	0.235	0.401	0.368	0.367	0.405	0.383	0.288	0.393	0.334	0.487	0.412	0.286	0.477	0.348	0.437	0.364	0.338	0.36	0.38	0.403	0.324	0.368	0.374	1	0.394	0.464	0.471	0.25	0.406	0.42	0.335	0.375
OG0000412	0.303	0.372	0.346	0.269	0.286	0.453	0.39	0.416	0.355	0.3	0.18	0.279	0.342	0.239	0.424	0.308	0.278	0.27	0.327	0.343	0.451	0.346	0.361	0.236	0.343	0.284	0.449	0.393	0.231	0.349	0.287	0.381	0.272	0.282	0.277	0.297	0.309	0.267	0.25	0.277	0.394	1	0.336	0.442	0.206	0.399	0.435	0.277	0.362
OG0000423	0.605	0.396	0.299	0.575	0.604	0.632	0.635	0.452	0.698	0.363	0.261	0.605	0.613	0.523	0.524	0.524	0.288	0.255	0.647	0.635	0.42	0.648	0.635	0.514	0.4	0.623	0.57	0.543	0.52	0.667	0.602	0.593	0.605	0.613	0.611	0.583	0.651	0.598	0.61	0.598	0.464	0.336	1	0.482	0.448	0.509	0.382	0.619	0.602
OG0000432	0.419	0.474	0.41	0.389	0.394	0.529	0.53	0.381	0.443	0.431	0.209	0.426	0.429	0.349	0.505	0.427	0.359	0.262	0.466	0.501	0.434	0.438	0.486	0.353	0.412	0.445	0.473	0.429	0.352	0.488	0.459	0.468	0.421	0.402	0.437	0.475	0.503	0.387	0.412	0.454	0.471	0.442	0.482	1	0.309	0.586	0.408	0.416	0.449
OG0000445	0.495	0.22	0.202	0.58	0.573	0.366	0.39	0.291	0.516	0.216	0.164	0.601	0.476	0.763	0.31	0.348	0.19	0.156	0.438	0.508	0.258	0.524	0.502	0.755	0.274	0.604	0.332	0.357	0.798	0.436	0.52	0.442	0.588	0.486	0.536	0.505	0.452	0.528	0.425	0.562	0.25	0.206	0.448	0.309	1	0.355	0.219	0.631	0.403
OG0000446	0.51	0.551	0.527	0.423	0.424	0.666	0.599	0.449	0.519	0.345	0.241	0.474	0.508	0.397	0.59	0.435	0.509	0.373	0.553	0.584	0.465	0.482	0.57	0.405	0.338	0.503	0.57	0.455	0.397	0.561	0.504	0.534	0.449	0.457	0.468	0.532	0.592	0.454	0.399	0.471	0.406	0.399	0.509	0.586	0.355	1	0.404	0.479	0.471
OG0000453	0.327	0.439	0.414	0.302	0.298	0.359	0.436	0.36	0.336	0.384	0.397	0.286	0.325	0.255	0.403	0.399	0.375	0.406	0.392	0.314	0.433	0.327	0.317	0.249	0.348	0.292	0.341	0.288	0.254	0.409	0.314	0.306	0.314	0.321	0.33	0.293	0.333	0.287	0.326	0.329	0.42	0.435	0.382	0.408	0.219	0.404	1	0.291	0.334
OG0000458	0.676	0.311	0.28	0.738	0.71	0.512	0.53	0.374	0.709	0.292	0.208	0.746	0.642	0.73	0.425	0.463	0.261	0.21	0.601	0.715	0.326	0.711	0.707	0.734	0.351	0.763	0.465	0.486	0.729	0.582	0.685	0.63	0.741	0.655	0.696	0.704	0.647	0.661	0.555	0.712	0.335	0.277	0.619	0.416	0.631	0.479	0.291	1	0.53
OG0000460	0.577	0.304	0.236	0.526	0.53	0.528	0.57	0.433	0.663	0.329	0.219	0.538	0.516	0.471	0.49	0.475	0.23	0.214	0.566	0.617	0.426	0.591	0.643	0.464	0.363	0.554	0.511	0.66	0.458	0.541	0.522	0.59	0.539	0.562	0.541	0.491	0.52	0.555	0.443	0.605	0.375	0.362	0.602	0.449	0.403	0.471	0.334	0.53	1
OG0000482	0.279	0.267	0.329	0.265	0.277	0.349	0.338	0.504	0.304	0.27	0.234	0.248	0.273	0.238	0.438	0.301	0.294	0.292	0.369	0.288	0.463	0.278	0.289	0.231	0.228	0.264	0.323	0.3	0.231	0.323	0.275	0.3	0.25	0.289	0.276	0.251	0.285	0.27	0.232	0.264	0.177	0.257	0.31	0.273	0.206	0.322	0.312	0.268	0.303
OG0000488	0.486	0.211	0.194	0.575	0.563	0.359	0.385	0.29	0.511	0.216	0.165	0.59	0.469	0.756	0.302	0.348	0.183	0.153	0.432	0.498	0.257	0.519	0.492	0.749	0.276	0.597	0.331	0.354	0.769	0.43	0.511	0.435	0.578	0.476	0.529	0.499	0.446	0.52	0.424	0.553	0.252	0.205	0.44	0.303	0.884	0.348	0.217	0.62	0.397
OG0000489	0.675	0.358	0.299	0.649	0.684	0.618	0.618	0.425	0.743	0.36	0.236	0.666	0.669	0.594	0.472	0.5	0.285	0.234	0.631	0.722	0.383	0.729	0.711	0.592	0.437	0.704	0.577	0.546	0.588	0.658	0.682	0.669	0.68	0.651	0.708	0.692	0.713	0.657	0.641	0.697	0.407	0.353	0.698	0.494	0.502	0.535	0.327	0.696	0.6
OG0000490	0.679	0.335	0.269	0.693	0.677	0.528	0.529	0.346	0.714	0.28	0.186	0.738	0.62	0.667	0.447	0.416	0.268	0.199	0.583	0.717	0.314	0.673	0.707	0.662	0.313	0.726	0.473	0.523	0.654	0.608	0.715	0.648	0.711	0.68	0.646	0.652	0.633	0.654	0.551	0.684	0.323	0.29	0.631	0.414	0.551	0.484	0.265	0.748	0.539
OG0000501	0.519	0.459	0.316	0.443	0.488	0.556	0.608	0.48	0.527	0.375	0.228	0.462	0.5	0.41	0.554	0.497	0.313	0.288	0.612	0.55	0.514	0.503	0.541	0.404	0.38	0.488	0.5	0.495	0.405	0.626	0.525	0.523	0.471	0.512	0.507	0.525	0.585	0.471	0.455	0.486	0.414	0.349	0.545	0.52	0.356	0.565	0.4	0.478	0.49
OG0000525	0.379	0.42	0.246	0.332	0.338	0.502	0.42	0.479	0.395	0.335	0.194	0.311	0.344	0.281	0.576	0.34	0.232	0.221	0.476	0.352	0.512	0.332	0.361	0.266	0.277	0.325	0.465	0.459	0.272	0.413	0.348	0.395	0.302	0.378	0.324	0.288	0.341	0.371	0.3	0.304	0.348	0.375	0.439	0.348	0.238	0.4	0.403	0.314	0.387
OG0000536	0.635	0.299	0.242	0.653	0.689	0.542	0.567	0.425	0.714	0.325	0.194	0.665	0.616	0.613	0.415	0.492	0.231	0.203	0.582	0.704	0.372	0.75	0.7	0.604	0.42	0.693	0.522	0.549	0.596	0.606	0.658	0.683	0.688	0.621	0.682	0.721	0.671	0.634	0.578	0.701	0.394	0.335	0.621	0.466	0.51	0.489	0.283	0.7	0.569
OG0000572	0.451	0.396	0.529	0.403	0.392	0.502	0.539	0.515	0.51	0.34	0.256	0.444	0.427	0.372	0.454	0.486	0.449	0.317	0.484	0.581	0.418	0.484	0.571	0.379	0.394	0.47	0.477	0.398	0.378	0.476	0.456	0.481	0.433	0.414	0.439	0.529	0.543	0.405	0.375	0.467	0.37	0.397	0.464	0.536	0.335	0.602	0.361	0.466	0.451
OG0000576	0.634	0.334	0.274	0.6	0.577	0.549	0.564	0.437	0.726	0.306	0.204	0.612	0.566	0.536	0.495	0.466	0.26	0.234	0.614	0.713	0.407	0.64	0.712	0.527	0.366	0.641	0.524	0.628	0.541	0.615	0.609	0.648	0.593	0.607	0.611	0.583	0.58	0.767	0.515	0.651	0.362	0.331	0.62	0.462	0.459	0.51	0.322	0.611	0.667
OG0000586	0.29	0.273	0.245	0.359	0.307	0.306	0.388	0.322	0.334	0.465	0.6	0.286	0.313	0.245	0.299	0.522	0.251	0.225	0.371	0.282	0.263	0.311	0.279	0.237	0.611	0.272	0.246	0.197	0.242	0.415	0.347	0.242	0.311	0.287	0.347	0.291	0.315	0.323	0.418	0.282	0.361	0.239	0.373	0.256	0.207	0.296	0.449	0.279	0.267
OG0000587	0.449	0.509	0.368	0.415	0.438	0.612	0.582	0.499	0.53	0.369	0.219	0.438	0.47	0.378	0.59	0.492	0.368	0.319	0.531	0.546	0.484	0.515	0.537	0.372	0.407	0.469	0.548	0.47	0.376	0.536	0.45	0.515	0.423	0.432	0.448	0.479	0.489	0.44	0.436	0.441	0.453	0.509	0.606	0.511	0.328	0.554	0.398	0.45	0.488
OG0000612	0.459	0.331	0.302	0.473	0.429	0.449	0.508	0.353	0.561	0.293	0.195	0.469	0.466	0.403	0.384	0.419	0.246	0.199	0.486	0.541	0.37	0.512	0.539	0.408	0.349	0.465	0.45	0.462	0.403	0.464	0.465	0.537	0.466	0.444	0.484	0.527	0.524	0.49	0.449	0.501	0.401	0.345	0.501	0.473	0.342	0.489	0.344	0.473	0.478
OG0000630	0.478	0.662	0.367	0.426	0.468	0.591	0.605	0.521	0.533	0.414	0.236	0.434	0.452	0.382	0.671	0.474	0.376	0.287	0.627	0.537	0.59	0.464	0.524	0.374	0.369	0.476	0.513	0.48	0.381	0.607	0.479	0.466	0.429	0.478	0.484	0.462	0.527	0.487	0.471	0.434	0.341	0.361	0.569	0.53	0.33	0.582	0.42	0.431	0.491
OG0000631	0.545	0.443	0.304	0.468	0.474	0.638	0.563	0.516	0.554	0.335	0.205	0.477	0.482	0.402	0.622	0.412	0.304	0.253	0.559	0.579	0.503	0.53	0.597	0.401	0.316	0.501	0.625	0.644	0.4	0.552	0.504	0.591	0.447	0.513	0.463	0.459	0.496	0.485	0.387	0.461	0.344	0.434	0.511	0.456	0.353	0.561	0.352	0.488	0.544
OG0000643	0.456	0.341	0.202	0.396	0.415	0.513	0.483	0.384	0.511	0.278	0.167	0.41	0.417	0.348	0.486	0.367	0.192	0.177	0.467	0.514	0.436	0.469	0.542	0.336	0.302	0.414	0.495	0.672	0.33	0.441	0.422	0.544	0.41	0.452	0.408	0.38	0.397	0.417	0.325	0.428	0.365	0.459	0.47	0.444	0.294	0.396	0.293	0.403	0.695
OG0000664	0.625	0.292	0.26	0.696	0.688	0.461	0.478	0.336	0.651	0.267	0.183	0.723	0.577	0.777	0.388	0.401	0.246	0.194	0.545	0.659	0.301	0.652	0.648	0.792	0.311	0.748	0.407	0.433	0.792	0.54	0.658	0.566	0.699	0.632	0.658	0.636	0.575	0.657	0.53	0.686	0.288	0.246	0.556	0.382	0.708	0.441	0.261	0.771	0.49
OG0000668	0.685	0.367	0.318	0.689	0.652	0.566	0.551	0.382	0.735	0.277	0.187	0.716	0.603	0.633	0.495	0.428	0.298	0.228	0.636	0.781	0.356	0.677	0.769	0.638	0.31	0.758	0.477	0.551	0.623	0.592	0.71	0.683	0.688	0.661	0.676	0.691	0.659	0.687	0.515	0.694	0.313	0.297	0.608	0.44	0.534	0.558	0.288	0.733	0.578
OG0000669	0.662	0.395	0.316	0.585	0.595	0.605	0.6	0.437	0.673	0.318	0.211	0.616	0.582	0.523	0.528	0.464	0.293	0.246	0.645	0.721	0.431	0.629	0.726	0.516	0.361	0.641	0.554	0.658	0.508	0.623	0.677	0.702	0.602	0.649	0.61	0.606	0.627	0.607	0.471	0.635	0.409	0.395	0.609	0.512	0.447	0.577	0.331	0.62	0.631
OG0000684	0.627	0.262	0.184	0.64	0.647	0.547	0.572	0.426	0.697	0.337	0.199	0.677	0.631	0.606	0.422	0.456	0.18	0.176	0.567	0.655	0.37	0.656	0.669	0.591	0.402	0.661	0.546	0.597	0.581	0.598	0.619	0.627	0.661	0.622	0.658	0.593	0.614	0.608	0.542	0.636	0.421	0.318	0.652	0.41	0.495	0.448	0.291	0.671	0.604
OG0000705	0.556	0.413	0.393	0.498	0.485	0.542	0.612	0.427	0.596	0.341	0.238	0.545	0.596	0.452	0.439	0.512	0.353	0.277	0.582	0.663	0.43	0.61	0.653	0.461	0.416	0.57	0.49	0.469	0.452	0.576	0.569	0.587	0.551	0.529	0.551	0.67	0.683	0.518	0.511	0.587	0.467	0.368	0.559	0.578	0.393	0.63	0.373	0.553	0.52
OG0000706	0.539	0.438	0.329	0.459	0.467	0.59	0.59	0.434	0.581	0.325	0.212	0.482	0.535	0.408	0.481	0.449	0.296	0.22	0.547	0.598	0.404	0.602	0.61	0.416	0.38	0.524	0.572	0.55	0.41	0.555	0.52	0.63	0.497	0.494	0.516	0.574	0.636	0.49	0.438	0.521	0.463	0.436	0.538	0.524	0.357	0.532	0.384	0.52	0.53
OG0000712	0.512	0.404	0.235	0.427	0.471	0.638	0.564	0.472	0.525	0.373	0.253	0.443	0.497	0.4	0.513	0.464	0.216	0.209	0.559	0.459	0.468	0.518	0.475	0.379	0.381	0.433	0.632	0.555	0.376	0.623	0.474	0.549	0.462	0.511	0.468	0.449	0.511	0.454	0.434	0.471	0.464	0.407	0.557	0.483	0.329	0.446	0.392	0.437	0.525
OG0000717	0.509	0.383	0.251	0.44	0.479	0.564	0.568	0.502	0.5	0.311	0.194	0.435	0.518	0.381	0.576	0.397	0.231	0.227	0.592	0.518	0.509	0.502	0.535	0.375	0.32	0.448	0.555	0.638	0.366	0.511	0.498	0.56	0.43	0.532	0.459	0.422	0.484	0.442	0.392	0.447	0.37	0.365	0.497	0.417	0.326	0.462	0.352	0.438	0.528
OG0000718	0.309	0.297	0.337	0.299	0.297	0.422	0.472	0.381	0.337	0.458	0.397	0.289	0.352	0.246	0.353	0.395	0.346	0.402	0.38	0.296	0.372	0.336	0.306	0.238	0.429	0.272	0.396	0.304	0.242	0.42	0.301	0.322	0.309	0.289	0.312	0.304	0.332	0.267	0.323	0.315	0.674	0.457	0.373	0.364	0.21	0.379	0.525	0.281	0.328
OG0000719	0.553	0.429	0.305	0.521	0.514	0.539	0.546	0.426	0.591	0.329	0.219	0.519	0.56	0.455	0.545	0.424	0.268	0.235	0.625	0.564	0.456	0.541	0.561	0.447	0.321	0.56	0.519	0.519	0.458	0.598	0.558	0.572	0.535	0.561	0.514	0.5	0.54	0.585	0.508	0.527	0.425	0.333	0.604	0.442	0.392	0.507	0.396	0.521	0.485
OG0000726	0.403	0.563	0.357	0.371	0.374	0.544	0.553	0.364	0.454	0.334	0.166	0.401	0.432	0.338	0.481	0.444	0.355	0.273	0.453	0.484	0.399	0.465	0.476	0.344	0.358	0.431	0.434	0.371	0.346	0.496	0.435	0.44	0.41	0.382	0.417	0.488	0.527	0.387	0.418	0.419	0.422	0.349	0.462	0.54	0.301	0.533	0.41	0.417	0.396
OG0000733	0.253	0.271	0.329	0.227	0.236	0.368	0.318	0.469	0.273	0.251	0.182	0.219	0.267	0.193	0.435	0.245	0.344	0.366	0.337	0.25	0.454	0.234	0.252	0.185	0.276	0.221	0.342	0.279	0.187	0.31	0.227	0.245	0.203	0.245	0.235	0.213	0.242	0.24	0.219	0.205	0.226	0.452	0.287	0.247	0.164	0.333	0.28	0.216	0.267
OG0000739	0.518	0.352	0.319	0.542	0.546	0.461	0.531	0.369	0.589	0.406	0.283	0.554	0.539	0.448	0.388	0.635	0.276	0.245	0.56	0.571	0.339	0.574	0.561	0.455	0.489	0.552	0.405	0.379	0.454	0.598	0.554	0.511	0.567	0.486	0.61	0.584	0.582	0.544	0.541	0.536	0.423	0.342	0.547	0.47	0.387	0.466	0.384	0.529	0.486
OG0000747	0.622	0.282	0.228	0.693	0.728	0.48	0.531	0.383	0.693	0.347	0.242	0.703	0.602	0.649	0.4	0.564	0.218	0.207	0.582	0.617	0.351	0.682	0.61	0.641	0.43	0.677	0.461	0.496	0.637	0.61	0.684	0.63	0.733	0.624	0.724	0.647	0.612	0.674	0.585	0.721	0.386	0.293	0.591	0.422	0.537	0.442	0.311	0.682	0.545
OG0000753	0.678	0.397	0.363	0.705	0.686	0.555	0.557	0.353	0.723	0.279	0.194	0.747	0.64	0.697	0.445	0.441	0.33	0.232	0.603	0.758	0.324	0.693	0.743	0.706	0.332	0.801	0.444	0.462	0.697	0.606	0.721	0.651	0.727	0.651	0.689	0.722	0.689	0.669	0.574	0.711	0.334	0.279	0.624	0.464	0.609	0.549	0.291	0.777	0.521
OG0000766	0.395	0.329	0.175	0.377	0.392	0.52	0.426	0.37	0.453	0.235	0.137	0.394	0.401	0.326	0.477	0.308	0.166	0.15	0.401	0.498	0.418	0.455	0.528	0.319	0.283	0.404	0.503	0.62	0.311	0.417	0.384	0.537	0.396	0.424	0.373	0.367	0.355	0.369	0.32	0.399	0.394	0.465	0.429	0.378	0.275	0.366	0.264	0.386	0.544
OG0000778	0.557	0.462	0.358	0.5	0.492	0.534	0.63	0.438	0.602	0.387	0.317	0.537	0.561	0.447	0.49	0.503	0.324	0.261	0.615	0.59	0.42	0.554	0.591	0.444	0.418	0.523	0.49	0.461	0.451	0.61	0.576	0.508	0.533	0.562	0.54	0.545	0.635	0.492	0.528	0.564	0.477	0.357	0.631	0.576	0.388	0.548	0.484	0.528	0.517
OG0000793	0.622	0.399	0.287	0.557	0.59	0.576	0.608	0.43	0.648	0.347	0.263	0.58	0.585	0.509	0.526	0.481	0.274	0.231	0.644	0.621	0.436	0.627	0.627	0.5	0.374	0.607	0.505	0.529	0.509	0.636	0.6	0.568	0.606	0.613	0.558	0.569	0.647	0.571	0.585	0.586	0.436	0.34	0.766	0.445	0.437	0.508	0.412	0.605	0.551
OG0000810	0.549	0.421	0.282	0.517	0.553	0.574	0.56	0.479	0.591	0.325	0.203	0.51	0.519	0.442	0.58	0.449	0.263	0.218	0.635	0.588	0.465	0.566	0.585	0.441	0.318	0.553	0.52	0.54	0.441	0.589	0.567	0.561	0.515	0.552	0.531	0.499	0.552	0.565	0.537	0.506	0.333	0.296	0.631	0.395	0.381	0.475	0.321	0.52	0.493
OG0000815	0.684	0.464	0.399	0.64	0.622	0.616	0.623	0.417	0.72	0.306	0.219	0.663	0.603	0.557	0.556	0.484	0.35	0.256	0.685	0.817	0.383	0.661	0.809	0.554	0.343	0.711	0.531	0.61	0.553	0.653	0.718	0.733	0.681	0.674	0.665	0.678	0.701	0.623	0.533	0.651	0.382	0.345	0.639	0.513	0.477	0.631	0.353	0.684	0.611
OG0000826	0.021	0.261	0.001	0.011	0.011	0.082	0.061	0.001	0.019	0.086	0.001	0.01	0.021	0.003	0.125	0.034	0.067	0.125	0.036	0.019	0.222	0.018	0.021	0.004	0.058	0.009	0.09	0.061	0.003	0.04	0.016	0.034	0.011	0.023	0.016	0.017	0.03	0.017	0.028	0.012	0.13	0.375	0.034	0.133	0.001	0.091	0.308	0.008	0.038
OG0000843	0.597	0.323	0.248	0.53	0.543	0.59	0.655	0.444	0.627	0.35	0.217	0.549	0.693	0.486	0.437	0.501	0.247	0.225	0.588	0.615	0.407	0.626	0.617	0.483	0.425	0.563	0.585	0.545	0.478	0.587	0.521	0.6	0.545	0.542	0.549	0.605	0.636	0.516	0.54	0.532	0.477	0.377	0.649	0.487	0.412	0.518	0.307	0.589	0.533
OG0000844	0.547	0.515	0.357	0.481	0.501	0.699	0.626	0.515	0.578	0.358	0.217	0.501	0.533	0.427	0.635	0.409	0.334	0.252	0.63	0.601	0.526	0.557	0.592	0.429	0.331	0.538	0.69	0.622	0.423	0.584	0.547	0.61	0.482	0.559	0.491	0.529	0.575	0.522	0.446	0.494	0.381	0.403	0.58	0.482	0.375	0.596	0.361	0.513	0.515
OG0000878	0.21	0.255	0.528	0.199	0.197	0.248	0.28	0.364	0.222	0.197	0.2	0.199	0.215	0.172	0.287	0.267	0.424	0.535	0.254	0.241	0.262	0.208	0.233	0.172	0.179	0.212	0.219	0.165	0.174	0.278	0.213	0.196	0.193	0.197	0.223	0.215	0.228	0.196	0.196	0.202	0.155	0.227	0.236	0.256	0.154	0.314	0.444	0.203	0.204
OG0000884	0.504	0.479	0.437	0.453	0.454	0.643	0.554	0.386	0.555	0.305	0.193	0.502	0.476	0.401	0.529	0.413	0.366	0.246	0.516	0.67	0.404	0.519	0.666	0.409	0.347	0.557	0.486	0.565	0.404	0.526	0.541	0.597	0.512	0.497	0.467	0.539	0.547	0.457	0.388	0.499	0.421	0.432	0.528	0.508	0.357	0.585	0.327	0.512	0.561
OG0000916	0.542	0.413	0.257	0.502	0.556	0.693	0.599	0.497	0.624	0.325	0.192	0.513	0.577	0.453	0.554	0.464	0.263	0.235	0.622	0.613	0.482	0.604	0.62	0.45	0.391	0.555	0.685	0.612	0.446	0.658	0.524	0.621	0.508	0.537	0.539	0.58	0.576	0.528	0.501	0.508	0.46	0.432	0.646	0.476	0.389	0.555	0.307	0.535	0.528
OG0000944	0.352	0.523	0.325	0.322	0.351	0.526	0.517	0.339	0.381	0.405	0.161	0.327	0.387	0.284	0.466	0.412	0.286	0.288	0.398	0.381	0.444	0.405	0.385	0.282	0.371	0.348	0.502	0.407	0.277	0.472	0.362	0.423	0.331	0.348	0.351	0.369	0.391	0.321	0.33	0.338	0.432	0.444	0.406	0.51	0.245	0.415	0.48	0.328	0.361
OG0000951	0.628	0.46	0.367	0.571	0.55	0.658	0.621	0.459	0.658	0.3	0.211	0.596	0.583	0.484	0.591	0.429	0.34	0.261	0.64	0.759	0.429	0.599	0.763	0.48	0.339	0.626	0.593	0.673	0.477	0.629	0.621	0.675	0.578	0.622	0.563	0.576	0.614	0.572	0.472	0.566	0.404	0.395	0.622	0.518	0.42	0.603	0.343	0.597	0.623
OG0000959	0.472	0.397	0.225	0.377	0.405	0.591	0.573	0.563	0.484	0.328	0.202	0.398	0.47	0.361	0.558	0.414	0.231	0.222	0.519	0.438	0.598	0.48	0.456	0.354	0.338	0.401	0.635	0.563	0.342	0.481	0.402	0.554	0.381	0.435	0.444	0.427	0.474	0.433	0.362	0.428	0.443	0.425	0.467	0.466	0.307	0.548	0.379	0.403	0.499
OG0000960	0.362	0.732	0.232	0.301	0.343	0.523	0.485	0.467	0.375	0.338	0.193	0.294	0.345	0.26	0.63	0.333	0.242	0.229	0.512	0.338	0.597	0.328	0.344	0.254	0.273	0.298	0.461	0.435	0.256	0.452	0.337	0.353	0.293	0.372	0.346	0.294	0.371	0.329	0.322	0.296	0.326	0.366	0.415	0.401	0.22	0.384	0.406	0.291	0.383
OG0000963	0.671	0.378	0.342	0.664	0.68	0.559	0.603	0.412	0.752	0.305	0.227	0.712	0.623	0.625	0.492	0.491	0.321	0.253	0.66	0.767	0.359	0.706	0.756	0.626	0.367	0.738	0.478	0.513	0.625	0.64	0.706	0.635	0.696	0.633	0.689	0.697	0.677	0.681	0.594	0.72	0.369	0.305	0.677	0.483	0.54	0.551	0.328	0.707	0.624
OG0000977	0.45	0.541	0.568	0.42	0.415	0.563	0.558	0.439	0.503	0.382	0.28	0.466	0.462	0.381	0.557	0.456	0.481	0.336	0.517	0.566	0.432	0.483	0.548	0.383	0.385	0.489	0.469	0.419	0.384	0.545	0.506	0.487	0.461	0.442	0.453	0.514	0.541	0.427	0.423	0.491	0.438	0.449	0.542	0.632	0.337	0.7	0.508	0.46	0.479
OG0000983	0.532	0.378	0.302	0.496	0.497	0.563	0.539	0.396	0.635	0.266	0.168	0.539	0.509	0.438	0.477	0.45	0.266	0.197	0.509	0.7	0.385	0.583	0.726	0.445	0.319	0.599	0.539	0.652	0.44	0.534	0.536	0.652	0.524	0.532	0.51	0.525	0.53	0.514	0.426	0.531	0.388	0.423	0.558	0.453	0.386	0.515	0.291	0.543	0.674
OG0000984	0.425	0.437	0.185	0.348	0.378	0.489	0.464	0.387	0.405	0.362	0.156	0.329	0.362	0.298	0.499	0.346	0.177	0.164	0.514	0.371	0.463	0.386	0.38	0.298	0.27	0.343	0.443	0.496	0.284	0.449	0.392	0.406	0.33	0.559	0.364	0.307	0.388	0.408	0.328	0.341	0.291	0.258	0.461	0.333	0.25	0.339	0.301	0.357	0.423
OG0001006	0.641	0.376	0.302	0.603	0.589	0.606	0.592	0.444	0.702	0.304	0.207	0.642	0.59	0.534	0.539	0.436	0.28	0.244	0.624	0.778	0.404	0.642	0.787	0.537	0.341	0.671	0.567	0.662	0.536	0.622	0.633	0.699	0.607	0.633	0.605	0.598	0.609	0.622	0.497	0.618	0.384	0.393	0.613	0.453	0.465	0.566	0.318	0.628	0.666
OG0001017	0.381	0.471	0.215	0.306	0.319	0.441	0.459	0.385	0.375	0.262	0.161	0.298	0.367	0.272	0.479	0.346	0.2	0.179	0.457	0.352	0.431	0.338	0.358	0.258	0.27	0.307	0.47	0.444	0.258	0.476	0.355	0.375	0.303	0.365	0.333	0.307	0.374	0.341	0.308	0.323	0.354	0.352	0.423	0.41	0.225	0.341	0.367	0.299	0.43
OG0001026	0.385	0.332	0.287	0.345	0.384	0.53	0.507	0.63	0.417	0.367	0.244	0.355	0.425	0.323	0.56	0.408	0.295	0.295	0.48	0.401	0.606	0.423	0.413	0.319	0.353	0.36	0.542	0.486	0.319	0.453	0.353	0.45	0.356	0.382	0.384	0.379	0.418	0.37	0.335	0.362	0.413	0.39	0.443	0.414	0.287	0.491	0.334	0.36	0.414
OG0001039	0.639	0.367	0.318	0.592	0.581	0.526	0.638	0.381	0.637	0.362	0.26	0.594	0.591	0.52	0.433	0.511	0.283	0.243	0.624	0.633	0.379	0.635	0.628	0.509	0.392	0.613	0.448	0.473	0.518	0.63	0.651	0.562	0.637	0.609	0.621	0.651	0.703	0.595	0.632	0.676	0.418	0.302	0.643	0.515	0.436	0.515	0.395	0.609	0.557
OG0001047	0.201	0.196	0.347	0.207	0.202	0.243	0.286	0.438	0.267	0.198	0.202	0.195	0.228	0.175	0.293	0.304	0.304	0.42	0.256	0.247	0.264	0.244	0.244	0.172	0.206	0.206	0.226	0.166	0.176	0.284	0.188	0.194	0.194	0.182	0.225	0.216	0.228	0.215	0.239	0.199	0.168	0.23	0.302	0.226	0.153	0.262	0.329	0.21	0.226
OG0001076	0.591	0.317	0.3	0.585	0.607	0.499	0.553	0.397	0.663	0.337	0.242	0.588	0.553	0.524	0.404	0.554	0.274	0.22	0.581	0.646	0.372	0.718	0.654	0.522	0.403	0.638	0.465	0.474	0.52	0.576	0.612	0.65	0.636	0.562	0.642	0.685	0.64	0.57	0.549	0.689	0.428	0.341	0.592	0.472	0.441	0.502	0.379	0.632	0.557
OG0001080	0.759	0.348	0.3	0.692	0.672	0.542	0.561	0.393	0.749	0.301	0.212	0.704	0.609	0.636	0.467	0.487	0.274	0.222	0.653	0.756	0.358	0.71	0.755	0.628	0.345	0.756	0.465	0.552	0.624	0.62	0.747	0.665	0.708	0.701	0.689	0.674	0.652	0.674	0.539	0.726	0.346	0.308	0.629	0.432	0.539	0.488	0.318	0.744	0.604
OG0001081	0.639	0.402	0.312	0.584	0.601	0.636	0.598	0.415	0.653	0.39	0.241	0.617	0.623	0.522	0.485	0.523	0.303	0.252	0.632	0.639	0.404	0.629	0.643	0.512	0.439	0.653	0.562	0.533	0.512	0.635	0.66	0.656	0.63	0.625	0.644	0.681	0.709	0.57	0.561	0.614	0.458	0.397	0.624	0.57	0.442	0.603	0.333	0.611	0.557
OG0001093	0.531	0.321	0.28	0.569	0.613	0.496	0.508	0.348	0.574	0.362	0.301	0.58	0.549	0.503	0.384	0.581	0.24	0.205	0.528	0.555	0.321	0.584	0.555	0.496	0.47	0.583	0.422	0.404	0.508	0.609	0.597	0.522	0.651	0.516	0.636	0.564	0.574	0.601	0.608	0.567	0.408	0.304	0.566	0.418	0.43	0.45	0.341	0.553	0.446
OG0001124	0.583	0.395	0.309	0.504	0.523	0.594	0.626	0.522	0.629	0.391	0.319	0.535	0.549	0.467	0.532	0.535	0.29	0.25	0.602	0.575	0.507	0.6	0.601	0.454	0.427	0.555	0.582	0.573	0.456	0.641	0.556	0.583	0.548	0.554	0.561	0.518	0.572	0.545	0.512	0.61	0.488	0.415	0.63	0.53	0.398	0.548	0.484	0.535	0.637
OG0001130	0.378	0.325	0.375	0.364	0.371	0.427	0.47	0.445	0.413	0.402	0.209	0.346	0.419	0.311	0.377	0.51	0.307	0.283	0.398	0.391	0.357	0.434	0.389	0.31	0.429	0.366	0.377	0.322	0.309	0.452	0.361	0.427	0.372	0.359	0.388	0.423	0.439	0.36	0.373	0.371	0.352	0.351	0.408	0.387	0.269	0.393	0.401	0.367	0.371
OG0001136	0.642	0.391	0.349	0.633	0.623	0.588	0.6	0.425	0.714	0.307	0.22	0.681	0.615	0.564	0.522	0.463	0.316	0.236	0.626	0.775	0.391	0.663	0.784	0.574	0.362	0.708	0.511	0.585	0.568	0.642	0.64	0.668	0.652	0.632	0.639	0.626	0.639	0.625	0.54	0.642	0.389	0.336	0.644	0.483	0.494	0.574	0.313	0.676	0.626
OG0001143	0.389	0.355	0.376	0.349	0.358	0.458	0.471	0.411	0.408	0.41	0.36	0.374	0.398	0.314	0.378	0.455	0.321	0.302	0.398	0.386	0.425	0.435	0.405	0.309	0.412	0.352	0.488	0.38	0.306	0.438	0.383	0.419	0.386	0.39	0.376	0.369	0.401	0.316	0.338	0.425	0.495	0.48	0.432	0.51	0.269	0.423	0.591	0.363	0.419
OG0001167	0.602	0.445	0.321	0.503	0.521	0.561	0.589	0.402	0.631	0.355	0.25	0.54	0.528	0.454	0.458	0.489	0.298	0.268	0.598	0.619	0.405	0.62	0.603	0.449	0.394	0.56	0.523	0.527	0.448	0.617	0.616	0.573	0.544	0.574	0.57	0.57	0.614	0.553	0.534	0.626	0.44	0.357	0.595	0.521	0.383	0.524	0.398	0.533	0.61
OG0001173	0.521	0.416	0.355	0.463	0.479	0.571	0.53	0.342	0.569	0.272	0.184	0.516	0.503	0.428	0.459	0.374	0.332	0.238	0.545	0.636	0.391	0.534	0.619	0.431	0.299	0.548	0.48	0.562	0.431	0.525	0.549	0.583	0.504	0.523	0.502	0.518	0.528	0.518	0.404	0.573	0.368	0.36	0.504	0.485	0.374	0.583	0.313	0.515	0.64
OG0001181	0.358	0.35	0.238	0.338	0.348	0.494	0.412	0.374	0.411	0.249	0.142	0.351	0.374	0.294	0.509	0.294	0.196	0.173	0.371	0.451	0.424	0.391	0.479	0.286	0.314	0.356	0.476	0.567	0.282	0.384	0.347	0.475	0.343	0.363	0.321	0.324	0.334	0.328	0.27	0.326	0.416	0.614	0.391	0.404	0.252	0.354	0.299	0.345	0.484
OG0001189	0.486	0.494	0.367	0.411	0.4	0.539	0.576	0.374	0.49	0.359	0.292	0.454	0.471	0.374	0.444	0.437	0.324	0.234	0.517	0.51	0.411	0.455	0.509	0.372	0.379	0.456	0.471	0.438	0.376	0.587	0.516	0.478	0.483	0.465	0.444	0.502	0.56	0.407	0.435	0.51	0.526	0.398	0.522	0.612	0.324	0.542	0.462	0.44	0.47
OG0001190	0.611	0.434	0.353	0.565	0.55	0.639	0.568	0.434	0.683	0.297	0.194	0.607	0.561	0.501	0.559	0.429	0.323	0.241	0.621	0.751	0.401	0.61	0.763	0.504	0.306	0.658	0.573	0.622	0.498	0.616	0.627	0.666	0.577	0.609	0.588	0.592	0.601	0.615	0.462	0.593	0.325	0.348	0.598	0.469	0.434	0.604	0.297	0.614	0.644
OG0001195	0.485	0.536	0.484	0.371	0.36	0.506	0.537	0.364	0.442	0.352	0.31	0.394	0.397	0.327	0.495	0.414	0.43	0.366	0.532	0.474	0.42	0.4	0.461	0.326	0.343	0.408	0.431	0.359	0.326	0.555	0.485	0.382	0.41	0.444	0.417	0.447	0.52	0.391	0.405	0.478	0.451	0.378	0.465	0.597	0.283	0.553	0.54	0.39	0.44
OG0001207	0.384	0.277	0.299	0.338	0.339	0.426	0.552	0.552	0.435	0.336	0.24	0.343	0.485	0.308	0.421	0.441	0.305	0.307	0.411	0.412	0.42	0.432	0.418	0.304	0.405	0.337	0.453	0.373	0.303	0.427	0.31	0.396	0.34	0.323	0.354	0.391	0.41	0.341	0.361	0.354	0.418	0.411	0.443	0.416	0.268	0.416	0.341	0.368	0.418
OG0001209	0.406	0.453	0.306	0.358	0.391	0.526	0.484	0.544	0.411	0.333	0.219	0.351	0.371	0.316	0.626	0.36	0.305	0.252	0.548	0.433	0.593	0.376	0.439	0.307	0.278	0.39	0.461	0.502	0.308	0.464	0.42	0.409	0.344	0.435	0.366	0.337	0.397	0.383	0.337	0.358	0.273	0.355	0.423	0.393	0.273	0.505	0.43	0.364	0.405
OG0001234	0.575	0.386	0.32	0.542	0.556	0.621	0.6	0.434	0.656	0.332	0.205	0.559	0.576	0.477	0.461	0.467	0.294	0.235	0.568	0.709	0.4	0.638	0.71	0.483	0.403	0.613	0.576	0.603	0.475	0.592	0.615	0.676	0.583	0.559	0.56	0.648	0.642	0.551	0.503	0.588	0.468	0.43	0.574	0.506	0.415	0.572	0.333	0.588	0.557
OG0001244	0.628	0.415	0.351	0.584	0.584	0.621	0.637	0.488	0.679	0.369	0.254	0.59	0.598	0.522	0.552	0.524	0.313	0.266	0.661	0.682	0.476	0.665	0.687	0.522	0.429	0.628	0.567	0.578	0.517	0.667	0.648	0.746	0.595	0.602	0.613	0.633	0.655	0.635	0.531	0.637	0.485	0.393	0.624	0.515	0.445	0.615	0.402	0.604	0.588
OG0001246	0.66	0.289	0.231	0.696	0.707	0.507	0.538	0.379	0.701	0.318	0.237	0.695	0.603	0.653	0.424	0.478	0.217	0.192	0.601	0.676	0.351	0.696	0.673	0.639	0.394	0.702	0.48	0.557	0.627	0.595	0.709	0.686	0.696	0.656	0.697	0.665	0.641	0.698	0.566	0.694	0.371	0.288	0.614	0.402	0.535	0.452	0.292	0.704	0.553
OG0001250	0.655	0.284	0.231	0.695	0.726	0.467	0.499	0.358	0.695	0.307	0.233	0.69	0.572	0.706	0.394	0.476	0.215	0.186	0.589	0.632	0.342	0.678	0.635	0.687	0.36	0.718	0.424	0.484	0.688	0.578	0.691	0.613	0.751	0.652	0.695	0.665	0.613	0.669	0.574	0.723	0.335	0.268	0.584	0.388	0.585	0.42	0.295	0.712	0.527
OG0001269	0.045	0.367	0.001	0.023	0.026	0.112	0.105	0.001	0.04	0.071	0.001	0.025	0.038	0.01	0.145	0.031	0.045	0.067	0.075	0.041	0.305	0.046	0.045	0.012	0.051	0.026	0.135	0.124	0.009	0.07	0.037	0.077	0.033	0.063	0.053	0.036	0.053	0.044	0.068	0.04	0.17	0.261	0.061	0.173	0.004	0.082	0.264	0.017	0.079
OG0001282	0.249	0.373	0.675	0.225	0.209	0.294	0.309	0.369	0.262	0.201	0.207	0.246	0.235	0.2	0.331	0.264	0.603	0.521	0.287	0.326	0.269	0.228	0.311	0.206	0.182	0.279	0.217	0.167	0.211	0.315	0.272	0.224	0.23	0.225	0.246	0.279	0.299	0.225	0.215	0.246	0.159	0.237	0.269	0.326	0.187	0.46	0.393	0.254	0.208
OG0001288	0.576	0.391	0.3	0.537	0.515	0.586	0.568	0.458	0.649	0.312	0.198	0.55	0.535	0.476	0.567	0.421	0.283	0.237	0.612	0.655	0.465	0.552	0.658	0.468	0.347	0.577	0.529	0.673	0.468	0.591	0.585	0.627	0.534	0.579	0.529	0.546	0.563	0.621	0.457	0.576	0.378	0.362	0.562	0.47	0.412	0.557	0.317	0.541	0.605
OG0001294	0.638	0.31	0.26	0.69	0.728	0.523	0.546	0.402	0.719	0.321	0.227	0.705	0.639	0.668	0.433	0.495	0.244	0.221	0.601	0.678	0.357	0.745	0.672	0.663	0.398	0.738	0.496	0.493	0.664	0.625	0.666	0.632	0.72	0.622	0.708	0.676	0.64	0.663	0.627	0.685	0.394	0.313	0.685	0.418	0.57	0.458	0.309	0.71	0.549
OG0001295	0.46	0.33	0.235	0.449	0.449	0.443	0.515	0.293	0.451	0.394	0.367	0.463	0.459	0.379	0.359	0.491	0.209	0.175	0.439	0.446	0.32	0.478	0.442	0.383	0.548	0.441	0.393	0.376	0.375	0.51	0.523	0.453	0.506	0.475	0.475	0.495	0.534	0.429	0.556	0.47	0.448	0.292	0.477	0.527	0.321	0.388	0.36	0.427	0.401
OG0001296	0.464	0.528	0.395	0.406	0.41	0.545	0.595	0.383	0.494	0.307	0.194	0.452	0.48	0.369	0.472	0.397	0.341	0.235	0.505	0.563	0.444	0.484	0.56	0.375	0.349	0.471	0.538	0.532	0.373	0.519	0.498	0.541	0.448	0.464	0.467	0.498	0.568	0.437	0.426	0.482	0.472	0.4	0.515	0.624	0.326	0.593	0.373	0.446	0.492
OG0001300	0.484	0.415	0.209	0.439	0.446	0.497	0.505	0.453	0.521	0.312	0.182	0.402	0.44	0.356	0.579	0.41	0.202	0.193	0.587	0.451	0.492	0.45	0.472	0.339	0.279	0.407	0.477	0.557	0.347	0.521	0.435	0.504	0.406	0.495	0.431	0.364	0.412	0.539	0.415	0.384	0.325	0.299	0.583	0.377	0.296	0.366	0.311	0.403	0.527
OG0001302	0.543	0.398	0.36	0.511	0.54	0.552	0.594	0.394	0.605	0.358	0.213	0.545	0.528	0.462	0.48	0.447	0.319	0.237	0.542	0.653	0.387	0.6	0.649	0.463	0.414	0.574	0.495	0.563	0.457	0.542	0.573	0.611	0.54	0.556	0.56	0.564	0.559	0.505	0.495	0.574	0.394	0.405	0.58	0.527	0.399	0.519	0.358	0.538	0.586
OG0001318	0.629	0.386	0.333	0.571	0.587	0.61	0.621	0.467	0.671	0.32	0.215	0.594	0.6	0.512	0.51	0.493	0.295	0.229	0.607	0.695	0.448	0.697	0.701	0.519	0.376	0.635	0.605	0.636	0.504	0.59	0.638	0.759	0.595	0.631	0.604	0.654	0.657	0.59	0.493	0.662	0.432	0.388	0.583	0.521	0.441	0.597	0.35	0.621	0.613
OG0001321	0.681	0.379	0.335	0.616	0.624	0.57	0.606	0.436	0.683	0.348	0.254	0.626	0.593	0.543	0.488	0.531	0.305	0.268	0.651	0.707	0.439	0.67	0.712	0.537	0.402	0.659	0.524	0.59	0.538	0.632	0.699	0.685	0.636	0.659	0.629	0.64	0.645	0.621	0.528	0.704	0.435	0.375	0.61	0.52	0.465	0.573	0.394	0.645	0.654
OG0001325	0.413	0.509	0.237	0.349	0.388	0.522	0.506	0.502	0.423	0.332	0.207	0.326	0.38	0.298	0.628	0.369	0.243	0.235	0.559	0.385	0.605	0.395	0.395	0.284	0.276	0.342	0.521	0.52	0.286	0.45	0.381	0.422	0.325	0.442	0.363	0.315	0.394	0.391	0.353	0.334	0.303	0.338	0.481	0.388	0.25	0.405	0.401	0.34	0.441
OG0001344	0.688	0.317	0.266	0.717	0.704	0.502	0.544	0.382	0.712	0.332	0.247	0.735	0.604	0.694	0.418	0.497	0.252	0.217	0.601	0.697	0.355	0.705	0.679	0.68	0.395	0.73	0.47	0.509	0.682	0.615	0.732	0.627	0.757	0.676	0.693	0.682	0.654	0.689	0.608	0.742	0.376	0.288	0.624	0.451	0.581	0.494	0.321	0.74	0.557
OG0001358	0.642	0.46	0.434	0.648	0.632	0.613	0.604	0.395	0.725	0.301	0.219	0.665	0.62	0.566	0.536	0.466	0.387	0.274	0.659	0.835	0.366	0.663	0.827	0.573	0.343	0.731	0.475	0.521	0.569	0.635	0.672	0.676	0.667	0.636	0.657	0.685	0.703	0.631	0.558	0.645	0.332	0.318	0.653	0.515	0.494	0.597	0.323	0.702	0.572
OG0001367	0.655	0.377	0.35	0.622	0.616	0.582	0.595	0.377	0.723	0.305	0.215	0.661	0.652	0.573	0.439	0.499	0.328	0.249	0.622	0.754	0.345	0.705	0.755	0.584	0.382	0.7	0.491	0.48	0.568	0.599	0.652	0.646	0.643	0.586	0.645	0.759	0.707	0.592	0.548	0.659	0.403	0.341	0.624	0.507	0.495	0.57	0.302	0.707	0.528
OG0001381	0.4	0.325	0.304	0.441	0.422	0.434	0.493	0.371	0.435	0.48	0.535	0.406	0.412	0.342	0.404	0.552	0.304	0.236	0.487	0.43	0.358	0.415	0.428	0.339	0.604	0.412	0.35	0.316	0.344	0.524	0.474	0.376	0.422	0.394	0.445	0.416	0.449	0.412	0.481	0.383	0.414	0.297	0.452	0.351	0.299	0.447	0.412	0.391	0.341
OG0001388	0.055	0.373	0.001	0.028	0.03	0.151	0.105	0.001	0.047	0.096	0.001	0.025	0.042	0.01	0.202	0.042	0.047	0.069	0.075	0.048	0.31	0.043	0.052	0.011	0.052	0.023	0.15	0.144	0.01	0.076	0.047	0.088	0.027	0.059	0.04	0.036	0.058	0.044	0.063	0.036	0.19	0.267	0.061	0.214	0.004	0.083	0.269	0.02	0.094
OG0001402	0.368	0.552	0.341	0.333	0.337	0.518	0.52	0.496	0.436	0.324	0.215	0.345	0.392	0.302	0.526	0.406	0.346	0.339	0.423	0.444	0.563	0.415	0.444	0.304	0.358	0.364	0.486	0.427	0.303	0.448	0.354	0.424	0.353	0.338	0.363	0.397	0.437	0.352	0.35	0.373	0.45	0.511	0.435	0.531	0.269	0.494	0.58	0.364	0.419
OG0001403	0.548	0.487	0.455	0.473	0.475	0.66	0.592	0.46	0.597	0.33	0.224	0.514	0.524	0.423	0.568	0.445	0.408	0.283	0.53	0.668	0.437	0.55	0.671	0.428	0.385	0.555	0.526	0.549	0.423	0.579	0.537	0.6	0.502	0.517	0.488	0.539	0.564	0.478	0.431	0.51	0.404	0.461	0.569	0.565	0.376	0.641	0.354	0.521	0.568
OG0001406	0.302	0.273	0.219	0.323	0.326	0.351	0.408	0.314	0.326	0.539	0.54	0.296	0.317	0.254	0.329	0.552	0.229	0.213	0.382	0.281	0.322	0.298	0.282	0.248	0.733	0.269	0.281	0.245	0.249	0.393	0.331	0.26	0.33	0.297	0.363	0.284	0.323	0.344	0.356	0.294	0.352	0.284	0.331	0.318	0.213	0.315	0.404	0.278	0.303
OG0001411	0.491	0.409	0.32	0.433	0.455	0.525	0.582	0.612	0.519	0.457	0.365	0.426	0.483	0.382	0.57	0.51	0.325	0.331	0.564	0.472	0.528	0.502	0.495	0.371	0.421	0.428	0.522	0.53	0.364	0.547	0.454	0.478	0.442	0.489	0.453	0.417	0.452	0.42	0.424	0.465	0.459	0.481	0.546	0.483	0.325	0.496	0.629	0.425	0.556
OG0001419	0.243	0.356	0.295	0.241	0.228	0.313	0.352	0.335	0.261	0.499	0.453	0.22	0.259	0.187	0.307	0.406	0.31	0.316	0.317	0.222	0.349	0.238	0.223	0.181	0.464	0.209	0.243	0.192	0.186	0.345	0.251	0.202	0.241	0.24	0.255	0.221	0.269	0.234	0.282	0.239	0.374	0.342	0.29	0.274	0.158	0.292	0.539	0.217	0.24
OG0001424	0.285	0.197	0.358	0.276	0.281	0.386	0.387	0.486	0.338	0.262	0.203	0.293	0.35	0.254	0.312	0.322	0.26	0.247	0.295	0.35	0.372	0.362	0.361	0.255	0.315	0.289	0.461	0.385	0.248	0.321	0.273	0.388	0.292	0.267	0.294	0.327	0.339	0.264	0.253	0.309	0.439	0.462	0.342	0.489	0.224	0.396	0.275	0.297	0.318
OG0001436	0.448	0.461	0.518	0.396	0.39	0.539	0.524	0.531	0.495	0.328	0.267	0.429	0.484	0.36	0.532	0.44	0.496	0.36	0.492	0.545	0.463	0.49	0.541	0.362	0.343	0.461	0.48	0.406	0.367	0.513	0.429	0.496	0.411	0.411	0.413	0.501	0.536	0.413	0.397	0.424	0.389	0.388	0.481	0.503	0.328	0.693	0.354	0.443	0.4
OG0001444	0.646	0.387	0.316	0.568	0.593	0.595	0.597	0.47	0.669	0.33	0.225	0.589	0.613	0.522	0.497	0.486	0.292	0.25	0.632	0.698	0.42	0.688	0.686	0.523	0.407	0.634	0.581	0.596	0.508	0.618	0.638	0.686	0.598	0.62	0.633	0.65	0.658	0.612	0.51	0.647	0.435	0.397	0.61	0.507	0.443	0.598	0.335	0.613	0.591
OG0001455	0.548	0.37	0.322	0.482	0.474	0.483	0.569	0.335	0.544	0.306	0.193	0.504	0.488	0.416	0.401	0.439	0.303	0.222	0.551	0.598	0.379	0.56	0.608	0.424	0.335	0.533	0.429	0.492	0.416	0.498	0.55	0.586	0.524	0.528	0.545	0.594	0.598	0.483	0.455	0.629	0.402	0.301	0.494	0.515	0.357	0.54	0.344	0.51	0.546
OG0001461	0.524	0.369	0.318	0.581	0.588	0.443	0.517	0.35	0.599	0.376	0.299	0.578	0.524	0.488	0.403	0.552	0.278	0.226	0.527	0.584	0.313	0.619	0.567	0.493	0.545	0.577	0.39	0.38	0.49	0.582	0.622	0.532	0.609	0.527	0.661	0.61	0.614	0.576	0.636	0.57	0.367	0.288	0.566	0.454	0.409	0.447	0.334	0.558	0.455
OG0001474	0.626	0.333	0.263	0.606	0.614	0.546	0.562	0.404	0.675	0.324	0.193	0.591	0.569	0.537	0.467	0.489	0.244	0.216	0.612	0.664	0.393	0.69	0.654	0.539	0.365	0.641	0.507	0.521	0.528	0.609	0.605	0.703	0.623	0.6	0.642	0.66	0.638	0.628	0.545	0.633	0.365	0.328	0.605	0.44	0.45	0.462	0.309	0.628	0.555
OG0001477	0.554	0.406	0.234	0.505	0.56	0.582	0.575	0.466	0.662	0.365	0.258	0.541	0.541	0.458	0.517	0.506	0.22	0.205	0.618	0.544	0.414	0.609	0.568	0.449	0.393	0.533	0.539	0.583	0.449	0.66	0.551	0.561	0.535	0.598	0.554	0.512	0.563	0.519	0.544	0.53	0.449	0.378	0.687	0.451	0.388	0.43	0.373	0.513	0.616
OG0001485	0.586	0.465	0.379	0.51	0.536	0.591	0.557	0.4	0.607	0.326	0.208	0.538	0.51	0.446	0.579	0.406	0.347	0.267	0.633	0.678	0.431	0.574	0.674	0.447	0.328	0.576	0.515	0.63	0.448	0.58	0.604	0.625	0.529	0.585	0.553	0.558	0.574	0.554	0.461	0.548	0.347	0.368	0.553	0.54	0.389	0.581	0.361	0.537	0.595
OG0001496	0.434	0.399	0.232	0.366	0.393	0.442	0.554	0.328	0.445	0.354	0.312	0.379	0.429	0.317	0.394	0.404	0.207	0.197	0.474	0.38	0.375	0.449	0.391	0.307	0.354	0.35	0.416	0.434	0.307	0.487	0.423	0.409	0.417	0.439	0.413	0.359	0.467	0.364	0.41	0.452	0.455	0.353	0.51	0.488	0.261	0.361	0.534	0.363	0.501
OG0001505	0.592	0.444	0.356	0.528	0.528	0.585	0.627	0.474	0.61	0.319	0.205	0.537	0.549	0.462	0.568	0.489	0.332	0.24	0.629	0.636	0.449	0.604	0.637	0.462	0.344	0.569	0.549	0.557	0.462	0.581	0.583	0.683	0.539	0.555	0.576	0.613	0.669	0.546	0.486	0.562	0.37	0.349	0.57	0.546	0.4	0.603	0.35	0.565	0.551
OG0001507	0.634	0.261	0.212	0.719	0.741	0.489	0.511	0.387	0.698	0.314	0.221	0.725	0.598	0.699	0.409	0.49	0.201	0.185	0.572	0.645	0.34	0.7	0.643	0.702	0.403	0.702	0.47	0.516	0.694	0.58	0.678	0.622	0.729	0.627	0.715	0.636	0.576	0.688	0.56	0.682	0.358	0.289	0.601	0.384	0.607	0.426	0.279	0.733	0.524
OG0001508	0.637	0.342	0.251	0.58	0.616	0.598	0.612	0.43	0.685	0.359	0.251	0.621	0.623	0.525	0.449	0.488	0.251	0.227	0.621	0.626	0.39	0.685	0.637	0.523	0.415	0.617	0.578	0.556	0.512	0.693	0.635	0.635	0.627	0.624	0.599	0.649	0.672	0.564	0.558	0.631	0.484	0.381	0.629	0.472	0.443	0.523	0.36	0.62	0.548
OG0001518	0.649	0.366	0.272	0.633	0.659	0.6	0.576	0.411	0.695	0.361	0.228	0.621	0.6	0.548	0.531	0.465	0.26	0.236	0.701	0.66	0.422	0.637	0.651	0.539	0.386	0.66	0.528	0.585	0.549	0.655	0.673	0.663	0.639	0.65	0.651	0.608	0.626	0.654	0.588	0.63	0.413	0.332	0.67	0.483	0.464	0.497	0.331	0.62	0.566
OG0001532	0.011	0.047	0.231	0.005	0.006	0.042	0.031	0.075	0.01	0.03	0.045	0.005	0.011	0.002	0.043	0.011	0.074	0.001	0.018	0.01	0.048	0.009	0.011	0.002	0.04	0.004	0.046	0.031	0.002	0.013	0.008	0.017	0.006	0.011	0.008	0.009	0.015	0.008	0.014	0.006	0.067	0.207	0.017	0.069	0.001	0.016	0.001	0.004	0.023
OG0001536	0.318	0.262	0.447	0.303	0.312	0.414	0.45	0.593	0.392	0.312	0.257	0.309	0.358	0.281	0.411	0.405	0.413	0.468	0.368	0.371	0.448	0.382	0.374	0.279	0.369	0.314	0.422	0.351	0.277	0.376	0.293	0.362	0.315	0.29	0.323	0.347	0.363	0.307	0.305	0.331	0.402	0.499	0.395	0.419	0.248	0.403	0.379	0.325	0.39
OG0001558	0.499	0.388	0.217	0.41	0.428	0.532	0.523	0.489	0.472	0.325	0.188	0.396	0.435	0.343	0.601	0.36	0.207	0.196	0.525	0.462	0.522	0.45	0.485	0.335	0.289	0.398	0.537	0.642	0.332	0.479	0.432	0.523	0.398	0.477	0.415	0.358	0.417	0.423	0.351	0.394	0.337	0.404	0.458	0.387	0.294	0.409	0.316	0.405	0.539
OG0001562	0.221	0.266	0.437	0.201	0.196	0.265	0.285	0.357	0.232	0.215	0.185	0.203	0.226	0.174	0.314	0.256	0.518	0.819	0.277	0.251	0.294	0.208	0.241	0.174	0.192	0.213	0.248	0.171	0.176	0.295	0.22	0.191	0.195	0.202	0.223	0.222	0.239	0.201	0.201	0.208	0.19	0.27	0.243	0.261	0.155	0.345	0.419	0.207	0.213
OG0001579	0.436	0.429	0.196	0.365	0.362	0.49	0.494	0.482	0.412	0.298	0.171	0.333	0.359	0.294	0.613	0.325	0.204	0.213	0.498	0.406	0.493	0.366	0.425	0.282	0.238	0.341	0.477	0.573	0.284	0.44	0.374	0.432	0.323	0.422	0.362	0.29	0.369	0.382	0.31	0.324	0.267	0.342	0.415	0.359	0.25	0.374	0.361	0.345	0.469
OG0001583	0.426	0.436	0.226	0.37	0.405	0.46	0.503	0.395	0.437	0.365	0.283	0.348	0.417	0.321	0.509	0.39	0.216	0.206	0.572	0.367	0.534	0.392	0.383	0.3	0.341	0.358	0.462	0.442	0.309	0.491	0.388	0.393	0.378	0.443	0.391	0.321	0.395	0.4	0.372	0.392	0.433	0.368	0.542	0.381	0.263	0.367	0.506	0.34	0.471
OG0001594	0.36	0.515	0.26	0.302	0.314	0.55	0.479	0.55	0.376	0.32	0.208	0.289	0.348	0.268	0.667	0.323	0.271	0.264	0.457	0.34	0.612	0.337	0.348	0.263	0.26	0.31	0.544	0.46	0.257	0.428	0.319	0.402	0.283	0.351	0.342	0.3	0.375	0.339	0.291	0.294	0.317	0.445	0.386	0.399	0.23	0.444	0.432	0.306	0.406
OG0001595	0.358	0.359	0.265	0.331	0.352	0.467	0.495	0.413	0.403	0.356	0.173	0.337	0.396	0.296	0.398	0.442	0.219	0.199	0.393	0.375	0.412	0.455	0.378	0.294	0.391	0.341	0.408	0.358	0.291	0.401	0.338	0.406	0.362	0.337	0.372	0.413	0.469	0.34	0.362	0.362	0.417	0.466	0.411	0.477	0.253	0.38	0.367	0.352	0.377
OG0001597	0.376	0.484	0.345	0.334	0.346	0.545	0.482	0.363	0.401	0.307	0.24	0.384	0.421	0.306	0.444	0.345	0.396	0.362	0.401	0.44	0.457	0.412	0.438	0.31	0.312	0.394	0.508	0.393	0.314	0.473	0.389	0.431	0.393	0.355	0.366	0.416	0.447	0.321	0.395	0.412	0.589	0.438	0.438	0.574	0.273	0.569	0.574	0.377	0.353
OG0001614	0.557	0.366	0.284	0.546	0.543	0.564	0.575	0.472	0.611	0.308	0.204	0.545	0.541	0.486	0.561	0.408	0.256	0.207	0.611	0.634	0.457	0.602	0.64	0.483	0.34	0.569	0.553	0.638	0.473	0.564	0.592	0.687	0.527	0.554	0.533	0.556	0.569	0.568	0.443	0.558	0.412	0.35	0.536	0.439	0.415	0.543	0.306	0.55	0.546
OG0001621	0.633	0.397	0.328	0.575	0.585	0.659	0.65	0.468	0.697	0.336	0.234	0.616	0.689	0.528	0.518	0.484	0.3	0.23	0.607	0.7	0.417	0.658	0.696	0.532	0.408	0.644	0.605	0.622	0.516	0.652	0.629	0.687	0.594	0.619	0.609	0.631	0.648	0.582	0.518	0.589	0.458	0.404	0.653	0.521	0.453	0.618	0.334	0.634	0.605
OG0001628	0.569	0.415	0.492	0.461	0.447	0.521	0.534	0.423	0.55	0.352	0.332	0.482	0.48	0.41	0.526	0.434	0.456	0.356	0.556	0.587	0.36	0.508	0.574	0.411	0.364	0.52	0.475	0.481	0.404	0.579	0.56	0.508	0.482	0.497	0.473	0.506	0.549	0.477	0.399	0.55	0.384	0.365	0.508	0.512	0.361	0.596	0.442	0.492	0.534
OG0001640	0.511	0.413	0.335	0.478	0.517	0.606	0.57	0.43	0.627	0.273	0.191	0.521	0.516	0.431	0.482	0.433	0.297	0.217	0.54	0.672	0.411	0.615	0.677	0.438	0.361	0.568	0.556	0.616	0.436	0.574	0.534	0.652	0.51	0.511	0.542	0.566	0.556	0.515	0.497	0.531	0.423	0.423	0.609	0.507	0.383	0.556	0.318	0.527	0.593
OG0001652	0.546	0.445	0.352	0.459	0.461	0.636	0.571	0.476	0.543	0.379	0.28	0.471	0.491	0.405	0.56	0.485	0.317	0.244	0.604	0.523	0.461	0.499	0.527	0.402	0.341	0.512	0.576	0.499	0.399	0.568	0.538	0.556	0.486	0.52	0.517	0.53	0.592	0.476	0.45	0.509	0.423	0.411	0.527	0.622	0.348	0.547	0.44	0.49	0.503
OG0001657	0.413	0.447	0.236	0.338	0.346	0.571	0.517	0.496	0.426	0.303	0.171	0.324	0.383	0.286	0.6	0.324	0.203	0.188	0.498	0.374	0.479	0.377	0.387	0.281	0.241	0.34	0.597	0.538	0.272	0.451	0.361	0.457	0.31	0.401	0.385	0.317	0.41	0.39	0.313	0.321	0.302	0.388	0.43	0.396	0.238	0.414	0.361	0.333	0.463
OG0001662	0.661	0.32	0.282	0.706	0.694	0.501	0.531	0.37	0.703	0.309	0.211	0.742	0.614	0.699	0.416	0.468	0.26	0.212	0.599	0.699	0.343	0.666	0.693	0.691	0.353	0.801	0.445	0.499	0.695	0.613	0.706	0.627	0.749	0.699	0.685	0.671	0.624	0.675	0.578	0.727	0.343	0.27	0.609	0.438	0.593	0.487	0.304	0.74	0.563
OG0001668	0.042	0.407	0.001	0.02	0.026	0.143	0.108	0.001	0.038	0.077	0.001	0.019	0.039	0.008	0.192	0.032	0.053	0.083	0.065	0.035	0.264	0.035	0.038	0.008	0.054	0.021	0.155	0.118	0.007	0.071	0.032	0.061	0.022	0.045	0.032	0.031	0.054	0.033	0.05	0.022	0.2	0.3	0.079	0.204	0.003	0.086	0.298	0.015	0.066
OG0001669	0.567	0.344	0.23	0.51	0.508	0.576	0.549	0.435	0.659	0.315	0.244	0.488	0.526	0.437	0.537	0.437	0.213	0.195	0.589	0.52	0.413	0.567	0.539	0.424	0.327	0.495	0.573	0.637	0.419	0.549	0.502	0.585	0.497	0.541	0.512	0.441	0.498	0.577	0.452	0.499	0.389	0.346	0.653	0.401	0.361	0.471	0.385	0.492	0.622
OG0001689	0.427	0.416	0.517	0.358	0.345	0.509	0.502	0.443	0.439	0.364	0.257	0.389	0.405	0.327	0.459	0.395	0.515	0.502	0.472	0.493	0.451	0.393	0.486	0.33	0.367	0.41	0.466	0.357	0.328	0.485	0.416	0.415	0.381	0.373	0.386	0.445	0.477	0.377	0.347	0.434	0.407	0.441	0.406	0.504	0.29	0.619	0.432	0.395	0.416
OG0001704	0.621	0.365	0.264	0.563	0.62	0.612	0.615	0.513	0.649	0.427	0.289	0.588	0.596	0.506	0.576	0.495	0.267	0.244	0.648	0.601	0.477	0.649	0.608	0.498	0.431	0.602	0.609	0.623	0.502	0.647	0.604	0.631	0.584	0.605	0.611	0.551	0.562	0.579	0.527	0.6	0.436	0.396	0.631	0.483	0.437	0.554	0.428	0.571	0.6
OG0001710	0.398	0.464	0.217	0.325	0.335	0.484	0.463	0.455	0.393	0.295	0.178	0.309	0.335	0.276	0.571	0.325	0.227	0.246	0.47	0.373	0.539	0.348	0.392	0.262	0.245	0.316	0.467	0.527	0.265	0.411	0.348	0.421	0.299	0.404	0.343	0.281	0.359	0.365	0.292	0.313	0.276	0.363	0.396	0.374	0.233	0.37	0.388	0.316	0.452
OG0001712	0.628	0.302	0.215	0.637	0.67	0.548	0.557	0.421	0.679	0.353	0.222	0.634	0.612	0.58	0.473	0.48	0.205	0.185	0.604	0.63	0.386	0.672	0.627	0.57	0.401	0.667	0.496	0.56	0.568	0.618	0.657	0.63	0.65	0.618	0.623	0.571	0.572	0.657	0.612	0.62	0.379	0.32	0.644	0.406	0.489	0.44	0.307	0.643	0.559
OG0001721	0.537	0.36	0.274	0.487	0.494	0.573	0.554	0.433	0.621	0.265	0.183	0.519	0.525	0.437	0.513	0.436	0.254	0.202	0.531	0.679	0.385	0.586	0.701	0.435	0.333	0.563	0.567	0.678	0.432	0.536	0.531	0.643	0.517	0.523	0.494	0.519	0.509	0.502	0.426	0.538	0.39	0.448	0.566	0.449	0.378	0.494	0.3	0.537	0.678
OG0001761	0.523	0.441	0.494	0.411	0.41	0.615	0.568	0.561	0.525	0.346	0.277	0.437	0.491	0.386	0.536	0.425	0.458	0.393	0.562	0.554	0.468	0.47	0.53	0.389	0.339	0.472	0.538	0.425	0.383	0.556	0.479	0.466	0.433	0.442	0.46	0.504	0.582	0.464	0.388	0.473	0.302	0.338	0.478	0.481	0.343	0.713	0.374	0.458	0.456
OG0001770	0.481	0.463	0.344	0.427	0.435	0.584	0.543	0.404	0.529	0.336	0.201	0.459	0.466	0.378	0.525	0.38	0.328	0.242	0.492	0.601	0.478	0.488	0.613	0.382	0.349	0.493	0.519	0.599	0.379	0.505	0.497	0.59	0.445	0.508	0.454	0.452	0.493	0.431	0.376	0.463	0.362	0.472	0.504	0.51	0.337	0.544	0.351	0.464	0.579
OG0001779	0.328	0.354	0.319	0.323	0.316	0.396	0.471	0.492	0.407	0.551	0.274	0.306	0.343	0.266	0.512	0.427	0.302	0.303	0.396	0.366	0.458	0.355	0.358	0.261	0.542	0.302	0.391	0.319	0.263	0.407	0.313	0.325	0.313	0.297	0.346	0.31	0.35	0.318	0.345	0.312	0.39	0.585	0.417	0.552	0.228	0.41	0.489	0.313	0.384
OG0001785	0.65	0.336	0.256	0.621	0.64	0.608	0.652	0.482	0.716	0.342	0.227	0.646	0.671	0.567	0.473	0.5	0.24	0.203	0.624	0.715	0.423	0.748	0.722	0.567	0.431	0.666	0.594	0.644	0.563	0.634	0.638	0.709	0.656	0.622	0.628	0.66	0.682	0.619	0.563	0.66	0.458	0.376	0.674	0.475	0.484	0.536	0.325	0.679	0.611
OG0001790	0.601	0.519	0.409	0.553	0.562	0.613	0.65	0.472	0.658	0.363	0.261	0.595	0.615	0.501	0.593	0.52	0.379	0.293	0.67	0.698	0.437	0.619	0.687	0.505	0.39	0.628	0.576	0.556	0.501	0.7	0.645	0.621	0.584	0.595	0.602	0.624	0.679	0.59	0.553	0.587	0.404	0.35	0.648	0.534	0.44	0.66	0.39	0.59	0.553
OG0001799	0.414	0.448	0.224	0.347	0.374	0.499	0.518	0.503	0.416	0.278	0.173	0.339	0.375	0.288	0.69	0.313	0.232	0.193	0.501	0.404	0.513	0.371	0.414	0.282	0.245	0.337	0.52	0.622	0.277	0.452	0.369	0.456	0.317	0.402	0.36	0.303	0.388	0.387	0.323	0.321	0.325	0.358	0.421	0.383	0.242	0.379	0.378	0.339	0.478
OG0001807	0.255	0.38	0.572	0.231	0.215	0.326	0.362	0.348	0.268	0.226	0.205	0.253	0.253	0.202	0.356	0.272	0.942	0.574	0.308	0.327	0.295	0.231	0.312	0.209	0.201	0.279	0.257	0.177	0.213	0.324	0.274	0.228	0.231	0.228	0.254	0.289	0.301	0.227	0.229	0.247	0.22	0.276	0.279	0.334	0.188	0.486	0.36	0.257	0.223
OG0001833	0.336	0.228	0.248	0.327	0.314	0.398	0.346	0.456	0.386	0.238	0.184	0.291	0.305	0.277	0.475	0.286	0.204	0.182	0.41	0.323	0.404	0.306	0.331	0.262	0.231	0.306	0.355	0.388	0.265	0.348	0.322	0.418	0.282	0.335	0.302	0.272	0.303	0.348	0.251	0.282	0.246	0.258	0.359	0.25	0.234	0.324	0.235	0.304	0.35
OG0001837	0.651	0.403	0.358	0.64	0.616	0.58	0.59	0.428	0.748	0.291	0.208	0.682	0.622	0.567	0.51	0.473	0.327	0.244	0.645	0.963	0.383	0.68	0.979	0.576	0.368	0.733	0.536	0.614	0.564	0.617	0.661	0.7	0.659	0.64	0.636	0.682	0.676	0.638	0.52	0.659	0.385	0.362	0.626	0.496	0.487	0.584	0.31	0.692	0.625
OG0001843	0.468	0.479	0.402	0.398	0.427	0.567	0.594	0.487	0.476	0.381	0.228	0.408	0.419	0.358	0.609	0.393	0.352	0.281	0.558	0.497	0.532	0.45	0.489	0.356	0.369	0.435	0.533	0.495	0.351	0.519	0.455	0.507	0.392	0.445	0.478	0.462	0.491	0.429	0.403	0.426	0.352	0.489	0.455	0.554	0.31	0.571	0.445	0.409	0.486
OG0001845	0.62	0.294	0.264	0.71	0.688	0.479	0.504	0.355	0.683	0.305	0.22	0.722	0.588	0.676	0.41	0.466	0.238	0.194	0.554	0.698	0.315	0.671	0.701	0.684	0.391	0.728	0.428	0.488	0.679	0.565	0.673	0.62	0.719	0.621	0.698	0.665	0.595	0.685	0.552	0.657	0.332	0.289	0.561	0.414	0.584	0.458	0.271	0.717	0.544
OG0001847	0.372	0.532	0.376	0.344	0.309	0.42	0.448	0.246	0.355	0.397	0.532	0.347	0.334	0.264	0.388	0.433	0.311	0.204	0.421	0.381	0.292	0.316	0.369	0.272	0.516	0.351	0.312	0.273	0.276	0.478	0.449	0.299	0.364	0.364	0.373	0.365	0.418	0.363	0.437	0.34	0.382	0.274	0.402	0.397	0.234	0.456	0.421	0.334	0.296
OG0001848	0.378	0.4	0.225	0.333	0.364	0.501	0.463	0.54	0.38	0.352	0.197	0.301	0.353	0.287	0.596	0.342	0.232	0.222	0.489	0.351	0.543	0.354	0.359	0.282	0.256	0.321	0.494	0.464	0.284	0.428	0.346	0.434	0.302	0.385	0.362	0.304	0.369	0.369	0.304	0.302	0.257	0.35	0.404	0.347	0.245	0.427	0.397	0.331	0.39
OG0001863	0.594	0.441	0.381	0.517	0.525	0.649	0.606	0.454	0.651	0.29	0.195	0.581	0.564	0.47	0.551	0.436	0.338	0.236	0.585	0.723	0.429	0.61	0.725	0.477	0.332	0.609	0.644	0.675	0.469	0.58	0.602	0.716	0.548	0.611	0.544	0.568	0.609	0.544	0.43	0.575	0.401	0.41	0.588	0.516	0.416	0.651	0.304	0.574	0.674
OG0001877	0.495	0.4	0.37	0.484	0.474	0.486	0.542	0.388	0.54	0.39	0.222	0.493	0.471	0.417	0.455	0.493	0.325	0.244	0.517	0.593	0.42	0.55	0.587	0.419	0.419	0.546	0.449	0.435	0.418	0.512	0.524	0.566	0.515	0.475	0.549	0.588	0.579	0.491	0.489	0.575	0.39	0.35	0.51	0.603	0.359	0.545	0.379	0.503	0.529
OG0001884	0.204	0.226	0.467	0.194	0.188	0.239	0.266	0.367	0.22	0.187	0.185	0.196	0.213	0.169	0.275	0.246	0.408	0.546	0.252	0.239	0.254	0.202	0.231	0.169	0.172	0.209	0.208	0.161	0.172	0.268	0.209	0.185	0.188	0.19	0.212	0.21	0.225	0.191	0.189	0.199	0.146	0.21	0.232	0.242	0.151	0.307	0.384	0.201	0.198
OG0001886	0.541	0.482	0.399	0.467	0.48	0.608	0.584	0.439	0.588	0.346	0.226	0.488	0.522	0.409	0.527	0.43	0.358	0.307	0.573	0.652	0.47	0.542	0.645	0.413	0.383	0.534	0.586	0.624	0.406	0.587	0.565	0.628	0.489	0.529	0.505	0.554	0.571	0.482	0.415	0.525	0.464	0.481	0.524	0.579	0.363	0.639	0.384	0.501	0.556
OG0001891	0.65	0.343	0.31	0.693	0.677	0.56	0.577	0.426	0.743	0.329	0.223	0.721	0.635	0.636	0.486	0.503	0.283	0.234	0.618	0.791	0.369	0.739	0.777	0.638	0.406	0.773	0.505	0.547	0.632	0.632	0.672	0.66	0.707	0.644	0.686	0.674	0.641	0.667	0.592	0.688	0.383	0.344	0.664	0.464	0.548	0.514	0.322	0.737	0.599
OG0001902	0.635	0.312	0.277	0.661	0.661	0.558	0.592	0.419	0.716	0.316	0.205	0.684	0.669	0.623	0.434	0.477	0.258	0.219	0.585	0.735	0.364	0.715	0.724	0.638	0.407	0.712	0.534	0.538	0.624	0.62	0.645	0.646	0.692	0.606	0.659	0.712	0.657	0.632	0.577	0.687	0.405	0.336	0.64	0.478	0.54	0.518	0.306	0.71	0.585
OG0001904	0.327	0.301	0.344	0.297	0.326	0.469	0.442	0.609	0.339	0.296	0.231	0.283	0.344	0.267	0.573	0.322	0.264	0.256	0.453	0.333	0.574	0.315	0.33	0.257	0.254	0.309	0.415	0.411	0.256	0.396	0.307	0.336	0.287	0.336	0.311	0.278	0.337	0.323	0.287	0.284	0.219	0.315	0.37	0.308	0.228	0.369	0.303	0.292	0.36
OG0001915	0.541	0.435	0.303	0.481	0.493	0.593	0.561	0.451	0.552	0.342	0.25	0.483	0.506	0.409	0.565	0.405	0.292	0.226	0.591	0.571	0.49	0.541	0.587	0.408	0.341	0.516	0.564	0.657	0.404	0.54	0.555	0.629	0.497	0.577	0.513	0.466	0.519	0.49	0.438	0.53	0.407	0.409	0.554	0.45	0.353	0.497	0.402	0.485	0.59
OG0001929	0.593	0.425	0.294	0.533	0.576	0.578	0.593	0.49	0.645	0.366	0.275	0.542	0.561	0.473	0.578	0.525	0.287	0.235	0.628	0.594	0.447	0.616	0.61	0.461	0.386	0.577	0.529	0.559	0.464	0.644	0.577	0.58	0.536	0.57	0.579	0.535	0.593	0.562	0.528	0.552	0.385	0.349	0.635	0.436	0.406	0.507	0.434	0.548	0.582
OG0001931	0.571	0.475	0.293	0.495	0.518	0.625	0.665	0.531	0.616	0.343	0.202	0.527	0.603	0.448	0.587	0.466	0.269	0.22	0.637	0.603	0.475	0.581	0.61	0.447	0.376	0.544	0.623	0.599	0.448	0.635	0.547	0.602	0.509	0.539	0.565	0.537	0.631	0.565	0.512	0.513	0.426	0.355	0.611	0.511	0.391	0.625	0.339	0.525	0.572
OG0001935	0.406	0.414	0.22	0.333	0.352	0.478	0.487	0.458	0.404	0.3	0.191	0.321	0.374	0.302	0.522	0.341	0.227	0.216	0.5	0.369	0.526	0.393	0.376	0.294	0.257	0.34	0.489	0.485	0.288	0.422	0.374	0.442	0.327	0.402	0.381	0.351	0.412	0.402	0.342	0.386	0.279	0.336	0.408	0.416	0.254	0.43	0.405	0.335	0.465
OG0001943	0.58	0.443	0.351	0.53	0.509	0.613	0.581	0.477	0.598	0.31	0.21	0.556	0.522	0.446	0.604	0.428	0.327	0.256	0.616	0.703	0.465	0.55	0.721	0.445	0.334	0.588	0.568	0.697	0.443	0.573	0.58	0.654	0.538	0.59	0.519	0.525	0.563	0.531	0.417	0.522	0.382	0.416	0.56	0.499	0.391	0.589	0.335	0.552	0.643
OG0001947	0.58	0.425	0.311	0.475	0.471	0.607	0.585	0.487	0.561	0.363	0.251	0.496	0.506	0.43	0.578	0.435	0.29	0.255	0.613	0.559	0.501	0.525	0.574	0.427	0.344	0.52	0.593	0.597	0.417	0.568	0.548	0.587	0.483	0.563	0.536	0.477	0.561	0.527	0.439	0.532	0.38	0.385	0.528	0.466	0.365	0.561	0.42	0.493	0.563
OG0001953	0.591	0.552	0.374	0.496	0.516	0.636	0.659	0.538	0.611	0.368	0.229	0.522	0.563	0.44	0.648	0.51	0.362	0.286	0.661	0.625	0.52	0.571	0.626	0.435	0.369	0.556	0.566	0.544	0.438	0.656	0.569	0.594	0.504	0.565	0.53	0.589	0.645	0.529	0.512	0.504	0.377	0.379	0.579	0.49	0.389	0.643	0.377	0.53	0.516
OG0002006	0.605	0.431	0.327	0.544	0.545	0.632	0.584	0.481	0.682	0.321	0.22	0.54	0.532	0.461	0.597	0.467	0.312	0.258	0.644	0.707	0.462	0.61	0.714	0.456	0.354	0.582	0.593	0.699	0.456	0.59	0.581	0.672	0.547	0.573	0.553	0.574	0.585	0.568	0.48	0.561	0.389	0.434	0.614	0.485	0.398	0.541	0.361	0.575	0.626
OG0002020	0.438	0.447	0.272	0.381	0.405	0.576	0.518	0.51	0.441	0.346	0.205	0.368	0.414	0.323	0.626	0.392	0.243	0.23	0.553	0.422	0.668	0.409	0.439	0.307	0.293	0.38	0.536	0.557	0.309	0.479	0.415	0.461	0.365	0.449	0.386	0.354	0.417	0.407	0.368	0.368	0.355	0.402	0.462	0.444	0.274	0.444	0.387	0.364	0.468
OG0002034	0.408	0.416	0.223	0.387	0.401	0.533	0.528	0.426	0.497	0.375	0.177	0.362	0.434	0.318	0.538	0.428	0.2	0.189	0.519	0.422	0.458	0.441	0.424	0.307	0.335	0.398	0.494	0.459	0.312	0.503	0.373	0.438	0.384	0.411	0.408	0.371	0.434	0.445	0.411	0.348	0.419	0.349	0.557	0.392	0.266	0.365	0.309	0.365	0.461
OG0002060	0.657	0.32	0.25	0.637	0.657	0.559	0.61	0.4	0.693	0.352	0.253	0.655	0.63	0.589	0.45	0.49	0.24	0.21	0.621	0.64	0.35	0.675	0.644	0.576	0.381	0.662	0.508	0.579	0.577	0.652	0.662	0.617	0.656	0.66	0.667	0.623	0.64	0.644	0.592	0.635	0.407	0.298	0.674	0.424	0.494	0.468	0.336	0.684	0.553
OG0002062	0.474	0.35	0.22	0.423	0.446	0.561	0.525	0.472	0.559	0.274	0.173	0.438	0.457	0.38	0.534	0.386	0.196	0.184	0.522	0.538	0.484	0.513	0.574	0.366	0.315	0.44	0.568	0.671	0.364	0.473	0.458	0.603	0.422	0.498	0.448	0.42	0.438	0.467	0.377	0.452	0.367	0.431	0.517	0.396	0.322	0.397	0.288	0.434	0.645
OG0002070	0.515	0.438	0.294	0.428	0.439	0.49	0.559	0.387	0.531	0.28	0.174	0.461	0.488	0.389	0.418	0.455	0.287	0.219	0.482	0.565	0.415	0.561	0.557	0.396	0.35	0.499	0.463	0.437	0.394	0.513	0.495	0.553	0.476	0.471	0.492	0.587	0.581	0.464	0.469	0.498	0.41	0.346	0.534	0.496	0.341	0.548	0.348	0.491	0.455
OG0002078	0.535	0.38	0.258	0.472	0.497	0.592	0.578	0.409	0.576	0.353	0.256	0.491	0.516	0.418	0.458	0.447	0.239	0.215	0.544	0.539	0.39	0.552	0.555	0.406	0.377	0.489	0.52	0.567	0.398	0.608	0.523	0.539	0.513	0.532	0.497	0.483	0.515	0.45	0.477	0.534	0.445	0.459	0.63	0.565	0.353	0.443	0.422	0.486	0.631
OG0002100	0.403	0.384	0.216	0.334	0.339	0.363	0.476	0.302	0.419	0.34	0.299	0.343	0.36	0.285	0.384	0.396	0.206	0.194	0.462	0.353	0.38	0.384	0.369	0.274	0.333	0.318	0.353	0.408	0.279	0.452	0.37	0.344	0.361	0.398	0.376	0.311	0.382	0.367	0.357	0.409	0.385	0.284	0.457	0.442	0.235	0.337	0.49	0.321	0.553
OG0002124	0.451	0.384	0.246	0.404	0.417	0.55	0.509	0.501	0.478	0.297	0.205	0.369	0.466	0.331	0.62	0.397	0.226	0.237	0.559	0.425	0.52	0.423	0.429	0.311	0.304	0.39	0.515	0.501	0.319	0.485	0.399	0.477	0.369	0.441	0.405	0.359	0.418	0.449	0.423	0.353	0.334	0.358	0.528	0.363	0.274	0.395	0.352	0.37	0.446
OG0002131	0.596	0.362	0.28	0.592	0.579	0.505	0.542	0.378	0.643	0.374	0.309	0.58	0.561	0.513	0.488	0.471	0.263	0.226	0.639	0.602	0.385	0.584	0.594	0.502	0.44	0.577	0.451	0.52	0.497	0.601	0.654	0.561	0.59	0.612	0.592	0.543	0.587	0.613	0.529	0.576	0.376	0.307	0.57	0.445	0.433	0.483	0.331	0.572	0.513
OG0002135	0.564	0.4	0.392	0.534	0.527	0.582	0.601	0.477	0.591	0.326	0.236	0.558	0.57	0.47	0.485	0.527	0.354	0.256	0.573	0.654	0.439	0.622	0.645	0.468	0.407	0.58	0.54	0.487	0.474	0.563	0.584	0.616	0.573	0.516	0.557	0.634	0.658	0.51	0.509	0.583	0.46	0.391	0.582	0.573	0.407	0.645	0.38	0.583	0.495
OG0002136	0.54	0.439	0.32	0.456	0.473	0.59	0.578	0.486	0.56	0.315	0.198	0.492	0.477	0.412	0.641	0.401	0.291	0.229	0.575	0.614	0.507	0.506	0.631	0.4	0.312	0.514	0.557	0.715	0.403	0.54	0.534	0.597	0.466	0.54	0.491	0.452	0.5	0.511	0.39	0.5	0.376	0.441	0.531	0.501	0.354	0.536	0.354	0.479	0.685
OG0002143	0.538	0.421	0.407	0.479	0.473	0.564	0.645	0.44	0.588	0.407	0.274	0.517	0.519	0.435	0.44	0.534	0.369	0.296	0.581	0.631	0.465	0.565	0.624	0.442	0.451	0.547	0.498	0.468	0.438	0.587	0.577	0.53	0.532	0.507	0.537	0.614	0.641	0.508	0.486	0.576	0.482	0.382	0.55	0.547	0.383	0.614	0.418	0.523	0.525
OG0002144	0.614	0.27	0.229	0.697	0.709	0.458	0.486	0.335	0.664	0.297	0.209	0.739	0.574	0.697	0.378	0.467	0.214	0.179	0.544	0.646	0.308	0.667	0.638	0.695	0.371	0.712	0.411	0.474	0.704	0.556	0.673	0.588	0.748	0.622	0.715	0.665	0.59	0.665	0.552	0.712	0.331	0.256	0.567	0.396	0.591	0.418	0.271	0.702	0.539
OG0002159	0.603	0.444	0.388	0.574	0.564	0.622	0.6	0.457	0.678	0.326	0.21	0.591	0.543	0.485	0.584	0.473	0.354	0.249	0.617	0.767	0.428	0.605	0.772	0.484	0.359	0.651	0.528	0.645	0.483	0.612	0.602	0.671	0.595	0.599	0.565	0.573	0.61	0.566	0.48	0.57	0.366	0.393	0.618	0.502	0.422	0.569	0.324	0.599	0.655
OG0002167	0.479	0.568	0.35	0.39	0.404	0.551	0.501	0.455	0.448	0.375	0.21	0.4	0.401	0.343	0.605	0.373	0.32	0.254	0.553	0.489	0.497	0.402	0.485	0.341	0.312	0.438	0.476	0.482	0.345	0.525	0.475	0.445	0.379	0.492	0.408	0.407	0.454	0.443	0.382	0.388	0.317	0.367	0.497	0.432	0.303	0.524	0.381	0.415	0.423
OG0002168	0.432	0.437	0.217	0.383	0.399	0.528	0.517	0.489	0.45	0.34	0.186	0.355	0.422	0.316	0.631	0.361	0.208	0.199	0.554	0.396	0.543	0.389	0.405	0.3	0.288	0.381	0.525	0.534	0.305	0.484	0.398	0.458	0.364	0.439	0.378	0.326	0.399	0.435	0.358	0.336	0.373	0.318	0.491	0.374	0.263	0.417	0.33	0.348	0.452
OG0002188	0.612	0.323	0.226	0.539	0.565	0.586	0.611	0.475	0.634	0.319	0.228	0.538	0.617	0.49	0.514	0.468	0.226	0.21	0.62	0.591	0.451	0.601	0.605	0.477	0.37	0.545	0.564	0.592	0.475	0.572	0.564	0.576	0.543	0.609	0.538	0.524	0.576	0.541	0.532	0.539	0.42	0.324	0.659	0.416	0.416	0.461	0.359	0.557	0.563
OG0002220	0.669	0.31	0.246	0.631	0.637	0.583	0.579	0.43	0.714	0.293	0.205	0.665	0.625	0.591	0.476	0.466	0.243	0.215	0.602	0.716	0.383	0.703	0.719	0.587	0.363	0.668	0.583	0.696	0.585	0.621	0.662	0.666	0.644	0.673	0.628	0.631	0.635	0.66	0.553	0.67	0.399	0.347	0.695	0.448	0.502	0.502	0.305	0.698	0.636
OG0002232	0.274	0.299	0.31	0.258	0.263	0.354	0.348	0.399	0.298	0.41	0.275	0.258	0.308	0.223	0.308	0.378	0.325	0.339	0.3	0.278	0.356	0.307	0.282	0.219	0.366	0.251	0.332	0.263	0.222	0.337	0.262	0.3	0.279	0.254	0.266	0.271	0.294	0.248	0.257	0.275	0.33	0.384	0.289	0.314	0.194	0.331	0.366	0.257	0.264
OG0002242	0.573	0.336	0.267	0.543	0.577	0.57	0.552	0.476	0.668	0.359	0.241	0.548	0.587	0.48	0.498	0.502	0.254	0.226	0.548	0.659	0.421	0.693	0.662	0.474	0.427	0.587	0.573	0.581	0.471	0.587	0.547	0.659	0.575	0.547	0.574	0.57	0.553	0.557	0.532	0.593	0.451	0.421	0.659	0.49	0.412	0.491	0.364	0.588	0.598
OG0002251	0.661	0.351	0.269	0.632	0.648	0.532	0.557	0.383	0.696	0.29	0.171	0.666	0.599	0.599	0.445	0.455	0.24	0.187	0.597	0.681	0.347	0.662	0.674	0.603	0.327	0.675	0.463	0.547	0.582	0.61	0.672	0.642	0.641	0.657	0.635	0.639	0.611	0.639	0.528	0.633	0.331	0.307	0.621	0.414	0.503	0.481	0.261	0.69	0.56
OG0002252	0.48	0.383	0.345	0.443	0.449	0.48	0.62	0.429	0.507	0.35	0.257	0.461	0.508	0.402	0.427	0.477	0.313	0.241	0.494	0.549	0.447	0.546	0.548	0.399	0.409	0.48	0.471	0.489	0.397	0.511	0.506	0.547	0.467	0.462	0.489	0.542	0.555	0.449	0.461	0.519	0.461	0.379	0.509	0.551	0.344	0.56	0.423	0.471	0.506
OG0002258	0.595	0.39	0.363	0.599	0.573	0.586	0.585	0.434	0.707	0.296	0.214	0.651	0.578	0.532	0.495	0.483	0.325	0.242	0.573	0.792	0.393	0.681	0.793	0.542	0.389	0.7	0.534	0.589	0.531	0.601	0.621	0.687	0.624	0.582	0.601	0.65	0.631	0.607	0.507	0.625	0.412	0.375	0.629	0.527	0.461	0.603	0.321	0.642	0.639
OG0002265	0.415	0.435	0.332	0.367	0.391	0.474	0.53	0.292	0.426	0.314	0.167	0.393	0.396	0.335	0.412	0.361	0.287	0.191	0.471	0.461	0.362	0.452	0.452	0.336	0.307	0.408	0.381	0.386	0.334	0.464	0.437	0.423	0.394	0.4	0.438	0.495	0.479	0.383	0.429	0.439	0.365	0.324	0.417	0.483	0.288	0.471	0.339	0.388	0.42
OG0002281	0.699	0.293	0.246	0.688	0.69	0.541	0.568	0.411	0.72	0.315	0.212	0.74	0.638	0.709	0.442	0.47	0.237	0.211	0.599	0.69	0.368	0.728	0.695	0.674	0.392	0.722	0.524	0.555	0.655	0.617	0.668	0.65	0.694	0.654	0.677	0.65	0.629	0.666	0.573	0.714	0.399	0.317	0.633	0.442	0.567	0.488	0.304	0.748	0.568
OG0002287	0.601	0.4	0.358	0.554	0.554	0.678	0.633	0.523	0.671	0.343	0.23	0.566	0.588	0.491	0.531	0.487	0.325	0.266	0.617	0.709	0.449	0.659	0.697	0.501	0.409	0.625	0.656	0.582	0.491	0.625	0.61	0.695	0.565	0.558	0.581	0.669	0.667	0.59	0.49	0.585	0.436	0.426	0.599	0.497	0.428	0.641	0.356	0.61	0.529
OG0002319	0.628	0.426	0.354	0.598	0.589	0.599	0.614	0.41	0.666	0.36	0.284	0.612	0.589	0.518	0.507	0.574	0.323	0.244	0.657	0.705	0.379	0.632	0.698	0.52	0.472	0.625	0.551	0.553	0.508	0.623	0.667	0.659	0.622	0.602	0.647	0.655	0.668	0.63	0.53	0.613	0.392	0.348	0.581	0.497	0.44	0.617	0.338	0.619	0.546
OG0002324	0.583	0.396	0.261	0.534	0.525	0.613	0.577	0.452	0.641	0.323	0.198	0.534	0.537	0.461	0.536	0.434	0.253	0.211	0.584	0.62	0.482	0.589	0.63	0.454	0.362	0.551	0.583	0.695	0.45	0.582	0.544	0.668	0.525	0.576	0.508	0.539	0.558	0.577	0.435	0.561	0.446	0.425	0.588	0.5	0.395	0.55	0.334	0.528	0.646
OG0002326	0.428	0.433	0.237	0.378	0.415	0.517	0.489	0.444	0.411	0.354	0.188	0.343	0.395	0.317	0.532	0.378	0.213	0.204	0.577	0.376	0.55	0.408	0.383	0.302	0.286	0.36	0.466	0.491	0.301	0.454	0.406	0.421	0.351	0.453	0.398	0.35	0.398	0.422	0.407	0.379	0.31	0.316	0.454	0.398	0.264	0.393	0.339	0.347	0.457
OG0002336	0.531	0.523	0.454	0.483	0.486	0.641	0.563	0.395	0.587	0.277	0.209	0.51	0.52	0.408	0.567	0.408	0.383	0.285	0.56	0.682	0.387	0.549	0.682	0.411	0.315	0.555	0.554	0.629	0.41	0.58	0.56	0.645	0.507	0.551	0.506	0.518	0.544	0.49	0.424	0.512	0.403	0.454	0.578	0.549	0.36	0.605	0.391	0.52	0.595
OG0002340	0.592	0.489	0.389	0.515	0.523	0.651	0.6	0.468	0.619	0.301	0.201	0.541	0.524	0.438	0.618	0.427	0.357	0.243	0.612	0.702	0.454	0.568	0.715	0.441	0.333	0.593	0.56	0.675	0.437	0.589	0.602	0.68	0.543	0.589	0.521	0.557	0.588	0.534	0.431	0.532	0.388	0.428	0.569	0.493	0.387	0.592	0.348	0.548	0.613
OG0002358	0.228	0.266	0.417	0.208	0.202	0.292	0.304	0.352	0.238	0.219	0.192	0.206	0.234	0.176	0.312	0.257	0.548	1	0.289	0.251	0.292	0.208	0.241	0.176	0.195	0.214	0.277	0.173	0.178	0.295	0.22	0.197	0.196	0.202	0.233	0.231	0.24	0.202	0.211	0.209	0.235	0.27	0.255	0.262	0.156	0.373	0.406	0.21	0.214
OG0002370	0.543	0.419	0.366	0.495	0.511	0.577	0.607	0.423	0.594	0.362	0.208	0.514	0.529	0.445	0.475	0.498	0.316	0.232	0.548	0.602	0.362	0.601	0.6	0.454	0.389	0.549	0.506	0.493	0.442	0.593	0.549	0.59	0.519	0.502	0.532	0.596	0.583	0.515	0.485	0.546	0.405	0.373	0.552	0.53	0.385	0.551	0.36	0.537	0.51
OG0002377	0.644	0.34	0.246	0.676	0.667	0.563	0.564	0.423	0.739	0.318	0.218	0.666	0.602	0.605	0.474	0.459	0.226	0.192	0.626	0.718	0.382	0.67	0.707	0.595	0.384	0.702	0.527	0.603	0.599	0.613	0.669	0.682	0.683	0.639	0.668	0.617	0.594	0.678	0.539	0.626	0.37	0.328	0.648	0.416	0.51	0.486	0.303	0.683	0.577
OG0002383	0.53	0.543	0.486	0.472	0.47	0.653	0.579	0.526	0.545	0.327	0.239	0.502	0.496	0.411	0.697	0.426	0.445	0.321	0.583	0.643	0.501	0.498	0.644	0.409	0.334	0.539	0.553	0.634	0.407	0.591	0.556	0.583	0.487	0.532	0.473	0.487	0.533	0.482	0.419	0.476	0.398	0.46	0.539	0.54	0.365	0.686	0.382	0.498	0.571
OG0002411	0.513	0.408	0.242	0.423	0.471	0.557	0.566	0.526	0.508	0.394	0.313	0.417	0.458	0.369	0.605	0.443	0.262	0.242	0.577	0.43	0.537	0.477	0.46	0.351	0.349	0.41	0.548	0.59	0.346	0.541	0.457	0.498	0.412	0.494	0.44	0.368	0.441	0.43	0.387	0.421	0.403	0.422	0.515	0.402	0.308	0.441	0.532	0.413	0.532
OG0002415	0.611	0.492	0.429	0.558	0.544	0.644	0.605	0.454	0.656	0.311	0.224	0.577	0.557	0.474	0.601	0.448	0.38	0.278	0.679	0.748	0.426	0.596	0.744	0.476	0.331	0.629	0.529	0.602	0.479	0.626	0.636	0.643	0.608	0.603	0.581	0.605	0.631	0.577	0.48	0.587	0.346	0.394	0.608	0.545	0.417	0.642	0.354	0.59	0.613
OG0002434	0.682	0.297	0.241	0.71	0.707	0.506	0.521	0.382	0.721	0.286	0.188	0.703	0.583	0.673	0.427	0.474	0.226	0.197	0.62	0.702	0.358	0.721	0.697	0.661	0.335	0.74	0.467	0.548	0.657	0.58	0.691	0.683	0.709	0.672	0.707	0.681	0.631	0.685	0.534	0.723	0.343	0.281	0.604	0.401	0.562	0.46	0.273	0.726	0.568
OG0002463	0.598	0.353	0.327	0.597	0.58	0.589	0.65	0.475	0.666	0.356	0.24	0.598	0.639	0.535	0.471	0.511	0.3	0.24	0.631	0.715	0.445	0.641	0.721	0.536	0.44	0.618	0.557	0.556	0.536	0.591	0.604	0.634	0.608	0.599	0.618	0.66	0.655	0.566	0.521	0.616	0.451	0.374	0.643	0.538	0.461	0.588	0.355	0.634	0.573
OG0002483	0.552	0.378	0.314	0.497	0.509	0.528	0.656	0.462	0.64	0.352	0.241	0.536	0.555	0.449	0.448	0.549	0.295	0.245	0.576	0.64	0.435	0.638	0.642	0.448	0.444	0.563	0.496	0.5	0.45	0.597	0.534	0.551	0.551	0.503	0.554	0.64	0.652	0.535	0.545	0.589	0.447	0.372	0.615	0.522	0.386	0.527	0.388	0.547	0.591
OG0002484	0.634	0.343	0.266	0.621	0.634	0.557	0.595	0.414	0.757	0.378	0.234	0.675	0.63	0.57	0.448	0.51	0.261	0.231	0.622	0.679	0.372	0.688	0.681	0.571	0.45	0.667	0.523	0.553	0.56	0.656	0.648	0.619	0.652	0.623	0.65	0.65	0.686	0.604	0.588	0.658	0.454	0.366	0.684	0.496	0.486	0.508	0.337	0.654	0.609
OG0002490	0.042	0.333	0.001	0.021	0.038	0.112	0.095	0.001	0.037	0.071	0.001	0.019	0.035	0.011	0.145	0.031	0.045	0.067	0.069	0.038	0.305	0.058	0.041	0.012	0.051	0.018	0.135	0.114	0.01	0.063	0.032	0.066	0.022	0.044	0.053	0.053	0.048	0.033	0.086	0.03	0.17	0.261	0.055	0.173	0.004	0.082	0.264	0.015	0.072
OG0002496	0.635	0.373	0.281	0.526	0.538	0.625	0.579	0.47	0.612	0.325	0.198	0.552	0.517	0.47	0.559	0.443	0.262	0.221	0.597	0.658	0.48	0.586	0.672	0.47	0.347	0.582	0.587	0.683	0.462	0.563	0.586	0.681	0.522	0.589	0.536	0.532	0.567	0.56	0.423	0.588	0.375	0.402	0.548	0.486	0.406	0.56	0.33	0.549	0.656
OG0002498	0.649	0.36	0.325	0.686	0.678	0.559	0.581	0.389	0.731	0.323	0.196	0.694	0.647	0.629	0.45	0.471	0.303	0.234	0.616	0.76	0.356	0.734	0.739	0.636	0.391	0.734	0.505	0.514	0.624	0.63	0.671	0.684	0.677	0.625	0.704	0.736	0.694	0.659	0.59	0.689	0.383	0.309	0.639	0.496	0.532	0.559	0.287	0.722	0.565
OG0002499	0.392	0.33	0.22	0.408	0.434	0.436	0.484	0.281	0.405	0.445	0.364	0.385	0.395	0.318	0.36	0.601	0.193	0.168	0.431	0.369	0.294	0.399	0.366	0.316	0.589	0.351	0.359	0.319	0.314	0.473	0.418	0.36	0.437	0.377	0.48	0.391	0.424	0.442	0.477	0.369	0.41	0.288	0.435	0.411	0.263	0.333	0.347	0.35	0.36
OG0002502	0.677	0.316	0.261	0.679	0.676	0.54	0.561	0.383	0.727	0.323	0.208	0.688	0.62	0.649	0.431	0.475	0.242	0.194	0.598	0.673	0.337	0.688	0.663	0.647	0.377	0.709	0.487	0.497	0.635	0.602	0.683	0.629	0.692	0.633	0.683	0.675	0.644	0.669	0.583	0.664	0.357	0.295	0.659	0.426	0.54	0.479	0.291	0.721	0.537
OG0002503	0.486	0.395	0.196	0.413	0.448	0.47	0.513	0.421	0.456	0.362	0.318	0.39	0.397	0.35	0.522	0.435	0.2	0.192	0.568	0.413	0.435	0.441	0.428	0.332	0.364	0.377	0.436	0.541	0.332	0.495	0.487	0.438	0.416	0.528	0.44	0.336	0.424	0.454	0.402	0.43	0.321	0.261	0.477	0.356	0.288	0.363	0.378	0.398	0.491
OG0002506	0.515	0.447	0.378	0.435	0.422	0.496	0.547	0.343	0.524	0.39	0.321	0.467	0.447	0.386	0.433	0.466	0.334	0.28	0.571	0.528	0.363	0.463	0.518	0.386	0.381	0.493	0.398	0.365	0.392	0.593	0.568	0.422	0.524	0.518	0.491	0.541	0.627	0.449	0.495	0.538	0.435	0.304	0.548	0.525	0.33	0.509	0.508	0.469	0.46
OG0002525	0.417	0.425	0.27	0.375	0.383	0.452	0.513	0.424	0.47	0.377	0.331	0.376	0.43	0.32	0.444	0.486	0.241	0.233	0.47	0.401	0.408	0.458	0.418	0.315	0.403	0.362	0.445	0.423	0.316	0.499	0.393	0.416	0.407	0.41	0.412	0.38	0.444	0.366	0.397	0.424	0.499	0.385	0.524	0.451	0.271	0.379	0.518	0.38	0.47
OG0002560	0.6	0.448	0.259	0.508	0.574	0.565	0.582	0.428	0.608	0.345	0.245	0.543	0.521	0.459	0.566	0.429	0.25	0.199	0.626	0.565	0.418	0.569	0.582	0.447	0.329	0.538	0.52	0.664	0.442	0.59	0.596	0.57	0.512	0.589	0.556	0.477	0.533	0.525	0.466	0.537	0.381	0.35	0.598	0.444	0.388	0.472	0.408	0.518	0.623
OG0002571	0.211	0.245	0.59	0.201	0.197	0.245	0.277	0.366	0.221	0.193	0.195	0.199	0.214	0.173	0.283	0.282	0.42	0.541	0.253	0.24	0.26	0.209	0.232	0.173	0.177	0.213	0.215	0.163	0.175	0.276	0.215	0.2	0.194	0.197	0.223	0.216	0.227	0.197	0.195	0.204	0.152	0.222	0.235	0.251	0.154	0.312	0.463	0.205	0.202
OG0002604	0.436	0.492	0.193	0.356	0.388	0.485	0.487	0.399	0.422	0.371	0.174	0.346	0.369	0.314	0.503	0.37	0.199	0.188	0.543	0.377	0.462	0.404	0.386	0.307	0.263	0.345	0.454	0.507	0.297	0.445	0.414	0.41	0.343	0.511	0.381	0.328	0.403	0.408	0.33	0.375	0.271	0.271	0.48	0.412	0.263	0.374	0.335	0.379	0.466
OG0002610	0.566	0.244	0.221	0.666	0.668	0.413	0.441	0.327	0.604	0.253	0.186	0.702	0.539	0.817	0.347	0.409	0.207	0.174	0.497	0.59	0.291	0.618	0.58	0.801	0.321	0.703	0.38	0.41	0.832	0.501	0.609	0.519	0.704	0.558	0.633	0.59	0.522	0.621	0.502	0.653	0.296	0.238	0.516	0.349	0.779	0.396	0.247	0.723	0.458
OG0002614	0.592	0.356	0.252	0.56	0.611	0.525	0.565	0.408	0.621	0.339	0.255	0.561	0.556	0.5	0.511	0.485	0.241	0.205	0.664	0.566	0.425	0.607	0.568	0.49	0.351	0.587	0.471	0.509	0.505	0.678	0.593	0.572	0.576	0.595	0.579	0.526	0.545	0.595	0.526	0.559	0.451	0.301	0.676	0.382	0.427	0.435	0.369	0.553	0.532
OG0002626	0.595	0.379	0.345	0.476	0.47	0.658	0.615	0.521	0.602	0.334	0.23	0.508	0.601	0.436	0.538	0.444	0.321	0.283	0.581	0.633	0.464	0.589	0.63	0.437	0.382	0.53	0.762	0.561	0.433	0.569	0.512	0.592	0.487	0.513	0.501	0.574	0.604	0.512	0.432	0.512	0.419	0.461	0.547	0.487	0.383	0.629	0.342	0.554	0.506
OG0002650	0.608	0.422	0.245	0.495	0.549	0.555	0.599	0.412	0.596	0.366	0.26	0.526	0.519	0.44	0.518	0.435	0.254	0.21	0.653	0.514	0.404	0.542	0.532	0.423	0.339	0.515	0.492	0.593	0.418	0.576	0.575	0.526	0.496	0.583	0.542	0.464	0.542	0.509	0.452	0.52	0.379	0.322	0.571	0.42	0.369	0.453	0.41	0.498	0.576
OG0002672	0.553	0.427	0.289	0.519	0.559	0.573	0.596	0.466	0.592	0.418	0.323	0.516	0.548	0.447	0.542	0.526	0.265	0.246	0.669	0.544	0.51	0.586	0.545	0.439	0.438	0.535	0.539	0.516	0.447	0.649	0.547	0.534	0.543	0.559	0.554	0.516	0.551	0.563	0.56	0.535	0.453	0.364	0.658	0.459	0.384	0.483	0.434	0.509	0.545
OG0002673	0.469	0.524	0.411	0.4	0.418	0.571	0.551	0.533	0.47	0.316	0.214	0.425	0.414	0.356	0.669	0.379	0.373	0.266	0.568	0.507	0.54	0.417	0.509	0.348	0.278	0.447	0.52	0.586	0.35	0.511	0.467	0.492	0.379	0.472	0.418	0.407	0.472	0.439	0.373	0.399	0.314	0.401	0.468	0.5	0.314	0.565	0.432	0.424	0.476
OG0002678	0.528	0.593	0.347	0.468	0.524	0.611	0.624	0.486	0.551	0.404	0.252	0.482	0.503	0.421	0.626	0.459	0.325	0.247	0.678	0.558	0.567	0.501	0.553	0.416	0.382	0.512	0.522	0.533	0.42	0.601	0.556	0.532	0.48	0.551	0.527	0.507	0.585	0.482	0.455	0.48	0.397	0.336	0.547	0.486	0.371	0.585	0.416	0.483	0.467
OG0002733	0.445	0.541	0.403	0.38	0.393	0.538	0.534	0.533	0.447	0.307	0.211	0.399	0.398	0.33	0.72	0.362	0.393	0.272	0.532	0.493	0.545	0.391	0.491	0.331	0.269	0.426	0.507	0.566	0.33	0.508	0.44	0.472	0.362	0.425	0.394	0.391	0.454	0.415	0.355	0.369	0.336	0.398	0.452	0.471	0.292	0.555	0.443	0.406	0.452
OG0002742	0.299	0.227	0.306	0.277	0.318	0.456	0.349	0.476	0.354	0.28	0.209	0.288	0.326	0.261	0.348	0.336	0.278	0.329	0.314	0.346	0.424	0.378	0.36	0.258	0.29	0.304	0.426	0.383	0.252	0.343	0.283	0.408	0.288	0.295	0.28	0.316	0.301	0.27	0.234	0.304	0.309	0.489	0.326	0.346	0.23	0.374	0.327	0.299	0.343
OG0002751	0.685	0.397	0.322	0.593	0.612	0.6	0.603	0.472	0.694	0.313	0.213	0.597	0.61	0.518	0.571	0.474	0.297	0.243	0.657	0.728	0.431	0.683	0.735	0.512	0.359	0.649	0.578	0.684	0.507	0.62	0.66	0.736	0.606	0.645	0.629	0.657	0.647	0.617	0.504	0.626	0.415	0.4	0.609	0.498	0.444	0.565	0.339	0.638	0.628
OG0002762	0.496	0.513	0.256	0.451	0.469	0.6	0.659	0.492	0.597	0.429	0.263	0.458	0.538	0.403	0.542	0.498	0.273	0.272	0.595	0.49	0.455	0.525	0.501	0.392	0.454	0.447	0.584	0.515	0.393	0.585	0.471	0.537	0.462	0.486	0.502	0.479	0.549	0.476	0.492	0.459	0.515	0.391	0.595	0.475	0.34	0.484	0.423	0.458	0.525
OG0002763	0.628	0.42	0.317	0.515	0.545	0.674	0.607	0.477	0.656	0.322	0.218	0.542	0.59	0.476	0.552	0.472	0.315	0.297	0.662	0.66	0.456	0.603	0.66	0.46	0.375	0.591	0.639	0.595	0.466	0.632	0.577	0.601	0.53	0.569	0.553	0.561	0.605	0.57	0.481	0.542	0.389	0.455	0.625	0.467	0.41	0.603	0.34	0.562	0.592
OG0002766	0.579	0.522	0.448	0.521	0.524	0.621	0.688	0.482	0.615	0.386	0.23	0.55	0.615	0.462	0.567	0.541	0.412	0.29	0.692	0.663	0.418	0.565	0.645	0.463	0.4	0.584	0.556	0.494	0.461	0.668	0.61	0.573	0.55	0.545	0.591	0.629	0.679	0.551	0.525	0.548	0.43	0.334	0.627	0.543	0.399	0.66	0.375	0.556	0.504
OG0002775	0.573	0.521	0.303	0.478	0.516	0.59	0.594	0.453	0.583	0.372	0.271	0.511	0.535	0.427	0.614	0.429	0.292	0.225	0.61	0.548	0.448	0.506	0.56	0.424	0.347	0.519	0.515	0.576	0.421	0.604	0.569	0.54	0.483	0.559	0.503	0.471	0.553	0.499	0.456	0.483	0.406	0.369	0.57	0.428	0.369	0.503	0.455	0.503	0.535
OG0002837	0.307	0.361	0.164	0.339	0.294	0.303	0.395	0.239	0.33	0.345	0.546	0.27	0.302	0.232	0.311	0.432	0.17	0.154	0.356	0.269	0.269	0.304	0.273	0.223	0.493	0.245	0.286	0.25	0.226	0.402	0.337	0.248	0.302	0.299	0.327	0.265	0.311	0.325	0.419	0.276	0.373	0.231	0.392	0.282	0.189	0.258	0.416	0.266	0.285
OG0002844	0.657	0.424	0.377	0.647	0.628	0.619	0.624	0.45	0.747	0.311	0.218	0.672	0.611	0.567	0.537	0.499	0.337	0.259	0.648	0.834	0.398	0.694	0.827	0.574	0.376	0.729	0.555	0.621	0.566	0.652	0.68	0.712	0.652	0.642	0.648	0.668	0.668	0.657	0.544	0.656	0.393	0.354	0.664	0.518	0.495	0.597	0.329	0.687	0.648
OG0002858	0.545	0.44	0.369	0.472	0.453	0.522	0.57	0.458	0.538	0.331	0.247	0.466	0.447	0.399	0.59	0.425	0.326	0.306	0.616	0.594	0.464	0.485	0.601	0.388	0.31	0.494	0.482	0.574	0.391	0.565	0.52	0.524	0.455	0.516	0.497	0.471	0.534	0.53	0.416	0.489	0.323	0.322	0.503	0.459	0.341	0.497	0.433	0.467	0.613
OG0002883	0.638	0.407	0.287	0.549	0.594	0.564	0.6	0.39	0.636	0.353	0.282	0.586	0.568	0.527	0.465	0.479	0.272	0.238	0.649	0.617	0.41	0.598	0.61	0.503	0.381	0.595	0.489	0.506	0.511	0.664	0.68	0.542	0.609	0.641	0.599	0.594	0.668	0.575	0.578	0.624	0.413	0.313	0.651	0.452	0.439	0.495	0.38	0.59	0.54
OG0002888	0.579	0.385	0.24	0.481	0.514	0.58	0.569	0.468	0.569	0.395	0.287	0.462	0.49	0.413	0.601	0.444	0.222	0.216	0.611	0.503	0.498	0.533	0.531	0.387	0.372	0.487	0.555	0.681	0.385	0.56	0.515	0.549	0.471	0.547	0.493	0.42	0.477	0.496	0.424	0.49	0.434	0.42	0.561	0.448	0.341	0.433	0.458	0.456	0.627
OG0002920	0.661	0.351	0.319	0.675	0.669	0.551	0.579	0.407	0.715	0.305	0.226	0.701	0.665	0.609	0.478	0.487	0.3	0.236	0.634	0.785	0.386	0.695	0.779	0.615	0.365	0.743	0.503	0.548	0.615	0.662	0.682	0.672	0.712	0.636	0.66	0.686	0.641	0.649	0.565	0.675	0.4	0.336	0.621	0.466	0.528	0.537	0.328	0.714	0.585
OG0002922	0.519	0.379	0.277	0.454	0.474	0.535	0.564	0.382	0.558	0.388	0.317	0.493	0.52	0.405	0.41	0.528	0.254	0.211	0.524	0.527	0.38	0.558	0.536	0.402	0.441	0.502	0.459	0.447	0.416	0.617	0.522	0.519	0.539	0.492	0.504	0.522	0.585	0.476	0.528	0.545	0.527	0.353	0.603	0.498	0.351	0.467	0.454	0.492	0.511
OG0002944	0.518	0.511	0.352	0.429	0.437	0.679	0.602	0.583	0.55	0.333	0.222	0.447	0.501	0.391	0.646	0.437	0.345	0.271	0.561	0.556	0.556	0.523	0.562	0.389	0.33	0.49	0.676	0.603	0.389	0.55	0.477	0.594	0.432	0.486	0.47	0.472	0.541	0.499	0.397	0.443	0.365	0.429	0.553	0.47	0.345	0.63	0.374	0.479	0.555
OG0002966	0.647	0.377	0.302	0.575	0.591	0.578	0.625	0.429	0.664	0.372	0.237	0.604	0.602	0.541	0.496	0.467	0.273	0.227	0.658	0.66	0.406	0.659	0.655	0.543	0.401	0.613	0.529	0.539	0.53	0.647	0.658	0.642	0.601	0.623	0.62	0.638	0.665	0.576	0.548	0.63	0.419	0.343	0.595	0.498	0.457	0.564	0.343	0.609	0.543
OG0002969	0.476	0.372	0.263	0.468	0.477	0.498	0.533	0.348	0.558	0.384	0.379	0.476	0.5	0.415	0.381	0.551	0.243	0.216	0.512	0.54	0.347	0.532	0.54	0.407	0.493	0.494	0.491	0.463	0.404	0.619	0.508	0.46	0.51	0.468	0.517	0.509	0.533	0.503	0.535	0.5	0.483	0.313	0.582	0.444	0.356	0.455	0.4	0.474	0.477
OG0002978	0.552	0.467	0.385	0.511	0.495	0.636	0.586	0.485	0.582	0.316	0.214	0.538	0.539	0.444	0.638	0.419	0.353	0.256	0.586	0.691	0.465	0.531	0.704	0.447	0.336	0.572	0.579	0.683	0.441	0.572	0.561	0.63	0.519	0.558	0.508	0.516	0.555	0.521	0.427	0.518	0.437	0.418	0.573	0.559	0.391	0.613	0.35	0.538	0.601
OG0002980	0.467	0.568	0.399	0.406	0.4	0.496	0.571	0.362	0.489	0.393	0.357	0.446	0.452	0.365	0.466	0.453	0.365	0.287	0.517	0.499	0.418	0.468	0.5	0.363	0.395	0.458	0.447	0.428	0.365	0.56	0.494	0.438	0.445	0.474	0.44	0.467	0.558	0.404	0.444	0.483	0.493	0.385	0.518	0.549	0.319	0.572	0.583	0.428	0.476
OG0002990	0.454	0.484	0.224	0.382	0.417	0.6	0.567	0.542	0.495	0.32	0.194	0.382	0.455	0.337	0.638	0.362	0.232	0.22	0.535	0.464	0.588	0.478	0.484	0.333	0.3	0.397	0.648	0.673	0.324	0.496	0.409	0.568	0.38	0.451	0.412	0.391	0.451	0.417	0.347	0.392	0.38	0.483	0.482	0.431	0.289	0.463	0.393	0.395	0.551
OG0002996	0.51	0.453	0.24	0.437	0.471	0.562	0.585	0.463	0.525	0.387	0.276	0.433	0.497	0.38	0.55	0.426	0.219	0.211	0.583	0.466	0.469	0.505	0.489	0.364	0.357	0.431	0.575	0.612	0.364	0.558	0.466	0.52	0.454	0.533	0.464	0.408	0.486	0.452	0.406	0.477	0.446	0.37	0.602	0.432	0.318	0.426	0.467	0.427	0.57
OG0002997	0.536	0.468	0.417	0.472	0.481	0.633	0.596	0.474	0.591	0.34	0.227	0.503	0.499	0.414	0.561	0.491	0.377	0.268	0.549	0.659	0.48	0.563	0.672	0.415	0.392	0.541	0.56	0.613	0.413	0.542	0.539	0.63	0.497	0.514	0.492	0.569	0.582	0.469	0.416	0.522	0.441	0.507	0.55	0.563	0.367	0.62	0.374	0.525	0.586
OG0003024	0.252	0.319	0.257	0.259	0.244	0.314	0.361	0.309	0.262	0.538	0.496	0.229	0.271	0.193	0.292	0.425	0.27	0.261	0.335	0.221	0.317	0.242	0.223	0.186	0.523	0.214	0.236	0.19	0.191	0.365	0.272	0.2	0.252	0.253	0.27	0.229	0.273	0.249	0.318	0.242	0.373	0.298	0.291	0.261	0.161	0.282	0.507	0.221	0.238
OG0003027	0.508	0.442	0.283	0.416	0.434	0.625	0.607	0.52	0.523	0.399	0.27	0.437	0.496	0.381	0.577	0.47	0.28	0.235	0.546	0.477	0.513	0.497	0.493	0.377	0.44	0.443	0.592	0.535	0.368	0.578	0.456	0.541	0.436	0.481	0.468	0.474	0.541	0.43	0.408	0.45	0.565	0.492	0.541	0.531	0.328	0.576	0.46	0.436	0.504
OG0003054	0.616	0.348	0.285	0.529	0.555	0.635	0.658	0.495	0.657	0.352	0.202	0.579	0.676	0.506	0.478	0.486	0.265	0.219	0.59	0.662	0.463	0.65	0.667	0.512	0.451	0.598	0.609	0.602	0.499	0.573	0.568	0.657	0.562	0.588	0.581	0.623	0.647	0.586	0.514	0.587	0.469	0.425	0.625	0.529	0.438	0.599	0.322	0.6	0.601
OG0003074	0.457	0.438	0.213	0.414	0.445	0.477	0.489	0.423	0.432	0.385	0.378	0.388	0.385	0.345	0.529	0.455	0.217	0.199	0.549	0.402	0.447	0.411	0.414	0.334	0.401	0.379	0.434	0.488	0.332	0.495	0.478	0.407	0.407	0.522	0.429	0.334	0.407	0.447	0.416	0.399	0.318	0.259	0.479	0.344	0.289	0.38	0.383	0.401	0.433
OG0003076	0.581	0.471	0.417	0.539	0.497	0.579	0.552	0.363	0.636	0.293	0.217	0.564	0.517	0.453	0.528	0.411	0.379	0.274	0.598	0.77	0.351	0.564	0.758	0.456	0.313	0.61	0.486	0.568	0.454	0.58	0.619	0.613	0.572	0.556	0.542	0.587	0.603	0.529	0.435	0.568	0.346	0.365	0.563	0.5	0.393	0.6	0.331	0.578	0.594
OG0003101	0.47	0.559	0.392	0.417	0.428	0.569	0.519	0.416	0.484	0.338	0.2	0.424	0.419	0.357	0.608	0.375	0.349	0.247	0.607	0.514	0.518	0.423	0.512	0.352	0.269	0.47	0.49	0.496	0.359	0.534	0.494	0.492	0.408	0.521	0.425	0.414	0.482	0.48	0.374	0.41	0.334	0.31	0.536	0.473	0.313	0.567	0.364	0.432	0.445
OG0003144	0.544	0.374	0.24	0.504	0.504	0.517	0.585	0.474	0.59	0.394	0.252	0.5	0.521	0.448	0.501	0.429	0.226	0.207	0.568	0.504	0.405	0.523	0.504	0.442	0.405	0.49	0.502	0.529	0.43	0.618	0.541	0.518	0.51	0.552	0.512	0.488	0.552	0.53	0.503	0.511	0.442	0.322	0.62	0.496	0.372	0.438	0.385	0.485	0.538
OG0003150	0.367	0.449	0.489	0.337	0.322	0.46	0.49	0.432	0.395	0.51	0.399	0.351	0.36	0.299	0.46	0.491	0.486	0.389	0.448	0.406	0.457	0.356	0.399	0.296	0.462	0.363	0.38	0.314	0.301	0.471	0.404	0.333	0.355	0.356	0.369	0.378	0.419	0.341	0.347	0.378	0.415	0.404	0.414	0.509	0.263	0.557	0.582	0.35	0.381
OG0003152	0.527	0.4	0.255	0.437	0.484	0.561	0.574	0.532	0.526	0.393	0.308	0.434	0.467	0.379	0.607	0.449	0.26	0.241	0.595	0.44	0.53	0.489	0.469	0.359	0.359	0.42	0.551	0.618	0.354	0.547	0.469	0.504	0.422	0.507	0.456	0.382	0.455	0.443	0.401	0.437	0.403	0.426	0.527	0.427	0.315	0.446	0.52	0.422	0.558
OG0003156	0.546	0.37	0.264	0.519	0.569	0.592	0.552	0.506	0.618	0.316	0.203	0.522	0.546	0.46	0.627	0.472	0.25	0.22	0.635	0.617	0.48	0.582	0.614	0.448	0.338	0.584	0.543	0.605	0.453	0.596	0.555	0.578	0.532	0.541	0.528	0.503	0.512	0.557	0.494	0.513	0.366	0.367	0.611	0.427	0.397	0.499	0.329	0.527	0.581
OG0003158	0.413	0.427	0.227	0.334	0.343	0.425	0.481	0.324	0.407	0.378	0.343	0.339	0.36	0.29	0.414	0.42	0.233	0.224	0.439	0.345	0.396	0.392	0.36	0.281	0.366	0.311	0.445	0.379	0.281	0.469	0.387	0.348	0.361	0.424	0.371	0.324	0.388	0.34	0.358	0.39	0.432	0.334	0.481	0.421	0.24	0.361	0.568	0.334	0.44
OG0003175	0.441	0.513	0.21	0.385	0.415	0.45	0.545	0.356	0.485	0.437	0.332	0.388	0.461	0.331	0.393	0.495	0.217	0.205	0.481	0.381	0.384	0.48	0.4	0.326	0.45	0.372	0.411	0.374	0.323	0.521	0.416	0.424	0.414	0.437	0.443	0.416	0.493	0.376	0.427	0.426	0.482	0.32	0.504	0.417	0.279	0.36	0.55	0.385	0.443
OG0003195	0.533	0.353	0.236	0.489	0.503	0.597	0.626	0.523	0.582	0.353	0.235	0.485	0.575	0.425	0.61	0.447	0.24	0.246	0.594	0.541	0.492	0.578	0.556	0.411	0.369	0.483	0.606	0.637	0.413	0.542	0.473	0.585	0.493	0.497	0.509	0.481	0.566	0.514	0.49	0.476	0.477	0.378	0.588	0.459	0.36	0.475	0.381	0.495	0.55
OG0003211	0.386	0.451	0.215	0.327	0.343	0.49	0.499	0.446	0.401	0.27	0.168	0.311	0.383	0.273	0.625	0.301	0.244	0.26	0.509	0.357	0.532	0.341	0.364	0.264	0.253	0.332	0.508	0.486	0.265	0.445	0.346	0.405	0.326	0.378	0.338	0.301	0.36	0.367	0.334	0.3	0.419	0.343	0.454	0.362	0.228	0.399	0.365	0.307	0.417
OG0003212	0.668	0.339	0.284	0.685	0.654	0.542	0.557	0.392	0.72	0.322	0.255	0.68	0.608	0.612	0.464	0.495	0.261	0.214	0.601	0.707	0.356	0.671	0.697	0.599	0.39	0.704	0.486	0.567	0.6	0.643	0.706	0.664	0.688	0.666	0.665	0.633	0.61	0.709	0.575	0.667	0.381	0.308	0.658	0.438	0.516	0.489	0.328	0.695	0.598
OG0003219	0.542	0.345	0.287	0.516	0.539	0.499	0.537	0.333	0.591	0.293	0.179	0.529	0.495	0.451	0.371	0.484	0.261	0.184	0.533	0.606	0.348	0.645	0.612	0.453	0.341	0.568	0.413	0.448	0.456	0.522	0.571	0.605	0.579	0.52	0.558	0.661	0.638	0.514	0.5	0.617	0.376	0.301	0.521	0.466	0.387	0.489	0.289	0.558	0.492
OG0003247	0.659	0.306	0.249	0.703	0.746	0.499	0.542	0.381	0.683	0.322	0.22	0.726	0.605	0.682	0.451	0.494	0.233	0.196	0.615	0.676	0.348	0.68	0.668	0.685	0.398	0.727	0.453	0.505	0.676	0.596	0.702	0.59	0.718	0.637	0.743	0.636	0.595	0.69	0.58	0.663	0.319	0.271	0.611	0.386	0.578	0.447	0.29	0.722	0.525
OG0003248	0.482	0.359	0.179	0.426	0.478	0.52	0.504	0.444	0.463	0.312	0.194	0.407	0.453	0.371	0.542	0.384	0.183	0.174	0.557	0.445	0.481	0.502	0.464	0.36	0.295	0.415	0.463	0.544	0.358	0.487	0.47	0.519	0.429	0.499	0.457	0.409	0.454	0.451	0.446	0.461	0.334	0.277	0.447	0.352	0.313	0.399	0.319	0.414	0.46
OG0003277	0.496	0.396	0.223	0.425	0.456	0.566	0.551	0.49	0.527	0.328	0.202	0.433	0.474	0.384	0.564	0.397	0.229	0.221	0.561	0.508	0.552	0.506	0.527	0.368	0.326	0.44	0.582	0.711	0.363	0.481	0.452	0.582	0.423	0.511	0.453	0.421	0.464	0.455	0.364	0.449	0.386	0.413	0.52	0.484	0.327	0.474	0.338	0.43	0.623
OG0003283	0.348	0.302	0.294	0.303	0.315	0.44	0.39	0.565	0.358	0.296	0.235	0.289	0.306	0.276	0.528	0.32	0.272	0.265	0.43	0.331	0.494	0.314	0.341	0.261	0.24	0.31	0.4	0.428	0.265	0.366	0.319	0.347	0.278	0.352	0.308	0.268	0.318	0.328	0.255	0.287	0.189	0.307	0.353	0.278	0.237	0.368	0.307	0.302	0.364
OG0003322	0.534	0.383	0.226	0.434	0.484	0.536	0.548	0.495	0.501	0.373	0.294	0.42	0.478	0.373	0.576	0.435	0.244	0.224	0.564	0.424	0.504	0.496	0.453	0.356	0.333	0.418	0.526	0.571	0.351	0.528	0.479	0.526	0.425	0.517	0.458	0.388	0.467	0.439	0.399	0.439	0.384	0.394	0.504	0.392	0.31	0.424	0.498	0.421	0.518
OG0003343	0.497	0.504	0.344	0.424	0.442	0.63	0.558	0.429	0.535	0.34	0.205	0.459	0.471	0.386	0.509	0.444	0.356	0.286	0.502	0.58	0.464	0.503	0.593	0.384	0.37	0.5	0.556	0.576	0.382	0.559	0.491	0.568	0.461	0.497	0.443	0.502	0.534	0.428	0.41	0.487	0.506	0.509	0.535	0.564	0.343	0.618	0.403	0.47	0.57
OG0003346	0.412	0.427	0.207	0.341	0.356	0.49	0.477	0.432	0.407	0.289	0.175	0.328	0.346	0.289	0.558	0.333	0.266	0.29	0.501	0.386	0.545	0.362	0.399	0.271	0.244	0.327	0.474	0.549	0.274	0.416	0.367	0.419	0.311	0.411	0.358	0.304	0.363	0.371	0.313	0.334	0.294	0.332	0.412	0.391	0.242	0.391	0.369	0.324	0.487
OG0003369	0.651	0.401	0.313	0.633	0.657	0.61	0.592	0.449	0.739	0.325	0.204	0.675	0.603	0.582	0.515	0.483	0.291	0.241	0.658	0.773	0.414	0.69	0.762	0.583	0.376	0.706	0.552	0.599	0.58	0.653	0.686	0.703	0.664	0.648	0.687	0.651	0.658	0.665	0.554	0.68	0.369	0.343	0.646	0.473	0.499	0.571	0.309	0.685	0.621
OG0003408	0.227	0.254	0.408	0.204	0.199	0.288	0.302	0.345	0.237	0.209	0.178	0.206	0.233	0.175	0.307	0.254	0.548	0.95	0.288	0.25	0.282	0.207	0.24	0.175	0.188	0.213	0.273	0.169	0.177	0.293	0.22	0.19	0.194	0.201	0.228	0.227	0.238	0.201	0.209	0.208	0.229	0.254	0.253	0.256	0.155	0.37	0.399	0.209	0.212
OG0003409	0.56	0.407	0.37	0.499	0.506	0.531	0.679	0.432	0.607	0.398	0.279	0.526	0.561	0.447	0.439	0.537	0.336	0.255	0.593	0.623	0.434	0.613	0.627	0.446	0.459	0.551	0.484	0.504	0.445	0.589	0.571	0.567	0.548	0.521	0.568	0.624	0.644	0.514	0.534	0.595	0.498	0.357	0.6	0.557	0.384	0.587	0.451	0.54	0.553
OG0003414	0.41	0.46	0.364	0.396	0.376	0.466	0.536	0.408	0.455	0.554	0.395	0.398	0.415	0.317	0.538	0.484	0.369	0.303	0.476	0.467	0.42	0.402	0.45	0.316	0.561	0.398	0.433	0.352	0.323	0.516	0.432	0.376	0.391	0.372	0.426	0.397	0.444	0.389	0.428	0.397	0.444	0.462	0.495	0.59	0.277	0.498	0.502	0.385	0.415
OG0003419	0.651	0.402	0.32	0.607	0.617	0.616	0.608	0.458	0.683	0.319	0.21	0.626	0.597	0.539	0.561	0.456	0.284	0.226	0.642	0.732	0.416	0.656	0.734	0.544	0.346	0.668	0.569	0.645	0.536	0.605	0.663	0.704	0.622	0.655	0.636	0.621	0.622	0.634	0.5	0.594	0.374	0.342	0.658	0.447	0.465	0.547	0.324	0.649	0.58
OG0003420	0.693	0.396	0.349	0.695	0.66	0.564	0.58	0.408	0.743	0.312	0.221	0.71	0.607	0.614	0.519	0.471	0.322	0.252	0.666	0.798	0.384	0.683	0.799	0.617	0.341	0.75	0.489	0.569	0.638	0.619	0.688	0.663	0.677	0.66	0.662	0.663	0.643	0.673	0.534	0.685	0.351	0.313	0.635	0.467	0.532	0.556	0.333	0.719	0.621
OG0003429	0.434	0.469	0.195	0.355	0.385	0.479	0.482	0.402	0.414	0.373	0.176	0.342	0.366	0.314	0.505	0.371	0.2	0.189	0.535	0.377	0.466	0.399	0.386	0.305	0.264	0.344	0.456	0.509	0.295	0.436	0.407	0.411	0.338	0.505	0.377	0.326	0.396	0.406	0.327	0.372	0.273	0.273	0.481	0.404	0.263	0.375	0.338	0.38	0.467
OG0003454	0.548	0.459	0.342	0.465	0.479	0.604	0.555	0.467	0.57	0.316	0.206	0.485	0.494	0.405	0.61	0.405	0.32	0.244	0.562	0.618	0.49	0.518	0.627	0.403	0.324	0.525	0.568	0.706	0.404	0.547	0.534	0.621	0.47	0.538	0.469	0.485	0.533	0.486	0.379	0.486	0.394	0.445	0.524	0.472	0.359	0.546	0.34	0.502	0.594
OG0003463	0.484	0.633	0.494	0.413	0.409	0.6	0.57	0.457	0.482	0.405	0.278	0.419	0.434	0.348	0.702	0.4	0.478	0.378	0.61	0.56	0.525	0.427	0.542	0.351	0.33	0.461	0.493	0.438	0.354	0.622	0.502	0.443	0.414	0.472	0.445	0.476	0.558	0.446	0.401	0.43	0.363	0.38	0.487	0.543	0.31	0.662	0.469	0.426	0.417
OG0003465	0.519	0.38	0.271	0.439	0.473	0.606	0.629	0.576	0.55	0.448	0.335	0.443	0.551	0.405	0.543	0.539	0.275	0.273	0.566	0.468	0.54	0.552	0.492	0.391	0.46	0.449	0.61	0.565	0.384	0.598	0.459	0.565	0.457	0.493	0.488	0.461	0.512	0.463	0.431	0.472	0.539	0.464	0.562	0.455	0.342	0.528	0.528	0.46	0.536
OG0003467	0.449	0.478	0.222	0.379	0.41	0.602	0.575	0.56	0.488	0.31	0.191	0.378	0.454	0.335	0.642	0.365	0.23	0.244	0.525	0.462	0.552	0.475	0.482	0.332	0.304	0.394	0.651	0.66	0.323	0.501	0.408	0.563	0.378	0.444	0.406	0.387	0.45	0.41	0.345	0.392	0.385	0.498	0.481	0.44	0.289	0.461	0.425	0.395	0.545
OG0003496	0.522	0.473	0.358	0.51	0.522	0.598	0.657	0.426	0.549	0.432	0.367	0.511	0.528	0.439	0.537	0.539	0.332	0.254	0.622	0.567	0.43	0.516	0.566	0.435	0.467	0.536	0.466	0.432	0.442	0.648	0.585	0.498	0.543	0.536	0.549	0.559	0.667	0.501	0.612	0.514	0.442	0.306	0.63	0.489	0.378	0.534	0.446	0.518	0.443
OG0003501	0.439	0.515	0.44	0.387	0.403	0.616	0.53	0.591	0.477	0.386	0.262	0.407	0.436	0.353	0.663	0.451	0.438	0.351	0.524	0.483	0.695	0.46	0.483	0.349	0.36	0.435	0.563	0.471	0.355	0.512	0.429	0.467	0.394	0.414	0.411	0.438	0.475	0.413	0.389	0.409	0.387	0.511	0.522	0.509	0.314	0.648	0.491	0.418	0.446
OG0003507	0.331	0.524	0.265	0.3	0.31	0.493	0.433	0.475	0.345	0.323	0.21	0.273	0.321	0.25	0.619	0.325	0.277	0.271	0.439	0.327	0.63	0.318	0.332	0.243	0.263	0.287	0.46	0.412	0.243	0.401	0.314	0.371	0.275	0.337	0.311	0.283	0.344	0.315	0.302	0.29	0.321	0.427	0.372	0.405	0.213	0.4	0.444	0.287	0.379
OG0003508	0.568	0.394	0.282	0.466	0.483	0.629	0.529	0.44	0.582	0.3	0.194	0.475	0.49	0.408	0.559	0.39	0.258	0.243	0.577	0.599	0.453	0.535	0.606	0.401	0.32	0.505	0.605	0.682	0.398	0.563	0.53	0.62	0.463	0.548	0.472	0.48	0.522	0.503	0.384	0.493	0.396	0.469	0.509	0.445	0.352	0.51	0.319	0.484	0.577
OG0003566	0.592	0.345	0.264	0.53	0.535	0.506	0.565	0.417	0.574	0.328	0.25	0.547	0.544	0.475	0.49	0.431	0.252	0.22	0.586	0.569	0.435	0.571	0.592	0.462	0.34	0.539	0.484	0.618	0.462	0.559	0.573	0.567	0.553	0.595	0.543	0.492	0.543	0.551	0.496	0.672	0.41	0.323	0.559	0.456	0.401	0.488	0.407	0.524	0.627
OG0003605	0.642	0.349	0.268	0.608	0.632	0.585	0.594	0.43	0.718	0.33	0.21	0.66	0.648	0.587	0.461	0.509	0.263	0.213	0.649	0.671	0.383	0.681	0.671	0.584	0.378	0.669	0.551	0.535	0.567	0.647	0.65	0.623	0.634	0.616	0.661	0.694	0.705	0.593	0.571	0.649	0.392	0.328	0.629	0.446	0.495	0.538	0.298	0.665	0.558
OG0003611	0.653	0.412	0.319	0.538	0.552	0.641	0.623	0.507	0.671	0.338	0.218	0.571	0.552	0.487	0.579	0.482	0.297	0.234	0.649	0.661	0.494	0.619	0.682	0.482	0.362	0.599	0.597	0.661	0.481	0.598	0.587	0.687	0.549	0.615	0.596	0.567	0.604	0.611	0.459	0.572	0.382	0.393	0.606	0.489	0.423	0.581	0.352	0.579	0.662
OG0003619	0.647	0.278	0.237	0.712	0.684	0.494	0.545	0.4	0.697	0.291	0.241	0.725	0.634	0.69	0.409	0.456	0.226	0.195	0.585	0.73	0.355	0.679	0.731	0.734	0.389	0.722	0.477	0.531	0.699	0.574	0.675	0.616	0.707	0.613	0.667	0.649	0.606	0.656	0.546	0.699	0.368	0.305	0.596	0.405	0.601	0.459	0.288	0.755	0.573
OG0003625	0.375	0.463	0.21	0.312	0.321	0.488	0.492	0.493	0.386	0.305	0.17	0.302	0.347	0.27	0.579	0.314	0.221	0.24	0.46	0.358	0.527	0.353	0.367	0.264	0.235	0.313	0.514	0.5	0.26	0.425	0.329	0.416	0.29	0.365	0.34	0.291	0.374	0.351	0.287	0.304	0.275	0.356	0.391	0.369	0.23	0.38	0.379	0.312	0.445
OG0003629	0.354	0.417	0.607	0.308	0.286	0.372	0.428	0.405	0.375	0.264	0.241	0.329	0.298	0.281	0.392	0.355	0.546	0.387	0.432	0.448	0.344	0.311	0.434	0.285	0.25	0.369	0.272	0.255	0.289	0.388	0.374	0.316	0.328	0.315	0.343	0.409	0.438	0.313	0.277	0.368	0.19	0.242	0.34	0.447	0.256	0.554	0.404	0.35	0.327
OG0003630	0.309	0.279	0.361	0.266	0.258	0.321	0.401	0.492	0.328	0.291	0.274	0.262	0.329	0.244	0.38	0.367	0.333	0.346	0.373	0.312	0.387	0.31	0.31	0.234	0.273	0.256	0.306	0.267	0.238	0.318	0.268	0.262	0.261	0.272	0.284	0.281	0.316	0.276	0.274	0.297	0.211	0.284	0.355	0.334	0.209	0.341	0.348	0.282	0.35
OG0003642	0.091	0.416	0.001	0.031	0.033	0.147	0.132	0.001	0.055	0.178	0.001	0.037	0.051	0.015	0.157	0.067	0.033	0.043	0.083	0.043	0.184	0.054	0.047	0.022	0.075	0.027	0.145	0.132	0.015	0.108	0.062	0.073	0.039	0.121	0.049	0.044	0.074	0.067	0.07	0.033	0.179	0.19	0.106	0.182	0.007	0.074	0.2	0.046	0.082
OG0003664	0.514	0.48	0.268	0.466	0.53	0.606	0.596	0.425	0.557	0.373	0.225	0.506	0.539	0.44	0.539	0.439	0.258	0.213	0.598	0.551	0.475	0.53	0.551	0.433	0.369	0.525	0.549	0.523	0.434	0.631	0.559	0.529	0.511	0.561	0.516	0.518	0.6	0.475	0.522	0.501	0.391	0.353	0.633	0.473	0.377	0.498	0.357	0.499	0.501
OG0003667	0.256	0.522	0.181	0.228	0.23	0.341	0.392	0.313	0.296	0.202	0.126	0.221	0.273	0.184	0.403	0.275	0.194	0.206	0.331	0.274	0.407	0.294	0.272	0.183	0.206	0.22	0.333	0.287	0.183	0.337	0.232	0.269	0.221	0.255	0.271	0.25	0.278	0.248	0.309	0.239	0.294	0.32	0.353	0.357	0.154	0.291	0.429	0.226	0.283
OG0003669	0.342	0.571	0.566	0.314	0.301	0.472	0.468	0.347	0.37	0.341	0.215	0.34	0.333	0.281	0.488	0.36	0.494	0.35	0.41	0.442	0.406	0.332	0.427	0.288	0.311	0.379	0.359	0.292	0.292	0.44	0.393	0.345	0.332	0.33	0.345	0.386	0.417	0.329	0.328	0.354	0.326	0.414	0.39	0.556	0.254	0.622	0.498	0.342	0.329
OG0003692	0.458	0.496	0.236	0.38	0.405	0.5	0.5	0.434	0.443	0.386	0.191	0.37	0.394	0.335	0.543	0.412	0.241	0.219	0.553	0.413	0.48	0.434	0.417	0.327	0.282	0.375	0.461	0.505	0.319	0.472	0.428	0.425	0.362	0.518	0.404	0.359	0.412	0.429	0.368	0.392	0.286	0.29	0.509	0.429	0.284	0.416	0.382	0.408	0.472
OG0003695	0.499	0.45	0.235	0.437	0.472	0.517	0.582	0.456	0.491	0.441	0.344	0.402	0.457	0.353	0.586	0.465	0.24	0.234	0.613	0.432	0.569	0.468	0.443	0.337	0.409	0.401	0.512	0.522	0.342	0.565	0.452	0.46	0.428	0.516	0.456	0.368	0.439	0.469	0.446	0.409	0.428	0.343	0.561	0.412	0.29	0.399	0.454	0.397	0.506
OG0003721	0.499	0.458	0.235	0.417	0.437	0.621	0.572	0.517	0.527	0.347	0.197	0.416	0.475	0.368	0.589	0.376	0.225	0.216	0.545	0.504	0.513	0.492	0.531	0.358	0.322	0.43	0.641	0.709	0.351	0.502	0.445	0.604	0.417	0.506	0.444	0.41	0.473	0.453	0.354	0.446	0.391	0.461	0.526	0.454	0.314	0.471	0.372	0.425	0.638
OG0003724	0.471	0.465	0.312	0.418	0.393	0.524	0.526	0.441	0.479	0.266	0.171	0.406	0.403	0.342	0.616	0.329	0.275	0.199	0.524	0.506	0.438	0.392	0.516	0.337	0.25	0.432	0.477	0.579	0.339	0.492	0.459	0.533	0.378	0.455	0.405	0.373	0.438	0.468	0.354	0.38	0.354	0.362	0.474	0.422	0.297	0.468	0.365	0.408	0.476
OG0003725	0.577	0.438	0.386	0.523	0.525	0.54	0.586	0.408	0.619	0.336	0.256	0.539	0.567	0.473	0.502	0.479	0.357	0.289	0.629	0.619	0.407	0.607	0.613	0.472	0.346	0.578	0.514	0.517	0.472	0.607	0.581	0.577	0.552	0.571	0.602	0.601	0.639	0.597	0.526	0.638	0.406	0.33	0.584	0.537	0.409	0.6	0.41	0.552	0.568
OG0003750	0.463	0.383	0.257	0.415	0.447	0.556	0.51	0.57	0.473	0.359	0.215	0.4	0.466	0.367	0.585	0.416	0.237	0.232	0.592	0.444	0.544	0.45	0.454	0.351	0.32	0.421	0.533	0.548	0.35	0.485	0.439	0.491	0.41	0.488	0.418	0.396	0.437	0.447	0.393	0.418	0.415	0.362	0.507	0.422	0.311	0.458	0.372	0.398	0.489
OG0003756	0.603	0.342	0.232	0.508	0.526	0.602	0.611	0.479	0.646	0.352	0.273	0.503	0.556	0.449	0.545	0.472	0.218	0.213	0.604	0.53	0.454	0.583	0.56	0.426	0.391	0.491	0.608	0.653	0.418	0.562	0.522	0.641	0.49	0.559	0.514	0.469	0.516	0.531	0.439	0.507	0.475	0.436	0.614	0.445	0.37	0.459	0.424	0.495	0.616
OG0003761	0.588	0.436	0.308	0.485	0.507	0.664	0.628	0.516	0.648	0.342	0.207	0.522	0.551	0.447	0.597	0.454	0.297	0.239	0.596	0.647	0.503	0.586	0.657	0.444	0.367	0.557	0.636	0.684	0.441	0.59	0.549	0.659	0.497	0.551	0.536	0.527	0.573	0.562	0.436	0.533	0.39	0.457	0.61	0.519	0.388	0.606	0.355	0.531	0.703
OG0003776	0.608	0.433	0.32	0.499	0.54	0.591	0.592	0.451	0.592	0.342	0.21	0.524	0.539	0.439	0.569	0.465	0.294	0.245	0.663	0.627	0.475	0.588	0.625	0.448	0.35	0.565	0.533	0.564	0.452	0.614	0.573	0.575	0.53	0.584	0.55	0.552	0.594	0.546	0.477	0.528	0.384	0.362	0.609	0.474	0.388	0.533	0.344	0.53	0.554
OG0003798	0.582	0.388	0.262	0.51	0.542	0.635	0.563	0.45	0.63	0.32	0.185	0.535	0.524	0.468	0.565	0.417	0.24	0.198	0.614	0.632	0.469	0.592	0.631	0.456	0.312	0.568	0.603	0.779	0.452	0.546	0.591	0.622	0.52	0.637	0.523	0.515	0.548	0.581	0.415	0.541	0.348	0.385	0.583	0.442	0.395	0.523	0.305	0.547	0.619
OG0003810	0.63	0.472	0.368	0.562	0.554	0.64	0.643	0.49	0.684	0.325	0.229	0.601	0.615	0.5	0.579	0.491	0.333	0.241	0.641	0.732	0.442	0.627	0.741	0.501	0.397	0.631	0.586	0.639	0.494	0.647	0.631	0.698	0.586	0.622	0.603	0.612	0.652	0.58	0.509	0.565	0.441	0.431	0.655	0.518	0.438	0.641	0.363	0.6	0.6
OG0003820	0.519	0.564	0.443	0.435	0.41	0.553	0.593	0.381	0.532	0.369	0.301	0.464	0.489	0.378	0.496	0.45	0.414	0.348	0.572	0.586	0.438	0.491	0.573	0.383	0.361	0.473	0.533	0.448	0.379	0.562	0.534	0.482	0.458	0.501	0.469	0.539	0.615	0.428	0.422	0.499	0.424	0.405	0.497	0.551	0.333	0.595	0.48	0.471	0.46
OG0003839	0.653	0.375	0.317	0.666	0.694	0.545	0.555	0.36	0.675	0.342	0.254	0.68	0.576	0.596	0.477	0.506	0.299	0.22	0.648	0.686	0.362	0.665	0.682	0.597	0.399	0.693	0.448	0.539	0.589	0.6	0.719	0.612	0.733	0.674	0.705	0.636	0.629	0.685	0.564	0.67	0.342	0.274	0.605	0.437	0.502	0.527	0.332	0.673	0.556
OG0003889	0.588	0.336	0.258	0.554	0.563	0.506	0.549	0.386	0.64	0.31	0.22	0.558	0.571	0.502	0.413	0.512	0.247	0.199	0.573	0.57	0.346	0.653	0.571	0.491	0.376	0.581	0.479	0.464	0.486	0.63	0.592	0.574	0.595	0.56	0.586	0.598	0.591	0.564	0.561	0.626	0.411	0.299	0.637	0.453	0.416	0.432	0.344	0.579	0.521
OG0003890	0.662	0.319	0.262	0.619	0.627	0.543	0.53	0.391	0.727	0.304	0.237	0.626	0.58	0.551	0.472	0.471	0.252	0.227	0.603	0.7	0.351	0.671	0.713	0.543	0.362	0.672	0.5	0.596	0.546	0.603	0.644	0.634	0.632	0.634	0.632	0.59	0.58	0.652	0.536	0.66	0.366	0.335	0.641	0.406	0.473	0.466	0.326	0.65	0.654
OG0003899	0.378	0.41	0.242	0.312	0.323	0.555	0.468	0.567	0.394	0.351	0.204	0.304	0.352	0.278	0.596	0.35	0.251	0.241	0.466	0.34	0.533	0.344	0.347	0.271	0.258	0.322	0.562	0.458	0.265	0.424	0.329	0.405	0.287	0.362	0.354	0.301	0.371	0.358	0.284	0.296	0.272	0.405	0.391	0.364	0.235	0.458	0.438	0.318	0.396
OG0003911	0.442	0.566	0.411	0.386	0.373	0.574	0.515	0.49	0.449	0.347	0.253	0.39	0.384	0.338	0.667	0.377	0.396	0.3	0.53	0.488	0.557	0.393	0.489	0.333	0.292	0.437	0.492	0.499	0.338	0.496	0.448	0.444	0.368	0.445	0.398	0.4	0.475	0.412	0.346	0.383	0.335	0.407	0.449	0.487	0.299	0.583	0.464	0.399	0.435
OG0003923	0.499	0.395	0.245	0.409	0.409	0.619	0.606	0.463	0.49	0.349	0.246	0.391	0.497	0.358	0.543	0.405	0.249	0.244	0.573	0.431	0.447	0.456	0.434	0.343	0.306	0.388	0.618	0.537	0.348	0.524	0.424	0.469	0.401	0.479	0.451	0.389	0.535	0.458	0.454	0.428	0.369	0.329	0.592	0.466	0.294	0.474	0.42	0.426	0.542
OG0003938	0.64	0.403	0.319	0.565	0.57	0.657	0.644	0.512	0.734	0.314	0.203	0.594	0.598	0.503	0.56	0.481	0.301	0.23	0.658	0.744	0.466	0.66	0.757	0.506	0.387	0.638	0.658	0.707	0.495	0.595	0.611	0.726	0.576	0.598	0.624	0.646	0.661	0.602	0.47	0.595	0.421	0.445	0.632	0.511	0.438	0.612	0.33	0.616	0.634
OG0003944	0.482	0.572	0.375	0.413	0.428	0.52	0.575	0.36	0.514	0.395	0.326	0.481	0.47	0.384	0.436	0.486	0.32	0.249	0.534	0.497	0.393	0.475	0.498	0.384	0.417	0.474	0.451	0.432	0.386	0.582	0.547	0.451	0.479	0.532	0.469	0.483	0.571	0.406	0.482	0.514	0.502	0.355	0.545	0.554	0.333	0.532	0.526	0.447	0.489
OG0003952	0.661	0.273	0.221	0.676	0.652	0.468	0.523	0.338	0.662	0.306	0.221	0.686	0.584	0.624	0.402	0.438	0.211	0.193	0.587	0.668	0.308	0.627	0.667	0.625	0.372	0.696	0.44	0.52	0.624	0.607	0.68	0.579	0.68	0.645	0.674	0.616	0.625	0.675	0.569	0.681	0.346	0.26	0.6	0.399	0.526	0.424	0.295	0.693	0.565
OG0003959	0.373	0.505	0.243	0.315	0.327	0.518	0.457	0.498	0.382	0.318	0.196	0.299	0.327	0.273	0.605	0.338	0.254	0.282	0.468	0.358	0.59	0.338	0.369	0.258	0.259	0.311	0.478	0.497	0.261	0.413	0.339	0.378	0.292	0.377	0.326	0.287	0.35	0.345	0.294	0.303	0.323	0.435	0.396	0.427	0.233	0.403	0.479	0.307	0.405
OG0003974	0.643	0.378	0.293	0.552	0.572	0.646	0.611	0.497	0.666	0.365	0.27	0.579	0.578	0.495	0.574	0.496	0.271	0.23	0.614	0.662	0.483	0.616	0.684	0.487	0.402	0.605	0.619	0.692	0.477	0.613	0.617	0.652	0.562	0.635	0.547	0.53	0.571	0.551	0.462	0.604	0.462	0.444	0.624	0.479	0.427	0.548	0.405	0.57	0.673
OG0003982	0.503	0.358	0.25	0.44	0.47	0.652	0.548	0.547	0.548	0.362	0.203	0.433	0.48	0.378	0.656	0.428	0.227	0.22	0.56	0.499	0.505	0.507	0.519	0.371	0.359	0.434	0.618	0.718	0.361	0.507	0.45	0.576	0.431	0.509	0.439	0.418	0.455	0.461	0.366	0.444	0.41	0.506	0.532	0.459	0.323	0.489	0.361	0.44	0.623
OG0003988	0.416	0.425	0.247	0.36	0.384	0.501	0.539	0.435	0.44	0.456	0.184	0.357	0.405	0.304	0.609	0.351	0.235	0.204	0.512	0.402	0.472	0.394	0.4	0.3	0.401	0.35	0.516	0.52	0.291	0.449	0.396	0.442	0.343	0.418	0.393	0.336	0.411	0.383	0.342	0.35	0.358	0.458	0.46	0.545	0.255	0.414	0.366	0.335	0.474
OG0003999	0.404	0.446	0.218	0.337	0.351	0.479	0.468	0.449	0.403	0.299	0.182	0.327	0.342	0.287	0.56	0.339	0.228	0.244	0.496	0.385	0.569	0.361	0.398	0.269	0.251	0.327	0.463	0.55	0.272	0.415	0.366	0.418	0.31	0.41	0.352	0.3	0.367	0.371	0.307	0.334	0.274	0.35	0.406	0.402	0.242	0.378	0.386	0.321	0.48
OG0004014	0.532	0.448	0.345	0.449	0.46	0.649	0.596	0.493	0.567	0.32	0.198	0.485	0.511	0.414	0.571	0.399	0.303	0.231	0.556	0.607	0.504	0.554	0.616	0.415	0.329	0.522	0.655	0.645	0.41	0.54	0.503	0.65	0.464	0.528	0.519	0.507	0.545	0.506	0.401	0.49	0.425	0.453	0.524	0.518	0.366	0.595	0.343	0.498	0.581
OG0004021	0.352	0.42	0.422	0.309	0.315	0.455	0.456	0.377	0.383	0.526	0.172	0.347	0.4	0.284	0.364	0.42	0.417	0.318	0.386	0.435	0.392	0.372	0.432	0.295	0.429	0.376	0.356	0.312	0.291	0.429	0.363	0.375	0.338	0.347	0.341	0.406	0.44	0.31	0.317	0.346	0.361	0.388	0.354	0.414	0.261	0.531	0.38	0.353	0.325
OG0004024	0.27	0.277	0.517	0.261	0.257	0.298	0.351	0.457	0.296	0.258	0.259	0.255	0.27	0.232	0.339	0.378	0.415	0.482	0.323	0.297	0.354	0.274	0.289	0.23	0.265	0.271	0.28	0.233	0.233	0.328	0.276	0.269	0.263	0.256	0.29	0.275	0.294	0.256	0.243	0.276	0.213	0.266	0.301	0.326	0.203	0.363	0.568	0.267	0.289
OG0004026	0.627	0.277	0.241	0.724	0.723	0.467	0.487	0.372	0.678	0.304	0.217	0.736	0.602	0.735	0.408	0.501	0.229	0.2	0.572	0.659	0.323	0.7	0.646	0.719	0.382	0.743	0.441	0.493	0.739	0.576	0.68	0.599	0.751	0.628	0.709	0.663	0.596	0.698	0.576	0.704	0.33	0.273	0.586	0.396	0.61	0.432	0.29	0.745	0.527
OG0004044	0.547	0.405	0.413	0.489	0.498	0.568	0.552	0.448	0.61	0.312	0.229	0.49	0.518	0.428	0.494	0.471	0.36	0.298	0.584	0.651	0.407	0.581	0.639	0.432	0.356	0.554	0.522	0.517	0.426	0.562	0.555	0.609	0.515	0.51	0.537	0.627	0.616	0.495	0.444	0.571	0.368	0.452	0.521	0.505	0.373	0.588	0.405	0.541	0.526
OG0004066	0.508	0.384	0.214	0.442	0.452	0.571	0.547	0.52	0.536	0.338	0.196	0.437	0.469	0.38	0.609	0.405	0.219	0.211	0.545	0.524	0.538	0.51	0.562	0.367	0.325	0.443	0.578	0.675	0.367	0.501	0.449	0.581	0.427	0.502	0.459	0.4	0.439	0.485	0.388	0.45	0.353	0.394	0.511	0.402	0.324	0.421	0.322	0.441	0.611
OG0004085	0.264	0.208	0.348	0.262	0.269	0.311	0.356	0.43	0.3	0.367	0.377	0.263	0.304	0.231	0.32	0.341	0.309	0.408	0.298	0.278	0.349	0.311	0.283	0.226	0.336	0.257	0.305	0.255	0.229	0.339	0.267	0.291	0.288	0.251	0.272	0.265	0.289	0.24	0.261	0.29	0.351	0.38	0.305	0.332	0.201	0.332	0.537	0.261	0.285
OG0004092	0.045	0.355	0.001	0.023	0.032	0.111	0.104	0.001	0.04	0.07	0.001	0.025	0.038	0.011	0.143	0.031	0.043	0.062	0.075	0.041	0.295	0.055	0.044	0.013	0.05	0.023	0.133	0.123	0.01	0.069	0.037	0.076	0.029	0.059	0.05	0.045	0.053	0.044	0.081	0.042	0.167	0.25	0.06	0.17	0.004	0.081	0.255	0.017	0.079
OG0004098	0.642	0.384	0.305	0.597	0.602	0.643	0.616	0.485	0.713	0.329	0.215	0.593	0.582	0.521	0.566	0.483	0.27	0.219	0.644	0.723	0.454	0.682	0.733	0.518	0.379	0.644	0.637	0.706	0.51	0.614	0.646	0.726	0.583	0.611	0.606	0.619	0.617	0.612	0.495	0.616	0.423	0.424	0.642	0.507	0.448	0.553	0.34	0.636	0.644
OG0004115	0.689	0.393	0.354	0.694	0.687	0.582	0.588	0.39	0.733	0.323	0.219	0.697	0.656	0.625	0.477	0.498	0.325	0.246	0.652	0.757	0.35	0.728	0.756	0.628	0.367	0.759	0.5	0.522	0.62	0.65	0.703	0.685	0.715	0.663	0.716	0.748	0.728	0.635	0.593	0.702	0.377	0.32	0.633	0.486	0.537	0.563	0.326	0.744	0.554
OG0004135	0.408	0.484	0.259	0.369	0.38	0.545	0.491	0.539	0.471	0.345	0.226	0.339	0.386	0.313	0.674	0.423	0.266	0.261	0.519	0.414	0.536	0.42	0.425	0.296	0.313	0.356	0.516	0.492	0.302	0.476	0.356	0.429	0.334	0.398	0.384	0.345	0.408	0.415	0.39	0.339	0.324	0.368	0.539	0.391	0.267	0.414	0.421	0.362	0.455
OG0004145	0.014	0.045	0.001	0.007	0.008	0.056	0.041	0.001	0.013	0.029	0.001	0.006	0.014	0.002	0.043	0.011	0.214	0.571	0.024	0.003	0.047	0.003	0.004	0.002	0.02	0.001	0.061	0.01	0.002	0.013	0.003	0.006	0.002	0.004	0.011	0.011	0.005	0.003	0.019	0.002	0.089	0.067	0.023	0.023	0.001	0.062	0.054	0.005	0.015
OG0004152	0.45	0.428	0.259	0.372	0.387	0.502	0.53	0.467	0.441	0.303	0.193	0.364	0.387	0.316	0.609	0.371	0.227	0.217	0.55	0.441	0.509	0.399	0.46	0.298	0.271	0.364	0.493	0.664	0.301	0.46	0.406	0.461	0.354	0.454	0.394	0.328	0.399	0.43	0.35	0.374	0.337	0.365	0.46	0.486	0.263	0.4	0.4	0.357	0.606
OG0004171	0.469	0.488	0.317	0.426	0.45	0.581	0.564	0.465	0.489	0.352	0.204	0.429	0.469	0.364	0.634	0.409	0.291	0.233	0.612	0.495	0.579	0.44	0.482	0.359	0.306	0.471	0.535	0.523	0.366	0.538	0.478	0.503	0.43	0.492	0.452	0.431	0.499	0.487	0.41	0.419	0.376	0.337	0.574	0.482	0.315	0.528	0.367	0.423	0.501
OG0004187	0.501	0.511	0.281	0.419	0.436	0.521	0.53	0.42	0.495	0.373	0.194	0.423	0.419	0.369	0.557	0.424	0.281	0.222	0.575	0.499	0.457	0.478	0.497	0.367	0.281	0.45	0.467	0.531	0.362	0.512	0.49	0.47	0.407	0.555	0.446	0.412	0.473	0.475	0.396	0.441	0.282	0.283	0.556	0.448	0.321	0.483	0.356	0.463	0.51
OG0004208	0.259	0.238	0.31	0.219	0.205	0.315	0.395	0.439	0.275	0.228	0.211	0.21	0.313	0.185	0.347	0.3	0.407	0.569	0.312	0.262	0.289	0.257	0.259	0.181	0.24	0.2	0.305	0.181	0.185	0.285	0.195	0.202	0.197	0.201	0.233	0.231	0.254	0.214	0.258	0.208	0.251	0.272	0.317	0.247	0.159	0.313	0.338	0.232	0.24
OG0004213	0.375	0.335	0.203	0.353	0.367	0.522	0.411	0.388	0.436	0.251	0.146	0.366	0.385	0.304	0.506	0.314	0.189	0.171	0.377	0.472	0.42	0.414	0.501	0.297	0.322	0.374	0.477	0.577	0.291	0.404	0.36	0.498	0.364	0.383	0.335	0.337	0.338	0.334	0.276	0.342	0.401	0.61	0.407	0.39	0.26	0.372	0.284	0.361	0.516
OG0004223	0.552	0.398	0.392	0.483	0.479	0.52	0.596	0.395	0.568	0.371	0.258	0.483	0.488	0.419	0.451	0.516	0.365	0.319	0.605	0.602	0.424	0.574	0.592	0.414	0.397	0.519	0.458	0.442	0.416	0.577	0.552	0.537	0.511	0.499	0.544	0.605	0.628	0.488	0.472	0.572	0.417	0.348	0.515	0.556	0.358	0.587	0.448	0.513	0.52
OG0004240	0.432	0.409	0.199	0.385	0.379	0.432	0.486	0.368	0.42	0.39	0.439	0.338	0.384	0.307	0.463	0.458	0.205	0.194	0.495	0.351	0.393	0.386	0.361	0.29	0.458	0.335	0.403	0.39	0.296	0.492	0.402	0.353	0.357	0.412	0.387	0.329	0.386	0.405	0.441	0.348	0.394	0.274	0.477	0.329	0.257	0.329	0.454	0.346	0.383
OG0004254	0.438	0.608	0.237	0.381	0.439	0.594	0.592	0.554	0.496	0.36	0.209	0.381	0.452	0.339	0.611	0.421	0.243	0.236	0.572	0.441	0.6	0.477	0.45	0.335	0.354	0.383	0.573	0.553	0.333	0.523	0.406	0.481	0.387	0.447	0.445	0.406	0.482	0.421	0.389	0.389	0.387	0.365	0.513	0.437	0.29	0.461	0.386	0.384	0.499
OG0004283	0.599	0.464	0.397	0.534	0.541	0.683	0.643	0.519	0.653	0.35	0.247	0.561	0.57	0.464	0.624	0.479	0.361	0.288	0.643	0.704	0.483	0.595	0.71	0.464	0.38	0.601	0.611	0.66	0.459	0.636	0.608	0.673	0.546	0.608	0.564	0.58	0.634	0.557	0.478	0.573	0.425	0.465	0.615	0.548	0.408	0.629	0.382	0.563	0.636
OG0004311	0.582	0.248	0.222	0.685	0.677	0.429	0.456	0.336	0.613	0.26	0.191	0.705	0.559	0.823	0.36	0.411	0.212	0.176	0.516	0.609	0.301	0.627	0.601	0.805	0.324	0.721	0.394	0.433	0.814	0.513	0.62	0.533	0.697	0.571	0.637	0.603	0.535	0.629	0.512	0.673	0.297	0.243	0.53	0.361	0.768	0.407	0.252	0.738	0.473
OG0004315	0.619	0.322	0.235	0.617	0.651	0.513	0.509	0.325	0.67	0.319	0.239	0.644	0.585	0.587	0.414	0.473	0.222	0.184	0.581	0.604	0.324	0.599	0.596	0.57	0.379	0.63	0.445	0.522	0.567	0.598	0.669	0.581	0.675	0.644	0.672	0.569	0.578	0.677	0.54	0.636	0.336	0.278	0.625	0.386	0.483	0.444	0.297	0.634	0.551
OG0004327	0.641	0.336	0.278	0.672	0.666	0.524	0.55	0.374	0.69	0.321	0.27	0.71	0.64	0.639	0.442	0.483	0.262	0.214	0.609	0.666	0.33	0.651	0.65	0.628	0.383	0.7	0.48	0.496	0.627	0.619	0.704	0.598	0.699	0.634	0.691	0.637	0.647	0.664	0.626	0.685	0.354	0.286	0.634	0.428	0.54	0.487	0.325	0.695	0.562
OG0004358	0.349	0.487	0.343	0.278	0.295	0.562	0.461	0.436	0.343	0.264	0.166	0.277	0.351	0.243	0.562	0.281	0.277	0.243	0.419	0.339	0.5	0.312	0.334	0.237	0.259	0.296	0.555	0.417	0.234	0.401	0.304	0.366	0.261	0.324	0.318	0.293	0.373	0.316	0.277	0.258	0.337	0.531	0.377	0.392	0.207	0.457	0.42	0.283	0.344
OG0004361	0.606	0.371	0.27	0.581	0.592	0.598	0.588	0.492	0.694	0.346	0.232	0.587	0.582	0.513	0.534	0.518	0.257	0.228	0.64	0.656	0.43	0.664	0.66	0.504	0.397	0.607	0.604	0.598	0.511	0.64	0.606	0.617	0.585	0.593	0.584	0.585	0.582	0.641	0.55	0.589	0.414	0.354	0.699	0.451	0.439	0.484	0.346	0.618	0.598
OG0004409	0.553	0.398	0.226	0.476	0.472	0.545	0.568	0.514	0.573	0.321	0.194	0.461	0.484	0.396	0.6	0.428	0.228	0.214	0.572	0.561	0.491	0.532	0.587	0.391	0.326	0.475	0.551	0.657	0.389	0.537	0.48	0.567	0.45	0.517	0.482	0.434	0.477	0.502	0.428	0.444	0.34	0.381	0.547	0.401	0.341	0.453	0.339	0.472	0.572
OG0004416	0.688	0.368	0.315	0.641	0.628	0.597	0.631	0.461	0.758	0.337	0.221	0.647	0.64	0.578	0.493	0.502	0.299	0.247	0.639	0.759	0.418	0.713	0.754	0.583	0.421	0.693	0.585	0.587	0.573	0.662	0.667	0.729	0.648	0.628	0.647	0.704	0.694	0.663	0.542	0.693	0.443	0.366	0.656	0.523	0.488	0.588	0.335	0.689	0.619
OG0004420	0.638	0.365	0.277	0.58	0.559	0.604	0.547	0.427	0.679	0.308	0.194	0.583	0.546	0.495	0.528	0.428	0.266	0.224	0.601	0.692	0.443	0.605	0.706	0.491	0.341	0.614	0.569	0.718	0.483	0.57	0.619	0.712	0.575	0.631	0.547	0.568	0.566	0.612	0.429	0.622	0.389	0.4	0.572	0.468	0.423	0.541	0.32	0.582	0.671
OG0004424	0.372	0.379	0.262	0.341	0.38	0.552	0.462	0.471	0.441	0.301	0.171	0.349	0.411	0.301	0.504	0.337	0.224	0.209	0.418	0.434	0.532	0.456	0.456	0.3	0.326	0.365	0.626	0.625	0.29	0.415	0.352	0.538	0.347	0.379	0.347	0.377	0.375	0.35	0.307	0.363	0.457	0.598	0.413	0.479	0.26	0.417	0.396	0.364	0.452
OG0004431	0.46	0.405	0.234	0.38	0.379	0.486	0.515	0.457	0.45	0.304	0.193	0.367	0.376	0.324	0.592	0.351	0.223	0.213	0.522	0.454	0.492	0.391	0.473	0.306	0.274	0.371	0.476	0.633	0.307	0.458	0.399	0.469	0.354	0.435	0.39	0.32	0.388	0.441	0.34	0.409	0.326	0.33	0.453	0.422	0.267	0.388	0.391	0.357	0.625
OG0004438	0.441	0.462	0.187	0.403	0.443	0.477	0.536	0.431	0.45	0.352	0.316	0.374	0.418	0.334	0.525	0.406	0.192	0.182	0.577	0.381	0.433	0.401	0.398	0.317	0.36	0.366	0.438	0.477	0.319	0.525	0.471	0.398	0.375	0.475	0.418	0.334	0.429	0.41	0.433	0.369	0.338	0.265	0.453	0.321	0.28	0.355	0.392	0.363	0.415
OG0004451	0.615	0.398	0.285	0.524	0.533	0.555	0.556	0.438	0.657	0.315	0.217	0.538	0.529	0.466	0.566	0.434	0.276	0.249	0.645	0.65	0.444	0.589	0.664	0.453	0.322	0.557	0.546	0.741	0.457	0.593	0.577	0.602	0.528	0.627	0.549	0.511	0.55	0.606	0.451	0.564	0.351	0.354	0.597	0.456	0.397	0.518	0.371	0.554	0.654
OG0004485	0.319	0.562	0.272	0.302	0.284	0.43	0.469	0.408	0.376	0.374	0.318	0.28	0.343	0.253	0.487	0.399	0.284	0.279	0.415	0.323	0.507	0.34	0.327	0.244	0.349	0.275	0.414	0.325	0.25	0.411	0.298	0.315	0.302	0.313	0.328	0.307	0.361	0.31	0.342	0.31	0.422	0.405	0.419	0.45	0.216	0.386	0.597	0.296	0.364
OG0004494	0.455	0.468	0.237	0.43	0.43	0.528	0.594	0.42	0.465	0.435	0.358	0.418	0.481	0.363	0.497	0.511	0.228	0.211	0.548	0.403	0.385	0.417	0.411	0.352	0.47	0.397	0.486	0.437	0.352	0.6	0.477	0.41	0.43	0.478	0.468	0.408	0.543	0.447	0.522	0.379	0.376	0.279	0.551	0.386	0.299	0.381	0.415	0.413	0.407
OG0004497	0.615	0.306	0.22	0.545	0.585	0.587	0.613	0.492	0.68	0.341	0.254	0.556	0.584	0.481	0.518	0.495	0.209	0.205	0.612	0.605	0.461	0.665	0.642	0.466	0.417	0.55	0.615	0.713	0.456	0.585	0.544	0.675	0.552	0.589	0.569	0.521	0.528	0.561	0.483	0.598	0.48	0.432	0.66	0.482	0.402	0.483	0.389	0.557	0.701
OG0004498	0.651	0.417	0.335	0.649	0.648	0.585	0.61	0.406	0.687	0.377	0.292	0.658	0.641	0.578	0.486	0.541	0.32	0.264	0.69	0.674	0.381	0.643	0.645	0.575	0.45	0.673	0.505	0.477	0.57	0.653	0.701	0.627	0.688	0.622	0.733	0.694	0.692	0.671	0.603	0.648	0.425	0.298	0.656	0.507	0.489	0.567	0.366	0.657	0.538
OG0004522	0.656	0.4	0.356	0.647	0.617	0.578	0.59	0.428	0.748	0.293	0.21	0.684	0.622	0.572	0.509	0.474	0.325	0.246	0.645	0.965	0.384	0.68	0.977	0.578	0.369	0.735	0.536	0.616	0.57	0.619	0.663	0.698	0.662	0.644	0.639	0.681	0.674	0.645	0.52	0.667	0.384	0.361	0.627	0.495	0.492	0.584	0.313	0.693	0.634
OG0004523	0.684	0.362	0.316	0.611	0.627	0.592	0.634	0.418	0.707	0.334	0.216	0.631	0.678	0.566	0.458	0.494	0.302	0.249	0.65	0.723	0.386	0.712	0.717	0.565	0.383	0.669	0.55	0.549	0.553	0.626	0.64	0.665	0.632	0.601	0.653	0.716	0.691	0.599	0.537	0.674	0.409	0.358	0.613	0.51	0.48	0.564	0.319	0.684	0.58
OG0004533	0.596	0.426	0.299	0.505	0.522	0.626	0.592	0.486	0.598	0.339	0.233	0.535	0.534	0.46	0.552	0.45	0.3	0.228	0.603	0.614	0.508	0.582	0.63	0.449	0.353	0.562	0.597	0.66	0.446	0.571	0.578	0.697	0.53	0.575	0.525	0.531	0.588	0.519	0.434	0.581	0.434	0.405	0.553	0.496	0.396	0.585	0.41	0.546	0.593
OG0004540	0.671	0.343	0.274	0.689	0.706	0.524	0.564	0.39	0.715	0.348	0.25	0.694	0.629	0.637	0.453	0.539	0.259	0.216	0.651	0.683	0.36	0.682	0.683	0.622	0.441	0.702	0.495	0.549	0.624	0.63	0.713	0.645	0.723	0.666	0.738	0.688	0.654	0.671	0.574	0.683	0.374	0.306	0.614	0.457	0.528	0.487	0.321	0.716	0.542
OG0004542	0.565	0.378	0.265	0.517	0.523	0.642	0.587	0.471	0.665	0.301	0.182	0.524	0.54	0.443	0.566	0.412	0.236	0.215	0.605	0.648	0.423	0.593	0.651	0.442	0.315	0.556	0.642	0.736	0.437	0.587	0.561	0.658	0.527	0.566	0.538	0.523	0.561	0.562	0.432	0.535	0.368	0.393	0.592	0.424	0.382	0.514	0.303	0.548	0.629
OG0004545	0.423	0.406	0.23	0.35	0.361	0.472	0.461	0.436	0.411	0.286	0.18	0.337	0.343	0.293	0.591	0.332	0.216	0.202	0.495	0.4	0.516	0.364	0.41	0.274	0.257	0.335	0.454	0.585	0.276	0.418	0.381	0.427	0.318	0.413	0.355	0.302	0.368	0.384	0.309	0.336	0.3	0.343	0.415	0.394	0.244	0.366	0.334	0.328	0.495
OG0004566	0.535	0.443	0.324	0.488	0.48	0.501	0.54	0.327	0.589	0.336	0.267	0.571	0.516	0.441	0.408	0.456	0.319	0.217	0.536	0.553	0.361	0.537	0.561	0.44	0.356	0.527	0.425	0.456	0.443	0.57	0.567	0.55	0.556	0.567	0.5	0.56	0.607	0.493	0.498	0.595	0.465	0.313	0.573	0.507	0.374	0.522	0.419	0.51	0.525
OG0004578	0.344	0.425	0.251	0.318	0.319	0.463	0.455	0.374	0.37	0.384	0.303	0.31	0.343	0.269	0.438	0.457	0.26	0.252	0.404	0.326	0.449	0.346	0.329	0.263	0.368	0.302	0.434	0.327	0.264	0.418	0.342	0.349	0.348	0.347	0.353	0.326	0.39	0.292	0.366	0.354	0.462	0.392	0.415	0.624	0.224	0.374	0.551	0.314	0.369
OG0004581	0.369	0.456	0.363	0.323	0.346	0.399	0.491	0.314	0.378	0.286	0.201	0.34	0.329	0.292	0.411	0.367	0.363	0.255	0.444	0.421	0.417	0.384	0.412	0.294	0.261	0.358	0.348	0.36	0.29	0.414	0.382	0.378	0.338	0.362	0.4	0.399	0.412	0.345	0.363	0.393	0.282	0.305	0.379	0.512	0.256	0.489	0.428	0.34	0.417
OG0004596	0.66	0.34	0.268	0.588	0.617	0.552	0.563	0.377	0.709	0.301	0.18	0.641	0.622	0.57	0.437	0.454	0.246	0.201	0.594	0.72	0.356	0.659	0.718	0.567	0.339	0.672	0.521	0.572	0.555	0.598	0.662	0.665	0.62	0.644	0.654	0.665	0.644	0.613	0.503	0.653	0.374	0.313	0.628	0.459	0.485	0.53	0.277	0.653	0.593
OG0004632	0.633	0.334	0.307	0.727	0.739	0.516	0.537	0.38	0.709	0.306	0.22	0.753	0.635	0.697	0.444	0.51	0.281	0.221	0.597	0.766	0.335	0.709	0.746	0.714	0.4	0.844	0.45	0.49	0.703	0.611	0.711	0.631	0.759	0.632	0.731	0.691	0.651	0.703	0.588	0.697	0.348	0.296	0.625	0.445	0.606	0.499	0.289	0.755	0.553
OG0004667	0.507	0.366	0.273	0.506	0.53	0.537	0.599	0.444	0.611	0.479	0.316	0.519	0.534	0.437	0.44	0.575	0.254	0.222	0.514	0.578	0.402	0.605	0.586	0.435	0.549	0.532	0.544	0.529	0.43	0.615	0.514	0.567	0.554	0.506	0.538	0.546	0.573	0.498	0.547	0.536	0.543	0.397	0.616	0.578	0.375	0.475	0.402	0.516	0.541
OG0004692	0.69	0.298	0.24	0.67	0.701	0.564	0.577	0.439	0.737	0.311	0.196	0.691	0.653	0.629	0.46	0.467	0.23	0.201	0.616	0.741	0.383	0.761	0.729	0.626	0.376	0.724	0.574	0.612	0.62	0.62	0.676	0.699	0.694	0.653	0.679	0.676	0.644	0.662	0.526	0.707	0.381	0.349	0.613	0.439	0.534	0.504	0.286	0.735	0.606
OG0004702	0.384	0.413	0.301	0.327	0.35	0.496	0.477	0.596	0.389	0.334	0.229	0.309	0.381	0.281	0.717	0.345	0.283	0.28	0.477	0.374	0.532	0.344	0.382	0.277	0.286	0.321	0.496	0.544	0.272	0.453	0.345	0.403	0.3	0.364	0.334	0.294	0.364	0.357	0.303	0.301	0.333	0.455	0.397	0.397	0.242	0.423	0.469	0.334	0.417
OG0004706	0.38	0.49	0.22	0.316	0.332	0.556	0.508	0.53	0.406	0.282	0.182	0.303	0.364	0.275	0.615	0.329	0.23	0.248	0.481	0.362	0.542	0.355	0.372	0.267	0.243	0.319	0.585	0.513	0.264	0.445	0.342	0.419	0.296	0.373	0.353	0.301	0.386	0.365	0.302	0.311	0.292	0.391	0.41	0.37	0.232	0.412	0.406	0.318	0.451
OG0004715	0.496	0.431	0.199	0.406	0.411	0.533	0.525	0.467	0.464	0.321	0.177	0.384	0.426	0.33	0.609	0.345	0.206	0.193	0.53	0.458	0.519	0.434	0.483	0.325	0.264	0.39	0.544	0.655	0.319	0.469	0.424	0.521	0.375	0.475	0.408	0.348	0.41	0.418	0.343	0.373	0.329	0.395	0.453	0.39	0.283	0.404	0.348	0.389	0.516
OG0004719	0.516	0.355	0.262	0.454	0.479	0.542	0.531	0.393	0.535	0.356	0.279	0.456	0.493	0.398	0.434	0.431	0.243	0.249	0.544	0.516	0.431	0.546	0.53	0.387	0.384	0.465	0.522	0.575	0.38	0.542	0.497	0.53	0.481	0.531	0.489	0.468	0.485	0.451	0.46	0.535	0.478	0.408	0.526	0.542	0.338	0.455	0.461	0.454	0.583
OG0004738	0.606	0.342	0.227	0.536	0.582	0.564	0.579	0.474	0.663	0.338	0.257	0.543	0.549	0.476	0.579	0.486	0.222	0.205	0.625	0.603	0.445	0.639	0.627	0.456	0.366	0.569	0.572	0.711	0.452	0.592	0.559	0.63	0.543	0.606	0.555	0.502	0.532	0.552	0.486	0.571	0.415	0.411	0.629	0.432	0.402	0.46	0.391	0.544	0.685
OG0004770	0.046	0.415	0.001	0.021	0.025	0.157	0.108	0.001	0.041	0.078	0.001	0.021	0.042	0.007	0.214	0.032	0.054	0.087	0.065	0.038	0.269	0.038	0.042	0.008	0.055	0.019	0.156	0.128	0.007	0.078	0.035	0.067	0.024	0.049	0.035	0.031	0.059	0.036	0.055	0.024	0.202	0.308	0.068	0.206	0.003	0.086	0.304	0.016	0.074
OG0004800	0.48	0.389	0.185	0.394	0.434	0.484	0.495	0.437	0.461	0.329	0.164	0.377	0.431	0.347	0.528	0.354	0.179	0.17	0.575	0.413	0.467	0.436	0.424	0.344	0.279	0.39	0.462	0.545	0.332	0.487	0.443	0.467	0.377	0.539	0.421	0.346	0.415	0.466	0.364	0.386	0.319	0.283	0.487	0.351	0.29	0.368	0.294	0.405	0.483
OG0004805	0.53	0.371	0.383	0.552	0.571	0.53	0.594	0.482	0.598	0.464	0.282	0.535	0.575	0.475	0.501	0.589	0.345	0.321	0.607	0.593	0.408	0.6	0.583	0.474	0.514	0.586	0.494	0.446	0.475	0.649	0.575	0.567	0.553	0.518	0.609	0.6	0.594	0.545	0.565	0.536	0.42	0.364	0.569	0.493	0.41	0.55	0.416	0.551	0.492
OG0004808	0.54	0.436	0.28	0.467	0.49	0.561	0.532	0.405	0.538	0.338	0.18	0.48	0.466	0.407	0.584	0.388	0.262	0.207	0.662	0.54	0.463	0.489	0.53	0.401	0.281	0.513	0.473	0.558	0.403	0.557	0.542	0.51	0.46	0.553	0.481	0.442	0.513	0.525	0.422	0.465	0.321	0.286	0.566	0.428	0.351	0.507	0.312	0.468	0.503
OG0004813	0.398	0.283	0.367	0.352	0.378	0.541	0.459	0.532	0.404	0.381	0.288	0.371	0.453	0.326	0.493	0.377	0.3	0.279	0.424	0.384	0.468	0.433	0.385	0.322	0.358	0.38	0.54	0.428	0.322	0.447	0.361	0.472	0.384	0.369	0.38	0.372	0.421	0.364	0.366	0.384	0.407	0.379	0.405	0.42	0.283	0.543	0.499	0.368	0.37
OG0004829	0.675	0.297	0.259	0.712	0.735	0.543	0.56	0.431	0.75	0.315	0.227	0.717	0.654	0.694	0.44	0.514	0.246	0.214	0.607	0.714	0.376	0.771	0.713	0.688	0.402	0.76	0.519	0.532	0.69	0.627	0.688	0.695	0.736	0.639	0.713	0.716	0.656	0.703	0.604	0.729	0.405	0.327	0.653	0.438	0.588	0.482	0.315	0.765	0.57
OG0004835	0.681	0.33	0.273	0.68	0.694	0.535	0.556	0.41	0.704	0.342	0.211	0.702	0.595	0.627	0.488	0.49	0.258	0.21	0.627	0.711	0.381	0.704	0.71	0.626	0.368	0.717	0.476	0.572	0.618	0.597	0.718	0.662	0.69	0.708	0.694	0.643	0.621	0.655	0.554	0.703	0.356	0.316	0.661	0.462	0.531	0.485	0.312	0.708	0.605
OG0004844	0.576	0.243	0.217	0.667	0.685	0.415	0.445	0.324	0.608	0.254	0.195	0.7	0.559	0.82	0.343	0.406	0.206	0.173	0.506	0.594	0.297	0.611	0.588	0.803	0.325	0.7	0.379	0.412	0.803	0.499	0.622	0.515	0.689	0.567	0.64	0.602	0.534	0.607	0.541	0.662	0.287	0.237	0.517	0.345	0.755	0.394	0.25	0.727	0.466
OG0004855	0.585	0.422	0.283	0.528	0.548	0.559	0.648	0.498	0.646	0.369	0.272	0.54	0.552	0.465	0.563	0.525	0.312	0.261	0.665	0.618	0.504	0.588	0.633	0.454	0.385	0.556	0.559	0.627	0.461	0.638	0.553	0.57	0.533	0.57	0.579	0.527	0.588	0.573	0.518	0.557	0.455	0.332	0.652	0.492	0.404	0.548	0.413	0.531	0.658
OG0004872	0.631	0.334	0.262	0.669	0.662	0.579	0.563	0.4	0.706	0.318	0.267	0.652	0.582	0.568	0.482	0.467	0.241	0.187	0.607	0.687	0.36	0.682	0.683	0.568	0.412	0.671	0.528	0.596	0.557	0.583	0.694	0.659	0.651	0.638	0.653	0.608	0.59	0.653	0.561	0.616	0.376	0.324	0.616	0.384	0.481	0.499	0.292	0.653	0.556
OG0004882	0.635	0.394	0.322	0.532	0.558	0.583	0.561	0.401	0.644	0.292	0.195	0.545	0.559	0.48	0.517	0.422	0.285	0.24	0.615	0.651	0.423	0.608	0.643	0.474	0.306	0.592	0.552	0.668	0.467	0.576	0.613	0.636	0.545	0.629	0.556	0.573	0.583	0.595	0.449	0.583	0.351	0.386	0.548	0.468	0.411	0.534	0.339	0.568	0.619
OG0004926	0.421	0.419	0.236	0.344	0.359	0.472	0.463	0.438	0.407	0.287	0.181	0.332	0.341	0.29	0.598	0.329	0.221	0.206	0.49	0.399	0.527	0.363	0.409	0.273	0.256	0.333	0.456	0.579	0.274	0.418	0.377	0.431	0.316	0.414	0.353	0.3	0.365	0.382	0.307	0.335	0.308	0.351	0.413	0.396	0.243	0.364	0.34	0.327	0.5
OG0004944	0.316	0.296	0.304	0.308	0.318	0.384	0.423	0.507	0.389	0.377	0.23	0.311	0.363	0.284	0.352	0.43	0.317	0.325	0.36	0.359	0.397	0.377	0.362	0.282	0.394	0.323	0.363	0.319	0.279	0.398	0.295	0.344	0.314	0.293	0.319	0.351	0.36	0.308	0.299	0.324	0.32	0.354	0.37	0.353	0.249	0.37	0.333	0.327	0.357
OG0004953	0.579	0.382	0.321	0.517	0.538	0.646	0.589	0.499	0.683	0.311	0.216	0.556	0.576	0.467	0.488	0.499	0.308	0.266	0.569	0.723	0.45	0.66	0.727	0.474	0.421	0.61	0.623	0.605	0.465	0.612	0.544	0.673	0.544	0.538	0.547	0.617	0.61	0.548	0.487	0.568	0.465	0.444	0.619	0.532	0.415	0.613	0.356	0.579	0.589
OG0004959	0.265	0.457	0.209	0.27	0.255	0.38	0.404	0.27	0.277	0.39	0.516	0.253	0.28	0.199	0.385	0.439	0.22	0.2	0.336	0.245	0.366	0.261	0.249	0.191	0.511	0.217	0.313	0.258	0.195	0.376	0.288	0.241	0.271	0.264	0.289	0.235	0.299	0.271	0.336	0.26	0.433	0.327	0.331	0.362	0.162	0.297	0.508	0.228	0.277
OG0004962	0.636	0.327	0.27	0.603	0.582	0.577	0.58	0.47	0.69	0.312	0.203	0.621	0.578	0.533	0.522	0.465	0.252	0.229	0.62	0.718	0.411	0.655	0.733	0.532	0.368	0.645	0.539	0.612	0.53	0.602	0.606	0.639	0.588	0.609	0.626	0.583	0.592	0.652	0.515	0.631	0.337	0.343	0.637	0.436	0.459	0.491	0.29	0.626	0.662
OG0004975	0.29	0.269	0.395	0.266	0.267	0.321	0.381	0.42	0.32	0.316	0.269	0.265	0.301	0.237	0.336	0.351	0.323	0.334	0.368	0.297	0.355	0.292	0.305	0.23	0.354	0.258	0.289	0.275	0.231	0.333	0.286	0.264	0.269	0.275	0.29	0.275	0.303	0.274	0.265	0.303	0.321	0.552	0.342	0.425	0.203	0.326	0.438	0.263	0.366
OG0005025	0.4	0.584	0.433	0.346	0.335	0.523	0.525	0.355	0.402	0.451	0.312	0.368	0.377	0.303	0.498	0.447	0.418	0.334	0.472	0.426	0.459	0.364	0.417	0.301	0.404	0.38	0.404	0.338	0.306	0.508	0.417	0.358	0.371	0.388	0.383	0.403	0.462	0.345	0.38	0.397	0.507	0.412	0.452	0.639	0.267	0.546	0.605	0.361	0.392
OG0005039	0.567	0.428	0.291	0.513	0.536	0.558	0.564	0.424	0.631	0.333	0.19	0.517	0.549	0.452	0.546	0.455	0.265	0.211	0.608	0.606	0.491	0.595	0.596	0.451	0.356	0.568	0.503	0.541	0.455	0.592	0.555	0.624	0.534	0.575	0.536	0.543	0.554	0.621	0.489	0.517	0.382	0.345	0.643	0.486	0.391	0.515	0.32	0.529	0.562
OG0005045	0.424	0.598	0.285	0.37	0.396	0.577	0.567	0.549	0.532	0.364	0.216	0.361	0.424	0.328	0.593	0.465	0.254	0.247	0.567	0.412	0.495	0.445	0.421	0.317	0.358	0.367	0.569	0.492	0.315	0.525	0.388	0.434	0.354	0.424	0.43	0.386	0.457	0.426	0.415	0.365	0.352	0.396	0.52	0.476	0.277	0.424	0.403	0.372	0.503
OG0005055	0.497	0.363	0.384	0.445	0.459	0.553	0.519	0.503	0.544	0.32	0.219	0.463	0.507	0.4	0.535	0.472	0.372	0.288	0.501	0.58	0.418	0.543	0.584	0.401	0.394	0.507	0.536	0.531	0.399	0.509	0.494	0.583	0.464	0.47	0.479	0.512	0.505	0.45	0.405	0.484	0.422	0.457	0.531	0.499	0.357	0.559	0.329	0.483	0.516
OG0005091	0.63	0.408	0.339	0.536	0.536	0.623	0.607	0.457	0.655	0.307	0.204	0.577	0.549	0.486	0.565	0.42	0.307	0.251	0.642	0.705	0.424	0.588	0.713	0.479	0.312	0.616	0.531	0.619	0.48	0.609	0.61	0.627	0.552	0.598	0.571	0.556	0.605	0.591	0.464	0.586	0.312	0.373	0.591	0.489	0.423	0.584	0.318	0.577	0.681
OG0005092	0.549	0.5	0.454	0.427	0.433	0.552	0.576	0.414	0.531	0.384	0.337	0.461	0.475	0.381	0.5	0.483	0.425	0.357	0.55	0.551	0.463	0.513	0.55	0.383	0.409	0.476	0.509	0.448	0.379	0.594	0.528	0.493	0.477	0.482	0.476	0.515	0.561	0.449	0.436	0.534	0.499	0.438	0.513	0.593	0.334	0.615	0.553	0.455	0.511
OG0005115	0.593	0.353	0.319	0.533	0.571	0.524	0.588	0.388	0.615	0.323	0.224	0.55	0.559	0.497	0.41	0.499	0.284	0.235	0.576	0.656	0.391	0.685	0.646	0.494	0.381	0.598	0.492	0.522	0.485	0.555	0.635	0.669	0.574	0.563	0.599	0.686	0.663	0.532	0.533	0.648	0.422	0.354	0.537	0.516	0.417	0.572	0.341	0.582	0.538
OG0005127	0.662	0.383	0.314	0.58	0.571	0.622	0.627	0.492	0.666	0.345	0.249	0.599	0.586	0.508	0.554	0.494	0.292	0.26	0.667	0.717	0.489	0.621	0.732	0.499	0.391	0.614	0.577	0.681	0.495	0.627	0.638	0.657	0.589	0.627	0.595	0.576	0.609	0.613	0.51	0.668	0.422	0.391	0.631	0.512	0.434	0.563	0.385	0.604	0.714
OG0005136	0.348	0.438	0.262	0.307	0.326	0.524	0.436	0.526	0.364	0.339	0.22	0.286	0.35	0.266	0.569	0.362	0.271	0.265	0.49	0.33	0.675	0.326	0.336	0.253	0.275	0.316	0.507	0.432	0.255	0.424	0.318	0.352	0.295	0.357	0.32	0.287	0.347	0.34	0.303	0.296	0.283	0.392	0.397	0.369	0.225	0.444	0.469	0.293	0.379
OG0005137	0.603	0.454	0.361	0.537	0.543	0.639	0.62	0.516	0.661	0.321	0.21	0.558	0.536	0.46	0.606	0.489	0.324	0.245	0.639	0.716	0.474	0.611	0.736	0.463	0.347	0.615	0.584	0.674	0.461	0.623	0.599	0.689	0.552	0.583	0.564	0.584	0.597	0.574	0.492	0.544	0.375	0.41	0.622	0.484	0.407	0.572	0.354	0.569	0.619
OG0005156	0.527	0.493	0.414	0.47	0.453	0.545	0.57	0.448	0.555	0.319	0.244	0.484	0.462	0.402	0.606	0.437	0.357	0.277	0.596	0.589	0.466	0.513	0.593	0.392	0.319	0.507	0.486	0.593	0.398	0.542	0.515	0.526	0.448	0.514	0.487	0.469	0.546	0.51	0.452	0.505	0.387	0.353	0.559	0.527	0.349	0.553	0.436	0.472	0.598
OG0005164	0.405	0.514	0.198	0.332	0.36	0.497	0.454	0.42	0.39	0.386	0.176	0.316	0.342	0.289	0.531	0.35	0.205	0.192	0.496	0.356	0.495	0.368	0.366	0.283	0.263	0.325	0.454	0.475	0.275	0.435	0.376	0.386	0.311	0.477	0.347	0.304	0.372	0.379	0.314	0.327	0.284	0.29	0.441	0.361	0.244	0.367	0.348	0.354	0.399
OG0005173	0.58	0.349	0.277	0.514	0.497	0.56	0.561	0.475	0.616	0.313	0.205	0.516	0.511	0.45	0.534	0.443	0.259	0.257	0.6	0.628	0.482	0.54	0.632	0.44	0.35	0.525	0.513	0.595	0.439	0.579	0.552	0.628	0.5	0.538	0.518	0.507	0.529	0.584	0.45	0.57	0.379	0.373	0.541	0.458	0.385	0.513	0.327	0.51	0.637
OG0005190	0.413	0.465	0.27	0.338	0.353	0.525	0.538	0.503	0.42	0.314	0.189	0.327	0.384	0.291	0.587	0.349	0.231	0.218	0.524	0.388	0.496	0.402	0.399	0.284	0.263	0.336	0.55	0.562	0.282	0.454	0.37	0.46	0.321	0.407	0.38	0.329	0.413	0.389	0.326	0.35	0.327	0.407	0.441	0.483	0.248	0.415	0.415	0.341	0.514
OG0005209	0.487	0.488	0.369	0.424	0.436	0.568	0.605	0.432	0.56	0.302	0.199	0.468	0.496	0.388	0.472	0.472	0.359	0.29	0.516	0.602	0.462	0.548	0.596	0.394	0.374	0.494	0.535	0.494	0.395	0.544	0.469	0.545	0.469	0.447	0.484	0.577	0.576	0.438	0.491	0.5	0.493	0.395	0.561	0.532	0.343	0.581	0.386	0.485	0.505
OG0005227	0.482	0.544	0.356	0.386	0.391	0.552	0.559	0.465	0.465	0.277	0.191	0.398	0.449	0.343	0.621	0.364	0.338	0.265	0.54	0.479	0.48	0.436	0.477	0.344	0.246	0.44	0.529	0.503	0.342	0.5	0.474	0.504	0.387	0.473	0.43	0.435	0.528	0.429	0.375	0.414	0.294	0.351	0.48	0.49	0.303	0.557	0.418	0.412	0.474
OG0005238	0.299	0.449	0.249	0.246	0.249	0.345	0.395	0.315	0.301	0.235	0.152	0.244	0.271	0.199	0.479	0.276	0.225	0.201	0.36	0.307	0.464	0.273	0.307	0.194	0.232	0.238	0.357	0.411	0.193	0.338	0.277	0.309	0.24	0.277	0.274	0.252	0.298	0.269	0.256	0.265	0.323	0.357	0.331	0.397	0.165	0.313	0.363	0.235	0.405
OG0005248	0.496	0.327	0.229	0.454	0.476	0.55	0.556	0.386	0.551	0.338	0.248	0.454	0.531	0.404	0.428	0.42	0.223	0.229	0.536	0.508	0.405	0.549	0.528	0.39	0.364	0.451	0.569	0.57	0.382	0.523	0.482	0.533	0.477	0.528	0.482	0.462	0.516	0.444	0.487	0.512	0.446	0.392	0.607	0.498	0.336	0.414	0.397	0.469	0.559
OG0005257	0.663	0.347	0.251	0.559	0.601	0.597	0.614	0.506	0.685	0.349	0.264	0.554	0.611	0.495	0.542	0.492	0.237	0.238	0.632	0.625	0.431	0.667	0.639	0.482	0.398	0.575	0.621	0.66	0.475	0.65	0.593	0.636	0.562	0.605	0.583	0.534	0.571	0.59	0.503	0.557	0.438	0.394	0.668	0.424	0.415	0.47	0.393	0.579	0.613
OG0005259	0.618	0.455	0.313	0.565	0.595	0.599	0.599	0.465	0.674	0.42	0.273	0.583	0.583	0.485	0.61	0.493	0.296	0.25	0.628	0.646	0.42	0.636	0.649	0.484	0.445	0.625	0.584	0.593	0.482	0.682	0.626	0.622	0.582	0.613	0.607	0.575	0.628	0.57	0.542	0.584	0.443	0.387	0.646	0.517	0.42	0.547	0.419	0.581	0.573
OG0005261	0.416	0.427	0.273	0.385	0.398	0.592	0.54	0.485	0.536	0.307	0.205	0.39	0.462	0.332	0.512	0.405	0.241	0.232	0.463	0.481	0.476	0.516	0.497	0.33	0.385	0.393	0.716	0.59	0.323	0.465	0.38	0.537	0.391	0.41	0.396	0.419	0.438	0.403	0.373	0.404	0.462	0.584	0.515	0.479	0.285	0.429	0.378	0.4	0.503
OG0005279	0.65	0.347	0.309	0.631	0.632	0.581	0.58	0.446	0.715	0.301	0.2	0.668	0.596	0.583	0.485	0.479	0.28	0.233	0.613	0.768	0.406	0.707	0.766	0.594	0.372	0.711	0.549	0.608	0.578	0.611	0.664	0.713	0.655	0.632	0.669	0.663	0.635	0.678	0.529	0.709	0.387	0.35	0.628	0.498	0.502	0.584	0.312	0.671	0.653
OG0005283	0.509	0.387	0.237	0.443	0.494	0.662	0.613	0.583	0.599	0.332	0.228	0.449	0.538	0.403	0.614	0.458	0.219	0.213	0.581	0.497	0.494	0.574	0.518	0.392	0.347	0.463	0.66	0.586	0.385	0.594	0.449	0.59	0.462	0.478	0.506	0.462	0.502	0.491	0.462	0.461	0.405	0.46	0.575	0.437	0.341	0.496	0.384	0.468	0.546
OG0005310	0.486	0.385	0.193	0.377	0.404	0.486	0.508	0.448	0.453	0.285	0.164	0.39	0.384	0.332	0.61	0.343	0.198	0.173	0.53	0.425	0.439	0.411	0.436	0.317	0.247	0.368	0.478	0.624	0.308	0.468	0.426	0.463	0.353	0.48	0.394	0.33	0.409	0.441	0.336	0.363	0.286	0.298	0.46	0.371	0.272	0.377	0.307	0.377	0.502
OG0005315	0.561	0.456	0.411	0.575	0.55	0.596	0.587	0.467	0.637	0.325	0.236	0.588	0.542	0.488	0.6	0.51	0.362	0.275	0.614	0.738	0.415	0.588	0.731	0.485	0.364	0.638	0.523	0.608	0.488	0.632	0.616	0.618	0.584	0.561	0.58	0.571	0.57	0.567	0.502	0.551	0.378	0.367	0.625	0.524	0.424	0.589	0.383	0.593	0.613
OG0005328	0.601	0.471	0.376	0.508	0.509	0.629	0.673	0.51	0.641	0.436	0.262	0.544	0.565	0.453	0.542	0.537	0.35	0.297	0.647	0.637	0.471	0.585	0.635	0.458	0.461	0.585	0.588	0.527	0.448	0.695	0.574	0.576	0.539	0.566	0.571	0.621	0.723	0.555	0.522	0.544	0.509	0.399	0.62	0.547	0.395	0.633	0.416	0.55	0.541
OG0005348	0.448	0.43	0.238	0.393	0.422	0.556	0.545	0.589	0.481	0.324	0.216	0.36	0.411	0.333	0.677	0.405	0.243	0.237	0.579	0.442	0.542	0.452	0.45	0.322	0.292	0.386	0.535	0.556	0.322	0.502	0.414	0.482	0.358	0.445	0.417	0.358	0.419	0.424	0.388	0.361	0.299	0.333	0.492	0.371	0.285	0.435	0.397	0.391	0.47
OG0005350	0.459	0.49	0.256	0.366	0.385	0.514	0.552	0.476	0.447	0.296	0.182	0.399	0.398	0.333	0.631	0.356	0.275	0.201	0.533	0.452	0.489	0.405	0.457	0.329	0.251	0.396	0.501	0.565	0.321	0.495	0.44	0.457	0.363	0.461	0.39	0.369	0.452	0.426	0.348	0.38	0.291	0.325	0.47	0.431	0.284	0.488	0.35	0.392	0.477
OG0005357	0.525	0.361	0.22	0.468	0.503	0.602	0.55	0.446	0.574	0.326	0.239	0.457	0.487	0.396	0.552	0.401	0.201	0.192	0.548	0.54	0.465	0.562	0.569	0.382	0.348	0.469	0.601	0.735	0.375	0.519	0.489	0.646	0.461	0.543	0.474	0.43	0.466	0.48	0.404	0.486	0.447	0.471	0.54	0.424	0.332	0.413	0.371	0.455	0.606
OG0005364	0.664	0.347	0.304	0.659	0.649	0.573	0.595	0.438	0.743	0.303	0.229	0.685	0.662	0.617	0.472	0.493	0.287	0.231	0.608	0.746	0.396	0.736	0.745	0.618	0.39	0.71	0.541	0.559	0.612	0.614	0.643	0.724	0.684	0.628	0.653	0.683	0.685	0.653	0.59	0.67	0.421	0.354	0.695	0.465	0.526	0.542	0.32	0.73	0.586
OG0005377	0.554	0.372	0.224	0.497	0.548	0.623	0.574	0.507	0.62	0.384	0.251	0.498	0.532	0.45	0.528	0.49	0.226	0.23	0.61	0.553	0.506	0.62	0.572	0.435	0.419	0.509	0.655	0.64	0.428	0.598	0.527	0.598	0.504	0.591	0.514	0.503	0.523	0.537	0.462	0.526	0.454	0.41	0.636	0.474	0.379	0.482	0.389	0.519	0.593
OG0005395	0.287	0.452	0.252	0.265	0.282	0.483	0.409	0.399	0.338	0.299	0.167	0.284	0.334	0.241	0.451	0.318	0.267	0.317	0.317	0.337	0.553	0.353	0.347	0.239	0.298	0.286	0.494	0.393	0.236	0.362	0.277	0.378	0.284	0.28	0.285	0.32	0.336	0.266	0.271	0.302	0.431	0.507	0.342	0.45	0.211	0.394	0.46	0.283	0.353
OG0005406	0.635	0.332	0.279	0.595	0.587	0.578	0.585	0.417	0.674	0.325	0.221	0.611	0.596	0.535	0.468	0.455	0.269	0.234	0.615	0.663	0.416	0.656	0.665	0.537	0.36	0.63	0.576	0.599	0.522	0.587	0.622	0.643	0.6	0.616	0.629	0.628	0.63	0.632	0.525	0.749	0.405	0.33	0.587	0.48	0.452	0.545	0.334	0.613	0.673
OG0005467	0.696	0.325	0.254	0.64	0.671	0.522	0.559	0.415	0.701	0.329	0.19	0.644	0.616	0.6	0.473	0.48	0.239	0.211	0.641	0.692	0.385	0.705	0.697	0.594	0.353	0.7	0.494	0.574	0.582	0.636	0.694	0.66	0.668	0.688	0.665	0.666	0.626	0.678	0.556	0.688	0.358	0.31	0.626	0.416	0.511	0.482	0.289	0.707	0.596
OG0005476	0.533	0.393	0.295	0.432	0.441	0.596	0.579	0.493	0.53	0.315	0.201	0.468	0.481	0.4	0.527	0.442	0.272	0.239	0.563	0.555	0.527	0.502	0.564	0.4	0.339	0.484	0.583	0.582	0.393	0.546	0.502	0.567	0.441	0.49	0.487	0.467	0.528	0.502	0.402	0.531	0.387	0.394	0.5	0.501	0.346	0.578	0.371	0.456	0.617
OG0005480	0.593	0.47	0.311	0.524	0.543	0.633	0.63	0.453	0.667	0.389	0.236	0.556	0.584	0.464	0.503	0.461	0.281	0.263	0.629	0.631	0.415	0.626	0.638	0.462	0.415	0.557	0.624	0.599	0.456	0.652	0.591	0.616	0.56	0.603	0.574	0.569	0.643	0.534	0.502	0.564	0.472	0.417	0.6	0.47	0.399	0.526	0.393	0.56	0.565
OG0005487	0.418	0.386	0.2	0.411	0.416	0.452	0.501	0.389	0.448	0.327	0.372	0.362	0.398	0.331	0.485	0.43	0.192	0.168	0.502	0.389	0.373	0.408	0.391	0.314	0.443	0.348	0.43	0.482	0.315	0.467	0.423	0.383	0.395	0.442	0.422	0.329	0.4	0.46	0.43	0.367	0.328	0.264	0.532	0.315	0.27	0.327	0.349	0.366	0.434
OG0005514	0.586	0.388	0.366	0.518	0.505	0.494	0.561	0.396	0.583	0.371	0.295	0.542	0.527	0.464	0.437	0.488	0.329	0.278	0.579	0.602	0.384	0.583	0.593	0.468	0.393	0.575	0.436	0.417	0.462	0.577	0.607	0.527	0.578	0.543	0.58	0.598	0.621	0.544	0.526	0.695	0.413	0.308	0.559	0.517	0.394	0.522	0.427	0.545	0.551
OG0005545	0.404	0.455	0.209	0.361	0.369	0.506	0.512	0.382	0.453	0.372	0.251	0.367	0.409	0.321	0.406	0.466	0.217	0.203	0.441	0.383	0.445	0.436	0.393	0.314	0.39	0.367	0.447	0.423	0.313	0.503	0.374	0.404	0.407	0.412	0.391	0.422	0.482	0.365	0.438	0.412	0.5	0.349	0.513	0.569	0.27	0.393	0.462	0.367	0.462
OG0005555	0.604	0.432	0.317	0.494	0.498	0.532	0.599	0.426	0.583	0.378	0.307	0.526	0.506	0.442	0.548	0.455	0.297	0.246	0.616	0.582	0.462	0.531	0.591	0.429	0.371	0.529	0.498	0.6	0.431	0.575	0.553	0.538	0.504	0.571	0.52	0.479	0.561	0.52	0.444	0.568	0.448	0.335	0.589	0.528	0.382	0.538	0.494	0.505	0.652
OG0005568	0.425	0.333	0.269	0.366	0.386	0.53	0.513	0.572	0.442	0.42	0.226	0.378	0.417	0.34	0.515	0.439	0.278	0.304	0.489	0.423	0.556	0.427	0.436	0.324	0.392	0.373	0.518	0.531	0.324	0.438	0.379	0.462	0.362	0.413	0.382	0.381	0.43	0.389	0.328	0.386	0.45	0.419	0.444	0.472	0.295	0.487	0.395	0.375	0.446
OG0005571	0.651	0.282	0.21	0.694	0.743	0.507	0.549	0.408	0.738	0.312	0.196	0.687	0.634	0.669	0.419	0.454	0.206	0.178	0.599	0.691	0.364	0.708	0.686	0.672	0.391	0.708	0.49	0.572	0.659	0.598	0.669	0.637	0.694	0.65	0.702	0.675	0.618	0.673	0.571	0.676	0.382	0.297	0.624	0.416	0.563	0.469	0.268	0.712	0.556
OG0005579	0.374	0.495	0.177	0.301	0.319	0.417	0.442	0.344	0.359	0.355	0.151	0.3	0.325	0.27	0.448	0.357	0.186	0.193	0.447	0.332	0.426	0.339	0.335	0.267	0.255	0.297	0.39	0.408	0.26	0.409	0.341	0.338	0.301	0.418	0.329	0.303	0.348	0.351	0.303	0.326	0.289	0.289	0.421	0.443	0.229	0.344	0.384	0.322	0.414
OG0005581	0.588	0.362	0.268	0.519	0.542	0.649	0.591	0.515	0.63	0.329	0.194	0.544	0.55	0.473	0.549	0.473	0.253	0.209	0.6	0.645	0.504	0.601	0.669	0.47	0.392	0.581	0.595	0.67	0.463	0.579	0.579	0.659	0.523	0.566	0.536	0.535	0.55	0.547	0.455	0.564	0.431	0.425	0.588	0.487	0.411	0.568	0.327	0.554	0.62
OG0005582	0.527	0.348	0.217	0.451	0.472	0.631	0.586	0.496	0.557	0.37	0.188	0.466	0.513	0.403	0.536	0.432	0.202	0.195	0.561	0.509	0.477	0.536	0.531	0.398	0.373	0.466	0.668	0.656	0.376	0.521	0.473	0.607	0.443	0.512	0.499	0.454	0.503	0.493	0.389	0.513	0.41	0.408	0.523	0.488	0.333	0.479	0.323	0.453	0.61
OG0005583	0.663	0.318	0.221	0.593	0.627	0.62	0.604	0.472	0.715	0.345	0.232	0.628	0.611	0.543	0.493	0.474	0.211	0.204	0.648	0.677	0.419	0.699	0.702	0.528	0.385	0.627	0.617	0.679	0.527	0.659	0.641	0.697	0.624	0.666	0.636	0.594	0.602	0.633	0.52	0.66	0.438	0.378	0.648	0.454	0.454	0.501	0.35	0.634	0.649
OG0005682	0.464	0.518	0.353	0.375	0.369	0.545	0.496	0.453	0.449	0.331	0.216	0.373	0.38	0.323	0.597	0.356	0.348	0.36	0.552	0.482	0.517	0.386	0.48	0.313	0.267	0.407	0.483	0.483	0.318	0.51	0.434	0.423	0.36	0.447	0.396	0.392	0.467	0.413	0.344	0.383	0.315	0.388	0.415	0.455	0.283	0.525	0.481	0.384	0.414
OG0005685	0.039	0.275	0.001	0.014	0.015	0.066	0.06	0.001	0.025	0.133	0.001	0.014	0.028	0.005	0.059	0.054	0.057	0.095	0.047	0.013	0.08	0.018	0.014	0.005	0.093	0.013	0.058	0.04	0.005	0.059	0.024	0.022	0.017	0.034	0.021	0.031	0.045	0.025	0.041	0.01	0.082	0.054	0.034	0.063	0.002	0.015	0.045	0.011	0.03
OG0005692	0.504	0.351	0.293	0.438	0.429	0.479	0.54	0.372	0.517	0.319	0.236	0.494	0.464	0.401	0.406	0.439	0.276	0.223	0.511	0.558	0.432	0.517	0.561	0.408	0.356	0.507	0.462	0.519	0.401	0.505	0.513	0.518	0.487	0.494	0.484	0.478	0.532	0.477	0.42	0.612	0.416	0.332	0.507	0.524	0.348	0.539	0.401	0.467	0.691
OG0005711	0.605	0.297	0.243	0.586	0.598	0.567	0.578	0.431	0.681	0.325	0.21	0.631	0.58	0.548	0.443	0.499	0.221	0.208	0.582	0.668	0.403	0.688	0.673	0.549	0.39	0.64	0.55	0.572	0.537	0.584	0.603	0.647	0.614	0.584	0.645	0.593	0.583	0.614	0.538	0.706	0.398	0.367	0.617	0.444	0.465	0.489	0.334	0.616	0.678
OG0005723	0.434	0.355	0.224	0.38	0.413	0.59	0.475	0.462	0.495	0.304	0.185	0.384	0.435	0.342	0.576	0.375	0.212	0.2	0.446	0.476	0.47	0.483	0.494	0.334	0.35	0.405	0.591	0.636	0.324	0.463	0.415	0.557	0.386	0.422	0.378	0.39	0.402	0.386	0.319	0.402	0.439	0.593	0.459	0.451	0.294	0.425	0.315	0.398	0.559
OG0005728	0.456	0.495	0.219	0.387	0.413	0.492	0.56	0.405	0.527	0.394	0.256	0.413	0.459	0.351	0.427	0.487	0.241	0.216	0.502	0.44	0.431	0.495	0.455	0.344	0.415	0.386	0.496	0.49	0.341	0.528	0.424	0.464	0.423	0.451	0.448	0.432	0.495	0.405	0.432	0.459	0.524	0.356	0.54	0.57	0.3	0.442	0.44	0.405	0.527
OG0005740	0.402	0.444	0.244	0.331	0.349	0.568	0.53	0.507	0.421	0.295	0.174	0.32	0.381	0.282	0.586	0.343	0.209	0.194	0.501	0.378	0.475	0.392	0.385	0.276	0.245	0.335	0.585	0.536	0.273	0.453	0.359	0.46	0.312	0.392	0.38	0.32	0.417	0.387	0.323	0.323	0.309	0.383	0.428	0.418	0.237	0.399	0.372	0.336	0.46
OG0005746	0.486	0.432	0.262	0.393	0.42	0.602	0.585	0.526	0.496	0.351	0.218	0.402	0.466	0.35	0.638	0.406	0.231	0.221	0.527	0.47	0.542	0.48	0.486	0.344	0.335	0.413	0.63	0.658	0.337	0.498	0.448	0.581	0.403	0.462	0.424	0.417	0.491	0.427	0.354	0.43	0.455	0.48	0.495	0.461	0.298	0.478	0.38	0.403	0.578
OG0005770	0.598	0.425	0.38	0.508	0.514	0.641	0.607	0.546	0.617	0.373	0.252	0.531	0.541	0.463	0.611	0.472	0.351	0.319	0.64	0.672	0.5	0.557	0.66	0.454	0.375	0.58	0.606	0.66	0.454	0.613	0.592	0.601	0.515	0.569	0.539	0.548	0.603	0.554	0.436	0.56	0.391	0.444	0.563	0.537	0.407	0.655	0.403	0.539	0.608
OG0005771	0.35	0.365	0.25	0.299	0.311	0.518	0.441	0.584	0.376	0.345	0.201	0.292	0.333	0.27	0.565	0.353	0.261	0.292	0.438	0.327	0.55	0.326	0.334	0.262	0.259	0.305	0.522	0.42	0.258	0.404	0.311	0.361	0.276	0.337	0.327	0.283	0.343	0.338	0.269	0.286	0.247	0.411	0.368	0.347	0.231	0.423	0.426	0.305	0.384
OG0005795	0.584	0.42	0.331	0.502	0.514	0.643	0.618	0.469	0.606	0.363	0.235	0.534	0.537	0.457	0.53	0.482	0.297	0.235	0.624	0.62	0.479	0.591	0.631	0.458	0.374	0.571	0.614	0.617	0.45	0.593	0.592	0.635	0.54	0.581	0.559	0.554	0.596	0.554	0.457	0.608	0.417	0.385	0.566	0.523	0.394	0.578	0.393	0.546	0.629
OG0005825	0.021	0.261	0.001	0.011	0.011	0.082	0.061	0.001	0.019	0.086	0.001	0.01	0.021	0.003	0.125	0.034	0.067	0.125	0.036	0.019	0.222	0.018	0.021	0.004	0.058	0.009	0.09	0.061	0.003	0.04	0.016	0.034	0.011	0.023	0.016	0.017	0.03	0.017	0.028	0.012	0.13	0.375	0.034	0.133	0.001	0.091	0.308	0.008	0.038
OG0005828	0.67	0.345	0.258	0.589	0.619	0.612	0.619	0.476	0.717	0.338	0.19	0.624	0.625	0.536	0.512	0.493	0.241	0.216	0.639	0.731	0.398	0.676	0.738	0.535	0.402	0.666	0.6	0.673	0.527	0.683	0.646	0.684	0.622	0.652	0.625	0.636	0.645	0.635	0.54	0.604	0.437	0.398	0.67	0.482	0.458	0.548	0.287	0.65	0.629
OG0005841	0.357	0.424	0.405	0.319	0.313	0.434	0.412	0.359	0.366	0.309	0.28	0.344	0.373	0.28	0.416	0.356	0.365	0.245	0.373	0.423	0.449	0.363	0.416	0.282	0.347	0.369	0.371	0.322	0.295	0.423	0.388	0.4	0.36	0.319	0.343	0.381	0.395	0.34	0.33	0.365	0.428	0.433	0.359	0.477	0.257	0.528	0.401	0.348	0.332
OG0005842	0.682	0.36	0.307	0.683	0.696	0.559	0.597	0.401	0.735	0.324	0.229	0.693	0.683	0.63	0.492	0.489	0.291	0.229	0.692	0.711	0.366	0.715	0.712	0.63	0.372	0.732	0.5	0.536	0.623	0.649	0.704	0.65	0.706	0.653	0.711	0.734	0.702	0.654	0.599	0.703	0.376	0.309	0.633	0.458	0.538	0.521	0.328	0.726	0.549
OG0005850	0.355	0.519	0.214	0.286	0.296	0.417	0.46	0.332	0.356	0.324	0.174	0.292	0.327	0.255	0.464	0.356	0.225	0.244	0.412	0.33	0.443	0.337	0.33	0.249	0.298	0.284	0.395	0.389	0.247	0.408	0.33	0.332	0.3	0.349	0.321	0.309	0.355	0.32	0.307	0.328	0.349	0.376	0.409	0.523	0.216	0.384	0.448	0.294	0.424
OG0005860	0.438	0.432	0.222	0.37	0.395	0.507	0.508	0.436	0.434	0.377	0.178	0.351	0.37	0.308	0.647	0.329	0.21	0.197	0.505	0.42	0.511	0.39	0.424	0.294	0.331	0.368	0.496	0.599	0.296	0.453	0.402	0.468	0.343	0.431	0.39	0.315	0.39	0.405	0.339	0.341	0.338	0.366	0.439	0.445	0.257	0.394	0.357	0.347	0.486
OG0005866	0.568	0.395	0.289	0.526	0.579	0.552	0.635	0.425	0.621	0.414	0.268	0.563	0.601	0.493	0.493	0.525	0.28	0.254	0.64	0.577	0.416	0.584	0.559	0.486	0.438	0.566	0.479	0.458	0.491	0.667	0.593	0.507	0.589	0.572	0.602	0.588	0.661	0.522	0.599	0.586	0.429	0.318	0.676	0.547	0.415	0.48	0.386	0.587	0.533
OG0005890	0.702	0.326	0.261	0.661	0.673	0.544	0.551	0.372	0.732	0.306	0.256	0.668	0.594	0.621	0.467	0.461	0.25	0.213	0.652	0.673	0.34	0.671	0.664	0.608	0.35	0.698	0.472	0.545	0.605	0.619	0.71	0.58	0.689	0.708	0.68	0.616	0.64	0.676	0.607	0.672	0.316	0.271	0.668	0.383	0.515	0.453	0.316	0.705	0.575
OG0005892	0.062	0.414	0.146	0.03	0.032	0.165	0.135	0.059	0.053	0.122	0.034	0.027	0.052	0.009	0.222	0.052	0.095	0.071	0.081	0.054	0.281	0.049	0.059	0.01	0.087	0.025	0.178	0.163	0.009	0.096	0.045	0.093	0.031	0.063	0.045	0.039	0.073	0.047	0.068	0.034	0.212	0.364	0.078	0.235	0.004	0.083	0.196	0.021	0.124
OG0005896	0.47	0.402	0.24	0.396	0.424	0.642	0.567	0.543	0.513	0.346	0.187	0.408	0.476	0.354	0.611	0.382	0.214	0.204	0.526	0.469	0.509	0.489	0.483	0.349	0.316	0.422	0.71	0.65	0.337	0.504	0.419	0.583	0.394	0.461	0.438	0.413	0.474	0.441	0.34	0.408	0.374	0.454	0.476	0.428	0.3	0.471	0.304	0.411	0.546
OG0005958	0.432	0.455	0.2	0.343	0.373	0.485	0.528	0.479	0.421	0.294	0.175	0.354	0.381	0.306	0.607	0.351	0.226	0.193	0.519	0.388	0.493	0.387	0.4	0.297	0.249	0.338	0.504	0.561	0.29	0.459	0.388	0.432	0.331	0.435	0.367	0.325	0.405	0.399	0.328	0.345	0.289	0.324	0.449	0.394	0.256	0.394	0.349	0.352	0.47
OG0005968	0.596	0.374	0.3	0.585	0.574	0.56	0.585	0.448	0.691	0.327	0.205	0.582	0.598	0.506	0.488	0.527	0.276	0.217	0.573	0.697	0.424	0.67	0.709	0.504	0.422	0.629	0.568	0.593	0.501	0.642	0.595	0.702	0.601	0.559	0.591	0.662	0.652	0.603	0.525	0.606	0.472	0.405	0.634	0.523	0.43	0.574	0.316	0.606	0.605
OG0005995	0.427	0.429	0.211	0.338	0.346	0.473	0.456	0.407	0.401	0.278	0.162	0.321	0.339	0.283	0.584	0.305	0.197	0.178	0.471	0.388	0.45	0.355	0.404	0.27	0.238	0.327	0.458	0.554	0.274	0.415	0.364	0.438	0.307	0.417	0.349	0.284	0.36	0.394	0.3	0.318	0.317	0.345	0.41	0.375	0.237	0.351	0.366	0.325	0.453
OG0005996	0.458	0.424	0.28	0.397	0.399	0.487	0.6	0.414	0.495	0.407	0.311	0.393	0.447	0.344	0.451	0.472	0.249	0.242	0.502	0.432	0.432	0.485	0.443	0.335	0.425	0.381	0.467	0.464	0.333	0.515	0.406	0.433	0.423	0.427	0.435	0.404	0.472	0.402	0.41	0.479	0.49	0.411	0.552	0.534	0.291	0.407	0.535	0.396	0.572
OG0006007	0.639	0.343	0.286	0.604	0.595	0.579	0.574	0.445	0.699	0.322	0.212	0.629	0.581	0.557	0.478	0.488	0.267	0.228	0.615	0.703	0.412	0.675	0.714	0.561	0.38	0.674	0.561	0.583	0.549	0.609	0.625	0.68	0.602	0.614	0.633	0.611	0.623	0.643	0.512	0.705	0.365	0.348	0.614	0.461	0.478	0.533	0.317	0.643	0.676
OG0006019	0.543	0.455	0.364	0.483	0.465	0.536	0.596	0.396	0.579	0.394	0.317	0.512	0.543	0.437	0.452	0.484	0.329	0.285	0.581	0.589	0.414	0.537	0.569	0.433	0.421	0.53	0.498	0.467	0.43	0.66	0.584	0.487	0.544	0.535	0.522	0.585	0.648	0.501	0.519	0.576	0.498	0.341	0.593	0.553	0.375	0.581	0.456	0.513	0.523
OG0006038	0.637	0.385	0.324	0.587	0.592	0.58	0.602	0.422	0.705	0.364	0.275	0.626	0.585	0.527	0.461	0.543	0.294	0.249	0.613	0.709	0.396	0.677	0.72	0.53	0.449	0.645	0.557	0.599	0.522	0.651	0.646	0.65	0.629	0.631	0.616	0.612	0.63	0.599	0.538	0.658	0.465	0.388	0.68	0.505	0.456	0.579	0.384	0.635	0.632
OG0006040	0.618	0.299	0.271	0.7	0.692	0.528	0.567	0.418	0.682	0.367	0.263	0.675	0.643	0.614	0.413	0.554	0.25	0.22	0.588	0.675	0.369	0.721	0.664	0.618	0.47	0.713	0.492	0.504	0.614	0.618	0.654	0.664	0.734	0.601	0.697	0.725	0.652	0.626	0.612	0.691	0.449	0.342	0.626	0.485	0.521	0.48	0.35	0.701	0.534
OG0006041	0.68	0.326	0.296	0.687	0.713	0.522	0.558	0.37	0.703	0.313	0.212	0.711	0.641	0.693	0.44	0.452	0.277	0.218	0.612	0.717	0.344	0.702	0.699	0.691	0.372	0.752	0.455	0.491	0.676	0.622	0.719	0.63	0.719	0.646	0.715	0.696	0.634	0.668	0.562	0.73	0.351	0.299	0.611	0.437	0.583	0.501	0.303	0.742	0.545
OG0006050	0.403	0.46	0.284	0.33	0.341	0.503	0.478	0.472	0.397	0.299	0.19	0.312	0.342	0.277	0.579	0.326	0.239	0.225	0.48	0.379	0.531	0.354	0.399	0.263	0.263	0.321	0.487	0.541	0.266	0.417	0.357	0.429	0.303	0.409	0.346	0.288	0.368	0.369	0.301	0.319	0.309	0.417	0.407	0.405	0.234	0.371	0.364	0.318	0.464
OG0006052	0.651	0.361	0.308	0.691	0.678	0.539	0.569	0.37	0.7	0.31	0.198	0.683	0.629	0.643	0.462	0.439	0.288	0.221	0.66	0.716	0.359	0.664	0.716	0.644	0.331	0.73	0.446	0.518	0.644	0.586	0.692	0.634	0.693	0.666	0.671	0.684	0.668	0.701	0.569	0.685	0.327	0.273	0.636	0.445	0.546	0.508	0.295	0.72	0.535
OG0006056	0.591	0.421	0.382	0.538	0.544	0.524	0.598	0.406	0.635	0.397	0.292	0.551	0.561	0.466	0.456	0.562	0.341	0.294	0.594	0.629	0.398	0.624	0.629	0.473	0.43	0.59	0.466	0.458	0.464	0.645	0.612	0.558	0.589	0.578	0.603	0.616	0.641	0.56	0.563	0.615	0.439	0.369	0.601	0.529	0.403	0.549	0.451	0.554	0.563
OG0006058	0.366	0.432	0.258	0.318	0.336	0.534	0.441	0.532	0.375	0.339	0.22	0.295	0.353	0.275	0.59	0.368	0.266	0.26	0.5	0.341	0.698	0.335	0.349	0.261	0.277	0.324	0.513	0.457	0.264	0.43	0.332	0.366	0.3	0.37	0.328	0.291	0.355	0.351	0.305	0.303	0.281	0.381	0.411	0.367	0.232	0.448	0.458	0.302	0.389
OG0006082	0.454	0.422	0.315	0.4	0.427	0.612	0.548	0.487	0.497	0.348	0.242	0.411	0.464	0.357	0.517	0.405	0.283	0.248	0.478	0.519	0.523	0.512	0.546	0.36	0.389	0.438	0.64	0.603	0.349	0.493	0.433	0.58	0.421	0.429	0.412	0.458	0.489	0.412	0.37	0.483	0.504	0.554	0.469	0.534	0.309	0.503	0.469	0.433	0.528
OG0006092	0.58	0.371	0.323	0.517	0.556	0.566	0.655	0.435	0.641	0.366	0.24	0.543	0.567	0.485	0.44	0.522	0.292	0.258	0.601	0.653	0.42	0.682	0.644	0.482	0.436	0.58	0.533	0.539	0.473	0.601	0.596	0.614	0.557	0.537	0.583	0.642	0.616	0.54	0.567	0.616	0.453	0.386	0.587	0.532	0.411	0.59	0.373	0.563	0.583
OG0006097	0.617	0.407	0.273	0.539	0.546	0.594	0.57	0.47	0.644	0.32	0.197	0.539	0.544	0.468	0.594	0.432	0.255	0.213	0.633	0.65	0.45	0.591	0.661	0.466	0.329	0.578	0.555	0.627	0.467	0.588	0.582	0.618	0.536	0.573	0.521	0.537	0.539	0.578	0.473	0.536	0.389	0.37	0.645	0.417	0.409	0.494	0.31	0.566	0.582
OG0006109	0.495	0.426	0.241	0.453	0.488	0.505	0.56	0.414	0.582	0.449	0.298	0.459	0.486	0.4	0.453	0.554	0.224	0.218	0.579	0.439	0.402	0.521	0.455	0.381	0.445	0.438	0.471	0.475	0.384	0.593	0.498	0.443	0.504	0.544	0.503	0.442	0.531	0.444	0.505	0.492	0.453	0.337	0.61	0.508	0.328	0.389	0.476	0.45	0.532
OG0006120	0.651	0.306	0.262	0.725	0.717	0.511	0.552	0.373	0.687	0.339	0.256	0.721	0.644	0.677	0.432	0.478	0.251	0.206	0.589	0.688	0.325	0.68	0.688	0.665	0.411	0.711	0.465	0.5	0.661	0.618	0.695	0.601	0.719	0.634	0.697	0.655	0.622	0.659	0.63	0.685	0.341	0.29	0.634	0.416	0.571	0.444	0.298	0.741	0.536
OG0006121	0.234	0.321	0.295	0.209	0.205	0.332	0.347	0.345	0.256	0.458	0.173	0.21	0.281	0.172	0.316	0.326	0.268	0.256	0.319	0.233	0.328	0.22	0.232	0.17	0.456	0.204	0.253	0.203	0.17	0.321	0.224	0.206	0.202	0.228	0.235	0.238	0.258	0.227	0.238	0.201	0.292	0.455	0.261	0.284	0.144	0.286	0.343	0.204	0.225
OG0006127	0.347	0.294	0.282	0.303	0.314	0.436	0.387	0.552	0.358	0.29	0.228	0.288	0.305	0.277	0.52	0.318	0.262	0.252	0.428	0.331	0.48	0.314	0.34	0.261	0.237	0.311	0.396	0.425	0.265	0.364	0.318	0.345	0.278	0.351	0.308	0.268	0.316	0.327	0.254	0.287	0.185	0.297	0.351	0.273	0.237	0.363	0.298	0.301	0.361
OG0006129	0.102	0.314	0.001	0.049	0.05	0.118	0.127	0.001	0.052	0.064	0.001	0.039	0.082	0.017	0.167	0.039	0.037	0.05	0.079	0.056	0.203	0.077	0.067	0.018	0.047	0.036	0.152	0.164	0.016	0.08	0.07	0.16	0.049	0.108	0.078	0.055	0.113	0.073	0.075	0.053	0.138	0.179	0.075	0.158	0.006	0.064	0.159	0.037	0.125
OG0006132	0.405	0.514	0.198	0.332	0.36	0.497	0.454	0.42	0.39	0.386	0.176	0.316	0.342	0.289	0.531	0.35	0.205	0.192	0.496	0.356	0.495	0.368	0.366	0.283	0.263	0.325	0.454	0.475	0.275	0.435	0.376	0.386	0.311	0.477	0.347	0.304	0.372	0.379	0.314	0.327	0.284	0.29	0.441	0.361	0.244	0.367	0.348	0.354	0.399
OG0006136	0.411	0.42	0.207	0.341	0.356	0.474	0.462	0.437	0.407	0.291	0.177	0.332	0.342	0.29	0.547	0.338	0.215	0.227	0.498	0.392	0.541	0.367	0.405	0.271	0.248	0.331	0.455	0.561	0.274	0.412	0.372	0.423	0.314	0.417	0.358	0.3	0.367	0.377	0.307	0.338	0.263	0.333	0.406	0.392	0.243	0.374	0.365	0.325	0.484
OG0006137	0.597	0.3	0.228	0.542	0.55	0.58	0.626	0.454	0.685	0.315	0.191	0.573	0.631	0.478	0.473	0.462	0.23	0.225	0.586	0.639	0.409	0.65	0.65	0.475	0.396	0.567	0.604	0.679	0.464	0.553	0.545	0.654	0.554	0.555	0.551	0.592	0.609	0.543	0.476	0.558	0.5	0.425	0.623	0.495	0.407	0.531	0.291	0.571	0.658
OG0006155	0.661	0.317	0.261	0.706	0.709	0.475	0.545	0.358	0.692	0.349	0.234	0.714	0.581	0.632	0.421	0.523	0.235	0.203	0.615	0.674	0.321	0.654	0.661	0.624	0.426	0.705	0.429	0.488	0.628	0.593	0.736	0.63	0.725	0.643	0.722	0.685	0.64	0.695	0.582	0.678	0.36	0.261	0.595	0.428	0.526	0.439	0.31	0.688	0.522
OG0006159	0.381	0.446	0.242	0.348	0.356	0.494	0.53	0.423	0.439	0.432	0.18	0.342	0.424	0.297	0.444	0.435	0.225	0.208	0.443	0.403	0.442	0.438	0.409	0.295	0.45	0.349	0.473	0.445	0.292	0.479	0.349	0.418	0.35	0.364	0.371	0.388	0.426	0.369	0.36	0.357	0.418	0.384	0.434	0.422	0.255	0.375	0.351	0.354	0.452
OG0006177	0.378	0.41	0.242	0.312	0.323	0.555	0.468	0.567	0.394	0.351	0.204	0.304	0.352	0.278	0.596	0.35	0.251	0.241	0.466	0.34	0.533	0.344	0.347	0.271	0.258	0.322	0.562	0.458	0.265	0.424	0.329	0.405	0.287	0.362	0.354	0.301	0.371	0.358	0.284	0.296	0.272	0.405	0.391	0.364	0.235	0.458	0.438	0.318	0.396
OG0006196	0.586	0.404	0.262	0.432	0.45	0.557	0.583	0.471	0.526	0.319	0.194	0.458	0.475	0.394	0.54	0.41	0.26	0.243	0.582	0.535	0.502	0.498	0.543	0.395	0.304	0.473	0.553	0.583	0.386	0.553	0.502	0.571	0.434	0.508	0.474	0.482	0.549	0.488	0.387	0.499	0.345	0.352	0.474	0.452	0.341	0.554	0.359	0.457	0.553
OG0006220	0.432	0.455	0.2	0.343	0.373	0.485	0.528	0.479	0.421	0.294	0.175	0.354	0.381	0.306	0.607	0.351	0.226	0.193	0.519	0.388	0.493	0.387	0.4	0.297	0.249	0.338	0.504	0.561	0.29	0.459	0.388	0.432	0.331	0.435	0.367	0.325	0.405	0.399	0.328	0.345	0.289	0.324	0.449	0.394	0.256	0.394	0.349	0.352	0.47
OG0006226	0.655	0.412	0.369	0.65	0.648	0.617	0.595	0.424	0.72	0.304	0.214	0.678	0.605	0.563	0.537	0.48	0.339	0.245	0.625	0.805	0.395	0.689	0.808	0.563	0.367	0.723	0.526	0.606	0.561	0.639	0.666	0.699	0.676	0.639	0.644	0.658	0.639	0.641	0.566	0.663	0.385	0.364	0.659	0.517	0.485	0.591	0.324	0.683	0.63
OG0006233	0.441	0.424	0.232	0.369	0.402	0.494	0.537	0.494	0.437	0.296	0.187	0.368	0.397	0.313	0.665	0.354	0.239	0.208	0.54	0.421	0.502	0.401	0.431	0.304	0.263	0.355	0.513	0.643	0.297	0.464	0.401	0.474	0.343	0.432	0.389	0.332	0.407	0.413	0.345	0.367	0.32	0.345	0.451	0.457	0.261	0.405	0.386	0.359	0.545
OG0006246	0.705	0.369	0.303	0.63	0.635	0.564	0.589	0.445	0.729	0.32	0.234	0.624	0.601	0.55	0.541	0.507	0.284	0.243	0.659	0.735	0.396	0.713	0.723	0.538	0.366	0.676	0.532	0.626	0.539	0.644	0.675	0.684	0.65	0.644	0.648	0.658	0.669	0.647	0.556	0.685	0.381	0.353	0.624	0.461	0.467	0.521	0.344	0.656	0.635
OG0006264	0.041	0.2	0.075	0.051	0.02	0.094	0.073	0.05	0.071	0.085	0.028	0.028	0.041	0.016	0.167	0.039	0.074	0.05	0.045	0.034	0.174	0.026	0.037	0.016	0.094	0.022	0.101	0.109	0.015	0.062	0.031	0.106	0.023	0.029	0.023	0.033	0.043	0.073	0.049	0.018	0.224	0.321	0.07	0.14	0.006	0.09	0.19	0.017	0.07
OG0006286	0.408	0.384	0.187	0.362	0.404	0.559	0.478	0.435	0.477	0.269	0.153	0.366	0.429	0.319	0.495	0.333	0.194	0.201	0.426	0.469	0.462	0.479	0.497	0.314	0.305	0.39	0.602	0.674	0.304	0.438	0.386	0.597	0.37	0.426	0.367	0.373	0.39	0.368	0.296	0.381	0.4	0.539	0.442	0.407	0.275	0.404	0.316	0.378	0.532
OG0006288	0.523	0.556	0.427	0.462	0.463	0.593	0.663	0.498	0.552	0.427	0.295	0.464	0.499	0.396	0.606	0.493	0.408	0.358	0.635	0.552	0.506	0.485	0.547	0.395	0.422	0.481	0.56	0.504	0.394	0.59	0.521	0.519	0.473	0.496	0.521	0.513	0.593	0.46	0.452	0.489	0.472	0.404	0.563	0.582	0.345	0.605	0.545	0.474	0.502
OG0006311	0.278	0.486	0.513	0.245	0.23	0.382	0.411	0.306	0.284	0.36	0.174	0.266	0.263	0.209	0.365	0.333	0.51	0.383	0.333	0.343	0.315	0.253	0.33	0.217	0.3	0.295	0.244	0.188	0.22	0.37	0.306	0.244	0.254	0.257	0.277	0.313	0.345	0.251	0.263	0.263	0.256	0.305	0.296	0.374	0.193	0.503	0.416	0.267	0.224
OG0006349	0.4	0.476	0.281	0.347	0.356	0.472	0.518	0.444	0.407	0.387	0.294	0.338	0.386	0.302	0.542	0.393	0.267	0.262	0.517	0.369	0.55	0.387	0.383	0.287	0.334	0.328	0.46	0.478	0.292	0.453	0.374	0.385	0.361	0.415	0.39	0.329	0.4	0.37	0.379	0.419	0.383	0.38	0.447	0.453	0.249	0.401	0.515	0.329	0.504
OG0006367	0.389	0.489	0.253	0.33	0.338	0.52	0.53	0.593	0.422	0.294	0.206	0.309	0.381	0.28	0.634	0.364	0.263	0.291	0.494	0.384	0.554	0.386	0.391	0.274	0.269	0.326	0.55	0.508	0.272	0.451	0.338	0.435	0.307	0.374	0.361	0.319	0.407	0.373	0.325	0.316	0.298	0.394	0.443	0.374	0.24	0.406	0.41	0.333	0.462
OG0006429	0.45	0.408	0.243	0.403	0.434	0.571	0.519	0.524	0.482	0.362	0.209	0.37	0.424	0.337	0.647	0.415	0.234	0.228	0.571	0.44	0.531	0.434	0.445	0.317	0.358	0.382	0.525	0.55	0.321	0.489	0.418	0.44	0.379	0.453	0.41	0.345	0.412	0.423	0.383	0.372	0.326	0.371	0.491	0.414	0.279	0.425	0.363	0.38	0.47
OG0006449	0.472	0.409	0.233	0.392	0.412	0.511	0.533	0.396	0.474	0.403	0.277	0.405	0.456	0.353	0.429	0.485	0.237	0.246	0.504	0.438	0.455	0.469	0.452	0.343	0.394	0.395	0.482	0.517	0.336	0.549	0.444	0.47	0.429	0.469	0.423	0.425	0.481	0.395	0.412	0.487	0.45	0.368	0.507	0.544	0.294	0.445	0.472	0.399	0.575
OG0006451	0.543	0.313	0.185	0.5	0.49	0.513	0.534	0.387	0.612	0.361	0.224	0.489	0.479	0.426	0.495	0.383	0.171	0.158	0.533	0.538	0.393	0.512	0.552	0.423	0.387	0.493	0.515	0.658	0.407	0.509	0.52	0.638	0.48	0.555	0.495	0.443	0.476	0.534	0.399	0.483	0.391	0.339	0.544	0.423	0.355	0.403	0.297	0.466	0.621
OG0006463	0.629	0.442	0.41	0.652	0.642	0.605	0.574	0.381	0.701	0.312	0.215	0.7	0.613	0.575	0.532	0.447	0.367	0.263	0.62	0.815	0.349	0.687	0.794	0.58	0.348	0.747	0.502	0.525	0.579	0.635	0.683	0.671	0.685	0.629	0.659	0.648	0.631	0.629	0.561	0.646	0.341	0.325	0.639	0.531	0.5	0.603	0.33	0.692	0.553
OG0006474	0.515	0.462	0.316	0.439	0.436	0.573	0.571	0.48	0.522	0.335	0.21	0.469	0.464	0.4	0.601	0.403	0.317	0.247	0.566	0.557	0.557	0.468	0.573	0.39	0.311	0.481	0.542	0.662	0.394	0.528	0.493	0.535	0.443	0.516	0.467	0.442	0.509	0.507	0.388	0.5	0.358	0.36	0.492	0.487	0.345	0.569	0.377	0.452	0.614
OG0006507	0.601	0.328	0.264	0.607	0.58	0.559	0.548	0.395	0.73	0.282	0.19	0.639	0.553	0.547	0.468	0.443	0.245	0.192	0.575	0.71	0.358	0.65	0.72	0.548	0.323	0.672	0.508	0.651	0.542	0.569	0.618	0.68	0.613	0.614	0.598	0.589	0.559	0.654	0.482	0.625	0.355	0.325	0.639	0.437	0.473	0.515	0.297	0.629	0.673
OG0006551	0.316	0.375	0.175	0.325	0.291	0.312	0.414	0.253	0.337	0.372	0.454	0.27	0.311	0.23	0.323	0.434	0.181	0.166	0.368	0.273	0.285	0.311	0.277	0.217	0.442	0.248	0.296	0.257	0.224	0.416	0.318	0.254	0.298	0.308	0.323	0.27	0.318	0.32	0.394	0.28	0.403	0.244	0.406	0.293	0.187	0.267	0.461	0.268	0.293
OG0006594	0.681	0.321	0.238	0.629	0.666	0.55	0.559	0.413	0.684	0.343	0.22	0.646	0.601	0.598	0.467	0.47	0.221	0.204	0.639	0.641	0.389	0.676	0.634	0.599	0.363	0.674	0.52	0.54	0.584	0.63	0.678	0.588	0.646	0.665	0.666	0.607	0.602	0.657	0.547	0.666	0.343	0.287	0.616	0.398	0.507	0.488	0.314	0.654	0.549
OG0006602	0.382	0.5	0.238	0.318	0.329	0.5	0.449	0.486	0.384	0.312	0.192	0.3	0.328	0.274	0.597	0.334	0.249	0.276	0.462	0.361	0.581	0.337	0.373	0.259	0.256	0.312	0.46	0.498	0.262	0.419	0.341	0.391	0.292	0.387	0.325	0.284	0.35	0.352	0.295	0.307	0.289	0.396	0.387	0.393	0.232	0.384	0.42	0.308	0.427
OG0006675	0.518	0.379	0.242	0.454	0.454	0.545	0.569	0.544	0.553	0.33	0.197	0.431	0.462	0.38	0.611	0.437	0.22	0.212	0.55	0.52	0.489	0.514	0.545	0.371	0.34	0.442	0.547	0.63	0.371	0.518	0.446	0.543	0.427	0.483	0.461	0.411	0.465	0.479	0.409	0.418	0.342	0.395	0.534	0.401	0.326	0.419	0.319	0.447	0.574
OG0006682	0.566	0.454	0.34	0.48	0.502	0.571	0.545	0.402	0.593	0.402	0.307	0.507	0.496	0.435	0.465	0.55	0.311	0.262	0.561	0.57	0.415	0.589	0.584	0.428	0.426	0.529	0.527	0.507	0.427	0.595	0.551	0.553	0.515	0.586	0.509	0.502	0.524	0.495	0.469	0.54	0.441	0.396	0.609	0.492	0.377	0.541	0.493	0.531	0.553
OG0006685	0.372	0.257	0.354	0.358	0.356	0.455	0.529	0.561	0.44	0.384	0.315	0.348	0.423	0.312	0.407	0.468	0.361	0.418	0.423	0.406	0.446	0.429	0.411	0.309	0.465	0.343	0.494	0.402	0.306	0.428	0.335	0.414	0.363	0.335	0.383	0.391	0.408	0.337	0.359	0.368	0.52	0.455	0.455	0.465	0.274	0.471	0.435	0.361	0.429
OG0006697	0.539	0.54	0.377	0.432	0.476	0.561	0.555	0.432	0.503	0.35	0.226	0.455	0.453	0.393	0.587	0.42	0.349	0.297	0.644	0.54	0.487	0.466	0.532	0.387	0.303	0.484	0.478	0.494	0.388	0.588	0.545	0.479	0.448	0.587	0.488	0.47	0.547	0.495	0.419	0.476	0.292	0.299	0.53	0.482	0.343	0.556	0.398	0.466	0.476
OG0006717	0.395	0.256	0.276	0.423	0.424	0.414	0.486	0.41	0.472	0.483	0.357	0.438	0.434	0.363	0.346	0.657	0.238	0.219	0.441	0.423	0.345	0.461	0.428	0.361	0.596	0.396	0.376	0.342	0.355	0.479	0.41	0.392	0.435	0.366	0.461	0.453	0.463	0.438	0.429	0.404	0.408	0.332	0.441	0.394	0.305	0.394	0.363	0.403	0.404
OG0006768	0.606	0.473	0.392	0.501	0.499	0.648	0.612	0.474	0.608	0.341	0.232	0.524	0.526	0.439	0.588	0.467	0.388	0.338	0.647	0.649	0.465	0.546	0.645	0.43	0.351	0.556	0.57	0.588	0.434	0.598	0.574	0.613	0.51	0.564	0.543	0.548	0.6	0.551	0.452	0.548	0.392	0.407	0.579	0.519	0.379	0.607	0.388	0.535	0.581
OG0006779	0.541	0.492	0.356	0.378	0.375	0.557	0.539	0.467	0.453	0.331	0.21	0.399	0.397	0.345	0.617	0.374	0.347	0.257	0.522	0.484	0.472	0.403	0.483	0.35	0.267	0.432	0.502	0.493	0.347	0.507	0.444	0.469	0.369	0.435	0.412	0.405	0.476	0.425	0.345	0.43	0.291	0.339	0.452	0.488	0.305	0.578	0.414	0.401	0.508
OG0006794	0.45	0.538	0.466	0.426	0.407	0.477	0.557	0.384	0.488	0.46	0.324	0.425	0.437	0.34	0.547	0.481	0.415	0.347	0.544	0.528	0.448	0.444	0.514	0.34	0.469	0.441	0.456	0.452	0.345	0.553	0.483	0.458	0.42	0.438	0.473	0.444	0.491	0.442	0.439	0.446	0.415	0.466	0.518	0.607	0.296	0.558	0.553	0.41	0.505
OG0006795	0.356	0.428	0.539	0.327	0.324	0.449	0.434	0.659	0.364	0.305	0.274	0.331	0.334	0.292	0.564	0.357	0.51	0.43	0.459	0.423	0.502	0.321	0.418	0.29	0.254	0.368	0.372	0.364	0.292	0.435	0.37	0.337	0.315	0.357	0.334	0.337	0.373	0.332	0.301	0.33	0.209	0.316	0.375	0.377	0.262	0.52	0.414	0.342	0.346
OG0006862	0.289	0.599	0.661	0.259	0.234	0.42	0.395	0.305	0.301	0.334	0.191	0.292	0.274	0.221	0.415	0.334	0.595	0.398	0.35	0.386	0.313	0.261	0.361	0.23	0.285	0.327	0.257	0.193	0.235	0.392	0.337	0.266	0.274	0.275	0.283	0.333	0.368	0.263	0.264	0.28	0.259	0.304	0.325	0.433	0.206	0.623	0.421	0.29	0.235
OG0006870	0.565	0.45	0.391	0.514	0.517	0.533	0.602	0.388	0.585	0.407	0.295	0.522	0.528	0.443	0.501	0.505	0.342	0.272	0.656	0.589	0.423	0.571	0.586	0.45	0.403	0.559	0.439	0.441	0.447	0.625	0.584	0.528	0.558	0.569	0.583	0.586	0.635	0.549	0.541	0.605	0.425	0.324	0.588	0.529	0.382	0.539	0.477	0.524	0.509
OG0006908	0.491	0.589	0.34	0.43	0.444	0.583	0.568	0.397	0.526	0.36	0.272	0.487	0.487	0.394	0.517	0.45	0.343	0.302	0.601	0.502	0.466	0.46	0.501	0.39	0.4	0.484	0.502	0.439	0.395	0.602	0.525	0.453	0.466	0.545	0.474	0.499	0.564	0.436	0.486	0.484	0.478	0.391	0.557	0.565	0.343	0.561	0.443	0.451	0.494
OG0006910	0.211	0.245	0.59	0.201	0.197	0.245	0.277	0.366	0.221	0.193	0.195	0.199	0.214	0.173	0.283	0.282	0.42	0.541	0.253	0.24	0.26	0.209	0.232	0.173	0.177	0.213	0.215	0.163	0.175	0.276	0.215	0.2	0.194	0.197	0.223	0.216	0.227	0.197	0.195	0.204	0.152	0.222	0.235	0.251	0.154	0.312	0.463	0.205	0.202
OG0006930	0.474	0.457	0.358	0.387	0.388	0.522	0.546	0.474	0.468	0.341	0.228	0.411	0.397	0.354	0.584	0.388	0.323	0.252	0.531	0.493	0.505	0.418	0.498	0.351	0.306	0.44	0.494	0.522	0.35	0.511	0.452	0.471	0.39	0.438	0.429	0.402	0.462	0.449	0.374	0.46	0.373	0.375	0.462	0.482	0.307	0.53	0.451	0.407	0.582
OG0006940	0.039	0.192	0.001	0.021	0.023	0.105	0.079	0.001	0.028	0.316	0.001	0.019	0.042	0.007	0.059	0.108	0.056	0.091	0.071	0.01	0.118	0.023	0.01	0.007	0.22	0.018	0.043	0.03	0.006	0.078	0.032	0.017	0.022	0.045	0.032	0.034	0.049	0.033	0.055	0.012	0.122	0.158	0.034	0.062	0.002	0.043	0.133	0.015	0.022
OG0006946	0.269	0.347	0.338	0.271	0.26	0.326	0.367	0.305	0.273	0.518	0.45	0.255	0.28	0.21	0.306	0.474	0.327	0.295	0.347	0.252	0.312	0.255	0.25	0.205	0.554	0.244	0.245	0.194	0.21	0.383	0.289	0.219	0.275	0.267	0.307	0.258	0.296	0.271	0.312	0.259	0.349	0.296	0.296	0.282	0.18	0.325	0.515	0.243	0.245
OG0006961	0.042	0.491	0.001	0.021	0.025	0.157	0.118	0.001	0.041	0.078	0.001	0.021	0.042	0.007	0.194	0.032	0.054	0.087	0.077	0.035	0.269	0.035	0.038	0.008	0.055	0.018	0.156	0.108	0.007	0.084	0.035	0.061	0.024	0.049	0.035	0.034	0.064	0.03	0.055	0.026	0.202	0.308	0.073	0.227	0.003	0.086	0.304	0.015	0.067
OG0006970	0.404	0.35	0.258	0.374	0.396	0.524	0.496	0.459	0.47	0.337	0.262	0.377	0.45	0.333	0.446	0.399	0.227	0.216	0.45	0.448	0.507	0.495	0.472	0.331	0.391	0.383	0.632	0.596	0.318	0.442	0.387	0.551	0.397	0.41	0.395	0.408	0.43	0.367	0.353	0.421	0.549	0.537	0.464	0.553	0.285	0.447	0.454	0.391	0.459
OG0006978	0.405	0.514	0.198	0.332	0.36	0.497	0.454	0.42	0.39	0.386	0.176	0.316	0.342	0.289	0.531	0.35	0.205	0.192	0.496	0.356	0.495	0.368	0.366	0.283	0.263	0.325	0.454	0.475	0.275	0.435	0.376	0.386	0.311	0.477	0.347	0.304	0.372	0.379	0.314	0.327	0.284	0.29	0.441	0.361	0.244	0.367	0.348	0.354	0.399
OG0007023	0.414	0.281	0.323	0.436	0.434	0.425	0.499	0.43	0.465	0.433	0.333	0.412	0.47	0.355	0.355	0.627	0.265	0.247	0.445	0.436	0.341	0.488	0.438	0.351	0.573	0.404	0.422	0.376	0.349	0.495	0.412	0.466	0.441	0.397	0.475	0.463	0.481	0.44	0.464	0.421	0.452	0.33	0.477	0.414	0.301	0.401	0.4	0.408	0.414
OG0007045	0.672	0.317	0.277	0.708	0.675	0.52	0.544	0.385	0.728	0.293	0.209	0.747	0.641	0.718	0.417	0.464	0.26	0.211	0.591	0.733	0.332	0.695	0.719	0.711	0.355	0.773	0.469	0.492	0.709	0.613	0.705	0.635	0.747	0.657	0.681	0.688	0.66	0.683	0.574	0.725	0.351	0.292	0.613	0.428	0.606	0.497	0.292	0.764	0.565
OG0007058	0.368	0.486	0.477	0.318	0.31	0.464	0.515	0.382	0.37	0.39	0.223	0.34	0.338	0.286	0.442	0.409	0.397	0.293	0.442	0.411	0.422	0.35	0.403	0.284	0.364	0.36	0.363	0.345	0.286	0.432	0.394	0.348	0.33	0.352	0.36	0.377	0.418	0.34	0.331	0.381	0.372	0.422	0.399	0.54	0.252	0.538	0.514	0.338	0.408
OG0007074	0.633	0.29	0.256	0.742	0.771	0.475	0.515	0.34	0.664	0.325	0.247	0.696	0.594	0.7	0.407	0.486	0.24	0.213	0.584	0.621	0.319	0.639	0.601	0.689	0.385	0.713	0.418	0.456	0.685	0.614	0.714	0.567	0.743	0.619	0.78	0.654	0.615	0.669	0.617	0.664	0.333	0.259	0.585	0.389	0.587	0.443	0.306	0.699	0.502
OG0007112	0.492	0.418	0.367	0.5	0.514	0.586	0.569	0.444	0.533	0.475	0.24	0.501	0.521	0.413	0.505	0.556	0.324	0.274	0.536	0.542	0.429	0.549	0.532	0.418	0.505	0.544	0.485	0.426	0.42	0.616	0.52	0.541	0.511	0.475	0.541	0.552	0.566	0.488	0.538	0.5	0.458	0.381	0.559	0.63	0.361	0.546	0.416	0.489	0.446
OG0007150	0.579	0.443	0.351	0.529	0.509	0.613	0.581	0.477	0.597	0.31	0.21	0.556	0.522	0.446	0.605	0.427	0.327	0.257	0.616	0.703	0.465	0.55	0.721	0.445	0.333	0.588	0.568	0.698	0.442	0.573	0.58	0.653	0.538	0.589	0.519	0.525	0.563	0.531	0.417	0.522	0.381	0.416	0.56	0.499	0.391	0.589	0.335	0.552	0.642
OG0007155	0.465	0.563	0.435	0.4	0.406	0.542	0.602	0.448	0.532	0.322	0.227	0.434	0.448	0.362	0.516	0.462	0.381	0.282	0.514	0.551	0.443	0.495	0.551	0.363	0.374	0.457	0.5	0.496	0.364	0.546	0.458	0.498	0.433	0.43	0.462	0.481	0.523	0.448	0.428	0.472	0.425	0.419	0.551	0.598	0.318	0.573	0.431	0.436	0.538
OG0007170	0.631	0.538	0.472	0.563	0.551	0.672	0.635	0.426	0.654	0.392	0.259	0.587	0.636	0.499	0.557	0.48	0.439	0.315	0.668	0.721	0.407	0.62	0.694	0.504	0.41	0.637	0.543	0.484	0.5	0.688	0.642	0.606	0.613	0.576	0.606	0.679	0.708	0.599	0.566	0.628	0.408	0.351	0.615	0.578	0.431	0.719	0.416	0.607	0.524
OG0007203	0.351	0.305	0.285	0.306	0.32	0.493	0.504	0.676	0.37	0.299	0.228	0.291	0.351	0.27	0.601	0.328	0.36	0.462	0.472	0.335	0.502	0.322	0.343	0.265	0.247	0.303	0.495	0.43	0.262	0.429	0.317	0.363	0.278	0.333	0.326	0.29	0.339	0.328	0.286	0.283	0.248	0.329	0.375	0.285	0.236	0.438	0.349	0.308	0.382
OG0007230	0.714	0.301	0.257	0.698	0.704	0.519	0.561	0.383	0.704	0.306	0.21	0.732	0.638	0.7	0.426	0.46	0.246	0.206	0.611	0.699	0.356	0.724	0.691	0.695	0.343	0.738	0.472	0.516	0.686	0.588	0.71	0.621	0.722	0.685	0.683	0.694	0.654	0.662	0.568	0.754	0.345	0.279	0.62	0.43	0.593	0.485	0.297	0.777	0.576
OG0007280	0.254	0.385	0.247	0.237	0.23	0.308	0.342	0.317	0.273	0.349	0.307	0.226	0.257	0.196	0.351	0.332	0.262	0.311	0.323	0.243	0.394	0.251	0.246	0.189	0.291	0.216	0.291	0.257	0.194	0.327	0.255	0.239	0.251	0.256	0.253	0.219	0.271	0.226	0.258	0.264	0.349	0.423	0.312	0.358	0.165	0.326	0.707	0.227	0.279
OG0007291	0.657	0.375	0.318	0.638	0.632	0.549	0.559	0.398	0.735	0.316	0.203	0.663	0.591	0.586	0.468	0.469	0.292	0.22	0.624	0.736	0.36	0.673	0.732	0.602	0.357	0.705	0.483	0.54	0.593	0.607	0.678	0.704	0.661	0.643	0.647	0.657	0.632	0.675	0.508	0.66	0.369	0.327	0.615	0.459	0.51	0.552	0.302	0.7	0.593
OG0007308	0.204	0.226	0.467	0.194	0.188	0.239	0.266	0.367	0.22	0.187	0.185	0.196	0.213	0.169	0.275	0.246	0.408	0.546	0.252	0.239	0.254	0.202	0.231	0.169	0.172	0.209	0.208	0.161	0.172	0.268	0.209	0.185	0.188	0.19	0.212	0.21	0.225	0.191	0.189	0.199	0.146	0.21	0.232	0.242	0.151	0.307	0.384	0.201	0.198
OG0007345	0.375	0.418	0.578	0.334	0.306	0.387	0.456	0.457	0.423	0.278	0.256	0.346	0.331	0.298	0.417	0.405	0.526	0.385	0.468	0.483	0.353	0.354	0.469	0.301	0.274	0.39	0.294	0.265	0.306	0.414	0.383	0.333	0.351	0.324	0.372	0.441	0.475	0.341	0.321	0.389	0.207	0.26	0.395	0.449	0.27	0.553	0.405	0.376	0.347
OG0007380	0.289	0.272	0.313	0.233	0.246	0.475	0.33	0.539	0.282	0.252	0.204	0.221	0.295	0.208	0.455	0.245	0.281	0.273	0.347	0.25	0.463	0.252	0.255	0.205	0.183	0.238	0.438	0.317	0.201	0.316	0.237	0.28	0.209	0.261	0.249	0.219	0.282	0.261	0.208	0.211	0.162	0.281	0.29	0.221	0.18	0.444	0.266	0.237	0.274
OG0007387	0.333	0.354	0.237	0.285	0.289	0.348	0.413	0.311	0.333	0.28	0.167	0.279	0.309	0.254	0.367	0.327	0.201	0.184	0.402	0.324	0.411	0.338	0.325	0.246	0.254	0.284	0.345	0.367	0.246	0.342	0.326	0.337	0.296	0.333	0.329	0.318	0.351	0.35	0.318	0.368	0.292	0.326	0.352	0.47	0.211	0.345	0.37	0.283	0.42
OG0007450	0.599	0.364	0.297	0.587	0.565	0.564	0.557	0.443	0.682	0.321	0.202	0.61	0.548	0.511	0.561	0.438	0.276	0.231	0.613	0.774	0.388	0.612	0.774	0.508	0.355	0.656	0.514	0.632	0.507	0.6	0.618	0.638	0.596	0.596	0.592	0.563	0.563	0.616	0.499	0.582	0.335	0.401	0.606	0.444	0.438	0.503	0.311	0.6	0.66
OG0007482	0.021	0.174	0.001	0.011	0.011	0.082	0.061	0.001	0.019	0.171	0.001	0.01	0.021	0.003	0.062	0.067	0.067	0.125	0.036	0.01	0.133	0.018	0.011	0.004	0.117	0.009	0.045	0.031	0.003	0.04	0.016	0.017	0.011	0.023	0.016	0.017	0.03	0.017	0.028	0.012	0.13	0.188	0.034	0.067	0.001	0.045	0.154	0.008	0.023
OG0007514	0.432	0.455	0.2	0.343	0.371	0.485	0.528	0.479	0.421	0.294	0.175	0.354	0.381	0.307	0.607	0.351	0.226	0.193	0.519	0.388	0.493	0.387	0.4	0.299	0.249	0.338	0.504	0.561	0.29	0.459	0.388	0.432	0.331	0.435	0.367	0.325	0.405	0.399	0.328	0.345	0.289	0.324	0.449	0.394	0.256	0.394	0.349	0.352	0.47
OG0007518	0.391	0.394	0.192	0.341	0.368	0.438	0.467	0.345	0.412	0.296	0.216	0.352	0.416	0.312	0.412	0.369	0.2	0.209	0.427	0.385	0.468	0.447	0.395	0.306	0.3	0.35	0.428	0.433	0.304	0.424	0.367	0.441	0.397	0.386	0.39	0.381	0.414	0.366	0.389	0.435	0.413	0.384	0.41	0.474	0.266	0.407	0.498	0.351	0.459
OG0007529	0.63	0.485	0.416	0.576	0.562	0.625	0.597	0.432	0.684	0.287	0.209	0.602	0.55	0.489	0.592	0.466	0.373	0.26	0.651	0.787	0.395	0.608	0.805	0.488	0.322	0.648	0.516	0.623	0.488	0.624	0.625	0.674	0.602	0.605	0.588	0.599	0.617	0.582	0.492	0.587	0.347	0.37	0.621	0.5	0.425	0.596	0.346	0.611	0.621
OG0007555	0.511	0.551	0.347	0.426	0.436	0.588	0.615	0.507	0.505	0.339	0.206	0.456	0.499	0.377	0.652	0.413	0.315	0.243	0.617	0.529	0.489	0.447	0.528	0.369	0.33	0.479	0.511	0.516	0.375	0.587	0.51	0.485	0.416	0.512	0.45	0.455	0.534	0.474	0.455	0.42	0.303	0.362	0.524	0.447	0.333	0.558	0.36	0.442	0.476
OG0007558	0.454	0.421	0.38	0.43	0.428	0.47	0.526	0.403	0.529	0.336	0.23	0.443	0.45	0.389	0.446	0.511	0.322	0.26	0.498	0.542	0.435	0.522	0.537	0.387	0.356	0.489	0.447	0.462	0.393	0.512	0.466	0.48	0.468	0.45	0.489	0.504	0.519	0.515	0.474	0.527	0.368	0.345	0.532	0.534	0.339	0.527	0.424	0.454	0.549
OG0007562	0.459	0.416	0.514	0.422	0.41	0.547	0.488	0.464	0.517	0.283	0.226	0.452	0.437	0.374	0.499	0.407	0.442	0.288	0.473	0.604	0.393	0.466	0.611	0.38	0.331	0.507	0.453	0.511	0.378	0.478	0.488	0.55	0.449	0.456	0.427	0.491	0.501	0.41	0.348	0.46	0.363	0.41	0.464	0.483	0.34	0.578	0.324	0.474	0.497
OG0007603	0.283	0.304	0.233	0.267	0.292	0.443	0.398	0.381	0.33	0.398	0.158	0.284	0.324	0.241	0.316	0.394	0.247	0.284	0.314	0.308	0.399	0.367	0.317	0.24	0.371	0.283	0.377	0.302	0.237	0.351	0.275	0.346	0.288	0.267	0.293	0.332	0.347	0.26	0.273	0.291	0.362	0.412	0.321	0.381	0.211	0.37	0.363	0.282	0.303
OG0007617	0.586	0.412	0.296	0.535	0.58	0.624	0.601	0.485	0.622	0.336	0.2	0.537	0.558	0.474	0.61	0.456	0.269	0.218	0.678	0.629	0.497	0.574	0.617	0.466	0.334	0.579	0.53	0.588	0.474	0.604	0.579	0.564	0.54	0.585	0.538	0.531	0.571	0.583	0.508	0.531	0.361	0.317	0.64	0.425	0.411	0.508	0.319	0.538	0.548
OG0007622	0.368	0.391	0.219	0.333	0.365	0.554	0.429	0.428	0.429	0.286	0.171	0.344	0.382	0.297	0.507	0.336	0.228	0.213	0.388	0.435	0.492	0.42	0.462	0.289	0.303	0.361	0.508	0.55	0.284	0.411	0.354	0.498	0.348	0.39	0.34	0.338	0.345	0.323	0.281	0.345	0.39	0.583	0.409	0.42	0.257	0.405	0.337	0.349	0.491
OG0007623	0.381	0.295	0.233	0.381	0.382	0.446	0.462	0.455	0.382	0.467	0.712	0.336	0.375	0.304	0.478	0.481	0.221	0.21	0.499	0.332	0.401	0.347	0.344	0.287	0.566	0.329	0.365	0.391	0.292	0.468	0.404	0.334	0.352	0.396	0.382	0.297	0.355	0.395	0.47	0.328	0.352	0.271	0.392	0.286	0.259	0.337	0.391	0.328	0.359
OG0007640	0.429	0.498	0.251	0.353	0.391	0.571	0.552	0.514	0.435	0.345	0.196	0.333	0.401	0.307	0.616	0.344	0.225	0.216	0.56	0.394	0.559	0.402	0.397	0.297	0.274	0.354	0.548	0.544	0.293	0.469	0.389	0.454	0.335	0.446	0.377	0.331	0.424	0.41	0.362	0.335	0.313	0.349	0.484	0.378	0.257	0.407	0.357	0.349	0.451
OG0007669	0.576	0.387	0.271	0.528	0.585	0.679	0.6	0.49	0.642	0.324	0.2	0.537	0.609	0.479	0.552	0.458	0.27	0.243	0.626	0.611	0.445	0.625	0.618	0.478	0.372	0.577	0.669	0.598	0.47	0.668	0.543	0.637	0.521	0.555	0.581	0.594	0.589	0.56	0.507	0.52	0.421	0.408	0.641	0.46	0.409	0.543	0.314	0.572	0.533
OG0007675	0.255	0.487	0.819	0.235	0.215	0.332	0.326	0.357	0.273	0.204	0.21	0.264	0.245	0.209	0.351	0.27	0.617	0.477	0.303	0.356	0.266	0.236	0.336	0.218	0.185	0.303	0.222	0.169	0.223	0.333	0.3	0.24	0.248	0.239	0.259	0.3	0.323	0.236	0.227	0.259	0.163	0.237	0.284	0.363	0.198	0.53	0.387	0.272	0.213
OG0007686	0.611	0.368	0.294	0.587	0.603	0.601	0.597	0.42	0.67	0.364	0.25	0.616	0.63	0.521	0.449	0.533	0.277	0.217	0.602	0.634	0.403	0.664	0.646	0.52	0.436	0.631	0.534	0.508	0.519	0.668	0.617	0.628	0.631	0.596	0.612	0.686	0.672	0.573	0.612	0.617	0.493	0.368	0.639	0.484	0.446	0.522	0.36	0.626	0.513
OG0007688	0.448	0.409	0.336	0.381	0.371	0.422	0.468	0.312	0.431	0.357	0.182	0.374	0.423	0.326	0.398	0.419	0.286	0.247	0.502	0.439	0.369	0.443	0.425	0.325	0.297	0.406	0.369	0.383	0.326	0.447	0.446	0.406	0.398	0.447	0.445	0.439	0.484	0.458	0.42	0.471	0.302	0.284	0.428	0.471	0.277	0.465	0.363	0.386	0.456
OG0007703	0.366	0.505	0.275	0.313	0.323	0.518	0.449	0.52	0.376	0.337	0.221	0.296	0.327	0.272	0.62	0.338	0.285	0.282	0.468	0.352	0.64	0.332	0.363	0.256	0.274	0.308	0.478	0.479	0.262	0.407	0.334	0.372	0.288	0.369	0.321	0.287	0.35	0.342	0.289	0.301	0.307	0.435	0.391	0.395	0.233	0.415	0.424	0.305	0.412
OG0007819	0.463	0.487	0.452	0.388	0.364	0.445	0.478	0.307	0.444	0.291	0.24	0.417	0.402	0.34	0.433	0.381	0.383	0.249	0.502	0.507	0.344	0.412	0.501	0.35	0.292	0.458	0.34	0.347	0.351	0.48	0.502	0.434	0.442	0.444	0.441	0.469	0.507	0.435	0.407	0.504	0.337	0.292	0.458	0.521	0.302	0.55	0.411	0.415	0.425
OG0007822	0.379	0.418	0.28	0.332	0.354	0.48	0.508	0.398	0.413	0.297	0.179	0.353	0.392	0.303	0.438	0.391	0.241	0.202	0.431	0.411	0.513	0.441	0.422	0.296	0.325	0.347	0.492	0.526	0.293	0.409	0.37	0.492	0.357	0.388	0.365	0.382	0.41	0.352	0.344	0.411	0.488	0.448	0.41	0.526	0.258	0.425	0.412	0.343	0.494
OG0007845	0.289	0.3	0.418	0.263	0.265	0.354	0.383	0.425	0.325	0.31	0.232	0.26	0.319	0.223	0.396	0.332	0.511	0.76	0.37	0.327	0.339	0.299	0.314	0.221	0.281	0.268	0.36	0.228	0.225	0.374	0.271	0.264	0.255	0.251	0.298	0.291	0.303	0.263	0.282	0.264	0.294	0.348	0.331	0.349	0.196	0.434	0.428	0.271	0.273
OG0007858	0.322	0.23	0.302	0.306	0.33	0.439	0.367	0.498	0.379	0.264	0.207	0.315	0.342	0.28	0.396	0.308	0.274	0.264	0.34	0.382	0.4	0.374	0.403	0.272	0.275	0.329	0.425	0.47	0.269	0.346	0.317	0.428	0.311	0.341	0.306	0.304	0.301	0.29	0.234	0.312	0.292	0.499	0.353	0.329	0.247	0.357	0.278	0.323	0.395
OG0007881	0.397	0.294	0.297	0.359	0.361	0.425	0.492	0.444	0.45	0.5	0.348	0.362	0.423	0.32	0.382	0.53	0.265	0.26	0.46	0.37	0.409	0.406	0.378	0.309	0.535	0.348	0.388	0.369	0.314	0.457	0.398	0.384	0.413	0.394	0.389	0.371	0.433	0.348	0.37	0.416	0.488	0.433	0.44	0.438	0.27	0.397	0.502	0.362	0.448
OG0007883	0.039	0.192	0.001	0.021	0.023	0.105	0.079	0.001	0.028	0.316	0.001	0.019	0.042	0.007	0.059	0.108	0.056	0.091	0.071	0.01	0.118	0.023	0.01	0.007	0.22	0.018	0.043	0.03	0.006	0.078	0.032	0.017	0.022	0.045	0.032	0.034	0.049	0.033	0.055	0.012	0.122	0.158	0.034	0.062	0.002	0.043	0.133	0.015	0.022
OG0007885	0.616	0.473	0.381	0.558	0.556	0.608	0.616	0.409	0.66	0.32	0.194	0.56	0.557	0.471	0.545	0.458	0.334	0.229	0.656	0.69	0.405	0.608	0.695	0.47	0.327	0.619	0.519	0.611	0.466	0.587	0.613	0.731	0.574	0.598	0.607	0.617	0.647	0.582	0.484	0.6	0.392	0.351	0.625	0.528	0.408	0.582	0.328	0.581	0.596
OG0007936	0.248	0.551	0.393	0.219	0.213	0.373	0.363	0.314	0.26	0.248	0.166	0.222	0.25	0.181	0.456	0.273	0.394	0.405	0.308	0.286	0.472	0.237	0.281	0.183	0.217	0.237	0.324	0.254	0.184	0.337	0.246	0.251	0.216	0.234	0.247	0.249	0.29	0.225	0.239	0.228	0.296	0.413	0.285	0.403	0.159	0.393	0.515	0.225	0.269
OG0007953	0.523	0.475	0.356	0.442	0.456	0.692	0.575	0.549	0.557	0.339	0.216	0.47	0.481	0.404	0.653	0.417	0.332	0.258	0.566	0.588	0.547	0.504	0.596	0.403	0.338	0.519	0.606	0.629	0.402	0.557	0.513	0.614	0.459	0.522	0.481	0.489	0.532	0.468	0.377	0.477	0.378	0.516	0.529	0.509	0.359	0.614	0.369	0.488	0.62
OG0007981	0.081	0.356	0.107	0.035	0.041	0.22	0.135	0.048	0.046	0.082	0.027	0.031	0.065	0.015	0.179	0.039	0.07	0.047	0.084	0.043	0.222	0.054	0.047	0.019	0.077	0.033	0.186	0.126	0.015	0.104	0.057	0.095	0.047	0.079	0.055	0.063	0.113	0.057	0.114	0.051	0.269	0.305	0.107	0.308	0.006	0.088	0.212	0.03	0.083
OG0007995	0.595	0.251	0.223	0.696	0.679	0.422	0.454	0.33	0.613	0.253	0.184	0.71	0.553	0.825	0.354	0.407	0.21	0.176	0.505	0.611	0.293	0.62	0.603	0.817	0.318	0.719	0.387	0.42	0.808	0.503	0.629	0.527	0.69	0.571	0.639	0.602	0.54	0.622	0.501	0.66	0.284	0.236	0.515	0.352	0.752	0.407	0.246	0.744	0.463
OG0008034	0.64	0.427	0.378	0.606	0.581	0.601	0.582	0.433	0.686	0.291	0.209	0.613	0.595	0.513	0.541	0.455	0.339	0.241	0.641	0.795	0.399	0.633	0.803	0.519	0.357	0.675	0.516	0.604	0.509	0.593	0.64	0.695	0.626	0.613	0.61	0.669	0.663	0.584	0.496	0.616	0.407	0.395	0.595	0.514	0.442	0.611	0.33	0.65	0.582
OG0008130	0.506	0.311	0.314	0.402	0.41	0.608	0.611	0.586	0.495	0.352	0.248	0.414	0.566	0.372	0.534	0.429	0.318	0.306	0.519	0.49	0.493	0.492	0.498	0.365	0.418	0.411	0.631	0.523	0.358	0.476	0.388	0.511	0.393	0.42	0.42	0.441	0.494	0.417	0.376	0.408	0.442	0.464	0.505	0.443	0.319	0.575	0.312	0.439	0.48
OG0008144	0.35	0.365	0.25	0.299	0.311	0.518	0.441	0.584	0.376	0.345	0.201	0.292	0.333	0.27	0.565	0.353	0.261	0.292	0.438	0.327	0.55	0.326	0.334	0.262	0.259	0.305	0.522	0.42	0.258	0.404	0.311	0.361	0.276	0.337	0.327	0.283	0.343	0.338	0.269	0.286	0.247	0.411	0.368	0.347	0.231	0.423	0.426	0.305	0.384
OG0008146	0.372	0.303	0.316	0.339	0.35	0.474	0.465	0.648	0.418	0.377	0.248	0.321	0.347	0.302	0.575	0.41	0.327	0.381	0.456	0.377	0.527	0.378	0.387	0.287	0.331	0.331	0.435	0.432	0.293	0.414	0.332	0.379	0.313	0.36	0.351	0.307	0.348	0.367	0.313	0.311	0.252	0.368	0.414	0.379	0.264	0.401	0.389	0.342	0.402
OG0008147	0.654	0.364	0.325	0.608	0.593	0.589	0.624	0.421	0.735	0.31	0.228	0.645	0.658	0.55	0.456	0.487	0.299	0.234	0.605	0.781	0.393	0.676	0.795	0.56	0.405	0.68	0.539	0.579	0.547	0.614	0.635	0.663	0.644	0.637	0.627	0.67	0.67	0.59	0.521	0.666	0.436	0.384	0.651	0.513	0.48	0.574	0.341	0.666	0.655
OG0008160	0.309	0.525	0.194	0.317	0.329	0.377	0.421	0.249	0.339	0.303	0.425	0.306	0.308	0.251	0.355	0.45	0.161	0.138	0.381	0.295	0.302	0.299	0.296	0.244	0.53	0.262	0.326	0.304	0.246	0.415	0.351	0.288	0.336	0.326	0.377	0.28	0.353	0.354	0.371	0.308	0.366	0.279	0.374	0.352	0.204	0.278	0.383	0.272	0.33
OG0008167	0.244	0.369	0.69	0.224	0.207	0.289	0.306	0.37	0.258	0.197	0.2	0.247	0.234	0.2	0.323	0.262	0.597	0.531	0.285	0.327	0.265	0.225	0.311	0.207	0.179	0.279	0.213	0.165	0.211	0.312	0.274	0.221	0.23	0.224	0.246	0.279	0.297	0.223	0.212	0.245	0.154	0.229	0.263	0.324	0.188	0.465	0.39	0.254	0.206
OG0008173	0.413	0.379	0.524	0.36	0.335	0.386	0.47	0.488	0.42	0.322	0.305	0.366	0.366	0.316	0.427	0.464	0.458	0.446	0.474	0.469	0.368	0.387	0.452	0.315	0.316	0.392	0.344	0.294	0.318	0.473	0.425	0.35	0.375	0.376	0.392	0.429	0.473	0.377	0.351	0.423	0.261	0.289	0.406	0.467	0.281	0.542	0.485	0.378	0.398
OG0008209	0.54	0.428	0.343	0.502	0.503	0.577	0.595	0.513	0.614	0.321	0.206	0.523	0.51	0.442	0.643	0.43	0.3	0.236	0.584	0.626	0.448	0.566	0.632	0.44	0.357	0.551	0.546	0.595	0.445	0.566	0.54	0.599	0.491	0.528	0.537	0.511	0.551	0.569	0.475	0.507	0.364	0.368	0.582	0.458	0.386	0.529	0.325	0.521	0.58
OG0008217	0.542	0.402	0.244	0.451	0.484	0.655	0.624	0.58	0.578	0.327	0.202	0.452	0.527	0.406	0.599	0.449	0.223	0.216	0.58	0.536	0.516	0.563	0.558	0.396	0.371	0.468	0.693	0.672	0.393	0.583	0.453	0.604	0.454	0.5	0.495	0.473	0.549	0.52	0.453	0.454	0.469	0.405	0.589	0.509	0.347	0.532	0.354	0.478	0.58
OG0008222	0.616	0.351	0.278	0.521	0.558	0.551	0.57	0.401	0.578	0.301	0.22	0.557	0.533	0.484	0.485	0.436	0.245	0.19	0.582	0.589	0.422	0.611	0.598	0.475	0.335	0.577	0.472	0.553	0.471	0.58	0.588	0.631	0.565	0.604	0.568	0.574	0.606	0.529	0.483	0.629	0.407	0.332	0.554	0.455	0.413	0.498	0.365	0.552	0.56
OG0008245	0.299	0.692	0.648	0.266	0.24	0.457	0.413	0.292	0.312	0.245	0.188	0.301	0.287	0.224	0.525	0.296	0.581	0.375	0.364	0.416	0.394	0.272	0.386	0.234	0.22	0.336	0.327	0.252	0.238	0.413	0.353	0.307	0.285	0.289	0.294	0.341	0.385	0.274	0.281	0.29	0.284	0.344	0.345	0.516	0.208	0.648	0.455	0.298	0.284
OG0008288	0.623	0.342	0.224	0.538	0.557	0.548	0.586	0.492	0.654	0.354	0.261	0.521	0.544	0.46	0.557	0.487	0.212	0.207	0.627	0.574	0.447	0.619	0.611	0.445	0.374	0.527	0.575	0.665	0.439	0.571	0.545	0.606	0.521	0.588	0.558	0.467	0.501	0.556	0.471	0.544	0.395	0.387	0.62	0.415	0.385	0.418	0.4	0.532	0.662
OG0008310	0.67	0.291	0.241	0.7	0.694	0.5	0.534	0.379	0.717	0.304	0.213	0.725	0.608	0.704	0.416	0.449	0.23	0.199	0.6	0.691	0.358	0.699	0.685	0.697	0.346	0.752	0.473	0.512	0.692	0.586	0.7	0.62	0.721	0.674	0.677	0.654	0.639	0.686	0.573	0.777	0.337	0.272	0.619	0.399	0.592	0.461	0.303	0.743	0.565
OG0008317	0.627	0.311	0.267	0.622	0.647	0.58	0.602	0.457	0.707	0.32	0.243	0.641	0.698	0.584	0.451	0.504	0.257	0.236	0.636	0.706	0.429	0.729	0.711	0.575	0.413	0.679	0.584	0.58	0.573	0.629	0.599	0.656	0.656	0.601	0.633	0.675	0.666	0.623	0.619	0.658	0.472	0.373	0.7	0.478	0.497	0.515	0.341	0.68	0.583
OG0008319	0.679	0.381	0.324	0.67	0.688	0.59	0.547	0.373	0.719	0.293	0.186	0.681	0.602	0.598	0.48	0.459	0.29	0.219	0.619	0.75	0.34	0.705	0.735	0.605	0.317	0.743	0.497	0.556	0.597	0.601	0.685	0.677	0.679	0.666	0.68	0.676	0.642	0.665	0.524	0.675	0.318	0.295	0.636	0.446	0.515	0.534	0.289	0.709	0.562
OG0008331	0.679	0.321	0.271	0.701	0.702	0.528	0.542	0.382	0.717	0.326	0.236	0.716	0.609	0.676	0.427	0.485	0.25	0.209	0.605	0.708	0.349	0.696	0.706	0.67	0.402	0.737	0.48	0.527	0.66	0.614	0.723	0.627	0.722	0.654	0.72	0.705	0.646	0.699	0.58	0.736	0.351	0.29	0.605	0.438	0.569	0.489	0.307	0.738	0.558
OG0008340	0.621	0.36	0.308	0.587	0.587	0.555	0.599	0.443	0.681	0.351	0.226	0.578	0.587	0.526	0.489	0.497	0.264	0.208	0.606	0.633	0.385	0.653	0.636	0.527	0.387	0.618	0.505	0.561	0.518	0.587	0.641	0.685	0.611	0.594	0.616	0.635	0.625	0.611	0.517	0.64	0.419	0.324	0.604	0.459	0.449	0.525	0.347	0.61	0.584
OG0008359	0.062	0.379	0.001	0.032	0.034	0.127	0.135	0.001	0.053	0.073	0.001	0.029	0.052	0.01	0.185	0.031	0.048	0.071	0.081	0.057	0.246	0.052	0.062	0.011	0.052	0.026	0.164	0.173	0.009	0.083	0.047	0.099	0.033	0.067	0.048	0.031	0.073	0.049	0.054	0.036	0.154	0.227	0.078	0.157	0.004	0.069	0.196	0.022	0.131
OG0008429	0.569	0.446	0.421	0.573	0.522	0.58	0.555	0.365	0.642	0.319	0.299	0.572	0.547	0.473	0.519	0.453	0.378	0.272	0.608	0.754	0.351	0.564	0.746	0.471	0.4	0.607	0.475	0.516	0.469	0.593	0.627	0.582	0.593	0.55	0.553	0.594	0.599	0.539	0.488	0.572	0.385	0.393	0.571	0.498	0.407	0.597	0.366	0.584	0.555
OG0008435	0.457	0.495	0.46	0.42	0.422	0.596	0.476	0.38	0.502	0.274	0.199	0.456	0.447	0.364	0.566	0.368	0.393	0.301	0.482	0.617	0.403	0.471	0.627	0.367	0.299	0.504	0.493	0.549	0.367	0.522	0.492	0.557	0.449	0.466	0.429	0.459	0.47	0.42	0.358	0.439	0.382	0.463	0.472	0.502	0.327	0.582	0.371	0.46	0.521
OG0008440	0.454	0.327	0.368	0.433	0.459	0.514	0.484	0.508	0.561	0.31	0.249	0.46	0.478	0.396	0.452	0.475	0.352	0.33	0.503	0.599	0.392	0.513	0.606	0.395	0.376	0.506	0.477	0.485	0.395	0.555	0.467	0.515	0.458	0.454	0.467	0.479	0.472	0.441	0.4	0.46	0.334	0.444	0.52	0.431	0.353	0.54	0.333	0.478	0.531
OG0008449	0.315	0.21	0.333	0.284	0.302	0.361	0.403	0.486	0.356	0.288	0.24	0.3	0.327	0.278	0.34	0.379	0.3	0.375	0.355	0.347	0.424	0.354	0.353	0.271	0.296	0.303	0.356	0.349	0.269	0.343	0.308	0.35	0.307	0.303	0.305	0.329	0.342	0.288	0.256	0.345	0.278	0.355	0.337	0.399	0.244	0.397	0.384	0.306	0.394
OG0008466	0.611	0.414	0.34	0.574	0.552	0.62	0.614	0.432	0.613	0.35	0.243	0.583	0.545	0.489	0.584	0.416	0.315	0.266	0.632	0.693	0.408	0.566	0.683	0.479	0.35	0.613	0.555	0.631	0.478	0.615	0.623	0.621	0.568	0.602	0.583	0.544	0.583	0.577	0.475	0.559	0.371	0.344	0.577	0.472	0.416	0.562	0.359	0.575	0.592
OG0008471	0.349	0.374	0.418	0.344	0.351	0.438	0.475	0.497	0.419	0.435	0.237	0.339	0.391	0.304	0.398	0.524	0.364	0.348	0.399	0.395	0.422	0.409	0.395	0.303	0.448	0.356	0.397	0.334	0.301	0.456	0.334	0.384	0.345	0.327	0.361	0.389	0.399	0.344	0.345	0.356	0.378	0.393	0.417	0.401	0.266	0.428	0.458	0.355	0.382
OG0008476	0.471	0.341	0.21	0.442	0.447	0.593	0.499	0.499	0.517	0.288	0.18	0.444	0.459	0.374	0.61	0.37	0.201	0.191	0.504	0.561	0.479	0.473	0.592	0.363	0.338	0.45	0.554	0.687	0.357	0.487	0.447	0.57	0.44	0.486	0.413	0.39	0.412	0.427	0.344	0.411	0.39	0.53	0.488	0.39	0.317	0.416	0.291	0.436	0.589
OG0008503	0.656	0.335	0.248	0.637	0.658	0.579	0.607	0.452	0.724	0.359	0.212	0.643	0.592	0.551	0.511	0.507	0.241	0.214	0.637	0.699	0.413	0.719	0.71	0.543	0.42	0.664	0.538	0.692	0.545	0.623	0.639	0.695	0.656	0.642	0.673	0.648	0.62	0.666	0.57	0.655	0.41	0.345	0.654	0.478	0.467	0.504	0.311	0.647	0.677
OG0008528	0.212	0.248	0.582	0.201	0.198	0.246	0.278	0.364	0.221	0.194	0.197	0.199	0.215	0.173	0.284	0.282	0.42	0.534	0.253	0.24	0.26	0.209	0.233	0.173	0.178	0.213	0.216	0.164	0.176	0.276	0.215	0.202	0.196	0.198	0.225	0.216	0.227	0.199	0.195	0.205	0.153	0.223	0.235	0.253	0.154	0.312	0.467	0.205	0.203
OG0008536	0.619	0.366	0.289	0.544	0.533	0.545	0.578	0.427	0.649	0.326	0.212	0.562	0.522	0.487	0.516	0.437	0.277	0.251	0.626	0.667	0.436	0.588	0.657	0.476	0.35	0.585	0.521	0.643	0.482	0.587	0.598	0.583	0.551	0.596	0.565	0.539	0.576	0.643	0.458	0.638	0.354	0.325	0.569	0.482	0.416	0.527	0.349	0.561	0.671
OG0008541	0.627	0.349	0.284	0.614	0.64	0.567	0.595	0.429	0.666	0.311	0.201	0.616	0.597	0.553	0.458	0.495	0.259	0.208	0.627	0.679	0.397	0.711	0.687	0.555	0.373	0.654	0.54	0.584	0.544	0.604	0.642	0.695	0.644	0.615	0.645	0.684	0.668	0.591	0.531	0.668	0.426	0.323	0.608	0.506	0.473	0.526	0.324	0.66	0.565
OG0008553	0.372	0.532	0.376	0.344	0.309	0.42	0.448	0.246	0.355	0.397	0.532	0.347	0.334	0.264	0.388	0.433	0.311	0.204	0.421	0.381	0.292	0.316	0.369	0.272	0.516	0.351	0.312	0.273	0.276	0.478	0.449	0.299	0.364	0.364	0.373	0.365	0.418	0.363	0.437	0.34	0.382	0.274	0.402	0.397	0.234	0.456	0.421	0.334	0.296
OG0008574	0.375	0.463	0.21	0.312	0.321	0.488	0.492	0.493	0.386	0.305	0.17	0.302	0.347	0.27	0.579	0.314	0.221	0.24	0.46	0.358	0.527	0.353	0.367	0.264	0.235	0.313	0.514	0.5	0.26	0.425	0.329	0.416	0.29	0.365	0.34	0.291	0.374	0.351	0.287	0.304	0.275	0.356	0.391	0.369	0.23	0.38	0.379	0.312	0.445
OG0008597	0.318	0.299	0.308	0.314	0.323	0.387	0.427	0.519	0.391	0.381	0.234	0.31	0.364	0.284	0.355	0.433	0.321	0.331	0.362	0.36	0.406	0.378	0.363	0.282	0.4	0.321	0.367	0.322	0.279	0.4	0.296	0.346	0.315	0.294	0.32	0.352	0.362	0.309	0.301	0.325	0.326	0.362	0.372	0.359	0.249	0.374	0.339	0.327	0.36
OG0008604	0.589	0.474	0.349	0.524	0.56	0.624	0.591	0.433	0.622	0.344	0.248	0.563	0.572	0.489	0.533	0.486	0.327	0.243	0.643	0.616	0.452	0.626	0.619	0.482	0.366	0.589	0.543	0.559	0.481	0.652	0.608	0.59	0.583	0.611	0.561	0.572	0.601	0.555	0.533	0.613	0.43	0.345	0.629	0.553	0.42	0.608	0.4	0.57	0.555
OG0008619	0.428	0.485	0.202	0.351	0.382	0.489	0.469	0.415	0.409	0.384	0.182	0.339	0.36	0.311	0.518	0.378	0.208	0.197	0.527	0.372	0.482	0.394	0.38	0.304	0.271	0.341	0.448	0.497	0.294	0.442	0.403	0.402	0.335	0.5	0.372	0.328	0.388	0.401	0.33	0.368	0.28	0.284	0.464	0.415	0.262	0.384	0.35	0.375	0.457
OG0008646	0.228	0.266	0.417	0.208	0.202	0.292	0.304	0.352	0.238	0.219	0.192	0.206	0.234	0.176	0.312	0.257	0.548	1	0.289	0.251	0.292	0.208	0.241	0.176	0.195	0.214	0.277	0.173	0.178	0.295	0.22	0.197	0.196	0.202	0.233	0.231	0.24	0.202	0.211	0.209	0.235	0.27	0.255	0.262	0.156	0.373	0.406	0.21	0.214
OG0008648	0.639	0.288	0.199	0.63	0.646	0.529	0.535	0.385	0.695	0.29	0.203	0.678	0.586	0.616	0.431	0.43	0.189	0.167	0.571	0.685	0.341	0.689	0.701	0.596	0.331	0.684	0.521	0.594	0.588	0.6	0.648	0.625	0.66	0.643	0.653	0.574	0.597	0.628	0.551	0.662	0.363	0.301	0.663	0.375	0.505	0.415	0.289	0.688	0.596
OG0008667	0.634	0.294	0.22	0.679	0.718	0.518	0.57	0.401	0.682	0.351	0.232	0.703	0.615	0.638	0.453	0.517	0.21	0.187	0.62	0.638	0.365	0.675	0.63	0.625	0.419	0.698	0.471	0.53	0.622	0.595	0.689	0.602	0.701	0.612	0.719	0.631	0.631	0.659	0.586	0.643	0.356	0.285	0.616	0.405	0.523	0.442	0.291	0.691	0.544
OG0008670	0.578	0.492	0.457	0.528	0.531	0.627	0.574	0.359	0.644	0.265	0.199	0.588	0.543	0.465	0.516	0.422	0.4	0.261	0.566	0.758	0.344	0.601	0.75	0.477	0.32	0.646	0.48	0.548	0.473	0.578	0.6	0.659	0.575	0.565	0.557	0.605	0.62	0.54	0.457	0.584	0.362	0.355	0.618	0.548	0.415	0.636	0.311	0.594	0.58
OG0008674	0.671	0.367	0.283	0.673	0.656	0.607	0.6	0.456	0.973	0.345	0.23	0.681	0.622	0.59	0.498	0.529	0.274	0.24	0.682	0.755	0.394	0.722	0.755	0.586	0.422	0.703	0.568	0.612	0.583	0.647	0.672	0.691	0.683	0.656	0.689	0.69	0.685	0.69	0.567	0.679	0.407	0.366	0.688	0.446	0.499	0.529	0.329	0.695	0.662
OG0008709	0.27	0.514	0.243	0.251	0.248	0.413	0.453	0.268	0.29	0.314	0.23	0.247	0.306	0.198	0.371	0.308	0.194	0.166	0.356	0.262	0.343	0.277	0.26	0.191	0.303	0.225	0.337	0.284	0.196	0.37	0.29	0.263	0.267	0.288	0.282	0.252	0.338	0.246	0.321	0.272	0.414	0.392	0.37	0.457	0.161	0.285	0.48	0.233	0.285
OG0008715	0.513	0.459	0.424	0.461	0.462	0.608	0.607	0.541	0.577	0.453	0.247	0.467	0.501	0.413	0.568	0.527	0.426	0.306	0.636	0.581	0.47	0.516	0.575	0.415	0.44	0.519	0.513	0.445	0.414	0.607	0.499	0.507	0.468	0.47	0.522	0.601	0.614	0.5	0.448	0.483	0.332	0.335	0.536	0.467	0.364	0.632	0.376	0.506	0.47
OG0008736	0.65	0.417	0.353	0.551	0.565	0.643	0.577	0.446	0.665	0.338	0.224	0.572	0.544	0.492	0.57	0.499	0.331	0.275	0.652	0.712	0.46	0.606	0.717	0.487	0.366	0.624	0.578	0.631	0.481	0.62	0.678	0.668	0.563	0.606	0.578	0.615	0.63	0.578	0.463	0.611	0.398	0.423	0.566	0.528	0.422	0.591	0.352	0.593	0.6
OG0008745	0.673	0.388	0.361	0.651	0.631	0.589	0.595	0.428	0.739	0.296	0.21	0.683	0.599	0.572	0.504	0.497	0.32	0.245	0.646	0.831	0.389	0.682	0.841	0.575	0.357	0.732	0.516	0.585	0.571	0.622	0.673	0.703	0.668	0.642	0.677	0.691	0.679	0.656	0.525	0.656	0.369	0.349	0.621	0.485	0.493	0.556	0.318	0.7	0.63
OG0008763	0.433	0.433	0.224	0.362	0.362	0.496	0.481	0.433	0.436	0.302	0.195	0.339	0.365	0.316	0.551	0.338	0.231	0.246	0.526	0.42	0.548	0.379	0.42	0.294	0.261	0.348	0.491	0.65	0.302	0.437	0.383	0.424	0.34	0.472	0.378	0.324	0.399	0.441	0.318	0.389	0.281	0.335	0.421	0.391	0.262	0.429	0.371	0.341	0.541
OG0008828	0.397	0.294	0.361	0.348	0.378	0.542	0.459	0.533	0.398	0.392	0.299	0.366	0.45	0.324	0.492	0.383	0.314	0.293	0.423	0.384	0.486	0.432	0.385	0.32	0.355	0.378	0.54	0.427	0.32	0.446	0.36	0.462	0.382	0.368	0.38	0.368	0.42	0.358	0.361	0.383	0.404	0.374	0.404	0.418	0.283	0.554	0.519	0.366	0.369
OG0008853	0.42	0.442	0.37	0.355	0.363	0.586	0.507	0.526	0.43	0.386	0.235	0.35	0.413	0.313	0.637	0.376	0.371	0.354	0.509	0.419	0.547	0.373	0.418	0.305	0.366	0.37	0.591	0.445	0.304	0.475	0.377	0.42	0.335	0.388	0.38	0.364	0.449	0.383	0.324	0.339	0.339	0.559	0.419	0.449	0.267	0.574	0.431	0.362	0.412
OG0008856	0.039	0.192	0.001	0.021	0.023	0.105	0.079	0.001	0.028	0.316	0.001	0.019	0.042	0.007	0.059	0.108	0.056	0.091	0.071	0.01	0.118	0.023	0.01	0.007	0.22	0.018	0.043	0.03	0.006	0.078	0.032	0.017	0.022	0.045	0.032	0.034	0.049	0.033	0.055	0.012	0.122	0.158	0.034	0.062	0.002	0.043	0.133	0.015	0.022
OG0008861	0.578	0.362	0.35	0.559	0.581	0.59	0.58	0.449	0.701	0.322	0.24	0.586	0.616	0.5	0.468	0.516	0.333	0.286	0.605	0.72	0.377	0.675	0.716	0.504	0.406	0.639	0.558	0.531	0.504	0.634	0.567	0.617	0.619	0.527	0.607	0.647	0.619	0.574	0.571	0.622	0.439	0.39	0.638	0.5	0.438	0.587	0.372	0.623	0.557
OG0008863	0.533	0.476	0.443	0.495	0.484	0.616	0.553	0.405	0.59	0.304	0.228	0.522	0.508	0.419	0.544	0.44	0.39	0.279	0.546	0.685	0.415	0.547	0.695	0.435	0.352	0.583	0.512	0.567	0.423	0.571	0.574	0.624	0.527	0.542	0.503	0.564	0.592	0.49	0.416	0.529	0.418	0.442	0.532	0.524	0.374	0.615	0.376	0.529	0.572
OG0008882	0.34	0.398	0.458	0.31	0.303	0.401	0.466	0.423	0.354	0.355	0.28	0.298	0.325	0.267	0.456	0.42	0.394	0.391	0.43	0.352	0.469	0.34	0.35	0.263	0.337	0.305	0.388	0.353	0.262	0.395	0.341	0.327	0.307	0.323	0.341	0.34	0.38	0.318	0.311	0.362	0.367	0.471	0.38	0.537	0.23	0.468	0.597	0.3	0.436
OG0008916	0.518	0.441	0.398	0.449	0.449	0.635	0.666	0.598	0.549	0.435	0.255	0.461	0.529	0.407	0.591	0.515	0.371	0.291	0.572	0.551	0.528	0.531	0.553	0.412	0.451	0.493	0.584	0.506	0.407	0.57	0.485	0.583	0.445	0.463	0.489	0.537	0.598	0.479	0.433	0.461	0.472	0.453	0.542	0.505	0.36	0.658	0.415	0.491	0.492
OG0008920	0.649	0.436	0.366	0.605	0.603	0.615	0.661	0.432	0.718	0.352	0.236	0.633	0.684	0.535	0.507	0.508	0.353	0.257	0.68	0.728	0.389	0.674	0.72	0.542	0.421	0.653	0.557	0.556	0.533	0.632	0.653	0.689	0.627	0.607	0.636	0.701	0.705	0.591	0.548	0.631	0.446	0.365	0.635	0.528	0.464	0.611	0.346	0.648	0.568
OG0008942	0.649	0.386	0.297	0.585	0.598	0.625	0.63	0.512	0.698	0.348	0.238	0.606	0.587	0.528	0.562	0.5	0.282	0.253	0.664	0.7	0.484	0.661	0.712	0.516	0.398	0.629	0.589	0.656	0.523	0.651	0.634	0.704	0.587	0.644	0.635	0.589	0.624	0.65	0.52	0.631	0.409	0.377	0.654	0.487	0.455	0.581	0.364	0.613	0.675
OG0008968	0.227	0.254	0.408	0.204	0.199	0.288	0.302	0.345	0.237	0.209	0.178	0.206	0.233	0.175	0.307	0.254	0.548	0.95	0.288	0.25	0.282	0.207	0.24	0.175	0.188	0.213	0.273	0.169	0.177	0.293	0.22	0.19	0.194	0.201	0.228	0.227	0.238	0.201	0.209	0.208	0.229	0.254	0.253	0.256	0.155	0.37	0.399	0.209	0.212
OG0008995	0.628	0.325	0.28	0.722	0.718	0.497	0.55	0.396	0.69	0.355	0.247	0.709	0.631	0.646	0.427	0.552	0.255	0.223	0.62	0.665	0.345	0.674	0.643	0.641	0.437	0.704	0.471	0.472	0.644	0.634	0.713	0.614	0.748	0.648	0.729	0.71	0.658	0.666	0.593	0.667	0.366	0.288	0.62	0.448	0.538	0.469	0.317	0.703	0.515
OG0009004	0.559	0.355	0.263	0.476	0.496	0.675	0.59	0.472	0.587	0.291	0.191	0.483	0.62	0.43	0.506	0.429	0.252	0.248	0.545	0.559	0.442	0.596	0.57	0.427	0.328	0.495	0.874	0.599	0.412	0.535	0.487	0.655	0.465	0.546	0.508	0.541	0.578	0.497	0.425	0.488	0.445	0.429	0.567	0.448	0.366	0.552	0.329	0.512	0.531
OG0009005	0.458	0.381	0.215	0.389	0.402	0.543	0.507	0.419	0.489	0.319	0.19	0.39	0.426	0.341	0.483	0.382	0.222	0.233	0.466	0.495	0.501	0.469	0.513	0.331	0.323	0.398	0.567	0.651	0.328	0.438	0.408	0.538	0.395	0.452	0.404	0.384	0.409	0.408	0.328	0.448	0.381	0.447	0.457	0.462	0.293	0.412	0.359	0.392	0.628
OG0009039	0.603	0.405	0.319	0.581	0.599	0.618	0.63	0.466	0.685	0.351	0.242	0.582	0.604	0.511	0.593	0.497	0.291	0.248	0.674	0.652	0.426	0.651	0.657	0.5	0.371	0.602	0.569	0.632	0.501	0.636	0.601	0.607	0.577	0.612	0.591	0.588	0.649	0.587	0.593	0.595	0.396	0.357	0.72	0.476	0.433	0.503	0.369	0.622	0.617
OG0009094	0.493	0.429	0.241	0.394	0.418	0.569	0.516	0.451	0.483	0.31	0.177	0.391	0.421	0.342	0.601	0.355	0.209	0.195	0.512	0.47	0.49	0.46	0.494	0.327	0.291	0.398	0.562	0.667	0.327	0.465	0.423	0.563	0.381	0.479	0.404	0.365	0.423	0.444	0.335	0.393	0.399	0.458	0.475	0.439	0.289	0.408	0.366	0.393	0.542
OG0009156	0.55	0.506	0.369	0.466	0.478	0.632	0.604	0.545	0.558	0.346	0.221	0.487	0.488	0.404	0.641	0.454	0.36	0.271	0.589	0.623	0.557	0.521	0.639	0.404	0.342	0.526	0.575	0.658	0.403	0.564	0.536	0.627	0.475	0.535	0.482	0.498	0.548	0.482	0.394	0.477	0.379	0.452	0.524	0.501	0.361	0.599	0.379	0.497	0.58
OG0009230	0.51	0.373	0.338	0.479	0.517	0.549	0.588	0.556	0.57	0.396	0.235	0.461	0.478	0.415	0.562	0.572	0.294	0.28	0.586	0.555	0.477	0.56	0.554	0.403	0.437	0.493	0.514	0.527	0.407	0.587	0.492	0.537	0.48	0.497	0.5	0.491	0.514	0.501	0.478	0.479	0.398	0.376	0.56	0.455	0.361	0.479	0.425	0.476	0.518
OG0009270	0.437	0.4	0.347	0.378	0.414	0.483	0.547	0.397	0.473	0.311	0.199	0.425	0.425	0.355	0.413	0.416	0.303	0.226	0.492	0.518	0.472	0.498	0.518	0.359	0.342	0.442	0.458	0.489	0.35	0.459	0.449	0.508	0.428	0.44	0.447	0.5	0.512	0.4	0.408	0.487	0.42	0.411	0.444	0.569	0.31	0.544	0.368	0.417	0.508
OG0009324	0.356	0.312	0.309	0.311	0.323	0.442	0.397	0.566	0.365	0.312	0.248	0.3	0.31	0.28	0.515	0.342	0.288	0.285	0.451	0.339	0.513	0.324	0.349	0.261	0.255	0.306	0.396	0.438	0.267	0.37	0.331	0.345	0.286	0.357	0.316	0.28	0.326	0.334	0.265	0.305	0.197	0.324	0.365	0.323	0.24	0.387	0.334	0.304	0.391
OG0009334	0.299	0.421	0.489	0.268	0.258	0.366	0.387	0.387	0.325	0.351	0.224	0.288	0.281	0.241	0.359	0.34	0.485	0.384	0.361	0.359	0.347	0.276	0.348	0.245	0.312	0.312	0.259	0.223	0.247	0.364	0.315	0.285	0.28	0.285	0.292	0.319	0.365	0.285	0.265	0.3	0.212	0.261	0.311	0.377	0.219	0.462	0.374	0.295	0.276
OG0009344	0.577	0.44	0.387	0.519	0.524	0.543	0.588	0.409	0.618	0.334	0.252	0.535	0.563	0.471	0.504	0.479	0.357	0.284	0.623	0.614	0.408	0.606	0.607	0.47	0.345	0.574	0.515	0.52	0.469	0.607	0.577	0.579	0.551	0.57	0.601	0.597	0.632	0.594	0.524	0.638	0.406	0.331	0.586	0.54	0.407	0.603	0.409	0.549	0.571
OG0009345	0.404	0.506	0.428	0.349	0.337	0.44	0.475	0.339	0.416	0.312	0.235	0.374	0.374	0.309	0.457	0.364	0.387	0.297	0.484	0.453	0.467	0.388	0.447	0.311	0.293	0.403	0.401	0.405	0.311	0.472	0.42	0.373	0.376	0.409	0.4	0.411	0.462	0.384	0.369	0.447	0.352	0.382	0.427	0.538	0.272	0.566	0.474	0.367	0.48
OG0009471	0.33	0.222	0.329	0.298	0.304	0.373	0.413	0.5	0.356	0.308	0.249	0.308	0.331	0.285	0.352	0.386	0.301	0.359	0.357	0.355	0.461	0.361	0.366	0.279	0.317	0.312	0.369	0.357	0.276	0.347	0.311	0.36	0.313	0.304	0.312	0.33	0.346	0.299	0.261	0.377	0.292	0.361	0.343	0.411	0.249	0.406	0.401	0.314	0.437
OG0009508	0.4	0.325	0.304	0.441	0.422	0.434	0.493	0.371	0.435	0.48	0.535	0.406	0.412	0.342	0.404	0.552	0.304	0.236	0.487	0.43	0.358	0.415	0.428	0.339	0.604	0.412	0.35	0.316	0.344	0.524	0.474	0.376	0.422	0.394	0.445	0.416	0.449	0.412	0.481	0.383	0.414	0.297	0.452	0.351	0.299	0.447	0.412	0.391	0.341
OG0009520	0.56	0.472	0.382	0.494	0.487	0.552	0.601	0.436	0.569	0.352	0.275	0.49	0.496	0.43	0.545	0.478	0.322	0.248	0.613	0.554	0.425	0.562	0.556	0.435	0.343	0.532	0.495	0.469	0.427	0.574	0.57	0.58	0.518	0.549	0.554	0.537	0.589	0.527	0.493	0.564	0.373	0.327	0.574	0.508	0.374	0.535	0.481	0.516	0.512
OG0009524	0.554	0.422	0.331	0.491	0.498	0.587	0.683	0.456	0.572	0.388	0.317	0.494	0.582	0.439	0.591	0.461	0.332	0.284	0.654	0.577	0.432	0.533	0.573	0.438	0.416	0.52	0.552	0.481	0.441	0.7	0.539	0.51	0.51	0.502	0.518	0.531	0.606	0.482	0.541	0.509	0.528	0.36	0.667	0.51	0.381	0.509	0.44	0.529	0.502
OG0009530	0.679	0.38	0.337	0.682	0.671	0.551	0.548	0.353	0.695	0.321	0.213	0.722	0.622	0.63	0.481	0.432	0.306	0.231	0.626	0.741	0.331	0.655	0.733	0.632	0.35	0.746	0.442	0.512	0.627	0.647	0.699	0.612	0.695	0.683	0.662	0.628	0.625	0.682	0.547	0.679	0.335	0.28	0.633	0.454	0.536	0.502	0.313	0.705	0.547
OG0009536	0.456	0.378	0.437	0.407	0.406	0.511	0.524	0.424	0.471	0.369	0.257	0.424	0.481	0.359	0.435	0.44	0.439	0.393	0.488	0.538	0.391	0.461	0.514	0.364	0.373	0.456	0.471	0.374	0.359	0.493	0.467	0.505	0.43	0.415	0.459	0.53	0.559	0.408	0.405	0.465	0.427	0.386	0.439	0.548	0.317	0.588	0.388	0.436	0.399
OG0009543	0.448	0.406	0.268	0.398	0.444	0.626	0.546	0.539	0.481	0.347	0.261	0.402	0.487	0.354	0.598	0.408	0.24	0.232	0.514	0.456	0.542	0.5	0.473	0.346	0.358	0.401	0.642	0.592	0.342	0.508	0.416	0.545	0.423	0.447	0.414	0.398	0.442	0.415	0.395	0.433	0.48	0.532	0.487	0.486	0.303	0.459	0.459	0.408	0.483
OG0009549	0.452	0.41	0.347	0.406	0.377	0.425	0.493	0.32	0.484	0.322	0.231	0.411	0.393	0.355	0.408	0.407	0.308	0.212	0.514	0.495	0.369	0.449	0.481	0.356	0.299	0.446	0.35	0.39	0.359	0.459	0.471	0.417	0.443	0.459	0.465	0.485	0.516	0.466	0.431	0.536	0.322	0.274	0.464	0.462	0.304	0.49	0.4	0.424	0.467
OG0009555	0.638	0.388	0.319	0.592	0.587	0.637	0.639	0.499	0.714	0.33	0.213	0.603	0.62	0.524	0.556	0.502	0.295	0.242	0.619	0.733	0.46	0.661	0.75	0.526	0.395	0.652	0.605	0.675	0.522	0.628	0.613	0.719	0.588	0.613	0.609	0.621	0.632	0.636	0.527	0.604	0.4	0.407	0.658	0.505	0.453	0.574	0.33	0.634	0.66
OG0009595	0.466	0.332	0.196	0.401	0.43	0.541	0.504	0.418	0.553	0.264	0.166	0.427	0.457	0.366	0.493	0.372	0.186	0.173	0.471	0.543	0.446	0.499	0.572	0.36	0.347	0.437	0.571	0.685	0.348	0.454	0.438	0.598	0.418	0.458	0.41	0.414	0.424	0.429	0.33	0.459	0.41	0.555	0.475	0.422	0.311	0.414	0.283	0.418	0.695
OG0009605	0.571	0.348	0.28	0.538	0.533	0.607	0.614	0.503	0.659	0.351	0.264	0.557	0.566	0.475	0.476	0.502	0.258	0.22	0.555	0.642	0.453	0.65	0.667	0.474	0.456	0.573	0.624	0.649	0.467	0.602	0.576	0.683	0.549	0.561	0.551	0.551	0.554	0.553	0.486	0.585	0.534	0.452	0.644	0.535	0.411	0.564	0.387	0.566	0.633
OG0009620	0.444	0.538	0.587	0.385	0.359	0.485	0.505	0.365	0.445	0.33	0.243	0.415	0.419	0.331	0.518	0.433	0.553	0.358	0.489	0.536	0.352	0.416	0.512	0.336	0.318	0.444	0.347	0.298	0.339	0.496	0.472	0.444	0.408	0.404	0.427	0.496	0.536	0.4	0.389	0.436	0.262	0.309	0.451	0.586	0.295	0.685	0.405	0.421	0.386
OG0009657	0.571	0.349	0.351	0.533	0.529	0.546	0.553	0.421	0.628	0.357	0.201	0.554	0.576	0.468	0.412	0.497	0.325	0.235	0.578	0.682	0.373	0.618	0.682	0.473	0.436	0.599	0.506	0.498	0.465	0.556	0.57	0.625	0.558	0.543	0.558	0.675	0.666	0.524	0.46	0.576	0.425	0.365	0.533	0.523	0.408	0.608	0.29	0.608	0.489
OG0009674	0.449	0.289	0.301	0.551	0.485	0.432	0.514	0.38	0.517	0.493	0.356	0.488	0.486	0.407	0.397	0.57	0.277	0.239	0.472	0.491	0.334	0.499	0.48	0.421	0.621	0.482	0.39	0.352	0.413	0.546	0.497	0.463	0.495	0.411	0.509	0.471	0.463	0.493	0.482	0.453	0.47	0.329	0.495	0.444	0.35	0.45	0.41	0.463	0.409
OG0009701	0.542	0.404	0.287	0.5	0.5	0.587	0.547	0.496	0.607	0.291	0.199	0.516	0.504	0.428	0.616	0.425	0.275	0.247	0.59	0.686	0.454	0.539	0.705	0.42	0.343	0.552	0.548	0.666	0.422	0.593	0.535	0.593	0.509	0.539	0.502	0.473	0.507	0.515	0.431	0.485	0.36	0.48	0.568	0.416	0.37	0.507	0.317	0.52	0.637
OG0009705	0.606	0.448	0.329	0.524	0.543	0.652	0.659	0.486	0.655	0.334	0.198	0.536	0.594	0.47	0.522	0.471	0.299	0.236	0.65	0.674	0.446	0.641	0.676	0.476	0.393	0.595	0.62	0.619	0.466	0.622	0.571	0.682	0.557	0.578	0.6	0.657	0.688	0.576	0.502	0.578	0.446	0.394	0.618	0.535	0.407	0.617	0.332	0.577	0.567
OG0009713	0.528	0.416	0.288	0.488	0.494	0.605	0.561	0.52	0.599	0.297	0.196	0.503	0.491	0.418	0.641	0.433	0.274	0.22	0.567	0.658	0.476	0.537	0.679	0.411	0.351	0.537	0.553	0.688	0.413	0.574	0.52	0.604	0.495	0.52	0.487	0.46	0.491	0.501	0.426	0.473	0.37	0.507	0.578	0.426	0.363	0.508	0.321	0.505	0.647
OG0009719	0.592	0.489	0.389	0.515	0.523	0.651	0.6	0.468	0.619	0.301	0.201	0.541	0.524	0.438	0.618	0.427	0.357	0.243	0.612	0.702	0.454	0.568	0.715	0.441	0.333	0.593	0.56	0.675	0.437	0.589	0.602	0.68	0.543	0.589	0.521	0.557	0.588	0.534	0.431	0.532	0.388	0.428	0.569	0.493	0.387	0.592	0.348	0.548	0.613
OG0009807	0.694	0.366	0.28	0.618	0.621	0.592	0.642	0.449	0.759	0.347	0.251	0.662	0.673	0.572	0.461	0.515	0.262	0.229	0.643	0.702	0.384	0.696	0.707	0.567	0.424	0.659	0.556	0.567	0.563	0.696	0.664	0.645	0.663	0.648	0.65	0.664	0.673	0.614	0.567	0.666	0.464	0.364	0.684	0.499	0.488	0.521	0.354	0.67	0.609
OG0009816	0.431	0.383	0.414	0.425	0.415	0.486	0.544	0.497	0.52	0.527	0.351	0.427	0.465	0.368	0.474	0.598	0.378	0.312	0.511	0.484	0.403	0.486	0.478	0.366	0.548	0.45	0.418	0.355	0.371	0.55	0.448	0.417	0.453	0.419	0.451	0.466	0.507	0.415	0.453	0.452	0.445	0.388	0.543	0.462	0.319	0.5	0.498	0.448	0.454
OG0009892	0.356	0.362	0.221	0.339	0.347	0.491	0.409	0.385	0.41	0.255	0.147	0.349	0.373	0.293	0.519	0.298	0.203	0.182	0.369	0.447	0.438	0.39	0.472	0.285	0.32	0.355	0.473	0.565	0.281	0.388	0.343	0.469	0.344	0.358	0.32	0.322	0.332	0.324	0.267	0.325	0.411	0.612	0.388	0.398	0.252	0.36	0.31	0.345	0.475
OG0009920	0.603	0.405	0.315	0.518	0.517	0.607	0.601	0.479	0.632	0.316	0.2	0.552	0.518	0.455	0.577	0.447	0.303	0.236	0.612	0.71	0.475	0.581	0.713	0.455	0.364	0.583	0.555	0.691	0.45	0.582	0.582	0.671	0.534	0.574	0.532	0.569	0.618	0.528	0.405	0.538	0.389	0.478	0.546	0.486	0.397	0.599	0.31	0.56	0.673
OG0009939	0.413	0.489	0.23	0.337	0.371	0.512	0.507	0.512	0.404	0.315	0.201	0.319	0.381	0.291	0.654	0.338	0.237	0.227	0.54	0.381	0.6	0.365	0.392	0.279	0.261	0.342	0.511	0.538	0.28	0.456	0.377	0.41	0.322	0.413	0.35	0.301	0.382	0.381	0.342	0.321	0.297	0.332	0.444	0.378	0.246	0.407	0.407	0.325	0.432
OG0009965	0.597	0.386	0.343	0.551	0.546	0.559	0.601	0.422	0.632	0.36	0.274	0.552	0.571	0.471	0.457	0.477	0.321	0.299	0.597	0.633	0.422	0.626	0.641	0.469	0.407	0.573	0.553	0.57	0.462	0.599	0.6	0.617	0.574	0.592	0.6	0.587	0.597	0.538	0.499	0.622	0.49	0.399	0.603	0.558	0.404	0.569	0.449	0.561	0.594
OG0009969	0.039	0.192	0.001	0.021	0.023	0.105	0.079	0.001	0.028	0.316	0.001	0.019	0.042	0.007	0.059	0.108	0.056	0.091	0.071	0.01	0.118	0.023	0.01	0.007	0.22	0.018	0.043	0.03	0.006	0.078	0.032	0.017	0.022	0.045	0.032	0.034	0.049	0.033	0.055	0.012	0.122	0.158	0.034	0.062	0.002	0.043	0.133	0.015	0.022
OG0009971	0.323	0.228	0.312	0.323	0.337	0.397	0.439	0.57	0.435	0.298	0.251	0.33	0.381	0.301	0.37	0.47	0.29	0.329	0.373	0.421	0.426	0.428	0.428	0.295	0.37	0.344	0.456	0.392	0.297	0.407	0.301	0.405	0.342	0.299	0.353	0.376	0.386	0.341	0.351	0.358	0.411	0.37	0.447	0.42	0.266	0.424	0.357	0.35	0.401
OG0010024	0.42	0.423	0.181	0.403	0.375	0.519	0.498	0.37	0.486	0.343	0.271	0.354	0.404	0.321	0.488	0.394	0.17	0.153	0.498	0.355	0.382	0.387	0.365	0.31	0.371	0.355	0.451	0.455	0.309	0.535	0.386	0.438	0.378	0.421	0.387	0.364	0.445	0.438	0.44	0.357	0.481	0.291	0.516	0.371	0.264	0.335	0.364	0.355	0.423
OG0010064	0.31	0.555	0.693	0.289	0.273	0.449	0.431	0.34	0.336	0.294	0.234	0.332	0.325	0.252	0.48	0.325	0.768	0.469	0.372	0.433	0.307	0.303	0.4	0.262	0.264	0.359	0.328	0.23	0.265	0.417	0.37	0.326	0.309	0.291	0.315	0.367	0.385	0.282	0.292	0.312	0.268	0.308	0.357	0.508	0.233	0.674	0.377	0.324	0.28
OG0010071	0.356	0.356	0.216	0.341	0.347	0.489	0.407	0.381	0.411	0.252	0.144	0.351	0.373	0.294	0.515	0.296	0.199	0.177	0.368	0.45	0.431	0.39	0.476	0.286	0.317	0.357	0.47	0.565	0.281	0.387	0.343	0.469	0.346	0.362	0.323	0.322	0.331	0.324	0.267	0.325	0.407	0.602	0.389	0.394	0.252	0.357	0.304	0.347	0.476
OG0010140	0.46	0.502	0.473	0.375	0.379	0.646	0.554	0.485	0.449	0.512	0.235	0.401	0.458	0.343	0.542	0.458	0.446	0.345	0.536	0.46	0.489	0.41	0.448	0.345	0.417	0.433	0.513	0.412	0.343	0.521	0.45	0.423	0.386	0.421	0.419	0.436	0.511	0.41	0.369	0.404	0.334	0.364	0.447	0.481	0.306	0.719	0.387	0.411	0.442
OG0010143	0.605	0.475	0.406	0.564	0.549	0.618	0.599	0.427	0.667	0.277	0.198	0.602	0.54	0.492	0.586	0.443	0.359	0.244	0.623	0.794	0.385	0.596	0.794	0.495	0.32	0.656	0.517	0.636	0.492	0.618	0.634	0.657	0.602	0.59	0.57	0.589	0.605	0.574	0.472	0.572	0.352	0.369	0.622	0.503	0.43	0.622	0.323	0.609	0.619
OG0010189	0.465	0.452	0.271	0.378	0.395	0.518	0.5	0.446	0.458	0.314	0.198	0.371	0.415	0.328	0.562	0.365	0.277	0.314	0.533	0.457	0.509	0.422	0.466	0.317	0.276	0.387	0.529	0.56	0.32	0.495	0.425	0.474	0.365	0.463	0.397	0.36	0.434	0.418	0.333	0.382	0.32	0.408	0.43	0.413	0.281	0.459	0.387	0.376	0.488
OG0010209	0.593	0.38	0.302	0.506	0.501	0.628	0.648	0.541	0.62	0.348	0.227	0.532	0.611	0.463	0.535	0.468	0.298	0.275	0.597	0.662	0.518	0.585	0.666	0.459	0.413	0.556	0.629	0.619	0.457	0.594	0.54	0.609	0.507	0.562	0.536	0.571	0.609	0.559	0.491	0.539	0.443	0.411	0.592	0.512	0.408	0.596	0.354	0.552	0.576
OG0010291	0.616	0.348	0.285	0.529	0.555	0.635	0.658	0.495	0.657	0.352	0.202	0.579	0.676	0.506	0.478	0.486	0.265	0.219	0.59	0.662	0.463	0.65	0.667	0.512	0.451	0.598	0.609	0.602	0.499	0.573	0.568	0.657	0.562	0.588	0.581	0.623	0.647	0.586	0.514	0.587	0.469	0.425	0.625	0.529	0.438	0.599	0.322	0.6	0.601
OG0010293	0.429	0.604	0.431	0.34	0.354	0.523	0.483	0.448	0.402	0.309	0.218	0.357	0.372	0.302	0.691	0.351	0.427	0.318	0.516	0.455	0.546	0.354	0.447	0.305	0.261	0.399	0.46	0.421	0.31	0.5	0.417	0.388	0.342	0.397	0.368	0.375	0.432	0.37	0.348	0.356	0.324	0.381	0.427	0.488	0.273	0.592	0.457	0.364	0.382
OG0010430	0.256	0.197	0.354	0.249	0.239	0.28	0.349	0.502	0.316	0.233	0.233	0.239	0.27	0.225	0.339	0.333	0.309	0.435	0.312	0.289	0.338	0.286	0.287	0.22	0.254	0.245	0.262	0.218	0.223	0.302	0.234	0.239	0.241	0.232	0.264	0.258	0.276	0.259	0.256	0.254	0.189	0.232	0.323	0.28	0.199	0.301	0.373	0.263	0.288
OG0010431	0.532	0.378	0.302	0.496	0.497	0.563	0.539	0.396	0.635	0.266	0.168	0.539	0.509	0.438	0.477	0.45	0.266	0.197	0.509	0.7	0.385	0.583	0.726	0.445	0.319	0.599	0.539	0.652	0.44	0.534	0.536	0.652	0.524	0.532	0.51	0.525	0.53	0.514	0.426	0.531	0.388	0.423	0.558	0.453	0.386	0.515	0.291	0.543	0.674
OG0010484	0.536	0.353	0.227	0.455	0.469	0.536	0.542	0.447	0.542	0.316	0.212	0.45	0.465	0.395	0.543	0.399	0.214	0.191	0.589	0.48	0.428	0.487	0.5	0.381	0.288	0.45	0.546	0.623	0.377	0.51	0.495	0.525	0.432	0.52	0.481	0.393	0.464	0.486	0.394	0.454	0.317	0.343	0.504	0.417	0.332	0.42	0.356	0.442	0.566
OG0010485	0.396	0.37	0.259	0.343	0.351	0.551	0.489	0.632	0.444	0.356	0.216	0.327	0.368	0.308	0.61	0.405	0.268	0.292	0.484	0.38	0.555	0.397	0.393	0.293	0.298	0.341	0.542	0.476	0.297	0.437	0.34	0.405	0.31	0.381	0.369	0.316	0.372	0.396	0.318	0.315	0.265	0.4	0.432	0.359	0.265	0.437	0.425	0.357	0.427
OG0010490	0.611	0.492	0.429	0.558	0.544	0.644	0.605	0.454	0.656	0.311	0.224	0.577	0.557	0.474	0.601	0.448	0.38	0.278	0.679	0.748	0.426	0.596	0.744	0.476	0.331	0.629	0.529	0.602	0.479	0.626	0.636	0.643	0.608	0.603	0.581	0.605	0.631	0.577	0.48	0.587	0.346	0.394	0.608	0.545	0.417	0.642	0.354	0.59	0.613
OG0010498	0.183	0.179	0.348	0.18	0.177	0.224	0.249	0.367	0.205	0.187	0.185	0.172	0.199	0.152	0.256	0.225	0.296	0.588	0.23	0.205	0.254	0.187	0.201	0.151	0.172	0.177	0.198	0.156	0.152	0.239	0.181	0.176	0.17	0.174	0.194	0.183	0.197	0.176	0.176	0.179	0.146	0.21	0.221	0.214	0.132	0.253	0.327	0.178	0.19
OG0010500	0.49	0.355	0.197	0.411	0.421	0.451	0.495	0.412	0.467	0.308	0.214	0.386	0.39	0.344	0.561	0.365	0.188	0.177	0.55	0.431	0.428	0.419	0.448	0.326	0.274	0.384	0.438	0.607	0.33	0.462	0.451	0.462	0.388	0.474	0.414	0.327	0.401	0.436	0.364	0.409	0.319	0.291	0.465	0.389	0.287	0.354	0.373	0.385	0.544
OG0010505	0.425	0.691	0.399	0.396	0.398	0.512	0.582	0.358	0.465	0.526	0.296	0.423	0.424	0.34	0.521	0.466	0.399	0.309	0.477	0.486	0.436	0.427	0.477	0.344	0.53	0.427	0.451	0.397	0.341	0.526	0.468	0.434	0.406	0.409	0.436	0.438	0.505	0.378	0.399	0.429	0.441	0.405	0.474	0.626	0.297	0.57	0.513	0.397	0.422
OG0010531	0.303	0.358	0.212	0.283	0.264	0.347	0.374	0.272	0.33	0.276	0.167	0.261	0.297	0.239	0.353	0.279	0.175	0.151	0.363	0.303	0.412	0.315	0.305	0.232	0.238	0.27	0.344	0.372	0.236	0.327	0.292	0.311	0.283	0.328	0.306	0.293	0.347	0.359	0.298	0.337	0.306	0.307	0.325	0.364	0.197	0.315	0.358	0.266	0.379
OG0010629	0.412	0.549	0.477	0.372	0.383	0.587	0.474	0.433	0.457	0.296	0.196	0.405	0.409	0.333	0.621	0.341	0.443	0.295	0.437	0.534	0.492	0.429	0.542	0.334	0.311	0.449	0.512	0.561	0.335	0.478	0.444	0.523	0.39	0.414	0.382	0.416	0.438	0.378	0.319	0.396	0.431	0.545	0.448	0.526	0.302	0.569	0.403	0.414	0.482
OG0010648	0.469	0.489	0.425	0.432	0.424	0.627	0.511	0.436	0.526	0.316	0.219	0.454	0.454	0.377	0.592	0.394	0.396	0.279	0.489	0.606	0.464	0.477	0.615	0.379	0.343	0.499	0.518	0.575	0.378	0.518	0.49	0.568	0.452	0.473	0.431	0.472	0.499	0.422	0.368	0.459	0.401	0.5	0.498	0.526	0.335	0.583	0.388	0.471	0.575
OG0010806	0.439	0.592	0.398	0.368	0.37	0.635	0.555	0.615	0.443	0.366	0.224	0.39	0.417	0.328	0.647	0.382	0.38	0.286	0.54	0.472	0.551	0.388	0.469	0.33	0.297	0.432	0.537	0.471	0.327	0.55	0.437	0.436	0.363	0.452	0.4	0.421	0.489	0.4	0.384	0.38	0.393	0.386	0.472	0.51	0.293	0.591	0.423	0.399	0.416
OG0010837	0.322	0.23	0.302	0.306	0.33	0.439	0.367	0.498	0.379	0.264	0.207	0.315	0.342	0.28	0.396	0.308	0.274	0.264	0.34	0.382	0.4	0.374	0.403	0.272	0.275	0.329	0.425	0.47	0.269	0.346	0.317	0.428	0.311	0.341	0.306	0.304	0.301	0.29	0.234	0.312	0.292	0.499	0.353	0.329	0.247	0.357	0.278	0.323	0.395
OG0010841	0.633	0.406	0.337	0.557	0.583	0.641	0.622	0.49	0.695	0.331	0.238	0.597	0.62	0.519	0.542	0.491	0.306	0.258	0.635	0.709	0.433	0.676	0.702	0.517	0.382	0.643	0.626	0.616	0.513	0.669	0.615	0.687	0.615	0.592	0.624	0.612	0.64	0.622	0.531	0.631	0.436	0.402	0.634	0.516	0.452	0.65	0.383	0.615	0.623
OG0010842	0.413	0.509	0.237	0.349	0.388	0.522	0.506	0.502	0.423	0.332	0.207	0.326	0.38	0.298	0.628	0.369	0.243	0.235	0.559	0.385	0.605	0.395	0.395	0.284	0.276	0.342	0.521	0.52	0.286	0.45	0.381	0.422	0.325	0.442	0.363	0.315	0.394	0.391	0.353	0.334	0.303	0.338	0.481	0.388	0.25	0.405	0.401	0.34	0.441
OG0010864	0.499	0.544	0.314	0.417	0.438	0.512	0.531	0.363	0.542	0.386	0.348	0.438	0.47	0.37	0.426	0.454	0.297	0.279	0.547	0.501	0.397	0.485	0.508	0.37	0.44	0.448	0.469	0.425	0.361	0.591	0.504	0.467	0.452	0.474	0.466	0.47	0.522	0.423	0.421	0.48	0.482	0.4	0.491	0.456	0.319	0.49	0.522	0.437	0.466
OG0010896	0.495	0.359	0.287	0.451	0.454	0.475	0.529	0.372	0.514	0.338	0.269	0.483	0.51	0.412	0.395	0.437	0.272	0.233	0.506	0.504	0.426	0.536	0.52	0.407	0.362	0.476	0.457	0.5	0.403	0.519	0.496	0.503	0.502	0.512	0.487	0.488	0.52	0.467	0.482	0.649	0.443	0.343	0.516	0.502	0.347	0.497	0.451	0.459	0.579
OG0010902	0.473	0.486	0.42	0.436	0.428	0.63	0.515	0.44	0.531	0.319	0.221	0.458	0.462	0.379	0.591	0.396	0.392	0.279	0.492	0.611	0.466	0.483	0.62	0.381	0.347	0.503	0.531	0.587	0.38	0.521	0.494	0.576	0.456	0.479	0.434	0.476	0.502	0.426	0.371	0.463	0.41	0.509	0.502	0.525	0.337	0.583	0.384	0.474	0.578
OG0010903	0.505	0.54	0.471	0.422	0.426	0.587	0.583	0.385	0.54	0.418	0.334	0.449	0.464	0.371	0.521	0.459	0.405	0.294	0.553	0.539	0.434	0.5	0.549	0.373	0.406	0.483	0.477	0.464	0.372	0.563	0.517	0.488	0.469	0.479	0.463	0.496	0.54	0.434	0.42	0.502	0.495	0.501	0.546	0.572	0.327	0.577	0.603	0.455	0.523
OG0010916	0.668	0.341	0.261	0.675	0.677	0.549	0.547	0.414	0.726	0.302	0.194	0.688	0.588	0.64	0.485	0.456	0.242	0.203	0.664	0.719	0.392	0.685	0.712	0.645	0.336	0.718	0.485	0.557	0.63	0.599	0.713	0.666	0.671	0.672	0.68	0.628	0.611	0.692	0.526	0.7	0.32	0.291	0.602	0.392	0.542	0.496	0.293	0.701	0.564
OG0010948	0.447	0.548	0.557	0.404	0.404	0.57	0.578	0.391	0.488	0.372	0.243	0.45	0.459	0.365	0.481	0.466	0.475	0.301	0.489	0.553	0.403	0.492	0.541	0.373	0.399	0.481	0.46	0.422	0.373	0.54	0.492	0.512	0.451	0.436	0.443	0.516	0.538	0.405	0.396	0.461	0.49	0.43	0.505	0.588	0.327	0.723	0.462	0.446	0.442
OG0010978	0.556	0.416	0.342	0.517	0.494	0.582	0.594	0.449	0.639	0.324	0.209	0.534	0.548	0.456	0.549	0.446	0.313	0.244	0.569	0.636	0.442	0.554	0.642	0.453	0.353	0.558	0.534	0.576	0.46	0.559	0.552	0.634	0.508	0.538	0.513	0.544	0.586	0.583	0.479	0.534	0.382	0.348	0.586	0.484	0.397	0.537	0.341	0.545	0.592
OG0010993	0.42	0.423	0.181	0.403	0.375	0.519	0.498	0.37	0.486	0.343	0.271	0.354	0.404	0.321	0.488	0.394	0.17	0.153	0.498	0.355	0.382	0.387	0.365	0.31	0.371	0.355	0.451	0.455	0.309	0.535	0.386	0.438	0.378	0.421	0.387	0.364	0.445	0.438	0.44	0.357	0.481	0.291	0.516	0.371	0.264	0.335	0.364	0.355	0.423
OG0011023	0.377	0.279	0.279	0.398	0.376	0.445	0.447	0.397	0.456	0.396	0.273	0.367	0.415	0.331	0.368	0.499	0.243	0.219	0.394	0.395	0.378	0.437	0.393	0.327	0.439	0.369	0.388	0.383	0.334	0.436	0.362	0.47	0.401	0.355	0.384	0.404	0.403	0.452	0.381	0.398	0.445	0.353	0.428	0.407	0.283	0.407	0.389	0.371	0.411
OG0011032	0.633	0.406	0.337	0.557	0.583	0.641	0.622	0.49	0.695	0.331	0.238	0.597	0.62	0.519	0.542	0.491	0.306	0.258	0.635	0.709	0.433	0.676	0.702	0.517	0.382	0.643	0.626	0.616	0.513	0.669	0.615	0.687	0.615	0.592	0.624	0.612	0.64	0.622	0.531	0.631	0.436	0.402	0.634	0.516	0.452	0.65	0.383	0.615	0.623
OG0011044	0.649	0.386	0.297	0.585	0.598	0.625	0.63	0.512	0.698	0.348	0.238	0.606	0.587	0.528	0.562	0.5	0.282	0.253	0.664	0.7	0.484	0.661	0.712	0.516	0.398	0.629	0.589	0.656	0.523	0.651	0.634	0.704	0.587	0.644	0.635	0.589	0.624	0.65	0.52	0.631	0.409	0.377	0.654	0.487	0.455	0.581	0.364	0.613	0.675
OG0011093	0.256	0.387	0.587	0.231	0.215	0.328	0.364	0.354	0.268	0.228	0.209	0.254	0.253	0.202	0.36	0.273	0.915	0.597	0.309	0.327	0.3	0.232	0.313	0.209	0.203	0.279	0.259	0.178	0.213	0.325	0.274	0.229	0.232	0.228	0.254	0.29	0.302	0.227	0.229	0.248	0.223	0.283	0.28	0.337	0.188	0.49	0.368	0.257	0.223
OG0011094	0.255	0.38	0.572	0.231	0.215	0.326	0.362	0.348	0.268	0.226	0.205	0.253	0.253	0.202	0.356	0.272	0.942	0.574	0.308	0.327	0.295	0.231	0.312	0.209	0.201	0.279	0.257	0.177	0.213	0.324	0.274	0.228	0.231	0.228	0.254	0.289	0.301	0.227	0.229	0.247	0.22	0.276	0.279	0.334	0.188	0.486	0.36	0.257	0.223
OG0011117	0.436	0.355	0.252	0.389	0.408	0.529	0.494	0.523	0.433	0.327	0.199	0.351	0.443	0.315	0.605	0.402	0.227	0.218	0.518	0.402	0.509	0.415	0.397	0.301	0.305	0.394	0.484	0.47	0.308	0.461	0.397	0.462	0.381	0.427	0.399	0.36	0.426	0.416	0.377	0.344	0.382	0.362	0.473	0.382	0.263	0.409	0.362	0.361	0.409
OG0011159	0.524	0.404	0.278	0.491	0.491	0.594	0.552	0.506	0.595	0.289	0.19	0.507	0.488	0.42	0.626	0.426	0.265	0.212	0.561	0.667	0.462	0.533	0.689	0.413	0.343	0.542	0.543	0.677	0.415	0.567	0.517	0.597	0.498	0.516	0.484	0.458	0.486	0.498	0.422	0.471	0.361	0.49	0.572	0.416	0.364	0.498	0.311	0.51	0.638
OG0011184	0.665	0.381	0.317	0.61	0.591	0.605	0.612	0.434	0.669	0.289	0.205	0.629	0.65	0.53	0.529	0.446	0.3	0.238	0.632	0.769	0.383	0.654	0.765	0.526	0.337	0.666	0.557	0.629	0.523	0.597	0.63	0.679	0.62	0.612	0.613	0.624	0.638	0.609	0.502	0.598	0.375	0.363	0.623	0.478	0.456	0.539	0.309	0.65	0.598
OG0011230	0.526	0.502	0.35	0.447	0.441	0.554	0.534	0.406	0.534	0.332	0.197	0.448	0.454	0.382	0.582	0.366	0.31	0.219	0.61	0.549	0.437	0.459	0.549	0.392	0.281	0.503	0.478	0.502	0.387	0.542	0.536	0.516	0.438	0.539	0.454	0.474	0.541	0.504	0.41	0.441	0.34	0.301	0.532	0.424	0.338	0.503	0.341	0.479	0.453
OG0011282	0.552	0.437	0.346	0.455	0.465	0.6	0.565	0.443	0.597	0.3	0.218	0.487	0.513	0.409	0.566	0.423	0.32	0.283	0.569	0.639	0.452	0.54	0.645	0.403	0.345	0.514	0.543	0.619	0.402	0.565	0.539	0.584	0.478	0.514	0.477	0.506	0.528	0.482	0.419	0.523	0.408	0.511	0.546	0.505	0.356	0.554	0.358	0.5	0.655
OG0011299	0.33	0.518	0.177	0.266	0.271	0.373	0.415	0.285	0.326	0.307	0.145	0.271	0.297	0.237	0.391	0.344	0.189	0.198	0.391	0.304	0.39	0.305	0.305	0.233	0.255	0.263	0.348	0.346	0.231	0.373	0.311	0.295	0.276	0.337	0.3	0.289	0.33	0.305	0.285	0.304	0.305	0.304	0.379	0.461	0.201	0.335	0.413	0.278	0.382
OG0011308	0.587	0.394	0.282	0.474	0.509	0.58	0.619	0.524	0.563	0.373	0.306	0.469	0.543	0.409	0.637	0.466	0.308	0.317	0.645	0.509	0.483	0.525	0.529	0.389	0.362	0.456	0.581	0.583	0.386	0.594	0.504	0.511	0.454	0.524	0.488	0.425	0.492	0.48	0.451	0.464	0.432	0.401	0.576	0.401	0.339	0.482	0.491	0.475	0.553
OG0011365	0.357	0.633	0.553	0.317	0.312	0.546	0.457	0.375	0.4	0.299	0.197	0.347	0.384	0.283	0.55	0.328	0.532	0.39	0.393	0.462	0.481	0.371	0.46	0.289	0.276	0.386	0.473	0.405	0.291	0.447	0.382	0.425	0.331	0.347	0.337	0.391	0.431	0.322	0.308	0.347	0.368	0.531	0.396	0.531	0.259	0.584	0.475	0.357	0.386
OG0011366	0.649	0.386	0.297	0.585	0.598	0.625	0.63	0.512	0.698	0.348	0.238	0.606	0.587	0.528	0.562	0.5	0.282	0.253	0.664	0.7	0.484	0.661	0.712	0.516	0.398	0.629	0.589	0.656	0.523	0.651	0.634	0.704	0.587	0.644	0.635	0.589	0.624	0.65	0.52	0.631	0.409	0.377	0.654	0.487	0.455	0.581	0.364	0.613	0.675
OG0011367	0.649	0.386	0.297	0.585	0.598	0.625	0.63	0.512	0.698	0.348	0.238	0.606	0.587	0.528	0.562	0.5	0.282	0.253	0.664	0.7	0.484	0.661	0.712	0.516	0.398	0.629	0.589	0.656	0.523	0.651	0.634	0.704	0.587	0.644	0.635	0.589	0.624	0.65	0.52	0.631	0.409	0.377	0.654	0.487	0.455	0.581	0.364	0.613	0.675
OG0011372	0.382	0.334	0.357	0.414	0.382	0.395	0.48	0.312	0.395	0.553	0.526	0.384	0.379	0.315	0.388	0.502	0.316	0.271	0.465	0.418	0.304	0.353	0.402	0.317	0.688	0.388	0.32	0.264	0.318	0.495	0.515	0.31	0.399	0.375	0.439	0.401	0.436	0.394	0.464	0.377	0.374	0.321	0.391	0.491	0.275	0.451	0.405	0.364	0.327
OG0011398	0.631	0.436	0.408	0.587	0.572	0.619	0.597	0.434	0.664	0.334	0.264	0.603	0.559	0.505	0.566	0.472	0.362	0.269	0.639	0.747	0.421	0.606	0.766	0.508	0.365	0.65	0.519	0.601	0.502	0.61	0.652	0.654	0.616	0.608	0.593	0.621	0.622	0.566	0.474	0.616	0.422	0.393	0.61	0.511	0.443	0.595	0.406	0.613	0.607
OG0011417	0.655	0.354	0.286	0.613	0.646	0.616	0.59	0.455	0.746	0.323	0.218	0.649	0.614	0.557	0.497	0.499	0.267	0.222	0.624	0.734	0.426	0.732	0.755	0.56	0.387	0.691	0.581	0.653	0.552	0.63	0.636	0.719	0.65	0.636	0.658	0.641	0.627	0.646	0.556	0.674	0.437	0.396	0.685	0.49	0.48	0.556	0.335	0.674	0.682
OG0011455	0.585	0.445	0.43	0.513	0.522	0.613	0.569	0.4	0.611	0.3	0.208	0.536	0.534	0.454	0.495	0.433	0.378	0.273	0.575	0.706	0.38	0.602	0.691	0.459	0.34	0.593	0.55	0.561	0.449	0.563	0.626	0.675	0.559	0.571	0.533	0.631	0.621	0.522	0.425	0.594	0.367	0.415	0.519	0.529	0.396	0.653	0.344	0.566	0.523
OG0011459	0.307	0.253	0.185	0.274	0.276	0.322	0.369	0.293	0.301	0.409	0.151	0.264	0.305	0.238	0.29	0.391	0.196	0.208	0.378	0.272	0.3	0.293	0.27	0.233	0.362	0.264	0.246	0.244	0.229	0.34	0.305	0.27	0.276	0.301	0.305	0.313	0.338	0.286	0.306	0.294	0.23	0.222	0.304	0.34	0.2	0.306	0.316	0.267	0.314
OG0011478	0.628	0.302	0.215	0.637	0.67	0.548	0.557	0.421	0.679	0.353	0.222	0.634	0.612	0.58	0.473	0.481	0.205	0.185	0.604	0.63	0.386	0.672	0.627	0.57	0.401	0.667	0.496	0.56	0.568	0.618	0.657	0.63	0.65	0.618	0.623	0.571	0.572	0.657	0.612	0.62	0.379	0.32	0.645	0.407	0.489	0.44	0.307	0.643	0.559
OG0011516	0.549	0.461	0.362	0.481	0.5	0.632	0.562	0.456	0.594	0.3	0.194	0.532	0.508	0.433	0.596	0.412	0.329	0.231	0.578	0.667	0.457	0.546	0.681	0.43	0.311	0.567	0.553	0.661	0.429	0.567	0.587	0.645	0.504	0.568	0.5	0.497	0.525	0.515	0.41	0.524	0.352	0.427	0.548	0.489	0.381	0.605	0.312	0.516	0.659
OG0011824	0.55	0.458	0.324	0.452	0.436	0.608	0.609	0.413	0.538	0.34	0.238	0.465	0.504	0.401	0.532	0.404	0.297	0.253	0.606	0.544	0.411	0.474	0.538	0.395	0.311	0.505	0.541	0.484	0.397	0.609	0.543	0.512	0.477	0.552	0.512	0.505	0.651	0.496	0.529	0.48	0.365	0.304	0.584	0.451	0.339	0.519	0.396	0.491	0.462
OG0011910	0.297	0.354	0.306	0.281	0.288	0.401	0.358	0.519	0.316	0.335	0.238	0.259	0.293	0.244	0.456	0.314	0.281	0.276	0.395	0.294	0.493	0.284	0.297	0.235	0.23	0.272	0.373	0.322	0.236	0.347	0.278	0.289	0.256	0.307	0.281	0.256	0.294	0.297	0.258	0.267	0.187	0.267	0.341	0.269	0.21	0.347	0.295	0.273	0.321
OG0011956	0.363	0.32	0.355	0.321	0.319	0.339	0.417	0.425	0.364	0.298	0.224	0.298	0.349	0.275	0.405	0.444	0.326	0.337	0.401	0.354	0.394	0.375	0.347	0.268	0.296	0.316	0.324	0.297	0.269	0.368	0.344	0.352	0.32	0.338	0.368	0.36	0.39	0.331	0.337	0.37	0.247	0.3	0.389	0.433	0.235	0.392	0.449	0.322	0.399
OG0011983	0.583	0.429	0.369	0.517	0.508	0.677	0.598	0.475	0.65	0.317	0.221	0.558	0.573	0.473	0.564	0.434	0.331	0.267	0.604	0.683	0.437	0.599	0.67	0.476	0.362	0.592	0.681	0.573	0.463	0.611	0.596	0.645	0.532	0.559	0.555	0.606	0.636	0.553	0.436	0.549	0.412	0.455	0.554	0.506	0.413	0.66	0.338	0.562	0.541
OG0012124	0.566	0.405	0.386	0.499	0.522	0.601	0.585	0.456	0.622	0.357	0.209	0.531	0.554	0.445	0.457	0.551	0.34	0.249	0.539	0.645	0.426	0.634	0.649	0.453	0.445	0.593	0.552	0.498	0.446	0.604	0.544	0.647	0.549	0.514	0.545	0.65	0.663	0.515	0.495	0.563	0.49	0.425	0.565	0.542	0.39	0.605	0.341	0.56	0.524
OG0012161	0.466	0.424	0.204	0.386	0.411	0.543	0.53	0.45	0.468	0.347	0.179	0.392	0.417	0.339	0.548	0.402	0.211	0.22	0.531	0.443	0.539	0.448	0.461	0.32	0.317	0.385	0.5	0.594	0.321	0.466	0.414	0.492	0.378	0.462	0.405	0.377	0.438	0.419	0.351	0.398	0.365	0.376	0.457	0.434	0.288	0.431	0.366	0.379	0.512
OG0012180	0.598	0.452	0.295	0.534	0.587	0.624	0.656	0.509	0.628	0.383	0.282	0.519	0.579	0.462	0.623	0.49	0.303	0.308	0.917	0.577	0.575	0.583	0.582	0.451	0.36	0.545	0.589	0.59	0.457	0.688	0.589	0.56	0.532	0.615	0.589	0.519	0.586	0.559	0.523	0.539	0.397	0.348	0.637	0.446	0.401	0.55	0.42	0.525	0.582
OG0012214	0.698	0.306	0.259	0.69	0.714	0.527	0.571	0.385	0.706	0.297	0.202	0.714	0.624	0.678	0.442	0.47	0.248	0.211	0.629	0.72	0.361	0.724	0.712	0.67	0.344	0.744	0.475	0.551	0.659	0.592	0.748	0.636	0.701	0.678	0.69	0.681	0.662	0.653	0.577	0.725	0.349	0.299	0.604	0.43	0.567	0.491	0.297	0.741	0.597
OG0012242	0.535	0.442	0.337	0.465	0.451	0.511	0.586	0.363	0.533	0.395	0.285	0.467	0.488	0.388	0.454	0.497	0.33	0.26	0.593	0.558	0.425	0.511	0.553	0.39	0.396	0.493	0.446	0.479	0.388	0.555	0.556	0.53	0.508	0.519	0.531	0.554	0.619	0.46	0.452	0.554	0.446	0.315	0.527	0.573	0.332	0.553	0.479	0.485	0.518
OG0012266	0.429	0.604	0.431	0.34	0.354	0.523	0.483	0.448	0.402	0.309	0.218	0.357	0.372	0.302	0.691	0.351	0.427	0.318	0.516	0.455	0.546	0.354	0.447	0.305	0.261	0.399	0.46	0.421	0.31	0.5	0.417	0.388	0.342	0.397	0.368	0.375	0.432	0.37	0.348	0.356	0.324	0.381	0.427	0.488	0.273	0.592	0.457	0.364	0.382
OG0012292	0.468	0.365	0.372	0.43	0.441	0.475	0.514	0.561	0.491	0.37	0.27	0.397	0.512	0.364	0.496	0.567	0.341	0.358	0.541	0.474	0.413	0.503	0.469	0.357	0.412	0.421	0.461	0.37	0.357	0.536	0.422	0.48	0.416	0.443	0.465	0.474	0.502	0.446	0.442	0.426	0.328	0.344	0.493	0.381	0.309	0.436	0.405	0.433	0.424
OG0012374	0.638	0.347	0.271	0.62	0.611	0.622	0.588	0.449	0.736	0.324	0.233	0.609	0.608	0.537	0.487	0.478	0.246	0.208	0.612	0.676	0.422	0.692	0.691	0.533	0.384	0.639	0.634	0.672	0.533	0.619	0.616	0.731	0.618	0.631	0.614	0.609	0.604	0.639	0.515	0.63	0.484	0.381	0.684	0.472	0.456	0.527	0.373	0.631	0.63
OG0012418	0.638	0.387	0.335	0.619	0.608	0.611	0.622	0.445	0.697	0.298	0.207	0.643	0.605	0.537	0.525	0.476	0.304	0.219	0.639	0.792	0.404	0.687	0.799	0.541	0.351	0.693	0.518	0.621	0.54	0.597	0.652	0.706	0.665	0.618	0.625	0.675	0.705	0.6	0.521	0.626	0.378	0.367	0.619	0.483	0.463	0.563	0.316	0.669	0.615
OG0012440	0.456	0.342	0.356	0.381	0.391	0.622	0.594	0.628	0.459	0.372	0.273	0.381	0.506	0.35	0.559	0.424	0.34	0.324	0.488	0.447	0.545	0.455	0.454	0.344	0.353	0.393	0.613	0.499	0.338	0.464	0.375	0.48	0.373	0.408	0.393	0.406	0.463	0.394	0.349	0.389	0.355	0.417	0.474	0.413	0.302	0.577	0.342	0.408	0.464
OG0012456	0.576	0.462	0.34	0.519	0.546	0.586	0.588	0.454	0.613	0.341	0.219	0.531	0.563	0.46	0.578	0.46	0.315	0.255	0.633	0.623	0.459	0.607	0.609	0.454	0.369	0.572	0.523	0.544	0.455	0.589	0.572	0.597	0.528	0.582	0.561	0.545	0.599	0.563	0.516	0.541	0.34	0.352	0.657	0.501	0.398	0.538	0.353	0.536	0.553
OG0012484	0.555	0.533	0.514	0.5	0.478	0.631	0.581	0.409	0.624	0.321	0.238	0.524	0.541	0.435	0.571	0.429	0.458	0.323	0.626	0.723	0.398	0.554	0.706	0.438	0.347	0.575	0.524	0.519	0.438	0.594	0.594	0.59	0.542	0.541	0.526	0.602	0.627	0.516	0.455	0.558	0.359	0.39	0.567	0.573	0.384	0.673	0.37	0.551	0.532
OG0012600	0.556	0.392	0.279	0.538	0.566	0.55	0.582	0.41	0.641	0.394	0.27	0.555	0.566	0.472	0.431	0.512	0.265	0.214	0.574	0.615	0.405	0.636	0.613	0.476	0.445	0.567	0.543	0.558	0.475	0.584	0.587	0.613	0.594	0.546	0.612	0.606	0.611	0.551	0.538	0.605	0.47	0.381	0.58	0.521	0.409	0.509	0.368	0.562	0.532
OG0012701	0.357	0.633	0.553	0.317	0.312	0.546	0.457	0.375	0.4	0.299	0.197	0.347	0.384	0.283	0.55	0.328	0.532	0.39	0.393	0.462	0.481	0.371	0.46	0.289	0.276	0.386	0.473	0.405	0.291	0.447	0.382	0.425	0.331	0.347	0.337	0.391	0.431	0.322	0.308	0.347	0.368	0.531	0.396	0.531	0.259	0.584	0.475	0.357	0.386
OG0012706	0.506	0.361	0.195	0.415	0.439	0.571	0.54	0.481	0.523	0.306	0.178	0.42	0.456	0.368	0.539	0.37	0.2	0.189	0.528	0.502	0.493	0.492	0.526	0.359	0.298	0.431	0.589	0.695	0.35	0.483	0.446	0.603	0.412	0.507	0.443	0.404	0.448	0.449	0.345	0.431	0.35	0.417	0.493	0.41	0.314	0.429	0.292	0.422	0.614
OG0012711	0.501	0.415	0.299	0.475	0.481	0.545	0.562	0.465	0.587	0.329	0.208	0.463	0.511	0.397	0.599	0.47	0.277	0.24	0.59	0.544	0.465	0.509	0.535	0.391	0.337	0.504	0.507	0.512	0.401	0.574	0.488	0.566	0.471	0.467	0.491	0.468	0.505	0.527	0.48	0.452	0.397	0.362	0.598	0.469	0.341	0.489	0.354	0.455	0.54
OG0012730	0.052	0.357	0.103	0.028	0.028	0.154	0.107	0.061	0.044	0.1	0.035	0.025	0.042	0.009	0.283	0.042	0.1	0.077	0.064	0.051	0.291	0.035	0.055	0.009	0.088	0.023	0.153	0.155	0.008	0.084	0.04	0.077	0.029	0.045	0.032	0.031	0.059	0.044	0.055	0.024	0.235	0.333	0.073	0.2	0.003	0.085	0.204	0.02	0.117
OG0012736	0.451	0.405	0.23	0.386	0.394	0.497	0.517	0.454	0.466	0.282	0.178	0.367	0.394	0.324	0.601	0.341	0.204	0.192	0.549	0.428	0.5	0.401	0.447	0.312	0.254	0.367	0.494	0.678	0.309	0.446	0.416	0.444	0.371	0.474	0.39	0.334	0.401	0.449	0.343	0.377	0.32	0.35	0.483	0.431	0.271	0.397	0.341	0.363	0.575
OG0013014	0.42	0.46	0.243	0.384	0.379	0.478	0.527	0.323	0.445	0.344	0.329	0.379	0.417	0.334	0.399	0.435	0.248	0.214	0.471	0.409	0.425	0.425	0.418	0.326	0.382	0.375	0.468	0.444	0.319	0.564	0.412	0.405	0.4	0.426	0.395	0.419	0.464	0.371	0.403	0.422	0.508	0.35	0.483	0.488	0.284	0.438	0.463	0.368	0.473
OG0013016	0.47	0.402	0.24	0.396	0.424	0.642	0.567	0.543	0.513	0.346	0.187	0.408	0.476	0.354	0.611	0.382	0.214	0.204	0.526	0.469	0.509	0.489	0.483	0.349	0.316	0.422	0.71	0.65	0.337	0.504	0.419	0.583	0.394	0.461	0.438	0.413	0.474	0.441	0.34	0.408	0.374	0.454	0.476	0.428	0.3	0.471	0.304	0.411	0.546
OG0013078	0.428	0.468	0.418	0.37	0.363	0.415	0.482	0.324	0.432	0.356	0.308	0.38	0.376	0.32	0.43	0.405	0.364	0.258	0.479	0.428	0.451	0.404	0.429	0.318	0.322	0.396	0.362	0.402	0.321	0.47	0.444	0.381	0.41	0.433	0.408	0.405	0.454	0.385	0.382	0.459	0.376	0.336	0.448	0.506	0.277	0.544	0.526	0.377	0.474
OG0013089	0.657	0.378	0.347	0.682	0.661	0.563	0.577	0.382	0.723	0.299	0.215	0.735	0.668	0.642	0.445	0.477	0.323	0.235	0.616	0.775	0.34	0.71	0.771	0.652	0.391	0.76	0.485	0.491	0.64	0.617	0.69	0.659	0.708	0.626	0.684	0.738	0.711	0.631	0.575	0.707	0.399	0.314	0.643	0.499	0.555	0.57	0.296	0.739	0.538
OG0013118	0.444	0.426	0.214	0.378	0.382	0.498	0.52	0.516	0.451	0.321	0.187	0.351	0.385	0.314	0.635	0.363	0.222	0.209	0.519	0.431	0.54	0.413	0.449	0.3	0.272	0.361	0.489	0.586	0.304	0.455	0.385	0.455	0.341	0.432	0.397	0.322	0.385	0.421	0.352	0.338	0.274	0.317	0.453	0.356	0.268	0.378	0.334	0.368	0.495
OG0013154	0.489	0.427	0.455	0.458	0.458	0.591	0.547	0.433	0.57	0.299	0.212	0.501	0.519	0.42	0.492	0.419	0.419	0.3	0.505	0.64	0.387	0.553	0.633	0.429	0.367	0.55	0.564	0.556	0.422	0.518	0.521	0.62	0.489	0.466	0.477	0.56	0.553	0.457	0.404	0.498	0.467	0.429	0.545	0.554	0.379	0.702	0.325	0.536	0.497
OG0013164	0.376	0.495	0.219	0.306	0.328	0.472	0.471	0.399	0.369	0.352	0.325	0.304	0.347	0.265	0.482	0.34	0.228	0.243	0.449	0.292	0.445	0.341	0.31	0.253	0.306	0.298	0.442	0.373	0.255	0.522	0.339	0.334	0.328	0.379	0.334	0.287	0.382	0.31	0.359	0.328	0.46	0.346	0.457	0.404	0.221	0.35	0.616	0.297	0.378
OG0013281	0.66	0.342	0.238	0.586	0.588	0.582	0.55	0.432	0.677	0.284	0.183	0.602	0.568	0.501	0.512	0.416	0.232	0.207	0.594	0.716	0.396	0.635	0.728	0.498	0.331	0.633	0.555	0.688	0.493	0.617	0.629	0.665	0.601	0.65	0.583	0.574	0.586	0.588	0.471	0.589	0.397	0.386	0.6	0.436	0.429	0.493	0.297	0.614	0.627
OG0013344	0.465	0.528	0.409	0.401	0.41	0.597	0.559	0.479	0.524	0.324	0.211	0.423	0.447	0.362	0.545	0.415	0.359	0.269	0.485	0.551	0.492	0.5	0.556	0.36	0.36	0.461	0.586	0.593	0.362	0.504	0.458	0.558	0.415	0.441	0.427	0.445	0.48	0.432	0.373	0.44	0.436	0.554	0.511	0.552	0.321	0.547	0.423	0.439	0.552
OG0013348	0.562	0.434	0.303	0.504	0.507	0.578	0.599	0.457	0.579	0.388	0.315	0.515	0.499	0.432	0.604	0.477	0.278	0.222	0.603	0.606	0.474	0.52	0.626	0.417	0.419	0.525	0.532	0.685	0.42	0.577	0.575	0.584	0.497	0.562	0.53	0.464	0.519	0.538	0.457	0.519	0.423	0.41	0.547	0.475	0.367	0.512	0.4	0.495	0.673
OG0013485	0.606	0.371	0.27	0.581	0.592	0.598	0.588	0.492	0.694	0.346	0.232	0.587	0.582	0.513	0.534	0.518	0.257	0.228	0.64	0.656	0.43	0.664	0.66	0.504	0.397	0.607	0.604	0.598	0.511	0.64	0.606	0.617	0.585	0.593	0.584	0.585	0.582	0.641	0.55	0.589	0.414	0.354	0.699	0.451	0.439	0.484	0.346	0.618	0.598
OG0013556	0.41	0.414	0.447	0.348	0.357	0.53	0.435	0.564	0.413	0.312	0.254	0.359	0.349	0.321	0.56	0.372	0.418	0.316	0.493	0.432	0.527	0.356	0.431	0.31	0.256	0.403	0.459	0.433	0.318	0.437	0.407	0.383	0.333	0.399	0.365	0.352	0.399	0.377	0.293	0.348	0.205	0.31	0.41	0.362	0.285	0.537	0.355	0.371	0.386
OG0013611	0.228	0.322	0.287	0.224	0.213	0.299	0.333	0.335	0.248	0.413	0.359	0.208	0.244	0.182	0.305	0.346	0.306	0.406	0.293	0.22	0.352	0.23	0.221	0.175	0.364	0.202	0.238	0.187	0.18	0.312	0.232	0.198	0.227	0.225	0.236	0.21	0.251	0.216	0.25	0.235	0.337	0.345	0.284	0.27	0.155	0.29	0.586	0.208	0.235
OG0013748	0.427	0.437	0.209	0.358	0.392	0.475	0.459	0.39	0.409	0.352	0.165	0.35	0.37	0.318	0.49	0.379	0.186	0.174	0.527	0.37	0.436	0.42	0.381	0.311	0.262	0.349	0.437	0.486	0.301	0.431	0.407	0.411	0.354	0.497	0.384	0.357	0.431	0.404	0.351	0.379	0.287	0.294	0.467	0.442	0.265	0.359	0.315	0.388	0.449
OG0013757	0.417	0.472	0.265	0.384	0.412	0.562	0.533	0.475	0.468	0.397	0.215	0.363	0.418	0.313	0.58	0.472	0.27	0.251	0.567	0.406	0.505	0.422	0.403	0.303	0.373	0.374	0.497	0.418	0.308	0.535	0.387	0.398	0.364	0.422	0.433	0.381	0.437	0.424	0.451	0.347	0.326	0.318	0.534	0.376	0.263	0.415	0.38	0.363	0.418
OG0013821	0.488	0.418	0.387	0.451	0.472	0.506	0.586	0.378	0.545	0.331	0.23	0.478	0.479	0.41	0.433	0.434	0.344	0.285	0.545	0.593	0.421	0.555	0.567	0.416	0.352	0.504	0.447	0.489	0.409	0.536	0.519	0.509	0.482	0.487	0.536	0.565	0.576	0.492	0.457	0.545	0.377	0.341	0.499	0.529	0.356	0.563	0.393	0.477	0.541
OG0013866	0.452	0.433	0.252	0.404	0.411	0.453	0.463	0.356	0.5	0.272	0.162	0.402	0.405	0.344	0.504	0.386	0.24	0.181	0.528	0.462	0.442	0.418	0.458	0.339	0.254	0.436	0.424	0.415	0.347	0.499	0.421	0.449	0.396	0.447	0.405	0.4	0.426	0.486	0.408	0.37	0.316	0.267	0.557	0.355	0.294	0.409	0.288	0.405	0.422
OG0013868	0.391	0.543	0.231	0.326	0.346	0.54	0.554	0.525	0.396	0.303	0.181	0.321	0.39	0.282	0.627	0.317	0.217	0.203	0.503	0.36	0.502	0.356	0.37	0.276	0.259	0.326	0.534	0.491	0.274	0.488	0.372	0.416	0.305	0.406	0.355	0.322	0.418	0.361	0.357	0.308	0.313	0.364	0.428	0.38	0.241	0.416	0.355	0.322	0.417
OG0013914	0.369	0.396	0.227	0.341	0.361	0.554	0.447	0.453	0.426	0.296	0.179	0.351	0.397	0.302	0.519	0.334	0.236	0.223	0.395	0.435	0.527	0.419	0.461	0.293	0.321	0.362	0.553	0.586	0.29	0.411	0.359	0.508	0.349	0.398	0.347	0.345	0.357	0.339	0.288	0.366	0.431	0.558	0.415	0.438	0.263	0.405	0.351	0.352	0.485
OG0014273	0.553	0.427	0.405	0.519	0.514	0.63	0.656	0.508	0.618	0.413	0.266	0.523	0.565	0.448	0.541	0.601	0.427	0.324	0.651	0.647	0.454	0.592	0.647	0.452	0.43	0.562	0.57	0.51	0.447	0.578	0.556	0.594	0.516	0.511	0.547	0.627	0.634	0.504	0.479	0.543	0.402	0.405	0.572	0.528	0.391	0.625	0.373	0.556	0.506
OG0014280	0.378	0.393	0.308	0.305	0.323	0.595	0.456	0.484	0.364	0.521	0.188	0.307	0.403	0.27	0.503	0.391	0.35	0.328	0.448	0.333	0.496	0.347	0.336	0.269	0.395	0.323	0.51	0.37	0.264	0.445	0.325	0.369	0.298	0.343	0.337	0.335	0.404	0.331	0.302	0.287	0.334	0.374	0.358	0.328	0.235	0.546	0.345	0.317	0.33
OG0014333	0.581	0.417	0.305	0.51	0.528	0.589	0.555	0.443	0.633	0.319	0.213	0.516	0.544	0.453	0.553	0.426	0.287	0.272	0.613	0.648	0.474	0.572	0.645	0.445	0.334	0.55	0.576	0.701	0.446	0.612	0.565	0.595	0.516	0.598	0.518	0.526	0.57	0.574	0.446	0.566	0.388	0.425	0.565	0.482	0.39	0.535	0.338	0.542	0.629
OG0014400	0.501	0.578	0.447	0.444	0.455	0.666	0.594	0.44	0.564	0.37	0.247	0.481	0.493	0.399	0.579	0.476	0.416	0.311	0.558	0.597	0.463	0.532	0.594	0.395	0.383	0.518	0.523	0.551	0.399	0.595	0.528	0.551	0.474	0.5	0.476	0.501	0.52	0.468	0.433	0.501	0.45	0.484	0.583	0.612	0.355	0.673	0.507	0.481	0.584
OG0014407	0.397	0.324	0.371	0.375	0.384	0.424	0.482	0.438	0.423	0.418	0.236	0.353	0.427	0.318	0.375	0.517	0.306	0.284	0.408	0.392	0.354	0.448	0.394	0.315	0.442	0.374	0.375	0.321	0.315	0.468	0.375	0.425	0.384	0.375	0.404	0.43	0.442	0.365	0.38	0.384	0.378	0.348	0.422	0.383	0.274	0.39	0.45	0.374	0.383
OG0014555	0.486	0.432	0.262	0.393	0.42	0.602	0.585	0.526	0.496	0.351	0.218	0.402	0.466	0.35	0.638	0.406	0.231	0.221	0.527	0.47	0.542	0.48	0.486	0.344	0.335	0.413	0.63	0.658	0.337	0.498	0.448	0.581	0.403	0.462	0.424	0.417	0.491	0.427	0.354	0.43	0.455	0.48	0.495	0.461	0.298	0.478	0.38	0.403	0.578
OG0014579	0.503	0.414	0.273	0.41	0.445	0.902	0.597	0.552	0.539	0.402	0.217	0.419	0.521	0.365	0.598	0.461	0.262	0.258	0.54	0.469	0.557	0.516	0.478	0.357	0.397	0.427	0.733	0.583	0.351	0.523	0.422	0.559	0.409	0.474	0.448	0.449	0.506	0.456	0.399	0.414	0.451	0.497	0.549	0.442	0.313	0.547	0.338	0.428	0.539
OG0014625	0.548	0.376	0.251	0.524	0.55	0.527	0.546	0.455	0.593	0.34	0.197	0.485	0.488	0.441	0.559	0.436	0.252	0.221	0.613	0.548	0.452	0.544	0.548	0.444	0.323	0.524	0.466	0.502	0.432	0.551	0.552	0.564	0.482	0.52	0.535	0.497	0.515	0.538	0.513	0.473	0.324	0.283	0.547	0.368	0.377	0.48	0.306	0.502	0.47
OG0014667	0.649	0.402	0.282	0.605	0.694	0.554	0.598	0.452	0.69	0.35	0.263	0.613	0.613	0.546	0.514	0.523	0.267	0.228	0.734	0.671	0.472	0.667	0.68	0.538	0.384	0.653	0.508	0.577	0.554	0.653	0.696	0.631	0.653	0.653	0.663	0.635	0.655	0.605	0.566	0.655	0.428	0.348	0.649	0.467	0.469	0.527	0.368	0.636	0.567
OG0014725	0.633	0.406	0.337	0.557	0.583	0.641	0.622	0.49	0.695	0.331	0.238	0.597	0.62	0.519	0.542	0.491	0.306	0.258	0.635	0.709	0.433	0.676	0.702	0.517	0.382	0.643	0.626	0.616	0.513	0.669	0.615	0.687	0.615	0.592	0.624	0.612	0.64	0.622	0.531	0.631	0.436	0.402	0.634	0.516	0.452	0.65	0.383	0.615	0.623
OG0014729	0.638	0.334	0.237	0.579	0.644	0.597	0.548	0.435	0.648	0.329	0.206	0.595	0.624	0.545	0.499	0.434	0.225	0.209	0.644	0.638	0.422	0.69	0.636	0.537	0.339	0.633	0.553	0.57	0.531	0.622	0.633	0.616	0.606	0.633	0.602	0.586	0.573	0.605	0.567	0.628	0.358	0.33	0.597	0.409	0.461	0.457	0.305	0.631	0.54
OG0014742	0.669	0.332	0.275	0.626	0.632	0.617	0.605	0.487	0.727	0.323	0.218	0.642	0.634	0.582	0.506	0.49	0.262	0.232	0.635	0.733	0.45	0.686	0.74	0.576	0.399	0.689	0.589	0.633	0.574	0.631	0.655	0.697	0.626	0.653	0.66	0.63	0.628	0.679	0.53	0.681	0.396	0.369	0.652	0.472	0.496	0.561	0.32	0.665	0.661
OG0014744	0.377	0.437	0.212	0.333	0.357	0.5	0.455	0.392	0.418	0.271	0.158	0.341	0.381	0.29	0.486	0.307	0.223	0.203	0.398	0.425	0.473	0.413	0.456	0.282	0.279	0.35	0.515	0.584	0.278	0.402	0.355	0.509	0.338	0.399	0.349	0.326	0.355	0.335	0.275	0.341	0.37	0.499	0.407	0.403	0.251	0.374	0.336	0.343	0.489
OG0014770	0.649	0.402	0.282	0.605	0.694	0.554	0.598	0.452	0.69	0.35	0.263	0.613	0.613	0.546	0.514	0.523	0.267	0.228	0.734	0.671	0.472	0.667	0.68	0.538	0.384	0.653	0.508	0.577	0.554	0.653	0.696	0.631	0.653	0.653	0.663	0.635	0.655	0.605	0.566	0.655	0.428	0.348	0.649	0.467	0.469	0.527	0.368	0.636	0.567
OG0014860	0.622	0.399	0.287	0.557	0.59	0.576	0.608	0.43	0.648	0.347	0.263	0.58	0.585	0.509	0.526	0.481	0.274	0.231	0.644	0.621	0.436	0.627	0.627	0.5	0.374	0.607	0.505	0.529	0.509	0.636	0.6	0.568	0.606	0.613	0.558	0.569	0.647	0.571	0.585	0.586	0.436	0.34	0.766	0.445	0.437	0.508	0.412	0.605	0.551
OG0014924	0.346	0.43	0.247	0.317	0.329	0.472	0.492	0.462	0.409	0.495	0.191	0.322	0.385	0.286	0.411	0.463	0.26	0.299	0.414	0.373	0.469	0.398	0.377	0.283	0.48	0.328	0.433	0.361	0.282	0.437	0.32	0.368	0.332	0.327	0.344	0.369	0.396	0.334	0.342	0.339	0.435	0.482	0.405	0.433	0.25	0.414	0.514	0.335	0.375
OG0014927	0.586	0.424	0.223	0.496	0.543	0.627	0.625	0.479	0.656	0.358	0.256	0.506	0.568	0.443	0.532	0.463	0.208	0.202	0.628	0.533	0.44	0.611	0.561	0.43	0.391	0.497	0.608	0.64	0.425	0.6	0.526	0.602	0.514	0.58	0.558	0.473	0.576	0.527	0.484	0.52	0.431	0.385	0.659	0.436	0.371	0.479	0.403	0.5	0.655
OG0000013	0.669	0.301	0.251	0.71	0.719	0.542	0.558	0.397	0.714	0.312	0.205	0.742	0.666	0.694	0.454	0.46	0.243	0.204	0.619	0.727	0.355	0.704	0.719	0.68	0.374	0.772	0.508	0.544	0.687	0.629	0.67	0.641	0.73	0.67	0.69	0.671	0.64	0.688	0.593	0.694	0.354	0.308	0.641	0.41	0.585	0.467	0.288	0.771	0.56
OG0000060	0.235	0.241	0.207	0.262	0.241	0.272	0.333	0.269	0.253	0.381	0.896	0.228	0.25	0.194	0.266	0.412	0.217	0.199	0.298	0.218	0.27	0.237	0.221	0.188	0.519	0.206	0.223	0.185	0.192	0.322	0.278	0.197	0.255	0.232	0.271	0.212	0.252	0.252	0.371	0.244	0.351	0.238	0.288	0.24	0.165	0.262	0.434	0.215	0.234
OG0000140	0.579	0.257	0.232	0.675	0.678	0.415	0.444	0.318	0.603	0.25	0.188	0.701	0.543	0.828	0.351	0.402	0.217	0.176	0.507	0.598	0.287	0.606	0.588	0.822	0.311	0.706	0.37	0.399	0.823	0.504	0.624	0.512	0.696	0.574	0.637	0.593	0.532	0.613	0.505	0.66	0.284	0.228	0.518	0.354	0.778	0.403	0.251	0.725	0.457
OG0000147	0.617	0.449	0.376	0.553	0.556	0.647	0.674	0.466	0.699	0.343	0.246	0.586	0.616	0.504	0.522	0.54	0.369	0.276	0.706	0.682	0.441	0.643	0.685	0.5	0.389	0.621	0.606	0.53	0.497	0.631	0.601	0.618	0.579	0.565	0.639	0.686	0.741	0.577	0.546	0.601	0.448	0.364	0.652	0.553	0.435	0.682	0.362	0.607	0.572
OG0000152	0.724	0.341	0.271	0.672	0.72	0.547	0.574	0.4	0.735	0.313	0.219	0.697	0.667	0.646	0.462	0.471	0.259	0.22	0.67	0.732	0.372	0.757	0.734	0.662	0.374	0.725	0.513	0.562	0.627	0.613	0.717	0.671	0.696	0.681	0.713	0.697	0.677	0.683	0.583	0.717	0.375	0.314	0.629	0.441	0.539	0.519	0.306	0.718	0.574
OG0000162	0.484	0.439	0.46	0.456	0.439	0.495	0.576	0.464	0.517	0.467	0.336	0.464	0.47	0.397	0.469	0.586	0.424	0.369	0.541	0.547	0.38	0.487	0.525	0.395	0.521	0.481	0.413	0.35	0.392	0.601	0.519	0.445	0.47	0.456	0.499	0.539	0.545	0.463	0.469	0.481	0.383	0.338	0.495	0.533	0.344	0.591	0.473	0.47	0.433
OG0000180	0.656	0.37	0.307	0.694	0.684	0.563	0.561	0.415	0.755	0.315	0.201	0.714	0.598	0.629	0.508	0.489	0.282	0.215	0.651	0.785	0.388	0.684	0.768	0.631	0.361	0.756	0.496	0.544	0.632	0.628	0.684	0.669	0.7	0.654	0.67	0.664	0.636	0.682	0.561	0.661	0.334	0.307	0.669	0.441	0.536	0.51	0.293	0.729	0.577
OG0000186	0.609	0.452	0.337	0.553	0.609	0.634	0.661	0.527	0.648	0.377	0.284	0.538	0.584	0.479	0.636	0.537	0.317	0.303	0.889	0.603	0.56	0.605	0.601	0.469	0.372	0.572	0.591	0.588	0.476	0.692	0.604	0.579	0.552	0.628	0.614	0.541	0.597	0.583	0.547	0.555	0.401	0.355	0.671	0.46	0.414	0.552	0.427	0.546	0.591
OG0000193	0.54	0.372	0.341	0.472	0.495	0.591	0.588	0.49	0.625	0.388	0.214	0.501	0.542	0.437	0.451	0.531	0.314	0.268	0.584	0.653	0.428	0.617	0.649	0.442	0.471	0.55	0.585	0.532	0.434	0.594	0.518	0.633	0.504	0.492	0.522	0.626	0.615	0.509	0.453	0.533	0.466	0.461	0.54	0.526	0.384	0.623	0.352	0.537	0.529
OG0000205	0.66	0.369	0.302	0.643	0.618	0.571	0.565	0.423	0.725	0.308	0.196	0.678	0.613	0.587	0.497	0.451	0.287	0.22	0.635	0.785	0.398	0.66	0.8	0.599	0.342	0.706	0.527	0.603	0.581	0.59	0.656	0.667	0.635	0.674	0.63	0.657	0.647	0.642	0.507	0.651	0.351	0.344	0.619	0.456	0.505	0.54	0.295	0.68	0.633
OG0000231	0.562	0.394	0.266	0.535	0.512	0.499	0.532	0.325	0.627	0.474	0.26	0.518	0.496	0.434	0.467	0.468	0.247	0.214	0.6	0.559	0.352	0.52	0.547	0.434	0.445	0.53	0.43	0.492	0.427	0.609	0.589	0.533	0.522	0.572	0.547	0.519	0.559	0.564	0.51	0.512	0.408	0.32	0.581	0.474	0.364	0.437	0.349	0.507	0.522
OG0000236	0.638	0.343	0.289	0.688	0.727	0.522	0.576	0.395	0.661	0.359	0.241	0.671	0.62	0.625	0.442	0.54	0.268	0.22	0.625	0.661	0.366	0.678	0.634	0.624	0.431	0.688	0.487	0.472	0.619	0.62	0.694	0.62	0.694	0.607	0.742	0.721	0.656	0.667	0.593	0.651	0.369	0.281	0.584	0.435	0.524	0.518	0.309	0.679	0.499
OG0000253	0.649	0.271	0.234	0.72	0.709	0.482	0.524	0.368	0.705	0.298	0.212	0.732	0.62	0.727	0.386	0.454	0.225	0.191	0.558	0.681	0.322	0.676	0.675	0.732	0.383	0.732	0.453	0.496	0.712	0.57	0.686	0.604	0.744	0.634	0.712	0.682	0.628	0.684	0.57	0.713	0.346	0.274	0.598	0.413	0.61	0.451	0.278	0.753	0.533
OG0000266	0.451	0.478	0.272	0.402	0.455	0.581	0.556	0.527	0.491	0.377	0.216	0.39	0.447	0.35	0.653	0.44	0.247	0.24	0.564	0.461	0.562	0.486	0.465	0.341	0.365	0.403	0.553	0.535	0.342	0.552	0.437	0.509	0.406	0.468	0.442	0.408	0.454	0.445	0.444	0.398	0.388	0.414	0.577	0.462	0.295	0.427	0.379	0.4	0.486
OG0000267	0.218	0.231	0.254	0.251	0.239	0.245	0.297	0.311	0.238	0.333	0.682	0.227	0.233	0.191	0.261	0.438	0.267	0.257	0.273	0.215	0.262	0.222	0.216	0.184	0.55	0.198	0.212	0.173	0.19	0.296	0.254	0.19	0.254	0.214	0.27	0.201	0.235	0.254	0.29	0.233	0.285	0.224	0.265	0.228	0.16	0.257	0.413	0.208	0.224
OG0000269	0.377	0.331	0.342	0.392	0.388	0.43	0.49	0.407	0.429	0.553	0.484	0.365	0.416	0.313	0.375	0.595	0.318	0.301	0.44	0.384	0.388	0.439	0.392	0.307	0.605	0.365	0.391	0.337	0.307	0.494	0.396	0.405	0.391	0.36	0.418	0.403	0.408	0.363	0.433	0.376	0.49	0.389	0.441	0.406	0.269	0.438	0.56	0.363	0.373
OG0000285	0.577	0.251	0.228	0.698	0.686	0.417	0.442	0.323	0.603	0.254	0.192	0.696	0.545	0.818	0.348	0.417	0.213	0.178	0.501	0.595	0.288	0.616	0.588	0.818	0.323	0.711	0.377	0.41	0.823	0.509	0.617	0.529	0.699	0.566	0.653	0.6	0.53	0.623	0.512	0.647	0.293	0.238	0.521	0.351	0.772	0.398	0.255	0.73	0.459
OG0000309	0.554	0.493	0.376	0.5	0.531	0.693	0.618	0.442	0.622	0.353	0.197	0.53	0.565	0.451	0.57	0.488	0.343	0.267	0.605	0.627	0.434	0.603	0.619	0.45	0.392	0.567	0.606	0.569	0.445	0.62	0.57	0.621	0.51	0.536	0.529	0.572	0.623	0.521	0.507	0.525	0.423	0.45	0.594	0.523	0.39	0.678	0.364	0.536	0.559
OG0000328	0.275	0.539	0.257	0.237	0.25	0.457	0.378	0.416	0.283	0.285	0.171	0.229	0.279	0.195	0.561	0.26	0.272	0.261	0.373	0.267	0.618	0.259	0.271	0.188	0.216	0.232	0.426	0.358	0.189	0.356	0.247	0.285	0.217	0.276	0.255	0.228	0.283	0.26	0.253	0.222	0.31	0.456	0.322	0.369	0.165	0.378	0.438	0.224	0.313
OG0000329	0.626	0.351	0.298	0.575	0.582	0.552	0.584	0.381	0.655	0.306	0.182	0.603	0.613	0.534	0.409	0.476	0.272	0.209	0.625	0.667	0.358	0.648	0.654	0.536	0.368	0.656	0.47	0.46	0.533	0.591	0.622	0.605	0.63	0.569	0.647	0.912	0.749	0.576	0.551	0.619	0.391	0.304	0.562	0.497	0.456	0.546	0.276	0.647	0.477
OG0000330	0.664	0.286	0.24	0.708	0.736	0.503	0.534	0.392	0.71	0.304	0.212	0.732	0.627	0.724	0.42	0.463	0.229	0.194	0.603	0.679	0.362	0.734	0.678	0.71	0.375	0.744	0.47	0.517	0.711	0.589	0.702	0.651	0.736	0.65	0.692	0.702	0.64	0.685	0.576	0.744	0.379	0.291	0.626	0.425	0.604	0.463	0.29	0.764	0.536
OG0000331	0.65	0.392	0.333	0.601	0.592	0.59	0.605	0.448	0.707	0.291	0.196	0.641	0.585	0.54	0.518	0.438	0.303	0.223	0.627	0.81	0.413	0.658	0.819	0.543	0.382	0.681	0.535	0.648	0.534	0.606	0.643	0.7	0.636	0.609	0.599	0.651	0.641	0.606	0.476	0.626	0.407	0.391	0.605	0.505	0.463	0.603	0.309	0.647	0.621
OG0000334	0.626	0.343	0.278	0.625	0.647	0.525	0.529	0.404	0.658	0.314	0.183	0.639	0.566	0.581	0.463	0.428	0.246	0.206	0.617	0.689	0.335	0.649	0.682	0.59	0.323	0.67	0.441	0.529	0.564	0.59	0.659	0.601	0.653	0.662	0.638	0.636	0.589	0.609	0.536	0.637	0.324	0.3	0.586	0.424	0.489	0.477	0.281	0.677	0.533
OG0000351	0.671	0.36	0.265	0.585	0.591	0.573	0.607	0.416	0.678	0.331	0.201	0.606	0.598	0.534	0.505	0.444	0.263	0.22	0.694	0.671	0.371	0.633	0.673	0.534	0.352	0.635	0.522	0.561	0.533	0.624	0.613	0.589	0.591	0.61	0.652	0.633	0.668	0.636	0.548	0.604	0.364	0.279	0.611	0.435	0.459	0.527	0.302	0.637	0.55
OG0000352	0.616	0.378	0.329	0.615	0.639	0.576	0.589	0.414	0.669	0.371	0.246	0.628	0.616	0.545	0.462	0.56	0.307	0.253	0.628	0.659	0.396	0.683	0.665	0.547	0.406	0.661	0.522	0.519	0.549	0.628	0.658	0.646	0.673	0.613	0.675	0.651	0.658	0.639	0.586	0.695	0.4	0.333	0.604	0.519	0.467	0.552	0.359	0.643	0.557
OG0000362	0.543	0.458	0.426	0.51	0.5	0.6	0.618	0.392	0.615	0.359	0.24	0.543	0.533	0.446	0.497	0.486	0.385	0.272	0.566	0.657	0.405	0.596	0.654	0.457	0.398	0.579	0.476	0.471	0.447	0.581	0.588	0.579	0.542	0.515	0.536	0.655	0.634	0.524	0.52	0.572	0.41	0.364	0.562	0.547	0.387	0.62	0.38	0.538	0.517
OG0000405	0.577	0.324	0.265	0.612	0.6	0.485	0.541	0.377	0.618	0.385	0.314	0.581	0.567	0.502	0.428	0.557	0.248	0.22	0.597	0.573	0.338	0.609	0.576	0.495	0.452	0.612	0.428	0.415	0.503	0.641	0.604	0.57	0.638	0.573	0.624	0.617	0.615	0.559	0.634	0.588	0.432	0.311	0.597	0.44	0.427	0.426	0.39	0.581	0.477
OG0000420	0.34	0.446	0.218	0.278	0.27	0.383	0.425	0.333	0.347	0.295	0.183	0.277	0.299	0.247	0.431	0.339	0.228	0.244	0.395	0.348	0.477	0.306	0.351	0.238	0.263	0.277	0.372	0.404	0.24	0.364	0.301	0.323	0.279	0.31	0.31	0.29	0.335	0.316	0.296	0.349	0.303	0.326	0.355	0.457	0.206	0.366	0.478	0.273	0.499
OG0000439	0.423	0.447	0.218	0.356	0.361	0.536	0.553	0.399	0.416	0.366	0.257	0.353	0.457	0.32	0.487	0.406	0.224	0.214	0.503	0.355	0.423	0.382	0.362	0.303	0.325	0.341	0.498	0.405	0.306	0.529	0.39	0.369	0.371	0.425	0.383	0.367	0.506	0.365	0.472	0.373	0.397	0.308	0.555	0.447	0.262	0.381	0.429	0.354	0.431
OG0000506	0.449	0.555	0.302	0.383	0.397	0.581	0.567	0.486	0.45	0.34	0.199	0.399	0.43	0.335	0.625	0.362	0.297	0.232	0.571	0.463	0.522	0.397	0.46	0.336	0.263	0.429	0.529	0.489	0.339	0.541	0.459	0.45	0.371	0.462	0.417	0.407	0.5	0.421	0.403	0.373	0.302	0.32	0.476	0.403	0.298	0.542	0.353	0.4	0.426
OG0000527	0.667	0.358	0.326	0.688	0.67	0.555	0.578	0.4	0.739	0.308	0.215	0.747	0.649	0.648	0.463	0.473	0.3	0.233	0.613	0.808	0.359	0.713	0.793	0.667	0.388	0.795	0.498	0.543	0.651	0.625	0.693	0.659	0.713	0.634	0.678	0.693	0.671	0.651	0.549	0.707	0.389	0.342	0.642	0.48	0.562	0.551	0.316	0.759	0.589
OG0000563	0.535	0.609	0.465	0.464	0.484	0.706	0.641	0.506	0.587	0.354	0.222	0.479	0.512	0.406	0.599	0.493	0.397	0.297	0.626	0.598	0.465	0.547	0.593	0.408	0.361	0.526	0.586	0.517	0.41	0.614	0.536	0.603	0.483	0.51	0.514	0.548	0.61	0.5	0.456	0.49	0.372	0.395	0.567	0.523	0.359	0.604	0.423	0.505	0.491
OG0000595	0.256	0.197	0.354	0.249	0.239	0.28	0.349	0.502	0.316	0.233	0.233	0.239	0.27	0.225	0.339	0.333	0.309	0.435	0.312	0.289	0.338	0.286	0.287	0.22	0.254	0.245	0.262	0.218	0.223	0.302	0.234	0.239	0.241	0.232	0.264	0.258	0.276	0.259	0.256	0.254	0.189	0.232	0.323	0.28	0.199	0.301	0.373	0.263	0.288
OG0000596	0.651	0.396	0.339	0.597	0.593	0.599	0.614	0.46	0.704	0.299	0.201	0.634	0.581	0.536	0.53	0.447	0.31	0.229	0.631	0.799	0.425	0.66	0.807	0.539	0.379	0.677	0.544	0.655	0.53	0.613	0.644	0.702	0.632	0.612	0.601	0.653	0.647	0.606	0.476	0.628	0.409	0.377	0.608	0.512	0.461	0.616	0.307	0.644	0.632
OG0000602	0.694	0.358	0.282	0.621	0.638	0.571	0.586	0.431	0.711	0.306	0.206	0.621	0.613	0.553	0.496	0.505	0.269	0.236	0.646	0.742	0.404	0.685	0.744	0.543	0.363	0.673	0.563	0.649	0.54	0.629	0.685	0.731	0.635	0.64	0.66	0.662	0.643	0.643	0.509	0.666	0.396	0.385	0.628	0.498	0.469	0.539	0.331	0.661	0.636
OG0000635	0.384	0.297	0.3	0.328	0.331	0.524	0.446	0.566	0.384	0.367	0.372	0.3	0.371	0.289	0.494	0.367	0.281	0.277	0.457	0.315	0.48	0.339	0.326	0.275	0.303	0.316	0.517	0.384	0.276	0.422	0.329	0.348	0.306	0.351	0.345	0.288	0.362	0.349	0.296	0.319	0.296	0.297	0.391	0.273	0.246	0.447	0.46	0.318	0.38
OG0000637	0.315	0.31	0.29	0.341	0.331	0.376	0.444	0.485	0.375	0.469	0.524	0.308	0.336	0.27	0.409	0.605	0.299	0.3	0.392	0.324	0.387	0.351	0.322	0.263	0.631	0.287	0.333	0.271	0.267	0.404	0.32	0.297	0.338	0.297	0.368	0.305	0.34	0.351	0.379	0.313	0.391	0.353	0.397	0.362	0.23	0.35	0.485	0.305	0.342
OG0000678	0.66	0.37	0.313	0.609	0.59	0.573	0.566	0.425	0.722	0.277	0.19	0.655	0.576	0.556	0.514	0.439	0.285	0.212	0.612	0.771	0.372	0.654	0.783	0.56	0.338	0.686	0.519	0.62	0.556	0.588	0.634	0.684	0.618	0.618	0.622	0.621	0.607	0.64	0.501	0.627	0.341	0.355	0.625	0.466	0.481	0.545	0.293	0.662	0.666
OG0000702	0.487	0.438	0.392	0.489	0.46	0.592	0.525	0.454	0.587	0.301	0.221	0.508	0.487	0.417	0.578	0.442	0.363	0.269	0.502	0.693	0.416	0.531	0.689	0.419	0.392	0.551	0.497	0.556	0.419	0.547	0.505	0.576	0.499	0.476	0.474	0.512	0.517	0.474	0.424	0.484	0.392	0.489	0.561	0.492	0.366	0.555	0.362	0.523	0.59
OG0000723	0.679	0.319	0.272	0.68	0.711	0.552	0.556	0.404	0.751	0.291	0.206	0.731	0.638	0.664	0.446	0.467	0.26	0.213	0.615	0.746	0.361	0.736	0.753	0.674	0.356	0.768	0.509	0.547	0.662	0.612	0.674	0.661	0.722	0.653	0.705	0.688	0.643	0.674	0.573	0.724	0.374	0.316	0.649	0.441	0.571	0.505	0.294	0.761	0.605
OG0000724	0.635	0.419	0.354	0.585	0.616	0.593	0.671	0.448	0.686	0.351	0.225	0.608	0.587	0.532	0.528	0.514	0.308	0.236	0.654	0.685	0.41	0.671	0.687	0.534	0.387	0.642	0.519	0.57	0.522	0.644	0.658	0.645	0.607	0.619	0.63	0.641	0.664	0.604	0.554	0.621	0.39	0.328	0.628	0.515	0.461	0.588	0.363	0.618	0.597
OG0000731	0.669	0.306	0.248	0.664	0.683	0.544	0.554	0.392	0.727	0.317	0.207	0.696	0.646	0.649	0.446	0.477	0.244	0.214	0.61	0.684	0.356	0.7	0.679	0.632	0.367	0.713	0.518	0.561	0.63	0.638	0.687	0.657	0.689	0.643	0.659	0.667	0.642	0.679	0.556	0.698	0.38	0.32	0.646	0.421	0.541	0.492	0.296	0.706	0.58
OG0000737	0.672	0.284	0.228	0.692	0.715	0.52	0.524	0.406	0.692	0.318	0.211	0.692	0.618	0.671	0.441	0.481	0.217	0.195	0.589	0.674	0.372	0.684	0.674	0.67	0.386	0.708	0.487	0.571	0.661	0.587	0.679	0.63	0.689	0.684	0.7	0.616	0.572	0.731	0.55	0.688	0.343	0.302	0.609	0.392	0.571	0.456	0.281	0.721	0.571
OG0000743	0.649	0.427	0.357	0.654	0.636	0.589	0.571	0.375	0.715	0.291	0.204	0.701	0.597	0.6	0.513	0.427	0.322	0.233	0.64	0.784	0.348	0.644	0.782	0.601	0.318	0.733	0.468	0.536	0.602	0.615	0.699	0.639	0.658	0.658	0.656	0.628	0.644	0.653	0.535	0.65	0.305	0.298	0.625	0.455	0.516	0.545	0.308	0.685	0.578
OG0000754	0.586	0.353	0.312	0.562	0.587	0.528	0.608	0.381	0.613	0.335	0.282	0.607	0.575	0.527	0.406	0.533	0.271	0.211	0.558	0.638	0.369	0.668	0.648	0.524	0.471	0.605	0.462	0.495	0.515	0.577	0.634	0.573	0.608	0.567	0.634	0.642	0.603	0.596	0.578	0.636	0.425	0.33	0.579	0.488	0.444	0.515	0.335	0.593	0.554
OG0000770	0.287	0.194	0.161	0.335	0.329	0.283	0.336	0.235	0.339	0.455	0.4	0.298	0.295	0.251	0.27	0.556	0.15	0.127	0.34	0.263	0.217	0.267	0.265	0.248	0.599	0.257	0.219	0.222	0.25	0.354	0.319	0.298	0.341	0.276	0.371	0.265	0.288	0.391	0.334	0.276	0.339	0.204	0.316	0.24	0.206	0.239	0.288	0.266	0.276
OG0000796	0.646	0.402	0.33	0.615	0.621	0.6	0.668	0.432	0.673	0.333	0.206	0.647	0.631	0.551	0.49	0.495	0.323	0.221	0.647	0.701	0.399	0.699	0.69	0.548	0.377	0.662	0.541	0.56	0.548	0.607	0.677	0.682	0.654	0.62	0.667	0.697	0.714	0.594	0.549	0.646	0.401	0.334	0.61	0.506	0.469	0.582	0.317	0.67	0.562
OG0000797	0.528	0.374	0.269	0.491	0.512	0.601	0.599	0.523	0.58	0.283	0.19	0.488	0.535	0.415	0.597	0.415	0.233	0.217	0.564	0.621	0.47	0.577	0.637	0.407	0.34	0.507	0.646	0.771	0.401	0.532	0.497	0.664	0.484	0.537	0.505	0.472	0.499	0.506	0.423	0.469	0.452	0.447	0.589	0.463	0.352	0.469	0.354	0.497	0.605
OG0000819	0.48	0.471	0.304	0.413	0.44	0.512	0.56	0.438	0.477	0.414	0.312	0.395	0.461	0.354	0.557	0.429	0.279	0.286	0.63	0.424	0.523	0.442	0.431	0.335	0.354	0.411	0.533	0.487	0.34	0.561	0.443	0.435	0.424	0.492	0.449	0.376	0.47	0.436	0.412	0.44	0.43	0.364	0.563	0.45	0.293	0.464	0.542	0.388	0.509
OG0000824	0.618	0.345	0.314	0.577	0.613	0.602	0.647	0.543	0.724	0.355	0.235	0.594	0.591	0.518	0.515	0.584	0.297	0.245	0.635	0.735	0.463	0.703	0.749	0.514	0.439	0.645	0.629	0.679	0.512	0.616	0.61	0.718	0.603	0.585	0.614	0.659	0.653	0.582	0.52	0.63	0.456	0.427	0.656	0.55	0.448	0.607	0.375	0.636	0.652
OG0000836	0.568	0.485	0.494	0.497	0.498	0.651	0.645	0.476	0.592	0.43	0.261	0.544	0.562	0.453	0.551	0.509	0.442	0.305	0.625	0.639	0.436	0.554	0.624	0.458	0.47	0.576	0.531	0.495	0.457	0.628	0.601	0.587	0.536	0.529	0.551	0.605	0.632	0.529	0.462	0.545	0.433	0.424	0.568	0.577	0.4	0.726	0.395	0.544	0.533
OG0000852	0.535	0.356	0.204	0.494	0.542	0.628	0.612	0.505	0.654	0.337	0.23	0.508	0.587	0.446	0.484	0.517	0.192	0.187	0.581	0.553	0.438	0.635	0.567	0.432	0.412	0.497	0.659	0.643	0.431	0.588	0.505	0.64	0.518	0.527	0.553	0.531	0.56	0.567	0.5	0.537	0.471	0.41	0.61	0.477	0.374	0.489	0.315	0.512	0.59
OG0000871	0.635	0.294	0.225	0.604	0.588	0.575	0.546	0.47	0.71	0.281	0.179	0.632	0.568	0.535	0.516	0.445	0.213	0.196	0.592	0.738	0.384	0.637	0.736	0.544	0.328	0.659	0.573	0.667	0.539	0.581	0.601	0.684	0.588	0.599	0.606	0.565	0.552	0.627	0.47	0.588	0.333	0.341	0.609	0.402	0.465	0.483	0.258	0.649	0.661
OG0000888	0.542	0.464	0.402	0.466	0.473	0.502	0.574	0.364	0.569	0.315	0.249	0.511	0.515	0.422	0.462	0.488	0.373	0.266	0.537	0.609	0.383	0.574	0.612	0.433	0.357	0.544	0.446	0.47	0.423	0.57	0.554	0.561	0.529	0.52	0.537	0.552	0.582	0.507	0.472	0.592	0.41	0.317	0.572	0.57	0.37	0.619	0.432	0.508	0.552
OG0000896	0.613	0.415	0.366	0.508	0.518	0.526	0.621	0.416	0.59	0.391	0.321	0.547	0.551	0.458	0.466	0.496	0.331	0.301	0.605	0.598	0.429	0.574	0.594	0.45	0.417	0.552	0.496	0.496	0.451	0.652	0.598	0.527	0.571	0.574	0.56	0.538	0.607	0.534	0.489	0.626	0.459	0.356	0.581	0.516	0.391	0.567	0.487	0.537	0.587
OG0000913	0.687	0.396	0.326	0.599	0.615	0.578	0.624	0.445	0.72	0.33	0.216	0.61	0.599	0.536	0.509	0.523	0.302	0.254	0.666	0.75	0.41	0.684	0.747	0.526	0.389	0.663	0.561	0.632	0.529	0.655	0.679	0.668	0.628	0.609	0.629	0.667	0.663	0.646	0.53	0.67	0.43	0.358	0.643	0.533	0.459	0.575	0.341	0.641	0.609
OG0000918	0.55	0.453	0.374	0.509	0.532	0.572	0.572	0.536	0.588	0.399	0.288	0.494	0.497	0.44	0.622	0.539	0.363	0.321	0.688	0.603	0.52	0.538	0.605	0.428	0.378	0.552	0.508	0.509	0.435	0.634	0.557	0.499	0.51	0.55	0.534	0.5	0.552	0.542	0.517	0.53	0.327	0.34	0.587	0.484	0.383	0.585	0.464	0.511	0.539
OG0000937	0.297	0.452	0.298	0.274	0.286	0.427	0.387	0.473	0.329	0.328	0.217	0.256	0.295	0.24	0.513	0.324	0.314	0.322	0.404	0.304	0.638	0.295	0.307	0.234	0.27	0.271	0.408	0.378	0.234	0.356	0.281	0.309	0.263	0.314	0.287	0.268	0.314	0.292	0.257	0.28	0.284	0.505	0.345	0.378	0.207	0.409	0.521	0.271	0.356
OG0000976	0.51	0.491	0.281	0.493	0.512	0.574	0.615	0.451	0.598	0.392	0.268	0.474	0.526	0.407	0.572	0.456	0.263	0.239	0.631	0.522	0.463	0.529	0.53	0.406	0.401	0.475	0.543	0.553	0.406	0.635	0.505	0.576	0.482	0.51	0.507	0.472	0.5	0.507	0.471	0.476	0.501	0.398	0.607	0.484	0.351	0.46	0.413	0.463	0.542
OG0000992	0.437	0.547	0.224	0.357	0.38	0.52	0.579	0.456	0.447	0.306	0.166	0.366	0.439	0.308	0.574	0.331	0.229	0.218	0.546	0.404	0.423	0.372	0.41	0.304	0.296	0.36	0.527	0.481	0.303	0.527	0.42	0.429	0.337	0.441	0.401	0.359	0.469	0.393	0.381	0.336	0.299	0.367	0.445	0.347	0.263	0.427	0.313	0.353	0.424
OG0001034	0.322	0.324	0.328	0.289	0.3	0.476	0.409	0.571	0.351	0.313	0.234	0.288	0.336	0.258	0.523	0.33	0.338	0.35	0.431	0.307	0.528	0.304	0.31	0.243	0.259	0.288	0.464	0.373	0.245	0.383	0.295	0.326	0.269	0.319	0.303	0.276	0.322	0.312	0.271	0.279	0.236	0.345	0.362	0.299	0.217	0.402	0.316	0.283	0.363
OG0001067	0.32	0.279	0.336	0.286	0.301	0.44	0.417	0.673	0.35	0.279	0.245	0.271	0.311	0.262	0.526	0.318	0.303	0.375	0.418	0.316	0.512	0.315	0.322	0.256	0.238	0.292	0.438	0.383	0.253	0.378	0.294	0.353	0.265	0.315	0.303	0.275	0.33	0.31	0.251	0.278	0.186	0.319	0.342	0.283	0.228	0.375	0.367	0.295	0.348
OG0001073	0.594	0.435	0.36	0.551	0.543	0.621	0.597	0.469	0.67	0.294	0.2	0.573	0.533	0.47	0.601	0.452	0.331	0.234	0.628	0.767	0.433	0.588	0.782	0.468	0.349	0.622	0.544	0.676	0.467	0.603	0.597	0.654	0.577	0.582	0.55	0.57	0.594	0.556	0.461	0.556	0.371	0.452	0.608	0.476	0.411	0.574	0.315	0.579	0.659
OG0001109	0.526	0.408	0.282	0.489	0.492	0.598	0.556	0.511	0.596	0.292	0.193	0.505	0.489	0.419	0.632	0.429	0.269	0.216	0.564	0.664	0.467	0.535	0.685	0.412	0.346	0.54	0.547	0.682	0.414	0.57	0.518	0.6	0.499	0.518	0.485	0.459	0.488	0.499	0.423	0.471	0.365	0.497	0.574	0.42	0.364	0.502	0.315	0.508	0.642
OG0001113	0.635	0.284	0.255	0.672	0.684	0.485	0.526	0.36	0.706	0.298	0.215	0.689	0.608	0.651	0.367	0.484	0.244	0.208	0.575	0.689	0.337	0.733	0.687	0.656	0.365	0.713	0.467	0.511	0.64	0.582	0.675	0.63	0.72	0.627	0.683	0.727	0.653	0.612	0.557	0.765	0.389	0.296	0.595	0.441	0.545	0.475	0.314	0.729	0.571
OG0001134	0.575	0.254	0.23	0.663	0.655	0.417	0.449	0.324	0.604	0.25	0.186	0.726	0.548	0.826	0.345	0.395	0.216	0.175	0.496	0.6	0.289	0.612	0.591	0.804	0.314	0.698	0.383	0.41	0.812	0.5	0.607	0.52	0.675	0.571	0.615	0.6	0.539	0.608	0.501	0.655	0.297	0.236	0.52	0.359	0.774	0.409	0.25	0.73	0.461
OG0001144	0.613	0.366	0.272	0.582	0.625	0.557	0.57	0.417	0.654	0.331	0.228	0.599	0.551	0.518	0.48	0.511	0.257	0.201	0.634	0.641	0.404	0.672	0.655	0.517	0.37	0.629	0.477	0.554	0.513	0.615	0.648	0.646	0.626	0.629	0.631	0.625	0.65	0.543	0.541	0.626	0.402	0.312	0.619	0.446	0.445	0.487	0.362	0.611	0.562
OG0001183	0.702	0.342	0.284	0.704	0.717	0.54	0.569	0.392	0.757	0.293	0.196	0.747	0.637	0.671	0.45	0.464	0.274	0.209	0.629	0.758	0.347	0.717	0.753	0.672	0.359	0.757	0.49	0.538	0.657	0.631	0.721	0.663	0.734	0.672	0.714	0.71	0.664	0.666	0.564	0.7	0.365	0.305	0.635	0.438	0.562	0.511	0.286	0.761	0.564
OG0001192	0.557	0.482	0.345	0.453	0.447	0.619	0.603	0.5	0.539	0.377	0.253	0.48	0.492	0.414	0.602	0.451	0.331	0.275	0.593	0.555	0.508	0.504	0.563	0.415	0.339	0.514	0.606	0.57	0.406	0.57	0.534	0.567	0.462	0.519	0.515	0.479	0.559	0.509	0.404	0.535	0.375	0.361	0.527	0.502	0.358	0.612	0.442	0.481	0.597
OG0001197	0.282	0.397	0.253	0.251	0.252	0.34	0.373	0.382	0.304	0.297	0.186	0.249	0.273	0.227	0.383	0.332	0.27	0.328	0.353	0.298	0.445	0.275	0.298	0.221	0.255	0.25	0.322	0.319	0.221	0.32	0.272	0.275	0.251	0.276	0.274	0.265	0.298	0.263	0.253	0.29	0.286	0.441	0.319	0.431	0.195	0.368	0.603	0.254	0.344
OG0001204	0.664	0.379	0.268	0.608	0.632	0.662	0.615	0.476	0.735	0.356	0.202	0.64	0.656	0.547	0.508	0.507	0.267	0.237	0.681	0.702	0.446	0.691	0.702	0.544	0.398	0.661	0.648	0.615	0.538	0.66	0.643	0.666	0.604	0.644	0.664	0.65	0.653	0.654	0.563	0.61	0.411	0.354	0.671	0.477	0.469	0.595	0.305	0.654	0.607
OG0001213	0.548	0.352	0.272	0.454	0.465	0.479	0.535	0.405	0.507	0.328	0.227	0.459	0.466	0.399	0.477	0.413	0.244	0.254	0.578	0.506	0.451	0.504	0.514	0.382	0.32	0.45	0.482	0.56	0.381	0.522	0.497	0.516	0.466	0.542	0.501	0.43	0.5	0.501	0.42	0.545	0.376	0.328	0.49	0.47	0.333	0.455	0.409	0.437	0.584
OG0001235	0.475	0.547	0.375	0.378	0.385	0.571	0.517	0.437	0.458	0.286	0.201	0.399	0.431	0.347	0.584	0.352	0.363	0.285	0.559	0.489	0.508	0.428	0.481	0.348	0.247	0.449	0.558	0.492	0.346	0.516	0.468	0.49	0.393	0.47	0.446	0.442	0.517	0.454	0.378	0.43	0.293	0.337	0.457	0.459	0.306	0.608	0.418	0.415	0.46
OG0001254	0.345	0.335	0.176	0.405	0.37	0.377	0.472	0.291	0.397	0.387	0.542	0.341	0.405	0.293	0.333	0.466	0.18	0.17	0.399	0.34	0.318	0.401	0.348	0.28	0.504	0.318	0.389	0.331	0.284	0.489	0.392	0.363	0.384	0.337	0.389	0.346	0.389	0.364	0.476	0.362	0.492	0.288	0.459	0.358	0.244	0.32	0.428	0.324	0.345
OG0001280	0.481	0.482	0.426	0.394	0.41	0.585	0.574	0.442	0.501	0.328	0.211	0.438	0.444	0.367	0.482	0.477	0.381	0.265	0.494	0.566	0.492	0.492	0.566	0.371	0.383	0.473	0.509	0.466	0.369	0.512	0.467	0.529	0.44	0.429	0.44	0.564	0.59	0.397	0.393	0.472	0.523	0.486	0.488	0.67	0.327	0.651	0.402	0.456	0.479
OG0001284	0.671	0.401	0.351	0.716	0.718	0.571	0.565	0.377	0.724	0.298	0.216	0.742	0.643	0.653	0.489	0.492	0.322	0.241	0.652	0.76	0.346	0.719	0.754	0.658	0.336	0.772	0.47	0.503	0.654	0.64	0.72	0.665	0.739	0.673	0.722	0.698	0.674	0.66	0.585	0.707	0.339	0.295	0.66	0.461	0.56	0.533	0.318	0.763	0.554
OG0001305	0.636	0.376	0.268	0.543	0.564	0.619	0.607	0.483	0.634	0.334	0.205	0.559	0.574	0.474	0.574	0.448	0.259	0.211	0.612	0.645	0.421	0.623	0.66	0.469	0.341	0.588	0.564	0.677	0.466	0.618	0.609	0.689	0.549	0.623	0.579	0.531	0.577	0.562	0.459	0.565	0.375	0.392	0.615	0.446	0.407	0.507	0.332	0.569	0.643
OG0001334	0.609	0.353	0.254	0.561	0.563	0.614	0.605	0.492	0.723	0.32	0.238	0.574	0.585	0.497	0.545	0.46	0.24	0.208	0.601	0.66	0.433	0.654	0.682	0.493	0.381	0.589	0.617	0.667	0.485	0.604	0.58	0.742	0.557	0.587	0.569	0.548	0.56	0.591	0.48	0.604	0.432	0.425	0.636	0.43	0.419	0.506	0.365	0.585	0.696
OG0001340	0.437	0.415	0.275	0.373	0.384	0.527	0.516	0.587	0.466	0.323	0.212	0.375	0.419	0.337	0.58	0.409	0.259	0.252	0.501	0.426	0.623	0.44	0.446	0.322	0.353	0.379	0.511	0.51	0.329	0.464	0.387	0.471	0.372	0.417	0.396	0.372	0.408	0.417	0.375	0.389	0.403	0.453	0.457	0.423	0.291	0.43	0.386	0.382	0.467
OG0001359	0.599	0.308	0.269	0.682	0.685	0.519	0.535	0.397	0.68	0.372	0.253	0.672	0.617	0.583	0.419	0.602	0.246	0.222	0.591	0.641	0.342	0.679	0.632	0.585	0.496	0.669	0.503	0.486	0.588	0.603	0.644	0.641	0.703	0.586	0.711	0.697	0.637	0.632	0.571	0.635	0.414	0.327	0.605	0.486	0.488	0.457	0.323	0.667	0.53
OG0001399	0.637	0.27	0.224	0.732	0.747	0.469	0.49	0.375	0.703	0.295	0.207	0.742	0.585	0.73	0.403	0.491	0.212	0.191	0.593	0.663	0.338	0.683	0.66	0.727	0.37	0.742	0.44	0.498	0.752	0.569	0.684	0.602	0.739	0.627	0.734	0.662	0.585	0.701	0.556	0.707	0.324	0.271	0.575	0.382	0.622	0.422	0.277	0.739	0.551
OG0001422	0.484	0.42	0.385	0.383	0.358	0.417	0.491	0.331	0.436	0.313	0.232	0.4	0.385	0.333	0.424	0.384	0.36	0.308	0.512	0.497	0.393	0.417	0.476	0.332	0.298	0.419	0.384	0.384	0.334	0.495	0.471	0.402	0.406	0.434	0.43	0.431	0.474	0.423	0.38	0.511	0.347	0.306	0.427	0.519	0.289	0.514	0.436	0.391	0.498
OG0001427	0.657	0.309	0.268	0.673	0.705	0.511	0.555	0.398	0.702	0.315	0.226	0.691	0.631	0.68	0.411	0.524	0.257	0.213	0.628	0.693	0.349	0.741	0.697	0.642	0.377	0.72	0.48	0.498	0.636	0.63	0.691	0.652	0.728	0.638	0.716	0.731	0.679	0.644	0.611	0.725	0.381	0.3	0.619	0.436	0.538	0.483	0.322	0.726	0.537
OG0001480	0.618	0.359	0.252	0.558	0.55	0.618	0.599	0.45	0.639	0.309	0.207	0.575	0.565	0.491	0.551	0.413	0.238	0.199	0.586	0.67	0.429	0.599	0.697	0.491	0.328	0.596	0.59	0.697	0.485	0.57	0.59	0.697	0.55	0.618	0.553	0.546	0.612	0.554	0.494	0.561	0.413	0.371	0.648	0.455	0.422	0.507	0.332	0.603	0.614
OG0001497	0.423	0.449	0.273	0.365	0.379	0.512	0.529	0.41	0.425	0.369	0.278	0.355	0.394	0.315	0.494	0.441	0.24	0.23	0.515	0.366	0.469	0.394	0.38	0.3	0.338	0.336	0.488	0.449	0.301	0.499	0.405	0.392	0.376	0.435	0.394	0.344	0.422	0.362	0.38	0.407	0.442	0.399	0.488	0.602	0.259	0.384	0.512	0.347	0.478
OG0001513	0.415	0.5	0.23	0.346	0.371	0.54	0.529	0.544	0.425	0.312	0.198	0.331	0.387	0.303	0.678	0.334	0.237	0.227	0.54	0.391	0.597	0.381	0.404	0.288	0.258	0.349	0.554	0.596	0.287	0.462	0.375	0.442	0.326	0.427	0.363	0.309	0.4	0.399	0.33	0.324	0.3	0.367	0.446	0.379	0.254	0.422	0.411	0.341	0.452
OG0001521	0.625	0.348	0.301	0.63	0.637	0.575	0.646	0.458	0.697	0.408	0.3	0.626	0.645	0.555	0.475	0.556	0.284	0.251	0.656	0.69	0.427	0.682	0.682	0.553	0.499	0.644	0.536	0.515	0.572	0.649	0.635	0.588	0.658	0.597	0.651	0.694	0.701	0.611	0.607	0.656	0.464	0.352	0.665	0.507	0.475	0.53	0.377	0.649	0.559
OG0001523	0.683	0.353	0.28	0.652	0.65	0.562	0.589	0.441	0.788	0.314	0.21	0.685	0.594	0.594	0.493	0.498	0.267	0.223	0.635	0.775	0.379	0.715	0.765	0.595	0.384	0.718	0.513	0.576	0.59	0.647	0.674	0.643	0.687	0.642	0.671	0.66	0.649	0.658	0.565	0.671	0.38	0.325	0.653	0.444	0.509	0.509	0.293	0.691	0.635
OG0001537	0.654	0.335	0.283	0.655	0.62	0.521	0.561	0.37	0.701	0.338	0.25	0.654	0.604	0.579	0.432	0.479	0.255	0.218	0.614	0.646	0.361	0.694	0.654	0.584	0.378	0.661	0.476	0.537	0.571	0.601	0.684	0.656	0.673	0.662	0.655	0.651	0.641	0.649	0.566	0.72	0.404	0.302	0.638	0.457	0.484	0.497	0.373	0.66	0.597
OG0001548	0.522	0.327	0.294	0.539	0.513	0.472	0.546	0.378	0.609	0.352	0.258	0.527	0.548	0.449	0.384	0.518	0.262	0.205	0.501	0.569	0.356	0.615	0.576	0.455	0.424	0.557	0.433	0.424	0.455	0.543	0.538	0.605	0.585	0.479	0.561	0.614	0.622	0.499	0.549	0.581	0.497	0.346	0.565	0.504	0.385	0.496	0.428	0.542	0.459
OG0001587	0.489	0.436	0.396	0.44	0.388	0.449	0.531	0.384	0.509	0.352	0.262	0.433	0.416	0.366	0.479	0.442	0.36	0.304	0.574	0.573	0.41	0.447	0.553	0.368	0.343	0.476	0.397	0.402	0.373	0.519	0.494	0.427	0.454	0.448	0.475	0.51	0.546	0.457	0.45	0.531	0.364	0.319	0.488	0.505	0.317	0.538	0.441	0.454	0.522
OG0001619	0.653	0.425	0.397	0.649	0.616	0.587	0.564	0.375	0.711	0.267	0.201	0.699	0.651	0.598	0.477	0.437	0.351	0.242	0.614	0.815	0.347	0.669	0.816	0.611	0.334	0.744	0.468	0.505	0.601	0.605	0.677	0.665	0.686	0.65	0.653	0.683	0.682	0.651	0.555	0.69	0.367	0.318	0.629	0.494	0.519	0.58	0.305	0.715	0.549
OG0001677	0.35	0.412	0.349	0.314	0.321	0.451	0.471	0.468	0.397	0.354	0.219	0.333	0.371	0.292	0.432	0.395	0.354	0.343	0.385	0.418	0.521	0.383	0.418	0.296	0.353	0.351	0.449	0.4	0.292	0.397	0.343	0.409	0.337	0.318	0.343	0.384	0.418	0.323	0.295	0.359	0.43	0.528	0.385	0.516	0.262	0.53	0.519	0.351	0.381
OG0001693	0.605	0.441	0.377	0.592	0.584	0.617	0.603	0.422	0.685	0.32	0.242	0.617	0.574	0.509	0.585	0.449	0.335	0.245	0.638	0.764	0.407	0.608	0.762	0.506	0.346	0.65	0.539	0.652	0.51	0.622	0.636	0.664	0.615	0.613	0.584	0.566	0.588	0.595	0.509	0.596	0.377	0.371	0.638	0.506	0.442	0.579	0.364	0.61	0.654
OG0001706	0.518	0.408	0.347	0.446	0.444	0.526	0.524	0.358	0.543	0.293	0.196	0.485	0.465	0.395	0.485	0.378	0.3	0.26	0.543	0.618	0.405	0.491	0.616	0.395	0.301	0.508	0.481	0.614	0.394	0.518	0.528	0.552	0.467	0.51	0.483	0.469	0.504	0.493	0.394	0.512	0.345	0.366	0.499	0.517	0.349	0.527	0.334	0.478	0.66
OG0001717	0.463	0.396	0.246	0.389	0.425	0.547	0.535	0.438	0.506	0.307	0.214	0.398	0.47	0.345	0.477	0.396	0.218	0.207	0.489	0.481	0.442	0.511	0.506	0.342	0.349	0.408	0.63	0.635	0.33	0.481	0.423	0.567	0.414	0.439	0.419	0.428	0.462	0.405	0.346	0.451	0.487	0.514	0.482	0.495	0.292	0.414	0.402	0.411	0.548
OG0001718	0.651	0.315	0.266	0.684	0.698	0.509	0.567	0.403	0.702	0.321	0.239	0.69	0.678	0.667	0.422	0.495	0.254	0.221	0.618	0.661	0.346	0.709	0.642	0.659	0.368	0.707	0.481	0.475	0.655	0.643	0.693	0.628	0.726	0.623	0.713	0.696	0.665	0.645	0.611	0.698	0.387	0.296	0.628	0.433	0.561	0.483	0.324	0.725	0.519
OG0001724	0.547	0.32	0.26	0.509	0.482	0.472	0.552	0.343	0.604	0.338	0.22	0.525	0.528	0.455	0.391	0.437	0.251	0.23	0.535	0.568	0.371	0.57	0.559	0.448	0.376	0.528	0.448	0.5	0.447	0.529	0.542	0.567	0.534	0.525	0.541	0.542	0.567	0.568	0.492	0.644	0.446	0.299	0.542	0.459	0.38	0.489	0.35	0.513	0.595
OG0001734	0.424	0.41	0.479	0.373	0.382	0.558	0.513	0.612	0.435	0.34	0.269	0.37	0.41	0.334	0.585	0.395	0.399	0.342	0.487	0.436	0.508	0.42	0.439	0.333	0.294	0.406	0.538	0.476	0.33	0.477	0.416	0.531	0.357	0.412	0.399	0.394	0.437	0.384	0.311	0.368	0.285	0.425	0.42	0.393	0.294	0.549	0.445	0.396	0.425
OG0001737	0.459	0.388	0.233	0.392	0.408	0.53	0.539	0.475	0.517	0.273	0.186	0.376	0.446	0.333	0.599	0.392	0.211	0.201	0.554	0.455	0.482	0.458	0.46	0.324	0.278	0.4	0.519	0.543	0.329	0.491	0.4	0.5	0.378	0.426	0.423	0.384	0.447	0.472	0.413	0.379	0.384	0.345	0.551	0.38	0.279	0.388	0.334	0.385	0.541
OG0001749	0.671	0.311	0.275	0.694	0.704	0.505	0.534	0.358	0.726	0.308	0.219	0.713	0.624	0.667	0.402	0.486	0.258	0.217	0.596	0.691	0.332	0.742	0.68	0.663	0.353	0.729	0.461	0.492	0.656	0.601	0.688	0.645	0.739	0.658	0.707	0.702	0.651	0.666	0.589	0.769	0.375	0.286	0.627	0.435	0.558	0.496	0.324	0.755	0.554
OG0001788	0.249	0.283	0.196	0.267	0.242	0.309	0.33	0.257	0.275	0.476	0.439	0.229	0.268	0.198	0.272	0.402	0.207	0.183	0.328	0.215	0.305	0.24	0.216	0.193	0.492	0.213	0.237	0.245	0.193	0.343	0.272	0.197	0.261	0.272	0.269	0.229	0.272	0.267	0.307	0.252	0.316	0.231	0.286	0.229	0.163	0.279	0.387	0.221	0.265
OG0001795	0.404	0.501	0.497	0.354	0.327	0.473	0.511	0.41	0.448	0.409	0.239	0.364	0.363	0.306	0.447	0.459	0.479	0.329	0.523	0.489	0.422	0.385	0.474	0.309	0.366	0.405	0.338	0.3	0.314	0.451	0.409	0.349	0.371	0.364	0.403	0.474	0.516	0.366	0.36	0.403	0.284	0.308	0.427	0.463	0.274	0.574	0.405	0.39	0.37
OG0001800	0.672	0.315	0.233	0.621	0.619	0.535	0.565	0.396	0.683	0.323	0.224	0.651	0.605	0.581	0.455	0.444	0.219	0.198	0.639	0.675	0.398	0.626	0.686	0.565	0.361	0.669	0.476	0.606	0.571	0.62	0.687	0.596	0.655	0.672	0.632	0.581	0.595	0.675	0.536	0.683	0.366	0.325	0.621	0.397	0.489	0.465	0.337	0.628	0.646
OG0001803	0.007	0.083	0.065	0.004	0.004	0.027	0.01	0.034	0.006	0.056	0.041	0.003	0.007	0.001	0.041	0.011	0.062	0.001	0.012	0.003	0.085	0.006	0.004	0.001	0.019	0.003	0.029	0.02	0.002	0.007	0.005	0.011	0.004	0.008	0.005	0.006	0.01	0.008	0.005	0.004	0.021	0.059	0.011	0.022	0.001	0.03	0.001	0.003	0.015
OG0001804	0.566	0.473	0.378	0.496	0.49	0.589	0.636	0.453	0.621	0.358	0.25	0.512	0.542	0.438	0.534	0.525	0.385	0.286	0.646	0.63	0.452	0.559	0.63	0.436	0.389	0.534	0.542	0.487	0.438	0.577	0.531	0.564	0.514	0.505	0.535	0.617	0.633	0.495	0.483	0.533	0.508	0.374	0.643	0.552	0.385	0.632	0.397	0.53	0.513
OG0001814	0.497	0.492	0.396	0.444	0.455	0.587	0.519	0.372	0.561	0.282	0.2	0.479	0.499	0.384	0.515	0.365	0.363	0.279	0.552	0.63	0.412	0.514	0.634	0.387	0.304	0.518	0.558	0.629	0.387	0.539	0.539	0.603	0.466	0.53	0.485	0.48	0.511	0.467	0.396	0.493	0.391	0.475	0.51	0.508	0.34	0.557	0.371	0.476	0.599
OG0001815	0.672	0.345	0.316	0.705	0.663	0.553	0.568	0.394	0.714	0.295	0.199	0.74	0.642	0.675	0.446	0.471	0.286	0.224	0.603	0.788	0.356	0.703	0.775	0.679	0.368	0.78	0.485	0.522	0.671	0.596	0.678	0.659	0.707	0.642	0.687	0.696	0.661	0.681	0.545	0.705	0.35	0.306	0.615	0.463	0.582	0.536	0.287	0.756	0.589
OG0001818	0.641	0.286	0.24	0.701	0.711	0.468	0.519	0.367	0.698	0.297	0.209	0.713	0.616	0.709	0.397	0.467	0.232	0.202	0.601	0.675	0.349	0.691	0.663	0.702	0.348	0.739	0.442	0.482	0.703	0.584	0.677	0.593	0.73	0.636	0.674	0.684	0.643	0.665	0.587	0.738	0.343	0.265	0.601	0.396	0.606	0.452	0.293	0.736	0.552
OG0001822	0.414	0.296	0.172	0.364	0.379	0.469	0.412	0.328	0.463	0.233	0.117	0.384	0.393	0.312	0.431	0.289	0.146	0.126	0.39	0.496	0.363	0.432	0.531	0.305	0.255	0.393	0.453	0.611	0.299	0.395	0.386	0.535	0.372	0.411	0.36	0.34	0.343	0.377	0.28	0.363	0.373	0.424	0.409	0.352	0.264	0.325	0.224	0.371	0.583
OG0001860	0.518	0.436	0.324	0.442	0.431	0.518	0.536	0.433	0.494	0.348	0.188	0.455	0.411	0.383	0.636	0.366	0.292	0.219	0.547	0.561	0.463	0.428	0.568	0.38	0.295	0.491	0.462	0.594	0.385	0.51	0.512	0.502	0.428	0.49	0.453	0.412	0.464	0.49	0.368	0.451	0.293	0.303	0.477	0.465	0.337	0.514	0.324	0.448	0.582
OG0001874	0.612	0.358	0.288	0.556	0.542	0.577	0.551	0.399	0.644	0.259	0.17	0.621	0.573	0.508	0.519	0.394	0.262	0.196	0.567	0.728	0.368	0.593	0.746	0.51	0.3	0.638	0.517	0.628	0.507	0.553	0.604	0.66	0.568	0.6	0.556	0.541	0.549	0.58	0.436	0.565	0.337	0.372	0.574	0.427	0.444	0.542	0.261	0.6	0.646
OG0001912	0.572	0.514	0.345	0.505	0.534	0.588	0.641	0.436	0.614	0.345	0.213	0.532	0.548	0.452	0.573	0.436	0.326	0.274	0.666	0.609	0.408	0.535	0.593	0.449	0.325	0.566	0.495	0.474	0.447	0.649	0.574	0.523	0.504	0.561	0.566	0.543	0.611	0.549	0.516	0.5	0.362	0.321	0.595	0.45	0.395	0.565	0.345	0.52	0.489
OG0001927	0.481	0.458	0.247	0.433	0.465	0.656	0.585	0.549	0.596	0.35	0.203	0.424	0.496	0.385	0.568	0.455	0.226	0.218	0.552	0.505	0.49	0.559	0.526	0.376	0.355	0.437	0.715	0.605	0.369	0.532	0.427	0.585	0.422	0.493	0.462	0.451	0.497	0.477	0.404	0.425	0.391	0.463	0.566	0.459	0.326	0.463	0.34	0.451	0.548
OG0001933	0.598	0.371	0.321	0.574	0.566	0.569	0.604	0.428	0.676	0.348	0.234	0.608	0.588	0.514	0.45	0.504	0.296	0.238	0.593	0.703	0.402	0.688	0.697	0.522	0.415	0.623	0.538	0.529	0.514	0.593	0.607	0.633	0.611	0.556	0.604	0.655	0.633	0.583	0.542	0.668	0.446	0.356	0.619	0.54	0.443	0.564	0.369	0.635	0.58
OG0001934	0.511	0.313	0.194	0.503	0.492	0.55	0.508	0.471	0.614	0.273	0.164	0.466	0.494	0.405	0.559	0.387	0.178	0.169	0.53	0.567	0.438	0.56	0.6	0.396	0.305	0.471	0.605	0.761	0.394	0.484	0.473	0.682	0.468	0.539	0.461	0.436	0.441	0.536	0.392	0.46	0.367	0.394	0.547	0.366	0.339	0.384	0.252	0.478	0.609
OG0001938	0.323	0.356	0.211	0.297	0.269	0.326	0.385	0.251	0.352	0.29	0.274	0.274	0.304	0.225	0.372	0.305	0.179	0.16	0.35	0.268	0.301	0.297	0.284	0.217	0.285	0.249	0.306	0.298	0.221	0.405	0.301	0.32	0.302	0.306	0.294	0.247	0.309	0.304	0.306	0.312	0.431	0.33	0.402	0.39	0.18	0.272	0.475	0.261	0.356
OG0001954	0.552	0.37	0.221	0.47	0.493	0.6	0.566	0.482	0.574	0.342	0.206	0.474	0.497	0.4	0.556	0.404	0.203	0.195	0.552	0.547	0.458	0.537	0.578	0.392	0.349	0.472	0.582	0.702	0.385	0.548	0.493	0.611	0.47	0.559	0.474	0.427	0.47	0.471	0.379	0.471	0.421	0.446	0.566	0.437	0.342	0.43	0.323	0.479	0.631
OG0001960	0.486	0.659	0.496	0.403	0.41	0.622	0.557	0.468	0.474	0.38	0.246	0.418	0.436	0.342	0.744	0.384	0.475	0.359	0.623	0.546	0.523	0.414	0.532	0.346	0.312	0.455	0.497	0.451	0.35	0.638	0.488	0.452	0.411	0.473	0.434	0.452	0.528	0.439	0.406	0.423	0.399	0.384	0.52	0.552	0.306	0.656	0.426	0.419	0.426
OG0001970	0.417	0.619	0.44	0.363	0.379	0.567	0.515	0.404	0.431	0.31	0.194	0.377	0.402	0.316	0.594	0.353	0.364	0.249	0.573	0.471	0.559	0.382	0.465	0.318	0.255	0.428	0.498	0.46	0.324	0.505	0.429	0.426	0.369	0.446	0.396	0.387	0.466	0.421	0.367	0.373	0.325	0.353	0.519	0.478	0.281	0.541	0.406	0.381	0.418
OG0001975	0.602	0.417	0.345	0.516	0.513	0.591	0.571	0.428	0.633	0.305	0.203	0.534	0.569	0.452	0.551	0.449	0.322	0.259	0.613	0.687	0.415	0.605	0.675	0.445	0.32	0.586	0.524	0.581	0.449	0.586	0.572	0.602	0.525	0.571	0.531	0.568	0.62	0.554	0.467	0.529	0.354	0.394	0.579	0.477	0.396	0.553	0.308	0.557	0.569
OG0001996	0.467	0.357	0.286	0.447	0.49	0.539	0.56	0.545	0.529	0.363	0.213	0.434	0.474	0.389	0.575	0.534	0.257	0.242	0.571	0.503	0.475	0.517	0.504	0.375	0.397	0.455	0.493	0.53	0.38	0.534	0.46	0.506	0.446	0.459	0.474	0.441	0.477	0.463	0.443	0.436	0.428	0.365	0.556	0.453	0.333	0.458	0.393	0.45	0.483
OG0001998	0.665	0.401	0.322	0.652	0.645	0.571	0.619	0.398	0.688	0.324	0.268	0.69	0.589	0.569	0.529	0.489	0.292	0.214	0.653	0.734	0.377	0.64	0.747	0.562	0.391	0.688	0.468	0.578	0.557	0.634	0.706	0.624	0.668	0.648	0.645	0.62	0.653	0.625	0.545	0.645	0.372	0.331	0.645	0.479	0.483	0.54	0.34	0.667	0.603
OG0002004	0.474	0.45	0.489	0.418	0.417	0.52	0.57	0.466	0.534	0.348	0.234	0.444	0.435	0.372	0.489	0.517	0.428	0.296	0.534	0.596	0.464	0.51	0.595	0.376	0.388	0.484	0.447	0.428	0.376	0.504	0.472	0.519	0.452	0.424	0.463	0.572	0.593	0.414	0.397	0.492	0.428	0.473	0.481	0.567	0.33	0.648	0.415	0.467	0.482
OG0002017	0.266	0.495	0.211	0.277	0.258	0.335	0.402	0.268	0.278	0.339	0.468	0.239	0.284	0.202	0.367	0.363	0.221	0.202	0.342	0.248	0.361	0.26	0.254	0.191	0.389	0.222	0.335	0.266	0.196	0.405	0.29	0.247	0.263	0.268	0.282	0.241	0.301	0.259	0.342	0.258	0.43	0.324	0.352	0.344	0.165	0.296	0.551	0.226	0.286
OG0002018	0.498	0.433	0.281	0.415	0.451	0.586	0.574	0.458	0.527	0.294	0.187	0.439	0.49	0.38	0.502	0.423	0.252	0.215	0.533	0.528	0.485	0.539	0.549	0.379	0.34	0.458	0.624	0.628	0.366	0.526	0.448	0.588	0.437	0.485	0.449	0.481	0.519	0.441	0.396	0.461	0.48	0.477	0.534	0.592	0.331	0.517	0.373	0.447	0.558
OG0002022	0.633	0.355	0.272	0.592	0.591	0.601	0.609	0.497	0.705	0.298	0.197	0.597	0.566	0.507	0.564	0.485	0.268	0.234	0.629	0.717	0.453	0.667	0.73	0.5	0.362	0.632	0.573	0.739	0.501	0.593	0.6	0.712	0.595	0.615	0.603	0.61	0.605	0.627	0.507	0.598	0.379	0.369	0.648	0.453	0.434	0.531	0.308	0.612	0.713
OG0002028	0.592	0.434	0.338	0.506	0.505	0.617	0.629	0.441	0.591	0.373	0.228	0.534	0.544	0.454	0.528	0.448	0.307	0.268	0.64	0.632	0.465	0.568	0.628	0.454	0.379	0.568	0.57	0.588	0.446	0.606	0.611	0.627	0.525	0.585	0.567	0.558	0.628	0.557	0.461	0.603	0.394	0.362	0.543	0.509	0.39	0.598	0.378	0.536	0.598
OG0002058	0.423	0.462	0.211	0.36	0.371	0.512	0.537	0.521	0.461	0.276	0.18	0.345	0.389	0.309	0.624	0.354	0.219	0.231	0.527	0.436	0.542	0.411	0.453	0.293	0.268	0.355	0.506	0.573	0.299	0.463	0.37	0.447	0.333	0.42	0.391	0.324	0.388	0.423	0.361	0.344	0.303	0.348	0.46	0.376	0.262	0.38	0.424	0.356	0.505
OG0002064	0.469	0.491	0.381	0.442	0.418	0.622	0.573	0.539	0.566	0.319	0.21	0.446	0.485	0.392	0.655	0.41	0.346	0.258	0.524	0.542	0.517	0.474	0.538	0.396	0.369	0.48	0.578	0.499	0.396	0.548	0.467	0.617	0.428	0.44	0.45	0.485	0.536	0.485	0.408	0.427	0.436	0.451	0.527	0.488	0.346	0.598	0.386	0.468	0.474
OG0002066	0.532	0.416	0.253	0.414	0.447	0.606	0.624	0.531	0.531	0.323	0.216	0.433	0.54	0.385	0.567	0.405	0.258	0.262	0.573	0.509	0.545	0.512	0.518	0.379	0.34	0.444	0.681	0.62	0.369	0.557	0.453	0.592	0.43	0.494	0.489	0.469	0.541	0.473	0.399	0.449	0.47	0.406	0.51	0.482	0.328	0.575	0.388	0.449	0.524
OG0002067	0.647	0.282	0.239	0.707	0.703	0.497	0.509	0.377	0.69	0.291	0.201	0.759	0.606	0.757	0.401	0.449	0.231	0.194	0.559	0.691	0.336	0.682	0.683	0.751	0.366	0.749	0.462	0.494	0.738	0.565	0.686	0.597	0.715	0.641	0.68	0.646	0.617	0.663	0.554	0.707	0.336	0.281	0.607	0.409	0.649	0.463	0.27	0.761	0.54
OG0002085	0.426	0.386	0.258	0.359	0.379	0.59	0.542	0.544	0.445	0.319	0.195	0.378	0.433	0.338	0.587	0.39	0.227	0.229	0.491	0.422	0.582	0.436	0.438	0.332	0.338	0.382	0.596	0.537	0.323	0.472	0.392	0.513	0.364	0.414	0.4	0.394	0.463	0.398	0.345	0.411	0.436	0.47	0.441	0.475	0.29	0.497	0.36	0.375	0.489
OG0002090	0.421	0.434	0.323	0.384	0.379	0.55	0.538	0.483	0.477	0.323	0.204	0.393	0.44	0.333	0.486	0.447	0.299	0.244	0.438	0.486	0.489	0.481	0.492	0.335	0.4	0.396	0.582	0.498	0.331	0.466	0.387	0.492	0.39	0.395	0.402	0.438	0.461	0.378	0.378	0.407	0.504	0.509	0.483	0.579	0.291	0.516	0.402	0.401	0.464
OG0002092	0.528	0.37	0.229	0.461	0.489	0.58	0.579	0.481	0.582	0.38	0.262	0.478	0.529	0.426	0.508	0.502	0.213	0.207	0.583	0.497	0.461	0.569	0.513	0.41	0.404	0.463	0.604	0.585	0.405	0.594	0.497	0.57	0.509	0.538	0.499	0.483	0.527	0.484	0.493	0.519	0.457	0.416	0.582	0.473	0.35	0.448	0.391	0.475	0.566
OG0002099	0.576	0.53	0.343	0.504	0.549	0.691	0.666	0.53	0.658	0.365	0.217	0.533	0.57	0.459	0.633	0.483	0.317	0.247	0.674	0.63	0.475	0.579	0.63	0.459	0.369	0.571	0.641	0.612	0.454	0.664	0.586	0.614	0.532	0.561	0.58	0.569	0.622	0.555	0.521	0.545	0.397	0.395	0.634	0.542	0.4	0.595	0.35	0.546	0.579
OG0002107	0.559	0.332	0.191	0.49	0.53	0.537	0.514	0.385	0.601	0.312	0.195	0.5	0.492	0.443	0.474	0.4	0.17	0.163	0.571	0.534	0.408	0.61	0.555	0.428	0.332	0.501	0.53	0.682	0.413	0.525	0.529	0.594	0.502	0.581	0.526	0.478	0.487	0.526	0.435	0.544	0.404	0.37	0.57	0.432	0.364	0.408	0.295	0.493	0.636
OG0002120	0.548	0.54	0.494	0.496	0.481	0.631	0.577	0.418	0.628	0.341	0.256	0.518	0.508	0.43	0.575	0.452	0.456	0.335	0.622	0.719	0.423	0.549	0.697	0.431	0.357	0.571	0.499	0.51	0.429	0.606	0.597	0.579	0.53	0.532	0.53	0.593	0.625	0.499	0.444	0.552	0.364	0.419	0.558	0.566	0.379	0.68	0.402	0.542	0.554
OG0002128	0.51	0.373	0.338	0.479	0.517	0.549	0.588	0.556	0.57	0.396	0.235	0.461	0.478	0.415	0.562	0.572	0.294	0.28	0.586	0.555	0.477	0.56	0.554	0.403	0.437	0.493	0.514	0.527	0.407	0.587	0.492	0.537	0.48	0.497	0.5	0.491	0.514	0.501	0.478	0.479	0.398	0.376	0.56	0.455	0.361	0.479	0.425	0.476	0.518
OG0002179	0.011	0.091	0.074	0.005	0.006	0.028	0.01	0.037	0.006	0.059	0.044	0.005	0.007	0.002	0.064	0.011	0.071	0.001	0.012	0.003	0.093	0.006	0.004	0.002	0.02	0.004	0.03	0.021	0.002	0.007	0.008	0.017	0.006	0.011	0.008	0.006	0.01	0.006	0.005	0.004	0.022	0.067	0.012	0.023	0.001	0.031	0.001	0.004	0.015
OG0002184	0.645	0.313	0.233	0.711	0.673	0.505	0.528	0.382	0.719	0.347	0.242	0.696	0.579	0.629	0.436	0.504	0.221	0.188	0.587	0.682	0.343	0.664	0.682	0.615	0.42	0.684	0.479	0.585	0.619	0.602	0.684	0.615	0.693	0.667	0.669	0.586	0.564	0.704	0.561	0.651	0.356	0.291	0.652	0.409	0.525	0.445	0.303	0.694	0.59
OG0002199	0.391	0.431	0.281	0.357	0.406	0.546	0.5	0.568	0.445	0.372	0.238	0.349	0.409	0.324	0.562	0.454	0.289	0.288	0.515	0.401	0.626	0.431	0.408	0.313	0.35	0.36	0.524	0.456	0.317	0.454	0.357	0.425	0.36	0.387	0.39	0.381	0.417	0.38	0.358	0.365	0.369	0.431	0.469	0.423	0.28	0.479	0.472	0.364	0.425
OG0002210	0.397	0.294	0.361	0.348	0.378	0.542	0.459	0.533	0.398	0.392	0.299	0.366	0.45	0.324	0.492	0.383	0.314	0.293	0.423	0.384	0.486	0.432	0.385	0.32	0.355	0.378	0.54	0.427	0.32	0.446	0.36	0.462	0.382	0.368	0.38	0.368	0.42	0.358	0.361	0.383	0.404	0.374	0.404	0.418	0.283	0.554	0.519	0.366	0.369
OG0002223	0.68	0.36	0.308	0.647	0.654	0.579	0.605	0.461	0.731	0.314	0.21	0.671	0.621	0.585	0.52	0.516	0.292	0.244	0.647	0.795	0.411	0.707	0.794	0.583	0.392	0.721	0.548	0.609	0.586	0.652	0.664	0.686	0.677	0.641	0.662	0.688	0.651	0.656	0.554	0.656	0.412	0.363	0.663	0.482	0.502	0.549	0.314	0.711	0.62
OG0002249	0.329	0.351	0.54	0.282	0.267	0.34	0.376	0.412	0.34	0.257	0.26	0.293	0.296	0.253	0.356	0.317	0.485	0.568	0.397	0.39	0.345	0.289	0.375	0.255	0.244	0.32	0.295	0.227	0.257	0.399	0.333	0.273	0.294	0.304	0.31	0.345	0.387	0.296	0.264	0.323	0.197	0.265	0.303	0.355	0.229	0.477	0.416	0.308	0.284
OG0002294	0.574	0.321	0.231	0.537	0.573	0.574	0.555	0.408	0.589	0.381	0.32	0.534	0.571	0.465	0.45	0.525	0.213	0.216	0.596	0.525	0.376	0.608	0.54	0.449	0.503	0.503	0.572	0.509	0.442	0.578	0.549	0.573	0.551	0.566	0.584	0.492	0.542	0.55	0.501	0.54	0.399	0.375	0.555	0.396	0.378	0.438	0.376	0.529	0.528
OG0002350	0.501	0.578	0.447	0.444	0.455	0.666	0.594	0.44	0.564	0.37	0.247	0.481	0.493	0.399	0.579	0.476	0.416	0.311	0.558	0.597	0.463	0.532	0.594	0.395	0.383	0.518	0.523	0.551	0.399	0.595	0.528	0.551	0.474	0.5	0.476	0.501	0.52	0.468	0.433	0.501	0.45	0.484	0.583	0.612	0.355	0.673	0.507	0.481	0.584
OG0002355	0.337	0.42	0.495	0.294	0.285	0.374	0.434	0.416	0.342	0.338	0.248	0.323	0.304	0.278	0.393	0.384	0.492	0.417	0.39	0.391	0.388	0.311	0.38	0.277	0.305	0.344	0.291	0.28	0.28	0.387	0.357	0.3	0.308	0.312	0.325	0.344	0.374	0.312	0.282	0.361	0.229	0.285	0.353	0.467	0.249	0.522	0.445	0.324	0.382
OG0002360	0.503	0.355	0.209	0.45	0.463	0.551	0.535	0.481	0.524	0.296	0.179	0.446	0.466	0.377	0.596	0.377	0.2	0.19	0.555	0.543	0.487	0.489	0.569	0.366	0.3	0.45	0.556	0.749	0.361	0.491	0.466	0.577	0.446	0.512	0.441	0.397	0.435	0.46	0.363	0.44	0.36	0.401	0.511	0.433	0.322	0.409	0.295	0.439	0.646
OG0002373	0.452	0.423	0.421	0.395	0.405	0.6	0.504	0.45	0.512	0.364	0.244	0.439	0.464	0.371	0.486	0.451	0.429	0.338	0.489	0.533	0.423	0.506	0.531	0.373	0.376	0.466	0.565	0.455	0.368	0.514	0.461	0.52	0.42	0.429	0.422	0.48	0.504	0.41	0.364	0.45	0.393	0.472	0.458	0.5	0.329	0.618	0.366	0.447	0.465
OG0002389	0.47	0.347	0.295	0.409	0.453	0.573	0.551	0.587	0.484	0.386	0.221	0.396	0.458	0.366	0.564	0.479	0.262	0.257	0.556	0.449	0.539	0.503	0.457	0.352	0.39	0.42	0.525	0.531	0.353	0.487	0.427	0.474	0.406	0.462	0.435	0.413	0.456	0.422	0.38	0.408	0.371	0.366	0.488	0.396	0.316	0.461	0.343	0.412	0.464
OG0002405	0.651	0.346	0.268	0.66	0.661	0.545	0.594	0.412	0.697	0.324	0.242	0.69	0.637	0.606	0.48	0.503	0.246	0.212	0.633	0.709	0.374	0.668	0.711	0.605	0.397	0.693	0.49	0.559	0.599	0.612	0.679	0.623	0.69	0.643	0.693	0.603	0.616	0.686	0.568	0.664	0.358	0.307	0.617	0.422	0.514	0.481	0.311	0.678	0.599
OG0002409	0.567	0.452	0.333	0.489	0.496	0.627	0.574	0.426	0.612	0.333	0.189	0.536	0.531	0.447	0.539	0.404	0.298	0.22	0.567	0.647	0.432	0.546	0.67	0.447	0.347	0.563	0.56	0.629	0.445	0.572	0.572	0.64	0.51	0.589	0.524	0.525	0.564	0.538	0.424	0.548	0.355	0.423	0.575	0.495	0.39	0.569	0.301	0.526	0.653
OG0002418	0.717	0.322	0.279	0.688	0.697	0.524	0.566	0.387	0.714	0.303	0.208	0.721	0.645	0.677	0.444	0.478	0.264	0.217	0.613	0.729	0.355	0.736	0.722	0.669	0.354	0.745	0.483	0.544	0.66	0.628	0.711	0.661	0.708	0.681	0.701	0.695	0.657	0.685	0.573	0.756	0.358	0.298	0.625	0.442	0.569	0.509	0.308	0.743	0.593
OG0002426	0.598	0.308	0.223	0.556	0.593	0.543	0.578	0.444	0.64	0.359	0.265	0.569	0.613	0.505	0.432	0.549	0.213	0.198	0.582	0.554	0.401	0.679	0.578	0.494	0.42	0.574	0.569	0.565	0.486	0.647	0.584	0.656	0.626	0.589	0.611	0.603	0.625	0.544	0.551	0.616	0.497	0.378	0.638	0.504	0.419	0.479	0.387	0.584	0.576
OG0002436	0.495	0.431	0.394	0.467	0.502	0.63	0.546	0.471	0.595	0.333	0.237	0.475	0.503	0.401	0.563	0.485	0.362	0.35	0.535	0.632	0.427	0.57	0.623	0.403	0.378	0.527	0.563	0.558	0.401	0.571	0.503	0.63	0.474	0.495	0.507	0.538	0.512	0.472	0.434	0.475	0.407	0.5	0.566	0.498	0.354	0.544	0.404	0.5	0.54
OG0002440	0.358	0.277	0.238	0.364	0.388	0.428	0.463	0.461	0.455	0.398	0.209	0.359	0.416	0.318	0.355	0.568	0.245	0.237	0.417	0.398	0.387	0.464	0.405	0.315	0.451	0.374	0.389	0.341	0.311	0.462	0.347	0.412	0.384	0.331	0.405	0.424	0.446	0.37	0.402	0.377	0.369	0.342	0.443	0.411	0.271	0.394	0.323	0.372	0.402
OG0002446	0.064	0.308	0.066	0.038	0.033	0.124	0.114	0.045	0.067	0.078	0.025	0.041	0.067	0.016	0.188	0.038	0.065	0.042	0.082	0.059	0.26	0.051	0.063	0.019	0.104	0.043	0.145	0.149	0.018	0.09	0.051	0.115	0.045	0.068	0.054	0.049	0.06	0.067	0.078	0.045	0.29	0.312	0.084	0.18	0.007	0.085	0.197	0.026	0.102
OG0002450	0.335	0.342	0.286	0.319	0.331	0.436	0.463	0.488	0.4	0.517	0.22	0.32	0.385	0.286	0.377	0.473	0.299	0.299	0.397	0.364	0.439	0.39	0.367	0.284	0.496	0.33	0.381	0.333	0.282	0.437	0.312	0.352	0.326	0.316	0.336	0.369	0.381	0.326	0.328	0.331	0.382	0.408	0.389	0.379	0.25	0.388	0.383	0.335	0.367
OG0002453	0.594	0.384	0.267	0.517	0.556	0.535	0.603	0.415	0.565	0.377	0.237	0.518	0.528	0.448	0.546	0.474	0.247	0.197	0.648	0.534	0.392	0.59	0.533	0.44	0.337	0.537	0.464	0.528	0.442	0.579	0.589	0.567	0.53	0.583	0.577	0.511	0.59	0.529	0.481	0.538	0.382	0.281	0.604	0.427	0.381	0.471	0.373	0.526	0.548
OG0002471	0.599	0.338	0.28	0.523	0.516	0.503	0.558	0.384	0.585	0.321	0.23	0.538	0.534	0.477	0.451	0.453	0.28	0.252	0.59	0.595	0.42	0.581	0.591	0.463	0.338	0.545	0.496	0.583	0.466	0.541	0.578	0.57	0.544	0.602	0.562	0.553	0.584	0.575	0.474	0.686	0.402	0.306	0.529	0.47	0.404	0.532	0.364	0.523	0.638
OG0002480	0.647	0.462	0.357	0.512	0.529	0.635	0.599	0.423	0.64	0.314	0.216	0.55	0.548	0.467	0.588	0.403	0.322	0.271	0.649	0.672	0.427	0.584	0.661	0.462	0.33	0.587	0.566	0.618	0.456	0.624	0.648	0.621	0.541	0.6	0.554	0.557	0.61	0.579	0.437	0.582	0.366	0.429	0.583	0.495	0.401	0.583	0.365	0.55	0.608
OG0002492	0.642	0.425	0.369	0.605	0.598	0.6	0.618	0.441	0.713	0.326	0.234	0.63	0.576	0.522	0.562	0.475	0.334	0.263	0.667	0.807	0.426	0.643	0.816	0.52	0.353	0.677	0.526	0.643	0.517	0.645	0.661	0.666	0.646	0.635	0.617	0.614	0.636	0.611	0.527	0.661	0.38	0.372	0.617	0.509	0.451	0.593	0.372	0.63	0.671
OG0002508	0.473	0.484	0.362	0.39	0.39	0.517	0.519	0.406	0.489	0.322	0.226	0.421	0.446	0.353	0.491	0.394	0.362	0.361	0.509	0.547	0.523	0.461	0.537	0.35	0.327	0.44	0.521	0.527	0.351	0.513	0.466	0.5	0.417	0.44	0.427	0.443	0.491	0.429	0.366	0.48	0.38	0.46	0.449	0.517	0.308	0.564	0.43	0.416	0.576
OG0002527	0.692	0.326	0.272	0.694	0.694	0.534	0.572	0.408	0.716	0.324	0.222	0.716	0.628	0.659	0.466	0.488	0.26	0.222	0.719	0.709	0.389	0.715	0.701	0.655	0.363	0.727	0.499	0.526	0.658	0.62	0.698	0.645	0.714	0.688	0.725	0.68	0.658	0.681	0.558	0.703	0.371	0.295	0.623	0.434	0.56	0.521	0.322	0.759	0.575
OG0002533	0.69	0.328	0.264	0.705	0.729	0.522	0.55	0.396	0.736	0.332	0.212	0.722	0.63	0.675	0.451	0.47	0.257	0.218	0.64	0.717	0.368	0.731	0.705	0.667	0.382	0.764	0.494	0.526	0.672	0.643	0.706	0.647	0.731	0.665	0.721	0.707	0.648	0.68	0.579	0.708	0.374	0.305	0.641	0.435	0.571	0.507	0.302	0.745	0.547
OG0002581	0.343	0.431	0.262	0.271	0.279	0.569	0.449	0.507	0.35	0.293	0.187	0.254	0.355	0.231	0.558	0.302	0.343	0.403	0.415	0.298	0.53	0.312	0.302	0.227	0.238	0.265	0.547	0.379	0.224	0.374	0.259	0.331	0.24	0.292	0.296	0.267	0.325	0.302	0.288	0.237	0.333	0.441	0.387	0.33	0.198	0.531	0.472	0.275	0.331
OG0002612	0.341	0.398	0.455	0.315	0.31	0.394	0.461	0.421	0.35	0.358	0.288	0.302	0.327	0.27	0.443	0.424	0.369	0.362	0.431	0.359	0.462	0.345	0.354	0.265	0.34	0.31	0.381	0.356	0.265	0.405	0.35	0.335	0.312	0.33	0.35	0.346	0.385	0.328	0.311	0.367	0.354	0.456	0.378	0.537	0.232	0.458	0.597	0.304	0.433
OG0002615	0.254	0.465	0.777	0.237	0.216	0.326	0.325	0.369	0.272	0.212	0.221	0.263	0.243	0.209	0.347	0.271	0.612	0.577	0.301	0.353	0.278	0.234	0.333	0.218	0.191	0.302	0.224	0.171	0.223	0.33	0.297	0.242	0.247	0.237	0.261	0.302	0.321	0.234	0.224	0.257	0.169	0.253	0.281	0.357	0.198	0.521	0.396	0.27	0.214
OG0002640	0.666	0.344	0.295	0.706	0.688	0.534	0.563	0.374	0.697	0.367	0.248	0.729	0.593	0.611	0.466	0.54	0.269	0.221	0.629	0.741	0.347	0.684	0.724	0.605	0.429	0.747	0.484	0.557	0.6	0.626	0.714	0.628	0.709	0.647	0.708	0.649	0.624	0.676	0.546	0.652	0.365	0.311	0.618	0.451	0.512	0.501	0.335	0.703	0.571
OG0002693	0.592	0.357	0.276	0.531	0.54	0.623	0.619	0.486	0.68	0.309	0.185	0.571	0.568	0.48	0.551	0.446	0.252	0.204	0.576	0.721	0.468	0.62	0.738	0.485	0.365	0.615	0.619	0.721	0.475	0.564	0.577	0.713	0.557	0.593	0.553	0.559	0.592	0.557	0.437	0.564	0.415	0.436	0.615	0.487	0.419	0.568	0.283	0.577	0.729
OG0002713	0.398	0.371	0.192	0.385	0.398	0.429	0.469	0.287	0.389	0.442	0.224	0.36	0.405	0.303	0.375	0.428	0.168	0.154	0.417	0.339	0.316	0.405	0.337	0.297	0.449	0.368	0.37	0.331	0.3	0.475	0.415	0.421	0.424	0.396	0.431	0.432	0.481	0.348	0.461	0.402	0.441	0.325	0.434	0.571	0.246	0.318	0.345	0.35	0.355
OG0002724	0.685	0.305	0.232	0.645	0.626	0.505	0.554	0.388	0.677	0.288	0.198	0.653	0.58	0.58	0.444	0.46	0.22	0.177	0.613	0.687	0.356	0.655	0.697	0.57	0.341	0.665	0.474	0.583	0.564	0.593	0.68	0.687	0.662	0.647	0.658	0.637	0.641	0.605	0.509	0.654	0.368	0.312	0.611	0.449	0.486	0.471	0.288	0.677	0.58
OG0002750	0.339	0.262	0.267	0.356	0.38	0.401	0.452	0.324	0.358	0.542	0.466	0.338	0.361	0.284	0.328	0.591	0.227	0.246	0.402	0.328	0.314	0.353	0.321	0.282	0.681	0.308	0.319	0.302	0.279	0.416	0.363	0.326	0.378	0.334	0.423	0.34	0.366	0.378	0.368	0.325	0.377	0.329	0.366	0.354	0.24	0.332	0.389	0.312	0.34
OG0002801	0.201	0.196	0.347	0.207	0.202	0.243	0.286	0.438	0.267	0.198	0.202	0.195	0.228	0.175	0.293	0.304	0.304	0.42	0.256	0.247	0.264	0.244	0.244	0.172	0.206	0.206	0.226	0.166	0.176	0.284	0.188	0.194	0.194	0.182	0.225	0.216	0.228	0.215	0.239	0.199	0.168	0.23	0.302	0.226	0.153	0.262	0.329	0.21	0.226
OG0002825	0.468	0.445	0.257	0.376	0.394	0.622	0.582	0.492	0.456	0.326	0.195	0.37	0.466	0.329	0.59	0.364	0.225	0.213	0.543	0.417	0.522	0.447	0.43	0.322	0.298	0.37	0.645	0.58	0.317	0.49	0.397	0.519	0.375	0.436	0.422	0.377	0.48	0.429	0.356	0.389	0.4	0.414	0.476	0.489	0.279	0.518	0.393	0.376	0.531
OG0002835	0.497	0.428	0.371	0.386	0.365	0.443	0.494	0.321	0.438	0.305	0.225	0.405	0.388	0.335	0.421	0.377	0.347	0.296	0.514	0.495	0.38	0.416	0.474	0.335	0.291	0.424	0.39	0.383	0.337	0.515	0.479	0.401	0.416	0.449	0.433	0.442	0.487	0.423	0.397	0.517	0.364	0.296	0.442	0.549	0.29	0.502	0.421	0.396	0.496
OG0002839	0.669	0.35	0.304	0.706	0.714	0.539	0.567	0.381	0.731	0.307	0.218	0.725	0.628	0.656	0.463	0.487	0.285	0.232	0.642	0.762	0.353	0.697	0.755	0.657	0.372	0.762	0.471	0.529	0.651	0.628	0.694	0.629	0.712	0.644	0.705	0.716	0.649	0.664	0.568	0.675	0.356	0.303	0.652	0.426	0.569	0.514	0.312	0.734	0.579
OG0002846	0.397	0.287	0.347	0.345	0.361	0.572	0.511	0.686	0.434	0.325	0.249	0.358	0.408	0.325	0.553	0.391	0.28	0.276	0.467	0.389	0.533	0.403	0.403	0.319	0.32	0.364	0.588	0.488	0.314	0.444	0.357	0.454	0.345	0.374	0.376	0.365	0.424	0.377	0.309	0.367	0.331	0.416	0.411	0.38	0.282	0.46	0.326	0.364	0.447
OG0002856	0.256	0.197	0.354	0.249	0.239	0.28	0.349	0.502	0.316	0.233	0.233	0.239	0.27	0.225	0.339	0.333	0.309	0.435	0.312	0.289	0.338	0.286	0.287	0.22	0.254	0.245	0.262	0.218	0.223	0.302	0.234	0.239	0.241	0.232	0.264	0.258	0.276	0.259	0.256	0.254	0.189	0.232	0.323	0.28	0.199	0.301	0.373	0.263	0.288
OG0002860	0.532	0.4	0.25	0.433	0.444	0.54	0.556	0.444	0.523	0.31	0.183	0.454	0.499	0.386	0.543	0.406	0.239	0.203	0.542	0.537	0.469	0.492	0.557	0.38	0.317	0.451	0.536	0.64	0.375	0.488	0.472	0.562	0.429	0.545	0.44	0.434	0.501	0.468	0.375	0.453	0.397	0.395	0.504	0.489	0.334	0.479	0.343	0.439	0.577
OG0002885	0.694	0.354	0.287	0.666	0.67	0.577	0.554	0.384	0.706	0.307	0.208	0.7	0.635	0.618	0.473	0.446	0.271	0.219	0.657	0.717	0.382	0.665	0.727	0.621	0.338	0.727	0.498	0.54	0.616	0.608	0.676	0.63	0.666	0.694	0.66	0.615	0.613	0.639	0.523	0.643	0.339	0.309	0.642	0.401	0.533	0.504	0.307	0.713	0.578
OG0002894	0.254	0.428	0.753	0.234	0.213	0.316	0.321	0.36	0.271	0.202	0.207	0.264	0.244	0.209	0.344	0.268	0.611	0.486	0.3	0.353	0.265	0.234	0.337	0.217	0.184	0.303	0.22	0.168	0.222	0.328	0.293	0.237	0.244	0.24	0.257	0.3	0.321	0.237	0.224	0.258	0.161	0.235	0.28	0.356	0.198	0.513	0.387	0.27	0.212
OG0002924	0.494	0.542	0.412	0.46	0.463	0.613	0.608	0.502	0.537	0.479	0.244	0.487	0.482	0.408	0.611	0.471	0.387	0.298	0.58	0.594	0.551	0.505	0.574	0.411	0.473	0.516	0.575	0.492	0.412	0.579	0.518	0.52	0.475	0.5	0.496	0.528	0.555	0.485	0.447	0.486	0.411	0.4	0.561	0.649	0.359	0.61	0.441	0.486	0.48
OG0002925	0.37	0.493	0.265	0.316	0.325	0.52	0.438	0.503	0.376	0.328	0.213	0.296	0.327	0.272	0.638	0.332	0.276	0.27	0.46	0.351	0.623	0.331	0.362	0.258	0.268	0.309	0.469	0.478	0.261	0.405	0.343	0.383	0.29	0.374	0.325	0.283	0.349	0.34	0.29	0.301	0.302	0.42	0.386	0.389	0.232	0.405	0.413	0.307	0.413
OG0002975	0.488	0.433	0.239	0.395	0.42	0.588	0.517	0.483	0.486	0.314	0.19	0.392	0.418	0.342	0.624	0.37	0.226	0.214	0.509	0.467	0.527	0.461	0.492	0.328	0.31	0.398	0.582	0.672	0.327	0.473	0.423	0.562	0.382	0.473	0.404	0.369	0.423	0.435	0.336	0.393	0.398	0.475	0.479	0.439	0.29	0.428	0.354	0.394	0.55
OG0003023	0.508	0.529	0.417	0.447	0.475	0.605	0.578	0.546	0.536	0.427	0.237	0.466	0.489	0.403	0.623	0.483	0.373	0.32	0.633	0.57	0.519	0.5	0.564	0.398	0.388	0.505	0.508	0.524	0.403	0.592	0.534	0.494	0.458	0.511	0.477	0.48	0.54	0.479	0.434	0.464	0.369	0.369	0.518	0.475	0.36	0.623	0.436	0.481	0.453
OG0003025	0.594	0.376	0.36	0.547	0.551	0.601	0.611	0.493	0.667	0.305	0.22	0.58	0.632	0.505	0.487	0.496	0.324	0.26	0.586	0.729	0.418	0.664	0.715	0.515	0.399	0.626	0.59	0.553	0.499	0.612	0.581	0.676	0.566	0.574	0.565	0.679	0.655	0.564	0.487	0.576	0.432	0.418	0.584	0.504	0.443	0.637	0.351	0.607	0.545
OG0003051	0.542	0.419	0.232	0.455	0.508	0.568	0.598	0.509	0.563	0.374	0.297	0.444	0.486	0.388	0.609	0.47	0.249	0.23	0.602	0.474	0.5	0.529	0.504	0.368	0.342	0.439	0.56	0.622	0.366	0.58	0.481	0.533	0.442	0.523	0.48	0.391	0.473	0.471	0.439	0.449	0.393	0.393	0.581	0.402	0.322	0.422	0.495	0.44	0.578
OG0003093	0.666	0.293	0.241	0.693	0.707	0.528	0.56	0.384	0.763	0.325	0.21	0.729	0.637	0.681	0.428	0.458	0.229	0.201	0.596	0.686	0.339	0.701	0.676	0.673	0.384	0.713	0.495	0.527	0.666	0.599	0.677	0.631	0.703	0.657	0.697	0.674	0.64	0.681	0.581	0.698	0.368	0.303	0.661	0.421	0.571	0.465	0.298	0.755	0.556
OG0003097	0.339	0.345	0.328	0.329	0.329	0.429	0.489	0.526	0.412	0.491	0.362	0.324	0.379	0.296	0.402	0.502	0.341	0.42	0.403	0.369	0.485	0.401	0.377	0.29	0.481	0.325	0.398	0.344	0.289	0.423	0.325	0.363	0.341	0.326	0.348	0.358	0.386	0.323	0.337	0.353	0.461	0.456	0.425	0.403	0.258	0.405	0.606	0.337	0.389
OG0003099	0.695	0.327	0.274	0.67	0.694	0.546	0.556	0.39	0.72	0.288	0.203	0.7	0.634	0.659	0.433	0.47	0.258	0.209	0.605	0.714	0.348	0.759	0.724	0.664	0.351	0.736	0.504	0.549	0.64	0.591	0.679	0.683	0.708	0.665	0.702	0.718	0.678	0.679	0.569	0.756	0.373	0.313	0.626	0.454	0.547	0.508	0.298	0.744	0.576
OG0003117	0.675	0.421	0.355	0.64	0.626	0.598	0.551	0.403	0.701	0.292	0.201	0.662	0.601	0.577	0.523	0.436	0.318	0.247	0.653	0.755	0.375	0.655	0.752	0.573	0.317	0.72	0.511	0.582	0.571	0.622	0.692	0.656	0.657	0.691	0.664	0.639	0.636	0.678	0.527	0.63	0.32	0.313	0.634	0.453	0.489	0.563	0.302	0.68	0.57
OG0003122	0.508	0.349	0.217	0.413	0.439	0.583	0.542	0.478	0.529	0.296	0.171	0.427	0.445	0.371	0.536	0.372	0.193	0.181	0.528	0.502	0.475	0.501	0.534	0.361	0.293	0.435	0.564	0.666	0.352	0.487	0.443	0.597	0.418	0.513	0.453	0.401	0.447	0.449	0.35	0.44	0.337	0.441	0.492	0.417	0.314	0.429	0.285	0.424	0.645
OG0003129	0.377	0.404	0.404	0.346	0.333	0.406	0.45	0.343	0.381	0.353	0.192	0.352	0.346	0.298	0.368	0.458	0.39	0.283	0.429	0.424	0.331	0.359	0.408	0.302	0.338	0.395	0.282	0.261	0.305	0.409	0.409	0.388	0.374	0.345	0.401	0.436	0.478	0.344	0.341	0.392	0.263	0.254	0.36	0.461	0.264	0.49	0.371	0.37	0.329
OG0003130	0.511	0.42	0.476	0.409	0.397	0.588	0.55	0.519	0.505	0.345	0.258	0.441	0.495	0.374	0.544	0.423	0.473	0.452	0.566	0.546	0.442	0.445	0.532	0.373	0.365	0.464	0.559	0.417	0.375	0.546	0.467	0.459	0.425	0.439	0.446	0.479	0.554	0.438	0.387	0.441	0.351	0.448	0.48	0.472	0.333	0.687	0.363	0.449	0.445
OG0003141	0.407	0.408	0.222	0.361	0.391	0.535	0.492	0.432	0.468	0.271	0.161	0.371	0.43	0.313	0.536	0.32	0.208	0.192	0.422	0.479	0.459	0.457	0.505	0.307	0.318	0.383	0.591	0.696	0.3	0.431	0.387	0.57	0.37	0.419	0.37	0.37	0.393	0.371	0.303	0.372	0.486	0.534	0.462	0.455	0.271	0.418	0.327	0.374	0.548
OG0003206	0.398	0.38	0.272	0.341	0.354	0.493	0.475	0.358	0.409	0.361	0.328	0.362	0.391	0.3	0.408	0.407	0.258	0.252	0.412	0.362	0.42	0.426	0.386	0.292	0.365	0.327	0.511	0.395	0.291	0.454	0.375	0.413	0.383	0.4	0.365	0.36	0.4	0.306	0.358	0.416	0.557	0.449	0.455	0.562	0.251	0.387	0.572	0.348	0.424
OG0003207	0.571	0.502	0.293	0.501	0.55	0.572	0.593	0.47	0.632	0.367	0.274	0.528	0.515	0.444	0.576	0.503	0.293	0.233	0.634	0.573	0.436	0.568	0.592	0.434	0.356	0.546	0.52	0.569	0.438	0.65	0.564	0.543	0.505	0.562	0.55	0.481	0.554	0.537	0.512	0.508	0.366	0.344	0.625	0.415	0.384	0.49	0.443	0.519	0.568
OG0003210	0.112	0.384	0.107	0.056	0.046	0.173	0.17	0.048	0.073	0.124	0.027	0.044	0.071	0.016	0.211	0.049	0.07	0.047	0.111	0.078	0.222	0.074	0.087	0.019	0.077	0.039	0.211	0.224	0.017	0.104	0.065	0.137	0.045	0.097	0.07	0.044	0.094	0.073	0.079	0.049	0.218	0.305	0.107	0.239	0.006	0.088	0.242	0.04	0.152
OG0003254	0.509	0.383	0.197	0.4	0.422	0.567	0.549	0.491	0.49	0.31	0.174	0.406	0.478	0.359	0.54	0.4	0.202	0.199	0.515	0.436	0.474	0.49	0.455	0.353	0.289	0.411	0.61	0.576	0.343	0.489	0.431	0.576	0.405	0.476	0.467	0.423	0.492	0.453	0.351	0.404	0.379	0.361	0.494	0.43	0.304	0.491	0.331	0.422	0.487
OG0003286	0.492	0.353	0.229	0.478	0.52	0.528	0.549	0.408	0.574	0.325	0.179	0.454	0.512	0.4	0.423	0.533	0.219	0.209	0.492	0.551	0.373	0.619	0.56	0.401	0.383	0.496	0.549	0.544	0.393	0.531	0.461	0.625	0.498	0.481	0.523	0.545	0.547	0.478	0.474	0.506	0.394	0.355	0.532	0.446	0.337	0.409	0.354	0.49	0.504
OG0003290	0.593	0.38	0.302	0.506	0.501	0.628	0.648	0.541	0.62	0.348	0.227	0.532	0.611	0.463	0.535	0.468	0.298	0.275	0.597	0.662	0.518	0.585	0.666	0.459	0.413	0.556	0.629	0.619	0.457	0.594	0.54	0.609	0.507	0.562	0.536	0.571	0.609	0.559	0.491	0.539	0.443	0.411	0.592	0.512	0.408	0.596	0.354	0.552	0.576
OG0003291	0.604	0.45	0.349	0.52	0.533	0.637	0.623	0.548	0.65	0.34	0.23	0.53	0.554	0.443	0.653	0.493	0.322	0.264	0.637	0.687	0.496	0.595	0.701	0.438	0.368	0.572	0.589	0.695	0.443	0.61	0.566	0.649	0.524	0.564	0.528	0.529	0.57	0.543	0.471	0.522	0.407	0.486	0.61	0.483	0.39	0.555	0.361	0.556	0.65
OG0003310	0.669	0.399	0.37	0.701	0.691	0.552	0.561	0.351	0.718	0.282	0.197	0.75	0.649	0.689	0.439	0.443	0.338	0.236	0.6	0.771	0.324	0.705	0.754	0.703	0.348	0.797	0.441	0.455	0.696	0.613	0.711	0.644	0.737	0.648	0.688	0.738	0.702	0.658	0.589	0.724	0.346	0.286	0.627	0.478	0.606	0.556	0.295	0.781	0.523
OG0003325	0.466	0.421	0.217	0.396	0.427	0.559	0.519	0.479	0.497	0.32	0.188	0.399	0.425	0.346	0.57	0.379	0.224	0.237	0.528	0.48	0.571	0.466	0.503	0.332	0.301	0.402	0.553	0.678	0.329	0.464	0.424	0.54	0.39	0.485	0.414	0.374	0.421	0.421	0.338	0.41	0.345	0.439	0.476	0.442	0.297	0.427	0.362	0.394	0.59
OG0003372	0.507	0.354	0.235	0.439	0.431	0.526	0.559	0.493	0.553	0.321	0.215	0.43	0.462	0.392	0.557	0.425	0.215	0.207	0.527	0.464	0.495	0.494	0.483	0.383	0.35	0.43	0.529	0.543	0.378	0.521	0.434	0.599	0.433	0.455	0.459	0.428	0.476	0.494	0.399	0.469	0.424	0.368	0.523	0.428	0.329	0.455	0.376	0.436	0.596
OG0003381	0.628	0.319	0.285	0.688	0.696	0.473	0.493	0.318	0.676	0.276	0.216	0.713	0.589	0.693	0.381	0.471	0.264	0.198	0.569	0.673	0.293	0.711	0.667	0.696	0.353	0.725	0.413	0.439	0.694	0.564	0.696	0.601	0.746	0.627	0.699	0.71	0.615	0.647	0.571	0.734	0.338	0.26	0.579	0.412	0.587	0.467	0.288	0.736	0.49
OG0003391	0.589	0.456	0.399	0.524	0.551	0.652	0.588	0.444	0.659	0.315	0.23	0.569	0.575	0.473	0.54	0.456	0.355	0.249	0.578	0.687	0.403	0.634	0.7	0.482	0.364	0.618	0.554	0.567	0.475	0.616	0.589	0.683	0.575	0.557	0.564	0.588	0.613	0.542	0.491	0.592	0.428	0.426	0.61	0.554	0.419	0.637	0.379	0.592	0.57
OG0003433	0.599	0.345	0.262	0.647	0.646	0.584	0.566	0.459	0.707	0.316	0.208	0.621	0.64	0.55	0.501	0.501	0.247	0.218	0.635	0.681	0.446	0.688	0.686	0.549	0.397	0.672	0.562	0.577	0.547	0.666	0.618	0.69	0.657	0.586	0.636	0.669	0.644	0.623	0.586	0.62	0.433	0.354	0.66	0.482	0.465	0.496	0.311	0.642	0.548
OG0003446	0.596	0.382	0.296	0.515	0.542	0.629	0.628	0.497	0.646	0.298	0.197	0.538	0.619	0.467	0.502	0.479	0.274	0.217	0.592	0.674	0.464	0.66	0.69	0.475	0.379	0.581	0.624	0.62	0.46	0.582	0.533	0.704	0.523	0.57	0.554	0.637	0.652	0.539	0.466	0.538	0.453	0.437	0.593	0.51	0.405	0.597	0.31	0.576	0.576
OG0003518	0.669	0.336	0.304	0.716	0.704	0.527	0.553	0.379	0.731	0.299	0.21	0.729	0.637	0.681	0.439	0.473	0.274	0.217	0.599	0.747	0.344	0.727	0.738	0.676	0.361	0.778	0.462	0.509	0.679	0.614	0.718	0.676	0.729	0.646	0.697	0.711	0.659	0.687	0.578	0.723	0.35	0.291	0.612	0.429	0.576	0.505	0.3	0.755	0.559
OG0003524	0.452	0.376	0.236	0.382	0.414	0.522	0.504	0.353	0.464	0.334	0.289	0.404	0.435	0.338	0.404	0.417	0.21	0.199	0.454	0.415	0.404	0.496	0.444	0.327	0.358	0.379	0.549	0.496	0.321	0.513	0.427	0.498	0.425	0.466	0.405	0.39	0.443	0.355	0.379	0.461	0.507	0.436	0.497	0.521	0.279	0.378	0.468	0.389	0.507
OG0003532	0.346	0.411	0.324	0.29	0.308	0.485	0.437	0.522	0.345	0.322	0.21	0.28	0.324	0.254	0.581	0.33	0.272	0.264	0.433	0.327	0.557	0.315	0.329	0.248	0.282	0.29	0.458	0.41	0.248	0.384	0.307	0.354	0.275	0.341	0.308	0.282	0.344	0.315	0.281	0.288	0.3	0.47	0.375	0.388	0.218	0.418	0.439	0.287	0.371
OG0003568	0.595	0.454	0.365	0.483	0.487	0.637	0.599	0.448	0.631	0.307	0.2	0.526	0.511	0.434	0.552	0.387	0.317	0.258	0.623	0.672	0.446	0.539	0.671	0.434	0.327	0.561	0.555	0.618	0.429	0.612	0.581	0.622	0.501	0.57	0.523	0.535	0.586	0.535	0.404	0.542	0.341	0.469	0.544	0.491	0.379	0.588	0.318	0.523	0.642
OG0003648	0.595	0.37	0.274	0.549	0.556	0.666	0.579	0.441	0.681	0.31	0.183	0.588	0.547	0.488	0.555	0.446	0.245	0.203	0.585	0.698	0.415	0.602	0.713	0.483	0.351	0.621	0.606	0.675	0.483	0.592	0.592	0.677	0.552	0.601	0.575	0.543	0.557	0.594	0.469	0.564	0.395	0.417	0.628	0.446	0.418	0.507	0.291	0.577	0.688
OG0003655	0.348	0.339	0.418	0.349	0.355	0.41	0.448	0.52	0.429	0.361	0.265	0.344	0.392	0.309	0.395	0.521	0.372	0.361	0.399	0.417	0.368	0.418	0.408	0.307	0.406	0.365	0.391	0.319	0.307	0.455	0.335	0.393	0.357	0.323	0.37	0.394	0.399	0.362	0.37	0.359	0.319	0.341	0.442	0.367	0.27	0.399	0.417	0.362	0.392
OG0003663	0.211	0.245	0.59	0.201	0.197	0.245	0.277	0.366	0.221	0.193	0.195	0.199	0.214	0.173	0.283	0.282	0.42	0.541	0.253	0.24	0.26	0.209	0.232	0.173	0.177	0.213	0.215	0.163	0.175	0.276	0.215	0.2	0.194	0.197	0.223	0.216	0.227	0.197	0.195	0.204	0.152	0.222	0.235	0.251	0.154	0.312	0.463	0.205	0.202
OG0003718	0.265	0.434	0.276	0.22	0.231	0.372	0.334	0.414	0.26	0.291	0.175	0.212	0.252	0.185	0.485	0.262	0.293	0.29	0.325	0.248	0.509	0.237	0.25	0.183	0.221	0.219	0.355	0.294	0.183	0.313	0.23	0.26	0.204	0.256	0.235	0.212	0.252	0.231	0.217	0.208	0.262	0.49	0.288	0.323	0.159	0.364	0.475	0.214	0.264
OG0003726	0.39	0.57	0.222	0.326	0.346	0.54	0.556	0.529	0.395	0.316	0.191	0.319	0.387	0.281	0.633	0.323	0.23	0.218	0.503	0.36	0.527	0.355	0.37	0.276	0.254	0.325	0.534	0.492	0.275	0.488	0.367	0.413	0.305	0.402	0.354	0.32	0.417	0.362	0.357	0.307	0.311	0.361	0.427	0.379	0.241	0.425	0.372	0.321	0.415
OG0003759	0.433	0.473	0.185	0.335	0.346	0.451	0.465	0.413	0.402	0.323	0.148	0.32	0.363	0.28	0.554	0.315	0.174	0.156	0.484	0.36	0.414	0.34	0.369	0.273	0.275	0.325	0.441	0.473	0.272	0.448	0.372	0.395	0.32	0.418	0.335	0.306	0.372	0.391	0.319	0.305	0.345	0.294	0.479	0.328	0.236	0.339	0.301	0.329	0.399
OG0003794	0.376	0.664	0.221	0.347	0.367	0.497	0.542	0.446	0.49	0.361	0.189	0.353	0.41	0.309	0.481	0.427	0.229	0.216	0.471	0.417	0.462	0.445	0.425	0.304	0.353	0.352	0.501	0.434	0.304	0.466	0.351	0.425	0.359	0.371	0.393	0.387	0.451	0.377	0.381	0.367	0.392	0.366	0.498	0.438	0.266	0.412	0.385	0.362	0.452
OG0003802	0.662	0.294	0.222	0.671	0.725	0.531	0.537	0.391	0.664	0.354	0.242	0.679	0.665	0.653	0.437	0.475	0.214	0.202	0.612	0.625	0.371	0.67	0.617	0.65	0.406	0.675	0.513	0.521	0.635	0.617	0.705	0.584	0.695	0.668	0.697	0.633	0.613	0.654	0.579	0.662	0.37	0.297	0.606	0.427	0.549	0.453	0.303	0.712	0.523
OG0003818	0.311	0.291	0.383	0.344	0.322	0.319	0.411	0.464	0.357	0.364	0.531	0.317	0.323	0.278	0.375	0.649	0.34	0.323	0.369	0.328	0.317	0.341	0.324	0.271	0.622	0.293	0.296	0.238	0.277	0.382	0.326	0.288	0.343	0.289	0.369	0.305	0.328	0.354	0.372	0.315	0.32	0.261	0.379	0.31	0.238	0.343	0.48	0.313	0.321
OG0003857	0.406	0.432	0.21	0.336	0.35	0.472	0.462	0.436	0.401	0.292	0.177	0.331	0.34	0.287	0.548	0.334	0.219	0.233	0.492	0.384	0.551	0.36	0.396	0.27	0.246	0.326	0.455	0.544	0.272	0.411	0.365	0.415	0.309	0.411	0.351	0.299	0.364	0.369	0.305	0.333	0.268	0.337	0.403	0.393	0.242	0.372	0.373	0.321	0.476
OG0003904	0.595	0.454	0.265	0.511	0.534	0.62	0.572	0.465	0.619	0.301	0.174	0.53	0.533	0.445	0.576	0.413	0.242	0.191	0.593	0.639	0.446	0.572	0.654	0.445	0.326	0.561	0.614	0.723	0.438	0.564	0.588	0.659	0.501	0.572	0.524	0.509	0.539	0.526	0.41	0.508	0.413	0.426	0.564	0.46	0.387	0.532	0.29	0.541	0.599
OG0003942	0.498	0.426	0.373	0.455	0.45	0.515	0.586	0.471	0.566	0.368	0.28	0.49	0.517	0.411	0.457	0.525	0.375	0.282	0.539	0.592	0.479	0.562	0.59	0.419	0.429	0.521	0.503	0.489	0.412	0.557	0.509	0.557	0.505	0.481	0.521	0.551	0.598	0.484	0.474	0.558	0.489	0.402	0.567	0.581	0.363	0.632	0.44	0.492	0.539
OG0003993	0.402	0.312	0.355	0.455	0.442	0.454	0.488	0.374	0.465	0.525	0.429	0.454	0.447	0.378	0.396	0.633	0.292	0.231	0.455	0.487	0.33	0.448	0.472	0.379	0.896	0.455	0.386	0.344	0.378	0.489	0.507	0.429	0.47	0.396	0.492	0.459	0.463	0.45	0.459	0.431	0.423	0.368	0.461	0.482	0.327	0.479	0.375	0.433	0.381
OG0004031	0.629	0.355	0.316	0.675	0.689	0.509	0.555	0.352	0.7	0.336	0.242	0.715	0.611	0.653	0.431	0.514	0.289	0.229	0.595	0.686	0.323	0.656	0.664	0.654	0.415	0.705	0.429	0.437	0.655	0.614	0.717	0.591	0.717	0.618	0.701	0.679	0.656	0.689	0.61	0.678	0.339	0.273	0.633	0.448	0.555	0.494	0.307	0.697	0.51
OG0004037	0.546	0.466	0.421	0.475	0.469	0.593	0.62	0.427	0.532	0.388	0.28	0.487	0.48	0.414	0.56	0.427	0.386	0.32	0.609	0.567	0.426	0.493	0.543	0.407	0.364	0.516	0.524	0.468	0.409	0.598	0.549	0.52	0.472	0.516	0.529	0.506	0.569	0.516	0.457	0.503	0.355	0.332	0.522	0.516	0.355	0.61	0.425	0.483	0.491
OG0004046	0.34	0.435	0.523	0.302	0.282	0.385	0.401	0.36	0.35	0.288	0.206	0.316	0.305	0.266	0.414	0.369	0.538	0.428	0.398	0.417	0.379	0.311	0.399	0.272	0.267	0.359	0.299	0.241	0.276	0.383	0.361	0.324	0.315	0.308	0.334	0.391	0.416	0.299	0.289	0.341	0.237	0.306	0.332	0.466	0.243	0.529	0.443	0.34	0.302
OG0004080	0.418	0.531	0.236	0.347	0.401	0.528	0.524	0.48	0.429	0.34	0.186	0.352	0.414	0.316	0.605	0.367	0.222	0.21	0.521	0.399	0.578	0.406	0.409	0.309	0.365	0.351	0.501	0.481	0.309	0.492	0.392	0.441	0.368	0.436	0.397	0.367	0.424	0.381	0.347	0.362	0.388	0.437	0.478	0.45	0.269	0.418	0.371	0.357	0.422
OG0004083	0.336	0.426	0.302	0.296	0.307	0.518	0.443	0.54	0.363	0.336	0.22	0.295	0.35	0.26	0.579	0.341	0.312	0.316	0.452	0.32	0.594	0.316	0.324	0.246	0.278	0.294	0.509	0.408	0.247	0.407	0.306	0.348	0.277	0.334	0.314	0.288	0.341	0.323	0.289	0.287	0.305	0.467	0.384	0.367	0.218	0.45	0.429	0.288	0.383
OG0004088	0.405	0.486	0.222	0.334	0.351	0.502	0.492	0.456	0.411	0.3	0.19	0.326	0.355	0.297	0.582	0.332	0.23	0.218	0.505	0.376	0.524	0.368	0.388	0.28	0.252	0.338	0.502	0.538	0.28	0.422	0.371	0.415	0.316	0.411	0.354	0.308	0.382	0.377	0.305	0.329	0.297	0.365	0.433	0.402	0.248	0.399	0.39	0.327	0.451
OG0004097	0.39	0.388	0.184	0.358	0.363	0.478	0.441	0.338	0.423	0.227	0.127	0.366	0.381	0.299	0.485	0.28	0.17	0.146	0.397	0.465	0.377	0.413	0.498	0.292	0.255	0.371	0.49	0.622	0.286	0.401	0.363	0.517	0.36	0.402	0.353	0.325	0.352	0.352	0.28	0.342	0.385	0.428	0.416	0.386	0.254	0.343	0.325	0.362	0.506
OG0004121	0.53	0.345	0.285	0.521	0.512	0.454	0.498	0.326	0.595	0.331	0.243	0.52	0.523	0.442	0.395	0.517	0.248	0.22	0.563	0.551	0.32	0.568	0.538	0.438	0.361	0.552	0.401	0.404	0.448	0.56	0.568	0.607	0.598	0.53	0.588	0.611	0.623	0.537	0.556	0.577	0.428	0.285	0.571	0.493	0.365	0.426	0.387	0.54	0.496
OG0004124	0.496	0.384	0.241	0.431	0.456	0.609	0.56	0.557	0.548	0.321	0.207	0.432	0.467	0.379	0.593	0.432	0.232	0.225	0.551	0.534	0.574	0.519	0.571	0.364	0.363	0.444	0.579	0.659	0.364	0.523	0.438	0.578	0.423	0.495	0.453	0.408	0.446	0.488	0.399	0.459	0.387	0.472	0.522	0.437	0.321	0.453	0.343	0.432	0.65
OG0004131	0.43	0.324	0.217	0.406	0.429	0.585	0.474	0.431	0.5	0.291	0.158	0.414	0.44	0.352	0.495	0.371	0.207	0.184	0.429	0.543	0.415	0.5	0.567	0.352	0.352	0.444	0.567	0.637	0.34	0.462	0.404	0.598	0.414	0.425	0.397	0.421	0.412	0.393	0.318	0.398	0.468	0.485	0.463	0.437	0.303	0.455	0.282	0.43	0.53
OG0004137	0.553	0.405	0.381	0.509	0.515	0.52	0.612	0.353	0.599	0.34	0.244	0.555	0.53	0.467	0.434	0.476	0.338	0.261	0.581	0.659	0.381	0.601	0.643	0.465	0.371	0.571	0.458	0.502	0.464	0.567	0.617	0.584	0.564	0.551	0.573	0.614	0.646	0.54	0.527	0.626	0.417	0.313	0.543	0.546	0.397	0.62	0.385	0.545	0.578
OG0004151	0.65	0.282	0.244	0.718	0.737	0.469	0.513	0.361	0.675	0.301	0.23	0.711	0.621	0.728	0.398	0.47	0.229	0.198	0.6	0.66	0.326	0.664	0.658	0.717	0.361	0.728	0.439	0.469	0.719	0.587	0.694	0.582	0.743	0.634	0.72	0.676	0.614	0.647	0.598	0.684	0.329	0.256	0.594	0.377	0.622	0.432	0.29	0.764	0.513
OG0004219	0.198	0.22	0.456	0.182	0.184	0.25	0.27	0.423	0.214	0.213	0.225	0.178	0.226	0.156	0.293	0.235	0.343	0.38	0.251	0.215	0.29	0.198	0.211	0.155	0.21	0.182	0.226	0.177	0.155	0.265	0.19	0.182	0.175	0.185	0.198	0.188	0.211	0.184	0.189	0.186	0.189	0.325	0.232	0.256	0.135	0.265	0.31	0.187	0.205
OG0004262	0.439	0.63	0.37	0.368	0.374	0.578	0.594	0.517	0.451	0.306	0.21	0.385	0.424	0.321	0.68	0.349	0.428	0.275	0.57	0.469	0.51	0.391	0.467	0.323	0.253	0.415	0.563	0.512	0.324	0.543	0.439	0.473	0.36	0.435	0.409	0.395	0.492	0.405	0.357	0.372	0.304	0.367	0.468	0.458	0.287	0.579	0.411	0.389	0.449
OG0004291	0.011	0.043	0.207	0.007	0.006	0.041	0.031	0.071	0.01	0.029	0.043	0.006	0.014	0.003	0.042	0.011	0.067	0.001	0.024	0.01	0.044	0.009	0.011	0.003	0.039	0.004	0.045	0.031	0.003	0.013	0.008	0.017	0.007	0.011	0.011	0.011	0.02	0.008	0.019	0.008	0.087	0.188	0.023	0.067	0.001	0.015	0.001	0.005	0.023
OG0004341	0.553	0.377	0.248	0.464	0.506	0.595	0.592	0.49	0.557	0.366	0.241	0.465	0.499	0.4	0.604	0.419	0.229	0.223	0.579	0.532	0.479	0.532	0.56	0.384	0.364	0.464	0.592	0.712	0.382	0.546	0.505	0.596	0.47	0.548	0.484	0.417	0.475	0.498	0.406	0.491	0.448	0.423	0.559	0.487	0.339	0.436	0.412	0.46	0.638
OG0004344	0.638	0.354	0.312	0.609	0.629	0.557	0.594	0.43	0.728	0.322	0.244	0.648	0.602	0.563	0.439	0.514	0.293	0.245	0.605	0.731	0.399	0.728	0.74	0.561	0.415	0.688	0.529	0.574	0.556	0.647	0.651	0.661	0.66	0.624	0.649	0.658	0.646	0.626	0.569	0.72	0.434	0.362	0.67	0.505	0.485	0.561	0.369	0.661	0.652
OG0004385	0.398	0.427	0.265	0.354	0.367	0.528	0.51	0.477	0.387	0.344	0.315	0.327	0.413	0.294	0.584	0.368	0.252	0.246	0.534	0.354	0.553	0.347	0.366	0.281	0.336	0.327	0.448	0.425	0.288	0.576	0.371	0.367	0.348	0.4	0.357	0.314	0.376	0.355	0.393	0.344	0.538	0.379	0.463	0.429	0.246	0.372	0.493	0.319	0.39
OG0004389	0.042	0.327	0.158	0.021	0.028	0.181	0.137	0.062	0.038	0.127	0.036	0.024	0.053	0.008	0.152	0.053	0.103	0.08	0.07	0.045	0.222	0.044	0.038	0.009	0.107	0.022	0.14	0.107	0.008	0.065	0.034	0.066	0.027	0.045	0.04	0.039	0.069	0.036	0.059	0.026	0.218	0.439	0.084	0.202	0.003	0.099	0.333	0.019	0.059
OG0004422	0.417	0.379	0.203	0.374	0.364	0.456	0.442	0.4	0.448	0.265	0.164	0.344	0.353	0.302	0.548	0.313	0.192	0.177	0.49	0.394	0.481	0.37	0.407	0.285	0.253	0.342	0.439	0.549	0.286	0.411	0.389	0.513	0.329	0.417	0.365	0.312	0.368	0.413	0.315	0.338	0.31	0.319	0.424	0.353	0.248	0.354	0.3	0.337	0.478
OG0004429	0.611	0.449	0.395	0.576	0.561	0.623	0.578	0.42	0.667	0.286	0.204	0.593	0.567	0.486	0.563	0.439	0.35	0.245	0.646	0.765	0.404	0.594	0.776	0.486	0.316	0.639	0.5	0.626	0.482	0.6	0.623	0.668	0.586	0.613	0.586	0.601	0.611	0.572	0.484	0.579	0.34	0.367	0.602	0.495	0.422	0.564	0.305	0.616	0.609
OG0004441	0.572	0.388	0.308	0.525	0.543	0.575	0.638	0.465	0.662	0.336	0.203	0.537	0.573	0.46	0.467	0.553	0.287	0.226	0.587	0.692	0.414	0.649	0.697	0.462	0.423	0.588	0.592	0.627	0.459	0.594	0.557	0.671	0.554	0.513	0.569	0.634	0.628	0.545	0.502	0.592	0.479	0.409	0.615	0.588	0.4	0.577	0.34	0.577	0.597
OG0004443	0.447	0.458	0.259	0.377	0.408	0.561	0.577	0.454	0.425	0.385	0.297	0.37	0.417	0.321	0.604	0.407	0.232	0.224	0.577	0.387	0.486	0.405	0.39	0.311	0.351	0.361	0.461	0.47	0.313	0.634	0.421	0.402	0.397	0.451	0.413	0.364	0.447	0.381	0.428	0.395	0.508	0.358	0.538	0.472	0.268	0.388	0.466	0.354	0.465
OG0004465	0.359	0.608	0.609	0.322	0.295	0.497	0.489	0.392	0.384	0.326	0.267	0.347	0.34	0.277	0.533	0.355	0.5	0.344	0.435	0.467	0.482	0.34	0.461	0.284	0.314	0.383	0.394	0.33	0.289	0.448	0.391	0.355	0.334	0.351	0.352	0.402	0.467	0.34	0.331	0.36	0.376	0.434	0.391	0.538	0.252	0.56	0.507	0.348	0.376
OG0004579	0.547	0.488	0.426	0.512	0.492	0.607	0.558	0.373	0.618	0.269	0.197	0.531	0.512	0.429	0.536	0.404	0.364	0.245	0.577	0.726	0.361	0.552	0.73	0.436	0.305	0.586	0.502	0.603	0.432	0.562	0.564	0.631	0.541	0.54	0.529	0.56	0.574	0.504	0.428	0.544	0.361	0.401	0.585	0.514	0.377	0.573	0.331	0.558	0.603
OG0004584	0.495	0.403	0.246	0.433	0.45	0.469	0.561	0.342	0.525	0.398	0.264	0.455	0.493	0.401	0.379	0.478	0.236	0.242	0.521	0.466	0.368	0.489	0.468	0.392	0.421	0.448	0.437	0.414	0.383	0.602	0.483	0.424	0.485	0.514	0.512	0.472	0.565	0.436	0.515	0.513	0.423	0.293	0.569	0.442	0.331	0.41	0.431	0.442	0.509
OG0004599	0.477	0.399	0.225	0.375	0.372	0.586	0.603	0.442	0.456	0.307	0.242	0.36	0.499	0.333	0.534	0.362	0.245	0.255	0.533	0.396	0.422	0.414	0.407	0.319	0.327	0.348	0.586	0.452	0.32	0.485	0.372	0.423	0.364	0.427	0.397	0.364	0.519	0.388	0.449	0.36	0.398	0.384	0.579	0.396	0.271	0.431	0.398	0.398	0.434
OG0004615	0.389	0.442	0.216	0.318	0.327	0.402	0.472	0.278	0.384	0.347	0.185	0.332	0.341	0.281	0.364	0.375	0.22	0.194	0.447	0.369	0.392	0.367	0.37	0.281	0.307	0.341	0.325	0.348	0.278	0.429	0.388	0.35	0.362	0.389	0.378	0.368	0.426	0.355	0.366	0.403	0.353	0.269	0.403	0.433	0.241	0.382	0.449	0.33	0.417
OG0004714	0.635	0.458	0.342	0.502	0.513	0.603	0.623	0.464	0.614	0.383	0.291	0.526	0.555	0.457	0.556	0.497	0.323	0.281	0.634	0.578	0.427	0.566	0.572	0.454	0.385	0.544	0.589	0.522	0.446	0.704	0.602	0.527	0.54	0.568	0.562	0.562	0.627	0.546	0.51	0.566	0.47	0.338	0.636	0.539	0.391	0.557	0.47	0.531	0.547
OG0004717	0.483	0.437	0.27	0.393	0.419	0.617	0.547	0.543	0.5	0.349	0.207	0.394	0.44	0.348	0.623	0.404	0.24	0.232	0.556	0.434	0.526	0.453	0.452	0.335	0.303	0.394	0.623	0.611	0.328	0.494	0.421	0.511	0.372	0.47	0.428	0.377	0.444	0.448	0.353	0.393	0.349	0.472	0.477	0.498	0.293	0.468	0.365	0.392	0.545
OG0004718	0.534	0.288	0.177	0.458	0.478	0.526	0.515	0.432	0.528	0.268	0.157	0.464	0.477	0.405	0.511	0.383	0.164	0.156	0.524	0.517	0.439	0.517	0.541	0.393	0.304	0.464	0.511	0.62	0.394	0.473	0.475	0.551	0.456	0.507	0.474	0.409	0.445	0.498	0.392	0.478	0.337	0.348	0.501	0.349	0.343	0.39	0.261	0.463	0.557
OG0004727	0.393	0.499	0.257	0.344	0.366	0.567	0.484	0.532	0.397	0.342	0.222	0.324	0.374	0.289	0.657	0.365	0.264	0.258	0.537	0.378	0.701	0.355	0.39	0.273	0.275	0.339	0.522	0.523	0.276	0.464	0.363	0.398	0.32	0.412	0.351	0.3	0.372	0.374	0.339	0.321	0.316	0.364	0.439	0.398	0.244	0.426	0.438	0.324	0.43
OG0004760	0.323	0.453	0.273	0.287	0.316	0.474	0.412	0.49	0.34	0.33	0.216	0.27	0.322	0.252	0.565	0.332	0.284	0.28	0.486	0.32	0.975	0.312	0.325	0.245	0.27	0.291	0.443	0.405	0.247	0.4	0.297	0.332	0.28	0.342	0.309	0.281	0.328	0.321	0.293	0.286	0.291	0.404	0.385	0.379	0.216	0.408	0.427	0.278	0.384
OG0004788	0.437	0.391	0.185	0.363	0.362	0.468	0.476	0.46	0.429	0.286	0.162	0.341	0.352	0.296	0.581	0.318	0.193	0.199	0.495	0.423	0.504	0.366	0.443	0.286	0.231	0.349	0.454	0.568	0.287	0.428	0.374	0.432	0.323	0.422	0.367	0.291	0.36	0.398	0.311	0.332	0.246	0.303	0.404	0.334	0.251	0.353	0.324	0.346	0.509
OG0004796	0.461	0.382	0.251	0.433	0.429	0.483	0.569	0.449	0.488	0.371	0.236	0.427	0.491	0.377	0.408	0.486	0.223	0.204	0.488	0.444	0.382	0.481	0.448	0.368	0.435	0.428	0.469	0.425	0.36	0.594	0.455	0.457	0.45	0.458	0.443	0.475	0.513	0.416	0.47	0.459	0.521	0.338	0.534	0.466	0.314	0.42	0.394	0.419	0.473
OG0004817	0.478	0.453	0.25	0.402	0.44	0.589	0.596	0.576	0.508	0.32	0.205	0.407	0.469	0.36	0.727	0.403	0.238	0.23	0.558	0.482	0.538	0.489	0.5	0.352	0.322	0.411	0.639	0.703	0.343	0.512	0.44	0.559	0.403	0.464	0.419	0.404	0.47	0.44	0.357	0.413	0.408	0.478	0.511	0.472	0.306	0.475	0.379	0.414	0.575
OG0004888	0.514	0.422	0.338	0.466	0.476	0.628	0.591	0.465	0.602	0.288	0.194	0.501	0.518	0.41	0.535	0.413	0.303	0.225	0.523	0.681	0.438	0.562	0.673	0.412	0.367	0.546	0.591	0.685	0.41	0.538	0.524	0.648	0.503	0.505	0.497	0.527	0.557	0.481	0.408	0.501	0.472	0.49	0.581	0.526	0.363	0.559	0.324	0.52	0.629
OG0004904	0.468	0.472	0.299	0.386	0.389	0.516	0.543	0.544	0.47	0.332	0.225	0.371	0.417	0.334	0.633	0.395	0.305	0.346	0.56	0.47	0.534	0.425	0.485	0.32	0.301	0.386	0.524	0.551	0.323	0.519	0.41	0.448	0.363	0.447	0.418	0.355	0.433	0.441	0.373	0.389	0.304	0.363	0.464	0.412	0.285	0.453	0.433	0.385	0.516
OG0004905	0.512	0.401	0.226	0.439	0.492	0.639	0.566	0.505	0.579	0.333	0.209	0.431	0.505	0.394	0.556	0.467	0.23	0.225	0.576	0.518	0.515	0.56	0.539	0.373	0.36	0.465	0.623	0.626	0.375	0.544	0.455	0.565	0.437	0.493	0.463	0.441	0.473	0.485	0.424	0.441	0.381	0.464	0.585	0.429	0.332	0.455	0.338	0.454	0.582
OG0004913	0.509	0.412	0.228	0.429	0.451	0.603	0.57	0.512	0.525	0.351	0.193	0.434	0.468	0.369	0.62	0.399	0.218	0.209	0.557	0.532	0.538	0.485	0.566	0.358	0.352	0.442	0.576	0.719	0.355	0.515	0.46	0.576	0.425	0.506	0.446	0.395	0.453	0.476	0.379	0.453	0.435	0.421	0.514	0.438	0.314	0.425	0.368	0.426	0.636
OG0004937	0.585	0.383	0.303	0.576	0.594	0.522	0.6	0.412	0.608	0.364	0.33	0.584	0.597	0.502	0.477	0.567	0.278	0.224	0.639	0.58	0.43	0.623	0.589	0.498	0.442	0.596	0.497	0.507	0.505	0.627	0.615	0.597	0.615	0.59	0.625	0.579	0.642	0.611	0.57	0.601	0.431	0.319	0.666	0.513	0.429	0.517	0.44	0.573	0.535
OG0004973	0.582	0.247	0.217	0.671	0.664	0.422	0.454	0.329	0.611	0.251	0.18	0.703	0.557	0.814	0.354	0.397	0.205	0.171	0.501	0.606	0.294	0.615	0.595	0.817	0.317	0.704	0.387	0.421	0.822	0.501	0.613	0.519	0.685	0.576	0.626	0.607	0.538	0.623	0.496	0.658	0.286	0.237	0.524	0.347	0.782	0.4	0.24	0.742	0.471
OG0005001	0.662	0.312	0.254	0.694	0.729	0.532	0.538	0.389	0.745	0.307	0.195	0.709	0.623	0.669	0.437	0.461	0.239	0.2	0.628	0.705	0.365	0.739	0.701	0.671	0.368	0.755	0.491	0.543	0.656	0.6	0.701	0.684	0.715	0.68	0.706	0.697	0.641	0.667	0.557	0.699	0.379	0.306	0.643	0.429	0.567	0.481	0.287	0.732	0.556
OG0005030	0.701	0.332	0.267	0.65	0.657	0.56	0.566	0.399	0.758	0.344	0.271	0.661	0.613	0.59	0.443	0.576	0.25	0.215	0.632	0.665	0.372	0.69	0.676	0.578	0.462	0.666	0.49	0.527	0.572	0.653	0.693	0.63	0.704	0.663	0.687	0.683	0.698	0.664	0.592	0.674	0.392	0.316	0.648	0.442	0.489	0.503	0.339	0.664	0.605
OG0005042	0.422	0.41	0.206	0.345	0.354	0.467	0.47	0.428	0.408	0.307	0.177	0.339	0.344	0.299	0.537	0.346	0.215	0.226	0.491	0.388	0.491	0.369	0.404	0.279	0.248	0.337	0.45	0.543	0.283	0.414	0.374	0.42	0.317	0.421	0.36	0.302	0.373	0.381	0.301	0.351	0.262	0.324	0.41	0.397	0.25	0.379	0.363	0.331	0.499
OG0005051	0.594	0.436	0.339	0.566	0.544	0.62	0.626	0.492	0.661	0.317	0.212	0.578	0.57	0.481	0.588	0.441	0.309	0.237	0.629	0.744	0.472	0.604	0.75	0.482	0.356	0.62	0.571	0.71	0.479	0.594	0.6	0.664	0.576	0.591	0.558	0.581	0.627	0.567	0.488	0.561	0.413	0.39	0.617	0.527	0.422	0.588	0.351	0.588	0.644
OG0005084	0.561	0.355	0.214	0.517	0.521	0.57	0.55	0.493	0.608	0.322	0.188	0.499	0.535	0.436	0.55	0.443	0.201	0.195	0.599	0.586	0.462	0.575	0.609	0.424	0.32	0.51	0.585	0.668	0.419	0.535	0.501	0.594	0.496	0.567	0.51	0.454	0.478	0.535	0.439	0.477	0.332	0.363	0.591	0.406	0.367	0.413	0.294	0.509	0.603
OG0005113	0.076	0.413	0.001	0.035	0.037	0.147	0.15	0.001	0.059	0.069	0.001	0.036	0.059	0.013	0.195	0.031	0.043	0.061	0.092	0.06	0.226	0.058	0.065	0.013	0.05	0.029	0.172	0.178	0.012	0.113	0.058	0.103	0.042	0.084	0.053	0.036	0.082	0.057	0.063	0.045	0.165	0.245	0.099	0.187	0.005	0.081	0.214	0.027	0.129
OG0005126	0.204	0.226	0.467	0.194	0.188	0.239	0.266	0.367	0.22	0.187	0.185	0.196	0.213	0.169	0.275	0.246	0.408	0.546	0.252	0.239	0.254	0.202	0.231	0.169	0.172	0.209	0.208	0.161	0.172	0.268	0.209	0.185	0.188	0.19	0.212	0.21	0.225	0.191	0.189	0.199	0.146	0.21	0.232	0.242	0.151	0.307	0.384	0.201	0.198
OG0005175	0.577	0.439	0.319	0.521	0.52	0.598	0.576	0.461	0.661	0.325	0.213	0.545	0.55	0.462	0.581	0.434	0.292	0.235	0.629	0.691	0.455	0.592	0.699	0.457	0.354	0.577	0.591	0.65	0.461	0.572	0.566	0.611	0.518	0.548	0.547	0.569	0.591	0.582	0.46	0.536	0.406	0.419	0.603	0.472	0.406	0.567	0.346	0.568	0.597
OG0005254	0.411	0.521	0.268	0.341	0.353	0.522	0.512	0.489	0.419	0.292	0.194	0.334	0.36	0.296	0.599	0.344	0.275	0.274	0.512	0.401	0.542	0.371	0.41	0.283	0.256	0.349	0.519	0.538	0.286	0.45	0.381	0.419	0.323	0.413	0.361	0.315	0.394	0.382	0.315	0.329	0.306	0.397	0.439	0.405	0.253	0.434	0.452	0.337	0.44
OG0005325	0.593	0.405	0.301	0.56	0.535	0.627	0.584	0.501	0.642	0.319	0.203	0.553	0.554	0.46	0.591	0.444	0.274	0.224	0.611	0.681	0.46	0.599	0.707	0.462	0.362	0.584	0.61	0.706	0.462	0.581	0.565	0.657	0.53	0.576	0.539	0.518	0.534	0.565	0.466	0.547	0.378	0.457	0.619	0.497	0.405	0.529	0.348	0.577	0.638
OG0005342	0.585	0.532	0.325	0.486	0.526	0.599	0.606	0.452	0.63	0.34	0.196	0.522	0.544	0.45	0.559	0.469	0.311	0.227	0.602	0.626	0.441	0.58	0.622	0.452	0.366	0.556	0.539	0.548	0.449	0.621	0.562	0.591	0.51	0.558	0.524	0.578	0.613	0.518	0.494	0.519	0.389	0.371	0.619	0.498	0.396	0.591	0.328	0.536	0.533
OG0005409	0.436	0.412	0.353	0.387	0.386	0.457	0.498	0.359	0.451	0.306	0.21	0.428	0.426	0.361	0.418	0.402	0.311	0.233	0.473	0.504	0.446	0.463	0.51	0.366	0.322	0.452	0.425	0.443	0.359	0.452	0.468	0.471	0.417	0.428	0.447	0.466	0.494	0.44	0.408	0.526	0.376	0.378	0.451	0.566	0.315	0.531	0.417	0.414	0.521
OG0005410	0.675	0.359	0.298	0.658	0.662	0.544	0.556	0.378	0.719	0.305	0.213	0.694	0.617	0.637	0.467	0.457	0.275	0.216	0.636	0.717	0.363	0.668	0.71	0.634	0.332	0.72	0.472	0.526	0.621	0.635	0.718	0.629	0.69	0.672	0.673	0.645	0.664	0.69	0.583	0.724	0.346	0.283	0.671	0.438	0.536	0.518	0.305	0.713	0.578
OG0005423	0.231	0.2	0.332	0.223	0.209	0.229	0.309	0.355	0.24	0.309	0.437	0.203	0.236	0.183	0.26	0.296	0.295	0.38	0.279	0.212	0.261	0.224	0.216	0.174	0.278	0.201	0.205	0.163	0.179	0.3	0.226	0.185	0.222	0.215	0.23	0.196	0.23	0.203	0.235	0.235	0.291	0.231	0.272	0.222	0.155	0.256	0.605	0.204	0.23
OG0005435	0.54	0.572	0.444	0.478	0.457	0.6	0.609	0.38	0.555	0.335	0.189	0.509	0.532	0.4	0.6	0.406	0.394	0.258	0.608	0.609	0.367	0.48	0.593	0.403	0.325	0.538	0.474	0.481	0.403	0.637	0.582	0.584	0.488	0.54	0.498	0.532	0.609	0.517	0.466	0.462	0.356	0.308	0.538	0.493	0.35	0.646	0.323	0.497	0.46
OG0005454	0.384	0.291	0.311	0.422	0.423	0.369	0.442	0.398	0.446	0.399	0.437	0.392	0.418	0.343	0.347	0.677	0.275	0.256	0.402	0.41	0.321	0.452	0.414	0.338	0.608	0.382	0.352	0.31	0.337	0.469	0.405	0.418	0.423	0.364	0.46	0.417	0.43	0.437	0.449	0.399	0.343	0.281	0.435	0.356	0.29	0.367	0.419	0.386	0.394
OG0005496	0.458	0.544	0.21	0.413	0.437	0.605	0.566	0.503	0.502	0.316	0.174	0.417	0.452	0.354	0.641	0.356	0.2	0.188	0.551	0.493	0.498	0.452	0.516	0.347	0.299	0.421	0.562	0.646	0.342	0.525	0.44	0.543	0.411	0.474	0.434	0.385	0.452	0.421	0.356	0.384	0.375	0.406	0.492	0.398	0.302	0.428	0.315	0.412	0.548
OG0005498	0.564	0.569	0.422	0.474	0.493	0.641	0.704	0.541	0.599	0.339	0.231	0.513	0.552	0.437	0.64	0.461	0.392	0.284	0.663	0.64	0.514	0.558	0.638	0.444	0.354	0.556	0.602	0.579	0.443	0.632	0.56	0.615	0.509	0.526	0.544	0.58	0.65	0.539	0.459	0.524	0.419	0.381	0.6	0.571	0.394	0.693	0.388	0.525	0.544
OG0005504	0.423	0.593	0.226	0.37	0.423	0.526	0.578	0.51	0.446	0.39	0.295	0.356	0.42	0.317	0.599	0.4	0.232	0.223	0.572	0.367	0.532	0.4	0.384	0.308	0.352	0.348	0.5	0.481	0.309	0.556	0.415	0.411	0.368	0.458	0.431	0.337	0.448	0.391	0.413	0.358	0.382	0.337	0.485	0.37	0.266	0.396	0.488	0.35	0.432
OG0005510	0.357	0.37	0.227	0.336	0.348	0.497	0.412	0.393	0.411	0.26	0.15	0.346	0.374	0.292	0.527	0.3	0.209	0.188	0.371	0.442	0.448	0.391	0.467	0.284	0.324	0.353	0.478	0.57	0.28	0.39	0.344	0.471	0.341	0.359	0.321	0.323	0.333	0.325	0.268	0.325	0.417	0.629	0.39	0.404	0.251	0.364	0.318	0.343	0.479
OG0005548	0.519	0.401	0.224	0.44	0.465	0.634	0.561	0.479	0.549	0.302	0.185	0.451	0.493	0.383	0.552	0.4	0.203	0.195	0.54	0.542	0.467	0.538	0.574	0.37	0.33	0.447	0.634	0.695	0.366	0.525	0.478	0.622	0.444	0.605	0.458	0.425	0.46	0.46	0.376	0.446	0.409	0.47	0.535	0.436	0.325	0.428	0.321	0.452	0.582
OG0005598	0.502	0.376	0.197	0.404	0.434	0.539	0.485	0.419	0.488	0.301	0.168	0.397	0.418	0.348	0.56	0.361	0.189	0.178	0.544	0.456	0.478	0.454	0.47	0.325	0.265	0.407	0.528	0.643	0.323	0.456	0.441	0.504	0.379	0.484	0.418	0.36	0.414	0.445	0.337	0.387	0.314	0.37	0.464	0.388	0.287	0.404	0.318	0.388	0.536
OG0005622	0.021	0.261	0.001	0.011	0.011	0.082	0.061	0.001	0.019	0.086	0.001	0.01	0.021	0.003	0.125	0.034	0.067	0.125	0.036	0.019	0.222	0.018	0.021	0.004	0.058	0.009	0.09	0.061	0.003	0.04	0.016	0.034	0.011	0.023	0.016	0.017	0.03	0.017	0.028	0.012	0.13	0.375	0.034	0.133	0.001	0.091	0.308	0.008	0.038
OG0005655	0.504	0.483	0.274	0.453	0.477	0.517	0.529	0.456	0.51	0.417	0.312	0.44	0.424	0.387	0.57	0.49	0.275	0.226	0.589	0.499	0.458	0.477	0.506	0.379	0.367	0.465	0.455	0.495	0.383	0.557	0.52	0.447	0.451	0.557	0.471	0.415	0.475	0.491	0.46	0.452	0.326	0.28	0.566	0.387	0.335	0.461	0.4	0.471	0.462
OG0005659	0.348	0.306	0.298	0.304	0.315	0.443	0.391	0.571	0.359	0.299	0.238	0.289	0.306	0.276	0.532	0.322	0.277	0.271	0.431	0.332	0.5	0.315	0.341	0.261	0.242	0.31	0.403	0.43	0.265	0.367	0.319	0.347	0.278	0.352	0.308	0.269	0.318	0.328	0.256	0.287	0.19	0.312	0.354	0.28	0.237	0.37	0.312	0.302	0.365
OG0005669	0.419	0.43	0.239	0.352	0.364	0.497	0.5	0.511	0.424	0.295	0.186	0.336	0.36	0.293	0.623	0.329	0.225	0.212	0.508	0.422	0.547	0.368	0.443	0.28	0.26	0.346	0.485	0.585	0.282	0.444	0.378	0.442	0.325	0.425	0.371	0.297	0.371	0.392	0.32	0.331	0.281	0.358	0.416	0.371	0.249	0.369	0.34	0.339	0.515
OG0005675	0.578	0.462	0.339	0.525	0.544	0.597	0.588	0.503	0.642	0.365	0.232	0.518	0.573	0.458	0.579	0.489	0.311	0.29	0.632	0.647	0.498	0.627	0.63	0.45	0.383	0.581	0.607	0.589	0.452	0.614	0.564	0.633	0.537	0.563	0.57	0.572	0.601	0.579	0.52	0.549	0.393	0.398	0.633	0.515	0.396	0.582	0.361	0.545	0.592
OG0005691	0.527	0.351	0.226	0.487	0.51	0.632	0.578	0.562	0.608	0.309	0.195	0.473	0.533	0.426	0.609	0.446	0.21	0.204	0.565	0.585	0.484	0.604	0.608	0.417	0.395	0.49	0.673	0.707	0.411	0.547	0.493	0.699	0.469	0.534	0.489	0.478	0.496	0.499	0.421	0.476	0.407	0.463	0.571	0.422	0.36	0.465	0.327	0.5	0.587
OG0005696	0.644	0.348	0.325	0.712	0.704	0.509	0.524	0.346	0.695	0.277	0.201	0.741	0.635	0.745	0.419	0.43	0.3	0.219	0.581	0.719	0.32	0.695	0.708	0.756	0.342	0.771	0.425	0.441	0.751	0.595	0.695	0.627	0.738	0.642	0.685	0.701	0.646	0.667	0.569	0.751	0.343	0.275	0.599	0.449	0.652	0.508	0.287	0.77	0.521
OG0005702	0.523	0.668	0.36	0.448	0.473	0.67	0.649	0.534	0.558	0.363	0.228	0.479	0.508	0.399	0.658	0.416	0.352	0.26	0.6	0.565	0.525	0.509	0.576	0.4	0.335	0.506	0.598	0.607	0.399	0.611	0.531	0.601	0.464	0.522	0.488	0.481	0.557	0.465	0.415	0.468	0.405	0.446	0.538	0.5	0.355	0.628	0.398	0.473	0.532
OG0005720	0.424	0.463	0.241	0.345	0.367	0.537	0.515	0.484	0.414	0.302	0.181	0.344	0.379	0.3	0.59	0.332	0.212	0.2	0.507	0.41	0.485	0.371	0.413	0.284	0.293	0.346	0.476	0.53	0.287	0.473	0.402	0.407	0.334	0.43	0.362	0.322	0.395	0.39	0.343	0.326	0.323	0.444	0.465	0.382	0.249	0.38	0.344	0.34	0.426
OG0005732	0.495	0.419	0.207	0.438	0.486	0.639	0.616	0.476	0.561	0.422	0.176	0.462	0.561	0.402	0.512	0.414	0.191	0.183	0.528	0.503	0.437	0.531	0.499	0.396	0.454	0.458	0.666	0.591	0.383	0.583	0.46	0.553	0.44	0.49	0.484	0.487	0.572	0.468	0.443	0.436	0.467	0.385	0.582	0.519	0.337	0.482	0.284	0.456	0.489
OG0005855	0.553	0.404	0.23	0.466	0.503	0.618	0.573	0.509	0.578	0.309	0.19	0.489	0.512	0.415	0.639	0.409	0.221	0.2	0.583	0.567	0.467	0.541	0.586	0.405	0.325	0.491	0.619	0.757	0.397	0.567	0.531	0.621	0.478	0.566	0.474	0.45	0.498	0.512	0.397	0.483	0.387	0.442	0.584	0.457	0.35	0.481	0.32	0.484	0.65
OG0006053	0.412	0.593	0.413	0.324	0.306	0.464	0.491	0.315	0.411	0.298	0.179	0.354	0.349	0.294	0.455	0.357	0.367	0.233	0.461	0.461	0.384	0.347	0.449	0.3	0.343	0.383	0.368	0.341	0.3	0.462	0.419	0.361	0.351	0.378	0.361	0.437	0.466	0.362	0.336	0.389	0.363	0.404	0.426	0.493	0.26	0.505	0.406	0.369	0.369
OG0006068	0.496	0.331	0.222	0.489	0.507	0.574	0.532	0.494	0.592	0.329	0.19	0.488	0.477	0.415	0.585	0.449	0.206	0.199	0.54	0.628	0.463	0.543	0.662	0.401	0.369	0.513	0.545	0.678	0.399	0.539	0.486	0.6	0.494	0.511	0.482	0.442	0.447	0.496	0.443	0.467	0.377	0.437	0.571	0.426	0.348	0.415	0.285	0.479	0.678
OG0006151	0.543	0.562	0.386	0.505	0.51	0.574	0.606	0.429	0.543	0.34	0.332	0.525	0.535	0.438	0.592	0.442	0.362	0.271	0.635	0.579	0.425	0.499	0.571	0.431	0.377	0.542	0.483	0.475	0.434	0.646	0.626	0.506	0.506	0.55	0.518	0.512	0.591	0.517	0.519	0.494	0.364	0.299	0.538	0.46	0.382	0.611	0.41	0.495	0.449
OG0006169	0.448	0.359	0.224	0.401	0.408	0.491	0.494	0.438	0.501	0.288	0.175	0.376	0.396	0.333	0.584	0.366	0.199	0.188	0.517	0.469	0.469	0.444	0.478	0.317	0.319	0.386	0.48	0.588	0.326	0.451	0.39	0.468	0.365	0.432	0.422	0.357	0.404	0.453	0.367	0.357	0.314	0.363	0.491	0.358	0.28	0.369	0.288	0.386	0.536
OG0006180	0.425	0.562	0.394	0.364	0.36	0.462	0.545	0.33	0.478	0.259	0.188	0.384	0.392	0.318	0.465	0.374	0.426	0.299	0.572	0.523	0.393	0.419	0.508	0.325	0.259	0.417	0.398	0.364	0.327	0.466	0.428	0.399	0.381	0.382	0.447	0.501	0.537	0.382	0.404	0.426	0.306	0.283	0.462	0.491	0.282	0.543	0.398	0.402	0.412
OG0006290	0.687	0.31	0.257	0.701	0.714	0.499	0.565	0.381	0.703	0.341	0.229	0.709	0.621	0.668	0.429	0.481	0.241	0.21	0.609	0.658	0.342	0.706	0.651	0.649	0.385	0.724	0.454	0.506	0.65	0.611	0.713	0.609	0.722	0.655	0.707	0.706	0.677	0.651	0.607	0.716	0.366	0.291	0.62	0.446	0.555	0.461	0.325	0.726	0.558
OG0006345	0.035	0.36	0.001	0.018	0.019	0.133	0.09	0.001	0.032	0.081	0.001	0.016	0.035	0.006	0.2	0.033	0.059	0.1	0.054	0.032	0.286	0.029	0.035	0.006	0.056	0.015	0.13	0.1	0.005	0.066	0.027	0.056	0.018	0.038	0.027	0.026	0.05	0.028	0.046	0.02	0.167	0.278	0.051	0.17	0.002	0.074	0.233	0.013	0.075
OG0006354	0.356	0.428	0.539	0.327	0.324	0.449	0.434	0.659	0.364	0.305	0.274	0.331	0.334	0.292	0.564	0.357	0.51	0.43	0.459	0.423	0.502	0.321	0.418	0.29	0.254	0.368	0.372	0.364	0.292	0.435	0.37	0.337	0.315	0.357	0.334	0.337	0.373	0.332	0.301	0.33	0.209	0.316	0.375	0.377	0.262	0.52	0.414	0.342	0.346
OG0006356	0.532	0.361	0.218	0.474	0.479	0.541	0.564	0.525	0.575	0.305	0.184	0.455	0.478	0.402	0.616	0.426	0.201	0.193	0.575	0.532	0.488	0.538	0.561	0.391	0.317	0.467	0.545	0.645	0.389	0.526	0.465	0.569	0.447	0.508	0.491	0.423	0.476	0.514	0.435	0.439	0.324	0.366	0.542	0.396	0.34	0.414	0.319	0.467	0.584
OG0006450	0.444	0.504	0.397	0.408	0.43	0.578	0.584	0.466	0.481	0.404	0.219	0.416	0.444	0.368	0.56	0.456	0.374	0.28	0.54	0.501	0.492	0.468	0.494	0.367	0.389	0.453	0.464	0.415	0.37	0.521	0.457	0.467	0.417	0.424	0.448	0.47	0.503	0.416	0.408	0.422	0.377	0.375	0.499	0.477	0.325	0.587	0.43	0.436	0.423
OG0006486	0.637	0.415	0.317	0.539	0.558	0.661	0.604	0.48	0.657	0.35	0.231	0.571	0.564	0.485	0.588	0.453	0.29	0.231	0.623	0.674	0.478	0.609	0.684	0.474	0.39	0.594	0.628	0.702	0.469	0.613	0.639	0.697	0.551	0.611	0.546	0.544	0.581	0.562	0.441	0.579	0.439	0.483	0.592	0.496	0.414	0.565	0.374	0.565	0.653
OG0006535	0.058	0.369	0.167	0.034	0.036	0.158	0.13	0.053	0.053	0.09	0.03	0.039	0.052	0.014	0.209	0.04	0.082	0.057	0.091	0.053	0.312	0.066	0.058	0.014	0.082	0.031	0.17	0.158	0.012	0.088	0.047	0.108	0.038	0.077	0.055	0.047	0.072	0.054	0.085	0.049	0.252	0.314	0.076	0.202	0.005	0.079	0.172	0.024	0.121
OG0006540	0.412	0.41	0.222	0.321	0.342	0.397	0.461	0.341	0.376	0.333	0.335	0.302	0.389	0.264	0.448	0.341	0.229	0.218	0.457	0.314	0.396	0.369	0.333	0.25	0.3	0.303	0.401	0.406	0.252	0.455	0.353	0.375	0.334	0.395	0.36	0.275	0.379	0.338	0.348	0.357	0.402	0.327	0.424	0.346	0.215	0.322	0.573	0.307	0.411
OG0006544	0.052	0.448	0.049	0.025	0.028	0.165	0.115	0.029	0.044	0.122	0.034	0.027	0.045	0.008	0.241	0.042	0.095	0.071	0.076	0.038	0.316	0.041	0.041	0.009	0.07	0.022	0.178	0.135	0.008	0.077	0.04	0.077	0.027	0.055	0.04	0.037	0.063	0.038	0.054	0.026	0.212	0.318	0.078	0.216	0.003	0.111	0.275	0.019	0.08
OG0006553	0.582	0.366	0.286	0.574	0.55	0.585	0.627	0.397	0.692	0.332	0.224	0.577	0.575	0.51	0.442	0.459	0.277	0.23	0.569	0.66	0.379	0.613	0.661	0.508	0.409	0.595	0.534	0.571	0.5	0.604	0.577	0.635	0.594	0.559	0.558	0.638	0.663	0.562	0.569	0.593	0.476	0.369	0.66	0.491	0.433	0.522	0.355	0.6	0.58
OG0006556	0.279	0.602	0.201	0.246	0.245	0.36	0.418	0.28	0.293	0.316	0.271	0.244	0.284	0.203	0.388	0.319	0.214	0.234	0.356	0.252	0.394	0.269	0.256	0.196	0.288	0.227	0.336	0.273	0.2	0.386	0.287	0.255	0.265	0.301	0.27	0.245	0.333	0.24	0.315	0.277	0.389	0.344	0.36	0.379	0.167	0.305	0.564	0.234	0.306
OG0006559	0.485	0.4	0.236	0.406	0.42	0.546	0.55	0.5	0.472	0.301	0.182	0.408	0.43	0.35	0.628	0.367	0.209	0.197	0.521	0.475	0.511	0.439	0.503	0.341	0.3	0.402	0.546	0.649	0.338	0.482	0.432	0.536	0.393	0.468	0.41	0.366	0.44	0.437	0.354	0.412	0.404	0.392	0.469	0.432	0.3	0.416	0.346	0.4	0.529
OG0006586	0.567	0.485	0.333	0.519	0.522	0.686	0.664	0.548	0.625	0.455	0.264	0.523	0.584	0.448	0.584	0.533	0.326	0.257	0.63	0.63	0.521	0.608	0.637	0.452	0.484	0.563	0.68	0.627	0.444	0.65	0.55	0.676	0.523	0.555	0.54	0.599	0.638	0.524	0.484	0.529	0.529	0.446	0.59	0.53	0.392	0.623	0.42	0.556	0.529
OG0006587	0.458	0.322	0.271	0.432	0.455	0.518	0.506	0.524	0.525	0.366	0.195	0.426	0.483	0.378	0.436	0.515	0.241	0.233	0.464	0.488	0.369	0.521	0.498	0.372	0.433	0.451	0.462	0.488	0.368	0.519	0.447	0.543	0.451	0.459	0.447	0.461	0.465	0.436	0.417	0.438	0.426	0.409	0.5	0.405	0.325	0.406	0.305	0.441	0.509
OG0006610	0.367	0.329	0.292	0.312	0.332	0.522	0.421	0.562	0.377	0.317	0.235	0.297	0.329	0.281	0.54	0.345	0.365	0.424	0.469	0.332	0.549	0.322	0.341	0.264	0.256	0.316	0.489	0.436	0.267	0.384	0.327	0.343	0.282	0.36	0.326	0.283	0.324	0.338	0.273	0.291	0.253	0.318	0.384	0.295	0.239	0.424	0.336	0.31	0.381
OG0006662	0.507	0.447	0.282	0.415	0.44	0.552	0.587	0.442	0.498	0.39	0.3	0.445	0.482	0.377	0.491	0.503	0.257	0.221	0.542	0.46	0.456	0.484	0.478	0.368	0.409	0.448	0.507	0.485	0.368	0.595	0.49	0.514	0.459	0.49	0.458	0.469	0.533	0.408	0.445	0.466	0.551	0.402	0.55	0.509	0.322	0.469	0.493	0.433	0.495
OG0006677	0.458	0.434	0.287	0.403	0.428	0.63	0.595	0.701	0.524	0.385	0.25	0.399	0.492	0.364	0.674	0.462	0.294	0.293	0.542	0.479	0.602	0.503	0.496	0.358	0.387	0.42	0.683	0.619	0.352	0.528	0.401	0.56	0.4	0.438	0.429	0.427	0.466	0.439	0.381	0.401	0.412	0.527	0.511	0.45	0.315	0.533	0.463	0.421	0.509
OG0006686	0.339	0.403	0.233	0.303	0.3	0.372	0.45	0.337	0.351	0.304	0.226	0.293	0.328	0.258	0.423	0.353	0.262	0.233	0.427	0.342	0.456	0.354	0.345	0.255	0.286	0.294	0.361	0.382	0.251	0.378	0.337	0.342	0.307	0.342	0.342	0.33	0.382	0.334	0.333	0.369	0.317	0.32	0.37	0.473	0.218	0.38	0.427	0.291	0.447
OG0006688	0.31	0.613	0.672	0.269	0.255	0.455	0.421	0.325	0.314	0.258	0.207	0.296	0.294	0.226	0.506	0.325	0.511	0.356	0.368	0.409	0.404	0.288	0.397	0.236	0.245	0.336	0.356	0.283	0.24	0.415	0.345	0.33	0.286	0.301	0.316	0.348	0.383	0.289	0.29	0.298	0.324	0.413	0.346	0.51	0.209	0.557	0.498	0.297	0.3
OG0006713	0.475	0.407	0.301	0.407	0.421	0.541	0.52	0.423	0.533	0.299	0.204	0.423	0.462	0.361	0.496	0.374	0.27	0.288	0.522	0.556	0.484	0.48	0.564	0.35	0.33	0.437	0.579	0.655	0.347	0.497	0.457	0.551	0.422	0.487	0.436	0.422	0.458	0.443	0.357	0.468	0.403	0.49	0.478	0.475	0.309	0.461	0.361	0.416	0.642
OG0006737	0.573	0.501	0.35	0.47	0.489	0.683	0.62	0.527	0.599	0.319	0.202	0.498	0.505	0.414	0.652	0.437	0.328	0.24	0.602	0.624	0.538	0.544	0.638	0.416	0.326	0.546	0.651	0.693	0.409	0.576	0.55	0.675	0.485	0.542	0.511	0.529	0.582	0.507	0.397	0.49	0.4	0.448	0.554	0.482	0.364	0.625	0.376	0.511	0.618
OG0006803	0.584	0.32	0.281	0.517	0.534	0.596	0.654	0.498	0.624	0.381	0.236	0.537	0.683	0.467	0.466	0.545	0.28	0.251	0.589	0.623	0.42	0.623	0.625	0.463	0.465	0.553	0.591	0.547	0.459	0.591	0.513	0.604	0.522	0.525	0.542	0.598	0.591	0.51	0.505	0.516	0.487	0.429	0.594	0.492	0.403	0.561	0.325	0.567	0.536
OG0006807	0.434	0.552	0.346	0.384	0.383	0.534	0.548	0.321	0.456	0.356	0.246	0.444	0.436	0.352	0.44	0.415	0.356	0.301	0.472	0.481	0.38	0.431	0.479	0.358	0.34	0.447	0.47	0.397	0.359	0.53	0.469	0.436	0.419	0.455	0.423	0.472	0.543	0.38	0.441	0.442	0.497	0.323	0.514	0.544	0.312	0.565	0.445	0.422	0.42
OG0006823	0.57	0.375	0.311	0.571	0.561	0.62	0.641	0.545	0.66	0.406	0.318	0.573	0.558	0.48	0.607	0.546	0.284	0.242	0.607	0.682	0.485	0.605	0.684	0.47	0.497	0.587	0.559	0.66	0.473	0.608	0.577	0.613	0.611	0.554	0.564	0.53	0.568	0.561	0.538	0.559	0.47	0.423	0.637	0.496	0.413	0.526	0.398	0.572	0.647
OG0006858	0.426	0.418	0.224	0.362	0.37	0.503	0.565	0.348	0.448	0.347	0.233	0.381	0.452	0.334	0.401	0.436	0.228	0.208	0.445	0.411	0.378	0.436	0.424	0.328	0.372	0.376	0.497	0.41	0.324	0.515	0.421	0.425	0.401	0.433	0.382	0.419	0.514	0.366	0.441	0.406	0.452	0.347	0.591	0.459	0.28	0.412	0.407	0.394	0.435
OG0006889	0.481	0.374	0.248	0.425	0.456	0.643	0.536	0.544	0.521	0.311	0.197	0.427	0.466	0.368	0.653	0.389	0.223	0.214	0.525	0.536	0.525	0.486	0.563	0.356	0.332	0.438	0.595	0.712	0.351	0.504	0.459	0.596	0.428	0.5	0.424	0.399	0.431	0.434	0.36	0.42	0.419	0.525	0.512	0.43	0.315	0.441	0.32	0.428	0.601
OG0006920	0.356	0.405	0.527	0.318	0.309	0.401	0.434	0.401	0.377	0.331	0.235	0.348	0.328	0.293	0.428	0.383	0.504	0.39	0.419	0.436	0.372	0.338	0.418	0.297	0.303	0.374	0.314	0.286	0.298	0.41	0.389	0.341	0.334	0.329	0.351	0.399	0.419	0.324	0.309	0.37	0.235	0.308	0.366	0.524	0.266	0.544	0.405	0.355	0.365
OG0006960	0.405	0.556	0.379	0.352	0.362	0.59	0.524	0.564	0.435	0.336	0.24	0.332	0.395	0.3	0.664	0.409	0.349	0.332	0.512	0.398	0.651	0.402	0.4	0.295	0.282	0.362	0.586	0.487	0.295	0.492	0.359	0.455	0.327	0.392	0.389	0.356	0.414	0.39	0.355	0.334	0.344	0.44	0.476	0.438	0.259	0.491	0.583	0.352	0.439
OG0006965	0.419	0.685	0.279	0.355	0.381	0.58	0.588	0.551	0.455	0.349	0.208	0.358	0.404	0.31	0.651	0.365	0.282	0.24	0.562	0.427	0.562	0.383	0.431	0.311	0.297	0.378	0.535	0.501	0.31	0.519	0.411	0.442	0.35	0.42	0.407	0.374	0.471	0.393	0.353	0.348	0.332	0.372	0.452	0.417	0.273	0.486	0.396	0.368	0.431
OG0006976	0.462	0.464	0.258	0.42	0.458	0.572	0.587	0.678	0.531	0.383	0.236	0.403	0.49	0.372	0.644	0.493	0.262	0.258	0.591	0.481	0.587	0.512	0.491	0.364	0.365	0.423	0.592	0.561	0.36	0.555	0.417	0.525	0.418	0.488	0.454	0.427	0.478	0.482	0.439	0.403	0.363	0.371	0.581	0.423	0.317	0.458	0.383	0.421	0.513
OG0006991	0.46	0.412	0.446	0.432	0.431	0.537	0.577	0.494	0.557	0.506	0.246	0.44	0.474	0.38	0.464	0.547	0.403	0.302	0.57	0.575	0.426	0.496	0.564	0.384	0.522	0.49	0.444	0.391	0.386	0.563	0.47	0.457	0.464	0.409	0.489	0.558	0.577	0.449	0.451	0.477	0.405	0.402	0.505	0.559	0.336	0.592	0.388	0.474	0.465
OG0007015	0.238	0.293	0.233	0.259	0.242	0.305	0.355	0.291	0.253	0.456	0.562	0.243	0.253	0.196	0.281	0.472	0.245	0.229	0.304	0.22	0.296	0.241	0.222	0.188	0.567	0.207	0.23	0.187	0.192	0.329	0.273	0.199	0.262	0.235	0.273	0.223	0.267	0.255	0.311	0.24	0.345	0.27	0.285	0.252	0.161	0.274	0.446	0.219	0.236
OG0007024	0.413	0.492	0.233	0.349	0.364	0.527	0.519	0.539	0.415	0.301	0.196	0.327	0.368	0.291	0.664	0.347	0.242	0.261	0.514	0.406	0.563	0.364	0.423	0.278	0.26	0.34	0.516	0.581	0.28	0.466	0.375	0.432	0.324	0.417	0.358	0.295	0.378	0.378	0.318	0.324	0.295	0.388	0.43	0.381	0.248	0.397	0.419	0.336	0.48
OG0007071	0.351	0.384	0.564	0.345	0.344	0.431	0.456	0.562	0.44	0.301	0.281	0.371	0.378	0.323	0.447	0.457	0.549	0.452	0.394	0.474	0.408	0.418	0.47	0.326	0.355	0.404	0.394	0.326	0.329	0.458	0.371	0.392	0.365	0.32	0.373	0.422	0.427	0.362	0.356	0.388	0.313	0.372	0.453	0.448	0.293	0.549	0.426	0.388	0.39
OG0007073	0.559	0.313	0.223	0.495	0.542	0.582	0.58	0.483	0.628	0.315	0.234	0.504	0.571	0.456	0.487	0.44	0.218	0.21	0.579	0.588	0.427	0.664	0.607	0.449	0.388	0.52	0.666	0.637	0.433	0.581	0.496	0.663	0.509	0.546	0.541	0.537	0.56	0.516	0.435	0.534	0.458	0.414	0.579	0.436	0.38	0.503	0.352	0.527	0.569
OG0007092	0.493	0.518	0.427	0.422	0.419	0.513	0.605	0.427	0.541	0.378	0.359	0.447	0.473	0.371	0.53	0.489	0.371	0.288	0.533	0.532	0.441	0.514	0.536	0.369	0.408	0.459	0.497	0.486	0.373	0.554	0.478	0.489	0.456	0.477	0.47	0.456	0.519	0.437	0.443	0.491	0.503	0.419	0.576	0.558	0.327	0.547	0.616	0.455	0.55
OG0007121	0.296	0.557	0.22	0.264	0.254	0.385	0.416	0.322	0.317	0.298	0.206	0.257	0.291	0.223	0.427	0.309	0.234	0.263	0.365	0.305	0.453	0.29	0.307	0.219	0.275	0.257	0.346	0.314	0.221	0.394	0.288	0.281	0.267	0.299	0.283	0.283	0.348	0.28	0.282	0.286	0.338	0.338	0.351	0.391	0.19	0.324	0.47	0.262	0.345
OG0007135	0.594	0.465	0.442	0.533	0.541	0.636	0.594	0.427	0.679	0.307	0.23	0.586	0.583	0.475	0.522	0.49	0.412	0.311	0.583	0.731	0.403	0.633	0.733	0.479	0.391	0.628	0.547	0.536	0.478	0.626	0.591	0.65	0.587	0.548	0.567	0.644	0.633	0.544	0.525	0.6	0.464	0.425	0.612	0.565	0.42	0.69	0.359	0.588	0.575
OG0007157	0.64	0.378	0.356	0.647	0.662	0.586	0.565	0.395	0.727	0.305	0.216	0.698	0.64	0.602	0.461	0.5	0.331	0.246	0.607	0.76	0.36	0.723	0.749	0.616	0.395	0.761	0.505	0.494	0.607	0.634	0.67	0.686	0.707	0.598	0.672	0.723	0.672	0.617	0.578	0.71	0.42	0.346	0.652	0.531	0.523	0.591	0.315	0.716	0.548
OG0007196	0.57	0.329	0.219	0.476	0.496	0.634	0.586	0.51	0.577	0.308	0.191	0.477	0.513	0.425	0.572	0.433	0.205	0.199	0.576	0.55	0.5	0.56	0.579	0.408	0.33	0.492	0.62	0.686	0.41	0.518	0.489	0.613	0.461	0.536	0.506	0.464	0.503	0.543	0.408	0.486	0.366	0.382	0.554	0.41	0.358	0.462	0.294	0.48	0.629
OG0007202	0.419	0.461	0.212	0.364	0.399	0.554	0.492	0.397	0.463	0.347	0.254	0.381	0.423	0.329	0.451	0.423	0.219	0.206	0.46	0.412	0.432	0.478	0.431	0.32	0.364	0.376	0.562	0.481	0.316	0.529	0.386	0.486	0.395	0.422	0.388	0.394	0.43	0.357	0.389	0.397	0.468	0.432	0.502	0.456	0.277	0.378	0.438	0.382	0.437
OG0007210	0.674	0.365	0.28	0.61	0.626	0.601	0.605	0.444	0.738	0.319	0.211	0.658	0.639	0.577	0.464	0.494	0.262	0.218	0.615	0.721	0.388	0.716	0.714	0.578	0.406	0.682	0.608	0.569	0.564	0.658	0.676	0.675	0.649	0.644	0.653	0.712	0.69	0.629	0.527	0.656	0.435	0.378	0.642	0.48	0.488	0.575	0.306	0.677	0.564
OG0007220	0.391	0.435	0.285	0.356	0.402	0.542	0.502	0.573	0.445	0.374	0.24	0.349	0.409	0.323	0.555	0.455	0.293	0.292	0.501	0.402	0.621	0.429	0.408	0.312	0.353	0.359	0.525	0.457	0.314	0.45	0.357	0.426	0.359	0.379	0.388	0.381	0.418	0.376	0.357	0.365	0.373	0.439	0.466	0.428	0.278	0.48	0.482	0.363	0.425
OG0007240	0.335	0.432	0.177	0.279	0.286	0.361	0.429	0.285	0.348	0.251	0.147	0.28	0.305	0.243	0.403	0.315	0.189	0.197	0.414	0.343	0.433	0.328	0.346	0.238	0.228	0.282	0.37	0.427	0.235	0.356	0.323	0.35	0.293	0.34	0.334	0.295	0.343	0.314	0.297	0.342	0.286	0.297	0.362	0.445	0.204	0.338	0.433	0.276	0.443
OG0007270	0.011	0.083	0.065	0.011	0.006	0.041	0.01	0.034	0.019	0.056	0.041	0.005	0.011	0.003	0.041	0.011	0.062	0.001	0.018	0.003	0.128	0.009	0.004	0.004	0.019	0.004	0.044	0.061	0.003	0.007	0.005	0.011	0.011	0.023	0.008	0.009	0.015	0.017	0.005	0.012	0.021	0.059	0.017	0.022	0.001	0.045	0.001	0.004	0.045
OG0007283	0.676	0.323	0.238	0.605	0.638	0.504	0.532	0.364	0.686	0.307	0.226	0.647	0.592	0.589	0.445	0.44	0.239	0.217	0.588	0.634	0.339	0.637	0.646	0.573	0.327	0.639	0.467	0.561	0.567	0.609	0.665	0.565	0.622	0.662	0.626	0.557	0.581	0.628	0.54	0.666	0.346	0.282	0.665	0.395	0.493	0.438	0.326	0.654	0.624
OG0007284	0.501	0.483	0.348	0.418	0.425	0.592	0.533	0.423	0.519	0.295	0.196	0.444	0.428	0.368	0.596	0.382	0.305	0.231	0.58	0.549	0.498	0.445	0.55	0.36	0.267	0.484	0.539	0.616	0.367	0.503	0.502	0.499	0.409	0.493	0.454	0.428	0.49	0.499	0.385	0.444	0.319	0.351	0.513	0.501	0.321	0.531	0.39	0.435	0.592
OG0007290	0.405	0.556	0.379	0.352	0.362	0.59	0.524	0.564	0.435	0.336	0.24	0.332	0.395	0.3	0.664	0.409	0.349	0.332	0.512	0.398	0.651	0.402	0.4	0.295	0.282	0.362	0.586	0.487	0.295	0.492	0.359	0.455	0.327	0.392	0.389	0.356	0.414	0.39	0.355	0.334	0.344	0.44	0.476	0.438	0.259	0.491	0.583	0.352	0.439
OG0007297	0.396	0.578	0.205	0.334	0.365	0.498	0.529	0.378	0.448	0.348	0.177	0.359	0.416	0.311	0.426	0.414	0.214	0.225	0.461	0.403	0.451	0.433	0.409	0.306	0.362	0.344	0.475	0.472	0.3	0.472	0.374	0.438	0.362	0.392	0.393	0.4	0.444	0.362	0.351	0.395	0.479	0.392	0.456	0.563	0.267	0.466	0.406	0.351	0.475
OG0007302	0.408	0.366	0.484	0.368	0.388	0.549	0.429	0.485	0.463	0.268	0.212	0.409	0.397	0.339	0.507	0.347	0.396	0.275	0.413	0.531	0.384	0.433	0.542	0.341	0.303	0.456	0.453	0.525	0.341	0.449	0.442	0.515	0.393	0.405	0.371	0.414	0.409	0.369	0.293	0.399	0.347	0.532	0.438	0.438	0.31	0.556	0.3	0.417	0.481
OG0007304	0.417	0.396	0.26	0.388	0.427	0.516	0.566	0.555	0.438	0.423	0.342	0.369	0.455	0.342	0.557	0.441	0.267	0.286	0.534	0.413	0.58	0.444	0.428	0.332	0.41	0.372	0.536	0.505	0.332	0.495	0.401	0.468	0.389	0.427	0.426	0.396	0.455	0.395	0.397	0.396	0.516	0.424	0.478	0.446	0.295	0.485	0.58	0.376	0.425
OG0007330	0.37	0.447	0.276	0.315	0.325	0.41	0.48	0.33	0.38	0.376	0.35	0.317	0.352	0.261	0.438	0.381	0.238	0.227	0.431	0.319	0.395	0.364	0.338	0.252	0.37	0.289	0.394	0.372	0.252	0.463	0.348	0.335	0.343	0.363	0.355	0.301	0.368	0.306	0.348	0.371	0.467	0.417	0.447	0.533	0.216	0.352	0.61	0.302	0.432
OG0007335	0.457	0.369	0.228	0.432	0.432	0.585	0.51	0.525	0.491	0.301	0.19	0.424	0.443	0.362	0.643	0.366	0.218	0.207	0.507	0.533	0.511	0.455	0.561	0.351	0.314	0.435	0.567	0.695	0.346	0.482	0.434	0.548	0.424	0.474	0.405	0.377	0.413	0.419	0.341	0.398	0.393	0.453	0.48	0.404	0.309	0.418	0.315	0.424	0.566
OG0007346	0.58	0.437	0.34	0.565	0.596	0.598	0.647	0.459	0.621	0.411	0.315	0.578	0.605	0.494	0.556	0.595	0.321	0.27	0.661	0.589	0.421	0.578	0.59	0.489	0.483	0.585	0.52	0.484	0.49	0.945	0.609	0.55	0.584	0.574	0.614	0.572	0.603	0.59	0.598	0.543	0.466	0.34	0.662	0.475	0.425	0.534	0.407	0.563	0.537
OG0007352	0.43	0.445	0.271	0.367	0.408	0.495	0.532	0.422	0.435	0.376	0.325	0.347	0.416	0.32	0.526	0.415	0.242	0.234	0.618	0.364	0.576	0.406	0.38	0.299	0.338	0.355	0.502	0.472	0.307	0.503	0.393	0.394	0.384	0.452	0.408	0.334	0.42	0.392	0.381	0.405	0.431	0.359	0.549	0.421	0.263	0.395	0.569	0.345	0.498
OG0007359	0.329	0.519	0.236	0.298	0.294	0.391	0.481	0.341	0.347	0.356	0.287	0.288	0.334	0.255	0.431	0.391	0.247	0.273	0.43	0.316	0.456	0.326	0.321	0.244	0.315	0.274	0.379	0.367	0.248	0.407	0.33	0.318	0.306	0.339	0.325	0.301	0.362	0.302	0.332	0.342	0.386	0.362	0.397	0.522	0.214	0.369	0.588	0.282	0.42
OG0007376	0.255	0.38	0.572	0.231	0.215	0.326	0.362	0.348	0.268	0.226	0.205	0.253	0.253	0.202	0.356	0.272	0.942	0.574	0.308	0.327	0.295	0.231	0.312	0.209	0.201	0.279	0.257	0.177	0.213	0.324	0.274	0.228	0.231	0.228	0.254	0.289	0.301	0.227	0.229	0.247	0.22	0.276	0.279	0.334	0.188	0.486	0.36	0.257	0.223
OG0007414	0.622	0.405	0.355	0.553	0.561	0.633	0.633	0.501	0.681	0.347	0.225	0.58	0.592	0.497	0.539	0.572	0.335	0.246	0.642	0.679	0.451	0.656	0.688	0.496	0.396	0.624	0.594	0.567	0.492	0.605	0.619	0.688	0.579	0.561	0.622	0.691	0.702	0.572	0.512	0.595	0.439	0.409	0.599	0.565	0.426	0.632	0.346	0.617	0.567
OG0007421	0.423	0.478	0.256	0.356	0.363	0.548	0.555	0.595	0.459	0.311	0.215	0.336	0.388	0.309	0.651	0.375	0.265	0.258	0.518	0.41	0.566	0.414	0.425	0.296	0.295	0.35	0.559	0.552	0.298	0.471	0.361	0.461	0.326	0.405	0.382	0.331	0.413	0.408	0.342	0.332	0.305	0.385	0.464	0.382	0.266	0.42	0.392	0.36	0.486
OG0007427	0.56	0.362	0.34	0.571	0.54	0.516	0.589	0.443	0.622	0.417	0.245	0.561	0.544	0.483	0.442	0.579	0.302	0.25	0.545	0.621	0.384	0.641	0.613	0.494	0.47	0.597	0.471	0.447	0.486	0.581	0.57	0.548	0.584	0.532	0.598	0.62	0.635	0.571	0.541	0.606	0.402	0.329	0.6	0.535	0.411	0.531	0.372	0.571	0.574
OG0007488	0.343	0.26	0.385	0.325	0.333	0.443	0.471	0.547	0.407	0.311	0.257	0.324	0.394	0.292	0.395	0.413	0.394	0.523	0.39	0.387	0.426	0.402	0.388	0.291	0.372	0.324	0.482	0.373	0.29	0.389	0.305	0.398	0.328	0.306	0.356	0.379	0.374	0.318	0.32	0.341	0.462	0.45	0.417	0.434	0.258	0.446	0.382	0.343	0.39
OG0007527	0.581	0.243	0.219	0.676	0.669	0.404	0.44	0.317	0.607	0.259	0.191	0.703	0.536	0.813	0.34	0.407	0.207	0.175	0.498	0.598	0.281	0.611	0.588	0.808	0.326	0.701	0.372	0.404	0.81	0.497	0.625	0.514	0.691	0.56	0.642	0.599	0.535	0.615	0.506	0.662	0.29	0.231	0.511	0.347	0.758	0.388	0.25	0.73	0.461
OG0007550	0.561	0.326	0.258	0.562	0.588	0.567	0.531	0.404	0.622	0.34	0.304	0.567	0.562	0.494	0.419	0.632	0.24	0.198	0.548	0.613	0.371	0.651	0.619	0.491	0.539	0.59	0.532	0.519	0.487	0.548	0.601	0.663	0.62	0.548	0.602	0.607	0.604	0.549	0.533	0.6	0.473	0.4	0.569	0.52	0.419	0.473	0.36	0.592	0.512
OG0007557	0.531	0.446	0.332	0.456	0.494	0.598	0.595	0.385	0.568	0.288	0.2	0.498	0.526	0.414	0.473	0.39	0.291	0.213	0.547	0.61	0.417	0.567	0.612	0.417	0.331	0.534	0.524	0.621	0.409	0.534	0.549	0.627	0.498	0.547	0.527	0.511	0.567	0.498	0.444	0.546	0.428	0.432	0.57	0.558	0.364	0.56	0.378	0.496	0.617
OG0007565	0.465	0.637	0.271	0.382	0.405	0.571	0.559	0.462	0.486	0.44	0.32	0.384	0.418	0.331	0.575	0.408	0.274	0.237	0.556	0.407	0.511	0.424	0.422	0.326	0.341	0.389	0.53	0.475	0.326	0.526	0.43	0.432	0.39	0.462	0.432	0.373	0.493	0.405	0.377	0.406	0.409	0.355	0.495	0.419	0.284	0.485	0.56	0.391	0.469
OG0007632	0.297	0.595	0.219	0.251	0.274	0.446	0.431	0.404	0.294	0.267	0.158	0.241	0.302	0.204	0.55	0.253	0.23	0.211	0.396	0.28	0.51	0.269	0.286	0.199	0.204	0.244	0.429	0.376	0.203	0.385	0.277	0.306	0.229	0.31	0.273	0.238	0.312	0.272	0.293	0.229	0.3	0.374	0.342	0.368	0.173	0.361	0.395	0.234	0.313
OG0007634	0.666	0.355	0.276	0.637	0.623	0.59	0.572	0.402	0.696	0.322	0.201	0.665	0.638	0.588	0.485	0.448	0.265	0.214	0.639	0.698	0.384	0.66	0.693	0.577	0.35	0.675	0.547	0.614	0.574	0.639	0.691	0.686	0.662	0.678	0.64	0.62	0.611	0.661	0.523	0.685	0.368	0.327	0.618	0.445	0.493	0.554	0.291	0.677	0.612
OG0007682	0.236	0.21	0.347	0.207	0.196	0.251	0.321	0.464	0.257	0.207	0.215	0.198	0.268	0.177	0.314	0.289	0.309	0.403	0.284	0.248	0.272	0.251	0.244	0.173	0.218	0.198	0.234	0.17	0.177	0.272	0.192	0.194	0.193	0.189	0.221	0.213	0.231	0.21	0.227	0.2	0.177	0.244	0.281	0.232	0.154	0.265	0.33	0.22	0.222
OG0007724	0.553	0.427	0.358	0.489	0.502	0.484	0.56	0.359	0.566	0.317	0.252	0.513	0.507	0.446	0.415	0.463	0.306	0.227	0.54	0.575	0.36	0.595	0.579	0.455	0.354	0.553	0.427	0.436	0.446	0.56	0.587	0.56	0.549	0.546	0.558	0.577	0.599	0.515	0.49	0.626	0.403	0.312	0.565	0.539	0.385	0.511	0.429	0.531	0.507
OG0007730	0.395	0.442	0.215	0.338	0.343	0.484	0.449	0.406	0.409	0.262	0.161	0.311	0.337	0.282	0.601	0.294	0.199	0.179	0.477	0.381	0.539	0.348	0.39	0.266	0.238	0.324	0.47	0.658	0.271	0.409	0.355	0.407	0.313	0.435	0.339	0.29	0.361	0.4	0.298	0.325	0.311	0.345	0.409	0.355	0.235	0.37	0.333	0.315	0.489
OG0007746	0.602	0.405	0.321	0.555	0.584	0.63	0.615	0.43	0.63	0.364	0.22	0.578	0.63	0.505	0.519	0.496	0.294	0.249	0.606	0.607	0.378	0.622	0.599	0.51	0.395	0.618	0.569	0.499	0.502	0.638	0.589	0.623	0.58	0.59	0.609	0.625	0.716	0.564	0.632	0.555	0.399	0.338	0.668	0.482	0.429	0.54	0.345	0.596	0.485
OG0007786	0.475	0.513	0.403	0.4	0.393	0.504	0.524	0.353	0.479	0.302	0.22	0.429	0.454	0.359	0.483	0.392	0.386	0.331	0.527	0.541	0.445	0.47	0.529	0.364	0.306	0.464	0.454	0.436	0.362	0.535	0.496	0.484	0.441	0.459	0.451	0.5	0.551	0.459	0.427	0.515	0.36	0.347	0.453	0.579	0.317	0.589	0.434	0.435	0.482
OG0007828	0.576	0.45	0.395	0.514	0.5	0.579	0.555	0.387	0.635	0.272	0.193	0.547	0.506	0.439	0.514	0.435	0.369	0.242	0.571	0.733	0.378	0.571	0.743	0.444	0.326	0.606	0.488	0.59	0.442	0.551	0.579	0.638	0.555	0.544	0.525	0.58	0.6	0.512	0.425	0.566	0.36	0.381	0.562	0.498	0.387	0.578	0.311	0.561	0.614
OG0007839	0.653	0.405	0.357	0.624	0.621	0.591	0.602	0.448	0.7	0.303	0.222	0.655	0.602	0.548	0.546	0.478	0.329	0.247	0.65	0.822	0.409	0.67	0.832	0.546	0.366	0.695	0.536	0.632	0.543	0.644	0.672	0.704	0.663	0.644	0.634	0.648	0.652	0.607	0.503	0.661	0.414	0.375	0.623	0.5	0.474	0.611	0.342	0.668	0.632
OG0007868	0.487	0.419	0.534	0.456	0.441	0.538	0.528	0.517	0.563	0.32	0.279	0.464	0.448	0.398	0.538	0.485	0.451	0.323	0.545	0.631	0.38	0.499	0.632	0.397	0.353	0.517	0.447	0.499	0.4	0.512	0.508	0.536	0.475	0.462	0.48	0.525	0.539	0.455	0.389	0.489	0.342	0.392	0.52	0.495	0.355	0.572	0.401	0.499	0.518
OG0007900	0.55	0.386	0.304	0.483	0.483	0.561	0.551	0.413	0.646	0.294	0.186	0.522	0.504	0.435	0.507	0.42	0.288	0.211	0.563	0.697	0.411	0.56	0.715	0.439	0.346	0.564	0.535	0.64	0.433	0.528	0.542	0.631	0.508	0.512	0.51	0.547	0.552	0.516	0.402	0.557	0.374	0.464	0.539	0.473	0.38	0.529	0.305	0.533	0.697
OG0007926	0.502	0.391	0.319	0.446	0.433	0.547	0.537	0.391	0.537	0.313	0.224	0.47	0.457	0.393	0.494	0.386	0.289	0.285	0.527	0.628	0.443	0.489	0.619	0.385	0.334	0.491	0.502	0.598	0.385	0.515	0.501	0.523	0.462	0.477	0.459	0.481	0.517	0.478	0.376	0.497	0.386	0.398	0.48	0.472	0.338	0.496	0.376	0.467	0.639
OG0007933	0.623	0.436	0.388	0.587	0.567	0.66	0.646	0.501	0.68	0.345	0.239	0.606	0.581	0.502	0.6	0.48	0.352	0.284	0.646	0.782	0.466	0.625	0.774	0.503	0.401	0.657	0.582	0.644	0.499	0.635	0.642	0.658	0.604	0.602	0.587	0.645	0.659	0.59	0.493	0.587	0.441	0.416	0.627	0.551	0.439	0.63	0.364	0.615	0.62
OG0008070	0.322	0.39	0.2	0.277	0.28	0.341	0.41	0.312	0.327	0.262	0.172	0.27	0.302	0.247	0.375	0.323	0.21	0.223	0.394	0.318	0.454	0.323	0.318	0.241	0.25	0.276	0.338	0.348	0.239	0.344	0.317	0.326	0.286	0.316	0.317	0.309	0.347	0.323	0.311	0.357	0.283	0.31	0.342	0.437	0.207	0.356	0.436	0.274	0.4
OG0008131	0.683	0.314	0.264	0.636	0.664	0.561	0.612	0.419	0.725	0.315	0.229	0.672	0.668	0.594	0.43	0.493	0.254	0.217	0.612	0.692	0.36	0.73	0.694	0.59	0.396	0.674	0.534	0.546	0.589	0.646	0.647	0.669	0.689	0.63	0.681	0.682	0.661	0.623	0.567	0.684	0.434	0.357	0.653	0.474	0.501	0.488	0.329	0.695	0.587
OG0008162	0.338	0.363	0.393	0.303	0.313	0.488	0.426	0.563	0.362	0.318	0.246	0.312	0.354	0.272	0.536	0.352	0.433	0.394	0.445	0.333	0.522	0.316	0.333	0.259	0.265	0.313	0.474	0.376	0.26	0.415	0.319	0.341	0.286	0.334	0.322	0.297	0.342	0.325	0.292	0.298	0.243	0.351	0.375	0.328	0.231	0.448	0.36	0.3	0.372
OG0008202	0.406	0.597	0.248	0.357	0.393	0.564	0.566	0.524	0.465	0.312	0.184	0.343	0.412	0.3	0.634	0.359	0.217	0.204	0.561	0.401	0.533	0.409	0.405	0.295	0.277	0.35	0.527	0.518	0.296	0.516	0.383	0.444	0.341	0.42	0.411	0.347	0.431	0.401	0.392	0.334	0.321	0.367	0.485	0.384	0.256	0.397	0.36	0.351	0.449
OG0008230	0.634	0.313	0.273	0.732	0.729	0.506	0.552	0.385	0.703	0.347	0.25	0.706	0.624	0.639	0.432	0.543	0.255	0.205	0.604	0.679	0.34	0.7	0.677	0.632	0.441	0.708	0.475	0.512	0.627	0.608	0.675	0.654	0.73	0.611	0.742	0.702	0.648	0.662	0.622	0.681	0.399	0.294	0.608	0.438	0.531	0.471	0.326	0.704	0.518
OG0008234	0.038	0.321	0.001	0.02	0.023	0.09	0.087	0.001	0.034	0.075	0.001	0.022	0.031	0.009	0.132	0.032	0.05	0.077	0.064	0.035	0.327	0.041	0.038	0.009	0.053	0.023	0.111	0.107	0.008	0.058	0.032	0.066	0.029	0.056	0.042	0.031	0.044	0.039	0.059	0.032	0.137	0.238	0.05	0.14	0.003	0.07	0.204	0.015	0.081
OG0008237	0.387	0.641	0.223	0.333	0.383	0.557	0.54	0.544	0.418	0.336	0.195	0.32	0.381	0.29	0.658	0.346	0.231	0.22	0.547	0.366	0.589	0.368	0.376	0.284	0.275	0.328	0.53	0.503	0.282	0.489	0.374	0.424	0.321	0.412	0.402	0.322	0.412	0.369	0.337	0.317	0.307	0.352	0.439	0.382	0.246	0.418	0.377	0.328	0.423
OG0008280	0.211	0.245	0.59	0.201	0.197	0.245	0.277	0.366	0.221	0.193	0.195	0.199	0.214	0.173	0.283	0.282	0.42	0.541	0.253	0.24	0.26	0.209	0.232	0.173	0.177	0.213	0.215	0.163	0.175	0.276	0.215	0.2	0.194	0.197	0.223	0.216	0.227	0.197	0.195	0.204	0.152	0.222	0.235	0.251	0.154	0.312	0.463	0.205	0.202
OG0008300	0.649	0.367	0.312	0.668	0.682	0.592	0.595	0.42	0.733	0.305	0.212	0.673	0.653	0.616	0.464	0.489	0.288	0.235	0.636	0.735	0.377	0.727	0.731	0.614	0.384	0.725	0.531	0.54	0.614	0.628	0.685	0.676	0.697	0.649	0.688	0.726	0.713	0.648	0.586	0.689	0.401	0.336	0.679	0.477	0.53	0.535	0.303	0.716	0.572
OG0008314	0.496	0.5	0.363	0.442	0.466	0.544	0.592	0.416	0.5	0.367	0.313	0.456	0.469	0.388	0.544	0.435	0.324	0.253	0.636	0.517	0.498	0.469	0.518	0.379	0.343	0.493	0.467	0.457	0.39	0.582	0.514	0.449	0.473	0.515	0.48	0.459	0.554	0.476	0.45	0.479	0.389	0.331	0.617	0.466	0.335	0.512	0.513	0.447	0.489
OG0008338	0.594	0.364	0.263	0.514	0.518	0.572	0.553	0.436	0.6	0.293	0.187	0.545	0.507	0.458	0.541	0.4	0.251	0.213	0.591	0.684	0.441	0.552	0.69	0.452	0.316	0.573	0.525	0.681	0.453	0.548	0.581	0.643	0.529	0.589	0.541	0.506	0.525	0.567	0.42	0.593	0.356	0.376	0.538	0.456	0.398	0.509	0.321	0.538	0.706
OG0008430	0.587	0.46	0.418	0.557	0.546	0.65	0.592	0.469	0.63	0.322	0.225	0.585	0.534	0.479	0.617	0.463	0.364	0.261	0.605	0.75	0.445	0.589	0.756	0.482	0.355	0.632	0.561	0.644	0.478	0.604	0.632	0.663	0.586	0.593	0.548	0.598	0.597	0.552	0.448	0.566	0.386	0.415	0.581	0.522	0.42	0.641	0.358	0.593	0.618
OG0008431	0.568	0.351	0.326	0.548	0.579	0.572	0.606	0.52	0.601	0.452	0.257	0.56	0.571	0.478	0.501	0.575	0.295	0.255	0.609	0.613	0.473	0.634	0.605	0.476	0.501	0.571	0.548	0.499	0.487	0.593	0.571	0.608	0.583	0.558	0.595	0.6	0.613	0.543	0.531	0.564	0.475	0.391	0.59	0.526	0.414	0.553	0.396	0.566	0.499
OG0008434	0.509	0.465	0.424	0.472	0.453	0.568	0.611	0.398	0.55	0.402	0.241	0.498	0.551	0.419	0.465	0.491	0.384	0.286	0.574	0.574	0.387	0.551	0.571	0.428	0.424	0.529	0.481	0.448	0.423	0.564	0.547	0.539	0.516	0.482	0.513	0.596	0.633	0.494	0.509	0.527	0.451	0.376	0.548	0.536	0.364	0.577	0.422	0.508	0.489
OG0008512	0.47	0.397	0.248	0.423	0.454	0.638	0.603	0.635	0.545	0.344	0.221	0.418	0.511	0.381	0.614	0.451	0.254	0.268	0.542	0.528	0.579	0.558	0.546	0.378	0.411	0.439	0.722	0.673	0.366	0.538	0.414	0.615	0.421	0.449	0.445	0.464	0.502	0.453	0.392	0.441	0.501	0.512	0.531	0.505	0.328	0.537	0.391	0.449	0.532
OG0008522	0.553	0.412	0.28	0.571	0.601	0.604	0.598	0.465	0.689	0.404	0.202	0.581	0.578	0.502	0.517	0.514	0.257	0.216	0.597	0.673	0.427	0.661	0.667	0.5	0.436	0.635	0.579	0.602	0.496	0.62	0.589	0.654	0.583	0.573	0.591	0.626	0.617	0.611	0.552	0.57	0.457	0.372	0.662	0.495	0.43	0.518	0.309	0.588	0.558
OG0008538	0.542	0.422	0.316	0.483	0.498	0.627	0.567	0.503	0.593	0.32	0.206	0.499	0.499	0.422	0.623	0.443	0.293	0.236	0.58	0.625	0.489	0.554	0.654	0.414	0.339	0.535	0.568	0.673	0.419	0.573	0.524	0.614	0.484	0.529	0.506	0.475	0.512	0.531	0.439	0.504	0.366	0.423	0.595	0.454	0.368	0.53	0.333	0.508	0.642
OG0008539	0.468	0.493	0.371	0.401	0.396	0.48	0.542	0.382	0.512	0.305	0.207	0.444	0.452	0.363	0.477	0.43	0.355	0.323	0.517	0.559	0.438	0.478	0.556	0.365	0.319	0.463	0.471	0.509	0.367	0.514	0.459	0.493	0.429	0.444	0.459	0.464	0.508	0.458	0.407	0.476	0.358	0.34	0.501	0.578	0.322	0.586	0.441	0.44	0.59
OG0008558	0.4	0.373	0.183	0.37	0.383	0.516	0.447	0.358	0.45	0.234	0.134	0.377	0.395	0.309	0.488	0.301	0.171	0.152	0.408	0.494	0.385	0.437	0.524	0.302	0.27	0.391	0.502	0.637	0.295	0.419	0.38	0.534	0.382	0.413	0.358	0.34	0.36	0.355	0.29	0.359	0.389	0.477	0.436	0.39	0.262	0.363	0.312	0.375	0.548
OG0008617	0.647	0.429	0.389	0.628	0.614	0.613	0.61	0.411	0.697	0.288	0.208	0.672	0.611	0.553	0.533	0.471	0.352	0.238	0.635	0.812	0.376	0.684	0.809	0.561	0.335	0.716	0.492	0.573	0.559	0.609	0.681	0.7	0.683	0.623	0.632	0.684	0.708	0.61	0.532	0.645	0.357	0.343	0.627	0.504	0.477	0.604	0.319	0.685	0.591
OG0008708	0.557	0.438	0.362	0.487	0.495	0.687	0.619	0.529	0.593	0.382	0.248	0.502	0.539	0.43	0.604	0.448	0.328	0.297	0.622	0.603	0.501	0.56	0.604	0.427	0.37	0.529	0.722	0.621	0.418	0.608	0.543	0.601	0.484	0.541	0.527	0.545	0.586	0.526	0.432	0.527	0.43	0.467	0.54	0.568	0.37	0.606	0.416	0.511	0.551
OG0008832	0.442	0.366	0.428	0.4	0.397	0.494	0.518	0.539	0.478	0.34	0.264	0.411	0.485	0.348	0.452	0.477	0.428	0.465	0.49	0.515	0.438	0.476	0.5	0.354	0.418	0.435	0.513	0.404	0.355	0.493	0.43	0.482	0.416	0.408	0.451	0.495	0.502	0.403	0.398	0.43	0.467	0.443	0.478	0.507	0.311	0.585	0.407	0.43	0.423
OG0008855	0.704	0.407	0.367	0.666	0.648	0.596	0.574	0.381	0.736	0.302	0.22	0.654	0.628	0.584	0.498	0.462	0.342	0.26	0.65	0.757	0.364	0.68	0.753	0.573	0.34	0.719	0.505	0.56	0.574	0.623	0.682	0.676	0.654	0.67	0.661	0.677	0.65	0.652	0.54	0.69	0.357	0.342	0.628	0.488	0.503	0.564	0.336	0.698	0.606
OG0008922	0.255	0.38	0.572	0.231	0.215	0.326	0.362	0.348	0.268	0.226	0.205	0.253	0.253	0.202	0.356	0.272	0.942	0.574	0.308	0.327	0.295	0.231	0.312	0.209	0.201	0.279	0.257	0.177	0.213	0.324	0.274	0.228	0.231	0.228	0.254	0.289	0.301	0.227	0.229	0.247	0.22	0.276	0.279	0.334	0.188	0.486	0.36	0.257	0.223
OG0008927	0.55	0.4	0.3	0.519	0.556	0.565	0.6	0.507	0.589	0.434	0.244	0.493	0.52	0.434	0.554	0.564	0.283	0.292	0.628	0.576	0.469	0.59	0.575	0.424	0.459	0.522	0.513	0.525	0.424	0.653	0.532	0.551	0.505	0.547	0.553	0.536	0.564	0.531	0.534	0.508	0.399	0.343	0.564	0.449	0.373	0.474	0.415	0.499	0.518
OG0008936	0.039	0.192	0.001	0.021	0.023	0.105	0.079	0.001	0.028	0.316	0.001	0.019	0.042	0.007	0.059	0.108	0.056	0.091	0.071	0.01	0.118	0.023	0.01	0.007	0.22	0.018	0.043	0.03	0.006	0.078	0.032	0.017	0.022	0.045	0.032	0.034	0.049	0.033	0.055	0.012	0.122	0.158	0.034	0.062	0.002	0.043	0.133	0.015	0.022
OG0009015	0.552	0.435	0.394	0.531	0.547	0.585	0.603	0.396	0.617	0.333	0.242	0.566	0.53	0.472	0.498	0.463	0.345	0.241	0.57	0.669	0.411	0.64	0.659	0.468	0.384	0.595	0.499	0.564	0.464	0.57	0.627	0.649	0.561	0.578	0.566	0.609	0.612	0.522	0.527	0.605	0.415	0.377	0.584	0.557	0.407	0.613	0.379	0.558	0.591
OG0009016	0.659	0.295	0.253	0.708	0.727	0.487	0.546	0.394	0.68	0.324	0.217	0.718	0.636	0.721	0.416	0.482	0.242	0.207	0.614	0.653	0.352	0.705	0.646	0.718	0.368	0.716	0.453	0.481	0.699	0.584	0.687	0.613	0.707	0.658	0.698	0.678	0.634	0.647	0.567	0.698	0.354	0.279	0.594	0.408	0.606	0.459	0.3	0.738	0.518
OG0009108	0.65	0.378	0.351	0.664	0.649	0.569	0.597	0.381	0.712	0.343	0.228	0.68	0.647	0.601	0.451	0.504	0.33	0.255	0.646	0.723	0.354	0.68	0.706	0.605	0.38	0.707	0.493	0.497	0.594	0.628	0.694	0.65	0.673	0.626	0.691	0.761	0.719	0.626	0.579	0.676	0.388	0.31	0.625	0.505	0.512	0.576	0.336	0.707	0.546
OG0009111	0.633	0.41	0.38	0.666	0.666	0.574	0.557	0.369	0.715	0.299	0.204	0.725	0.648	0.644	0.454	0.464	0.342	0.24	0.596	0.768	0.334	0.707	0.749	0.666	0.372	0.773	0.47	0.454	0.659	0.62	0.68	0.647	0.706	0.625	0.667	0.702	0.676	0.649	0.563	0.707	0.367	0.305	0.643	0.498	0.576	0.576	0.29	0.737	0.53
OG0009142	0.432	0.357	0.27	0.435	0.428	0.544	0.506	0.494	0.534	0.291	0.206	0.442	0.46	0.373	0.565	0.432	0.259	0.238	0.454	0.576	0.454	0.501	0.582	0.366	0.409	0.453	0.541	0.613	0.363	0.491	0.424	0.544	0.437	0.432	0.43	0.427	0.424	0.435	0.385	0.432	0.444	0.542	0.528	0.44	0.32	0.426	0.349	0.443	0.578
OG0009152	0.039	0.192	0.001	0.021	0.023	0.105	0.079	0.001	0.028	0.316	0.001	0.019	0.042	0.007	0.059	0.108	0.056	0.091	0.071	0.01	0.118	0.023	0.01	0.007	0.22	0.018	0.043	0.03	0.006	0.078	0.032	0.017	0.022	0.045	0.032	0.034	0.049	0.033	0.055	0.012	0.122	0.158	0.034	0.062	0.002	0.043	0.133	0.015	0.022
OG0009157	0.409	0.42	0.218	0.344	0.378	0.474	0.479	0.429	0.413	0.287	0.18	0.336	0.371	0.307	0.521	0.346	0.208	0.196	0.531	0.389	0.47	0.388	0.4	0.291	0.29	0.338	0.467	0.507	0.289	0.431	0.395	0.414	0.33	0.449	0.365	0.322	0.387	0.388	0.32	0.363	0.292	0.365	0.469	0.411	0.257	0.372	0.35	0.349	0.459
OG0009219	0.594	0.367	0.306	0.579	0.584	0.612	0.616	0.429	0.63	0.388	0.25	0.573	0.584	0.497	0.5	0.483	0.275	0.23	0.586	0.64	0.416	0.62	0.626	0.501	0.445	0.61	0.526	0.538	0.502	0.612	0.6	0.663	0.594	0.549	0.609	0.608	0.639	0.596	0.522	0.585	0.464	0.384	0.608	0.53	0.432	0.536	0.354	0.579	0.548
OG0009246	0.449	0.49	0.463	0.403	0.399	0.517	0.518	0.375	0.486	0.393	0.191	0.429	0.457	0.364	0.434	0.477	0.394	0.285	0.478	0.525	0.345	0.48	0.519	0.373	0.403	0.482	0.413	0.368	0.37	0.517	0.485	0.483	0.446	0.426	0.449	0.524	0.538	0.439	0.424	0.448	0.337	0.323	0.465	0.469	0.324	0.54	0.369	0.45	0.403
OG0009301	0.352	0.547	0.474	0.296	0.296	0.436	0.484	0.381	0.368	0.315	0.219	0.323	0.312	0.268	0.466	0.345	0.399	0.275	0.425	0.412	0.521	0.338	0.405	0.269	0.29	0.343	0.377	0.37	0.27	0.404	0.367	0.376	0.318	0.344	0.339	0.355	0.406	0.332	0.323	0.364	0.335	0.447	0.377	0.545	0.237	0.518	0.449	0.322	0.41
OG0009329	0.495	0.544	0.338	0.428	0.443	0.542	0.524	0.442	0.515	0.379	0.214	0.437	0.429	0.38	0.573	0.455	0.326	0.252	0.581	0.522	0.458	0.48	0.516	0.38	0.299	0.476	0.464	0.486	0.376	0.535	0.502	0.466	0.416	0.554	0.456	0.446	0.492	0.484	0.434	0.452	0.293	0.298	0.575	0.476	0.334	0.521	0.373	0.483	0.489
OG0009348	0.261	0.418	0.59	0.236	0.218	0.343	0.368	0.341	0.273	0.231	0.215	0.261	0.262	0.205	0.39	0.281	1	0.548	0.317	0.334	0.294	0.236	0.317	0.211	0.207	0.283	0.268	0.182	0.215	0.343	0.281	0.238	0.236	0.234	0.258	0.298	0.312	0.233	0.241	0.255	0.225	0.278	0.288	0.359	0.19	0.509	0.375	0.261	0.23
OG0009407	0.632	0.413	0.359	0.598	0.572	0.598	0.581	0.437	0.677	0.293	0.207	0.602	0.586	0.504	0.546	0.456	0.329	0.233	0.633	0.784	0.406	0.623	0.795	0.509	0.355	0.661	0.515	0.614	0.5	0.581	0.63	0.688	0.614	0.606	0.598	0.654	0.65	0.575	0.488	0.608	0.405	0.403	0.587	0.5	0.435	0.568	0.332	0.637	0.588
OG0009442	0.337	0.348	0.208	0.302	0.319	0.495	0.445	0.397	0.388	0.418	0.17	0.322	0.376	0.274	0.348	0.413	0.218	0.231	0.373	0.361	0.455	0.412	0.373	0.272	0.411	0.321	0.452	0.401	0.266	0.401	0.331	0.402	0.325	0.322	0.322	0.39	0.405	0.311	0.318	0.35	0.465	0.464	0.37	0.435	0.236	0.428	0.442	0.314	0.366
OG0009470	0.637	0.358	0.287	0.558	0.562	0.636	0.681	0.5	0.683	0.329	0.226	0.581	0.697	0.505	0.506	0.481	0.266	0.224	0.618	0.701	0.463	0.664	0.71	0.515	0.409	0.606	0.671	0.686	0.498	0.584	0.567	0.687	0.564	0.617	0.584	0.603	0.648	0.578	0.505	0.591	0.46	0.414	0.662	0.511	0.442	0.582	0.343	0.612	0.648
OG0009479	0.548	0.362	0.25	0.524	0.519	0.587	0.554	0.474	0.626	0.273	0.178	0.546	0.529	0.45	0.564	0.416	0.231	0.19	0.575	0.706	0.448	0.575	0.73	0.446	0.345	0.575	0.572	0.723	0.445	0.561	0.543	0.655	0.531	0.548	0.522	0.5	0.509	0.53	0.451	0.515	0.419	0.466	0.596	0.439	0.391	0.503	0.307	0.542	0.648
OG0009492	0.439	0.495	0.422	0.366	0.366	0.512	0.519	0.387	0.459	0.334	0.228	0.388	0.403	0.334	0.459	0.396	0.394	0.372	0.5	0.51	0.509	0.421	0.497	0.334	0.321	0.417	0.451	0.407	0.33	0.495	0.45	0.444	0.395	0.404	0.403	0.459	0.498	0.388	0.35	0.441	0.378	0.416	0.409	0.543	0.295	0.593	0.477	0.399	0.432
OG0009496	0.632	0.428	0.403	0.591	0.574	0.616	0.623	0.452	0.695	0.341	0.229	0.622	0.626	0.534	0.508	0.528	0.373	0.277	0.648	0.751	0.4	0.662	0.744	0.543	0.413	0.662	0.538	0.502	0.535	0.636	0.636	0.629	0.621	0.592	0.634	0.689	0.7	0.607	0.548	0.635	0.4	0.355	0.637	0.562	0.465	0.628	0.351	0.649	0.545
OG0009527	0.538	0.362	0.238	0.448	0.46	0.573	0.541	0.488	0.551	0.305	0.197	0.449	0.485	0.387	0.576	0.412	0.218	0.211	0.556	0.534	0.522	0.527	0.573	0.372	0.336	0.442	0.554	0.688	0.373	0.484	0.466	0.606	0.432	0.508	0.457	0.412	0.455	0.484	0.387	0.466	0.381	0.431	0.54	0.415	0.325	0.432	0.313	0.45	0.644
OG0009552	0.54	0.497	0.449	0.485	0.483	0.621	0.584	0.447	0.623	0.313	0.226	0.522	0.538	0.434	0.54	0.485	0.415	0.285	0.577	0.713	0.444	0.56	0.704	0.441	0.369	0.57	0.516	0.542	0.436	0.573	0.568	0.62	0.527	0.531	0.524	0.593	0.607	0.482	0.432	0.538	0.412	0.442	0.571	0.574	0.39	0.698	0.369	0.542	0.581
OG0009560	0.589	0.473	0.326	0.518	0.542	0.658	0.625	0.464	0.656	0.337	0.205	0.565	0.56	0.476	0.517	0.493	0.285	0.221	0.624	0.626	0.442	0.62	0.634	0.477	0.37	0.598	0.597	0.574	0.47	0.63	0.613	0.633	0.563	0.595	0.585	0.619	0.645	0.571	0.528	0.606	0.426	0.371	0.611	0.528	0.41	0.577	0.334	0.564	0.564
OG0009607	0.649	0.323	0.237	0.638	0.677	0.522	0.533	0.377	0.712	0.315	0.211	0.67	0.601	0.607	0.444	0.458	0.214	0.182	0.628	0.654	0.356	0.67	0.65	0.604	0.344	0.685	0.473	0.547	0.601	0.606	0.696	0.637	0.678	0.662	0.64	0.618	0.602	0.636	0.548	0.664	0.373	0.293	0.636	0.412	0.517	0.453	0.305	0.663	0.557
OG0009680	0.454	0.372	0.241	0.471	0.489	0.468	0.535	0.321	0.543	0.454	0.36	0.487	0.455	0.417	0.394	0.562	0.242	0.189	0.478	0.515	0.33	0.513	0.514	0.41	0.535	0.498	0.411	0.413	0.409	0.603	0.523	0.436	0.516	0.46	0.514	0.506	0.517	0.483	0.548	0.49	0.418	0.281	0.554	0.491	0.355	0.442	0.372	0.465	0.463
OG0009723	0.537	0.437	0.289	0.498	0.554	0.599	0.54	0.462	0.611	0.359	0.204	0.521	0.547	0.442	0.544	0.534	0.258	0.224	0.621	0.583	0.441	0.588	0.58	0.437	0.384	0.561	0.513	0.474	0.446	0.658	0.543	0.552	0.518	0.532	0.548	0.537	0.553	0.553	0.546	0.495	0.386	0.332	0.627	0.408	0.38	0.455	0.314	0.517	0.507
OG0009741	0.542	0.459	0.303	0.474	0.496	0.585	0.612	0.495	0.536	0.384	0.307	0.484	0.506	0.419	0.594	0.469	0.303	0.267	0.618	0.547	0.478	0.521	0.553	0.412	0.405	0.489	0.558	0.57	0.412	0.569	0.543	0.518	0.475	0.546	0.501	0.476	0.526	0.497	0.476	0.482	0.471	0.342	0.582	0.468	0.365	0.541	0.399	0.497	0.485
OG0009744	0.701	0.338	0.28	0.686	0.686	0.569	0.585	0.421	0.733	0.319	0.218	0.716	0.624	0.634	0.474	0.475	0.262	0.215	0.629	0.798	0.37	0.718	0.777	0.628	0.386	0.77	0.526	0.604	0.63	0.64	0.696	0.69	0.713	0.654	0.68	0.67	0.643	0.699	0.536	0.714	0.387	0.325	0.645	0.449	0.541	0.531	0.321	0.726	0.623
OG0009904	0.43	0.347	0.179	0.366	0.39	0.487	0.498	0.399	0.476	0.291	0.159	0.382	0.433	0.335	0.441	0.376	0.186	0.191	0.457	0.462	0.464	0.481	0.488	0.332	0.298	0.393	0.569	0.609	0.32	0.425	0.391	0.546	0.381	0.418	0.394	0.401	0.419	0.392	0.321	0.427	0.367	0.408	0.426	0.461	0.287	0.411	0.32	0.387	0.577
OG0009956	0.335	0.54	0.323	0.304	0.31	0.436	0.463	0.367	0.357	0.486	0.217	0.302	0.336	0.254	0.522	0.349	0.331	0.4	0.43	0.37	0.48	0.319	0.353	0.251	0.427	0.309	0.429	0.333	0.251	0.454	0.346	0.32	0.301	0.327	0.346	0.319	0.379	0.309	0.315	0.316	0.372	0.448	0.37	0.614	0.217	0.455	0.511	0.292	0.351
OG0009977	0.674	0.363	0.297	0.664	0.645	0.534	0.585	0.4	0.711	0.361	0.234	0.665	0.609	0.597	0.467	0.478	0.281	0.233	0.656	0.719	0.356	0.676	0.709	0.606	0.408	0.686	0.499	0.515	0.594	0.626	0.677	0.632	0.648	0.661	0.666	0.679	0.67	0.654	0.564	0.677	0.443	0.298	0.634	0.447	0.513	0.524	0.303	0.702	0.559
OG0010038	0.482	0.393	0.457	0.41	0.428	0.608	0.474	0.567	0.5	0.312	0.246	0.434	0.426	0.379	0.603	0.404	0.388	0.293	0.506	0.545	0.488	0.466	0.552	0.372	0.325	0.48	0.506	0.574	0.376	0.497	0.485	0.538	0.418	0.461	0.409	0.436	0.452	0.436	0.336	0.43	0.339	0.499	0.478	0.443	0.338	0.577	0.335	0.444	0.505
OG0010039	0.651	0.367	0.327	0.688	0.672	0.575	0.591	0.401	0.742	0.33	0.199	0.694	0.659	0.617	0.461	0.483	0.304	0.24	0.63	0.767	0.365	0.729	0.748	0.622	0.402	0.735	0.524	0.526	0.613	0.645	0.679	0.695	0.681	0.632	0.695	0.736	0.708	0.656	0.585	0.672	0.398	0.321	0.653	0.506	0.523	0.572	0.291	0.725	0.559
OG0010076	0.211	0.245	0.59	0.201	0.197	0.245	0.277	0.366	0.221	0.193	0.195	0.199	0.214	0.173	0.283	0.282	0.42	0.541	0.253	0.24	0.26	0.209	0.232	0.173	0.177	0.213	0.215	0.163	0.175	0.276	0.215	0.2	0.194	0.197	0.223	0.216	0.227	0.197	0.195	0.204	0.152	0.222	0.235	0.251	0.154	0.312	0.463	0.205	0.202
OG0010144	0.374	0.585	0.23	0.322	0.361	0.577	0.473	0.437	0.403	0.366	0.177	0.335	0.4	0.29	0.544	0.34	0.267	0.26	0.46	0.381	0.595	0.408	0.396	0.283	0.297	0.342	0.568	0.513	0.281	0.483	0.34	0.452	0.336	0.404	0.342	0.355	0.387	0.347	0.311	0.344	0.418	0.443	0.44	0.416	0.248	0.433	0.344	0.336	0.427
OG0010150	0.613	0.37	0.359	0.594	0.596	0.575	0.614	0.474	0.689	0.41	0.244	0.59	0.604	0.52	0.504	0.564	0.344	0.299	0.665	0.697	0.408	0.653	0.681	0.522	0.45	0.65	0.518	0.479	0.528	0.678	0.604	0.635	0.62	0.562	0.638	0.68	0.673	0.602	0.566	0.603	0.418	0.351	0.612	0.507	0.452	0.62	0.345	0.63	0.54
OG0010154	0.585	0.412	0.383	0.548	0.568	0.558	0.603	0.383	0.666	0.348	0.241	0.577	0.57	0.5	0.47	0.485	0.37	0.277	0.621	0.676	0.367	0.634	0.653	0.499	0.399	0.603	0.465	0.489	0.495	0.618	0.621	0.587	0.587	0.561	0.61	0.658	0.627	0.548	0.551	0.606	0.422	0.353	0.605	0.531	0.433	0.606	0.386	0.588	0.57
OG0010156	0.461	0.295	0.278	0.498	0.505	0.441	0.537	0.433	0.529	0.489	0.373	0.423	0.475	0.384	0.474	0.582	0.259	0.254	0.58	0.447	0.382	0.496	0.441	0.371	0.545	0.434	0.402	0.384	0.374	0.589	0.47	0.403	0.459	0.455	0.515	0.436	0.477	0.499	0.579	0.425	0.376	0.288	0.532	0.368	0.316	0.379	0.399	0.422	0.461
OG0010244	0.363	0.227	0.387	0.342	0.342	0.393	0.461	0.525	0.425	0.322	0.287	0.346	0.377	0.313	0.365	0.449	0.282	0.278	0.412	0.384	0.39	0.415	0.395	0.306	0.374	0.336	0.405	0.361	0.305	0.409	0.334	0.372	0.36	0.336	0.375	0.368	0.387	0.333	0.319	0.387	0.401	0.403	0.435	0.48	0.271	0.386	0.41	0.357	0.441
OG0010278	0.447	0.426	0.27	0.404	0.42	0.478	0.564	0.449	0.511	0.388	0.326	0.423	0.472	0.354	0.445	0.503	0.246	0.241	0.525	0.425	0.451	0.509	0.446	0.341	0.421	0.381	0.475	0.468	0.345	0.517	0.436	0.458	0.458	0.458	0.438	0.412	0.478	0.402	0.461	0.49	0.504	0.41	0.557	0.561	0.296	0.425	0.531	0.415	0.542
OG0010335	0.362	0.422	0.287	0.338	0.343	0.498	0.531	0.461	0.43	0.378	0.19	0.342	0.405	0.298	0.43	0.431	0.268	0.225	0.424	0.401	0.526	0.434	0.409	0.296	0.422	0.342	0.48	0.431	0.293	0.427	0.34	0.419	0.349	0.339	0.365	0.388	0.418	0.353	0.37	0.369	0.516	0.51	0.44	0.566	0.258	0.43	0.417	0.352	0.412
OG0010420	0.454	0.354	0.327	0.438	0.449	0.58	0.56	0.536	0.542	0.347	0.226	0.439	0.483	0.387	0.49	0.476	0.287	0.269	0.488	0.534	0.488	0.53	0.55	0.377	0.426	0.447	0.615	0.626	0.373	0.488	0.446	0.569	0.441	0.456	0.463	0.461	0.462	0.428	0.394	0.466	0.491	0.565	0.539	0.591	0.333	0.521	0.448	0.45	0.57
OG0010450	0.469	0.489	0.425	0.432	0.424	0.627	0.511	0.436	0.526	0.316	0.219	0.454	0.454	0.377	0.592	0.394	0.396	0.279	0.489	0.606	0.464	0.477	0.615	0.379	0.343	0.499	0.518	0.575	0.378	0.518	0.49	0.568	0.452	0.473	0.431	0.472	0.499	0.422	0.368	0.459	0.401	0.5	0.498	0.526	0.335	0.583	0.388	0.471	0.575
OG0010527	0.496	0.378	0.232	0.428	0.462	0.617	0.551	0.514	0.532	0.297	0.187	0.43	0.472	0.37	0.594	0.379	0.209	0.2	0.54	0.54	0.495	0.502	0.566	0.359	0.317	0.441	0.594	0.717	0.355	0.502	0.468	0.612	0.432	0.52	0.438	0.399	0.444	0.445	0.363	0.432	0.374	0.484	0.513	0.408	0.317	0.427	0.302	0.43	0.604
OG0010557	0.452	0.469	0.442	0.401	0.377	0.503	0.541	0.443	0.462	0.391	0.293	0.419	0.421	0.354	0.478	0.447	0.397	0.326	0.508	0.512	0.539	0.447	0.511	0.358	0.395	0.452	0.469	0.457	0.36	0.494	0.453	0.471	0.434	0.431	0.436	0.463	0.505	0.401	0.39	0.49	0.439	0.439	0.466	0.555	0.313	0.575	0.498	0.429	0.542
OG0010579	0.515	0.307	0.244	0.578	0.605	0.47	0.537	0.353	0.576	0.339	0.35	0.569	0.579	0.504	0.41	0.502	0.241	0.211	0.568	0.537	0.322	0.586	0.531	0.496	0.413	0.574	0.404	0.377	0.503	0.608	0.589	0.476	0.603	0.532	0.617	0.594	0.609	0.564	1	0.573	0.368	0.25	0.61	0.412	0.425	0.399	0.326	0.555	0.443
OG0010623	0.357	0.393	0.244	0.334	0.349	0.51	0.421	0.414	0.405	0.272	0.159	0.34	0.367	0.29	0.547	0.307	0.225	0.206	0.376	0.43	0.475	0.394	0.454	0.282	0.293	0.353	0.492	0.582	0.277	0.396	0.343	0.472	0.341	0.363	0.323	0.323	0.337	0.324	0.271	0.327	0.418	0.529	0.395	0.42	0.251	0.375	0.338	0.343	0.487
OG0010646	0.376	0.495	0.219	0.306	0.328	0.472	0.471	0.399	0.369	0.352	0.325	0.304	0.347	0.265	0.482	0.34	0.228	0.243	0.449	0.292	0.445	0.341	0.31	0.253	0.306	0.298	0.442	0.373	0.255	0.522	0.339	0.334	0.328	0.379	0.334	0.287	0.382	0.31	0.359	0.328	0.46	0.346	0.457	0.404	0.221	0.35	0.616	0.297	0.378
OG0010671	0.629	0.309	0.261	0.627	0.672	0.534	0.589	0.421	0.628	0.398	0.29	0.644	0.657	0.557	0.441	0.569	0.241	0.226	0.626	0.607	0.389	0.672	0.599	0.556	0.512	0.623	0.523	0.51	0.56	0.637	0.655	0.605	0.7	0.63	0.697	0.63	0.61	0.632	0.605	0.651	0.464	0.324	0.616	0.478	0.467	0.48	0.36	0.634	0.508
OG0010751	0.059	0.73	0.001	0.028	0.041	0.172	0.15	0.001	0.068	0.115	0.001	0.036	0.055	0.013	0.177	0.051	0.043	0.061	0.103	0.041	0.226	0.046	0.044	0.014	0.083	0.025	0.159	0.122	0.012	0.113	0.06	0.07	0.033	0.073	0.058	0.047	0.096	0.044	0.081	0.032	0.202	0.245	0.093	0.206	0.005	0.081	0.25	0.021	0.079
OG0010776	0.605	0.39	0.294	0.555	0.538	0.615	0.599	0.479	0.683	0.328	0.194	0.559	0.533	0.468	0.608	0.435	0.272	0.213	0.627	0.71	0.45	0.579	0.72	0.461	0.353	0.587	0.579	0.714	0.464	0.579	0.592	0.696	0.549	0.585	0.555	0.544	0.555	0.591	0.448	0.552	0.378	0.414	0.592	0.478	0.402	0.522	0.313	0.564	0.666
OG0010804	0.465	0.528	0.409	0.401	0.41	0.597	0.559	0.479	0.524	0.324	0.211	0.423	0.447	0.362	0.545	0.415	0.359	0.269	0.485	0.551	0.492	0.5	0.556	0.36	0.36	0.461	0.586	0.593	0.362	0.504	0.458	0.558	0.415	0.441	0.427	0.445	0.48	0.432	0.373	0.44	0.436	0.554	0.511	0.552	0.321	0.547	0.423	0.439	0.552
OG0010805	0.529	0.444	0.347	0.427	0.44	0.617	0.526	0.388	0.53	0.323	0.229	0.446	0.452	0.382	0.508	0.395	0.312	0.293	0.534	0.559	0.43	0.487	0.559	0.378	0.333	0.477	0.53	0.546	0.372	0.562	0.51	0.526	0.452	0.495	0.452	0.492	0.544	0.456	0.403	0.489	0.459	0.467	0.495	0.573	0.332	0.542	0.409	0.456	0.526
OG0010811	0.262	0.458	0.214	0.262	0.24	0.351	0.378	0.27	0.292	0.388	0.386	0.229	0.276	0.199	0.376	0.352	0.226	0.206	0.347	0.236	0.428	0.253	0.24	0.192	0.385	0.217	0.316	0.302	0.194	0.368	0.266	0.23	0.261	0.28	0.27	0.233	0.288	0.262	0.295	0.263	0.407	0.314	0.315	0.319	0.164	0.311	0.49	0.224	0.315
OG0010815	0.419	0.362	0.217	0.372	0.4	0.544	0.477	0.404	0.485	0.27	0.152	0.378	0.429	0.324	0.467	0.346	0.188	0.173	0.437	0.465	0.463	0.468	0.504	0.315	0.308	0.388	0.566	0.695	0.31	0.417	0.407	0.564	0.386	0.464	0.379	0.379	0.397	0.386	0.303	0.413	0.407	0.501	0.454	0.422	0.278	0.411	0.283	0.374	0.609
OG0010828	0.556	0.491	0.353	0.48	0.493	0.636	0.621	0.517	0.579	0.346	0.211	0.495	0.511	0.43	0.579	0.504	0.34	0.251	0.578	0.599	0.499	0.562	0.598	0.436	0.374	0.544	0.561	0.504	0.432	0.594	0.541	0.639	0.499	0.521	0.527	0.613	0.656	0.499	0.457	0.522	0.42	0.386	0.54	0.556	0.378	0.631	0.374	0.536	0.51
OG0010957	0.051	0.369	0.001	0.027	0.036	0.133	0.112	0.001	0.046	0.067	0.001	0.03	0.045	0.013	0.191	0.03	0.041	0.057	0.08	0.047	0.281	0.06	0.051	0.015	0.049	0.026	0.144	0.14	0.011	0.081	0.042	0.086	0.033	0.066	0.055	0.047	0.062	0.049	0.089	0.049	0.162	0.235	0.065	0.165	0.005	0.079	0.207	0.02	0.099
OG0011029	0.404	0.433	0.254	0.329	0.335	0.563	0.51	0.59	0.422	0.335	0.213	0.318	0.404	0.289	0.635	0.387	0.263	0.286	0.493	0.371	0.545	0.385	0.378	0.28	0.277	0.325	0.561	0.453	0.277	0.447	0.329	0.396	0.301	0.363	0.359	0.315	0.382	0.371	0.324	0.31	0.296	0.384	0.427	0.383	0.245	0.412	0.398	0.342	0.427
OG0011164	0.375	0.335	0.203	0.353	0.367	0.522	0.411	0.388	0.436	0.251	0.146	0.366	0.385	0.304	0.506	0.314	0.189	0.171	0.377	0.472	0.42	0.414	0.501	0.297	0.322	0.374	0.477	0.577	0.291	0.404	0.36	0.498	0.364	0.383	0.335	0.337	0.338	0.334	0.276	0.342	0.401	0.61	0.407	0.39	0.26	0.372	0.284	0.361	0.516
OG0011197	0.654	0.363	0.323	0.659	0.619	0.579	0.605	0.446	0.754	0.318	0.224	0.656	0.623	0.585	0.503	0.494	0.305	0.243	0.638	0.796	0.389	0.696	0.777	0.584	0.403	0.698	0.548	0.568	0.573	0.629	0.671	0.718	0.653	0.61	0.641	0.716	0.698	0.652	0.531	0.666	0.407	0.352	0.644	0.494	0.495	0.6	0.321	0.69	0.58
OG0011257	0.389	0.569	0.245	0.329	0.345	0.549	0.551	0.606	0.4	0.332	0.212	0.322	0.405	0.286	0.609	0.331	0.252	0.245	0.498	0.366	0.549	0.359	0.375	0.279	0.265	0.325	0.541	0.49	0.272	0.477	0.357	0.403	0.304	0.418	0.349	0.329	0.43	0.36	0.371	0.316	0.32	0.369	0.443	0.384	0.241	0.43	0.38	0.323	0.421
OG0011315	0.391	0.378	0.544	0.357	0.352	0.493	0.522	0.54	0.452	0.315	0.259	0.39	0.429	0.331	0.45	0.453	0.566	0.495	0.427	0.486	0.428	0.432	0.48	0.335	0.376	0.407	0.496	0.383	0.335	0.447	0.383	0.431	0.374	0.346	0.389	0.443	0.453	0.357	0.361	0.397	0.462	0.45	0.458	0.511	0.301	0.614	0.393	0.403	0.412
OG0011348	0.607	0.421	0.35	0.577	0.566	0.651	0.579	0.488	0.669	0.314	0.229	0.589	0.565	0.492	0.607	0.458	0.319	0.269	0.622	0.751	0.43	0.617	0.749	0.49	0.355	0.631	0.602	0.66	0.485	0.629	0.633	0.661	0.571	0.598	0.572	0.59	0.599	0.573	0.475	0.565	0.411	0.423	0.62	0.5	0.428	0.589	0.35	0.601	0.584
OG0011501	0.262	0.417	0.597	0.235	0.219	0.342	0.363	0.418	0.273	0.246	0.235	0.258	0.274	0.206	0.378	0.285	0.818	0.595	0.316	0.336	0.317	0.236	0.322	0.212	0.217	0.283	0.274	0.187	0.214	0.338	0.278	0.237	0.235	0.24	0.259	0.296	0.308	0.231	0.252	0.258	0.237	0.307	0.287	0.358	0.19	0.497	0.395	0.259	0.233
OG0011534	0.318	0.299	0.308	0.314	0.323	0.387	0.427	0.519	0.391	0.381	0.234	0.31	0.364	0.284	0.355	0.433	0.321	0.331	0.362	0.36	0.406	0.378	0.363	0.282	0.4	0.321	0.367	0.322	0.279	0.4	0.296	0.346	0.315	0.294	0.32	0.352	0.362	0.309	0.301	0.325	0.326	0.362	0.372	0.359	0.249	0.374	0.339	0.327	0.36
OG0011536	0.495	0.216	0.198	0.578	0.572	0.364	0.39	0.292	0.519	0.215	0.162	0.604	0.474	0.791	0.307	0.348	0.186	0.152	0.437	0.508	0.258	0.523	0.503	0.783	0.275	0.605	0.332	0.358	0.778	0.435	0.52	0.442	0.584	0.485	0.535	0.505	0.451	0.526	0.424	0.564	0.251	0.205	0.446	0.307	0.884	0.352	0.217	0.629	0.402
OG0011800	0.406	0.471	0.264	0.333	0.343	0.497	0.474	0.482	0.4	0.287	0.195	0.311	0.34	0.278	0.645	0.321	0.246	0.233	0.477	0.386	0.544	0.35	0.397	0.263	0.267	0.322	0.482	0.571	0.266	0.425	0.362	0.418	0.305	0.395	0.337	0.286	0.365	0.369	0.298	0.314	0.329	0.402	0.414	0.381	0.234	0.375	0.373	0.318	0.474
OG0011908	0.692	0.299	0.244	0.679	0.661	0.551	0.564	0.404	0.715	0.316	0.216	0.699	0.61	0.635	0.449	0.461	0.231	0.207	0.595	0.701	0.364	0.706	0.706	0.634	0.364	0.719	0.507	0.557	0.627	0.613	0.67	0.645	0.706	0.659	0.681	0.661	0.647	0.672	0.579	0.713	0.389	0.318	0.671	0.412	0.532	0.475	0.313	0.733	0.604
OG0011918	0.354	0.313	0.37	0.38	0.386	0.353	0.408	0.411	0.402	0.431	0.43	0.362	0.383	0.298	0.377	0.701	0.33	0.35	0.43	0.382	0.297	0.391	0.374	0.295	0.579	0.338	0.348	0.274	0.299	0.451	0.378	0.347	0.401	0.344	0.439	0.361	0.384	0.396	0.399	0.35	0.324	0.294	0.39	0.341	0.253	0.378	0.432	0.341	0.336
OG0011934	0.345	0.244	0.199	0.376	0.399	0.372	0.448	0.362	0.408	0.534	0.456	0.368	0.377	0.317	0.319	0.666	0.206	0.192	0.397	0.359	0.318	0.395	0.363	0.318	0.706	0.332	0.327	0.308	0.314	0.425	0.365	0.339	0.403	0.332	0.436	0.359	0.377	0.438	0.391	0.351	0.374	0.275	0.39	0.337	0.27	0.335	0.356	0.346	0.361
OG0011955	0.358	0.353	0.283	0.323	0.35	0.494	0.416	0.423	0.41	0.277	0.163	0.334	0.362	0.288	0.509	0.31	0.232	0.214	0.383	0.416	0.537	0.395	0.449	0.28	0.297	0.346	0.486	0.57	0.277	0.38	0.342	0.469	0.329	0.36	0.324	0.326	0.33	0.328	0.272	0.329	0.424	0.575	0.392	0.426	0.25	0.379	0.348	0.336	0.503
OG0012066	0.642	0.388	0.308	0.547	0.559	0.643	0.633	0.512	0.673	0.364	0.228	0.568	0.589	0.496	0.535	0.508	0.292	0.26	0.649	0.66	0.495	0.635	0.663	0.496	0.416	0.599	0.656	0.615	0.484	0.639	0.606	0.645	0.556	0.585	0.625	0.606	0.63	0.61	0.499	0.621	0.421	0.382	0.616	0.556	0.423	0.608	0.369	0.583	0.637
OG0012118	0.507	0.435	0.388	0.445	0.463	0.609	0.563	0.476	0.581	0.338	0.216	0.483	0.481	0.404	0.532	0.464	0.352	0.271	0.521	0.644	0.477	0.534	0.651	0.405	0.394	0.526	0.557	0.598	0.4	0.53	0.521	0.623	0.482	0.491	0.48	0.541	0.56	0.445	0.383	0.501	0.473	0.521	0.515	0.577	0.358	0.635	0.358	0.5	0.579
OG0012187	0.652	0.419	0.377	0.642	0.617	0.584	0.588	0.419	0.746	0.288	0.209	0.688	0.624	0.571	0.518	0.471	0.345	0.249	0.645	0.963	0.375	0.68	0.969	0.579	0.362	0.738	0.529	0.601	0.569	0.622	0.677	0.7	0.667	0.645	0.638	0.688	0.677	0.64	0.524	0.661	0.379	0.356	0.629	0.505	0.491	0.604	0.313	0.697	0.618
OG0012269	0.374	0.468	0.388	0.351	0.362	0.495	0.513	0.553	0.452	0.336	0.257	0.355	0.399	0.309	0.617	0.465	0.367	0.353	0.421	0.458	0.533	0.439	0.446	0.307	0.408	0.367	0.492	0.444	0.307	0.476	0.353	0.435	0.359	0.338	0.38	0.397	0.42	0.375	0.379	0.372	0.466	0.494	0.484	0.498	0.268	0.455	0.478	0.367	0.476
OG0012401	0.49	0.374	0.235	0.434	0.448	0.55	0.544	0.489	0.502	0.303	0.183	0.428	0.45	0.367	0.613	0.379	0.209	0.199	0.55	0.521	0.478	0.473	0.546	0.354	0.296	0.432	0.542	0.716	0.35	0.489	0.45	0.547	0.429	0.484	0.428	0.38	0.432	0.448	0.353	0.422	0.356	0.405	0.501	0.452	0.313	0.412	0.311	0.426	0.636
OG0012438	0.35	0.292	0.309	0.299	0.309	0.507	0.428	0.633	0.379	0.289	0.226	0.293	0.342	0.274	0.555	0.325	0.259	0.249	0.435	0.333	0.473	0.32	0.34	0.266	0.288	0.31	0.511	0.401	0.262	0.395	0.312	0.373	0.276	0.333	0.331	0.288	0.346	0.337	0.258	0.281	0.216	0.464	0.36	0.282	0.233	0.405	0.287	0.306	0.368
OG0012486	0.321	0.43	0.248	0.25	0.264	0.562	0.405	0.464	0.311	0.286	0.173	0.237	0.327	0.214	0.53	0.261	0.335	0.398	0.398	0.271	0.535	0.271	0.277	0.21	0.215	0.248	0.534	0.373	0.206	0.355	0.254	0.315	0.222	0.285	0.275	0.243	0.308	0.278	0.251	0.225	0.319	0.44	0.34	0.322	0.182	0.528	0.474	0.249	0.306
OG0012497	0.444	0.426	0.214	0.378	0.382	0.498	0.52	0.516	0.451	0.321	0.187	0.351	0.385	0.314	0.635	0.363	0.222	0.209	0.519	0.431	0.54	0.413	0.449	0.3	0.272	0.361	0.489	0.586	0.304	0.455	0.385	0.455	0.341	0.432	0.397	0.322	0.385	0.421	0.352	0.338	0.274	0.317	0.453	0.356	0.268	0.378	0.334	0.368	0.495
OG0012504	0.681	0.367	0.326	0.641	0.619	0.599	0.666	0.446	0.719	0.345	0.246	0.645	0.693	0.585	0.505	0.497	0.307	0.26	0.636	0.717	0.4	0.676	0.702	0.583	0.415	0.664	0.544	0.552	0.578	0.655	0.662	0.678	0.637	0.641	0.635	0.66	0.672	0.64	0.588	0.638	0.438	0.345	0.666	0.481	0.502	0.58	0.359	0.674	0.588
OG0012543	0.368	0.412	0.21	0.332	0.363	0.494	0.429	0.373	0.415	0.248	0.141	0.344	0.371	0.294	0.522	0.294	0.194	0.172	0.393	0.425	0.465	0.419	0.448	0.287	0.274	0.355	0.487	0.576	0.281	0.402	0.355	0.491	0.344	0.389	0.35	0.34	0.343	0.338	0.307	0.353	0.401	0.487	0.402	0.402	0.252	0.364	0.32	0.342	0.479
OG0012568	0.541	0.477	0.35	0.455	0.459	0.637	0.609	0.515	0.544	0.35	0.218	0.502	0.523	0.426	0.584	0.463	0.323	0.254	0.577	0.573	0.537	0.53	0.581	0.431	0.343	0.532	0.623	0.584	0.423	0.565	0.531	0.605	0.482	0.511	0.528	0.525	0.574	0.512	0.44	0.521	0.43	0.391	0.539	0.549	0.374	0.66	0.393	0.5	0.559
OG0012589	0.614	0.432	0.297	0.537	0.563	0.636	0.61	0.506	0.679	0.361	0.218	0.559	0.572	0.483	0.562	0.486	0.282	0.254	0.646	0.673	0.473	0.658	0.674	0.48	0.392	0.585	0.674	0.645	0.475	0.63	0.59	0.634	0.551	0.633	0.563	0.587	0.615	0.597	0.494	0.578	0.45	0.403	0.682	0.496	0.42	0.56	0.347	0.591	0.59
OG0012604	0.417	0.379	0.203	0.374	0.364	0.456	0.442	0.4	0.448	0.265	0.164	0.344	0.353	0.302	0.548	0.313	0.192	0.177	0.49	0.394	0.481	0.37	0.407	0.285	0.253	0.342	0.439	0.549	0.286	0.411	0.389	0.513	0.329	0.417	0.365	0.312	0.368	0.413	0.315	0.338	0.31	0.319	0.424	0.353	0.248	0.354	0.3	0.337	0.478
OG0012632	0.042	0.423	0.001	0.02	0.023	0.145	0.109	0.001	0.038	0.079	0.001	0.019	0.039	0.007	0.196	0.032	0.056	0.091	0.065	0.035	0.275	0.035	0.038	0.007	0.055	0.018	0.157	0.119	0.006	0.072	0.032	0.061	0.022	0.045	0.032	0.031	0.054	0.033	0.051	0.022	0.204	0.316	0.068	0.208	0.002	0.087	0.311	0.015	0.067
OG0012680	0.227	0.254	0.408	0.204	0.199	0.288	0.302	0.345	0.237	0.209	0.178	0.206	0.233	0.175	0.307	0.254	0.548	0.95	0.288	0.25	0.282	0.207	0.24	0.175	0.188	0.213	0.273	0.169	0.177	0.293	0.22	0.19	0.194	0.201	0.228	0.227	0.238	0.201	0.209	0.208	0.229	0.254	0.253	0.256	0.155	0.37	0.399	0.209	0.212
OG0012686	0.538	0.424	0.28	0.448	0.458	0.586	0.586	0.497	0.562	0.354	0.281	0.438	0.478	0.387	0.597	0.431	0.258	0.262	0.614	0.477	0.483	0.513	0.496	0.373	0.336	0.445	0.607	0.558	0.37	0.576	0.478	0.519	0.444	0.53	0.535	0.403	0.497	0.496	0.434	0.458	0.385	0.371	0.544	0.415	0.324	0.467	0.469	0.447	0.537
OG0012688	0.587	0.416	0.337	0.488	0.498	0.669	0.588	0.496	0.608	0.321	0.211	0.522	0.525	0.445	0.582	0.446	0.319	0.27	0.605	0.646	0.504	0.557	0.655	0.444	0.351	0.568	0.602	0.641	0.442	0.601	0.58	0.654	0.507	0.575	0.52	0.553	0.59	0.524	0.418	0.56	0.394	0.466	0.545	0.497	0.391	0.625	0.345	0.526	0.658
OG0012702	0.614	0.385	0.327	0.565	0.558	0.582	0.573	0.436	0.694	0.285	0.194	0.619	0.58	0.511	0.524	0.455	0.303	0.237	0.604	0.766	0.392	0.63	0.771	0.521	0.347	0.661	0.562	0.625	0.513	0.619	0.627	0.685	0.592	0.601	0.591	0.608	0.611	0.605	0.483	0.606	0.375	0.389	0.617	0.473	0.449	0.595	0.291	0.612	0.673
OG0012717	0.557	0.482	0.345	0.453	0.447	0.619	0.603	0.5	0.539	0.377	0.253	0.48	0.492	0.414	0.602	0.451	0.331	0.275	0.593	0.555	0.508	0.504	0.563	0.415	0.339	0.514	0.606	0.57	0.406	0.57	0.534	0.567	0.462	0.519	0.515	0.479	0.559	0.509	0.404	0.535	0.375	0.361	0.527	0.502	0.358	0.612	0.442	0.481	0.597
OG0012785	0.363	0.227	0.387	0.342	0.342	0.393	0.461	0.525	0.425	0.322	0.287	0.346	0.377	0.313	0.365	0.449	0.282	0.278	0.412	0.384	0.39	0.415	0.395	0.306	0.374	0.336	0.405	0.361	0.305	0.409	0.334	0.372	0.36	0.336	0.375	0.368	0.387	0.333	0.319	0.387	0.401	0.403	0.435	0.48	0.271	0.386	0.41	0.357	0.441
OG0013038	0.622	0.394	0.362	0.613	0.609	0.553	0.574	0.368	0.688	0.317	0.2	0.619	0.621	0.539	0.434	0.466	0.328	0.236	0.603	0.742	0.346	0.697	0.734	0.557	0.378	0.687	0.503	0.501	0.54	0.588	0.63	0.669	0.63	0.577	0.656	0.761	0.697	0.613	0.551	0.677	0.385	0.317	0.583	0.52	0.46	0.573	0.298	0.662	0.539
OG0013420	0.6	0.478	0.42	0.529	0.535	0.634	0.604	0.426	0.638	0.337	0.244	0.564	0.566	0.481	0.555	0.456	0.379	0.266	0.609	0.684	0.407	0.612	0.687	0.492	0.372	0.618	0.531	0.565	0.479	0.626	0.618	0.643	0.572	0.585	0.584	0.588	0.629	0.574	0.518	0.645	0.42	0.381	0.632	0.6	0.424	0.633	0.38	0.574	0.607
OG0013555	0.484	0.585	0.44	0.382	0.396	0.783	0.586	0.476	0.472	0.354	0.22	0.417	0.466	0.356	0.61	0.396	0.446	0.364	0.525	0.498	0.553	0.434	0.491	0.36	0.317	0.454	0.627	0.46	0.357	0.532	0.462	0.493	0.404	0.422	0.428	0.476	0.553	0.407	0.391	0.426	0.463	0.416	0.494	0.601	0.317	0.746	0.436	0.433	0.437
OG0013570	0.652	0.405	0.362	0.64	0.617	0.583	0.592	0.43	0.749	0.292	0.209	0.681	0.624	0.567	0.513	0.475	0.329	0.245	0.646	0.961	0.384	0.682	0.976	0.575	0.369	0.732	0.538	0.616	0.563	0.619	0.663	0.702	0.658	0.642	0.637	0.682	0.677	0.639	0.521	0.659	0.387	0.364	0.628	0.498	0.487	0.587	0.312	0.691	0.627
OG0013582	0.255	0.38	0.572	0.231	0.215	0.326	0.362	0.348	0.268	0.226	0.205	0.253	0.253	0.202	0.356	0.272	0.942	0.574	0.308	0.327	0.295	0.231	0.312	0.209	0.201	0.279	0.257	0.177	0.213	0.324	0.274	0.228	0.231	0.228	0.254	0.289	0.301	0.227	0.229	0.247	0.22	0.276	0.279	0.334	0.188	0.486	0.36	0.257	0.223
[truncated: 675 more rows]
[truncated: 1,951 more columns]
