# Supplementary material for: Parallel and convergent genomic changes underlie independent subterranean colonization across beetles
Source: Nat Commun. 2023 Jun 29;14:3842. doi: 10.1038/s41467-023-39603-1 (PMC10310748; doi:10.1038/s41467-023-39603-1)
Supplement: Supplementary file 13 — Source Data [file 41467_2023_39603_MOESM13_ESM.zip › Source_Data_Figures_github/Source_data_4/Fig4b/Exp_Lepto_SimMat.txt]

	OG0000072	OG0000161	OG0000218	OG0000534	OG0001623	OG0003209	OG0010088	OG0011153	OG0011463	OG0011662	OG0012347	OG0012355	OG0012356	OG0013443	OG0000005	OG0000008	OG0000009	OG0000016	OG0000017	OG0000019	OG0000023	OG0000026	OG0000028	OG0000030	OG0000034	OG0000037	OG0000039	OG0000040	OG0000050	OG0000052	OG0000062	OG0000074	OG0000077	OG0000080	OG0000082	OG0000088	OG0000090	OG0000094	OG0000099	OG0000127	OG0000141	OG0000156	OG0000193	OG0000200	OG0000205	OG0000213	OG0000223	OG0000231	OG0000233
OG0000072	1	0.706	0.72	0.688	0.453	0.414	0.016	0.364	0.374	0.308	0.509	0.672	0.354	0.626	0.643	0.71	0.681	0.526	0.548	0.342	0.541	0.503	0.734	0.292	0.366	0.728	0.754	0.712	0.47	0.374	0.367	0.52	0.735	0.359	0.267	0.221	0.75	0.634	0.733	0.734	0.009	0.397	0.52	0.708	0.683	0.754	0.698	0.536	0.602
OG0000161	0.706	1	0.656	0.734	0.49	0.409	0.01	0.394	0.498	0.332	0.493	0.738	0.472	0.7	0.589	0.655	0.66	0.632	0.588	0.401	0.508	0.571	0.753	0.364	0.387	0.666	0.68	0.636	0.596	0.406	0.418	0.574	0.714	0.465	0.29	0.211	0.708	0.626	0.825	0.682	0.003	0.489	0.653	0.682	0.785	0.696	0.684	0.559	0.572
OG0000218	0.72	0.656	1	0.686	0.472	0.409	0.023	0.369	0.387	0.318	0.514	0.662	0.365	0.594	0.678	0.699	0.638	0.493	0.549	0.295	0.555	0.462	0.724	0.239	0.362	0.726	0.717	0.739	0.443	0.39	0.386	0.481	0.693	0.312	0.266	0.249	0.705	0.637	0.672	0.688	0.01	0.338	0.5	0.727	0.649	0.722	0.707	0.522	0.514
OG0000534	0.688	0.734	0.686	1	0.536	0.412	0.037	0.444	0.431	0.396	0.564	0.71	0.396	0.631	0.668	0.641	0.651	0.629	0.584	0.347	0.593	0.523	0.715	0.314	0.37	0.682	0.674	0.674	0.513	0.419	0.414	0.589	0.659	0.398	0.283	0.267	0.67	0.683	0.698	0.649	0.016	0.437	0.628	0.653	0.651	0.685	0.731	0.56	0.635
OG0001623	0.453	0.49	0.472	0.536	1	0.388	0.132	0.388	0.315	0.326	0.612	0.497	0.284	0.453	0.523	0.422	0.434	0.422	0.475	0.371	0.498	0.475	0.442	0.302	0.322	0.413	0.428	0.49	0.428	0.456	0.33	0.465	0.452	0.409	0.235	0.334	0.465	0.447	0.462	0.402	0.057	0.343	0.47	0.448	0.415	0.446	0.525	0.526	0.551
OG0003209	0.414	0.409	0.409	0.412	0.388	1	0.07	0.447	0.42	0.323	0.32	0.438	0.386	0.564	0.373	0.375	0.423	0.459	0.431	0.397	0.412	0.491	0.383	0.277	0.512	0.381	0.383	0.405	0.451	0.441	0.504	0.501	0.374	0.389	0.386	0.192	0.367	0.416	0.391	0.404	0.025	0.329	0.47	0.354	0.455	0.487	0.395	0.371	0.435
OG0010088	0.016	0.01	0.023	0.037	0.132	0.07	1	0.135	0.065	0.25	0.055	0.049	0.073	0.017	0.036	0.013	0.039	0.028	0.082	0.192	0.089	0.046	0.015	0.001	0.069	0.015	0.016	0.023	0.062	0.2	0.001	0.068	0.019	0.091	0.049	0.001	0.019	0.042	0.011	0.017	0.588	0.031	0.137	0.017	0.01	0.03	0.026	0.108	0.068
OG0011153	0.364	0.394	0.369	0.444	0.388	0.447	0.135	1	0.492	0.596	0.399	0.42	0.46	0.445	0.39	0.323	0.36	0.449	0.407	0.623	0.418	0.448	0.36	0.259	0.369	0.341	0.336	0.356	0.527	0.399	0.394	0.496	0.327	0.436	0.269	0.217	0.353	0.421	0.375	0.34	0.09	0.292	0.533	0.322	0.383	0.381	0.375	0.391	0.491
OG0011463	0.374	0.498	0.387	0.431	0.315	0.42	0.065	0.492	1	0.403	0.297	0.433	0.869	0.506	0.334	0.344	0.407	0.451	0.413	0.347	0.451	0.401	0.389	0.249	0.392	0.383	0.359	0.39	0.626	0.35	0.412	0.42	0.375	0.361	0.301	0.161	0.387	0.395	0.432	0.386	0.023	0.27	0.53	0.355	0.493	0.409	0.369	0.381	0.385
OG0011662	0.308	0.332	0.318	0.396	0.326	0.323	0.25	0.596	0.403	1	0.352	0.361	0.367	0.382	0.322	0.285	0.313	0.408	0.304	0.29	0.356	0.309	0.308	0.295	0.323	0.304	0.293	0.305	0.352	0.315	0.456	0.404	0.276	0.281	0.27	0.337	0.301	0.364	0.315	0.292	0.303	0.339	0.518	0.293	0.318	0.331	0.334	0.314	0.418
OG0012347	0.509	0.493	0.514	0.564	0.612	0.32	0.055	0.399	0.297	0.352	1	0.522	0.28	0.466	0.593	0.49	0.492	0.42	0.428	0.32	0.501	0.415	0.504	0.269	0.305	0.482	0.488	0.52	0.396	0.348	0.308	0.463	0.497	0.333	0.217	0.349	0.514	0.494	0.501	0.452	0.031	0.317	0.437	0.506	0.444	0.482	0.558	0.48	0.575
OG0012355	0.672	0.738	0.662	0.71	0.497	0.438	0.049	0.42	0.433	0.361	0.522	1	0.396	0.64	0.633	0.614	0.645	0.603	0.581	0.382	0.549	0.524	0.7	0.334	0.365	0.621	0.649	0.621	0.523	0.415	0.415	0.581	0.683	0.431	0.285	0.203	0.661	0.625	0.705	0.646	0.021	0.446	0.678	0.614	0.667	0.699	0.681	0.579	0.566
OG0012356	0.354	0.472	0.365	0.396	0.284	0.386	0.073	0.46	0.869	0.367	0.28	0.396	1	0.487	0.309	0.331	0.375	0.454	0.39	0.335	0.426	0.374	0.365	0.203	0.381	0.371	0.342	0.367	0.596	0.344	0.388	0.419	0.346	0.349	0.287	0.146	0.366	0.385	0.4	0.367	0.027	0.217	0.474	0.34	0.474	0.384	0.339	0.367	0.365
OG0013443	0.626	0.7	0.594	0.631	0.453	0.564	0.017	0.445	0.506	0.382	0.466	0.64	0.487	1	0.554	0.576	0.649	0.629	0.589	0.386	0.557	0.574	0.639	0.297	0.484	0.584	0.603	0.598	0.609	0.49	0.512	0.577	0.594	0.43	0.348	0.238	0.606	0.587	0.658	0.589	0.006	0.398	0.598	0.575	0.675	0.671	0.589	0.549	0.595
OG0000005	0.643	0.589	0.678	0.668	0.523	0.373	0.036	0.39	0.334	0.322	0.593	0.633	0.309	0.554	1	0.609	0.603	0.519	0.577	0.33	0.629	0.469	0.639	0.258	0.368	0.639	0.649	0.649	0.388	0.438	0.378	0.497	0.625	0.363	0.263	0.281	0.641	0.609	0.598	0.573	0.015	0.341	0.481	0.62	0.572	0.652	0.637	0.598	0.552
OG0000008	0.71	0.655	0.699	0.641	0.422	0.375	0.013	0.323	0.344	0.285	0.49	0.614	0.331	0.576	0.609	1	0.653	0.483	0.486	0.271	0.487	0.425	0.738	0.235	0.32	0.737	0.767	0.709	0.402	0.344	0.351	0.471	0.72	0.296	0.245	0.203	0.743	0.587	0.709	0.721	0.006	0.34	0.477	0.738	0.64	0.705	0.693	0.496	0.507
OG0000009	0.681	0.66	0.638	0.651	0.434	0.423	0.039	0.36	0.407	0.313	0.492	0.645	0.375	0.649	0.603	0.653	1	0.617	0.545	0.334	0.546	0.526	0.667	0.271	0.385	0.651	0.66	0.636	0.474	0.417	0.394	0.608	0.639	0.348	0.32	0.217	0.643	0.633	0.665	0.665	0.018	0.39	0.54	0.648	0.66	0.691	0.621	0.562	0.55
OG0000016	0.526	0.632	0.493	0.629	0.422	0.459	0.028	0.449	0.451	0.408	0.42	0.603	0.454	0.629	0.519	0.483	0.617	1	0.557	0.388	0.477	0.563	0.563	0.346	0.477	0.508	0.506	0.478	0.537	0.482	0.517	0.798	0.504	0.474	0.418	0.241	0.509	0.633	0.56	0.487	0.01	0.476	0.628	0.475	0.566	0.543	0.535	0.479	0.492
OG0000017	0.548	0.588	0.549	0.584	0.475	0.431	0.082	0.407	0.413	0.304	0.428	0.581	0.39	0.589	0.577	0.486	0.545	0.557	1	0.436	0.58	0.532	0.536	0.288	0.47	0.521	0.52	0.563	0.458	0.602	0.464	0.514	0.56	0.464	0.33	0.205	0.53	0.548	0.537	0.495	0.035	0.369	0.554	0.492	0.564	0.555	0.51	0.537	0.497
OG0000019	0.342	0.401	0.295	0.347	0.371	0.397	0.192	0.623	0.347	0.29	0.32	0.382	0.335	0.386	0.33	0.271	0.334	0.388	0.436	1	0.332	0.53	0.323	0.486	0.471	0.262	0.294	0.286	0.555	0.472	0.332	0.451	0.365	0.738	0.365	0.169	0.314	0.314	0.375	0.287	0.133	0.412	0.372	0.281	0.369	0.316	0.328	0.394	0.435
OG0000023	0.541	0.508	0.555	0.593	0.498	0.412	0.089	0.418	0.451	0.356	0.501	0.549	0.426	0.557	0.629	0.487	0.546	0.477	0.58	0.332	1	0.482	0.487	0.215	0.411	0.529	0.507	0.552	0.451	0.468	0.393	0.478	0.489	0.336	0.295	0.29	0.512	0.538	0.484	0.492	0.038	0.272	0.478	0.498	0.512	0.562	0.512	0.641	0.588
OG0000026	0.503	0.571	0.462	0.523	0.475	0.491	0.046	0.448	0.401	0.309	0.415	0.524	0.374	0.574	0.469	0.425	0.526	0.563	0.532	0.53	0.482	1	0.465	0.394	0.513	0.415	0.45	0.458	0.587	0.51	0.429	0.591	0.474	0.563	0.442	0.225	0.448	0.489	0.517	0.435	0.016	0.585	0.49	0.426	0.533	0.501	0.477	0.556	0.523
OG0000028	0.734	0.753	0.724	0.715	0.442	0.383	0.015	0.36	0.389	0.308	0.504	0.7	0.365	0.639	0.639	0.738	0.667	0.563	0.536	0.323	0.487	0.465	1	0.295	0.336	0.758	0.773	0.698	0.478	0.362	0.367	0.538	0.742	0.364	0.267	0.191	0.766	0.634	0.793	0.735	0.006	0.382	0.564	0.742	0.716	0.719	0.733	0.5	0.531
OG0000030	0.292	0.364	0.239	0.314	0.302	0.277	0.001	0.259	0.249	0.295	0.269	0.334	0.203	0.297	0.258	0.235	0.271	0.346	0.288	0.486	0.215	0.394	0.295	1	0.352	0.216	0.248	0.232	0.433	0.265	0.388	0.383	0.32	0.571	0.333	0.235	0.272	0.256	0.351	0.24	0.001	0.521	0.341	0.252	0.302	0.241	0.299	0.266	0.327
OG0000034	0.366	0.387	0.362	0.37	0.322	0.512	0.069	0.369	0.392	0.323	0.305	0.365	0.381	0.484	0.368	0.32	0.385	0.477	0.47	0.471	0.411	0.513	0.336	0.352	1	0.331	0.357	0.374	0.421	0.499	0.654	0.46	0.335	0.483	0.475	0.242	0.327	0.38	0.346	0.324	0.025	0.349	0.411	0.308	0.418	0.382	0.33	0.355	0.394
OG0000037	0.728	0.666	0.726	0.682	0.413	0.381	0.015	0.341	0.383	0.304	0.482	0.621	0.371	0.584	0.639	0.737	0.651	0.508	0.521	0.262	0.529	0.415	0.758	0.216	0.331	1	0.765	0.711	0.425	0.358	0.37	0.477	0.729	0.285	0.25	0.225	0.731	0.645	0.707	0.7	0.006	0.307	0.481	0.739	0.662	0.71	0.695	0.499	0.486
OG0000039	0.754	0.68	0.717	0.674	0.428	0.383	0.016	0.336	0.359	0.293	0.488	0.649	0.342	0.603	0.649	0.767	0.66	0.506	0.52	0.294	0.507	0.45	0.773	0.248	0.357	0.765	1	0.724	0.431	0.364	0.37	0.497	0.732	0.313	0.267	0.201	0.744	0.616	0.726	0.707	0.007	0.342	0.505	0.735	0.659	0.725	0.72	0.499	0.527
OG0000040	0.712	0.636	0.739	0.674	0.49	0.405	0.023	0.356	0.39	0.305	0.52	0.621	0.367	0.598	0.649	0.709	0.636	0.478	0.563	0.286	0.552	0.458	0.698	0.232	0.374	0.711	0.724	1	0.426	0.412	0.376	0.449	0.692	0.303	0.272	0.231	0.69	0.602	0.653	0.69	0.01	0.315	0.495	0.681	0.618	0.692	0.689	0.512	0.519
OG0000050	0.47	0.596	0.443	0.513	0.428	0.451	0.062	0.527	0.626	0.352	0.396	0.523	0.596	0.609	0.388	0.402	0.474	0.537	0.458	0.555	0.451	0.587	0.478	0.433	0.421	0.425	0.431	0.426	1	0.412	0.413	0.537	0.475	0.553	0.319	0.196	0.455	0.471	0.533	0.455	0.022	0.413	0.541	0.422	0.548	0.474	0.48	0.466	0.527
OG0000052	0.374	0.406	0.39	0.419	0.456	0.441	0.2	0.399	0.35	0.315	0.348	0.415	0.344	0.49	0.438	0.344	0.417	0.482	0.602	0.472	0.468	0.51	0.362	0.265	0.499	0.358	0.364	0.412	0.412	1	0.475	0.495	0.355	0.523	0.411	0.215	0.363	0.418	0.345	0.341	0.088	0.378	0.456	0.336	0.397	0.409	0.361	0.461	0.409
OG0000062	0.367	0.418	0.386	0.414	0.33	0.504	0.001	0.394	0.412	0.456	0.308	0.415	0.388	0.512	0.378	0.351	0.394	0.517	0.464	0.332	0.393	0.429	0.367	0.388	0.654	0.37	0.37	0.376	0.413	0.475	1	0.48	0.333	0.392	0.484	0.297	0.353	0.428	0.366	0.348	0.001	0.429	0.49	0.333	0.423	0.408	0.357	0.325	0.371
OG0000074	0.52	0.574	0.481	0.589	0.465	0.501	0.068	0.496	0.42	0.404	0.463	0.581	0.419	0.577	0.497	0.471	0.608	0.798	0.514	0.451	0.478	0.591	0.538	0.383	0.46	0.477	0.497	0.449	0.537	0.495	0.48	1	0.498	0.499	0.443	0.224	0.494	0.611	0.545	0.48	0.024	0.477	0.568	0.465	0.541	0.525	0.527	0.488	0.533
OG0000077	0.735	0.714	0.693	0.659	0.452	0.374	0.019	0.327	0.375	0.276	0.497	0.683	0.346	0.594	0.625	0.72	0.639	0.504	0.56	0.365	0.489	0.474	0.742	0.32	0.335	0.729	0.732	0.692	0.475	0.355	0.333	0.498	1	0.383	0.26	0.204	0.731	0.613	0.753	0.721	0.008	0.384	0.526	0.718	0.691	0.702	0.71	0.548	0.535
OG0000080	0.359	0.465	0.312	0.398	0.409	0.389	0.091	0.436	0.361	0.281	0.333	0.431	0.349	0.43	0.363	0.296	0.348	0.474	0.464	0.738	0.336	0.563	0.364	0.571	0.483	0.285	0.313	0.303	0.553	0.523	0.392	0.499	0.383	1	0.401	0.213	0.339	0.338	0.415	0.296	0.034	0.536	0.431	0.309	0.4	0.321	0.361	0.4	0.385
OG0000082	0.267	0.29	0.266	0.283	0.235	0.386	0.049	0.269	0.301	0.27	0.217	0.285	0.287	0.348	0.263	0.245	0.32	0.418	0.33	0.365	0.295	0.442	0.267	0.333	0.475	0.25	0.267	0.272	0.319	0.411	0.484	0.443	0.26	0.401	1	0.191	0.255	0.311	0.264	0.247	0.059	0.378	0.291	0.236	0.305	0.286	0.253	0.267	0.285
OG0000088	0.221	0.211	0.249	0.267	0.334	0.192	0.001	0.217	0.161	0.337	0.349	0.203	0.146	0.238	0.281	0.203	0.217	0.241	0.205	0.169	0.29	0.225	0.191	0.235	0.242	0.225	0.201	0.231	0.196	0.215	0.297	0.224	0.204	0.213	0.191	1	0.219	0.232	0.196	0.187	0.001	0.24	0.214	0.233	0.196	0.221	0.241	0.26	0.3
OG0000090	0.75	0.708	0.705	0.67	0.465	0.367	0.019	0.353	0.387	0.301	0.514	0.661	0.366	0.606	0.641	0.743	0.643	0.509	0.53	0.314	0.512	0.448	0.766	0.272	0.327	0.731	0.744	0.69	0.455	0.363	0.353	0.494	0.731	0.339	0.255	0.219	1	0.616	0.739	0.719	0.008	0.353	0.501	0.735	0.678	0.693	0.703	0.518	0.562
OG0000094	0.634	0.626	0.637	0.683	0.447	0.416	0.042	0.421	0.395	0.364	0.494	0.625	0.385	0.587	0.609	0.587	0.633	0.633	0.548	0.314	0.538	0.489	0.634	0.256	0.38	0.645	0.616	0.602	0.471	0.418	0.428	0.611	0.613	0.338	0.311	0.232	0.616	1	0.613	0.617	0.018	0.345	0.542	0.608	0.613	0.655	0.657	0.496	0.542
OG0000099	0.733	0.825	0.672	0.698	0.462	0.391	0.011	0.375	0.432	0.315	0.501	0.705	0.4	0.658	0.598	0.709	0.665	0.56	0.537	0.375	0.484	0.517	0.793	0.351	0.346	0.707	0.726	0.653	0.533	0.345	0.366	0.545	0.753	0.415	0.264	0.196	0.739	0.613	1	0.724	0.004	0.436	0.581	0.719	0.744	0.706	0.709	0.52	0.554
OG0000127	0.734	0.682	0.688	0.649	0.402	0.404	0.017	0.34	0.386	0.292	0.452	0.646	0.367	0.589	0.573	0.721	0.665	0.487	0.495	0.287	0.492	0.435	0.735	0.24	0.324	0.7	0.707	0.69	0.455	0.341	0.348	0.48	0.721	0.296	0.247	0.187	0.719	0.617	0.724	1	0.008	0.343	0.498	0.719	0.653	0.72	0.705	0.489	0.53
OG0000141	0.009	0.003	0.01	0.016	0.057	0.025	0.588	0.09	0.023	0.303	0.031	0.021	0.027	0.006	0.015	0.006	0.018	0.01	0.035	0.133	0.038	0.016	0.006	0.001	0.025	0.006	0.007	0.01	0.022	0.088	0.001	0.024	0.008	0.034	0.059	0.001	0.008	0.018	0.004	0.008	1	0.035	0.06	0.007	0.003	0.013	0.011	0.047	0.039
OG0000156	0.397	0.489	0.338	0.437	0.343	0.329	0.031	0.292	0.27	0.339	0.317	0.446	0.217	0.398	0.341	0.34	0.39	0.476	0.369	0.412	0.272	0.585	0.382	0.521	0.349	0.307	0.342	0.315	0.413	0.378	0.429	0.477	0.384	0.536	0.378	0.24	0.353	0.345	0.436	0.343	0.035	1	0.461	0.339	0.421	0.363	0.399	0.366	0.416
OG0000193	0.52	0.653	0.5	0.628	0.47	0.47	0.137	0.533	0.53	0.518	0.437	0.678	0.474	0.598	0.481	0.477	0.54	0.628	0.554	0.372	0.478	0.49	0.564	0.341	0.411	0.481	0.505	0.495	0.541	0.456	0.49	0.568	0.526	0.431	0.291	0.214	0.501	0.542	0.581	0.498	0.06	0.461	1	0.474	0.567	0.548	0.555	0.502	0.553
OG0000200	0.708	0.682	0.727	0.653	0.448	0.354	0.017	0.322	0.355	0.293	0.506	0.614	0.34	0.575	0.62	0.738	0.648	0.475	0.492	0.281	0.498	0.426	0.742	0.252	0.308	0.739	0.735	0.681	0.422	0.336	0.333	0.465	0.718	0.309	0.236	0.233	0.735	0.608	0.719	0.719	0.007	0.339	0.474	1	0.649	0.692	0.713	0.505	0.53
OG0000205	0.683	0.785	0.649	0.651	0.415	0.455	0.01	0.383	0.493	0.318	0.444	0.667	0.474	0.675	0.572	0.64	0.66	0.566	0.564	0.369	0.512	0.533	0.716	0.302	0.418	0.662	0.659	0.618	0.548	0.397	0.423	0.541	0.691	0.4	0.305	0.196	0.678	0.613	0.744	0.653	0.003	0.421	0.567	0.649	1	0.682	0.641	0.53	0.534
OG0000213	0.754	0.696	0.722	0.685	0.446	0.487	0.03	0.381	0.409	0.331	0.482	0.699	0.384	0.671	0.652	0.705	0.691	0.543	0.555	0.316	0.562	0.501	0.719	0.241	0.382	0.71	0.725	0.692	0.474	0.409	0.408	0.525	0.702	0.321	0.286	0.221	0.693	0.655	0.706	0.72	0.013	0.363	0.548	0.692	0.682	1	0.703	0.541	0.59
OG0000223	0.698	0.684	0.707	0.731	0.525	0.395	0.026	0.375	0.369	0.334	0.558	0.681	0.339	0.589	0.637	0.693	0.621	0.535	0.51	0.328	0.512	0.477	0.733	0.299	0.33	0.695	0.72	0.689	0.48	0.361	0.357	0.527	0.71	0.361	0.253	0.241	0.703	0.657	0.709	0.705	0.011	0.399	0.555	0.713	0.641	0.703	1	0.533	0.569
OG0000231	0.536	0.559	0.522	0.56	0.526	0.371	0.108	0.391	0.381	0.314	0.48	0.579	0.367	0.549	0.598	0.496	0.562	0.479	0.537	0.394	0.641	0.556	0.5	0.266	0.355	0.499	0.499	0.512	0.466	0.461	0.325	0.488	0.548	0.4	0.267	0.26	0.518	0.496	0.52	0.489	0.047	0.366	0.502	0.505	0.53	0.541	0.533	1	0.6
OG0000233	0.602	0.572	0.514	0.635	0.551	0.435	0.068	0.491	0.385	0.418	0.575	0.566	0.365	0.595	0.552	0.507	0.55	0.492	0.497	0.435	0.588	0.523	0.531	0.327	0.394	0.486	0.527	0.519	0.527	0.409	0.371	0.533	0.535	0.385	0.285	0.3	0.562	0.542	0.554	0.53	0.039	0.416	0.553	0.53	0.534	0.59	0.569	0.6	1
OG0000265	0.535	0.58	0.519	0.59	0.527	0.528	0.106	0.497	0.395	0.425	0.51	0.598	0.374	0.618	0.551	0.473	0.555	0.619	0.563	0.506	0.528	0.621	0.532	0.361	0.49	0.484	0.501	0.481	0.577	0.559	0.503	0.698	0.518	0.537	0.409	0.273	0.505	0.556	0.551	0.483	0.056	0.462	0.574	0.476	0.551	0.565	0.547	0.543	0.598
OG0000271	0.576	0.66	0.605	0.648	0.455	0.505	0.028	0.47	0.5	0.403	0.481	0.631	0.476	0.678	0.577	0.554	0.578	0.622	0.642	0.383	0.566	0.594	0.61	0.289	0.497	0.562	0.579	0.61	0.553	0.577	0.513	0.59	0.575	0.432	0.383	0.214	0.578	0.619	0.603	0.543	0.017	0.388	0.649	0.543	0.626	0.611	0.578	0.514	0.553
OG0000272	0.447	0.385	0.483	0.508	0.478	0.412	0.14	0.501	0.363	0.372	0.453	0.433	0.33	0.429	0.495	0.364	0.423	0.398	0.445	0.35	0.529	0.454	0.378	0.215	0.307	0.389	0.39	0.426	0.417	0.411	0.334	0.487	0.356	0.315	0.22	0.268	0.392	0.509	0.364	0.406	0.061	0.282	0.437	0.404	0.387	0.481	0.447	0.482	0.585
OG0000277	0.686	0.707	0.635	0.699	0.503	0.482	0.031	0.466	0.402	0.392	0.575	0.747	0.36	0.667	0.616	0.624	0.648	0.567	0.542	0.375	0.503	0.557	0.69	0.339	0.381	0.601	0.632	0.629	0.515	0.409	0.424	0.569	0.631	0.427	0.28	0.25	0.648	0.621	0.704	0.656	0.012	0.472	0.618	0.622	0.652	0.673	0.679	0.537	0.581
OG0000280	0.414	0.409	0.409	0.412	0.388	1	0.07	0.447	0.42	0.323	0.32	0.438	0.386	0.564	0.373	0.375	0.423	0.459	0.431	0.397	0.412	0.491	0.383	0.277	0.512	0.381	0.383	0.405	0.451	0.441	0.504	0.501	0.374	0.389	0.386	0.192	0.367	0.416	0.391	0.404	0.025	0.329	0.47	0.354	0.455	0.487	0.395	0.371	0.435
OG0000300	0.723	0.732	0.702	0.693	0.436	0.42	0.018	0.404	0.427	0.346	0.498	0.719	0.395	0.641	0.637	0.71	0.698	0.58	0.564	0.319	0.547	0.466	0.763	0.262	0.37	0.733	0.722	0.692	0.477	0.386	0.407	0.545	0.72	0.347	0.279	0.199	0.71	0.651	0.737	0.708	0.007	0.352	0.607	0.695	0.697	0.727	0.697	0.541	0.565
OG0000305	0.372	0.42	0.341	0.398	0.372	0.38	0.308	0.319	0.303	0.358	0.306	0.418	0.287	0.412	0.346	0.325	0.399	0.429	0.452	0.484	0.35	0.479	0.371	0.432	0.483	0.318	0.345	0.342	0.4	0.578	0.443	0.44	0.398	0.517	0.42	0.22	0.361	0.364	0.405	0.337	0.138	0.45	0.445	0.329	0.394	0.366	0.364	0.372	0.403
OG0000343	0.658	0.735	0.653	0.725	0.519	0.403	0.042	0.422	0.409	0.372	0.539	0.753	0.368	0.598	0.605	0.603	0.632	0.587	0.575	0.408	0.498	0.54	0.683	0.359	0.354	0.62	0.632	0.618	0.52	0.401	0.382	0.576	0.675	0.45	0.282	0.21	0.636	0.653	0.696	0.636	0.018	0.502	0.679	0.621	0.671	0.669	0.706	0.549	0.576
OG0000345	0.43	0.445	0.444	0.506	0.582	0.289	0.109	0.404	0.302	0.443	0.704	0.456	0.273	0.428	0.477	0.399	0.418	0.431	0.384	0.302	0.426	0.363	0.433	0.306	0.325	0.417	0.403	0.455	0.365	0.364	0.334	0.427	0.429	0.35	0.238	0.475	0.427	0.443	0.442	0.391	0.063	0.348	0.469	0.427	0.396	0.407	0.463	0.433	0.477
OG0000357	0.23	0.274	0.22	0.277	0.255	0.208	0.001	0.28	0.196	0.351	0.247	0.246	0.171	0.278	0.248	0.208	0.236	0.348	0.296	0.272	0.216	0.31	0.23	0.554	0.354	0.206	0.214	0.218	0.247	0.343	0.513	0.346	0.22	0.385	0.314	0.224	0.218	0.251	0.238	0.191	0.001	0.438	0.284	0.21	0.233	0.211	0.24	0.237	0.266
OG0000386	0.625	0.793	0.612	0.642	0.473	0.406	0.014	0.406	0.51	0.327	0.467	0.677	0.471	0.679	0.541	0.592	0.627	0.599	0.577	0.436	0.482	0.561	0.671	0.399	0.399	0.594	0.593	0.571	0.635	0.4	0.423	0.576	0.654	0.507	0.306	0.198	0.647	0.571	0.73	0.618	0.005	0.47	0.607	0.591	0.748	0.613	0.616	0.516	0.52
OG0000435	0.611	0.651	0.584	0.655	0.448	0.447	0.042	0.468	0.443	0.384	0.507	0.739	0.398	0.56	0.544	0.548	0.588	0.528	0.483	0.312	0.485	0.468	0.626	0.272	0.336	0.56	0.581	0.567	0.502	0.356	0.408	0.531	0.585	0.34	0.228	0.196	0.585	0.574	0.63	0.612	0.016	0.405	0.638	0.561	0.59	0.628	0.638	0.46	0.53
OG0000445	0.587	0.508	0.572	0.51	0.322	0.293	0.002	0.258	0.278	0.235	0.381	0.478	0.26	0.455	0.486	0.652	0.495	0.382	0.388	0.22	0.379	0.331	0.631	0.202	0.262	0.64	0.633	0.573	0.33	0.263	0.291	0.368	0.594	0.245	0.201	0.164	0.601	0.476	0.573	0.585	0.001	0.271	0.384	0.618	0.505	0.546	0.551	0.364	0.384
OG0000447	0.661	0.767	0.616	0.733	0.535	0.438	0.061	0.478	0.47	0.407	0.556	0.736	0.438	0.662	0.577	0.602	0.645	0.632	0.547	0.451	0.529	0.615	0.676	0.415	0.379	0.579	0.616	0.598	0.627	0.415	0.411	0.61	0.638	0.498	0.292	0.249	0.622	0.632	0.72	0.64	0.026	0.563	0.717	0.594	0.687	0.666	0.677	0.601	0.636
OG0000463	0.342	0.406	0.33	0.389	0.318	0.412	0.115	0.539	0.55	0.401	0.303	0.37	0.535	0.499	0.315	0.304	0.387	0.444	0.376	0.461	0.365	0.523	0.329	0.242	0.39	0.322	0.319	0.336	0.623	0.363	0.378	0.42	0.312	0.419	0.319	0.195	0.318	0.389	0.35	0.332	0.044	0.328	0.479	0.304	0.394	0.368	0.347	0.439	0.44
OG0000465	0.482	0.465	0.463	0.517	0.444	0.532	0.032	0.492	0.394	0.35	0.422	0.517	0.379	0.498	0.541	0.438	0.449	0.482	0.469	0.314	0.566	0.457	0.431	0.217	0.314	0.452	0.417	0.447	0.448	0.394	0.367	0.521	0.421	0.325	0.232	0.237	0.442	0.505	0.428	0.461	0.011	0.326	0.457	0.436	0.456	0.517	0.467	0.556	0.541
OG0000466	0.706	0.694	0.704	0.649	0.452	0.431	0.025	0.341	0.425	0.309	0.507	0.639	0.406	0.651	0.624	0.691	0.672	0.499	0.548	0.297	0.573	0.463	0.724	0.238	0.361	0.711	0.702	0.703	0.475	0.386	0.379	0.493	0.742	0.327	0.265	0.211	0.7	0.601	0.709	0.702	0.012	0.324	0.496	0.695	0.682	0.685	0.668	0.536	0.515
OG0000481	0.736	0.768	0.719	0.71	0.428	0.406	0.015	0.378	0.439	0.327	0.482	0.689	0.413	0.665	0.62	0.691	0.673	0.565	0.559	0.339	0.528	0.503	0.775	0.296	0.361	0.71	0.724	0.666	0.492	0.386	0.395	0.541	0.722	0.368	0.296	0.21	0.721	0.647	0.77	0.697	0.006	0.399	0.577	0.705	0.733	0.754	0.697	0.531	0.551
OG0000501	0.524	0.55	0.48	0.55	0.444	0.552	0.076	0.455	0.405	0.347	0.446	0.554	0.373	0.63	0.483	0.457	0.519	0.56	0.523	0.459	0.498	0.602	0.488	0.316	0.513	0.443	0.469	0.488	0.502	0.521	0.48	0.58	0.465	0.462	0.357	0.228	0.462	0.5	0.503	0.459	0.026	0.448	0.579	0.434	0.504	0.513	0.499	0.503	0.566
OG0000507	0.688	0.607	0.675	0.597	0.385	0.326	0.007	0.293	0.314	0.261	0.459	0.562	0.295	0.52	0.57	0.747	0.568	0.435	0.453	0.26	0.434	0.38	0.733	0.236	0.291	0.722	0.734	0.669	0.377	0.302	0.32	0.419	0.707	0.29	0.225	0.186	0.717	0.54	0.678	0.68	0.003	0.311	0.44	0.724	0.586	0.635	0.653	0.433	0.451
OG0000514	0.587	0.719	0.544	0.622	0.412	0.489	0.023	0.434	0.512	0.334	0.416	0.633	0.468	0.702	0.518	0.546	0.654	0.618	0.525	0.42	0.525	0.597	0.613	0.334	0.425	0.549	0.562	0.527	0.66	0.436	0.432	0.593	0.591	0.45	0.338	0.196	0.573	0.569	0.67	0.57	0.008	0.476	0.602	0.537	0.698	0.611	0.585	0.579	0.548
OG0000572	0.478	0.581	0.42	0.532	0.427	0.423	0.001	0.426	0.446	0.44	0.397	0.595	0.355	0.494	0.405	0.403	0.451	0.518	0.434	0.396	0.367	0.548	0.471	0.529	0.381	0.39	0.421	0.392	0.519	0.339	0.515	0.512	0.45	0.474	0.295	0.256	0.444	0.427	0.517	0.421	0.001	0.667	0.662	0.407	0.506	0.445	0.462	0.397	0.484
OG0000602	0.637	0.742	0.606	0.673	0.458	0.447	0.019	0.443	0.515	0.37	0.509	0.667	0.495	0.711	0.547	0.614	0.694	0.639	0.585	0.358	0.524	0.536	0.673	0.282	0.412	0.616	0.636	0.638	0.595	0.439	0.431	0.568	0.634	0.39	0.306	0.206	0.621	0.613	0.688	0.653	0.01	0.416	0.638	0.607	0.698	0.658	0.636	0.575	0.58
OG0000612	0.501	0.541	0.462	0.524	0.428	0.451	0.039	0.372	0.347	0.302	0.407	0.61	0.344	0.477	0.487	0.447	0.459	0.487	0.466	0.331	0.476	0.459	0.482	0.302	0.335	0.445	0.448	0.429	0.433	0.368	0.353	0.515	0.486	0.387	0.225	0.195	0.469	0.466	0.501	0.463	0.01	0.422	0.505	0.449	0.48	0.485	0.496	0.53	0.45
OG0000625	0.236	0.219	0.219	0.269	0.226	0.217	0.001	0.265	0.177	0.545	0.257	0.216	0.158	0.257	0.252	0.2	0.229	0.26	0.216	0.196	0.258	0.249	0.196	0.333	0.283	0.197	0.197	0.214	0.22	0.238	0.382	0.242	0.204	0.254	0.242	0.387	0.213	0.236	0.205	0.199	0.001	0.329	0.234	0.209	0.206	0.239	0.232	0.228	0.351
OG0000658	0.66	0.638	0.632	0.62	0.427	0.5	0.024	0.372	0.453	0.293	0.418	0.604	0.429	0.634	0.587	0.582	0.638	0.571	0.616	0.334	0.531	0.498	0.606	0.237	0.433	0.634	0.606	0.644	0.494	0.446	0.435	0.526	0.616	0.352	0.325	0.206	0.595	0.624	0.615	0.627	0.008	0.322	0.523	0.562	0.641	0.66	0.601	0.506	0.51
OG0000668	0.722	0.781	0.67	0.655	0.431	0.418	0.015	0.343	0.443	0.277	0.466	0.69	0.41	0.672	0.581	0.698	0.685	0.551	0.554	0.367	0.505	0.517	0.742	0.318	0.378	0.693	0.701	0.652	0.531	0.387	0.382	0.54	0.744	0.398	0.31	0.187	0.716	0.603	0.787	0.696	0.005	0.424	0.546	0.678	0.753	0.692	0.668	0.556	0.525
OG0000679	0.504	0.623	0.481	0.544	0.388	0.573	0.05	0.534	0.677	0.45	0.385	0.576	0.713	0.655	0.426	0.459	0.531	0.65	0.512	0.472	0.498	0.574	0.523	0.353	0.544	0.475	0.488	0.463	0.68	0.473	0.549	0.63	0.5	0.515	0.443	0.214	0.482	0.519	0.571	0.484	0.018	0.459	0.628	0.45	0.607	0.529	0.495	0.468	0.485
OG0000707	0.732	0.744	0.683	0.719	0.499	0.374	0.031	0.389	0.426	0.319	0.548	0.701	0.394	0.633	0.636	0.689	0.689	0.558	0.548	0.388	0.559	0.536	0.723	0.353	0.365	0.681	0.692	0.675	0.542	0.385	0.355	0.537	0.732	0.411	0.281	0.228	0.702	0.645	0.748	0.713	0.013	0.449	0.575	0.698	0.713	0.696	0.721	0.594	0.576
OG0000757	0.699	0.674	0.683	0.656	0.392	0.419	0.028	0.332	0.389	0.283	0.454	0.663	0.375	0.605	0.596	0.697	0.691	0.512	0.553	0.306	0.535	0.466	0.694	0.236	0.384	0.688	0.692	0.666	0.452	0.397	0.388	0.478	0.682	0.318	0.292	0.191	0.685	0.616	0.673	0.675	0.012	0.337	0.504	0.657	0.708	0.696	0.636	0.529	0.515
OG0000782	0.503	0.515	0.529	0.594	0.447	0.419	0.073	0.531	0.523	0.41	0.481	0.565	0.488	0.57	0.537	0.448	0.525	0.479	0.533	0.339	0.601	0.433	0.484	0.217	0.34	0.488	0.457	0.508	0.522	0.437	0.392	0.522	0.431	0.344	0.243	0.266	0.484	0.512	0.455	0.492	0.032	0.322	0.545	0.46	0.499	0.547	0.488	0.498	0.59
OG0000784	0.316	0.332	0.32	0.319	0.265	0.49	0.081	0.289	0.344	0.233	0.235	0.358	0.356	0.425	0.344	0.296	0.342	0.401	0.418	0.369	0.438	0.408	0.277	0.236	0.502	0.312	0.299	0.325	0.374	0.429	0.45	0.377	0.306	0.381	0.331	0.181	0.286	0.331	0.284	0.28	0.03	0.281	0.346	0.268	0.346	0.337	0.275	0.414	0.33
OG0000789	0.672	0.738	0.662	0.71	0.497	0.438	0.049	0.42	0.433	0.361	0.522	1	0.396	0.64	0.633	0.614	0.645	0.603	0.581	0.382	0.549	0.524	0.7	0.334	0.365	0.621	0.649	0.621	0.523	0.415	0.415	0.581	0.683	0.431	0.285	0.203	0.661	0.625	0.705	0.646	0.021	0.446	0.678	0.614	0.667	0.699	0.681	0.579	0.566
OG0000840	0.03	0.044	0.038	0.054	0.164	0.242	0.162	0.23	0.226	0.038	0.082	0.084	0.211	0.066	0.053	0.02	0.058	0.07	0.092	0.338	0.113	0.194	0.028	0.125	0.14	0.024	0.026	0.034	0.255	0.18	0.053	0.159	0.024	0.278	0.185	0.03	0.033	0.052	0.027	0.035	0.067	0.026	0.096	0.029	0.044	0.044	0.038	0.128	0.115
OG0000849	0.678	0.797	0.648	0.673	0.434	0.429	0.01	0.389	0.515	0.326	0.457	0.691	0.469	0.703	0.572	0.629	0.657	0.603	0.549	0.384	0.511	0.554	0.705	0.343	0.393	0.641	0.646	0.612	0.596	0.379	0.41	0.574	0.699	0.431	0.303	0.199	0.678	0.611	0.772	0.673	0.004	0.449	0.599	0.641	0.759	0.673	0.66	0.554	0.545
OG0000911	0.58	0.661	0.543	0.63	0.491	0.451	0.02	0.41	0.379	0.292	0.496	0.651	0.329	0.616	0.533	0.509	0.571	0.59	0.559	0.515	0.444	0.644	0.58	0.467	0.413	0.501	0.54	0.508	0.584	0.427	0.399	0.613	0.591	0.538	0.337	0.23	0.546	0.576	0.634	0.539	0.007	0.606	0.592	0.512	0.625	0.581	0.614	0.561	0.559
OG0001017	0.339	0.352	0.331	0.338	0.305	0.436	0.116	0.395	0.354	0.236	0.29	0.335	0.368	0.442	0.326	0.297	0.381	0.352	0.439	0.471	0.383	0.55	0.287	0.215	0.407	0.292	0.305	0.319	0.523	0.428	0.385	0.401	0.306	0.398	0.266	0.161	0.298	0.367	0.298	0.314	0.065	0.312	0.353	0.3	0.362	0.358	0.306	0.402	0.425
OG0001038	0.437	0.532	0.415	0.537	0.514	0.401	0.308	0.509	0.417	0.49	0.429	0.548	0.365	0.479	0.406	0.386	0.438	0.558	0.47	0.54	0.4	0.581	0.455	0.5	0.441	0.379	0.397	0.386	0.544	0.504	0.472	0.573	0.433	0.577	0.368	0.241	0.419	0.463	0.488	0.396	0.141	0.665	0.658	0.389	0.459	0.423	0.467	0.458	0.483
OG0001075	0.452	0.524	0.39	0.5	0.407	0.438	0.084	0.457	0.451	0.442	0.377	0.514	0.397	0.524	0.391	0.384	0.451	0.578	0.401	0.421	0.371	0.545	0.441	0.5	0.412	0.361	0.401	0.379	0.529	0.345	0.446	0.527	0.428	0.476	0.37	0.255	0.419	0.441	0.492	0.407	0.023	0.581	0.605	0.39	0.461	0.426	0.451	0.435	0.532
OG0001154	0.446	0.534	0.46	0.541	0.404	0.512	0.055	0.534	0.638	0.488	0.4	0.544	0.6	0.58	0.406	0.416	0.454	0.586	0.474	0.354	0.476	0.464	0.456	0.327	0.475	0.441	0.429	0.449	0.676	0.422	0.536	0.561	0.412	0.399	0.311	0.226	0.439	0.483	0.462	0.458	0.019	0.385	0.632	0.416	0.511	0.479	0.457	0.41	0.511
OG0001186	0.482	0.522	0.392	0.484	0.499	0.518	0.037	0.347	0.31	0.262	0.479	0.519	0.272	0.49	0.434	0.403	0.479	0.486	0.392	0.451	0.35	0.54	0.44	0.438	0.374	0.364	0.413	0.415	0.479	0.385	0.352	0.514	0.479	0.496	0.276	0.232	0.406	0.423	0.493	0.426	0.013	0.525	0.505	0.399	0.441	0.463	0.507	0.48	0.506
OG0001235	0.447	0.489	0.39	0.419	0.406	0.548	0.062	0.4	0.361	0.245	0.369	0.489	0.35	0.534	0.387	0.391	0.475	0.496	0.437	0.547	0.388	0.582	0.422	0.375	0.514	0.365	0.413	0.385	0.514	0.48	0.437	0.533	0.443	0.574	0.583	0.201	0.399	0.431	0.468	0.402	0.022	0.413	0.455	0.373	0.485	0.447	0.409	0.433	0.48
OG0001246	0.698	0.676	0.702	0.646	0.461	0.433	0.027	0.354	0.392	0.322	0.527	0.662	0.367	0.65	0.641	0.697	0.66	0.504	0.54	0.289	0.572	0.453	0.711	0.231	0.358	0.702	0.7	0.707	0.44	0.384	0.379	0.476	0.692	0.314	0.263	0.237	0.695	0.603	0.685	0.689	0.014	0.333	0.538	0.7	0.648	0.728	0.676	0.58	0.557
OG0001266	0.517	0.567	0.495	0.542	0.466	0.489	0.048	0.473	0.48	0.365	0.449	0.602	0.443	0.573	0.476	0.457	0.519	0.521	0.563	0.432	0.496	0.551	0.519	0.316	0.411	0.467	0.474	0.482	0.576	0.453	0.425	0.555	0.505	0.452	0.289	0.193	0.488	0.496	0.521	0.479	0.025	0.384	0.558	0.466	0.544	0.526	0.509	0.504	0.544
OG0001310	0.62	0.669	0.551	0.617	0.508	0.551	0.022	0.446	0.514	0.374	0.499	0.646	0.475	0.636	0.515	0.527	0.552	0.558	0.495	0.435	0.516	0.568	0.57	0.394	0.385	0.515	0.528	0.547	0.655	0.386	0.396	0.584	0.599	0.492	0.276	0.242	0.566	0.53	0.647	0.593	0.008	0.481	0.571	0.542	0.624	0.608	0.627	0.546	0.618
OG0001357	0.319	0.318	0.305	0.325	0.29	0.478	0.208	0.268	0.304	0.428	0.246	0.327	0.277	0.398	0.302	0.3	0.364	0.418	0.37	0.338	0.361	0.386	0.289	0.348	0.476	0.287	0.307	0.308	0.334	0.438	0.543	0.481	0.289	0.314	0.611	0.222	0.291	0.36	0.288	0.303	0.244	0.395	0.403	0.279	0.345	0.352	0.29	0.322	0.407
OG0001376	0.706	0.712	0.722	0.68	0.549	0.398	0.031	0.354	0.388	0.29	0.553	0.669	0.378	0.615	0.66	0.693	0.641	0.531	0.574	0.364	0.519	0.495	0.708	0.31	0.369	0.684	0.701	0.702	0.485	0.423	0.379	0.502	0.713	0.398	0.281	0.254	0.703	0.588	0.73	0.676	0.013	0.398	0.516	0.69	0.658	0.685	0.701	0.576	0.54
OG0001486	0.009	0.019	0.01	0.006	0.023	0.05	0.001	0.001	0.115	0.001	0.006	0.017	0.132	0.012	0.012	0.007	0.021	0.019	0.021	0.043	0.03	0.016	0.007	0.138	0.025	0.007	0.007	0.011	0.044	0.018	0.071	0.024	0.008	0.033	0.057	0.043	0.01	0.007	0.011	0.01	0.001	0.001	0.024	0.008	0.019	0.015	0.004	0.037	0.015
OG0001497	0.391	0.366	0.363	0.416	0.401	0.496	0.069	0.454	0.4	0.351	0.379	0.418	0.359	0.475	0.386	0.338	0.423	0.381	0.44	0.449	0.452	0.507	0.329	0.273	0.44	0.329	0.341	0.379	0.499	0.458	0.41	0.464	0.335	0.405	0.316	0.278	0.355	0.394	0.323	0.368	0.025	0.373	0.406	0.334	0.39	0.423	0.356	0.437	0.571
OG0001732	0.666	0.823	0.624	0.689	0.489	0.416	0.012	0.441	0.556	0.366	0.504	0.709	0.512	0.735	0.58	0.613	0.645	0.625	0.596	0.45	0.52	0.572	0.693	0.409	0.402	0.61	0.621	0.609	0.66	0.411	0.427	0.594	0.686	0.515	0.308	0.223	0.736	0.597	0.761	0.646	0.004	0.47	0.628	0.624	0.741	0.659	0.656	0.548	0.572
OG0001811	0.66	0.757	0.628	0.667	0.436	0.445	0.015	0.448	0.539	0.345	0.486	0.697	0.509	0.697	0.581	0.609	0.678	0.622	0.562	0.374	0.533	0.547	0.677	0.306	0.403	0.617	0.621	0.638	0.613	0.411	0.422	0.552	0.647	0.426	0.311	0.206	0.645	0.623	0.707	0.662	0.005	0.398	0.632	0.614	0.697	0.672	0.634	0.544	0.56
OG0001845	0.668	0.698	0.724	0.676	0.476	0.363	0.02	0.34	0.397	0.295	0.506	0.65	0.38	0.593	0.648	0.712	0.62	0.497	0.52	0.294	0.526	0.432	0.762	0.264	0.34	0.714	0.717	0.688	0.461	0.353	0.355	0.475	0.724	0.328	0.254	0.22	0.722	0.588	0.739	0.685	0.009	0.33	0.514	0.704	0.692	0.652	0.67	0.54	0.505
OG0001868	0.712	0.744	0.697	0.682	0.458	0.46	0.02	0.408	0.473	0.349	0.504	0.715	0.449	0.673	0.595	0.672	0.707	0.551	0.55	0.333	0.547	0.507	0.702	0.279	0.378	0.664	0.68	0.693	0.544	0.377	0.401	0.531	0.699	0.366	0.294	0.215	0.696	0.639	0.744	0.749	0.007	0.391	0.588	0.672	0.708	0.72	0.685	0.53	0.573
OG0002021	0.6	0.568	0.585	0.586	0.515	0.458	0.047	0.381	0.365	0.291	0.455	0.578	0.357	0.562	0.586	0.521	0.535	0.495	0.579	0.383	0.555	0.535	0.527	0.238	0.383	0.556	0.534	0.56	0.459	0.452	0.367	0.497	0.568	0.37	0.28	0.199	0.532	0.566	0.538	0.527	0.035	0.34	0.445	0.517	0.547	0.608	0.554	0.588	0.569
OG0002055	0.304	0.307	0.299	0.298	0.226	0.42	0.001	0.225	0.289	0.296	0.216	0.291	0.28	0.389	0.292	0.273	0.321	0.394	0.409	0.318	0.314	0.437	0.27	0.305	0.512	0.288	0.289	0.31	0.311	0.468	0.573	0.368	0.286	0.34	0.518	0.244	0.275	0.325	0.272	0.275	0.001	0.352	0.322	0.257	0.333	0.332	0.266	0.279	0.317
OG0002075	0.724	0.701	0.693	0.69	0.437	0.417	0.02	0.376	0.403	0.324	0.474	0.663	0.383	0.636	0.631	0.713	0.706	0.541	0.55	0.295	0.55	0.453	0.721	0.23	0.351	0.733	0.727	0.705	0.465	0.378	0.385	0.5	0.723	0.31	0.268	0.213	0.718	0.62	0.712	0.716	0.011	0.325	0.534	0.699	0.686	0.729	0.663	0.549	0.565
OG0002120	0.561	0.719	0.49	0.628	0.468	0.418	0.035	0.453	0.589	0.375	0.45	0.633	0.572	0.636	0.474	0.48	0.548	0.627	0.513	0.54	0.472	0.646	0.554	0.494	0.434	0.479	0.503	0.481	0.699	0.441	0.418	0.584	0.55	0.636	0.359	0.256	0.518	0.508	0.63	0.531	0.012	0.665	0.667	0.491	0.615	0.533	0.571	0.562	0.581
OG0002202	0.271	0.326	0.227	0.293	0.246	0.237	0.069	0.242	0.21	0.305	0.232	0.307	0.179	0.272	0.233	0.221	0.258	0.35	0.245	0.374	0.195	0.401	0.27	0.558	0.308	0.205	0.232	0.217	0.318	0.255	0.343	0.342	0.284	0.474	0.445	0.201	0.255	0.256	0.31	0.225	0.091	0.561	0.296	0.234	0.276	0.228	0.275	0.231	0.279
OG0002368	0.633	0.697	0.612	0.698	0.495	0.393	0.051	0.41	0.418	0.361	0.524	0.72	0.377	0.586	0.553	0.586	0.582	0.566	0.517	0.379	0.479	0.516	0.675	0.371	0.352	0.581	0.611	0.594	0.543	0.38	0.369	0.567	0.646	0.429	0.261	0.209	0.616	0.593	0.689	0.653	0.022	0.496	0.645	0.586	0.634	0.627	0.737	0.518	0.555
OG0002483	0.562	0.64	0.539	0.642	0.517	0.487	0.049	0.489	0.447	0.399	0.5	0.675	0.396	0.602	0.541	0.509	0.552	0.578	0.559	0.378	0.497	0.569	0.558	0.314	0.363	0.496	0.504	0.509	0.571	0.466	0.462	0.589	0.551	0.451	0.256	0.241	0.536	0.555	0.605	0.533	0.017	0.504	0.615	0.504	0.577	0.576	0.603	0.54	0.547
OG0002595	0.675	0.813	0.67	0.712	0.476	0.403	0.01	0.441	0.525	0.346	0.494	0.706	0.477	0.681	0.6	0.633	0.646	0.604	0.578	0.415	0.509	0.573	0.725	0.384	0.389	0.648	0.648	0.631	0.624	0.381	0.407	0.574	0.697	0.46	0.297	0.211	0.683	0.627	0.769	0.664	0.003	0.48	0.643	0.649	0.746	0.677	0.678	0.541	0.562
OG0002685	0.582	0.579	0.51	0.648	0.515	0.42	0.064	0.469	0.401	0.417	0.545	0.627	0.368	0.573	0.556	0.494	0.563	0.556	0.47	0.403	0.533	0.509	0.541	0.345	0.373	0.487	0.509	0.501	0.526	0.418	0.384	0.565	0.54	0.429	0.284	0.323	0.543	0.556	0.567	0.544	0.025	0.443	0.561	0.519	0.52	0.574	0.585	0.58	0.74
OG0002803	0.22	0.214	0.214	0.256	0.221	0.205	0.001	0.261	0.172	0.57	0.248	0.205	0.152	0.243	0.246	0.19	0.211	0.254	0.21	0.194	0.241	0.242	0.189	0.344	0.275	0.19	0.187	0.202	0.21	0.231	0.375	0.236	0.193	0.256	0.243	0.383	0.203	0.234	0.195	0.187	0.001	0.317	0.225	0.201	0.197	0.221	0.224	0.222	0.321
OG0002821	0.307	0.307	0.3	0.341	0.392	0.313	0.311	0.435	0.317	0.522	0.371	0.34	0.286	0.341	0.297	0.271	0.315	0.364	0.312	0.301	0.301	0.332	0.286	0.237	0.342	0.281	0.277	0.3	0.362	0.331	0.391	0.358	0.278	0.281	0.22	0.188	0.283	0.34	0.289	0.29	0.263	0.34	0.412	0.27	0.299	0.306	0.304	0.288	0.389
OG0002827	0.643	0.788	0.61	0.685	0.486	0.413	0.017	0.403	0.543	0.315	0.47	0.671	0.51	0.684	0.58	0.583	0.63	0.607	0.631	0.44	0.564	0.616	0.647	0.381	0.438	0.591	0.59	0.606	0.649	0.447	0.433	0.549	0.647	0.516	0.322	0.224	0.626	0.585	0.715	0.614	0.006	0.479	0.582	0.582	0.71	0.626	0.611	0.551	0.564
OG0002941	0.498	0.583	0.456	0.514	0.449	0.524	0.05	0.412	0.433	0.343	0.401	0.546	0.403	0.579	0.48	0.428	0.497	0.595	0.562	0.566	0.451	0.668	0.475	0.455	0.639	0.424	0.454	0.45	0.572	0.543	0.563	0.581	0.493	0.632	0.446	0.256	0.448	0.485	0.521	0.431	0.018	0.597	0.561	0.417	0.562	0.497	0.46	0.486	0.495
OG0003044	0.361	0.379	0.356	0.42	0.345	0.616	0.095	0.497	0.494	0.424	0.321	0.421	0.439	0.444	0.335	0.326	0.353	0.411	0.37	0.335	0.363	0.434	0.345	0.323	0.378	0.333	0.341	0.341	0.462	0.333	0.42	0.465	0.331	0.353	0.252	0.209	0.336	0.377	0.362	0.352	0.036	0.37	0.489	0.315	0.392	0.392	0.377	0.355	0.433
OG0003060	0.538	0.636	0.528	0.591	0.4	0.512	0.024	0.464	0.616	0.402	0.407	0.582	0.594	0.722	0.476	0.508	0.584	0.635	0.571	0.358	0.528	0.522	0.545	0.267	0.469	0.518	0.523	0.534	0.641	0.481	0.515	0.54	0.513	0.392	0.354	0.208	0.523	0.55	0.568	0.56	0.008	0.369	0.631	0.498	0.611	0.591	0.521	0.51	0.568
OG0003375	0.515	0.573	0.497	0.525	0.412	0.595	0.037	0.532	0.461	0.405	0.412	0.598	0.428	0.663	0.47	0.475	0.541	0.565	0.506	0.477	0.465	0.574	0.534	0.35	0.509	0.46	0.506	0.459	0.56	0.488	0.515	0.626	0.508	0.496	0.404	0.218	0.502	0.523	0.568	0.495	0.013	0.414	0.553	0.459	0.586	0.558	0.506	0.466	0.537
OG0003419	0.636	0.732	0.656	0.625	0.438	0.46	0.019	0.406	0.511	0.344	0.456	0.634	0.473	0.697	0.555	0.593	0.651	0.578	0.599	0.402	0.544	0.555	0.657	0.32	0.488	0.629	0.627	0.617	0.591	0.454	0.458	0.553	0.661	0.431	0.347	0.21	0.626	0.597	0.697	0.607	0.009	0.375	0.555	0.593	0.709	0.659	0.608	0.536	0.527
OG0003434	0.458	0.581	0.461	0.459	0.318	0.478	0.045	0.38	0.706	0.277	0.313	0.458	0.698	0.596	0.391	0.429	0.505	0.477	0.476	0.369	0.472	0.525	0.447	0.245	0.479	0.455	0.435	0.457	0.641	0.409	0.466	0.468	0.459	0.367	0.335	0.178	0.464	0.456	0.498	0.469	0.016	0.346	0.456	0.422	0.577	0.491	0.421	0.446	0.448
OG0003630	0.295	0.312	0.261	0.33	0.259	0.341	0.001	0.249	0.228	0.351	0.255	0.281	0.213	0.358	0.289	0.265	0.309	0.448	0.329	0.279	0.255	0.372	0.264	0.361	0.348	0.26	0.259	0.258	0.274	0.374	0.492	0.464	0.253	0.36	0.328	0.274	0.262	0.329	0.27	0.263	0.001	0.495	0.338	0.261	0.292	0.293	0.283	0.282	0.362
OG0004615	0.386	0.369	0.334	0.379	0.415	0.411	0.198	0.403	0.275	0.29	0.36	0.427	0.253	0.411	0.353	0.323	0.389	0.324	0.352	0.442	0.371	0.455	0.32	0.216	0.322	0.29	0.32	0.327	0.41	0.409	0.278	0.417	0.347	0.381	0.213	0.185	0.332	0.341	0.36	0.35	0.081	0.42	0.391	0.315	0.348	0.385	0.358	0.411	0.488
OG0004761	0.462	0.56	0.426	0.523	0.369	0.454	0.001	0.499	0.632	0.561	0.38	0.53	0.607	0.566	0.386	0.422	0.469	0.557	0.417	0.358	0.45	0.453	0.482	0.455	0.431	0.427	0.442	0.43	0.591	0.335	0.533	0.546	0.471	0.424	0.356	0.265	0.444	0.468	0.517	0.446	0.001	0.459	0.655	0.424	0.525	0.47	0.467	0.428	0.516
OG0004879	0.342	0.36	0.344	0.35	0.314	0.546	0.112	0.42	0.394	0.263	0.288	0.357	0.392	0.488	0.347	0.318	0.395	0.412	0.487	0.556	0.422	0.477	0.315	0.226	0.566	0.324	0.344	0.355	0.465	0.542	0.515	0.453	0.334	0.455	0.461	0.197	0.324	0.393	0.318	0.323	0.049	0.282	0.378	0.301	0.392	0.393	0.315	0.371	0.436
OG0006306	0.267	0.281	0.251	0.296	0.274	0.328	0.194	0.321	0.258	0.383	0.257	0.283	0.245	0.315	0.262	0.239	0.261	0.302	0.269	0.302	0.252	0.32	0.239	0.266	0.344	0.241	0.239	0.24	0.303	0.302	0.363	0.305	0.242	0.334	0.282	0.236	0.239	0.269	0.254	0.235	0.083	0.406	0.302	0.233	0.267	0.273	0.272	0.273	0.329
OG0006884	0.286	0.33	0.256	0.313	0.257	0.262	0.001	0.265	0.23	0.42	0.244	0.308	0.182	0.324	0.252	0.252	0.275	0.341	0.262	0.274	0.216	0.35	0.274	0.46	0.322	0.24	0.257	0.245	0.367	0.267	0.465	0.326	0.28	0.349	0.26	0.243	0.262	0.264	0.304	0.251	0.001	0.551	0.354	0.25	0.288	0.274	0.282	0.244	0.337
OG0007323	0.515	0.586	0.469	0.594	0.456	0.479	0.045	0.47	0.403	0.37	0.447	0.588	0.373	0.585	0.501	0.471	0.641	0.8	0.49	0.484	0.456	0.624	0.532	0.408	0.476	0.465	0.5	0.455	0.542	0.492	0.459	0.864	0.496	0.523	0.47	0.233	0.485	0.57	0.545	0.481	0.024	0.519	0.605	0.453	0.528	0.524	0.523	0.505	0.562
OG0007556	0.565	0.597	0.529	0.598	0.446	0.465	0.042	0.423	0.369	0.349	0.488	0.604	0.343	0.632	0.559	0.522	0.654	0.552	0.5	0.4	0.524	0.583	0.561	0.296	0.415	0.51	0.543	0.519	0.506	0.442	0.42	0.537	0.537	0.393	0.322	0.255	0.547	0.545	0.572	0.533	0.026	0.388	0.537	0.517	0.593	0.609	0.553	0.563	0.62
OG0007886	0.653	0.827	0.619	0.673	0.449	0.452	0.028	0.412	0.564	0.34	0.462	0.677	0.52	0.709	0.544	0.604	0.641	0.597	0.567	0.396	0.519	0.57	0.677	0.338	0.405	0.612	0.629	0.602	0.628	0.418	0.429	0.565	0.677	0.421	0.298	0.205	0.649	0.591	0.76	0.639	0.009	0.469	0.637	0.615	0.748	0.673	0.627	0.552	0.575
OG0007894	0.601	0.683	0.589	0.632	0.511	0.589	0.022	0.441	0.504	0.351	0.48	0.651	0.473	0.69	0.551	0.536	0.585	0.614	0.596	0.422	0.538	0.624	0.604	0.364	0.474	0.54	0.559	0.599	0.635	0.502	0.496	0.62	0.601	0.49	0.382	0.234	0.567	0.577	0.62	0.574	0.007	0.481	0.631	0.534	0.658	0.637	0.616	0.567	0.575
OG0007905	0.497	0.616	0.49	0.546	0.496	0.494	0.039	0.477	0.46	0.354	0.436	0.586	0.409	0.621	0.523	0.439	0.508	0.619	0.598	0.486	0.487	0.624	0.52	0.401	0.447	0.451	0.462	0.463	0.623	0.582	0.52	0.622	0.493	0.611	0.406	0.238	0.483	0.517	0.551	0.445	0.014	0.489	0.57	0.437	0.569	0.518	0.504	0.499	0.468
OG0009538	0.365	0.421	0.371	0.46	0.402	0.392	0.029	0.499	0.456	0.545	0.358	0.441	0.38	0.444	0.354	0.333	0.371	0.502	0.39	0.291	0.338	0.425	0.374	0.425	0.386	0.35	0.345	0.361	0.431	0.34	0.528	0.491	0.333	0.357	0.389	0.244	0.354	0.416	0.374	0.337	0.033	0.454	0.563	0.333	0.386	0.366	0.381	0.318	0.4
OG0013010	0.422	0.465	0.412	0.501	0.513	0.373	0.308	0.492	0.397	0.576	0.488	0.478	0.351	0.453	0.426	0.369	0.411	0.463	0.394	0.421	0.454	0.435	0.414	0.422	0.38	0.373	0.38	0.387	0.462	0.416	0.408	0.486	0.417	0.446	0.294	0.476	0.41	0.426	0.45	0.386	0.141	0.457	0.548	0.395	0.43	0.417	0.452	0.444	0.503
OG0000004	0.696	0.621	0.699	0.62	0.393	0.361	0.011	0.291	0.326	0.263	0.466	0.568	0.312	0.539	0.613	0.756	0.613	0.442	0.473	0.248	0.469	0.391	0.728	0.213	0.315	0.748	0.747	0.688	0.374	0.324	0.335	0.424	0.708	0.268	0.236	0.212	0.721	0.575	0.684	0.692	0.004	0.303	0.442	0.786	0.622	0.677	0.66	0.463	0.489
OG0000012	0.742	0.669	0.701	0.672	0.429	0.384	0.018	0.339	0.364	0.302	0.491	0.64	0.353	0.609	0.634	0.743	0.652	0.508	0.511	0.297	0.51	0.45	0.74	0.254	0.341	0.729	0.735	0.68	0.432	0.366	0.361	0.484	0.742	0.315	0.255	0.225	0.727	0.61	0.727	0.734	0.007	0.358	0.493	0.729	0.658	0.736	0.681	0.514	0.553
OG0000025	0.44	0.576	0.425	0.512	0.365	0.353	0.021	0.451	0.531	0.454	0.352	0.541	0.511	0.527	0.373	0.395	0.43	0.592	0.422	0.439	0.392	0.48	0.476	0.54	0.378	0.415	0.417	0.394	0.637	0.306	0.432	0.564	0.46	0.568	0.375	0.209	0.446	0.452	0.529	0.43	0.022	0.512	0.571	0.408	0.498	0.424	0.463	0.379	0.42
OG0000029	0.714	0.645	0.724	0.651	0.442	0.354	0.011	0.317	0.328	0.282	0.505	0.627	0.308	0.55	0.614	0.776	0.606	0.47	0.485	0.283	0.469	0.417	0.756	0.255	0.313	0.733	0.771	0.713	0.402	0.326	0.343	0.46	0.725	0.311	0.24	0.204	0.731	0.593	0.694	0.709	0.005	0.337	0.476	0.749	0.61	0.679	0.711	0.478	0.49
OG0000035	0.737	0.837	0.664	0.738	0.459	0.405	0.007	0.397	0.474	0.329	0.503	0.711	0.444	0.694	0.616	0.692	0.678	0.606	0.569	0.384	0.517	0.542	0.771	0.355	0.377	0.683	0.715	0.668	0.561	0.374	0.388	0.562	0.732	0.433	0.283	0.222	0.719	0.637	0.822	0.705	0.002	0.47	0.623	0.695	0.77	0.706	0.697	0.554	0.594
OG0000043	0.71	0.66	0.704	0.693	0.508	0.378	0.027	0.374	0.367	0.327	0.572	0.68	0.346	0.589	0.669	0.735	0.649	0.522	0.509	0.305	0.558	0.457	0.713	0.26	0.343	0.692	0.723	0.713	0.441	0.364	0.369	0.503	0.692	0.331	0.26	0.245	0.732	0.628	0.687	0.697	0.011	0.375	0.523	0.711	0.621	0.69	0.717	0.548	0.592
OG0000047	0.534	0.645	0.53	0.599	0.468	0.472	0.133	0.42	0.499	0.345	0.427	0.604	0.472	0.63	0.481	0.493	0.558	0.609	0.58	0.468	0.522	0.626	0.548	0.343	0.475	0.5	0.504	0.503	0.603	0.559	0.463	0.584	0.531	0.524	0.383	0.207	0.517	0.55	0.58	0.533	0.057	0.571	0.632	0.485	0.614	0.56	0.538	0.533	0.528
OG0000057	0.548	0.588	0.549	0.584	0.475	0.431	0.082	0.407	0.413	0.304	0.428	0.581	0.39	0.589	0.577	0.486	0.545	0.557	1	0.436	0.58	0.532	0.536	0.288	0.47	0.521	0.52	0.563	0.458	0.602	0.464	0.514	0.56	0.464	0.33	0.205	0.53	0.548	0.537	0.495	0.035	0.369	0.554	0.492	0.564	0.555	0.51	0.537	0.497
OG0000063	0.598	0.597	0.566	0.585	0.43	0.514	0.02	0.401	0.417	0.321	0.454	0.571	0.4	0.679	0.588	0.531	0.613	0.593	0.633	0.438	0.603	0.658	0.534	0.312	0.563	0.544	0.564	0.604	0.504	0.576	0.514	0.565	0.563	0.455	0.44	0.275	0.538	0.589	0.555	0.525	0.007	0.405	0.502	0.503	0.605	0.606	0.532	0.564	0.555
OG0000068	0.553	0.616	0.526	0.594	0.476	0.439	0.074	0.435	0.412	0.336	0.429	0.605	0.399	0.617	0.566	0.476	0.537	0.609	0.659	0.453	0.532	0.621	0.531	0.328	0.512	0.495	0.516	0.522	0.543	0.555	0.47	0.571	0.528	0.518	0.355	0.212	0.513	0.576	0.561	0.471	0.029	0.422	0.556	0.47	0.568	0.546	0.535	0.539	0.504
OG0000086	0.347	0.433	0.286	0.379	0.36	0.273	0.03	0.342	0.273	0.335	0.318	0.423	0.249	0.362	0.301	0.278	0.31	0.432	0.325	0.555	0.257	0.506	0.35	0.693	0.366	0.256	0.298	0.273	0.489	0.291	0.34	0.451	0.362	0.698	0.405	0.234	0.332	0.325	0.407	0.3	0.033	0.608	0.41	0.3	0.359	0.287	0.361	0.329	0.381
OG0000098	0.74	0.763	0.695	0.682	0.432	0.365	0.011	0.338	0.393	0.282	0.469	0.665	0.375	0.633	0.599	0.715	0.685	0.536	0.555	0.361	0.505	0.492	0.766	0.322	0.352	0.728	0.736	0.677	0.498	0.358	0.358	0.508	0.76	0.398	0.283	0.202	0.744	0.618	0.775	0.709	0.008	0.398	0.535	0.743	0.717	0.701	0.68	0.524	0.533
OG0000108	0.744	0.745	0.741	0.702	0.458	0.396	0.017	0.353	0.402	0.305	0.517	0.694	0.377	0.631	0.633	0.756	0.676	0.538	0.549	0.341	0.505	0.49	0.788	0.304	0.358	0.733	0.76	0.723	0.49	0.371	0.378	0.525	0.758	0.37	0.277	0.209	0.759	0.633	0.769	0.725	0.007	0.399	0.563	0.739	0.708	0.714	0.733	0.523	0.533
OG0000109	0.723	0.713	0.731	0.705	0.454	0.425	0.012	0.412	0.426	0.356	0.54	0.676	0.414	0.641	0.641	0.734	0.667	0.541	0.551	0.282	0.547	0.439	0.772	0.233	0.358	0.742	0.739	0.736	0.463	0.379	0.414	0.501	0.707	0.315	0.262	0.221	0.751	0.642	0.738	0.714	0.005	0.337	0.556	0.718	0.689	0.73	0.699	0.506	0.571
OG0000125	0.445	0.511	0.459	0.513	0.533	0.372	0.197	0.465	0.508	0.398	0.532	0.493	0.49	0.517	0.45	0.403	0.477	0.458	0.465	0.502	0.526	0.459	0.451	0.352	0.356	0.443	0.419	0.439	0.602	0.424	0.318	0.471	0.478	0.492	0.265	0.49	0.457	0.447	0.494	0.427	0.087	0.329	0.517	0.45	0.481	0.446	0.475	0.551	0.508
OG0000175	0.72	0.726	0.726	0.731	0.459	0.379	0.014	0.38	0.387	0.327	0.52	0.708	0.358	0.617	0.654	0.722	0.637	0.557	0.536	0.32	0.489	0.46	0.906	0.298	0.328	0.759	0.758	0.697	0.478	0.352	0.374	0.529	0.733	0.367	0.254	0.197	0.731	0.652	0.76	0.718	0.006	0.385	0.579	0.742	0.681	0.708	0.752	0.499	0.537
OG0000176	0.733	0.743	0.686	0.701	0.426	0.466	0.011	0.393	0.459	0.34	0.468	0.704	0.433	0.685	0.596	0.682	0.715	0.602	0.58	0.344	0.543	0.512	0.724	0.277	0.386	0.699	0.705	0.686	0.526	0.4	0.417	0.542	0.699	0.369	0.303	0.218	0.703	0.621	0.732	0.711	0.005	0.408	0.596	0.677	0.736	0.748	0.69	0.544	0.58
OG0000187	0.393	0.439	0.347	0.392	0.327	0.404	0.001	0.314	0.339	0.363	0.304	0.397	0.319	0.457	0.351	0.328	0.369	0.455	0.437	0.498	0.353	0.529	0.37	0.529	0.705	0.325	0.358	0.356	0.435	0.44	0.578	0.428	0.391	0.563	0.457	0.267	0.352	0.356	0.41	0.33	0.001	0.487	0.397	0.324	0.419	0.367	0.358	0.333	0.388
OG0000195	0.711	0.812	0.681	0.715	0.489	0.394	0.01	0.386	0.449	0.318	0.525	0.719	0.4	0.681	0.612	0.682	0.669	0.586	0.6	0.427	0.501	0.554	0.767	0.4	0.373	0.678	0.686	0.653	0.575	0.381	0.388	0.569	0.754	0.473	0.293	0.206	0.723	0.615	0.812	0.684	0.006	0.481	0.616	0.692	0.746	0.698	0.698	0.557	0.57
OG0000196	0.725	0.71	0.722	0.695	0.452	0.396	0.023	0.347	0.398	0.315	0.552	0.668	0.366	0.591	0.639	0.725	0.66	0.517	0.517	0.29	0.531	0.473	0.762	0.252	0.339	0.742	0.738	0.733	0.445	0.363	0.359	0.49	0.731	0.315	0.258	0.22	0.712	0.633	0.741	0.718	0.01	0.36	0.528	0.724	0.67	0.719	0.725	0.515	0.533
OG0000229	0.389	0.424	0.449	0.502	0.555	0.288	0.157	0.384	0.292	0.415	0.539	0.47	0.272	0.44	0.486	0.414	0.405	0.455	0.444	0.25	0.421	0.326	0.409	0.258	0.324	0.402	0.405	0.447	0.334	0.428	0.39	0.44	0.381	0.324	0.213	0.327	0.428	0.454	0.393	0.366	0.068	0.333	0.514	0.403	0.369	0.408	0.481	0.415	0.425
OG0000232	0.695	0.947	0.661	0.725	0.481	0.422	0.021	0.4	0.512	0.337	0.489	0.727	0.489	0.689	0.597	0.639	0.661	0.631	0.621	0.413	0.533	0.575	0.732	0.359	0.429	0.661	0.668	0.638	0.594	0.431	0.429	0.579	0.709	0.472	0.306	0.211	0.692	0.633	0.793	0.666	0.007	0.475	0.649	0.661	0.791	0.694	0.663	0.556	0.555
OG0000236	0.681	0.661	0.7	0.695	0.527	0.426	0.031	0.38	0.357	0.317	0.544	0.667	0.326	0.603	0.659	0.691	0.638	0.539	0.535	0.343	0.53	0.508	0.701	0.289	0.377	0.644	0.701	0.727	0.436	0.41	0.395	0.521	0.677	0.361	0.292	0.241	0.671	0.62	0.68	0.658	0.013	0.375	0.543	0.659	0.612	0.679	0.726	0.542	0.543
OG0000267	0.221	0.215	0.245	0.266	0.4	0.211	0.095	0.257	0.182	0.414	0.352	0.21	0.167	0.243	0.287	0.209	0.218	0.252	0.218	0.231	0.282	0.241	0.191	0.254	0.266	0.207	0.208	0.239	0.214	0.246	0.311	0.246	0.204	0.246	0.234	0.682	0.227	0.233	0.199	0.187	0.114	0.271	0.236	0.225	0.199	0.221	0.253	0.259	0.307
OG0000347	0.704	0.714	0.673	0.653	0.412	0.405	0.014	0.353	0.402	0.29	0.469	0.688	0.389	0.65	0.584	0.7	0.654	0.518	0.524	0.305	0.482	0.452	0.744	0.259	0.362	0.692	0.707	0.673	0.483	0.362	0.382	0.501	0.701	0.342	0.279	0.19	0.725	0.602	0.739	0.713	0.005	0.337	0.524	0.68	0.685	0.708	0.67	0.482	0.532
OG0000353	0.667	0.699	0.663	0.702	0.503	0.437	0.034	0.395	0.381	0.347	0.564	0.729	0.337	0.589	0.61	0.656	0.639	0.566	0.538	0.348	0.513	0.513	0.718	0.315	0.332	0.647	0.678	0.65	0.459	0.381	0.378	0.548	0.683	0.387	0.265	0.197	0.641	0.631	0.703	0.676	0.014	0.452	0.626	0.639	0.657	0.687	0.744	0.519	0.555
OG0000359	0.546	0.711	0.538	0.546	0.368	0.507	0.032	0.396	0.708	0.31	0.37	0.566	0.748	0.693	0.478	0.507	0.576	0.59	0.571	0.388	0.531	0.546	0.576	0.267	0.499	0.526	0.521	0.523	0.676	0.475	0.5	0.543	0.567	0.433	0.384	0.188	0.551	0.525	0.639	0.538	0.011	0.371	0.536	0.505	0.688	0.568	0.51	0.495	0.475
OG0000395	0.539	0.54	0.465	0.581	0.566	0.382	0.101	0.479	0.342	0.364	0.596	0.566	0.33	0.518	0.537	0.455	0.524	0.535	0.495	0.509	0.518	0.531	0.484	0.377	0.371	0.431	0.466	0.465	0.507	0.463	0.353	0.577	0.507	0.45	0.277	0.268	0.495	0.489	0.514	0.465	0.052	0.449	0.549	0.467	0.482	0.53	0.534	0.566	0.744
OG0000469	0.389	0.404	0.47	0.47	0.559	0.329	0.103	0.404	0.35	0.42	0.486	0.452	0.33	0.424	0.487	0.401	0.392	0.42	0.401	0.264	0.522	0.356	0.376	0.203	0.293	0.414	0.386	0.415	0.343	0.345	0.345	0.416	0.365	0.257	0.221	0.408	0.394	0.427	0.379	0.368	0.04	0.266	0.462	0.411	0.372	0.404	0.431	0.526	0.458
OG0000494	0.609	0.683	0.602	0.65	0.497	0.581	0.082	0.45	0.482	0.388	0.464	0.71	0.427	0.658	0.56	0.559	0.619	0.599	0.599	0.406	0.533	0.615	0.609	0.306	0.459	0.558	0.578	0.597	0.571	0.51	0.501	0.605	0.621	0.423	0.348	0.212	0.577	0.656	0.627	0.583	0.035	0.446	0.674	0.541	0.637	0.739	0.623	0.546	0.557
OG0000554	0.322	0.367	0.326	0.402	0.346	0.372	0.414	0.511	0.396	0.618	0.318	0.383	0.36	0.41	0.324	0.299	0.321	0.439	0.371	0.337	0.33	0.37	0.324	0.314	0.388	0.313	0.305	0.313	0.405	0.405	0.538	0.442	0.287	0.372	0.28	0.228	0.308	0.357	0.329	0.299	0.182	0.436	0.512	0.294	0.337	0.339	0.333	0.306	0.386
OG0000595	0.254	0.289	0.247	0.298	0.253	0.247	0.001	0.256	0.196	0.417	0.226	0.268	0.172	0.334	0.264	0.24	0.256	0.352	0.305	0.197	0.222	0.303	0.248	0.354	0.311	0.242	0.24	0.239	0.247	0.327	0.502	0.328	0.231	0.309	0.248	0.233	0.239	0.27	0.248	0.224	0.001	0.439	0.322	0.233	0.254	0.259	0.256	0.23	0.295
OG0000618	0.711	0.674	0.691	0.665	0.437	0.432	0.025	0.392	0.381	0.336	0.528	0.682	0.36	0.632	0.643	0.679	0.698	0.532	0.548	0.331	0.557	0.51	0.686	0.258	0.39	0.675	0.703	0.679	0.465	0.388	0.398	0.521	0.703	0.349	0.284	0.244	0.678	0.651	0.68	0.676	0.014	0.352	0.527	0.68	0.671	0.719	0.663	0.546	0.568
OG0000634	0.532	0.671	0.535	0.637	0.468	0.453	0.077	0.528	0.664	0.463	0.47	0.645	0.616	0.645	0.485	0.508	0.556	0.601	0.571	0.374	0.535	0.49	0.579	0.31	0.417	0.522	0.525	0.532	0.659	0.473	0.474	0.592	0.545	0.431	0.307	0.202	0.546	0.553	0.618	0.536	0.03	0.416	0.702	0.518	0.603	0.564	0.563	0.503	0.566
OG0000762	0.73	0.823	0.663	0.704	0.492	0.372	0.009	0.403	0.457	0.321	0.522	0.702	0.421	0.658	0.604	0.666	0.656	0.596	0.564	0.425	0.476	0.545	0.762	0.403	0.354	0.682	0.681	0.631	0.585	0.355	0.373	0.584	0.736	0.464	0.276	0.203	0.713	0.648	0.824	0.7	0.005	0.469	0.59	0.684	0.758	0.69	0.693	0.529	0.56
OG0000786	0.512	0.558	0.479	0.568	0.583	0.377	0.128	0.391	0.354	0.344	0.509	0.602	0.332	0.484	0.484	0.447	0.491	0.481	0.444	0.447	0.442	0.561	0.491	0.438	0.368	0.413	0.462	0.459	0.49	0.388	0.313	0.532	0.512	0.464	0.257	0.246	0.483	0.473	0.55	0.464	0.056	0.51	0.555	0.467	0.494	0.488	0.552	0.561	0.586
OG0000820	0.503	0.561	0.453	0.601	0.555	0.389	0.151	0.427	0.356	0.477	0.513	0.576	0.329	0.524	0.485	0.44	0.46	0.54	0.507	0.463	0.455	0.5	0.49	0.493	0.386	0.428	0.447	0.443	0.532	0.494	0.45	0.542	0.484	0.575	0.306	0.329	0.48	0.486	0.53	0.447	0.066	0.54	0.6	0.457	0.475	0.484	0.541	0.506	0.617
OG0000857	0.501	0.541	0.41	0.494	0.418	0.492	0.079	0.516	0.385	0.322	0.395	0.487	0.367	0.598	0.47	0.411	0.514	0.624	0.596	0.677	0.454	0.656	0.437	0.404	0.599	0.394	0.438	0.431	0.525	0.596	0.483	0.603	0.458	0.592	0.413	0.251	0.425	0.468	0.481	0.406	0.05	0.508	0.517	0.401	0.492	0.483	0.437	0.509	0.587
OG0000915	0.255	0.273	0.243	0.287	0.224	0.277	0.001	0.258	0.201	0.444	0.229	0.265	0.179	0.3	0.247	0.227	0.243	0.287	0.252	0.207	0.234	0.286	0.233	0.358	0.318	0.229	0.233	0.231	0.255	0.263	0.432	0.279	0.234	0.264	0.258	0.292	0.231	0.252	0.244	0.226	0.001	0.449	0.285	0.227	0.259	0.263	0.262	0.252	0.311
OG0000951	0.59	0.759	0.556	0.617	0.422	0.451	0.023	0.462	0.654	0.364	0.431	0.63	0.635	0.724	0.51	0.542	0.628	0.648	0.561	0.46	0.521	0.602	0.615	0.367	0.459	0.56	0.559	0.55	0.73	0.452	0.459	0.615	0.618	0.492	0.338	0.211	0.596	0.583	0.675	0.584	0.008	0.43	0.611	0.54	0.71	0.603	0.581	0.544	0.55
OG0000973	0.016	0.01	0.023	0.037	0.132	0.07	1	0.135	0.065	0.25	0.055	0.049	0.073	0.017	0.036	0.013	0.039	0.028	0.082	0.192	0.089	0.046	0.015	0.001	0.069	0.015	0.016	0.023	0.062	0.2	0.001	0.068	0.019	0.091	0.049	0.001	0.019	0.042	0.011	0.017	0.588	0.031	0.137	0.017	0.01	0.03	0.026	0.108	0.068
OG0000982	0.477	0.484	0.387	0.466	0.453	0.429	0.038	0.356	0.283	0.283	0.45	0.491	0.264	0.474	0.447	0.408	0.456	0.451	0.403	0.426	0.413	0.515	0.408	0.389	0.374	0.369	0.39	0.383	0.448	0.404	0.333	0.496	0.448	0.456	0.285	0.258	0.411	0.428	0.467	0.414	0.013	0.476	0.445	0.407	0.442	0.456	0.445	0.525	0.543
OG0000986	0.477	0.484	0.387	0.466	0.453	0.429	0.038	0.356	0.283	0.283	0.45	0.491	0.264	0.474	0.447	0.408	0.456	0.451	0.403	0.426	0.413	0.515	0.408	0.389	0.374	0.369	0.39	0.383	0.448	0.404	0.333	0.496	0.448	0.456	0.285	0.258	0.411	0.428	0.467	0.414	0.013	0.476	0.445	0.407	0.442	0.456	0.445	0.525	0.543
OG0001035	0.7	0.642	0.601	0.653	0.477	0.414	0.014	0.358	0.328	0.316	0.53	0.644	0.293	0.61	0.62	0.612	0.643	0.542	0.496	0.333	0.509	0.539	0.608	0.305	0.351	0.582	0.599	0.576	0.461	0.387	0.367	0.52	0.621	0.371	0.259	0.26	0.611	0.571	0.652	0.619	0.004	0.457	0.521	0.61	0.597	0.702	0.63	0.555	0.615
OG0001057	0.354	0.332	0.382	0.398	0.448	0.341	0.15	0.296	0.251	0.398	0.575	0.333	0.243	0.404	0.445	0.336	0.37	0.367	0.415	0.27	0.45	0.356	0.304	0.214	0.376	0.36	0.338	0.392	0.28	0.437	0.384	0.375	0.331	0.296	0.276	0.555	0.335	0.375	0.301	0.314	0.088	0.324	0.369	0.344	0.341	0.379	0.348	0.412	0.432
OG0001093	0.577	0.555	0.638	0.647	0.636	0.347	0.059	0.438	0.361	0.331	0.591	0.586	0.334	0.518	0.632	0.535	0.531	0.467	0.565	0.321	0.542	0.428	0.576	0.28	0.338	0.55	0.554	0.613	0.424	0.401	0.348	0.469	0.557	0.352	0.241	0.301	0.58	0.549	0.56	0.526	0.025	0.315	0.496	0.552	0.52	0.544	0.593	0.505	0.538
OG0001100	0.331	0.386	0.339	0.322	0.295	0.475	0.1	0.386	0.517	0.258	0.258	0.325	0.527	0.493	0.309	0.3	0.406	0.398	0.446	0.471	0.374	0.531	0.299	0.264	0.499	0.323	0.312	0.343	0.593	0.457	0.482	0.399	0.31	0.432	0.414	0.195	0.311	0.34	0.32	0.334	0.038	0.311	0.349	0.299	0.408	0.373	0.301	0.397	0.373
OG0001157	0.509	0.609	0.516	0.607	0.473	0.466	0.102	0.497	0.593	0.511	0.435	0.581	0.571	0.625	0.468	0.498	0.564	0.681	0.518	0.376	0.537	0.533	0.541	0.32	0.476	0.498	0.518	0.507	0.598	0.466	0.518	0.67	0.514	0.424	0.448	0.223	0.513	0.56	0.567	0.498	0.059	0.428	0.638	0.487	0.572	0.526	0.54	0.507	0.558
OG0001306	0.527	0.547	0.525	0.592	0.462	0.429	0.078	0.485	0.488	0.367	0.46	0.628	0.457	0.561	0.528	0.453	0.522	0.488	0.553	0.348	0.581	0.47	0.526	0.235	0.374	0.47	0.491	0.522	0.509	0.433	0.399	0.501	0.48	0.361	0.257	0.212	0.503	0.518	0.502	0.506	0.03	0.327	0.609	0.48	0.508	0.535	0.515	0.484	0.568
OG0001321	0.674	0.707	0.608	0.67	0.471	0.49	0.018	0.467	0.49	0.394	0.544	0.659	0.45	0.725	0.57	0.613	0.681	0.573	0.539	0.379	0.541	0.569	0.638	0.335	0.4	0.585	0.616	0.624	0.584	0.398	0.436	0.568	0.629	0.387	0.288	0.254	0.626	0.593	0.684	0.634	0.009	0.461	0.613	0.606	0.691	0.681	0.633	0.583	0.667
OG0001449	0.523	0.639	0.514	0.542	0.373	0.504	0.034	0.479	0.682	0.401	0.381	0.548	0.668	0.688	0.43	0.468	0.568	0.619	0.536	0.394	0.513	0.546	0.522	0.294	0.498	0.506	0.489	0.501	0.747	0.424	0.512	0.566	0.52	0.412	0.356	0.201	0.535	0.546	0.574	0.547	0.012	0.355	0.555	0.474	0.627	0.55	0.506	0.477	0.499
OG0001541	0.393	0.379	0.384	0.393	0.339	0.425	0.062	0.441	0.41	0.39	0.347	0.346	0.41	0.523	0.372	0.329	0.462	0.395	0.43	0.409	0.462	0.49	0.317	0.245	0.455	0.36	0.339	0.393	0.518	0.427	0.419	0.39	0.338	0.386	0.362	0.355	0.349	0.406	0.335	0.374	0.022	0.34	0.343	0.345	0.401	0.433	0.351	0.439	0.49
OG0001716	0.448	0.48	0.403	0.506	0.472	0.485	0.084	0.561	0.401	0.475	0.496	0.503	0.381	0.493	0.423	0.397	0.423	0.474	0.379	0.413	0.433	0.516	0.433	0.339	0.397	0.38	0.395	0.4	0.512	0.363	0.388	0.528	0.437	0.462	0.256	0.293	0.425	0.446	0.473	0.419	0.023	0.438	0.503	0.403	0.453	0.448	0.454	0.426	0.555
OG0001767	0.326	0.362	0.339	0.436	0.39	0.34	0.533	0.453	0.363	0.565	0.329	0.4	0.33	0.4	0.338	0.308	0.334	0.421	0.399	0.321	0.362	0.347	0.334	0.264	0.352	0.327	0.317	0.334	0.372	0.461	0.469	0.419	0.295	0.331	0.244	0.208	0.319	0.383	0.327	0.311	0.263	0.358	0.546	0.301	0.333	0.351	0.349	0.345	0.395
OG0001850	0.702	0.663	0.72	0.68	0.515	0.37	0.02	0.356	0.378	0.291	0.524	0.629	0.366	0.585	0.637	0.718	0.616	0.501	0.54	0.32	0.5	0.434	0.714	0.272	0.34	0.699	0.73	0.742	0.444	0.357	0.356	0.476	0.729	0.344	0.258	0.235	0.717	0.592	0.707	0.672	0.008	0.332	0.495	0.703	0.629	0.676	0.701	0.504	0.52
OG0002131	0.605	0.602	0.616	0.602	0.488	0.427	0.039	0.366	0.385	0.306	0.495	0.593	0.379	0.589	0.633	0.554	0.596	0.544	0.54	0.362	0.597	0.508	0.56	0.28	0.399	0.6	0.566	0.579	0.463	0.418	0.378	0.517	0.608	0.378	0.292	0.309	0.58	0.561	0.589	0.541	0.017	0.352	0.471	0.567	0.586	0.578	0.58	0.673	0.549
OG0002261	0.525	0.604	0.488	0.612	0.551	0.381	0.14	0.395	0.382	0.422	0.529	0.607	0.317	0.5	0.504	0.467	0.534	0.551	0.512	0.413	0.464	0.545	0.515	0.459	0.37	0.445	0.466	0.463	0.473	0.454	0.449	0.556	0.499	0.481	0.281	0.275	0.485	0.542	0.558	0.467	0.061	0.668	0.663	0.473	0.516	0.5	0.564	0.492	0.558
OG0002440	0.353	0.398	0.375	0.465	0.473	0.341	0.217	0.439	0.364	0.497	0.417	0.458	0.337	0.43	0.396	0.342	0.358	0.452	0.46	0.277	0.38	0.349	0.375	0.238	0.332	0.361	0.347	0.388	0.379	0.47	0.461	0.424	0.335	0.354	0.228	0.209	0.359	0.416	0.366	0.347	0.118	0.368	0.557	0.336	0.358	0.377	0.387	0.352	0.413
OG0002641	0.004	0.003	0.008	0.012	0.011	0.026	0.125	0.03	0.024	0.062	0.006	0.013	0.027	0.006	0.003	0.004	0.014	0.039	0.007	0.045	0.008	0.065	0.005	0.001	0.025	0.005	0.005	0.008	0.022	0.018	0.001	0.048	0.003	0.034	0.242	0.001	0.006	0.014	0.002	0.005	0.222	0.143	0.012	0.006	0.003	0.005	0.009	0.009	0.008
OG0002745	0.451	0.526	0.389	0.502	0.412	0.433	0.087	0.467	0.46	0.454	0.38	0.513	0.405	0.527	0.392	0.385	0.453	0.584	0.404	0.432	0.374	0.553	0.442	0.514	0.42	0.362	0.4	0.378	0.539	0.35	0.456	0.534	0.427	0.487	0.381	0.262	0.418	0.433	0.493	0.405	0.024	0.594	0.612	0.389	0.463	0.427	0.452	0.439	0.537
OG0002855	0.231	0.266	0.22	0.253	0.27	0.35	0.162	0.451	0.298	0.231	0.238	0.244	0.295	0.313	0.231	0.202	0.263	0.284	0.297	0.509	0.264	0.431	0.209	0.175	0.329	0.205	0.204	0.215	0.453	0.353	0.265	0.32	0.216	0.476	0.236	0.119	0.215	0.26	0.224	0.203	0.067	0.255	0.268	0.21	0.256	0.233	0.231	0.342	0.316
OG0003093	0.733	0.686	0.724	0.696	0.451	0.403	0.024	0.372	0.389	0.322	0.475	0.686	0.374	0.607	0.646	0.718	0.666	0.538	0.554	0.293	0.559	0.458	0.733	0.241	0.352	0.733	0.731	0.707	0.443	0.392	0.384	0.513	0.709	0.323	0.276	0.21	0.729	0.637	0.697	0.728	0.01	0.348	0.547	0.709	0.659	0.745	0.702	0.56	0.553
OG0003145	0.635	0.756	0.616	0.655	0.438	0.461	0.019	0.403	0.501	0.338	0.457	0.665	0.476	0.697	0.541	0.614	0.648	0.59	0.595	0.355	0.541	0.539	0.665	0.28	0.418	0.617	0.625	0.625	0.587	0.439	0.431	0.545	0.653	0.396	0.299	0.193	0.642	0.584	0.69	0.628	0.01	0.38	0.598	0.611	0.712	0.649	0.616	0.553	0.552
OG0003899	0.313	0.34	0.324	0.324	0.27	0.59	0.088	0.313	0.341	0.263	0.243	0.344	0.336	0.455	0.314	0.304	0.378	0.437	0.421	0.41	0.351	0.429	0.312	0.242	0.607	0.312	0.319	0.323	0.395	0.517	0.567	0.437	0.3	0.418	0.515	0.204	0.304	0.352	0.306	0.311	0.033	0.332	0.392	0.281	0.384	0.376	0.303	0.325	0.368
OG0004387	0.323	0.355	0.326	0.333	0.304	0.599	0.098	0.408	0.435	0.265	0.263	0.344	0.436	0.495	0.323	0.3	0.384	0.43	0.421	0.526	0.381	0.471	0.305	0.243	0.62	0.314	0.321	0.337	0.489	0.53	0.569	0.46	0.305	0.498	0.535	0.201	0.305	0.368	0.312	0.311	0.037	0.31	0.384	0.284	0.388	0.375	0.301	0.342	0.39
OG0005673	0.343	0.435	0.367	0.415	0.313	0.447	0.095	0.513	0.738	0.405	0.293	0.394	0.75	0.502	0.313	0.314	0.363	0.48	0.389	0.396	0.429	0.409	0.351	0.276	0.425	0.36	0.33	0.36	0.738	0.377	0.444	0.437	0.319	0.405	0.34	0.171	0.344	0.396	0.371	0.361	0.036	0.25	0.486	0.319	0.431	0.388	0.347	0.348	0.393
OG0006796	0.486	0.593	0.423	0.472	0.4	0.475	0.043	0.349	0.437	0.248	0.353	0.491	0.421	0.665	0.439	0.434	0.522	0.522	0.504	0.454	0.435	0.604	0.471	0.368	0.452	0.429	0.451	0.424	0.558	0.464	0.425	0.503	0.478	0.484	0.363	0.207	0.455	0.442	0.525	0.454	0.015	0.426	0.485	0.439	0.539	0.503	0.439	0.537	0.516
OG0006891	0.44	0.427	0.415	0.424	0.371	0.542	0.077	0.483	0.41	0.368	0.373	0.423	0.392	0.576	0.395	0.383	0.451	0.427	0.5	0.447	0.473	0.618	0.371	0.223	0.495	0.373	0.405	0.424	0.533	0.498	0.444	0.473	0.375	0.394	0.325	0.219	0.385	0.427	0.389	0.393	0.041	0.356	0.429	0.365	0.454	0.467	0.387	0.463	0.502
OG0006945	0.417	0.501	0.439	0.439	0.314	0.464	0.054	0.443	0.641	0.314	0.311	0.433	0.656	0.6	0.365	0.393	0.488	0.499	0.479	0.383	0.476	0.503	0.404	0.208	0.464	0.427	0.398	0.434	0.699	0.421	0.449	0.457	0.388	0.365	0.346	0.173	0.412	0.438	0.43	0.433	0.019	0.274	0.454	0.388	0.553	0.485	0.398	0.438	0.429
OG0007240	0.321	0.343	0.292	0.315	0.307	0.441	0.105	0.409	0.307	0.232	0.274	0.342	0.302	0.414	0.284	0.281	0.335	0.3	0.328	0.432	0.291	0.532	0.266	0.177	0.337	0.255	0.279	0.286	0.52	0.369	0.285	0.379	0.278	0.397	0.222	0.147	0.28	0.305	0.299	0.292	0.04	0.396	0.326	0.27	0.338	0.344	0.3	0.392	0.411
OG0007247	0.005	0.01	0.006	0.009	0.035	0.078	0.001	0.001	0.071	0.001	0.006	0.013	0.055	0.012	0.009	0.003	0.011	0.019	0.021	0.047	0.023	0.016	0.004	0.231	0.026	0.004	0.004	0.006	0.068	0.018	0.075	0.024	0.005	0.035	0.062	0.045	0.005	0.011	0.005	0.005	0.001	0.001	0.036	0.004	0.01	0.008	0.006	0.019	0.023
OG0007645	0.568	0.73	0.492	0.585	0.426	0.409	0.024	0.428	0.651	0.348	0.426	0.619	0.664	0.657	0.448	0.5	0.551	0.595	0.477	0.44	0.469	0.542	0.581	0.408	0.395	0.495	0.519	0.484	0.672	0.353	0.386	0.565	0.586	0.5	0.306	0.206	0.559	0.51	0.686	0.542	0.008	0.458	0.615	0.516	0.663	0.554	0.545	0.516	0.576
OG0007676	0.599	0.744	0.569	0.638	0.438	0.505	0.02	0.4	0.571	0.323	0.427	0.65	0.569	0.707	0.554	0.552	0.612	0.638	0.581	0.39	0.527	0.564	0.633	0.312	0.461	0.562	0.576	0.563	0.61	0.467	0.488	0.562	0.625	0.456	0.361	0.209	0.59	0.568	0.681	0.571	0.007	0.419	0.632	0.548	0.706	0.624	0.579	0.547	0.533
OG0007694	0.586	0.762	0.551	0.591	0.455	0.417	0.02	0.416	0.618	0.316	0.436	0.625	0.622	0.676	0.502	0.527	0.57	0.602	0.584	0.47	0.5	0.548	0.611	0.416	0.427	0.539	0.543	0.534	0.663	0.438	0.422	0.567	0.62	0.544	0.336	0.203	0.601	0.538	0.688	0.561	0.007	0.449	0.566	0.542	0.717	0.567	0.56	0.507	0.51
OG0007881	0.398	0.37	0.379	0.454	0.431	0.419	0.194	0.461	0.368	0.558	0.439	0.422	0.372	0.421	0.399	0.347	0.397	0.427	0.375	0.294	0.465	0.385	0.345	0.297	0.371	0.347	0.348	0.361	0.424	0.369	0.444	0.466	0.338	0.282	0.247	0.348	0.362	0.423	0.355	0.36	0.116	0.382	0.49	0.353	0.372	0.417	0.378	0.41	0.618
OG0008368	0.422	0.53	0.383	0.484	0.454	0.437	0.167	0.518	0.594	0.383	0.392	0.508	0.518	0.489	0.369	0.359	0.435	0.51	0.449	0.615	0.404	0.597	0.43	0.561	0.43	0.357	0.381	0.369	0.667	0.432	0.396	0.552	0.439	0.653	0.362	0.22	0.398	0.422	0.491	0.392	0.062	0.587	0.594	0.369	0.475	0.411	0.433	0.475	0.507
OG0008376	0.696	0.706	0.73	0.733	0.448	0.464	0.02	0.45	0.46	0.398	0.514	0.682	0.432	0.667	0.644	0.656	0.658	0.609	0.563	0.28	0.566	0.488	0.73	0.233	0.362	0.713	0.683	0.672	0.509	0.413	0.441	0.579	0.648	0.325	0.273	0.236	0.67	0.684	0.697	0.675	0.007	0.372	0.599	0.673	0.688	0.747	0.692	0.509	0.541
OG0008765	0.374	0.406	0.39	0.419	0.456	0.441	0.2	0.399	0.35	0.315	0.348	0.415	0.344	0.49	0.438	0.344	0.417	0.482	0.602	0.472	0.468	0.51	0.362	0.265	0.499	0.358	0.364	0.412	0.412	1	0.475	0.495	0.355	0.523	0.411	0.215	0.363	0.418	0.345	0.341	0.088	0.378	0.456	0.336	0.397	0.409	0.361	0.461	0.409
OG0010085	0.265	0.225	0.238	0.31	0.271	0.238	0.146	0.381	0.198	0.57	0.295	0.244	0.184	0.287	0.279	0.213	0.271	0.266	0.236	0.281	0.329	0.26	0.211	0.284	0.292	0.213	0.211	0.246	0.238	0.28	0.346	0.261	0.22	0.264	0.26	0.417	0.235	0.262	0.216	0.223	0.176	0.33	0.264	0.226	0.213	0.267	0.25	0.279	0.402
OG0010089	0.684	0.792	0.648	0.69	0.467	0.425	0.01	0.453	0.534	0.359	0.49	0.689	0.489	0.696	0.597	0.646	0.643	0.596	0.573	0.394	0.536	0.542	0.711	0.345	0.401	0.658	0.656	0.635	0.609	0.395	0.425	0.563	0.694	0.441	0.297	0.217	0.707	0.615	0.769	0.664	0.003	0.418	0.593	0.643	0.751	0.672	0.663	0.53	0.575
OG0011661	0.43	0.474	0.426	0.506	0.445	0.375	0.102	0.406	0.347	0.415	0.462	0.488	0.329	0.524	0.474	0.399	0.468	0.62	0.543	0.365	0.416	0.461	0.422	0.372	0.475	0.412	0.414	0.441	0.376	0.536	0.561	0.529	0.389	0.473	0.354	0.27	0.397	0.512	0.415	0.383	0.077	0.468	0.545	0.387	0.431	0.429	0.446	0.432	0.433
OG0012140	0.477	0.504	0.464	0.558	0.56	0.436	0.104	0.434	0.367	0.43	0.565	0.528	0.333	0.495	0.492	0.433	0.462	0.505	0.438	0.354	0.472	0.476	0.459	0.354	0.393	0.423	0.433	0.468	0.473	0.409	0.407	0.524	0.451	0.401	0.248	0.375	0.459	0.475	0.478	0.446	0.041	0.47	0.554	0.45	0.446	0.468	0.506	0.507	0.567
OG0013076	0.502	0.666	0.518	0.623	0.474	0.504	0.04	0.546	0.564	0.45	0.455	0.711	0.495	0.597	0.483	0.46	0.512	0.606	0.546	0.417	0.483	0.537	0.557	0.348	0.417	0.48	0.484	0.484	0.639	0.449	0.5	0.606	0.499	0.491	0.33	0.207	0.499	0.515	0.571	0.475	0.014	0.471	0.76	0.466	0.581	0.556	0.526	0.462	0.53
OG0014194	0.235	0.251	0.239	0.241	0.181	0.381	0.001	0.195	0.256	0.273	0.178	0.237	0.245	0.326	0.24	0.22	0.276	0.378	0.309	0.282	0.269	0.332	0.229	0.328	0.482	0.231	0.238	0.246	0.265	0.376	0.555	0.357	0.224	0.318	0.719	0.211	0.222	0.282	0.223	0.222	0.001	0.273	0.274	0.209	0.275	0.266	0.215	0.225	0.246
OG0014287	0.231	0.218	0.259	0.282	0.377	0.227	0.185	0.272	0.197	0.355	0.376	0.223	0.187	0.25	0.296	0.209	0.235	0.256	0.236	0.241	0.324	0.248	0.197	0.207	0.272	0.236	0.208	0.241	0.228	0.278	0.269	0.27	0.213	0.252	0.196	0.896	0.228	0.25	0.206	0.197	0.069	0.238	0.261	0.24	0.203	0.234	0.253	0.301	0.334
OG0014289	0.214	0.24	0.196	0.241	0.203	0.188	0.001	0.248	0.177	0.33	0.213	0.221	0.145	0.237	0.207	0.185	0.211	0.274	0.232	0.245	0.184	0.279	0.207	0.59	0.338	0.178	0.191	0.197	0.23	0.242	0.366	0.276	0.209	0.323	0.292	0.195	0.199	0.214	0.222	0.179	0.001	0.363	0.241	0.19	0.216	0.192	0.217	0.2	0.256
[truncated: 170 more columns]
