# Supplementary material for: Parallel and convergent genomic changes underlie independent subterranean colonization across beetles
Source: Nat Commun. 2023 Jun 29;14:3842. doi: 10.1038/s41467-023-39603-1 (PMC10310748; doi:10.1038/s41467-023-39603-1)
Supplement: Supplementary file 13 — Source Data [file 41467_2023_39603_MOESM13_ESM.zip › Source_Data_Figures_github/Source_data_4/Fig4b/hydro1_con_list_reduced.txt]

OG0003421
OG0006043
OG0000004
OG0000005
OG0000019
OG0000317
OG0000102
OG0000123
OG0000506
OG0000954
OG0001041
OG0001661
OG0001717
OG0001931
OG0002370
OG0002971
OG0003225
OG0003648
OG0005669
OG0009131
