# Supplementary material for: Parallel and convergent genomic changes underlie independent subterranean colonization across beetles
Source: Nat Commun. 2023 Jun 29;14:3842. doi: 10.1038/s41467-023-39603-1 (PMC10310748; doi:10.1038/s41467-023-39603-1)
Supplement: Supplementary file 13 — Source Data [file 41467_2023_39603_MOESM13_ESM.zip › Source_Data_Figures_github/Source_data_4/Fig4b/hydro1_exp_list_reduced.txt]

OG0000427
OG0001692
OG0003208
OG0004536
OG0009177
OG0009840
OG0007863
OG0008776
OG0008556
OG0010200
OG0009197
OG0000479
OG0000535
OG0001138
OG0000056
OG0000165
OG0000424
OG0000464
OG0000484
OG0000564
OG0000834
OG0001100
OG0001434
OG0001506
OG0001641
OG0001659
OG0001982
OG0002049
OG0002226
OG0002416
OG0002580
OG0002608
OG0007764
OG0008349
OG0009609
OG0013839
OG0014918
OG0000016
OG0000035
OG0000127
OG0000201
OG0000213
OG0000247
OG0000325
OG0000326
OG0000377
OG0000434
OG0000480
OG0000504
OG0000560
OG0000610
OG0000659
OG0000688
OG0000703
OG0000721
OG0000722
OG0000865
OG0000872
OG0000924
OG0000949
OG0000985
OG0000986
OG0001007
OG0001056
OG0001063
OG0001068
OG0001164
OG0001249
OG0001329
OG0001430
OG0001453
OG0001460
OG0001512
OG0001520
OG0001555
OG0001620
OG0001631
OG0001656
OG0001747
OG0001762
OG0001791
OG0001824
OG0001895
OG0001896
OG0002030
OG0002132
OG0002153
OG0002171
OG0002192
OG0002248
OG0002259
OG0002452
OG0002564
OG0002702
OG0002855
OG0002863
OG0002972
OG0003086
OG0003128
OG0003193
OG0003323
OG0003379
OG0003554
OG0003579
OG0003589
OG0003688
OG0004060
OG0004062
OG0004220
OG0004631
OG0004761
OG0005047
OG0006306
OG0006503
OG0006665
OG0006780
OG0007120
OG0007247
OG0007357
OG0007372
OG0007580
OG0007590
OG0007776
OG0007961
OG0008007
OG0008079
OG0008550
OG0008614
OG0008636
OG0008994
OG0009687
OG0009691
OG0010032
OG0010508
OG0011010
OG0011166
OG0011424
OG0011554
OG0011587
OG0012682
