# Supplementary material for: Parallel and convergent genomic changes underlie independent subterranean colonization across beetles
Source: Nat Commun. 2023 Jun 29;14:3842. doi: 10.1038/s41467-023-39603-1 (PMC10310748; doi:10.1038/s41467-023-39603-1)
Supplement: Supplementary file 13 — Source Data [file 41467_2023_39603_MOESM13_ESM.zip › Source_Data_Figures_github/Source_data_4/Fig4b/lepto2_con_list.txt]

OG0000033
OG0000175
OG0000207
OG0000218
OG0000299
OG0000424
OG0000471
OG0000534
OG0002003
OG0002336
OG0002529
OG0002671
OG0004670
OG0005775
OG0005836
OG0006717
OG0006995
OG0007181
OG0007499
OG0007502
OG0007714
OG0007742
OG0007919
OG0008108
OG0008196
OG0008295
OG0008359
OG0008542
OG0008632
OG0008676
OG0008781
OG0009232
OG0009255
OG0009787
OG0009843
OG0009849
OG0009852
OG0009868
OG0009885
OG0010020
OG0010068
OG0010095
OG0010227
OG0010237
OG0010324
OG0010330
OG0010341
OG0010344
OG0010707
OG0010708
OG0010737
OG0011152
OG0011339
OG0011430
OG0012343
OG0014207
