# Supplementary material for: Parallel and convergent genomic changes underlie independent subterranean colonization across beetles
Source: Nat Commun. 2023 Jun 29;14:3842. doi: 10.1038/s41467-023-39603-1 (PMC10310748; doi:10.1038/s41467-023-39603-1)
Supplement: Supplementary file 13 — Source Data [file 41467_2023_39603_MOESM13_ESM.zip › Source_Data_Figures_github/Source_data_4/Fig4b/lepto3_con_list.txt]

OG0000008
OG0000021
OG0000040
OG0000062
OG0000073
OG0000126
OG0000184
OG0000253
OG0000257
OG0000313
OG0000391
OG0000485
OG0001075
OG0001420
OG0001629
OG0001962
OG0002006
OG0002511
OG0002690
OG0003456
OG0005635
OG0007451
OG0008087
OG0008157
OG0008478
