# Supplementary material for: Parallel and convergent genomic changes underlie independent subterranean colonization across beetles
Source: Nat Commun. 2023 Jun 29;14:3842. doi: 10.1038/s41467-023-39603-1 (PMC10310748; doi:10.1038/s41467-023-39603-1)
Supplement: Supplementary file 13 — Source Data [file 41467_2023_39603_MOESM13_ESM.zip › Source_Data_Figures_github/Source_data_4/Fig4b/lepto3_exp_list.txt]

OG0000004
OG0000012
OG0000025
OG0000029
OG0000035
OG0000043
OG0000047
OG0000057
OG0000063
OG0000068
OG0000086
OG0000098
OG0000108
OG0000109
OG0000125
OG0000175
OG0000176
OG0000187
OG0000195
OG0000196
OG0000229
OG0000232
OG0000236
OG0000267
OG0000347
OG0000353
OG0000359
OG0000395
OG0000469
OG0000494
OG0000554
OG0000595
OG0000618
OG0000634
OG0000762
OG0000786
OG0000820
OG0000857
OG0000915
OG0000951
OG0000973
OG0000982
OG0000986
OG0001035
OG0001057
OG0001093
OG0001100
OG0001157
OG0001306
OG0001321
OG0001449
OG0001541
OG0001716
OG0001767
OG0001850
OG0002131
OG0002261
OG0002440
OG0002641
OG0002745
OG0002855
OG0003093
OG0003145
OG0003899
OG0004387
OG0005673
OG0006796
OG0006891
OG0006945
OG0007240
OG0007247
OG0007645
OG0007676
OG0007694
OG0007881
OG0008368
OG0008376
OG0008765
OG0010085
OG0010089
OG0011661
OG0012140
OG0013076
OG0014194
OG0014287
OG0014289
