# Supplementary material for: Parallel and convergent genomic changes underlie independent subterranean colonization across beetles
Source: Nat Commun. 2023 Jun 29;14:3842. doi: 10.1038/s41467-023-39603-1 (PMC10310748; doi:10.1038/s41467-023-39603-1)
Supplement: Supplementary file 13 — Source Data [file 41467_2023_39603_MOESM13_ESM.zip › Source_Data_Figures_github/Source_data_5/HML_Parallel_Exp_Con_OG_lists.txt]

HML_L1_contracted	HML_L1_expanded	HML_L3_contracted	HML_L3_expanded	HML_Parallel_contracted	HML_Parallel_expanded
OG0000004	OG0000002	OG0000004	OG0000002	OG0000004	OG0000002
OG0000007	OG0000003	OG0000005	OG0000003	OG0000007	OG0000003
OG0000009	OG0000005	OG0000007	OG0000008	OG0000009	OG0000008
OG0000010	OG0000006	OG0000009	OG0000010	OG0000016	OG0000011
OG0000013	OG0000008	OG0000012	OG0000011	OG0000033	OG0000014
OG0000016	OG0000011	OG0000016	OG0000014	OG0000037	OG0000015
OG0000033	OG0000012	OG0000017	OG0000015	OG0000058	OG0000020
OG0000034	OG0000014	OG0000029	OG0000020	OG0000062	OG0000022
OG0000037	OG0000015	OG0000030	OG0000022	OG0000066	OG0000024
OG0000038	OG0000017	OG0000033	OG0000024	OG0000079	OG0000025
OG0000039	OG0000019	OG0000037	OG0000025	OG0000094	OG0000027
OG0000048	OG0000020	OG0000040	OG0000027	OG0000131	OG0000042
OG0000055	OG0000021	OG0000049	OG0000028	OG0000171	OG0000043
OG0000058	OG0000022	OG0000058	OG0000031	OG0000175	OG0000044
OG0000062	OG0000023	OG0000062	OG0000034	OG0000183	OG0000050
OG0000064	OG0000024	OG0000066	OG0000038	OG0000207	OG0000051
OG0000066	OG0000025	OG0000070	OG0000039	OG0000216	OG0000053
OG0000072	OG0000027	OG0000075	OG0000042	OG0000230	OG0000054
OG0000073	OG0000029	OG0000079	OG0000043	OG0000238	OG0000056
OG0000079	OG0000030	OG0000088	OG0000044	OG0000438	OG0000059
OG0000091	OG0000032	OG0000094	OG0000047	OG0000469	OG0000063
OG0000094	OG0000035	OG0000111	OG0000050	OG0000773	OG0000076
OG0000095	OG0000040	OG0000115	OG0000051	OG0000783	OG0000078
OG0000097	OG0000042	OG0000131	OG0000053	OG0000867	OG0000081
OG0000104	OG0000043	OG0000151	OG0000054	OG0000937	OG0000086
OG0000107	OG0000044	OG0000156	OG0000056	OG0001010	OG0000099
OG0000113	OG0000050	OG0000171	OG0000059	OG0001011	OG0000100
OG0000116	OG0000051	OG0000175	OG0000063	OG0001326	OG0000103
OG0000120	OG0000052	OG0000183	OG0000064	OG0001629	OG0000105
OG0000129	OG0000053	OG0000195	OG0000065	OG0001712	OG0000108
OG0000131	OG0000054	OG0000207	OG0000072	OG0001768	OG0000109
OG0000135	OG0000056	OG0000216	OG0000074	OG0001769	OG0000110
OG0000144	OG0000057	OG0000222	OG0000076	OG0001823	OG0000112
OG0000149	OG0000059	OG0000230	OG0000078	OG0001948	OG0000122
OG0000157	OG0000063	OG0000236	OG0000081	OG0001962	OG0000127
OG0000166	OG0000071	OG0000238	OG0000083	OG0002195	OG0000133
OG0000171	OG0000075	OG0000252	OG0000086	OG0004219	OG0000141
OG0000175	OG0000076	OG0000257	OG0000090	OG0007451	OG0000165
OG0000183	OG0000077	OG0000259	OG0000091	OG0007701	OG0000169
OG0000202	OG0000078	OG0000299	OG0000095	OG0008145	OG0000177
OG0000203	OG0000081	OG0000353	OG0000097	OG0008251	OG0000185
OG0000207	OG0000084	OG0000414	OG0000099	OG0008339	OG0000191
OG0000216	OG0000086	OG0000424	OG0000100	OG0008346	OG0000193
OG0000218	OG0000087	OG0000438	OG0000103	OG0008531	OG0000199
OG0000219	OG0000088	OG0000469	OG0000105	OG0008544	OG0000200
OG0000225	OG0000092	OG0000471	OG0000107	OG0008802	OG0000201
OG0000230	OG0000098	OG0000498	OG0000108	OG0009357	OG0000229
OG0000238	OG0000099	OG0000534	OG0000109	OG0009362	OG0000233
OG0000297	OG0000100	OG0000556	OG0000110	OG0009792	OG0000234
OG0000301	OG0000101	OG0000559	OG0000112	OG0010148	OG0000237
OG0000307	OG0000102	OG0000683	OG0000122	OG0010229	OG0000245
OG0000318	OG0000103	OG0000689	OG0000127	OG0010540	OG0000247
OG0000334	OG0000105	OG0000741	OG0000130	OG0010600	OG0000250
OG0000358	OG0000108	OG0000773	OG0000133	OG0011435	OG0000256
OG0000367	OG0000109	OG0000783	OG0000135	OG0011447	OG0000262
OG0000379	OG0000110	OG0000867	OG0000139	OG0011454	OG0000268
OG0000380	OG0000111	OG0000878	OG0000141	OG0012047	OG0000294
OG0000391	OG0000112	OG0000915	OG0000158		OG0000300
OG0000395	OG0000117	OG0000926	OG0000163		OG0000302
OG0000409	OG0000119	OG0000937	OG0000165		OG0000303
OG0000425	OG0000122	OG0000982	OG0000168		OG0000323
OG0000438	OG0000123	OG0000984	OG0000169		OG0000324
OG0000445	OG0000125	OG0000991	OG0000177		OG0000326
OG0000459	OG0000126	OG0001010	OG0000178		OG0000342
OG0000469	OG0000127	OG0001011	OG0000185		OG0000343
OG0000485	OG0000133	OG0001035	OG0000187		OG0000347
OG0000503	OG0000134	OG0001047	OG0000191		OG0000357
OG0000507	OG0000141	OG0001056	OG0000193		OG0000361
OG0000511	OG0000151	OG0001058	OG0000199		OG0000362
OG0000513	OG0000155	OG0001075	OG0000200		OG0000372
OG0000515	OG0000161	OG0001128	OG0000201		OG0000381
OG0000518	OG0000165	OG0001198	OG0000204		OG0000404
OG0000520	OG0000169	OG0001326	OG0000229		OG0000413
OG0000526	OG0000173	OG0001339	OG0000231		OG0000435
OG0000602	OG0000174	OG0001439	OG0000233		OG0000447
OG0000638	OG0000177	OG0001463	OG0000234		OG0000462
OG0000653	OG0000179	OG0001534	OG0000235		OG0000468
OG0000658	OG0000185	OG0001540	OG0000237		OG0000505
OG0000678	OG0000191	OG0001587	OG0000240		OG0000509
OG0000695	OG0000193	OG0001629	OG0000242		OG0000514
OG0000706	OG0000195	OG0001643	OG0000245		OG0000532
OG0000711	OG0000199	OG0001671	OG0000247		OG0000535
OG0000715	OG0000200	OG0001712	OG0000250		OG0000538
OG0000773	OG0000201	OG0001768	OG0000255		OG0000554
OG0000775	OG0000223	OG0001769	OG0000256		OG0000563
OG0000783	OG0000224	OG0001823	OG0000262		OG0000568
OG0000840	OG0000229	OG0001948	OG0000268		OG0000571
OG0000861	OG0000232	OG0001962	OG0000274		OG0000585
OG0000867	OG0000233	OG0002133	OG0000294		OG0000590
OG0000872	OG0000234	OG0002186	OG0000300		OG0000618
OG0000890	OG0000237	OG0002195	OG0000302		OG0000622
OG0000891	OG0000239	OG0002258	OG0000303		OG0000656
OG0000924	OG0000243	OG0002328	OG0000311		OG0000675
OG0000932	OG0000244	OG0002338	OG0000322		OG0000676
OG0000936	OG0000245	OG0002518	OG0000323		OG0000697
OG0000937	OG0000247	OG0002523	OG0000324		OG0000703
OG0000978	OG0000250	OG0002546	OG0000326		OG0000721
OG0000999	OG0000253	OG0002588	OG0000327		OG0000744
OG0001010	OG0000256	OG0002604	OG0000334		OG0000751
OG0001011	OG0000260	OG0002633	OG0000337		OG0000753
OG0001024	OG0000262	OG0002727	OG0000342		OG0000755
OG0001057	OG0000267	OG0002790	OG0000343		OG0000756
OG0001101	OG0000268	OG0002858	OG0000347		OG0000757
OG0001110	OG0000271	OG0003018	OG0000357		OG0000760
OG0001204	OG0000279	OG0003023	OG0000359		OG0000763
OG0001218	OG0000285	OG0003052	OG0000361		OG0000769
OG0001244	OG0000292	OG0003193	OG0000362		OG0000786
OG0001283	OG0000294	OG0003320	OG0000372		OG0000788
OG0001285	OG0000300	OG0003349	OG0000377		OG0000801
OG0001302	OG0000302	OG0003576	OG0000380		OG0000813
OG0001321	OG0000303	OG0003586	OG0000381		OG0000823
OG0001326	OG0000306	OG0003743	OG0000386		OG0000851
OG0001355	OG0000323	OG0003814	OG0000395		OG0000886
OG0001361	OG0000324	OG0003852	OG0000404		OG0000895
OG0001376	OG0000326	OG0004219	OG0000413		OG0000898
OG0001437	OG0000333	OG0004304	OG0000419		OG0000910
OG0001472	OG0000342	OG0004483	OG0000421		OG0000931
OG0001490	OG0000343	OG0004615	OG0000435		OG0000972
OG0001518	OG0000344	OG0004689	OG0000442		OG0001013
OG0001574	OG0000347	OG0004935	OG0000445		OG0001029
OG0001577	OG0000348	OG0005058	OG0000447		OG0001036
OG0001629	OG0000352	OG0005343	OG0000450		OG0001070
OG0001649	OG0000353	OG0005518	OG0000460		OG0001074
OG0001656	OG0000357	OG0005574	OG0000462		OG0001076
OG0001712	OG0000361	OG0005677	OG0000464		OG0001077
OG0001739	OG0000362	OG0005785	OG0000468		OG0001079
OG0001745	OG0000369	OG0005833	OG0000491		OG0001093
OG0001750	OG0000370	OG0005874	OG0000493		OG0001106
OG0001768	OG0000371	OG0005890	OG0000496		OG0001157
OG0001769	OG0000372	OG0006035	OG0000505		OG0001158
OG0001781	OG0000381	OG0006130	OG0000507		OG0001196
OG0001812	OG0000385	OG0006171	OG0000509		OG0001229
OG0001823	OG0000393	OG0006309	OG0000514		OG0001232
OG0001847	OG0000403	OG0006417	OG0000516		OG0001235
OG0001898	OG0000404	OG0006515	OG0000519		OG0001294
OG0001945	OG0000407	OG0006676	OG0000520		OG0001350
OG0001948	OG0000413	OG0006690	OG0000532		OG0001377
OG0001962	OG0000414	OG0006814	OG0000535		OG0001492
OG0002055	OG0000420	OG0006846	OG0000537		OG0001509
OG0002058	OG0000422	OG0007004	OG0000538		OG0001517
OG0002065	OG0000429	OG0007075	OG0000539		OG0001553
OG0002071	OG0000432	OG0007102	OG0000554		OG0001563
OG0002110	OG0000435	OG0007132	OG0000562		OG0001571
OG0002151	OG0000439	OG0007141	OG0000563		OG0001694
OG0002166	OG0000440	OG0007146	OG0000568		OG0001740
OG0002177	OG0000447	OG0007281	OG0000571		OG0001762
OG0002178	OG0000462	OG0007340	OG0000575		OG0001787
OG0002195	OG0000468	OG0007355	OG0000583		OG0001835
OG0002197	OG0000477	OG0007438	OG0000584		OG0001895
OG0002200	OG0000480	OG0007451	OG0000585		OG0001960
OG0002202	OG0000486	OG0007452	OG0000590		OG0001989
OG0002242	OG0000490	OG0007482	OG0000595		OG0002022
OG0002251	OG0000494	OG0007642	OG0000600		OG0002206
OG0002263	OG0000498	OG0007655	OG0000603		OG0002222
OG0002302	OG0000505	OG0007695	OG0000610		OG0002254
OG0002303	OG0000509	OG0007701	OG0000612		OG0002261
OG0002306	OG0000512	OG0007714	OG0000616		OG0002730
OG0002309	OG0000514	OG0007729	OG0000618		OG0002791
OG0002312	OG0000524	OG0007734	OG0000622		OG0002889
OG0002432	OG0000530	OG0007744	OG0000639		OG0002937
OG0002437	OG0000532	OG0007803	OG0000640		OG0002942
OG0002439	OG0000533	OG0007873	OG0000642		OG0003024
OG0002456	OG0000535	OG0007881	OG0000649		OG0003048
OG0002499	OG0000538	OG0007887	OG0000656		OG0003310
OG0002503	OG0000542	OG0007993	OG0000671		OG0003428
OG0002511	OG0000549	OG0008145	OG0000672		OG0003458
OG0002520	OG0000554	OG0008156	OG0000675		OG0003481
OG0002529	OG0000560	OG0008170	OG0000676		OG0003733
OG0002568	OG0000563	OG0008188	OG0000678		OG0003734
OG0002599	OG0000568	OG0008196	OG0000684		OG0003752
OG0002644	OG0000571	OG0008251	OG0000688		OG0003791
OG0002833	OG0000576	OG0008301	OG0000693		OG0003810
OG0002851	OG0000578	OG0008339	OG0000697		OG0004279
OG0002852	OG0000580	OG0008346	OG0000703		OG0004298
OG0002860	OG0000585	OG0008452	OG0000704		OG0004393
OG0003117	OG0000590	OG0008531	OG0000708		OG0004415
OG0003134	OG0000591	OG0008544	OG0000711		OG0004552
OG0003205	OG0000618	OG0008565	OG0000720		OG0004626
OG0003309	OG0000622	OG0008588	OG0000721		OG0004823
OG0003358	OG0000656	OG0008592	OG0000727		OG0005054
OG0003500	OG0000661	OG0008650	OG0000744		OG0005055
OG0003606	OG0000668	OG0008695	OG0000749		OG0005182
OG0003647	OG0000675	OG0008802	OG0000750		OG0005236
OG0003712	OG0000676	OG0008810	OG0000751		OG0005700
OG0003901	OG0000679	OG0008886	OG0000753		OG0005817
OG0003902	OG0000680	OG0008917	OG0000755		OG0005954
OG0003905	OG0000685	OG0009022	OG0000756		OG0005989
OG0004112	OG0000690	OG0009208	OG0000757		OG0006045
OG0004219	OG0000692	OG0009211	OG0000760		OG0006060
OG0004389	OG0000697	OG0009239	OG0000762		OG0006068
OG0004532	OG0000703	OG0009330	OG0000763		OG0006178
OG0004546	OG0000712	OG0009357	OG0000769		OG0006230
OG0004559	OG0000721	OG0009362	OG0000770		OG0006260
OG0004694	OG0000722	OG0009363	OG0000782		OG0006632
OG0004821	OG0000731	OG0009598	OG0000786		OG0006809
OG0004915	OG0000732	OG0009601	OG0000788		OG0006874
OG0005051	OG0000735	OG0009645	OG0000792		OG0006950
OG0005294	OG0000739	OG0009655	OG0000800		OG0007134
OG0005297	OG0000744	OG0009765	OG0000801		OG0007144
OG0005304	OG0000748	OG0009786	OG0000813		OG0007247
OG0005668	OG0000751	OG0009792	OG0000823		OG0007292
OG0005675	OG0000752	OG0009883	OG0000850		OG0007363
OG0006339	OG0000753	OG0010027	OG0000851		OG0007397
OG0006582	OG0000755	OG0010085	OG0000854		OG0007399
OG0006661	OG0000756	OG0010090	OG0000860		OG0007425
OG0006775	OG0000757	OG0010092	OG0000865		OG0007461
OG0006777	OG0000760	OG0010148	OG0000871		OG0007641
OG0006789	OG0000763	OG0010226	OG0000880		OG0007711
OG0006797	OG0000765	OG0010229	OG0000881		OG0007728
OG0006815	OG0000769	OG0010288	OG0000886		OG0007746
OG0006848	OG0000786	OG0010540	OG0000889		OG0007828
OG0006967	OG0000788	OG0010598	OG0000895		OG0008920
OG0006973	OG0000795	OG0010600	OG0000898		OG0009429
OG0007085	OG0000796	OG0010699	OG0000908		OG0009430
OG0007093	OG0000799	OG0010701	OG0000910		OG0010086
OG0007099	OG0000801	OG0010702	OG0000918		OG0011140
OG0007104	OG0000809	OG0010707	OG0000931
OG0007105	OG0000813	OG0010715	OG0000940
OG0007115	OG0000823	OG0010719	OG0000951
OG0007118	OG0000826	OG0010929	OG0000956
OG0007127	OG0000833	OG0010952	OG0000969
OG0007245	OG0000838	OG0010954	OG0000972
OG0007246	OG0000851	OG0010967	OG0000973
OG0007432	OG0000853	OG0011116	OG0001013
OG0007444	OG0000863	OG0011148	OG0001029
OG0007451	OG0000866	OG0011151	OG0001036
OG0007462	OG0000874	OG0011400	OG0001064
OG0007509	OG0000875	OG0011435	OG0001070
OG0007526	OG0000882	OG0011447	OG0001074
OG0007527	OG0000883	OG0011454	OG0001076
OG0007613	OG0000886	OG0011631	OG0001077
OG0007624	OG0000895	OG0011671	OG0001078
OG0007688	OG0000898	OG0011943	OG0001079
OG0007701	OG0000910	OG0011950	OG0001088
OG0007742	OG0000915	OG0011967	OG0001093
OG0007771	OG0000917	OG0012005	OG0001096
OG0007774	OG0000930	OG0012047	OG0001100
OG0007777	OG0000931	OG0012343	OG0001106
OG0007778	OG0000939	OG0012366	OG0001110
OG0007853	OG0000947	OG0012384	OG0001111
OG0007938	OG0000948	OG0012386	OG0001156
OG0007964	OG0000954	OG0012756	OG0001157
OG0008008	OG0000972	OG0012794	OG0001158
OG0008035	OG0000976	OG0012799	OG0001178
OG0008051	OG0000982	OG0012818	OG0001191
OG0008056	OG0000986	OG0012847	OG0001196
OG0008066	OG0000993	OG0013890	OG0001213
OG0008068	OG0001000	OG0013907	OG0001229
OG0008069	OG0001013	OG0013919	OG0001232
OG0008073	OG0001021	OG0013929	OG0001234
OG0008074	OG0001025	OG0013945	OG0001235
OG0008128	OG0001029	OG0014089	OG0001238
OG0008134	OG0001034	OG0014144	OG0001242
OG0008141	OG0001036	OG0014215	OG0001267
OG0008143	OG0001046		OG0001282
OG0008144	OG0001047		OG0001294
OG0008145	OG0001049		OG0001308
OG0008146	OG0001050		OG0001350
OG0008153	OG0001058		OG0001364
OG0008158	OG0001063		OG0001366
OG0008229	OG0001070		OG0001376
OG0008231	OG0001074		OG0001377
OG0008236	OG0001076		OG0001378
OG0008244	OG0001077		OG0001380
OG0008251	OG0001079		OG0001394
OG0008304	OG0001080		OG0001425
OG0008335	OG0001081		OG0001427
OG0008339	OG0001087		OG0001438
OG0008344	OG0001093		OG0001440
OG0008345	OG0001102		OG0001492
OG0008346	OG0001106		OG0001509
OG0008428	OG0001113		OG0001517
OG0008441	OG0001122		OG0001532
OG0008443	OG0001129		OG0001553
OG0008447	OG0001136		OG0001563
OG0008449	OG0001143		OG0001571
OG0008453	OG0001144		OG0001578
OG0008482	OG0001146		OG0001583
OG0008529	OG0001148		OG0001598
OG0008530	OG0001151		OG0001603
OG0008531	OG0001152		OG0001637
OG0008544	OG0001157		OG0001642
OG0008639	OG0001158		OG0001653
OG0008640	OG0001159		OG0001681
OG0008644	OG0001183		OG0001693
OG0008654	OG0001196		OG0001694
OG0008738	OG0001200		OG0001700
OG0008749	OG0001214		OG0001735
OG0008755	OG0001215		OG0001736
OG0008758	OG0001229		OG0001740
OG0008762	OG0001232		OG0001762
OG0008802	OG0001235		OG0001765
OG0008859	OG0001239		OG0001787
OG0008867	OG0001252		OG0001835
OG0008875	OG0001261		OG0001839
OG0008876	OG0001264		OG0001857
OG0008877	OG0001265		OG0001863
OG0008879	OG0001270		OG0001895
OG0008891	OG0001272		OG0001900
OG0008893	OG0001273		OG0001960
OG0008896	OG0001280		OG0001967
OG0008993	OG0001294		OG0001971
OG0009000	OG0001297		OG0001977
OG0009019	OG0001299		OG0001989
OG0009021	OG0001303		OG0002022
OG0009027	OG0001309		OG0002101
OG0009030	OG0001311		OG0002203
OG0009144	OG0001337		OG0002206
OG0009159	OG0001338		OG0002222
OG0009169	OG0001341		OG0002254
OG0009171	OG0001346		OG0002261
OG0009173	OG0001350		OG0002283
OG0009178	OG0001365		OG0002356
OG0009336	OG0001368		OG0002391
OG0009343	OG0001371		OG0002440
OG0009355	OG0001372		OG0002528
OG0009357	OG0001377		OG0002553
OG0009362	OG0001383		OG0002578
OG0009366	OG0001389		OG0002640
OG0009367	OG0001396		OG0002717
OG0009369	OG0001397		OG0002730
OG0009370	OG0001403		OG0002791
OG0009371	OG0001406		OG0002801
OG0009541	OG0001408		OG0002855
OG0009544	OG0001409		OG0002859
OG0009563	OG0001430		OG0002874
OG0009580	OG0001432		OG0002877
OG0009584	OG0001444		OG0002889
OG0009588	OG0001446		OG0002899
OG0009590	OG0001448		OG0002937
OG0009594	OG0001449		OG0002942
OG0009596	OG0001461		OG0002999
OG0009770	OG0001462		OG0003024
OG0009773	OG0001468		OG0003048
OG0009774	OG0001492		OG0003083
OG0009777	OG0001496		OG0003095
OG0009778	OG0001497		OG0003129
OG0009782	OG0001509		OG0003142
OG0009783	OG0001513		OG0003206
OG0009787	OG0001517		OG0003237
OG0009792	OG0001520		OG0003310
OG0009794	OG0001521		OG0003420
OG0009796	OG0001540		OG0003428
OG0009803	OG0001541		OG0003458
OG0009804	OG0001543		OG0003481
OG0010002	OG0001549		OG0003485
OG0010003	OG0001553		OG0003517
OG0010004	OG0001555		OG0003705
OG0010005	OG0001558		OG0003733
OG0010009	OG0001563		OG0003734
OG0010014	OG0001571		OG0003752
OG0010017	OG0001580		OG0003784
OG0010022	OG0001587		OG0003791
OG0010025	OG0001593		OG0003810
OG0010148	OG0001594		OG0003898
OG0010219	OG0001595		OG0004009
OG0010224	OG0001602		OG0004121
OG0010227	OG0001609		OG0004217
OG0010229	OG0001625		OG0004221
OG0010232	OG0001630		OG0004279
OG0010233	OG0001635		OG0004298
OG0010236	OG0001644		OG0004337
OG0010237	OG0001651		OG0004346
OG0010238	OG0001694		OG0004389
OG0010239	OG0001703		OG0004393
OG0010240	OG0001706		OG0004415
OG0010242	OG0001709		OG0004492
OG0010245	OG0001715		OG0004521
OG0010246	OG0001716		OG0004552
OG0010247	OG0001730		OG0004626
OG0010248	OG0001740		OG0004823
OG0010249	OG0001742		OG0004912
OG0010252	OG0001752		OG0004914
OG0010253	OG0001756		OG0004934
OG0010254	OG0001761		OG0004988
OG0010256	OG0001762		OG0005054
OG0010259	OG0001771		OG0005055
OG0010260	OG0001772		OG0005086
OG0010264	OG0001785		OG0005182
OG0010267	OG0001787		OG0005236
OG0010269	OG0001792		OG0005658
OG0010540	OG0001802		OG0005668
OG0010561	OG0001809		OG0005673
OG0010563	OG0001835		OG0005700
OG0010565	OG0001840		OG0005730
OG0010566	OG0001850		OG0005755
OG0010570	OG0001855		OG0005797
OG0010571	OG0001895		OG0005803
OG0010572	OG0001899		OG0005817
OG0010573	OG0001926		OG0005836
OG0010574	OG0001927		OG0005954
OG0010575	OG0001958		OG0005989
OG0010576	OG0001960		OG0006025
OG0010577	OG0001961		OG0006044
OG0010578	OG0001964		OG0006045
OG0010580	OG0001980		OG0006060
OG0010581	OG0001984		OG0006068
OG0010582	OG0001989		OG0006178
OG0010584	OG0002004		OG0006230
OG0010590	OG0002022		OG0006260
OG0010591	OG0002029		OG0006354
OG0010592	OG0002032		OG0006355
OG0010595	OG0002033		OG0006359
OG0010596	OG0002039		OG0006523
OG0010597	OG0002042		OG0006583
OG0010599	OG0002056		OG0006632
OG0010600	OG0002067		OG0006809
OG0010601	OG0002072		OG0006828
OG0010603	OG0002078		OG0006850
OG0010604	OG0002092		OG0006870
OG0010606	OG0002094		OG0006874
OG0010607	OG0002103		OG0006875
OG0010608	OG0002115		OG0006876
OG0010609	OG0002121		OG0006883
OG0010610	OG0002123		OG0006940
OG0010611	OG0002140		OG0006950
OG0010612	OG0002141		OG0007096
OG0010615	OG0002145		OG0007134
OG0010616	OG0002150		OG0007144
OG0010617	OG0002159		OG0007226
OG0010936	OG0002174		OG0007239
OG0010958	OG0002206		OG0007247
OG0010964	OG0002209		OG0007282
OG0010965	OG0002215		OG0007292
OG0010970	OG0002219		OG0007363
OG0010972	OG0002222		OG0007397
OG0010975	OG0002224		OG0007399
OG0010985	OG0002225		OG0007425
OG0010986	OG0002235		OG0007461
OG0010987	OG0002254		OG0007498
OG0010989	OG0002255		OG0007506
OG0010992	OG0002261		OG0007513
OG0010996	OG0002296		OG0007534
OG0010997	OG0002301		OG0007582
OG0010998	OG0002331		OG0007599
OG0011001	OG0002334		OG0007625
OG0011009	OG0002343		OG0007641
OG0011395	OG0002362		OG0007647
OG0011419	OG0002378		OG0007670
OG0011420	OG0002392		OG0007680
OG0011430	OG0002417		OG0007682
OG0011432	OG0002442		OG0007692
OG0011435	OG0002466		OG0007711
OG0011447	OG0002468		OG0007728
OG0011449	OG0002492		OG0007746
OG0011454	OG0002507		OG0007769
OG0011456	OG0002543		OG0007808
OG0011458	OG0002560		OG0007828
OG0011460	OG0002576		OG0007832
OG0011463	OG0002584		OG0007846
OG0011487	OG0002596		OG0007857
OG0011857	OG0002598		OG0007860
OG0011938	OG0002600		OG0007889
OG0011939	OG0002621		OG0007899
OG0012028	OG0002687		OG0008002
OG0012043	OG0002691		OG0008013
OG0012047	OG0002715		OG0008019
OG0012078	OG0002718		OG0008020
OG0012082	OG0002722		OG0008046
OG0012088	OG0002730		OG0008054
OG0012093	OG0002783		OG0008064
OG0012114	OG0002791		OG0008127
OG0012764	OG0002792		OG0008136
OG0012806	OG0002793		OG0008232
OG0012972	OG0002803		OG0008248
OG0012986	OG0002826		OG0008250
OG0012987	OG0002864		OG0008289
OG0012990	OG0002866		OG0008331
OG0012992	OG0002868		OG0008334
OG0013004	OG0002879		OG0008366
OG0014211	OG0002889		OG0008392
OG0014214	OG0002929		OG0008399
OG0014276	OG0002937		OG0008409
	OG0002942		OG0008472
	OG0003002		OG0008480
	OG0003016		OG0008517
	OG0003024		OG0008528
	OG0003048		OG0008597
	OG0003143		OG0008609
	OG0003186		OG0008619
	OG0003209		OG0008679
	OG0003246		OG0008686
	OG0003253		OG0008700
	OG0003255		OG0008733
	OG0003264		OG0008737
	OG0003310		OG0008765
	OG0003343		OG0008789
	OG0003375		OG0008849
	OG0003428		OG0008916
	OG0003458		OG0008920
	OG0003471		OG0008999
	OG0003481		OG0009002
	OG0003519		OG0009007
	OG0003525		OG0009026
	OG0003539		OG0009083
	OG0003609		OG0009127
	OG0003639		OG0009170
	OG0003641		OG0009182
	OG0003663		OG0009338
	OG0003664		OG0009354
	OG0003704		OG0009429
	OG0003717		OG0009430
	OG0003733		OG0009458
	OG0003734		OG0009462
	OG0003739		OG0009517
	OG0003752		OG0009518
	OG0003766		OG0009539
	OG0003791		OG0009567
	OG0003810		OG0009591
	OG0003858		OG0009609
	OG0003899		OG0009757
	OG0003907		OG0009781
	OG0003919		OG0009793
	OG0003921		OG0009800
	OG0003924		OG0009801
	OG0003971		OG0009845
	OG0004047		OG0009956
	OG0004256		OG0010007
	OG0004279		OG0010023
	OG0004287		OG0010086
	OG0004298		OG0010182
	OG0004321		OG0010186
	OG0004359		OG0010280
	OG0004393		OG0010348
	OG0004415		OG0010555
	OG0004552		OG0010568
	OG0004562		OG0010587
	OG0004573		OG0010589
	OG0004579		OG0010693
	OG0004591		OG0010696
	OG0004626		OG0010714
	OG0004650		OG0010720
	OG0004684		OG0010732
	OG0004823		OG0010882
	OG0004916		OG0010925
	OG0004964		OG0010962
	OG0004993		OG0010969
	OG0005019		OG0010982
	OG0005054		OG0011122
	OG0005055		OG0011140
	OG0005056		OG0011144
	OG0005058		OG0011372
	OG0005182		OG0011401
	OG0005236		OG0011422
	OG0005331		OG0011431
	OG0005367		OG0011436
	OG0005677		OG0011437
	OG0005685		OG0011488
	OG0005700		OG0011506
	OG0005701		OG0011667
	OG0005707		OG0011977
	OG0005715		OG0011990
	OG0005741		OG0012008
	OG0005757		OG0012017
	OG0005817		OG0012022
	OG0005954		OG0012027
	OG0005989		OG0012037
	OG0006045		OG0012062
	OG0006060		OG0012065
	OG0006068		OG0012081
	OG0006077		OG0012122
	OG0006112		OG0012163
	OG0006117		OG0012353
	OG0006121		OG0012382
	OG0006178		OG0012798
	OG0006216		OG0012803
	OG0006230		OG0012809
	OG0006260		OG0012823
	OG0006361		OG0012825
	OG0006389		OG0012830
	OG0006451		OG0012833
	OG0006468		OG0012844
	OG0006493		OG0012849
	OG0006552		OG0012859
	OG0006632		OG0012873
	OG0006644		OG0012875
	OG0006713		OG0012891
	OG0006809		OG0012893
	OG0006821		OG0012903
	OG0006824		OG0012921
	OG0006851		OG0012923
	OG0006874		OG0012925
	OG0006901		OG0012928
	OG0006908		OG0012931
	OG0006936		OG0012937
	OG0006950		OG0012975
	OG0006953		OG0012977
	OG0006989		OG0013006
	OG0007013		OG0013007
	OG0007016		OG0013019
	OG0007045		OG0013022
	OG0007060		OG0013023
	OG0007130		OG0013487
	OG0007132		OG0013654
	OG0007134		OG0013936
	OG0007144		OG0013952
	OG0007160		OG0013966
	OG0007191		OG0013978
	OG0007247		OG0014019
	OG0007252		OG0014062
	OG0007258		OG0014168
	OG0007264		OG0014216
	OG0007292		OG0014258
	OG0007334		OG0014259
	OG0007361		OG0014264
	OG0007363		OG0014269
	OG0007369		OG0014272
	OG0007373		OG0014274
	OG0007376		OG0014275
	OG0007380		OG0014279
	OG0007383		OG0014286
	OG0007391		OG0014288
	OG0007397		OG0014290
	OG0007399		OG0014564
	OG0007412		OG0014738
	OG0007417		OG0014747
	OG0007425		OG0014849
	OG0007457		OG0014951
	OG0007461
	OG0007475
	OG0007478
	OG0007486
	OG0007555
	OG0007556
	OG0007558
	OG0007564
	OG0007631
	OG0007638
	OG0007640
	OG0007641
	OG0007667
	OG0007707
	OG0007711
	OG0007712
	OG0007728
	OG0007746
	OG0007786
	OG0007789
	OG0007800
	OG0007819
	OG0007828
	OG0007878
	OG0007900
	OG0007916
	OG0007926
	OG0007975
	OG0007983
	OG0008014
	OG0008098
	OG0008100
	OG0008102
	OG0008103
	OG0008104
	OG0008180
	OG0008189
	OG0008257
	OG0008266
	OG0008288
	OG0008292
	OG0008355
	OG0008356
	OG0008375
	OG0008376
	OG0008378
	OG0008381
	OG0008384
	OG0008470
	OG0008559
	OG0008576
	OG0008578
	OG0008580
	OG0008670
	OG0008672
	OG0008681
	OG0008684
	OG0008696
	OG0008779
	OG0008780
	OG0008793
	OG0008797
	OG0008911
	OG0008920
	OG0008931
	OG0009052
	OG0009075
	OG0009215
	OG0009219
	OG0009244
	OG0009258
	OG0009421
	OG0009429
	OG0009430
	OG0009634
	OG0009660
	OG0009862
	OG0009870
	OG0009879
	OG0010064
	OG0010067
	OG0010073
	OG0010086
	OG0010335
	OG0010337
	OG0010338
	OG0010345
	OG0010351
	OG0010704
	OG0010706
	OG0010710
	OG0010718
	OG0010728
	OG0010733
	OG0011119
	OG0011124
	OG0011140
	OG0011141
	OG0011154
	OG0011643
	OG0011645
	OG0011646
	OG0011649
	OG0011653
	OG0012351
	OG0012354
	OG0012363
	OG0012364
	OG0012369
	OG0012371
	OG0012375
	OG0013403
	OG0013409
	OG0013419
	OG0013420
	OG0013422
	OG0013424
	OG0013425
	OG0013426
	OG0013431
	OG0013442
	OG0013447
	OG0013450
	OG0013451
