# Supplementary material for: Parallel and convergent genomic changes underlie independent subterranean colonization across beetles
Source: Nat Commun. 2023 Jun 29;14:3842. doi: 10.1038/s41467-023-39603-1 (PMC10310748; doi:10.1038/s41467-023-39603-1)
Supplement: Supplementary file 13 — Source Data [file 41467_2023_39603_MOESM13_ESM.zip › Source_Data_Figures_github/Source_data_5/HML_parallel_expansions_GOenrichment_result.txt]

Enrichment analysis	GO category	GO Term	Study #	Study Freq.	Background Freq.	p-value	q-value	name	OGs
Expanded	Biological Process	GO:0048731	127	73%	48%	3.29E-11	2.54E-7	system development	OG0000008,OG0000404,OG0000801,OG0005817,OG0003481,OG0002791,OG0006874,OG0004298,OG0000011,OG0000099,OG0000014,OG0000015,OG0000535,OG0000656,OG0000898,OG0000514,OG0000756,OG0000910,OG0000757,OG0002937,OG0007397,OG0002261,OG0008920,OG0001294,OG0000086,OG0000361,OG0001571,OG0000362,OG0002022,OG0001694,OG0000760,OG0000002,OG0000003,OG0000245,OG0000763,OG0000247,OG0000127,OG0000886,OG0000108,OG0000109…
Expanded	Biological Process	GO:0032501	149	85%	64%	2.47E-10	9.54E-7	multicellular organismal process	OG0000008,OG0000404,OG0000801,OG0005817,OG0003481,OG0002791,OG0006874,OG0000250,OG0000372,OG0004298,OG0000011,OG0000099,OG0000014,OG0000015,OG0000413,OG0000535,OG0000656,OG0000898,OG0000514,OG0000756,OG0000910,OG0000757,OG0002937,OG0007397,OG0002261,OG0008920,OG0001294,OG0000086,OG0000361,OG0001571,OG0000362,OG0002022,OG0001694,OG0003752,OG0000760,OG0000002,OG0000003,OG0000245,OG0000763,OG0002942…
Expanded	Biological Process	GO:0022008	91	52%	30%	4.87E-10	1.25E-6	neurogenesis	OG0000008,OG0000404,OG0000801,OG0005182,OG0002791,OG0006874,OG0000294,OG0000011,OG0000099,OG0003048,OG0000056,OG0000014,OG0000015,OG0000851,OG0000972,OG0000656,OG0000898,OG0000514,OG0000756,OG0000757,OG0002937,OG0005054,OG0002261,OG0008920,OG0001294,OG0003791,OG0001571,OG0000042,OG0003310,OG0000362,OG0002022,OG0000043,OG0001694,OG0000165,OG0000760,OG0000200,OG0000563,OG0000003,OG0000245,OG0000201…
Expanded	Biological Process	GO:0003008	76	43%	23%	5.04E-10	1.25E-6	system process	OG0000008,OG0000801,OG0002791,OG0000250,OG0000294,OG0000099,OG0000014,OG0000015,OG0000059,OG0000697,OG0000851,OG0000413,OG0000656,OG0000898,OG0000910,OG0000757,OG0002937,OG0005054,OG0001093,OG0002261,OG0001294,OG0000042,OG0003310,OG0000043,OG0003752,OG0000165,OG0000760,OG0000002,OG0000200,OG0000563,OG0000201,OG0001895,OG0000169,OG0000247,OG0000324,OG0000568,OG0000108,OG0000229,OG0000109,OG0000191…
Expanded	Biological Process	GO:0007399	100	57%	35%	8.34E-10	1.29E-6	nervous system development	OG0000008,OG0000404,OG0000801,OG0002791,OG0006874,OG0000011,OG0000099,OG0000014,OG0000015,OG0000535,OG0000656,OG0000898,OG0000514,OG0000756,OG0000757,OG0002937,OG0002261,OG0008920,OG0001294,OG0001571,OG0000362,OG0002022,OG0001694,OG0000760,OG0000003,OG0000245,OG0000247,OG0000127,OG0000886,OG0000108,OG0000109,OG0000191,OG0007144,OG0000193,OG0004393,OG0000112,OG0001960,OG0000751,OG0007425,OG0007828…
Expanded	Biological Process	GO:0000902	67	38%	19%	1.41E-9	1.81E-6	cell morphogenesis	OG0000008,OG0000801,OG0005182,OG0002791,OG0000099,OG0003048,OG0000056,OG0000014,OG0000015,OG0000059,OG0000697,OG0000972,OG0000656,OG0000898,OG0000514,OG0000756,OG0000757,OG0002937,OG0005054,OG0002261,OG0008920,OG0000042,OG0003310,OG0000362,OG0000043,OG0000165,OG0000760,OG0000200,OG0000003,OG0000245,OG0000201,OG0001895,OG0000169,OG0000247,OG0000127,OG0000326,OG0000447,OG0000568,OG0000108,OG0000109…
Expanded	Biological Process	GO:0000904	61	35%	17%	2.7E-9	2.98E-6	cell morphogenesis involved in differentiation	OG0000008,OG0000801,OG0005182,OG0002791,OG0000099,OG0003048,OG0000056,OG0000014,OG0000015,OG0000059,OG0000697,OG0000972,OG0000656,OG0000898,OG0000514,OG0000756,OG0000757,OG0002937,OG0005054,OG0002261,OG0008920,OG0000042,OG0003310,OG0000362,OG0000043,OG0000165,OG0000760,OG0000200,OG0000003,OG0000245,OG0000201,OG0000169,OG0000127,OG0000447,OG0000568,OG0000108,OG0000191,OG0007144,OG0000112,OG0007828…
Expanded	Biological Process	GO:0050877	64	37%	18%	3.03E-9	2.98E-6	nervous system process	OG0000008,OG0002791,OG0000250,OG0000294,OG0000099,OG0000014,OG0000015,OG0000413,OG0000656,OG0000898,OG0000757,OG0002937,OG0005054,OG0001093,OG0002261,OG0000042,OG0003310,OG0000043,OG0000165,OG0000002,OG0000200,OG0000563,OG0000201,OG0000169,OG0000247,OG0000324,OG0000568,OG0000108,OG0000229,OG0000109,OG0000191,OG0007144,OG0000110,OG0007746,OG0000112,OG0000233,OG0001762,OG0000751,OG0000357,OG0000753…
Expanded	Biological Process	GO:0048513	108	62%	40%	3.64E-9	3.12E-6	animal organ development	OG0000008,OG0000404,OG0000801,OG0005817,OG0003481,OG0006874,OG0004298,OG0000099,OG0000014,OG0000015,OG0000535,OG0000656,OG0000898,OG0000514,OG0000756,OG0000910,OG0000757,OG0002937,OG0007397,OG0002261,OG0008920,OG0001294,OG0000086,OG0000361,OG0001571,OG0000362,OG0000760,OG0000002,OG0000003,OG0000245,OG0000763,OG0000247,OG0000127,OG0000886,OG0000108,OG0000109,OG0000191,OG0007144,OG0004552,OG0000076…
Expanded	Biological Process	GO:0030154	113	65%	43%	4.28E-9	3.3E-6	cell differentiation	OG0000008,OG0000404,OG0000801,OG0005817,OG0003481,OG0002791,OG0006874,OG0004298,OG0000011,OG0000099,OG0000014,OG0000015,OG0000535,OG0000656,OG0000898,OG0000514,OG0000756,OG0000910,OG0000757,OG0002937,OG0002261,OG0008920,OG0001294,OG0000361,OG0001571,OG0000362,OG0002022,OG0001694,OG0003752,OG0000760,OG0000003,OG0000245,OG0000763,OG0000247,OG0000127,OG0000886,OG0000108,OG0000109,OG0000191,OG0007144…
Expanded	Biological Process	GO:0032989	71	41%	21%	5.31E-9	3.72E-6	cellular component morphogenesis	OG0000008,OG0000801,OG0005182,OG0002791,OG0000099,OG0003048,OG0000056,OG0000014,OG0000015,OG0000059,OG0000697,OG0000972,OG0000656,OG0000898,OG0000514,OG0000756,OG0000757,OG0002937,OG0005054,OG0002261,OG0008920,OG0000042,OG0003310,OG0000362,OG0000043,OG0000165,OG0000760,OG0000200,OG0000003,OG0000245,OG0000201,OG0001895,OG0000169,OG0000247,OG0000127,OG0000326,OG0000447,OG0000568,OG0000108,OG0000823…
Expanded	Biological Process	GO:0048869	114	65%	44%	5.8E-9	3.73E-6	cellular developmental process	OG0000008,OG0000404,OG0000801,OG0005817,OG0003481,OG0002791,OG0006874,OG0004298,OG0000011,OG0000099,OG0000014,OG0000015,OG0000535,OG0000656,OG0000898,OG0000514,OG0000756,OG0000910,OG0000757,OG0002937,OG0002261,OG0008920,OG0001294,OG0000361,OG0001571,OG0000362,OG0002022,OG0001694,OG0003752,OG0000760,OG0000003,OG0000245,OG0000763,OG0000247,OG0000127,OG0000886,OG0000108,OG0000109,OG0000191,OG0007144…
Expanded	Biological Process	GO:0051239	97	55%	34%	6.03E-9	3.73E-6	regulation of multicellular organismal process	OG0000008,OG0000404,OG0000801,OG0002791,OG0000250,OG0000099,OG0000014,OG0000015,OG0000656,OG0000898,OG0000514,OG0000756,OG0000757,OG0002937,OG0002261,OG0008920,OG0001294,OG0001571,OG0000362,OG0002022,OG0001694,OG0000760,OG0000003,OG0000245,OG0000763,OG0000247,OG0000127,OG0000886,OG0000108,OG0001835,OG0000109,OG0000191,OG0007144,OG0000193,OG0000078,OG0000112,OG0000751,OG0007425,OG0007828,OG0000753…
Expanded	Biological Process	GO:0042592	71	41%	22%	6.17E-9	3.73E-6	homeostatic process	OG0000008,OG0000801,OG0005182,OG0003481,OG0006874,OG0000294,OG0004298,OG0000011,OG0000099,OG0000014,OG0000015,OG0000059,OG0000697,OG0000656,OG0000898,OG0005989,OG0000756,OG0000910,OG0008920,OG0001294,OG0000361,OG0000042,OG0003310,OG0000362,OG0006068,OG0000043,OG0000165,OG0000760,OG0000200,OG0000003,OG0000201,OG0001895,OG0000763,OG0000247,OG0000127,OG0000886,OG0000721,OG0000326,OG0000108,OG0000109…
Expanded	Biological Process	GO:0048699	86	49%	29%	6.81E-9	3.73E-6	generation of neurons	OG0000008,OG0000404,OG0000801,OG0005182,OG0002791,OG0000294,OG0000011,OG0000099,OG0003048,OG0000056,OG0000014,OG0000015,OG0000851,OG0000972,OG0000656,OG0000898,OG0000514,OG0000756,OG0000757,OG0002937,OG0005054,OG0002261,OG0008920,OG0001294,OG0003791,OG0001571,OG0000042,OG0003310,OG0000362,OG0002022,OG0000043,OG0001694,OG0000165,OG0000760,OG0000200,OG0000563,OG0000003,OG0000245,OG0000201,OG0000169…
Expanded	Biological Process	GO:0040011	75	43%	23%	7.13E-9	3.73E-6	locomotion	OG0000008,OG0000801,OG0005182,OG0000250,OG0000294,OG0000099,OG0000056,OG0000014,OG0000015,OG0000697,OG0000851,OG0000972,OG0000413,OG0000656,OG0000898,OG0000514,OG0000756,OG0000757,OG0002937,OG0005054,OG0005055,OG0002261,OG0001294,OG0000042,OG0003310,OG0000362,OG0000043,OG0003752,OG0000165,OG0000760,OG0000200,OG0001377,OG0000003,OG0000245,OG0000201,OG0000169,OG0000247,OG0000127,OG0000886,OG0000447…
Expanded	Biological Process	GO:0007600	46	26%	11%	1.07E-8	4.87E-6	sensory perception	OG0000008,OG0000108,OG0000229,OG0000191,OG0007144,OG0000294,OG0000099,OG0000110,OG0007746,OG0000112,OG0000233,OG0001762,OG0000014,OG0000751,OG0000015,OG0000357,OG0000676,OG0000413,OG0000237,OG0000656,OG0002937,OG0007134,OG0005054,OG0001093,OG0002261,OG0000381,OG0000063,OG0000185,OG0000042,OG0000020,OG0000262,OG0001076,OG0000043,OG0000462,OG0000165,OG0000100,OG0000002,OG0000200,OG0000563,OG0000024…
Expanded	Biological Process	GO:0048871	33	19%	6.4%	1.12E-8	4.87E-6	multicellular organismal homeostasis	OG0000801,OG0000108,OG0000109,OG0007144,OG0003481,OG0000294,OG0000011,OG0000099,OG0000112,OG0000015,OG0000697,OG0000753,OG0000656,OG0000898,OG0001070,OG0001294,OG0000381,OG0003310,OG0000020,OG0001076,OG0000362,OG0000462,OG0000760,OG0000100,OG0001079,OG0000200,OG0000024,OG0000201,OG0001895,OG0000300,OG0000786,OG0000347,OG0000468
Expanded	Biological Process	GO:0048666	70	40%	21%	1.15E-8	4.87E-6	neuron development	OG0000008,OG0000801,OG0005182,OG0002791,OG0000011,OG0000099,OG0003048,OG0000056,OG0000014,OG0000015,OG0000851,OG0000972,OG0000656,OG0000898,OG0000514,OG0000756,OG0000757,OG0002937,OG0005054,OG0002261,OG0008920,OG0000042,OG0003310,OG0000362,OG0000043,OG0000165,OG0000760,OG0000200,OG0000563,OG0000003,OG0000245,OG0000201,OG0000169,OG0000247,OG0000127,OG0000886,OG0000447,OG0000568,OG0000108,OG0000109…
Expanded	Biological Process	GO:0048812	58	33%	16%	1.16E-8	4.87E-6	neuron projection morphogenesis	OG0000008,OG0000801,OG0005182,OG0002791,OG0000099,OG0003048,OG0000056,OG0000014,OG0000015,OG0000972,OG0000656,OG0000898,OG0000514,OG0000756,OG0000757,OG0002937,OG0005054,OG0002261,OG0008920,OG0000042,OG0003310,OG0000043,OG0000165,OG0000200,OG0000003,OG0000245,OG0000201,OG0000169,OG0000247,OG0000127,OG0000447,OG0000568,OG0000108,OG0000109,OG0000191,OG0007144,OG0000112,OG0007828,OG0000753,OG0000237…
Expanded	Biological Process	GO:0120039	58	33%	16%	1.42E-8	5.2E-6	plasma membrane bounded cell projection morphogenesis	OG0000008,OG0000801,OG0005182,OG0002791,OG0000099,OG0003048,OG0000056,OG0000014,OG0000015,OG0000972,OG0000656,OG0000898,OG0000514,OG0000756,OG0000757,OG0002937,OG0005054,OG0002261,OG0008920,OG0000042,OG0003310,OG0000043,OG0000165,OG0000200,OG0000003,OG0000245,OG0000201,OG0000169,OG0000247,OG0000127,OG0000447,OG0000568,OG0000108,OG0000109,OG0000191,OG0007144,OG0000112,OG0007828,OG0000753,OG0000237…
Expanded	Biological Process	GO:0048858	58	33%	16%	1.57E-8	5.48E-6	cell projection morphogenesis	OG0000008,OG0000801,OG0005182,OG0002791,OG0000099,OG0003048,OG0000056,OG0000014,OG0000015,OG0000972,OG0000656,OG0000898,OG0000514,OG0000756,OG0000757,OG0002937,OG0005054,OG0002261,OG0008920,OG0000042,OG0003310,OG0000043,OG0000165,OG0000200,OG0000003,OG0000245,OG0000201,OG0000169,OG0000247,OG0000127,OG0000447,OG0000568,OG0000108,OG0000109,OG0000191,OG0007144,OG0000112,OG0007828,OG0000753,OG0000237…
Expanded	Biological Process	GO:0007275	132	75%	55%	1.64E-8	5.51E-6	multicellular organism development	OG0000008,OG0000404,OG0000801,OG0005817,OG0003481,OG0002791,OG0006874,OG0004298,OG0000011,OG0000099,OG0000014,OG0000015,OG0000535,OG0000656,OG0000898,OG0000514,OG0000756,OG0000910,OG0000757,OG0002937,OG0007397,OG0002261,OG0008920,OG0001294,OG0000086,OG0000361,OG0001571,OG0000362,OG0002022,OG0001694,OG0003752,OG0000760,OG0000002,OG0000003,OG0000245,OG0000763,OG0000247,OG0000127,OG0000886,OG0000108…
Expanded	Biological Process	GO:0007610	67	38%	20%	1.74E-8	5.58E-6	behavior	OG0000008,OG0000801,OG0002791,OG0000250,OG0000294,OG0000372,OG0000099,OG0001740,OG0000014,OG0000851,OG0000413,OG0000656,OG0000898,OG0000757,OG0002937,OG0008920,OG0001294,OG0003791,OG0000042,OG0003310,OG0003752,OG0000165,OG0000002,OG0000200,OG0000003,OG0000201,OG0000169,OG0000247,OG0000324,OG0000127,OG0000886,OG0000447,OG0000568,OG0000108,OG0000229,OG0000109,OG0000191,OG0007144,OG0000110,OG0000112…
Expanded	Biological Process	GO:0048667	56	32%	15%	1.89E-8	5.82E-6	cell morphogenesis involved in neuron differentiation	OG0000008,OG0000801,OG0005182,OG0002791,OG0000099,OG0003048,OG0000056,OG0000014,OG0000015,OG0000972,OG0000656,OG0000898,OG0000514,OG0000756,OG0000757,OG0002937,OG0005054,OG0002261,OG0008920,OG0000042,OG0003310,OG0000043,OG0000165,OG0000200,OG0000003,OG0000245,OG0000201,OG0000169,OG0000127,OG0000447,OG0000568,OG0000108,OG0000191,OG0007144,OG0000112,OG0007828,OG0000753,OG0000237,OG0000538,OG0000813…
Expanded	Biological Process	GO:0023052	101	58%	37%	2.13E-8	6.31E-6	signaling	OG0000008,OG0000404,OG0000801,OG0006230,OG0002791,OG0000250,OG0000011,OG0000099,OG0000014,OG0000015,OG0000413,OG0000656,OG0000898,OG0000931,OG0000756,OG0000757,OG0002937,OG0006060,OG0007397,OG0002261,OG0008920,OG0001294,OG0002022,OG0003752,OG0000003,OG0000245,OG0000763,OG0000247,OG0000127,OG0000886,OG0000108,OG0000229,OG0000109,OG0000509,OG0000191,OG0000193,OG0004393,OG0000076,OG0000110,OG0000078…
Expanded	Biological Process	GO:0030182	74	42%	24%	2.65E-8	7.57E-6	neuron differentiation	OG0000008,OG0000801,OG0005182,OG0002791,OG0000011,OG0000099,OG0003048,OG0000056,OG0000014,OG0000015,OG0000851,OG0000972,OG0000656,OG0000898,OG0000514,OG0000756,OG0000757,OG0002937,OG0005054,OG0002261,OG0008920,OG0003791,OG0000042,OG0003310,OG0000362,OG0000043,OG0000165,OG0000760,OG0000200,OG0000563,OG0000003,OG0000245,OG0000201,OG0000169,OG0000247,OG0000127,OG0000886,OG0000447,OG0000568,OG0000108…
Expanded	Biological Process	GO:0032990	58	33%	17%	4.43E-8	1.22E-5	cell part morphogenesis	OG0000008,OG0000801,OG0005182,OG0002791,OG0000099,OG0003048,OG0000056,OG0000014,OG0000015,OG0000972,OG0000656,OG0000898,OG0000514,OG0000756,OG0000757,OG0002937,OG0005054,OG0002261,OG0008920,OG0000042,OG0003310,OG0000043,OG0000165,OG0000200,OG0000003,OG0000245,OG0000201,OG0000169,OG0000247,OG0000127,OG0000447,OG0000568,OG0000108,OG0000109,OG0000191,OG0007144,OG0000112,OG0007828,OG0000753,OG0000237…
Expanded	Biological Process	GO:0065008	107	61%	41%	4.76E-8	1.27E-5	regulation of biological quality	OG0000008,OG0000801,OG0003481,OG0002791,OG0006874,OG0000250,OG0004298,OG0000011,OG0000099,OG0000014,OG0000015,OG0000413,OG0001106,OG0000656,OG0000898,OG0000756,OG0000910,OG0000757,OG0002937,OG0008920,OG0001294,OG0000086,OG0000361,OG0001571,OG0000362,OG0006068,OG0003752,OG0000760,OG0000002,OG0000003,OG0000245,OG0000763,OG0000247,OG0000127,OG0000886,OG0000108,OG0000109,OG0000191,OG0007144,OG0004393…
Expanded	Biological Process	GO:0009653	100	57%	37%	6.56E-8	1.69E-5	anatomical structure morphogenesis	OG0000008,OG0000404,OG0000801,OG0002791,OG0000011,OG0000099,OG0000014,OG0000015,OG0000656,OG0000898,OG0000514,OG0000756,OG0000910,OG0000757,OG0002937,OG0002261,OG0008920,OG0001294,OG0000086,OG0000361,OG0001571,OG0000362,OG0003752,OG0000760,OG0000003,OG0000245,OG0000247,OG0000127,OG0000886,OG0000108,OG0000109,OG0000191,OG0007144,OG0000076,OG0000078,OG0000112,OG0000233,OG0001960,OG0000751,OG0007828…
Expanded	Biological Process	GO:0048856	135	77%	58%	7.01E-8	1.74E-5	anatomical structure development	OG0000008,OG0000404,OG0000801,OG0005817,OG0003481,OG0002791,OG0006874,OG0004298,OG0000011,OG0000099,OG0000014,OG0000015,OG0000535,OG0000656,OG0000898,OG0000514,OG0000756,OG0000910,OG0000757,OG0002937,OG0007397,OG0002261,OG0008920,OG0001294,OG0000086,OG0000361,OG0001571,OG0000362,OG0002022,OG0001694,OG0003752,OG0000760,OG0000002,OG0000003,OG0000245,OG0000763,OG0000247,OG0000127,OG0000886,OG0000108…
Expanded	Biological Process	GO:0050896	134	77%	57%	7.28E-8	1.75E-5	response to stimulus	OG0000008,OG0000404,OG0000801,OG0000769,OG0006230,OG0003481,OG0002791,OG0006874,OG0000250,OG0000372,OG0004298,OG0000011,OG0000099,OG0001740,OG0000014,OG0000015,OG0000413,OG0001106,OG0000656,OG0000898,OG0000931,OG0000514,OG0000756,OG0000757,OG0002937,OG0006060,OG0007397,OG0002261,OG0008920,OG0001294,OG0000361,OG0000362,OG0002022,OG0006068,OG0003752,OG0000760,OG0000002,OG0000003,OG0000245,OG0000763…
Expanded	Biological Process	GO:0007154	102	58%	39%	7.66E-8	1.79E-5	cell communication	OG0000008,OG0000404,OG0000801,OG0006230,OG0002791,OG0000250,OG0000011,OG0000099,OG0000014,OG0000015,OG0000413,OG0000656,OG0000898,OG0000931,OG0000756,OG0000757,OG0002937,OG0006060,OG0007397,OG0002261,OG0008920,OG0001294,OG0002022,OG0003752,OG0000003,OG0000245,OG0000763,OG0000247,OG0000127,OG0000886,OG0000108,OG0000229,OG0000109,OG0000509,OG0000191,OG0000193,OG0004393,OG0000076,OG0000110,OG0000078…
Expanded	Biological Process	GO:0031175	60	34%	18%	7.87E-8	1.79E-5	neuron projection development	OG0000008,OG0000801,OG0005182,OG0002791,OG0000099,OG0003048,OG0000056,OG0000014,OG0000015,OG0000972,OG0000656,OG0000898,OG0000514,OG0000756,OG0000757,OG0002937,OG0005054,OG0002261,OG0008920,OG0000042,OG0003310,OG0000043,OG0000165,OG0000200,OG0000003,OG0000245,OG0000201,OG0000169,OG0000247,OG0000127,OG0000447,OG0000568,OG0000108,OG0000109,OG0000191,OG0007144,OG0000112,OG0007828,OG0000753,OG0000237…
Expanded	Biological Process	GO:0007186	34	19%	7.3%	1.08E-7	2.38E-5	G protein-coupled receptor signaling pathway	OG0000008,OG0000404,OG0000801,OG0000108,OG0000191,OG0006230,OG0000294,OG0000112,OG0000014,OG0000554,OG0000676,OG0000413,OG0000237,OG0000435,OG0000656,OG0000898,OG0000757,OG0001093,OG0001294,OG0000381,OG0000185,OG0000042,OG0003752,OG0000462,OG0001232,OG0001079,OG0001553,OG0001158,OG0000201,OG0000268,OG0000127,OG0000347,OG0000721,OG0000447
Expanded	Biological Process	GO:1902533	47	27%	12%	1.12E-7	2.4E-5	positive regulation of intracellular signal transduction	OG0000008,OG0000108,OG0000229,OG0000109,OG0000191,OG0002791,OG0000294,OG0000078,OG0007746,OG0000112,OG0000014,OG0007425,OG0000015,OG0000753,OG0000237,OG0000435,OG0000656,OG0000898,OG0000755,OG0000756,OG0000757,OG0000618,OG0001294,OG0000381,OG0000185,OG0000042,OG0003310,OG0000020,OG0000043,OG0001232,OG0000100,OG0000343,OG0000200,OG0000024,OG0000003,OG0000245,OG0001158,OG0000201,OG0000268,OG0000247…
Expanded	Biological Process	GO:0051046	45	26%	12%	1.18E-7	2.46E-5	regulation of secretion	OG0000008,OG0000801,OG0000108,OG0001835,OG0000109,OG0005182,OG0000191,OG0004393,OG0000250,OG0000294,OG0000099,OG0000112,OG0000014,OG0007425,OG0000015,OG0000697,OG0000753,OG0000676,OG0000237,OG0000435,OG0000656,OG0000898,OG0000757,OG0000618,OG0001093,OG0001294,OG0000381,OG0000185,OG0000042,OG0003310,OG0000020,OG0000043,OG0001232,OG0000100,OG0001079,OG0000200,OG0000024,OG0000003,OG0000268,OG0000324…
Expanded	Biological Process	GO:0022603	58	33%	17%	1.61E-7	3.26E-5	regulation of anatomical structure morphogenesis	OG0000008,OG0005182,OG0002791,OG0000051,OG0000294,OG0000099,OG0000056,OG0001740,OG0000014,OG0000015,OG0000059,OG0000656,OG0000898,OG0000757,OG0002937,OG0002261,OG0001294,OG0000042,OG0003310,OG0000043,OG0001694,OG0000760,OG0000200,OG0000003,OG0000245,OG0000201,OG0000247,OG0000324,OG0000127,OG0000886,OG0000326,OG0000447,OG0000568,OG0000108,OG0000109,OG0000191,OG0007144,OG0000193,OG0000112,OG0000751…
Expanded	Biological Process	GO:0043410	32	18%	6.8%	1.71E-7	3.38E-5	positive regulation of MAPK cascade	OG0000008,OG0000109,OG0000191,OG0002791,OG0000294,OG0000078,OG0000112,OG0000014,OG0007425,OG0000015,OG0000753,OG0000435,OG0000656,OG0000898,OG0000757,OG0000618,OG0000381,OG0000185,OG0000042,OG0003310,OG0000020,OG0000100,OG0000343,OG0000024,OG0000003,OG0000245,OG0000201,OG0000247,OG0000302,OG0000468,OG0000721,OG0000568
Expanded	Biological Process	GO:0042330	50	29%	14%	1.71E-7	3.38E-5	taxis	OG0000008,OG0000801,OG0000294,OG0000099,OG0000056,OG0000014,OG0000015,OG0000972,OG0000413,OG0000656,OG0000898,OG0000514,OG0000756,OG0000757,OG0002937,OG0005054,OG0005055,OG0002261,OG0000042,OG0003310,OG0000043,OG0000165,OG0000200,OG0001377,OG0000003,OG0000245,OG0000201,OG0000127,OG0000447,OG0000568,OG0000108,OG0000191,OG0000112,OG0007828,OG0000753,OG0000237,OG0000381,OG0000020,OG0001077,OG0000100…
Expanded	Biological Process	GO:0048468	93	53%	34%	1.87E-7	3.51E-5	cell development	OG0000008,OG0000404,OG0000801,OG0005182,OG0003481,OG0002791,OG0006874,OG0000294,OG0007641,OG0000011,OG0000099,OG0003048,OG0000056,OG0000014,OG0000015,OG0000059,OG0000697,OG0000851,OG0000972,OG0000535,OG0000656,OG0000898,OG0000514,OG0000756,OG0000910,OG0000757,OG0002937,OG0005054,OG0002261,OG0008920,OG0001294,OG0000042,OG0003310,OG0000362,OG0000043,OG0003752,OG0000165,OG0000760,OG0000200,OG0000563…
Expanded	Biological Process	GO:0035165	6	3.4%	0.17%	1.88E-7	3.51E-5	embryonic crystal cell differentiation	OG0000008,OG0000381,OG0003310,OG0000024,OG0000753,OG0000656
Expanded	Biological Process	GO:0035163	6	3.4%	0.17%	1.88E-7	3.51E-5	embryonic hemocyte differentiation	OG0000008,OG0000381,OG0003310,OG0000024,OG0000753,OG0000656
Expanded	Biological Process	GO:0045664	52	30%	15%	2.21E-7	3.87E-5	regulation of neuron differentiation	OG0000008,OG0000404,OG0002791,OG0000294,OG0000099,OG0000056,OG0000014,OG0000015,OG0000656,OG0000898,OG0000756,OG0000757,OG0002937,OG0002261,OG0003791,OG0000042,OG0003310,OG0002022,OG0000043,OG0001694,OG0000200,OG0000003,OG0000245,OG0000201,OG0000247,OG0000324,OG0000127,OG0000886,OG0000326,OG0000447,OG0000568,OG0000108,OG0000109,OG0000191,OG0007144,OG0000193,OG0000751,OG0007828,OG0000753,OG0000435…
Expanded	Biological Process	GO:1903531	23	13%	3.9%	2.71E-7	4.64E-5	negative regulation of secretion by cell	OG0000108,OG0000109,OG0000618,OG0005182,OG0001093,OG0001294,OG0000381,OG0000185,OG0000042,OG0003310,OG0000020,OG0000099,OG0000024,OG0000003,OG0007425,OG0000015,OG0000268,OG0000753,OG0000324,OG0000676,OG0000468,OG0000656,OG0000898
Expanded	Biological Process	GO:1903530	43	25%	11%	3.4E-7	5.7E-5	regulation of secretion by cell	OG0000008,OG0000801,OG0000108,OG0001835,OG0000109,OG0005182,OG0000191,OG0004393,OG0000250,OG0000294,OG0000099,OG0000112,OG0000014,OG0007425,OG0000015,OG0000697,OG0000753,OG0000676,OG0000237,OG0000435,OG0000656,OG0000898,OG0000757,OG0000618,OG0001093,OG0001294,OG0000381,OG0000185,OG0000042,OG0003310,OG0000020,OG0000043,OG0001232,OG0000100,OG0000024,OG0000003,OG0000268,OG0000324,OG0000302,OG0000127…
Expanded	Biological Process	GO:0035295	69	39%	23%	3.4E-7	5.7E-5	tube development	OG0000008,OG0000404,OG0000801,OG0005182,OG0000050,OG0000099,OG0000014,OG0000015,OG0000697,OG0000656,OG0000898,OG0000514,OG0000910,OG0008920,OG0001294,OG0001492,OG0000086,OG0001571,OG0000042,OG0003310,OG0000362,OG0000043,OG0000760,OG0000002,OG0000200,OG0001377,OG0000003,OG0000245,OG0000201,OG0001895,OG0000169,OG0000247,OG0000324,OG0000127,OG0000886,OG0000447,OG0000568,OG0000108,OG0000109,OG0000191…
Expanded	Biological Process	GO:0051051	36	21%	8.5%	3.42E-7	5.7E-5	negative regulation of transport	OG0000008,OG0000108,OG0000109,OG0005182,OG0000191,OG0007144,OG0000294,OG0000099,OG0000078,OG0000112,OG0000014,OG0007425,OG0000015,OG0000697,OG0000753,OG0000676,OG0000237,OG0000656,OG0000898,OG0000618,OG0001093,OG0001294,OG0000381,OG0000185,OG0000042,OG0003310,OG0000020,OG0001076,OG0000043,OG0000024,OG0000003,OG0000268,OG0000324,OG0000302,OG0000347,OG0000468
Expanded	Biological Process	GO:0023056	67	38%	22%	3.97E-7	6.24E-5	positive regulation of signaling	OG0000008,OG0000801,OG0005182,OG0002791,OG0000294,OG0000099,OG0000056,OG0000014,OG0000015,OG0000697,OG0000851,OG0000656,OG0000898,OG0000514,OG0000756,OG0000757,OG0002937,OG0001294,OG0003791,OG0000042,OG0003310,OG0000043,OG0000760,OG0000200,OG0000003,OG0000245,OG0000201,OG0000247,OG0000324,OG0000127,OG0000886,OG0000721,OG0000568,OG0000108,OG0000229,OG0000109,OG0000191,OG0000078,OG0007746,OG0000112…
Expanded	Biological Process	GO:0006928	71	41%	24%	3.98E-7	6.24E-5	movement of cell or subcellular component	OG0000008,OG0000801,OG0005182,OG0000250,OG0000099,OG0000056,OG0000014,OG0000015,OG0000059,OG0000697,OG0000972,OG0000535,OG0000656,OG0000898,OG0000514,OG0000756,OG0000757,OG0002937,OG0005054,OG0001093,OG0002261,OG0001294,OG0000042,OG0003310,OG0000362,OG0000043,OG0003752,OG0000165,OG0000760,OG0000200,OG0000003,OG0000245,OG0000201,OG0000169,OG0000247,OG0000127,OG0000886,OG0000447,OG0000568,OG0000108…
Expanded	Biological Process	GO:0120036	68	39%	22%	4.29E-7	6.48E-5	plasma membrane bounded cell projection organization	OG0000008,OG0000801,OG0005182,OG0002791,OG0000099,OG0003048,OG0000056,OG0000014,OG0000015,OG0000972,OG0000535,OG0000656,OG0000898,OG0000514,OG0000756,OG0000757,OG0002937,OG0005054,OG0002261,OG0008920,OG0000042,OG0003310,OG0000043,OG0003752,OG0000165,OG0000200,OG0000003,OG0000245,OG0000201,OG0000169,OG0000247,OG0000127,OG0000447,OG0000568,OG0000108,OG0000109,OG0000191,OG0007144,OG0000112,OG0007828…
Expanded	Biological Process	GO:0051716	113	65%	46%	5.12E-7	7.6E-5	cellular response to stimulus	OG0000008,OG0000404,OG0000801,OG0006230,OG0002791,OG0006874,OG0004298,OG0000011,OG0000099,OG0000014,OG0000015,OG0000413,OG0001106,OG0000656,OG0000898,OG0000931,OG0000756,OG0000757,OG0002937,OG0006060,OG0007397,OG0002261,OG0008920,OG0001294,OG0000362,OG0002022,OG0006068,OG0003752,OG0000002,OG0000003,OG0000245,OG0000763,OG0000247,OG0000127,OG0000886,OG0000108,OG0000229,OG0000109,OG0000509,OG0000191…
Expanded	Biological Process	GO:0019220	63	36%	20%	5.2E-7	7.6E-5	regulation of phosphate metabolic process	OG0000008,OG0000801,OG0005182,OG0002791,OG0000294,OG0004298,OG0000011,OG0000099,OG0000056,OG0000014,OG0000015,OG0000656,OG0000898,OG0000756,OG0000757,OG0008920,OG0001294,OG0000042,OG0003310,OG0000200,OG0000563,OG0000003,OG0000245,OG0000201,OG0000247,OG0000324,OG0000127,OG0000886,OG0000721,OG0000447,OG0000568,OG0000108,OG0000109,OG0000191,OG0000193,OG0000590,OG0004552,OG0000078,OG0007746,OG0000112…
Expanded	Biological Process	GO:0051174	63	36%	20%	5.2E-7	7.6E-5	regulation of phosphorus metabolic process	OG0000008,OG0000801,OG0005182,OG0002791,OG0000294,OG0004298,OG0000011,OG0000099,OG0000056,OG0000014,OG0000015,OG0000656,OG0000898,OG0000756,OG0000757,OG0008920,OG0001294,OG0000042,OG0003310,OG0000200,OG0000563,OG0000003,OG0000245,OG0000201,OG0000247,OG0000324,OG0000127,OG0000886,OG0000721,OG0000447,OG0000568,OG0000108,OG0000109,OG0000191,OG0000193,OG0000590,OG0004552,OG0000078,OG0007746,OG0000112…
Expanded	Biological Process	GO:0009605	81	46%	29%	5.27E-7	7.6E-5	response to external stimulus	OG0000008,OG0000801,OG0000769,OG0005182,OG0000294,OG0004298,OG0000011,OG0000099,OG0000056,OG0001740,OG0000014,OG0000015,OG0000059,OG0000697,OG0000972,OG0000413,OG0004415,OG0000656,OG0000898,OG0000514,OG0000756,OG0000757,OG0002937,OG0005054,OG0005055,OG0002261,OG0008920,OG0001294,OG0003791,OG0000361,OG0000042,OG0003310,OG0000043,OG0000165,OG0000002,OG0000200,OG0000563,OG0001377,OG0000003,OG0000245…
Expanded	Biological Process	GO:0030030	68	39%	22%	5.38E-7	7.6E-5	cell projection organization	OG0000008,OG0000801,OG0005182,OG0002791,OG0000099,OG0003048,OG0000056,OG0000014,OG0000015,OG0000972,OG0000535,OG0000656,OG0000898,OG0000514,OG0000756,OG0000757,OG0002937,OG0005054,OG0002261,OG0008920,OG0000042,OG0003310,OG0000043,OG0003752,OG0000165,OG0000200,OG0000003,OG0000245,OG0000201,OG0000169,OG0000247,OG0000127,OG0000447,OG0000568,OG0000108,OG0000109,OG0000191,OG0007144,OG0000112,OG0007828…
Expanded	Biological Process	GO:0032502	136	78%	60%	5.39E-7	7.6E-5	developmental process	OG0000008,OG0000404,OG0000801,OG0005817,OG0003481,OG0002791,OG0006874,OG0004298,OG0000011,OG0000099,OG0000014,OG0000015,OG0000535,OG0000656,OG0000898,OG0000514,OG0000756,OG0000910,OG0000757,OG0002937,OG0007397,OG0002261,OG0008920,OG0001294,OG0000086,OG0000361,OG0001571,OG0000362,OG0002022,OG0001694,OG0003752,OG0000760,OG0000002,OG0000003,OG0000245,OG0000763,OG0000247,OG0000127,OG0000886,OG0000108…
Expanded	Biological Process	GO:0007165	93	53%	35%	6.21E-7	8.25E-5	signal transduction	OG0000008,OG0000404,OG0000801,OG0005182,OG0006230,OG0002791,OG0000294,OG0000011,OG0000099,OG0000056,OG0000014,OG0000015,OG0000059,OG0000697,OG0000413,OG0000656,OG0000898,OG0000931,OG0000756,OG0000757,OG0002937,OG0006060,OG0007397,OG0001093,OG0005055,OG0002261,OG0008920,OG0001294,OG0000042,OG0003310,OG0002022,OG0000043,OG0003752,OG0000200,OG0000003,OG0000245,OG0000201,OG0000763,OG0000169,OG0000247…
Expanded	Biological Process	GO:0010562	47	27%	13%	8.18E-7	1.07E-4	positive regulation of phosphorus metabolic process	OG0000008,OG0000108,OG0000109,OG0005182,OG0000191,OG0002791,OG0000294,OG0000011,OG0000078,OG0000056,OG0000112,OG0000014,OG0007425,OG0000015,OG0000753,OG0000237,OG0000435,OG0000656,OG0000898,OG0000756,OG0000757,OG0000813,OG0000618,OG0001070,OG0008920,OG0001294,OG0000381,OG0001350,OG0000185,OG0000042,OG0003310,OG0000020,OG0000262,OG0000100,OG0000343,OG0000200,OG0000024,OG0000003,OG0000245,OG0000201…
Expanded	Biological Process	GO:0045937	47	27%	13%	8.18E-7	1.07E-4	positive regulation of phosphate metabolic process	OG0000008,OG0000108,OG0000109,OG0005182,OG0000191,OG0002791,OG0000294,OG0000011,OG0000078,OG0000056,OG0000112,OG0000014,OG0007425,OG0000015,OG0000753,OG0000237,OG0000435,OG0000656,OG0000898,OG0000756,OG0000757,OG0000813,OG0000618,OG0001070,OG0008920,OG0001294,OG0000381,OG0001350,OG0000185,OG0000042,OG0003310,OG0000020,OG0000262,OG0000100,OG0000343,OG0000200,OG0000024,OG0000003,OG0000245,OG0000201…
Expanded	Biological Process	GO:0010647	66	38%	22%	8.27E-7	1.07E-4	positive regulation of cell communication	OG0000008,OG0000801,OG0005182,OG0002791,OG0000294,OG0000099,OG0000056,OG0000014,OG0000015,OG0000697,OG0000851,OG0000656,OG0000898,OG0000514,OG0000756,OG0000757,OG0002937,OG0001294,OG0003791,OG0000042,OG0003310,OG0000043,OG0000200,OG0000003,OG0000245,OG0000201,OG0000247,OG0000324,OG0000127,OG0000886,OG0000721,OG0000568,OG0000108,OG0000229,OG0000109,OG0000191,OG0000078,OG0007746,OG0000112,OG0000751…
Expanded	Biological Process	GO:0051048	23	13%	4.2%	8.98E-7	1.12E-4	negative regulation of secretion	OG0000108,OG0000109,OG0000618,OG0005182,OG0001093,OG0001294,OG0000381,OG0000185,OG0000042,OG0003310,OG0000020,OG0000099,OG0000024,OG0000003,OG0007425,OG0000015,OG0000268,OG0000753,OG0000324,OG0000676,OG0000468,OG0000656,OG0000898
Expanded	Biological Process	GO:0043408	39	22%	10.0%	9.19E-7	1.12E-4	regulation of MAPK cascade	OG0000008,OG0000109,OG0000191,OG0002791,OG0000294,OG0000099,OG0000078,OG0007746,OG0000112,OG0000014,OG0007425,OG0000015,OG0000753,OG0000435,OG0000656,OG0000898,OG0000757,OG0000618,OG0000381,OG0000185,OG0000042,OG0003310,OG0000020,OG0000262,OG0001077,OG0000100,OG0000343,OG0000024,OG0000003,OG0000245,OG0000201,OG0000247,OG0000324,OG0000302,OG0000886,OG0000468,OG0000622,OG0000721,OG0000568
Expanded	Biological Process	GO:0051960	59	34%	19%	1.08E-6	1.3E-4	regulation of nervous system development	OG0000008,OG0000404,OG0002791,OG0000294,OG0000099,OG0000056,OG0000014,OG0000015,OG0000656,OG0000898,OG0000756,OG0000757,OG0002937,OG0002261,OG0001294,OG0003791,OG0001571,OG0000042,OG0003310,OG0002022,OG0000043,OG0001694,OG0000165,OG0000200,OG0000003,OG0000245,OG0000201,OG0000247,OG0000324,OG0000127,OG0000886,OG0000326,OG0000447,OG0000568,OG0000108,OG0000109,OG0000191,OG0007144,OG0000193,OG0000078…
Expanded	Biological Process	GO:0009967	61	35%	20%	1.1E-6	1.3E-4	positive regulation of signal transduction	OG0000008,OG0002791,OG0000294,OG0000099,OG0000014,OG0000015,OG0000697,OG0000656,OG0000898,OG0000514,OG0000756,OG0000757,OG0002937,OG0001294,OG0003791,OG0000042,OG0003310,OG0000043,OG0000200,OG0000003,OG0000245,OG0000201,OG0000247,OG0000324,OG0000127,OG0000886,OG0000721,OG0000568,OG0000108,OG0000229,OG0000109,OG0000191,OG0000078,OG0007746,OG0000112,OG0000751,OG0007425,OG0000753,OG0000237,OG0000435…
Expanded	Biological Process	GO:0007166	64	37%	21%	1.11E-6	1.3E-4	cell surface receptor signaling pathway	OG0000008,OG0000801,OG0000294,OG0000099,OG0000056,OG0000014,OG0000015,OG0000059,OG0000697,OG0000656,OG0000898,OG0000756,OG0000757,OG0002937,OG0007397,OG0005055,OG0001294,OG0000042,OG0003310,OG0002022,OG0000043,OG0000200,OG0000003,OG0000245,OG0000201,OG0000169,OG0000247,OG0000324,OG0000127,OG0000886,OG0000721,OG0000447,OG0000568,OG0000108,OG0000229,OG0000109,OG0000509,OG0000191,OG0000193,OG0000112…
Expanded	Biological Process	GO:0050767	55	31%	17%	1.11E-6	1.3E-4	regulation of neurogenesis	OG0000008,OG0000404,OG0002791,OG0000294,OG0000099,OG0000056,OG0000014,OG0000015,OG0000656,OG0000898,OG0000756,OG0000757,OG0002937,OG0002261,OG0001294,OG0003791,OG0001571,OG0000042,OG0003310,OG0002022,OG0000043,OG0001694,OG0000200,OG0000003,OG0000245,OG0000201,OG0000247,OG0000324,OG0000127,OG0000886,OG0000326,OG0000447,OG0000568,OG0000108,OG0000109,OG0000191,OG0007144,OG0000193,OG0000751,OG0007828…
Expanded	Biological Process	GO:0042659	17	9.7%	2.5%	1.13E-6	1.3E-4	regulation of cell fate specification	OG0000514,OG0000108,OG0002937,OG0003791,OG0003310,OG0000020,OG0000099,OG0000112,OG0000200,OG0000024,OG0000751,OG0000201,OG0000015,OG0007828,OG0000753,OG0000303,OG0000656
Expanded	Biological Process	GO:0007409	46	26%	13%	1.14E-6	1.3E-4	axonogenesis	OG0000008,OG0000801,OG0000108,OG0000191,OG0007144,OG0002791,OG0000099,OG0000056,OG0000112,OG0000014,OG0000015,OG0007828,OG0000972,OG0000753,OG0000656,OG0000898,OG0000756,OG0000757,OG0002937,OG0000538,OG0005054,OG0002261,OG0008920,OG0000381,OG0000042,OG0003310,OG0000020,OG0001076,OG0000043,OG0001077,OG0000165,OG0000343,OG0000200,OG0000024,OG0000003,OG0000245,OG0000201,OG0000027,OG0000302,OG0000127…
Expanded	Biological Process	GO:2000027	30	17%	6.6%	1.16E-6	1.3E-4	regulation of animal organ morphogenesis	OG0000108,OG0000191,OG0000294,OG0000099,OG0000056,OG0000751,OG0000015,OG0000753,OG0000237,OG0000435,OG0000656,OG0000755,OG0002937,OG0001294,OG0000381,OG0000042,OG0003310,OG0000020,OG0000043,OG0001694,OG0000343,OG0000200,OG0000024,OG0000201,OG0000300,OG0000247,OG0000302,OG0000468,OG0000326,OG0000447
Expanded	Biological Process	GO:0007417	58	33%	18%	1.22E-6	1.33E-4	central nervous system development	OG0000008,OG0000404,OG0000801,OG0000294,OG0000099,OG0000014,OG0000015,OG0000535,OG0000656,OG0000898,OG0002937,OG0005054,OG0002261,OG0000042,OG0003310,OG0000043,OG0000200,OG0000563,OG0000003,OG0000245,OG0000201,OG0000169,OG0000247,OG0000324,OG0000127,OG0000886,OG0000326,OG0000447,OG0000568,OG0000108,OG0000109,OG0000191,OG0004393,OG0007746,OG0001960,OG0001762,OG0000751,OG0007425,OG0002730,OG0007828…
Expanded	Biological Process	GO:0035239	58	33%	18%	1.29E-6	1.38E-4	tube morphogenesis	OG0000008,OG0000404,OG0005182,OG0000099,OG0000014,OG0000015,OG0000697,OG0000656,OG0000898,OG0000910,OG0001294,OG0001492,OG0000086,OG0001571,OG0000042,OG0003310,OG0000362,OG0000043,OG0000760,OG0000200,OG0001377,OG0000003,OG0000245,OG0000201,OG0001895,OG0000169,OG0000247,OG0000324,OG0000127,OG0000886,OG0000447,OG0000568,OG0000108,OG0000191,OG0000078,OG0000112,OG0000751,OG0000753,OG0000237,OG0000755…
Expanded	Biological Process	GO:0097485	41	23%	11%	1.61E-6	1.7E-4	neuron projection guidance	OG0000008,OG0000108,OG0000191,OG0000099,OG0000056,OG0000112,OG0000014,OG0000015,OG0007828,OG0000972,OG0000753,OG0000656,OG0000898,OG0000514,OG0000756,OG0000757,OG0002937,OG0005054,OG0002261,OG0000381,OG0000042,OG0003310,OG0000020,OG0000043,OG0001077,OG0000165,OG0000343,OG0000200,OG0000024,OG0000003,OG0000245,OG0000201,OG0000027,OG0000302,OG0000127,OG0000468,OG0000622,OG0000303,OG0000447,OG0000568…
Expanded	Biological Process	GO:0060284	59	34%	19%	1.64E-6	1.7E-4	regulation of cell development	OG0000008,OG0000404,OG0002791,OG0000294,OG0000099,OG0000056,OG0001740,OG0000014,OG0000015,OG0000656,OG0000898,OG0000756,OG0000757,OG0002937,OG0002261,OG0008920,OG0001294,OG0003791,OG0001571,OG0000042,OG0003310,OG0002022,OG0000043,OG0001694,OG0000200,OG0000003,OG0000245,OG0000201,OG0000247,OG0000324,OG0000127,OG0000886,OG0000326,OG0000447,OG0000568,OG0000108,OG0000109,OG0000191,OG0007144,OG0000193…
Expanded	Biological Process	GO:1902105	23	13%	4.4%	2.03E-6	2.08E-4	regulation of leukocyte differentiation	OG0008920,OG0000381,OG0003791,OG0001350,OG0003310,OG0000099,OG0000112,OG0000200,OG0000024,OG0000014,OG0000003,OG0000245,OG0000300,OG0000015,OG0000753,OG0000324,OG0000302,OG0003810,OG0000468,OG0000622,OG0000303,OG0000656,OG0000898
Expanded	Biological Process	GO:0042327	44	25%	12%	2.06E-6	2.09E-4	positive regulation of phosphorylation	OG0000008,OG0000108,OG0000109,OG0005182,OG0000191,OG0002791,OG0000294,OG0000011,OG0000078,OG0000056,OG0000112,OG0000014,OG0007425,OG0000015,OG0000753,OG0000237,OG0000435,OG0000656,OG0000898,OG0000757,OG0000813,OG0000618,OG0001070,OG0008920,OG0000381,OG0001350,OG0000185,OG0000042,OG0003310,OG0000020,OG0000262,OG0000100,OG0000343,OG0000200,OG0000024,OG0000003,OG0000245,OG0000201,OG0000300,OG0000247…
Expanded	Biological Process	GO:0006935	44	25%	12%	2.19E-6	2.19E-4	chemotaxis	OG0000008,OG0000108,OG0000191,OG0000294,OG0000099,OG0000056,OG0000112,OG0000014,OG0000015,OG0007828,OG0000972,OG0000753,OG0000237,OG0000656,OG0000898,OG0000514,OG0000756,OG0000757,OG0002937,OG0005054,OG0002261,OG0000381,OG0000042,OG0003310,OG0000020,OG0000043,OG0001077,OG0000165,OG0001079,OG0000343,OG0000200,OG0000024,OG0000003,OG0000245,OG0000201,OG0000027,OG0000302,OG0000127,OG0000468,OG0000622…
Expanded	Biological Process	GO:0014017	11	6.3%	1.1%	2.22E-6	2.19E-4	neuroblast fate commitment	OG0000108,OG0000381,OG0003310,OG0000020,OG0000099,OG0000024,OG0000014,OG0000753,OG0000622,OG0000303,OG0000656
Expanded	Biological Process	GO:0009996	12	6.9%	1.3%	2.42E-6	2.36E-4	negative regulation of cell fate specification	OG0000514,OG0003791,OG0003310,OG0000020,OG0000099,OG0000112,OG0000024,OG0000751,OG0000015,OG0007828,OG0000753,OG0000656
Expanded	Biological Process	GO:0001655	33	19%	8.0%	2.43E-6	2.36E-4	urogenital system development	OG0000108,OG0000191,OG0003481,OG0000099,OG0007746,OG0000014,OG0000751,OG0000015,OG0000753,OG0000656,OG0000755,OG0000910,OG0008920,OG0001492,OG0001350,OG0000185,OG0000042,OG0003310,OG0000020,OG0000043,OG0000462,OG0000343,OG0000200,OG0001377,OG0000024,OG0000003,OG0000245,OG0000201,OG0001895,OG0000324,OG0000347,OG0000468,OG0000721
Expanded	Biological Process	GO:0072001	32	18%	7.6%	2.47E-6	2.36E-4	renal system development	OG0000108,OG0000191,OG0003481,OG0000099,OG0007746,OG0000014,OG0000751,OG0000015,OG0000753,OG0000656,OG0000755,OG0000910,OG0008920,OG0001492,OG0000185,OG0000042,OG0003310,OG0000020,OG0000043,OG0000462,OG0000343,OG0000200,OG0001377,OG0000024,OG0000003,OG0000245,OG0000201,OG0001895,OG0000324,OG0000347,OG0000468,OG0000721
Expanded	Biological Process	GO:0010453	18	10%	2.9%	2.48E-6	2.36E-4	regulation of cell fate commitment	OG0000514,OG0000108,OG0002937,OG0003791,OG0003310,OG0000020,OG0000099,OG0000112,OG0000200,OG0000024,OG0000751,OG0000201,OG0000300,OG0000015,OG0007828,OG0000753,OG0000303,OG0000656
Expanded	Biological Process	GO:0002376	68	39%	23%	2.57E-6	2.39E-4	immune system process	OG0000008,OG0000404,OG0000769,OG0005817,OG0003481,OG0006874,OG0000250,OG0000294,OG0004298,OG0000011,OG0000099,OG0000014,OG0000015,OG0000059,OG0000413,OG0000656,OG0000898,OG0005989,OG0000514,OG0000756,OG0002937,OG0007397,OG0008920,OG0001294,OG0000042,OG0003310,OG0000760,OG0000200,OG0001377,OG0000003,OG0000245,OG0000201,OG0000763,OG0000247,OG0000127,OG0000886,OG0000721,OG0000326,OG0000568,OG0000108…
Expanded	Biological Process	GO:0007411	40	23%	11%	2.63E-6	2.41E-4	axon guidance	OG0000008,OG0000108,OG0000191,OG0000099,OG0000056,OG0000112,OG0000014,OG0000015,OG0007828,OG0000972,OG0000753,OG0000656,OG0000898,OG0000756,OG0000757,OG0002937,OG0005054,OG0002261,OG0000381,OG0000042,OG0003310,OG0000020,OG0000043,OG0001077,OG0000165,OG0000343,OG0000200,OG0000024,OG0000003,OG0000245,OG0000201,OG0000027,OG0000302,OG0000127,OG0000468,OG0000622,OG0000303,OG0000447,OG0000568,OG0002206
Expanded	Biological Process	GO:0010632	22	13%	4.1%	2.65E-6	2.41E-4	regulation of epithelial cell migration	OG0000008,OG0000757,OG0000108,OG0000191,OG0001294,OG0000042,OG0003310,OG0000020,OG0000362,OG0000099,OG0000112,OG0000343,OG0000024,OG0000014,OG0000015,OG0000247,OG0000753,OG0000324,OG0000676,OG0000127,OG0000886,OG0000656
Expanded	Biological Process	GO:1901700	63	36%	21%	2.69E-6	2.41E-4	response to oxygen-containing compound	OG0000008,OG0000404,OG0000801,OG0005182,OG0006230,OG0006874,OG0000294,OG0000011,OG0000099,OG0000014,OG0000015,OG0000413,OG0004415,OG0000656,OG0000898,OG0000931,OG0006060,OG0001093,OG0001294,OG0003791,OG0000042,OG0003310,OG0002022,OG0006068,OG0000043,OG0000002,OG0000200,OG0001377,OG0000003,OG0000245,OG0000201,OG0000247,OG0000324,OG0000886,OG0000568,OG0000108,OG0000229,OG0000109,OG0000191,OG0007144…
Expanded	Biological Process	GO:0010975	43	25%	12%	2.75E-6	2.44E-4	regulation of neuron projection development	OG0000008,OG0000404,OG0000108,OG0000109,OG0000191,OG0007144,OG0000193,OG0002791,OG0000294,OG0000099,OG0000014,OG0000015,OG0007828,OG0000435,OG0000656,OG0000898,OG0000757,OG0002937,OG0002261,OG0000381,OG0003791,OG0000185,OG0000042,OG0000262,OG0001076,OG0002022,OG0000043,OG0001077,OG0000100,OG0000343,OG0000200,OG0000024,OG0000003,OG0000245,OG0000201,OG0000300,OG0000247,OG0000324,OG0000127,OG0000886…
Expanded	Biological Process	GO:0050770	28	16%	6.2%	2.77E-6	2.44E-4	regulation of axonogenesis	OG0000008,OG0000108,OG0007144,OG0000193,OG0002791,OG0000099,OG0000015,OG0007828,OG0000435,OG0000656,OG0000898,OG0000757,OG0002261,OG0000042,OG0000262,OG0001076,OG0000043,OG0001077,OG0000100,OG0000343,OG0000003,OG0000245,OG0000201,OG0000247,OG0000127,OG0000468,OG0000447,OG0000568
Expanded	Biological Process	GO:0042478	9	5.1%	0.7%	2.8E-6	2.44E-4	regulation of eye photoreceptor cell development	OG0003310,OG0000020,OG0000043,OG0001694,OG0000024,OG0000015,OG0000753,OG0000656,OG0000326
Expanded	Biological Process	GO:0072359	48	27%	14%	2.85E-6	2.44E-4	circulatory system development	OG0000008,OG0000404,OG0000108,OG0000191,OG0006950,OG0000099,OG0007746,OG0000112,OG0000014,OG0000751,OG0000015,OG0007828,OG0000697,OG0000753,OG0000237,OG0000656,OG0000898,OG0000755,OG0002937,OG0005054,OG0001093,OG0008920,OG0001294,OG0000381,OG0001350,OG0000185,OG0000042,OG0003310,OG0000020,OG0000760,OG0000343,OG0001157,OG0000200,OG0000024,OG0000003,OG0000245,OG0000201,OG0000300,OG0003734,OG0000169…
Expanded	Biological Process	GO:0042325	57	33%	18%	2.89E-6	2.45E-4	regulation of phosphorylation	OG0000008,OG0000801,OG0005182,OG0002791,OG0000294,OG0004298,OG0000011,OG0000099,OG0000056,OG0000014,OG0000015,OG0000656,OG0000898,OG0000757,OG0008920,OG0001294,OG0000042,OG0003310,OG0000200,OG0000003,OG0000245,OG0000201,OG0000247,OG0000324,OG0000127,OG0000886,OG0000721,OG0000447,OG0000568,OG0000108,OG0000109,OG0000191,OG0000193,OG0000078,OG0007746,OG0000112,OG0007425,OG0000753,OG0000237,OG0000435…
Expanded	Biological Process	GO:0090092	26	15%	5.5%	3.1E-6	2.6E-4	regulation of transmembrane receptor protein serine/threonine kinase signaling pathway	OG0000008,OG0000108,OG0000109,OG0000191,OG0000099,OG0000112,OG0000014,OG0000015,OG0000697,OG0000753,OG0000656,OG0002937,OG0000538,OG0008920,OG0003310,OG0000020,OG0001077,OG0000462,OG0001157,OG0000200,OG0000024,OG0000003,OG0000245,OG0000201,OG0000025,OG0000127
Expanded	Biological Process	GO:0060322	51	29%	16%	3.12E-6	2.6E-4	head development	OG0000008,OG0000801,OG0000294,OG0000099,OG0000014,OG0000015,OG0000535,OG0000656,OG0000898,OG0000756,OG0002937,OG0005054,OG0002261,OG0000042,OG0003310,OG0000043,OG0000200,OG0000563,OG0000003,OG0000245,OG0000201,OG0000169,OG0000247,OG0000324,OG0000127,OG0000886,OG0000447,OG0000568,OG0000108,OG0000109,OG0000191,OG0000076,OG0007746,OG0001762,OG0000751,OG0007425,OG0007828,OG0000753,OG0000237,OG0000618…
Expanded	Biological Process	GO:0010454	13	7.4%	1.6%	3.21E-6	2.63E-4	negative regulation of cell fate commitment	OG0000514,OG0003791,OG0003310,OG0000020,OG0000099,OG0000112,OG0000024,OG0000751,OG0000300,OG0000015,OG0007828,OG0000753,OG0000656
Expanded	Biological Process	GO:0009187	11	6.3%	1.1%	3.3E-6	2.68E-4	cyclic nucleotide metabolic process	OG0000008,OG0003481,OG0000020,OG0000043,OG0001079,OG0001553,OG0000201,OG0000237,OG0000898,OG0000931,OG0006060
Expanded	Biological Process	GO:0023051	91	52%	35%	3.48E-6	2.79E-4	regulation of signaling	OG0000008,OG0000404,OG0000801,OG0000769,OG0005182,OG0002791,OG0000250,OG0000294,OG0006950,OG0000099,OG0000056,OG0000014,OG0000015,OG0000697,OG0000851,OG0000972,OG0000656,OG0000898,OG0000514,OG0000756,OG0000757,OG0002937,OG0001093,OG0005055,OG0008920,OG0001294,OG0003791,OG0000361,OG0000042,OG0003310,OG0000043,OG0003752,OG0000165,OG0000760,OG0000200,OG0001377,OG0000003,OG0000245,OG0000201,OG0000247…
Expanded	Biological Process	GO:0035556	59	34%	19%	3.59E-6	2.85E-4	intracellular signal transduction	OG0000008,OG0000801,OG0005182,OG0002791,OG0000294,OG0000099,OG0000056,OG0000014,OG0000015,OG0000059,OG0000656,OG0000898,OG0000756,OG0000757,OG0001093,OG0008920,OG0001294,OG0000042,OG0003310,OG0002022,OG0000043,OG0003752,OG0000200,OG0000003,OG0000245,OG0000201,OG0000247,OG0000324,OG0000127,OG0000886,OG0000721,OG0000447,OG0000108,OG0000109,OG0000191,OG0000076,OG0000078,OG0000112,OG0007425,OG0000237…
Expanded	Biological Process	GO:0044057	36	21%	9.4%	3.89E-6	3.06E-4	regulation of system process	OG0000008,OG0000801,OG0000108,OG0000109,OG0000191,OG0000051,OG0007746,OG0000112,OG0000014,OG0000697,OG0000753,OG0000676,OG0000237,OG0000656,OG0002937,OG0001093,OG0005055,OG0001294,OG0000381,OG0000185,OG0000042,OG0003310,OG0000020,OG0000043,OG0000760,OG0000100,OG0001079,OG0001036,OG0001553,OG0000200,OG0000024,OG0000201,OG0000468,OG0000721,OG0000744,OG0000568
Expanded	Biological Process	GO:0061564	46	26%	14%	3.97E-6	3.09E-4	axon development	OG0000008,OG0000801,OG0000108,OG0000191,OG0007144,OG0002791,OG0000099,OG0000056,OG0000112,OG0000014,OG0000015,OG0007828,OG0000972,OG0000753,OG0000656,OG0000898,OG0000756,OG0000757,OG0002937,OG0000538,OG0005054,OG0002261,OG0008920,OG0000381,OG0000042,OG0003310,OG0000020,OG0001076,OG0000043,OG0001077,OG0000165,OG0000343,OG0000200,OG0000024,OG0000003,OG0000245,OG0000201,OG0000027,OG0000302,OG0000127…
Expanded	Biological Process	GO:0060249	35	20%	9.0%	3.98E-6	3.09E-4	anatomical structure homeostasis	OG0000108,OG0000109,OG0007144,OG0006874,OG0000294,OG0000011,OG0000099,OG0000112,OG0000015,OG0000697,OG0000753,OG0000656,OG0000898,OG0005989,OG0000756,OG0000813,OG0001070,OG0001294,OG0000361,OG0000042,OG0003310,OG0000020,OG0001076,OG0000362,OG0000165,OG0000343,OG0000024,OG0000201,OG0001895,OG0000247,OG0000786,OG0000127,OG0000886,OG0000347,OG0000468
Expanded	Biological Process	GO:0050793	85	49%	32%	4,00E-06	3.09E-4	regulation of developmental process	OG0000008,OG0000404,OG0005182,OG0002791,OG0000051,OG0000294,OG0000099,OG0000056,OG0001740,OG0000014,OG0000015,OG0000059,OG0000697,OG0000851,OG0004415,OG0000656,OG0000898,OG0000514,OG0000756,OG0000757,OG0002937,OG0005055,OG0002261,OG0008920,OG0001294,OG0003791,OG0001571,OG0000042,OG0003310,OG0000362,OG0002022,OG0000043,OG0001694,OG0000165,OG0000760,OG0000002,OG0000200,OG0000003,OG0000245,OG0000201…
Expanded	Biological Process	GO:0010648	62	35%	21%	4.13E-6	3.12E-4	negative regulation of cell communication	OG0000008,OG0000404,OG0005182,OG0006950,OG0000099,OG0000056,OG0000014,OG0000015,OG0000697,OG0000656,OG0000898,OG0000756,OG0002937,OG0001093,OG0008920,OG0001294,OG0000361,OG0000042,OG0003310,OG0000165,OG0000200,OG0001377,OG0000003,OG0000201,OG0000247,OG0000324,OG0000886,OG0000447,OG0000568,OG0000108,OG0001835,OG0000109,OG0000191,OG0000193,OG0000112,OG0000751,OG0007425,OG0000753,OG0000676,OG0000237…
Expanded	Biological Process	GO:0023057	62	35%	21%	4.13E-6	3.12E-4	negative regulation of signaling	OG0000008,OG0000404,OG0005182,OG0006950,OG0000099,OG0000056,OG0000014,OG0000015,OG0000697,OG0000656,OG0000898,OG0000756,OG0002937,OG0001093,OG0008920,OG0001294,OG0000361,OG0000042,OG0003310,OG0000165,OG0000200,OG0001377,OG0000003,OG0000201,OG0000247,OG0000324,OG0000886,OG0000447,OG0000568,OG0000108,OG0001835,OG0000109,OG0000191,OG0000193,OG0000112,OG0000751,OG0007425,OG0000753,OG0000676,OG0000237…
Expanded	Biological Process	GO:0050954	27	15%	6.0%	4.17E-6	3.12E-4	sensory perception of mechanical stimulus	OG0000008,OG0000108,OG0000229,OG0000191,OG0007144,OG0000099,OG0000112,OG0001762,OG0000751,OG0000015,OG0000237,OG0000656,OG0002937,OG0007134,OG0001093,OG0002261,OG0000381,OG0000185,OG0000020,OG0000262,OG0001076,OG0000043,OG0000165,OG0000563,OG0000024,OG0000302,OG0000786
Expanded	Biological Process	GO:0051890	7	4.0%	0.4%	4.23E-6	3.12E-4	regulation of cardioblast differentiation	OG0003310,OG0000020,OG0000024,OG0007828,OG0000753,OG0000303,OG0000656
Expanded	Biological Process	GO:1903828	24	14%	5.0%	4.66E-6	3.39E-4	negative regulation of protein localization	OG0000008,OG0000108,OG0000109,OG0000618,OG0000191,OG0007144,OG0001093,OG0001294,OG0000381,OG0000042,OG0000020,OG0001076,OG0000043,OG0000099,OG0000112,OG0000014,OG0007425,OG0000015,OG0000697,OG0000268,OG0000324,OG0000237,OG0000347,OG0000898
Expanded	Biological Process	GO:0010769	34	19%	8.7%	4.84E-6	3.49E-4	regulation of cell morphogenesis involved in differentiation	OG0000008,OG0000108,OG0000191,OG0007144,OG0000193,OG0002791,OG0000099,OG0001740,OG0000014,OG0000015,OG0007828,OG0000435,OG0000656,OG0000898,OG0000757,OG0002261,OG0000042,OG0000262,OG0001076,OG0000043,OG0001077,OG0000100,OG0000343,OG0000200,OG0000024,OG0000003,OG0000245,OG0000201,OG0000300,OG0000247,OG0000127,OG0000468,OG0000447,OG0000568
Expanded	Biological Process	GO:0009628	62	35%	21%	4.87E-6	3.49E-4	response to abiotic stimulus	OG0000008,OG0000801,OG0000250,OG0000294,OG0000014,OG0000413,OG0000656,OG0000898,OG0000931,OG0005989,OG0000756,OG0000757,OG0006060,OG0005055,OG0002261,OG0001294,OG0003791,OG0000042,OG0003310,OG0000043,OG0000002,OG0000200,OG0000563,OG0001377,OG0000003,OG0000201,OG0000247,OG0000324,OG0000568,OG0000108,OG0000229,OG0000109,OG0000191,OG0007144,OG0004393,OG0000076,OG0007746,OG0000112,OG0002730,OG0000357…
Expanded	Biological Process	GO:0022604	40	23%	11%	5.06E-6	3.58E-4	regulation of cell morphogenesis	OG0000008,OG0000108,OG0000109,OG0005182,OG0000191,OG0007144,OG0000193,OG0002791,OG0000051,OG0000099,OG0001740,OG0000014,OG0000015,OG0007828,OG0000059,OG0000435,OG0000656,OG0000898,OG0000757,OG0002261,OG0000042,OG0000262,OG0001076,OG0000043,OG0001077,OG0000760,OG0000100,OG0000343,OG0000200,OG0000024,OG0000003,OG0000245,OG0000201,OG0000300,OG0000247,OG0000786,OG0000127,OG0000468,OG0000447,OG0000568
Expanded	Biological Process	GO:0030111	30	17%	7.1%	5.23E-6	3.66E-4	regulation of Wnt signaling pathway	OG0000008,OG0000404,OG0000109,OG0000191,OG0006950,OG0000099,OG0000056,OG0000751,OG0000015,OG0000697,OG0000753,OG0000435,OG0000656,OG0000756,OG0000813,OG0000381,OG0000042,OG0003310,OG0000020,OG0000043,OG0000200,OG0001377,OG0000024,OG0000003,OG0000245,OG0000300,OG0000247,OG0000302,OG0000127,OG0000468
Expanded	Biological Process	GO:0010646	90	51%	35%	5.44E-6	3.78E-4	regulation of cell communication	OG0000008,OG0000404,OG0000801,OG0000769,OG0005182,OG0002791,OG0000250,OG0000294,OG0006950,OG0000099,OG0000056,OG0000014,OG0000015,OG0000697,OG0000851,OG0000972,OG0000656,OG0000898,OG0000514,OG0000756,OG0000757,OG0002937,OG0001093,OG0005055,OG0008920,OG0001294,OG0003791,OG0000361,OG0000042,OG0003310,OG0000043,OG0003752,OG0000165,OG0000200,OG0001377,OG0000003,OG0000245,OG0000201,OG0000247,OG0000324…
Expanded	Biological Process	GO:0051129	48	27%	15%	5.79E-6	3.99E-4	negative regulation of cellular component organization	OG0000008,OG0000404,OG0000108,OG0000109,OG0000191,OG0007144,OG0000250,OG0000011,OG0000099,OG0000078,OG0001740,OG0000112,OG0000014,OG0000015,OG0000753,OG0000237,OG0000656,OG0000898,OG0000756,OG0000757,OG0002937,OG0000813,OG0003791,OG0001350,OG0000185,OG0000042,OG0003310,OG0000020,OG0000262,OG0001076,OG0006068,OG0000043,OG0001077,OG0000343,OG0000200,OG0001377,OG0000024,OG0000003,OG0000245,OG0000201…
Expanded	Biological Process	GO:0048584	67	38%	23%	5.91E-6	4.03E-4	positive regulation of response to stimulus	OG0000008,OG0005182,OG0002791,OG0000294,OG0000011,OG0000099,OG0000014,OG0000015,OG0000059,OG0000697,OG0000656,OG0000898,OG0000514,OG0000756,OG0000757,OG0002937,OG0001294,OG0003791,OG0000042,OG0003310,OG0000043,OG0000200,OG0000003,OG0000245,OG0000201,OG0000247,OG0000324,OG0000127,OG0000886,OG0000721,OG0000447,OG0000568,OG0000108,OG0000229,OG0000109,OG0000191,OG0000078,OG0007746,OG0000112,OG0000751…
Expanded	Biological Process	GO:0007613	28	16%	6.5%	6.12E-6	4.14E-4	memory	OG0000008,OG0000108,OG0000191,OG0007144,OG0002791,OG0000294,OG0000753,OG0000676,OG0000656,OG0000757,OG0000381,OG0000185,OG0003310,OG0001076,OG0001077,OG0000165,OG0001079,OG0001036,OG0000200,OG0000024,OG0000201,OG0000300,OG0000169,OG0000247,OG0000324,OG0000027,OG0000568,OG0000788
Expanded	Biological Process	GO:0051130	61	35%	21%	6.17E-6	4.14E-4	positive regulation of cellular component organization	OG0000008,OG0000404,OG0005182,OG0002791,OG0000294,OG0000011,OG0000099,OG0001740,OG0000014,OG0000015,OG0000697,OG0001106,OG0000656,OG0000898,OG0000756,OG0000757,OG0002937,OG0008920,OG0001294,OG0003791,OG0000042,OG0000362,OG0002022,OG0000043,OG0000165,OG0000200,OG0000003,OG0000245,OG0000763,OG0000247,OG0000324,OG0000127,OG0000326,OG0000447,OG0000568,OG0000108,OG0000109,OG0000191,OG0007144,OG0000078…
Expanded	Biological Process	GO:0046888	15	8.6%	2.2%	6.41E-6	4.26E-4	negative regulation of hormone secretion	OG0000108,OG0000109,OG0005182,OG0001093,OG0001294,OG0000381,OG0000042,OG0000020,OG0000099,OG0000003,OG0000015,OG0000268,OG0000676,OG0000468,OG0000898
Expanded	Biological Process	GO:0060560	27	15%	6.1%	6.52E-6	4.29E-4	developmental growth involved in morphogenesis	OG0000008,OG0000108,OG0005182,OG0000191,OG0007144,OG0002791,OG0000099,OG0000751,OG0000015,OG0000753,OG0000435,OG0000656,OG0000618,OG0002261,OG0000042,OG0003310,OG0000020,OG0001076,OG0000362,OG0000043,OG0000165,OG0000343,OG0000200,OG0000024,OG0000003,OG0000245,OG0000201
Expanded	Biological Process	GO:0035155	7	4.0%	0.43%	6.98E-6	4.56E-4	negative regulation of terminal cell fate specification, open tracheal system	OG0003310,OG0000099,OG0000024,OG0000751,OG0000015,OG0000753,OG0000656
Expanded	Biological Process	GO:0090287	28	16%	6.5%	7.24E-6	4.69E-4	regulation of cellular response to growth factor stimulus	OG0000008,OG0000108,OG0000109,OG0000191,OG0000099,OG0000112,OG0000014,OG0000015,OG0000697,OG0000753,OG0000656,OG0000898,OG0002937,OG0000538,OG0008920,OG0003310,OG0000020,OG0001077,OG0000343,OG0001157,OG0000200,OG0000024,OG0000003,OG0000245,OG0000201,OG0000025,OG0000247,OG0000568
Expanded	Biological Process	GO:0042221	97	55%	39%	7.41E-6	4.76E-4	response to chemical	OG0000008,OG0000404,OG0000801,OG0006230,OG0006874,OG0000372,OG0000011,OG0000099,OG0001740,OG0000014,OG0000015,OG0000413,OG0000656,OG0000898,OG0000931,OG0000514,OG0000756,OG0000757,OG0002937,OG0006060,OG0002261,OG0001294,OG0000362,OG0002022,OG0006068,OG0000002,OG0000003,OG0000245,OG0000247,OG0000127,OG0000886,OG0000108,OG0000229,OG0000109,OG0000191,OG0007144,OG0000193,OG0004393,OG0000076,OG0000110…
Expanded	Biological Process	GO:0048865	13	7.4%	1.7%	7.77E-6	4.95E-4	stem cell fate commitment	OG0000108,OG0005054,OG0000381,OG0003310,OG0000020,OG0000099,OG0000024,OG0000014,OG0000753,OG0000468,OG0000622,OG0000303,OG0000656
Expanded	Biological Process	GO:0048867	11	6.3%	1.2%	7.78E-6	4.95E-4	stem cell fate determination	OG0005054,OG0000108,OG0000381,OG0003310,OG0000020,OG0000024,OG0000014,OG0000753,OG0000622,OG0000303,OG0000656
Expanded	Biological Process	GO:0007155	35	20%	9.3%	8.06E-6	5.05E-4	cell adhesion	OG0000008,OG0000108,OG0005182,OG0000191,OG0000193,OG0000294,OG0000112,OG0000015,OG0000059,OG0000697,OG0000753,OG0000435,OG0000656,OG0000755,OG0000757,OG0001509,OG0002261,OG0008920,OG0000042,OG0003310,OG0000020,OG0000362,OG0000043,OG0000760,OG0000343,OG0001377,OG0000024,OG0000201,OG0000786,OG0000886,OG0000468,OG0000303,OG0000744,OG0000447,OG0000568
Expanded	Biological Process	GO:1903706	29	17%	6.9%	8.21E-6	5.1E-4	regulation of hemopoiesis	OG0000191,OG0000099,OG0000112,OG0000014,OG0000015,OG0000753,OG0000656,OG0000898,OG0008920,OG0000381,OG0003791,OG0001350,OG0003310,OG0000020,OG0000043,OG0000200,OG0000024,OG0000003,OG0000245,OG0000201,OG0000300,OG0000763,OG0000169,OG0000324,OG0000302,OG0003810,OG0000468,OG0000622,OG0000303
Expanded	Biological Process	GO:2000026	75	43%	28%	8.5E-6	5.24E-4	regulation of multicellular organismal development	OG0000008,OG0000404,OG0005182,OG0002791,OG0000294,OG0000099,OG0000056,OG0000014,OG0000015,OG0000059,OG0000697,OG0004415,OG0000656,OG0000898,OG0000756,OG0000757,OG0002937,OG0005055,OG0002261,OG0008920,OG0001294,OG0003791,OG0001571,OG0000042,OG0003310,OG0000362,OG0002022,OG0000043,OG0001694,OG0000165,OG0000200,OG0000003,OG0000245,OG0000201,OG0000763,OG0000169,OG0000247,OG0000324,OG0000127,OG0000886…
Expanded	Biological Process	GO:0051240	63	36%	22%	8.8E-6	5.38E-4	positive regulation of multicellular organismal process	OG0000008,OG0000404,OG0005182,OG0002791,OG0000294,OG0000099,OG0000014,OG0000015,OG0000697,OG0000851,OG0004415,OG0000656,OG0000898,OG0000756,OG0002937,OG0001093,OG0005055,OG0008920,OG0001294,OG0003791,OG0001571,OG0000042,OG0003310,OG0000362,OG0002022,OG0000043,OG0000165,OG0000200,OG0000003,OG0000245,OG0000201,OG0000247,OG0000324,OG0000127,OG0000326,OG0000447,OG0000568,OG0000108,OG0001835,OG0000109…
Expanded	Biological Process	GO:0001894	23	13%	4.8%	8.88E-6	5.39E-4	tissue homeostasis	OG0000108,OG0001070,OG0007144,OG0001294,OG0000294,OG0003310,OG0000020,OG0001076,OG0000362,OG0000011,OG0000099,OG0000112,OG0000024,OG0000201,OG0001895,OG0000015,OG0000697,OG0000753,OG0000786,OG0000347,OG0000468,OG0000656,OG0000898
Expanded	Biological Process	GO:0042686	6	3.4%	0.3%	9.13E-6	5.5E-4	regulation of cardioblast cell fate specification	OG0003310,OG0000020,OG0000024,OG0007828,OG0000753,OG0000656
Expanded	Biological Process	GO:0022610	35	20%	9.3%	9.25E-6	5.53E-4	biological adhesion	OG0000008,OG0000108,OG0005182,OG0000191,OG0000193,OG0000294,OG0000112,OG0000015,OG0000059,OG0000697,OG0000753,OG0000435,OG0000656,OG0000755,OG0000757,OG0001509,OG0002261,OG0008920,OG0000042,OG0003310,OG0000020,OG0000362,OG0000043,OG0000760,OG0000343,OG0001377,OG0000024,OG0000201,OG0000786,OG0000886,OG0000468,OG0000303,OG0000744,OG0000447,OG0000568
Expanded	Biological Process	GO:0002165	46	26%	14%	9.32E-6	5.53E-4	instar larval or pupal development	OG0000008,OG0000109,OG0005182,OG0000191,OG0000011,OG0000099,OG0000078,OG0000112,OG0001960,OG0000014,OG0000751,OG0000015,OG0000697,OG0000753,OG0000237,OG0000656,OG0000898,OG0000755,OG0000514,OG0000757,OG0000813,OG0000618,OG0001070,OG0008920,OG0001350,OG0000086,OG0001571,OG0000042,OG0003310,OG0000020,OG0000262,OG0000043,OG0000002,OG0000200,OG0001377,OG0000024,OG0000003,OG0000201,OG0000025,OG0000300…
Expanded	Biological Process	GO:0080135	41	23%	12%	9.35E-6	5.53E-4	regulation of cellular response to stress	OG0000008,OG0000108,OG0000109,OG0001517,OG0000191,OG0002791,OG0000294,OG0004298,OG0000099,OG0000112,OG0000014,OG0007425,OG0000015,OG0000753,OG0000435,OG0000656,OG0000898,OG0000756,OG0002937,OG0000618,OG0001350,OG0000185,OG0000042,OG0003310,OG0000020,OG0001077,OG0000462,OG0000100,OG0000343,OG0000024,OG0000003,OG0000245,OG0000201,OG0000247,OG0000027,OG0000302,OG0000886,OG0000468,OG0000622,OG0000303…
Expanded	Biological Process	GO:0048878	47	27%	14%	1.02E-5	5.96E-4	chemical homeostasis	OG0000008,OG0000801,OG0000108,OG0000109,OG0005182,OG0000191,OG0003481,OG0000294,OG0004298,OG0000099,OG0000078,OG0000112,OG0000233,OG0000014,OG0000015,OG0000059,OG0000676,OG0000237,OG0000898,OG0000756,OG0000910,OG0008920,OG0001294,OG0000381,OG0001350,OG0000185,OG0000042,OG0003310,OG0000020,OG0006068,OG0000043,OG0000462,OG0000760,OG0000100,OG0001079,OG0001157,OG0000200,OG0000003,OG0000201,OG0001895…
Expanded	Biological Process	GO:0042663	5	2.9%	0.19%	1.03E-5	5.98E-4	regulation of endodermal cell fate specification	OG0003310,OG0000200,OG0000024,OG0000753,OG0000656
Expanded	Biological Process	GO:0071363	33	19%	8.6%	1.05E-5	6.02E-4	cellular response to growth factor stimulus	OG0000008,OG0000108,OG0000109,OG0000191,OG0007144,OG0000099,OG0000014,OG0000015,OG0000697,OG0000753,OG0000237,OG0000656,OG0000898,OG0002937,OG0001294,OG0000381,OG0000042,OG0003310,OG0000020,OG0001076,OG0000362,OG0002022,OG0001077,OG0000200,OG0000024,OG0000003,OG0000245,OG0000169,OG0000247,OG0000324,OG0000302,OG0000886,OG0000468
Expanded	Biological Process	GO:0007423	54	31%	18%	1.09E-5	6.25E-4	sensory organ development	OG0000008,OG0000050,OG0000099,OG0000056,OG0000014,OG0000015,OG0000972,OG0000656,OG0000898,OG0000756,OG0000757,OG0002937,OG0001093,OG0008920,OG0001294,OG0003791,OG0000361,OG0000042,OG0003310,OG0000362,OG0000043,OG0000760,OG0000563,OG0000003,OG0000245,OG0000201,OG0000247,OG0000324,OG0000127,OG0000447,OG0000108,OG0000191,OG0007144,OG0004552,OG0007746,OG0000751,OG0000753,OG0000237,OG0000755,OG0007292…
Expanded	Biological Process	GO:0046328	23	13%	4.9%	1.13E-5	6.43E-4	regulation of JNK cascade	OG0000008,OG0000109,OG0000618,OG0000294,OG0003310,OG0000020,OG0000099,OG0000100,OG0000112,OG0000024,OG0000014,OG0000003,OG0000245,OG0007425,OG0000015,OG0000247,OG0000753,OG0000302,OG0000468,OG0000622,OG0000435,OG0000656,OG0000898
Expanded	Biological Process	GO:0042675	9	5.1%	0.83%	1.19E-5	6.72E-4	compound eye cone cell differentiation	OG0000756,OG0000108,OG0000191,OG0000381,OG0003310,OG0000024,OG0000753,OG0000468,OG0000656
Expanded	Biological Process	GO:2000043	6	3.4%	0.32%	1.23E-5	6.87E-4	regulation of cardiac cell fate specification	OG0003310,OG0000020,OG0000024,OG0007828,OG0000753,OG0000656
Expanded	Biological Process	GO:0007420	48	27%	15%	1.23E-5	6.87E-4	brain development	OG0000008,OG0000801,OG0000108,OG0000109,OG0000191,OG0000294,OG0000099,OG0007746,OG0001762,OG0000014,OG0000751,OG0007425,OG0000015,OG0000753,OG0000237,OG0000535,OG0000656,OG0000898,OG0002937,OG0000618,OG0005054,OG0002261,OG0000381,OG0000185,OG0000042,OG0003310,OG0000020,OG0000262,OG0000043,OG0001077,OG0000343,OG0000200,OG0000563,OG0000024,OG0000003,OG0000245,OG0000201,OG0000169,OG0000247,OG0000324…
Expanded	Biological Process	GO:0055123	29	17%	7.1%	1.27E-5	6.98E-4	digestive system development	OG0000008,OG0000801,OG0000191,OG0000099,OG0000112,OG0001960,OG0000014,OG0000751,OG0000015,OG0000753,OG0000656,OG0000755,OG0001492,OG0001350,OG0000185,OG0000042,OG0003310,OG0000020,OG0000362,OG0000462,OG0000200,OG0001377,OG0000024,OG0000201,OG0000268,OG0000127,OG0000347,OG0000468,OG0000326
Expanded	Biological Process	GO:0001934	40	23%	12%	1.32E-5	7.21E-4	positive regulation of protein phosphorylation	OG0000008,OG0000108,OG0000109,OG0000191,OG0002791,OG0000294,OG0000078,OG0000056,OG0000112,OG0000014,OG0007425,OG0000015,OG0000753,OG0000237,OG0000435,OG0000656,OG0000898,OG0000757,OG0000618,OG0008920,OG0000381,OG0001350,OG0000185,OG0000042,OG0003310,OG0000020,OG0000262,OG0000100,OG0000343,OG0000200,OG0000024,OG0000003,OG0000245,OG0000201,OG0000300,OG0000247,OG0000302,OG0000468,OG0000721,OG0000568
Expanded	Biological Process	GO:0007400	9	5.1%	0.85%	1.38E-5	7.48E-4	neuroblast fate determination	OG0000108,OG0000381,OG0003310,OG0000020,OG0000024,OG0000014,OG0000753,OG0000622,OG0000656
Expanded	Biological Process	GO:0045466	15	8.6%	2.4%	1.38E-5	7.48E-4	R7 cell differentiation	OG0000108,OG0000191,OG0000381,OG0003310,OG0000020,OG0000099,OG0000056,OG0000024,OG0000751,OG0000201,OG0000015,OG0000972,OG0000753,OG0000468,OG0000656
Expanded	Biological Process	GO:0009968	57	33%	19%	1.41E-5	7.56E-4	negative regulation of signal transduction	OG0000008,OG0000404,OG0006950,OG0000099,OG0000056,OG0000014,OG0000015,OG0000697,OG0000656,OG0000898,OG0000756,OG0002937,OG0008920,OG0001294,OG0000361,OG0000042,OG0003310,OG0000200,OG0001377,OG0000003,OG0000201,OG0000247,OG0000324,OG0000886,OG0000447,OG0000568,OG0000108,OG0001835,OG0000109,OG0000191,OG0000193,OG0000112,OG0000751,OG0007425,OG0000753,OG0000237,OG0000755,OG0000813,OG0000618,OG0000381…
Expanded	Biological Process	GO:0060429	73	42%	27%	1.45E-5	7.7E-4	epithelium development	OG0000008,OG0005182,OG0003481,OG0000050,OG0000099,OG0000056,OG0000014,OG0000015,OG0000059,OG0000697,OG0000535,OG0000656,OG0000898,OG0000514,OG0000910,OG0008920,OG0001294,OG0001492,OG0003791,OG0000086,OG0001571,OG0000042,OG0003310,OG0000362,OG0000043,OG0003752,OG0000760,OG0000002,OG0000200,OG0000563,OG0001377,OG0000003,OG0000245,OG0000201,OG0001895,OG0000169,OG0000324,OG0000127,OG0000447,OG0000108…
Expanded	Biological Process	GO:0048598	48	27%	15%	1.48E-5	7.81E-4	embryonic morphogenesis	OG0000008,OG0000108,OG0000191,OG0000099,OG0000078,OG0007746,OG0000112,OG0001960,OG0000014,OG0000751,OG0000015,OG0007828,OG0000697,OG0000753,OG0000237,OG0000656,OG0000898,OG0002937,OG0000618,OG0001093,OG0008920,OG0001492,OG0000381,OG0003791,OG0000185,OG0000042,OG0003310,OG0000020,OG0000362,OG0000043,OG0000462,OG0000100,OG0000343,OG0000200,OG0001377,OG0000024,OG0000003,OG0000245,OG0000201,OG0000300…
Expanded	Biological Process	GO:0009888	80	46%	31%	1.49E-5	7.81E-4	tissue development	OG0000008,OG0005182,OG0003481,OG0000050,OG0000099,OG0000056,OG0000014,OG0000015,OG0000059,OG0000697,OG0000535,OG0000656,OG0000898,OG0000514,OG0000910,OG0000757,OG0002937,OG0008920,OG0001294,OG0001492,OG0003791,OG0000086,OG0001571,OG0000042,OG0003310,OG0000362,OG0000043,OG0003752,OG0000760,OG0000002,OG0000200,OG0000563,OG0001377,OG0000003,OG0000245,OG0000201,OG0001895,OG0000169,OG0000324,OG0000127…
Expanded	Biological Process	GO:0071495	51	29%	16%	1.54E-5	8.01E-4	cellular response to endogenous stimulus	OG0000008,OG0000404,OG0000801,OG0005182,OG0006230,OG0006874,OG0000294,OG0000099,OG0000014,OG0000015,OG0000697,OG0000656,OG0000898,OG0002937,OG0001093,OG0001294,OG0000042,OG0003310,OG0000362,OG0002022,OG0000200,OG0000003,OG0000245,OG0000201,OG0000169,OG0000247,OG0000324,OG0000886,OG0000108,OG0000109,OG0000191,OG0007144,OG0000112,OG0000753,OG0000676,OG0000237,OG0000381,OG0001350,OG0000185,OG0000020…
Expanded	Biological Process	GO:0051606	27	15%	6.4%	1.58E-5	8.17E-4	detection of stimulus	OG0000008,OG0000801,OG0000108,OG0000229,OG0000109,OG0005182,OG0000250,OG0000294,OG0000110,OG0000112,OG0000357,OG0000676,OG0000413,OG0000237,OG0000656,OG0000756,OG0002261,OG0000381,OG0000063,OG0000185,OG0000020,OG0000043,OG0001553,OG0000200,OG0000563,OG0000247,OG0000622
Expanded	Biological Process	GO:0010810	20	11%	3.9%	1.62E-5	8.34E-4	regulation of cell-substrate adhesion	OG0000108,OG0000191,OG0008920,OG0000185,OG0000042,OG0003310,OG0000362,OG0000099,OG0001740,OG0000112,OG0000024,OG0000014,OG0000201,OG0000015,OG0000697,OG0000753,OG0000324,OG0000127,OG0000656,OG0000898
Expanded	Biological Process	GO:0120035	46	26%	14%	1.69E-5	8.62E-4	regulation of plasma membrane bounded cell projection organization	OG0000008,OG0000404,OG0000108,OG0000109,OG0000191,OG0007144,OG0000193,OG0002791,OG0000294,OG0000099,OG0000014,OG0000015,OG0007828,OG0000753,OG0000435,OG0000656,OG0000898,OG0000757,OG0002937,OG0002261,OG0000381,OG0003791,OG0000185,OG0000042,OG0003310,OG0000020,OG0000262,OG0001076,OG0002022,OG0000043,OG0001077,OG0000100,OG0000343,OG0000200,OG0000024,OG0000003,OG0000245,OG0000201,OG0000300,OG0000247…
Expanded	Biological Process	GO:0014016	13	7.4%	1.8%	1.73E-5	8.78E-4	neuroblast differentiation	OG0000108,OG0000381,OG0003310,OG0000020,OG0000099,OG0000024,OG0000014,OG0000751,OG0000015,OG0000753,OG0000622,OG0000303,OG0000656
Expanded	Biological Process	GO:0043067	59	34%	20%	1.81E-5	9.14E-4	regulation of programmed cell death	OG0000008,OG0000404,OG0005182,OG0002791,OG0000250,OG0000294,OG0000099,OG0000056,OG0000014,OG0000015,OG0000656,OG0000898,OG0000756,OG0001294,OG0000042,OG0003310,OG0002022,OG0000043,OG0003752,OG0000200,OG0000563,OG0000003,OG0000201,OG0001895,OG0000247,OG0000324,OG0000127,OG0000568,OG0000108,OG0000109,OG0001517,OG0000191,OG0007144,OG0000112,OG0000753,OG0000237,OG0000435,OG0000813,OG0000618,OG0000381…
Expanded	Biological Process	GO:0045465	9	5.1%	0.88%	1.82E-5	9.14E-4	R8 cell differentiation	OG0003310,OG0000020,OG0000099,OG0000024,OG0000751,OG0000201,OG0000015,OG0000753,OG0000656
Expanded	Biological Process	GO:0080134	53	30%	17%	1.82E-5	9.14E-4	regulation of response to stress	OG0000008,OG0002791,OG0000250,OG0000294,OG0004298,OG0000011,OG0000099,OG0000014,OG0000015,OG0000059,OG0000656,OG0000898,OG0000756,OG0002937,OG0001294,OG0003791,OG0000042,OG0003310,OG0000043,OG0000003,OG0000245,OG0000201,OG0000247,OG0000886,OG0000721,OG0000568,OG0000108,OG0000109,OG0001517,OG0000191,OG0000112,OG0007425,OG0000753,OG0000237,OG0000435,OG0000618,OG0001070,OG0000381,OG0001350,OG0000185…
Expanded	Biological Process	GO:0045314	8	4.6%	0.67%	1.84E-5	9.14E-4	regulation of compound eye photoreceptor development	OG0003310,OG0000020,OG0000043,OG0000024,OG0000015,OG0000753,OG0000656,OG0000326
Expanded	Biological Process	GO:0070848	33	19%	8.8%	1.88E-5	9.25E-4	response to growth factor	OG0000008,OG0000108,OG0000109,OG0000191,OG0007144,OG0000099,OG0000014,OG0000015,OG0000697,OG0000753,OG0000237,OG0000656,OG0000898,OG0002937,OG0001294,OG0000381,OG0000042,OG0003310,OG0000020,OG0001076,OG0000362,OG0002022,OG0001077,OG0000200,OG0000024,OG0000003,OG0000245,OG0000169,OG0000247,OG0000324,OG0000302,OG0000886,OG0000468
Expanded	Biological Process	GO:0033993	41	23%	12%	1.89E-5	9.25E-4	response to lipid	OG0000008,OG0000801,OG0000108,OG0000109,OG0000191,OG0007144,OG0004393,OG0000294,OG0000011,OG0000112,OG0000014,OG0000015,OG0000753,OG0000676,OG0000237,OG0004415,OG0000656,OG0006045,OG0001294,OG0000381,OG0003791,OG0001350,OG0000042,OG0003310,OG0000020,OG0001076,OG0002022,OG0006068,OG0000100,OG0000200,OG0001377,OG0000024,OG0000003,OG0000245,OG0000201,OG0000169,OG0000247,OG0000324,OG0000302,OG0000886…
Expanded	Biological Process	GO:0007264	24	14%	5.4%	1.92E-5	9.31E-4	small GTPase mediated signal transduction	OG0000008,OG0000757,OG0000191,OG0000042,OG0000262,OG0000043,OG0000099,OG0003752,OG0001232,OG0000078,OG0000056,OG0000024,OG0000014,OG0000003,OG0000015,OG0000247,OG0000324,OG0000302,OG0000237,OG0000347,OG0000721,OG0000435,OG0000656,OG0000447
Expanded	Biological Process	GO:0010817	35	20%	9.6%	1.98E-5	9.53E-4	regulation of hormone levels	OG0000801,OG0000108,OG0000109,OG0005182,OG0000250,OG0000294,OG0000099,OG0007746,OG0001960,OG0000015,OG0000676,OG0000435,OG0000898,OG0000756,OG0000618,OG0007292,OG0001093,OG0005055,OG0001294,OG0000381,OG0000063,OG0003791,OG0000042,OG0003310,OG0000020,OG0001232,OG0000100,OG0000002,OG0000024,OG0000003,OG0000268,OG0000302,OG0000347,OG0000468,OG0000568
Expanded	Biological Process	GO:0031344	46	26%	14%	1.98E-5	9.53E-4	regulation of cell projection organization	OG0000008,OG0000404,OG0000108,OG0000109,OG0000191,OG0007144,OG0000193,OG0002791,OG0000294,OG0000099,OG0000014,OG0000015,OG0007828,OG0000753,OG0000435,OG0000656,OG0000898,OG0000757,OG0002937,OG0002261,OG0000381,OG0003791,OG0000185,OG0000042,OG0003310,OG0000020,OG0000262,OG0001076,OG0002022,OG0000043,OG0001077,OG0000100,OG0000343,OG0000200,OG0000024,OG0000003,OG0000245,OG0000201,OG0000300,OG0000247…
Expanded	Biological Process	GO:0007605	23	13%	5.1%	2.09E-5	9.95E-4	sensory perception of sound	OG0000008,OG0000108,OG0000229,OG0002937,OG0007134,OG0007144,OG0001093,OG0000185,OG0000020,OG0000262,OG0001076,OG0000099,OG0000165,OG0000112,OG0000563,OG0001762,OG0000024,OG0000751,OG0000015,OG0000302,OG0000786,OG0000237,OG0000656
Expanded	Biological Process	GO:0030036	37	21%	11%	2.13E-5	1.01E-3	actin cytoskeleton organization	OG0000008,OG0000801,OG0000108,OG0000823,OG0005182,OG0000191,OG0000078,OG0000112,OG0000014,OG0000059,OG0000697,OG0000753,OG0000435,OG0000656,OG0000898,OG0000910,OG0002937,OG0000381,OG0000185,OG0000042,OG0003310,OG0000020,OG0000262,OG0000362,OG0003752,OG0000760,OG0000100,OG0000200,OG0000024,OG0001158,OG0000201,OG0001895,OG0000300,OG0000247,OG0000324,OG0000127,OG0000468
Expanded	Biological Process	GO:0016477	48	27%	15%	2.17E-5	1.02E-3	cell migration	OG0000008,OG0000801,OG0000108,OG0000191,OG0007144,OG0000250,OG0000099,OG0000112,OG0000014,OG0000751,OG0000015,OG0000697,OG0000753,OG0000237,OG0000435,OG0000656,OG0000755,OG0000618,OG0001294,OG0000381,OG0001350,OG0000185,OG0000042,OG0003310,OG0000020,OG0000262,OG0001076,OG0000362,OG0000462,OG0001232,OG0000760,OG0000100,OG0000343,OG0000200,OG0000024,OG0000003,OG0000245,OG0000201,OG0000300,OG0000169…
Expanded	Biological Process	GO:0050906	17	9.7%	3.1%	2.22E-5	1.04E-3	detection of stimulus involved in sensory perception	OG0000008,OG0000229,OG0002261,OG0000381,OG0000063,OG0000294,OG0000185,OG0000020,OG0000043,OG0000110,OG0000112,OG0000563,OG0000357,OG0000676,OG0000413,OG0000237,OG0000656
Expanded	Biological Process	GO:0048534	39	22%	11%	2.28E-5	1.06E-3	hematopoietic or lymphoid organ development	OG0000008,OG0000108,OG0005817,OG0000191,OG0006874,OG0000294,OG0004298,OG0000076,OG0000099,OG0000233,OG0000014,OG0002730,OG0000015,OG0000753,OG0000237,OG0000656,OG0000898,OG0005989,OG0000514,OG0007397,OG0000381,OG0001350,OG0003310,OG0000020,OG0000262,OG0000462,OG0001232,OG0000760,OG0000200,OG0001377,OG0000024,OG0000003,OG0000245,OG0000201,OG0000763,OG0000127,OG0000347,OG0000468,OG0000326
Expanded	Biological Process	GO:0030155	32	18%	8.5%	2.3E-5	1.06E-3	regulation of cell adhesion	OG0000108,OG0000191,OG0000250,OG0000099,OG0001740,OG0000112,OG0000014,OG0000015,OG0000697,OG0000753,OG0000656,OG0000898,OG0001509,OG0008920,OG0001294,OG0000381,OG0000185,OG0000042,OG0003310,OG0000020,OG0000362,OG0000343,OG0000200,OG0000024,OG0000201,OG0000300,OG0000324,OG0003810,OG0000127,OG0000468,OG0000303,OG0000447
Expanded	Biological Process	GO:0003256	5	2.9%	0.22%	2.31E-5	1.06E-3	regulation of transcription from RNA polymerase II promoter involved in myocardial precursor cell differentiation	OG0003310,OG0000200,OG0000024,OG0000753,OG0000656
Expanded	Biological Process	GO:1903224	5	2.9%	0.22%	2.31E-5	1.06E-3	regulation of endodermal cell differentiation	OG0003310,OG0000200,OG0000024,OG0000753,OG0000656
Expanded	Biological Process	GO:0032872	24	14%	5.5%	2.39E-5	1.08E-3	regulation of stress-activated MAPK cascade	OG0000008,OG0000109,OG0000618,OG0000191,OG0000294,OG0003310,OG0000020,OG0000099,OG0000100,OG0000112,OG0000024,OG0000014,OG0000003,OG0000245,OG0007425,OG0000015,OG0000247,OG0000753,OG0000302,OG0000468,OG0000622,OG0000435,OG0000656,OG0000898
Expanded	Biological Process	GO:0070302	24	14%	5.5%	2.39E-5	1.08E-3	regulation of stress-activated protein kinase signaling cascade	OG0000008,OG0000109,OG0000618,OG0000191,OG0000294,OG0003310,OG0000020,OG0000099,OG0000100,OG0000112,OG0000024,OG0000014,OG0000003,OG0000245,OG0007425,OG0000015,OG0000247,OG0000753,OG0000302,OG0000468,OG0000622,OG0000435,OG0000656,OG0000898
Expanded	Biological Process	GO:0030183	13	7.4%	1.9%	2.41E-5	1.08E-3	B cell differentiation	OG0003310,OG0000099,OG0001377,OG0000024,OG0000014,OG0000003,OG0000201,OG0000015,OG0000753,OG0000468,OG0000656,OG0000898,OG0005989
Expanded	Biological Process	GO:0001822	25	14%	5.8%	2.45E-5	1.09E-3	kidney development	OG0000108,OG0003481,OG0000099,OG0007746,OG0000014,OG0000751,OG0000015,OG0000753,OG0000656,OG0000755,OG0000910,OG0008920,OG0000185,OG0000042,OG0003310,OG0000043,OG0000462,OG0000343,OG0000200,OG0000024,OG0000201,OG0001895,OG0000324,OG0000347,OG0000721
Expanded	Biological Process	GO:1903507	51	29%	17%	2.5E-5	1.11E-3	negative regulation of nucleic acid-templated transcription	OG0000008,OG0000769,OG0006632,OG0000294,OG0000011,OG0000099,OG0003048,OG0000056,OG0000014,OG0000015,OG0000697,OG0001106,OG0000656,OG0000898,OG0000756,OG0005054,OG0003791,OG0003310,OG0006068,OG0000200,OG0001377,OG0000003,OG0000245,OG0000201,OG0000763,OG0000169,OG0000247,OG0000127,OG0000568,OG0000108,OG0000109,OG0000191,OG0000078,OG0000112,OG0000751,OG0007828,OG0000753,OG0000237,OG0000381,OG0001350…
Expanded	Biological Process	GO:1902679	51	29%	17%	2.63E-5	1.16E-3	negative regulation of RNA biosynthetic process	OG0000008,OG0000769,OG0006632,OG0000294,OG0000011,OG0000099,OG0003048,OG0000056,OG0000014,OG0000015,OG0000697,OG0001106,OG0000656,OG0000898,OG0000756,OG0005054,OG0003791,OG0003310,OG0006068,OG0000200,OG0001377,OG0000003,OG0000245,OG0000201,OG0000763,OG0000169,OG0000247,OG0000127,OG0000568,OG0000108,OG0000109,OG0000191,OG0000078,OG0000112,OG0000751,OG0007828,OG0000753,OG0000237,OG0000381,OG0001350…
Expanded	Biological Process	GO:0061333	17	9.7%	3.1%	2.67E-5	1.17E-3	renal tubule morphogenesis	OG0000910,OG0001492,OG0000185,OG0003310,OG0000020,OG0000099,OG0000200,OG0001377,OG0000024,OG0000014,OG0000751,OG0001895,OG0000015,OG0000753,OG0000468,OG0000656,OG0000755
Expanded	Biological Process	GO:1903707	17	9.7%	3.1%	2.67E-5	1.17E-3	negative regulation of hemopoiesis	OG0008920,OG0000381,OG0003310,OG0000020,OG0000099,OG0000200,OG0000024,OG0000014,OG0000201,OG0000300,OG0000753,OG0000324,OG0003810,OG0000468,OG0000622,OG0000656,OG0000898
Expanded	Biological Process	GO:0051962	40	23%	12%	2.72E-5	1.18E-3	positive regulation of nervous system development	OG0000008,OG0000108,OG0000109,OG0000191,OG0007144,OG0002791,OG0000294,OG0000099,OG0000078,OG0000112,OG0000014,OG0000751,OG0000015,OG0000753,OG0000435,OG0000656,OG0000756,OG0000381,OG0001350,OG0001571,OG0000185,OG0000042,OG0003310,OG0000262,OG0001076,OG0002022,OG0000043,OG0001077,OG0000165,OG0000100,OG0000343,OG0000024,OG0000003,OG0000245,OG0000247,OG0000324,OG0000127,OG0000468,OG0000447,OG0000568
Expanded	Biological Process	GO:0051128	84	48%	33%	2.94E-5	1.27E-3	regulation of cellular component organization	OG0000008,OG0000404,OG0000769,OG0005182,OG0002791,OG0000051,OG0000250,OG0000294,OG0000011,OG0000099,OG0000056,OG0001740,OG0000014,OG0000015,OG0000059,OG0000697,OG0001106,OG0000656,OG0000898,OG0000756,OG0000757,OG0002937,OG0002261,OG0008920,OG0001294,OG0003791,OG0000042,OG0003310,OG0000362,OG0002022,OG0006068,OG0000043,OG0003752,OG0000165,OG0000760,OG0000200,OG0001377,OG0000003,OG0000245,OG0000201…
Expanded	Biological Process	GO:0009719	57	33%	20%	3.04E-5	1.3E-3	response to endogenous stimulus	OG0000008,OG0000404,OG0000801,OG0005182,OG0006230,OG0006874,OG0000294,OG0000099,OG0000014,OG0000015,OG0000697,OG0004415,OG0000656,OG0000898,OG0002937,OG0001093,OG0001294,OG0000042,OG0003310,OG0000362,OG0002022,OG0006068,OG0000200,OG0001377,OG0000003,OG0000245,OG0000201,OG0000169,OG0000247,OG0000324,OG0000886,OG0000568,OG0000108,OG0000109,OG0000191,OG0007144,OG0004393,OG0000112,OG0000753,OG0000676…
Expanded	Biological Process	GO:0010002	9	5.1%	0.93%	3.08E-5	1.31E-3	cardioblast differentiation	OG0003310,OG0000020,OG0007746,OG0000343,OG0000200,OG0000024,OG0000753,OG0000303,OG0000656
Expanded	Biological Process	GO:2000380	10	5.7%	1.2%	3.1E-5	1.31E-3	regulation of mesoderm development	OG0002937,OG0003310,OG0000020,OG0000099,OG0000024,OG0000751,OG0000201,OG0000015,OG0000753,OG0000656
Expanded	Biological Process	GO:0048863	22	13%	4.8%	3.11E-5	1.31E-3	stem cell differentiation	OG0000108,OG0005054,OG0000381,OG0003310,OG0000020,OG0000099,OG0007746,OG0000343,OG0000200,OG0000024,OG0000014,OG0000003,OG0000245,OG0000751,OG0002730,OG0000015,OG0000753,OG0000127,OG0000468,OG0000622,OG0000303,OG0000656
Expanded	Biological Process	GO:0031401	47	27%	15%	3.19E-5	1.34E-3	positive regulation of protein modification process	OG0000008,OG0000108,OG0000109,OG0000191,OG0002791,OG0000294,OG0000078,OG0000056,OG0000112,OG0000014,OG0007425,OG0000015,OG0000753,OG0000237,OG0000435,OG0000656,OG0000898,OG0000756,OG0000757,OG0000813,OG0000618,OG0008920,OG0001294,OG0000381,OG0003791,OG0001350,OG0000185,OG0000042,OG0003310,OG0000020,OG0000262,OG0000100,OG0000343,OG0000200,OG0000024,OG0000003,OG0000245,OG0000201,OG0000300,OG0000763…
Expanded	Biological Process	GO:0048870	51	29%	17%	3.25E-5	1.35E-3	cell motility	OG0000008,OG0000801,OG0005182,OG0000250,OG0000099,OG0000014,OG0000015,OG0000697,OG0000656,OG0001294,OG0000042,OG0003310,OG0000362,OG0003752,OG0000760,OG0000200,OG0000003,OG0000245,OG0000201,OG0000169,OG0000247,OG0000127,OG0000886,OG0000447,OG0000108,OG0000191,OG0007144,OG0000112,OG0000751,OG0000753,OG0000237,OG0000435,OG0000755,OG0000618,OG0000381,OG0001350,OG0000185,OG0000020,OG0000262,OG0001076…
Expanded	Biological Process	GO:0051056	25	14%	5.9%	3.26E-5	1.35E-3	regulation of small GTPase mediated signal transduction	OG0000108,OG0000191,OG0000078,OG0000056,OG0000014,OG0000972,OG0000753,OG0000237,OG0000435,OG0000656,OG0000898,OG0000756,OG0003310,OG0000262,OG0000043,OG0003752,OG0001232,OG0000343,OG0000024,OG0001158,OG0000247,OG0000324,OG0000347,OG0000468,OG0000721
Expanded	Biological Process	GO:0061326	19	11%	3.8%	3.27E-5	1.35E-3	renal tubule development	OG0000910,OG0000191,OG0001492,OG0000185,OG0003310,OG0000020,OG0000099,OG0000200,OG0001377,OG0000024,OG0000014,OG0000751,OG0000201,OG0001895,OG0000015,OG0000753,OG0000468,OG0000656,OG0000755
Expanded	Biological Process	GO:0040012	47	27%	15%	3.27E-5	1.35E-3	regulation of locomotion	OG0000008,OG0000404,OG0000108,OG0000109,OG0000191,OG0002791,OG0000294,OG0000099,OG0000078,OG0000112,OG0000014,OG0000015,OG0000697,OG0000753,OG0000676,OG0000237,OG0000435,OG0000656,OG0000898,OG0000757,OG0002937,OG0000618,OG0001294,OG0000381,OG0001350,OG0000185,OG0000042,OG0003310,OG0000020,OG0000362,OG0000043,OG0001077,OG0000760,OG0000100,OG0001079,OG0000343,OG0000024,OG0000201,OG0000268,OG0000247…
Expanded	Biological Process	GO:0003161	5	2.9%	0.23%	3.29E-5	1.35E-3	cardiac conduction system development	OG0003310,OG0000760,OG0000024,OG0000753,OG0000656
Expanded	Biological Process	GO:1902339	5	2.9%	0.23%	3.29E-5	1.35E-3	positive regulation of apoptotic process involved in morphogenesis	OG0003310,OG0000020,OG0000024,OG0000753,OG0000656
Expanded	Biological Process	GO:0042480	5	2.9%	0.23%	3.29E-5	1.35E-3	negative regulation of eye photoreceptor cell development	OG0003310,OG0000024,OG0000015,OG0000753,OG0000656
Expanded	Biological Process	GO:0045316	5	2.9%	0.23%	3.29E-5	1.35E-3	negative regulation of compound eye photoreceptor development	OG0003310,OG0000024,OG0000015,OG0000753,OG0000656
Expanded	Biological Process	GO:0072574	5	2.9%	0.23%	3.29E-5	1.35E-3	hepatocyte proliferation	OG0000108,OG0003310,OG0000024,OG0000753,OG0000656
Expanded	Biological Process	GO:0072575	5	2.9%	0.23%	3.29E-5	1.35E-3	epithelial cell proliferation involved in liver morphogenesis	OG0000108,OG0003310,OG0000024,OG0000753,OG0000656
Expanded	Biological Process	GO:0007626	33	19%	9.1%	3.3E-5	1.35E-3	locomotory behavior	OG0000008,OG0000108,OG0000109,OG0000250,OG0000294,OG0000112,OG0000014,OG0000851,OG0000237,OG0000656,OG0000898,OG0000757,OG0002937,OG0000813,OG0001509,OG0008920,OG0000381,OG0000185,OG0000042,OG0000020,OG0000262,OG0001077,OG0000100,OG0000200,OG0000024,OG0000201,OG0000324,OG0000027,OG0000786,OG0000127,OG0000886,OG0000447,OG0000568
Expanded	Biological Process	GO:0001932	51	29%	17%	3.33E-5	1.35E-3	regulation of protein phosphorylation	OG0000008,OG0002791,OG0000294,OG0004298,OG0000099,OG0000056,OG0000014,OG0000015,OG0000656,OG0000898,OG0000757,OG0008920,OG0001294,OG0000042,OG0003310,OG0000200,OG0000003,OG0000245,OG0000201,OG0000247,OG0000324,OG0000127,OG0000886,OG0000721,OG0000447,OG0000568,OG0000108,OG0000109,OG0000191,OG0000193,OG0000078,OG0007746,OG0000112,OG0007425,OG0000753,OG0000237,OG0000435,OG0000618,OG0000381,OG0001350…
Expanded	Biological Process	GO:0045892	50	29%	16%	3.33E-5	1.35E-3	negative regulation of transcription, DNA-templated	OG0000008,OG0000769,OG0006632,OG0000294,OG0000011,OG0000099,OG0003048,OG0000056,OG0000014,OG0000015,OG0000697,OG0000656,OG0000898,OG0000756,OG0005054,OG0003791,OG0003310,OG0006068,OG0000200,OG0001377,OG0000003,OG0000245,OG0000201,OG0000763,OG0000169,OG0000247,OG0000127,OG0000568,OG0000108,OG0000109,OG0000191,OG0000078,OG0000112,OG0000751,OG0007828,OG0000753,OG0000237,OG0000381,OG0001350,OG0000185…
Expanded	Biological Process	GO:0045595	66	38%	24%	3.34E-5	1.35E-3	regulation of cell differentiation	OG0000008,OG0000404,OG0002791,OG0000294,OG0000099,OG0000056,OG0001740,OG0000014,OG0000015,OG0000656,OG0000898,OG0000514,OG0000756,OG0000757,OG0002937,OG0002261,OG0008920,OG0001294,OG0003791,OG0001571,OG0000042,OG0003310,OG0000362,OG0002022,OG0000043,OG0001694,OG0000200,OG0000003,OG0000245,OG0000201,OG0000763,OG0000169,OG0000247,OG0000324,OG0000127,OG0000886,OG0000326,OG0000447,OG0000568,OG0000108…
Expanded	Biological Process	GO:0016358	28	16%	7.1%	3.35E-5	1.35E-3	dendrite development	OG0000008,OG0000108,OG0005182,OG0007144,OG0000099,OG0003048,OG0000015,OG0000753,OG0000237,OG0000656,OG0000898,OG0000514,OG0000813,OG0000618,OG0000381,OG0000042,OG0000262,OG0001076,OG0000100,OG0000343,OG0000200,OG0000024,OG0000245,OG0000169,OG0000247,OG0000127,OG0000447,OG0000568
Expanded	Biological Process	GO:0031399	61	35%	22%	3.4E-5	1.35E-3	regulation of protein modification process	OG0000008,OG0002791,OG0000294,OG0006950,OG0004298,OG0000011,OG0000099,OG0000056,OG0000014,OG0000015,OG0001106,OG0000656,OG0000898,OG0000756,OG0000757,OG0008920,OG0001294,OG0003791,OG0000042,OG0003310,OG0000200,OG0000003,OG0000245,OG0000201,OG0000763,OG0000247,OG0000324,OG0000127,OG0000886,OG0000721,OG0000326,OG0000447,OG0000568,OG0000108,OG0000109,OG0000191,OG0000193,OG0000078,OG0007746,OG0000112…
Expanded	Biological Process	GO:0030097	36	21%	10%	3.47E-5	1.35E-3	hemopoiesis	OG0000008,OG0000108,OG0005817,OG0000191,OG0006874,OG0000294,OG0004298,OG0000099,OG0000233,OG0000014,OG0002730,OG0000015,OG0000753,OG0000656,OG0000898,OG0005989,OG0000514,OG0007397,OG0000381,OG0001350,OG0003310,OG0000020,OG0000262,OG0000462,OG0001232,OG0000760,OG0000200,OG0001377,OG0000024,OG0000003,OG0000201,OG0000763,OG0000127,OG0000347,OG0000468,OG0000326
Expanded	Biological Process	GO:1901362	62	35%	22%	3.55E-5	1.35E-3	organic cyclic compound biosynthetic process	OG0000008,OG0000769,OG0005182,OG0003481,OG0000011,OG0000099,OG0000014,OG0000015,OG0004415,OG0000656,OG0000931,OG0000756,OG0000757,OG0006060,OG0005054,OG0003791,OG0000042,OG0003310,OG0002022,OG0006068,OG0000043,OG0000002,OG0000200,OG0001377,OG0000003,OG0000245,OG0000201,OG0000247,OG0000127,OG0000886,OG0000568,OG0000108,OG0000109,OG0000191,OG0000076,OG0000112,OG0001960,OG0000751,OG0002730,OG0000753…
Expanded	Biological Process	GO:0030539	14	8.0%	2.3%	3.6E-5	1.37E-3	male genitalia development	OG0000757,OG0000108,OG0003310,OG0000020,OG0000099,OG0000024,OG0000751,OG0001895,OG0000015,OG0000753,OG0000347,OG0000468,OG0000656,OG0000898
Expanded	Biological Process	GO:0090596	39	22%	12%	3.6E-5	1.37E-3	sensory organ morphogenesis	OG0000008,OG0000108,OG0000191,OG0000099,OG0000056,OG0000014,OG0000751,OG0000015,OG0000972,OG0000753,OG0000237,OG0000656,OG0000898,OG0000755,OG0000756,OG0000757,OG0002937,OG0007292,OG0001093,OG0008920,OG0000381,OG0003791,OG0001350,OG0000042,OG0003310,OG0000020,OG0000362,OG0000043,OG0000760,OG0000100,OG0000024,OG0000003,OG0000245,OG0000201,OG0000324,OG0000302,OG0000786,OG0000468,OG0000447
Expanded	Biological Process	GO:0048806	19	11%	3.8%	3.63E-5	1.37E-3	genitalia development	OG0000757,OG0000108,OG0000381,OG0001350,OG0000185,OG0003310,OG0000020,OG0000099,OG0000024,OG0000751,OG0001895,OG0000015,OG0000697,OG0000753,OG0000302,OG0000347,OG0000468,OG0000656,OG0000898
Expanded	Biological Process	GO:0009636	37	21%	11%	3.64E-5	1.37E-3	response to toxic substance	OG0000008,OG0000801,OG0000108,OG0000109,OG0000191,OG0007144,OG0006950,OG0000076,OG0000177,OG0000112,OG0000676,OG0000413,OG0000756,OG0002937,OG0001294,OG0000381,OG0000063,OG0000185,OG0000020,OG0000262,OG0001076,OG0002022,OG0000043,OG0000462,OG0000100,OG0000002,OG0000343,OG0001553,OG0000024,OG0000003,OG0000201,OG0000300,OG0000268,OG0000027,OG0000302,OG0000468,OG0000568
Expanded	Biological Process	GO:0051674	51	29%	17%	3.65E-5	1.37E-3	localization of cell	OG0000008,OG0000801,OG0005182,OG0000250,OG0000099,OG0000014,OG0000015,OG0000697,OG0000656,OG0001294,OG0000042,OG0003310,OG0000362,OG0003752,OG0000760,OG0000200,OG0000003,OG0000245,OG0000201,OG0000169,OG0000247,OG0000127,OG0000886,OG0000447,OG0000108,OG0000191,OG0007144,OG0000112,OG0000751,OG0000753,OG0000237,OG0000435,OG0000755,OG0000618,OG0000381,OG0001350,OG0000185,OG0000020,OG0000262,OG0001076…
Expanded	Biological Process	GO:0007010	55	31%	19%	3.71E-5	1.38E-3	cytoskeleton organization	OG0000008,OG0000801,OG0005182,OG0000051,OG0000099,OG0000014,OG0000059,OG0000697,OG0000535,OG0000656,OG0000898,OG0000910,OG0002937,OG0000042,OG0003310,OG0000362,OG0003752,OG0000165,OG0000760,OG0000200,OG0000003,OG0000201,OG0001895,OG0000247,OG0000324,OG0000127,OG0000721,OG0000326,OG0000108,OG0000823,OG0000191,OG0007144,OG0000078,OG0000112,OG0007425,OG0000753,OG0000237,OG0000435,OG0000755,OG0000813…
Expanded	Biological Process	GO:0048813	26	15%	6.4%	3.8E-5	1.4E-3	dendrite morphogenesis	OG0000008,OG0000108,OG0005182,OG0007144,OG0000099,OG0003048,OG0000015,OG0000753,OG0000237,OG0000656,OG0000898,OG0000514,OG0000813,OG0000618,OG0000381,OG0000042,OG0000262,OG0001076,OG0000100,OG0000343,OG0000200,OG0000024,OG0000245,OG0000169,OG0000127,OG0000447
Expanded	Biological Process	GO:0030808	13	7.4%	2.0%	3.88E-5	1.42E-3	regulation of nucleotide biosynthetic process	OG0000756,OG0000757,OG0000108,OG0000109,OG0000813,OG0005182,OG0001294,OG0003310,OG0000024,OG0000014,OG0000753,OG0000027,OG0000656
Expanded	Biological Process	GO:1900371	13	7.4%	2.0%	3.88E-5	1.42E-3	regulation of purine nucleotide biosynthetic process	OG0000756,OG0000757,OG0000108,OG0000109,OG0000813,OG0005182,OG0001294,OG0003310,OG0000024,OG0000014,OG0000753,OG0000027,OG0000656
Expanded	Biological Process	GO:0030029	39	22%	12%	4.26E-5	1.55E-3	actin filament-based process	OG0000008,OG0000801,OG0000108,OG0000823,OG0005182,OG0000191,OG0000078,OG0000112,OG0000014,OG0000059,OG0000697,OG0000753,OG0000237,OG0000435,OG0000656,OG0000898,OG0000910,OG0002937,OG0001093,OG0000381,OG0000185,OG0000042,OG0003310,OG0000020,OG0000262,OG0000362,OG0003752,OG0000760,OG0000100,OG0000200,OG0000024,OG0001158,OG0000201,OG0001895,OG0000300,OG0000247,OG0000324,OG0000127,OG0000468
Expanded	Biological Process	GO:0034654	56	32%	19%	4.32E-5	1.56E-3	nucleobase-containing compound biosynthetic process	OG0000008,OG0000769,OG0005182,OG0003481,OG0000011,OG0000099,OG0000014,OG0000015,OG0004415,OG0000656,OG0000931,OG0000756,OG0000757,OG0006060,OG0005054,OG0003791,OG0000042,OG0003310,OG0002022,OG0006068,OG0000043,OG0001377,OG0000003,OG0000245,OG0000201,OG0000247,OG0000127,OG0000886,OG0000568,OG0000108,OG0000109,OG0000191,OG0000076,OG0000112,OG0000751,OG0002730,OG0000753,OG0000237,OG0000813,OG0000381…
Expanded	Biological Process	GO:2000974	4	2.3%	0.13%	4.39E-5	1.58E-3	negative regulation of pro-B cell differentiation	OG0003310,OG0000024,OG0000753,OG0000656
Expanded	Biological Process	GO:1990705	4	2.3%	0.13%	4.39E-5	1.58E-3	cholangiocyte proliferation	OG0003310,OG0000024,OG0000753,OG0000656
Expanded	Biological Process	GO:0003270	4	2.3%	0.13%	4.39E-5	1.58E-3	Notch signaling pathway involved in regulation of secondary heart field cardioblast proliferation	OG0003310,OG0000024,OG0000753,OG0000656
Expanded	Biological Process	GO:0003332	4	2.3%	0.13%	4.39E-5	1.58E-3	negative regulation of extracellular matrix constituent secretion	OG0003310,OG0000024,OG0000753,OG0000656
Expanded	Biological Process	GO:1902263	4	2.3%	0.13%	4.39E-5	1.58E-3	apoptotic process involved in embryonic digit morphogenesis	OG0003310,OG0000024,OG0000753,OG0000656
Expanded	Biological Process	GO:0003182	4	2.3%	0.13%	4.39E-5	1.58E-3	coronary sinus valve morphogenesis	OG0003310,OG0000024,OG0000753,OG0000656
Expanded	Biological Process	GO:0003178	4	2.3%	0.13%	4.39E-5	1.58E-3	coronary sinus valve development	OG0003310,OG0000024,OG0000753,OG0000656
Expanded	Biological Process	GO:0003169	4	2.3%	0.13%	4.39E-5	1.58E-3	coronary vein morphogenesis	OG0003310,OG0000024,OG0000753,OG0000656
Expanded	Biological Process	GO:0003162	4	2.3%	0.13%	4.39E-5	1.58E-3	atrioventricular node development	OG0003310,OG0000024,OG0000753,OG0000656
Expanded	Biological Process	GO:2001027	4	2.3%	0.13%	4.39E-5	1.58E-3	negative regulation of endothelial cell chemotaxis	OG0003310,OG0000024,OG0000753,OG0000656
Expanded	Biological Process	GO:0021531	4	2.3%	0.13%	4.39E-5	1.58E-3	spinal cord radial glial cell differentiation	OG0003310,OG0000024,OG0000753,OG0000656
Expanded	Biological Process	GO:0060843	4	2.3%	0.13%	4.39E-5	1.58E-3	venous endothelial cell differentiation	OG0003310,OG0000024,OG0000753,OG0000656
Expanded	Biological Process	GO:1905457	4	2.3%	0.13%	4.39E-5	1.58E-3	negative regulation of lymphoid progenitor cell differentiation	OG0003310,OG0000024,OG0000753,OG0000656
Expanded	Biological Process	GO:2000048	4	2.3%	0.13%	4.39E-5	1.58E-3	negative regulation of cell-cell adhesion mediated by cadherin	OG0003310,OG0000024,OG0000753,OG0000656
Expanded	Biological Process	GO:0021953	22	13%	4.9%	4.46E-5	1.58E-3	central nervous system neuron differentiation	OG0000008,OG0000108,OG0000109,OG0000381,OG0003310,OG0000020,OG0000262,OG0001077,OG0000099,OG0000343,OG0000024,OG0000014,OG0000003,OG0000245,OG0000751,OG0000015,OG0007828,OG0000753,OG0000347,OG0000468,OG0000656,OG0000568
Expanded	Biological Process	GO:0006140	15	8.6%	2.6%	4.46E-5	1.58E-3	regulation of nucleotide metabolic process	OG0000756,OG0000757,OG0000108,OG0000109,OG0000813,OG0005182,OG0001294,OG0000185,OG0003310,OG0000024,OG0000014,OG0000753,OG0000027,OG0000303,OG0000656
Expanded	Biological Process	GO:0090130	28	16%	7.2%	4.48E-5	1.58E-3	tissue migration	OG0000191,OG0000250,OG0000099,OG0000014,OG0000751,OG0000015,OG0000697,OG0000753,OG0000237,OG0000656,OG0000618,OG0001294,OG0001350,OG0000185,OG0003310,OG0000020,OG0000362,OG0000462,OG0000760,OG0000100,OG0000343,OG0000200,OG0000024,OG0000003,OG0000245,OG0000201,OG0000300,OG0000468
Expanded	Biological Process	GO:0009966	81	46%	32%	4.52E-5	1.58E-3	regulation of signal transduction	OG0000008,OG0000404,OG0000769,OG0002791,OG0000294,OG0006950,OG0000099,OG0000056,OG0000014,OG0000015,OG0000697,OG0000972,OG0000656,OG0000898,OG0000514,OG0000756,OG0000757,OG0002937,OG0005055,OG0008920,OG0001294,OG0003791,OG0000361,OG0000042,OG0003310,OG0000043,OG0003752,OG0000200,OG0001377,OG0000003,OG0000245,OG0000201,OG0000247,OG0000324,OG0000127,OG0000886,OG0000721,OG0000447,OG0000568,OG0000108…
Expanded	Biological Process	GO:1902531	60	34%	21%	4.52E-5	1.58E-3	regulation of intracellular signal transduction	OG0000008,OG0002791,OG0000294,OG0000099,OG0000056,OG0000014,OG0000015,OG0000972,OG0000656,OG0000898,OG0000756,OG0000757,OG0001294,OG0000042,OG0003310,OG0000043,OG0003752,OG0000200,OG0000003,OG0000245,OG0000201,OG0000247,OG0000324,OG0000886,OG0000721,OG0000568,OG0000108,OG0000229,OG0000109,OG0001517,OG0000191,OG0000193,OG0000078,OG0007746,OG0000112,OG0007425,OG0000753,OG0000237,OG0000435,OG0000755…
Expanded	Biological Process	GO:0003192	5	2.9%	0.24%	4.57E-5	1.58E-3	mitral valve formation	OG0003310,OG0000024,OG0000753,OG0000656,OG0000755
Expanded	Biological Process	GO:0003160	5	2.9%	0.24%	4.57E-5	1.58E-3	endocardium morphogenesis	OG0000108,OG0003310,OG0000024,OG0000753,OG0000656
Expanded	Biological Process	GO:0002520	39	22%	12%	4.76E-5	1.58E-3	immune system development	OG0000008,OG0000108,OG0005817,OG0000191,OG0006874,OG0000294,OG0004298,OG0000076,OG0000099,OG0000233,OG0000014,OG0002730,OG0000015,OG0000753,OG0000237,OG0000656,OG0000898,OG0005989,OG0000514,OG0007397,OG0000381,OG0001350,OG0003310,OG0000020,OG0000262,OG0000462,OG0001232,OG0000760,OG0000200,OG0001377,OG0000024,OG0000003,OG0000245,OG0000201,OG0000763,OG0000127,OG0000347,OG0000468,OG0000326
Expanded	Biological Process	GO:0051253	53	30%	18%	4.8E-5	1.58E-3	negative regulation of RNA metabolic process	OG0000008,OG0000769,OG0006632,OG0000294,OG0000011,OG0000099,OG0003048,OG0000056,OG0000014,OG0000015,OG0000697,OG0001106,OG0000656,OG0000898,OG0000756,OG0000757,OG0005054,OG0003791,OG0000042,OG0003310,OG0006068,OG0000200,OG0001377,OG0000003,OG0000245,OG0000201,OG0000763,OG0000169,OG0000247,OG0000127,OG0000568,OG0000108,OG0000109,OG0000191,OG0000078,OG0000112,OG0000751,OG0007828,OG0000753,OG0000237…
Expanded	Biological Process	GO:0048619	13	7.4%	2.0%	4.86E-5	1.58E-3	embryonic hindgut morphogenesis	OG0001492,OG0000185,OG0003310,OG0000020,OG0000099,OG0000200,OG0001377,OG0000024,OG0000014,OG0000753,OG0000347,OG0000468,OG0000656
Expanded	Biological Process	GO:0042981	56	32%	20%	4.92E-5	1.59E-3	regulation of apoptotic process	OG0000008,OG0000404,OG0005182,OG0002791,OG0000250,OG0000099,OG0000056,OG0000014,OG0000015,OG0000656,OG0000898,OG0000756,OG0001294,OG0000042,OG0003310,OG0002022,OG0000043,OG0003752,OG0000200,OG0000003,OG0000201,OG0001895,OG0000247,OG0000324,OG0000127,OG0000568,OG0000108,OG0000109,OG0001517,OG0000191,OG0007144,OG0000112,OG0000753,OG0000237,OG0000435,OG0000813,OG0000618,OG0000381,OG0001350,OG0000185…
Expanded	Biological Process	GO:0045601	9	5.1%	0.99%	5.01E-5	1.62E-3	regulation of endothelial cell differentiation	OG0000191,OG0000042,OG0003310,OG0000024,OG0000003,OG0000245,OG0000015,OG0000753,OG0000656
Expanded	Biological Process	GO:0032101	42	24%	13%	5.11E-5	1.64E-3	regulation of response to external stimulus	OG0000008,OG0000108,OG0000109,OG0000191,OG0002791,OG0000250,OG0000294,OG0000011,OG0000112,OG0000014,OG0007425,OG0000059,OG0000753,OG0000237,OG0000435,OG0000656,OG0000898,OG0000757,OG0002937,OG0000618,OG0001070,OG0001294,OG0000381,OG0003791,OG0001350,OG0000185,OG0000042,OG0003310,OG0000020,OG0000043,OG0001077,OG0000343,OG0001157,OG0000024,OG0000201,OG0000300,OG0000247,OG0000127,OG0000468,OG0000622…
Expanded	Biological Process	GO:0048565	27	15%	6.9%	5.19E-5	1.66E-3	digestive tract development	OG0000008,OG0000801,OG0000191,OG0000099,OG0000112,OG0001960,OG0000014,OG0000751,OG0000015,OG0000753,OG0000656,OG0000755,OG0001492,OG0001350,OG0000185,OG0000042,OG0003310,OG0000020,OG0000362,OG0000200,OG0001377,OG0000024,OG0000201,OG0000268,OG0000127,OG0000347,OG0000468
Expanded	Biological Process	GO:0002682	47	27%	15%	5.32E-5	1.7E-3	regulation of immune system process	OG0000008,OG0000823,OG0000109,OG0005182,OG0000191,OG0000250,OG0000294,OG0000011,OG0000099,OG0000112,OG0000014,OG0000015,OG0000059,OG0000753,OG0000676,OG0000237,OG0000656,OG0000898,OG0000514,OG0001070,OG0008920,OG0001294,OG0000381,OG0003791,OG0001350,OG0000185,OG0003310,OG0000020,OG0000043,OG0000100,OG0000200,OG0000024,OG0000003,OG0000245,OG0000201,OG0000300,OG0000763,OG0000169,OG0000247,OG0000324…
Expanded	Biological Process	GO:0000122	42	24%	13%	5.38E-5	1.71E-3	negative regulation of transcription by RNA polymerase II	OG0000008,OG0000108,OG0000769,OG0000109,OG0000191,OG0006632,OG0000099,OG0003048,OG0000056,OG0000112,OG0000014,OG0000751,OG0000015,OG0007828,OG0000753,OG0000237,OG0000656,OG0000898,OG0000756,OG0005054,OG0000381,OG0003791,OG0001350,OG0000185,OG0003310,OG0000020,OG0006068,OG0000100,OG0001157,OG0000200,OG0001377,OG0000024,OG0000003,OG0000245,OG0000201,OG0000300,OG0000247,OG0000127,OG0000347,OG0000468…
Expanded	Biological Process	GO:0042113	15	8.6%	2.6%	5.4E-5	1.71E-3	B cell activation	OG0003310,OG0000099,OG0001377,OG0000024,OG0000014,OG0000003,OG0000201,OG0000015,OG0000753,OG0000127,OG0000468,OG0000622,OG0000656,OG0000898,OG0005989
Expanded	Biological Process	GO:0048585	60	34%	22%	5.67E-5	1.78E-3	negative regulation of response to stimulus	OG0000008,OG0000404,OG0006950,OG0000099,OG0000056,OG0000014,OG0000015,OG0000697,OG0000656,OG0000898,OG0000756,OG0002937,OG0008920,OG0001294,OG0000361,OG0000042,OG0003310,OG0000043,OG0000200,OG0001377,OG0000003,OG0000201,OG0000247,OG0000324,OG0000886,OG0000447,OG0000568,OG0000108,OG0001835,OG0000109,OG0000191,OG0000193,OG0000112,OG0000751,OG0007425,OG0000753,OG0000237,OG0000755,OG0000813,OG0000618…
Expanded	Biological Process	GO:0098609	24	14%	5.8%	5.72E-5	1.79E-3	cell-cell adhesion	OG0000757,OG0001509,OG0000191,OG0002261,OG0000193,OG0000042,OG0003310,OG0000020,OG0000043,OG0000760,OG0000112,OG0000343,OG0000024,OG0000201,OG0000697,OG0000753,OG0000786,OG0000468,OG0000303,OG0000656,OG0000755,OG0000744,OG0000447,OG0000568
Expanded	Biological Process	GO:0048588	21	12%	4.7%	5.8E-5	1.81E-3	developmental cell growth	OG0000008,OG0000108,OG0000618,OG0005182,OG0000191,OG0007144,OG0002261,OG0002791,OG0000042,OG0001076,OG0000043,OG0000165,OG0000003,OG0000245,OG0000201,OG0000015,OG0000247,OG0000324,OG0000468,OG0000435,OG0000656
Expanded	Biological Process	GO:0009725	46	26%	15%	5.81E-5	1.81E-3	response to hormone	OG0000008,OG0000801,OG0000108,OG0000109,OG0005182,OG0000191,OG0007144,OG0006230,OG0004393,OG0006874,OG0000294,OG0000112,OG0000014,OG0000015,OG0000753,OG0000676,OG0000237,OG0004415,OG0000656,OG0000898,OG0001093,OG0001294,OG0000381,OG0001350,OG0000185,OG0000042,OG0003310,OG0000020,OG0001076,OG0006068,OG0000100,OG0001079,OG0000343,OG0001377,OG0000024,OG0000003,OG0000245,OG0000201,OG0000300,OG0000169…
Expanded	Biological Process	GO:0009887	64	37%	24%	5.82E-5	1.81E-3	animal organ morphogenesis	OG0000008,OG0005182,OG0000099,OG0000056,OG0000014,OG0000015,OG0000697,OG0000972,OG0000656,OG0000898,OG0000756,OG0000910,OG0000757,OG0002937,OG0001093,OG0008920,OG0001294,OG0003791,OG0000086,OG0000361,OG0001571,OG0000042,OG0003310,OG0000362,OG0000043,OG0000760,OG0000200,OG0001377,OG0000003,OG0000245,OG0000201,OG0001895,OG0000169,OG0000324,OG0000127,OG0000447,OG0000108,OG0000191,OG0000076,OG0000078…
Expanded	Biological Process	GO:0072002	14	8.0%	2.4%	5.84E-5	1.81E-3	Malpighian tubule development	OG0000191,OG0001492,OG0000185,OG0003310,OG0000020,OG0000099,OG0000200,OG0001377,OG0000024,OG0000014,OG0000201,OG0000753,OG0000468,OG0000656
Expanded	Biological Process	GO:0052652	8	4.6%	0.79%	5.99E-5	1.84E-3	cyclic purine nucleotide metabolic process	OG0003481,OG0000020,OG0000043,OG0001079,OG0001553,OG0000201,OG0000931,OG0006060
Expanded	Biological Process	GO:0009190	8	4.6%	0.79%	5.99E-5	1.84E-3	cyclic nucleotide biosynthetic process	OG0003481,OG0000020,OG0000043,OG0001079,OG0001553,OG0000201,OG0000931,OG0006060
Expanded	Biological Process	GO:0016348	7	4.0%	0.59%	6.1E-5	1.86E-3	imaginal disc-derived leg joint morphogenesis	OG0003310,OG0000099,OG0001377,OG0000024,OG0000753,OG0003810,OG0000656
Expanded	Biological Process	GO:0033151	7	4.0%	0.59%	6.1E-5	1.86E-3	V(D)J recombination	OG0000076,OG0000099,OG0001377,OG0000003,OG0000015,OG0000468,OG0005989
Expanded	Biological Process	GO:0035114	34	19%	9.8%	6.17E-5	1.86E-3	imaginal disc-derived appendage morphogenesis	OG0000008,OG0005182,OG0000191,OG0000099,OG0000078,OG0000112,OG0000014,OG0000751,OG0000015,OG0000697,OG0000753,OG0000656,OG0000755,OG0000618,OG0000381,OG0000086,OG0001571,OG0000042,OG0003310,OG0000020,OG0000262,OG0000043,OG0000200,OG0001377,OG0000024,OG0000003,OG0000201,OG0000025,OG0000300,OG0000169,OG0003810,OG0000127,OG0000347,OG0000468
Expanded	Biological Process	GO:0048337	5	2.9%	0.26%	6.2E-5	1.87E-3	positive regulation of mesodermal cell fate specification	OG0003310,OG0000020,OG0000024,OG0000753,OG0000656
Expanded	Biological Process	GO:1905772	5	2.9%	0.26%	6.2E-5	1.87E-3	positive regulation of mesodermal cell differentiation	OG0003310,OG0000020,OG0000024,OG0000753,OG0000656
Expanded	Biological Process	GO:0060379	5	2.9%	0.26%	6.2E-5	1.87E-3	cardiac muscle cell myoblast differentiation	OG0003310,OG0000200,OG0000024,OG0000753,OG0000656
Expanded	Biological Process	GO:1905904	5	2.9%	0.26%	6.2E-5	1.87E-3	positive regulation of mesoderm formation	OG0003310,OG0000020,OG0000024,OG0000753,OG0000656
Expanded	Biological Process	GO:0048707	40	23%	12%	6.34E-5	1.88E-3	instar larval or pupal morphogenesis	OG0000008,OG0000109,OG0005182,OG0000191,OG0000011,OG0000099,OG0000078,OG0000112,OG0000014,OG0000751,OG0000015,OG0000697,OG0000753,OG0000656,OG0000898,OG0000755,OG0000813,OG0000618,OG0001070,OG0008920,OG0000086,OG0001571,OG0000042,OG0003310,OG0000020,OG0000262,OG0000043,OG0000200,OG0001377,OG0000024,OG0000003,OG0000201,OG0000025,OG0000300,OG0000169,OG0000302,OG0003810,OG0000127,OG0000347,OG0000468
Expanded	Biological Process	GO:0090051	6	3.4%	0.42%	6.76E-5	2,00E-03	negative regulation of cell migration involved in sprouting angiogenesis	OG0003310,OG0000020,OG0000024,OG0000753,OG0000886,OG0000656
Expanded	Biological Process	GO:0042063	25	14%	6.2%	6.86E-5	2.02E-3	gliogenesis	OG0000008,OG0000404,OG0000108,OG0006874,OG0000099,OG0000112,OG0000751,OG0002730,OG0000015,OG0000753,OG0000237,OG0000656,OG0001509,OG0003310,OG0000020,OG0000462,OG0001232,OG0000024,OG0000247,OG0000324,OG0000302,OG0003810,OG0000347,OG0000468,OG0000622
Expanded	Biological Process	GO:0007507	38	22%	12%	6.99E-5	2.05E-3	heart development	OG0000404,OG0000108,OG0000191,OG0000099,OG0007746,OG0000112,OG0000751,OG0000015,OG0007828,OG0000697,OG0000753,OG0000237,OG0000656,OG0000755,OG0005054,OG0008920,OG0001294,OG0000381,OG0001350,OG0003310,OG0000020,OG0000760,OG0000343,OG0000200,OG0000024,OG0000003,OG0000245,OG0000201,OG0000300,OG0003734,OG0000169,OG0000324,OG0000886,OG0000347,OG0000468,OG0000721,OG0000303,OG0000744
Expanded	Biological Process	GO:0007552	41	23%	13%	7.1E-5	2.07E-3	metamorphosis	OG0000008,OG0000109,OG0005182,OG0000191,OG0000011,OG0000099,OG0000078,OG0000112,OG0000014,OG0000751,OG0000015,OG0000697,OG0000753,OG0000656,OG0000898,OG0000755,OG0000813,OG0000618,OG0001070,OG0005055,OG0008920,OG0000086,OG0001571,OG0000042,OG0003310,OG0000020,OG0000262,OG0000043,OG0000200,OG0001377,OG0000024,OG0000003,OG0000201,OG0000025,OG0000300,OG0000169,OG0000302,OG0003810,OG0000127,OG0000347…
Expanded	Biological Process	GO:0003213	4	2.3%	0.14%	7.17E-5	2.09E-3	cardiac right atrium morphogenesis	OG0003310,OG0000024,OG0000753,OG0000656
Expanded	Biological Process	GO:1903847	4	2.3%	0.14%	7.17E-5	2.09E-3	regulation of aorta morphogenesis	OG0003310,OG0000024,OG0000753,OG0000656
Expanded	Biological Process	GO:1903849	4	2.3%	0.14%	7.17E-5	2.09E-3	positive regulation of aorta morphogenesis	OG0003310,OG0000024,OG0000753,OG0000656
Expanded	Biological Process	GO:0065009	76	43%	30%	7.28E-5	2.09E-3	regulation of molecular function	OG0000008,OG0000404,OG0000801,OG0005182,OG0002791,OG0000250,OG0000294,OG0000011,OG0000056,OG0000014,OG0000015,OG0000972,OG0001106,OG0000656,OG0000898,OG0000756,OG0000757,OG0002937,OG0001093,OG0005055,OG0008920,OG0001294,OG0001492,OG0003791,OG0000042,OG0003310,OG0000362,OG0000043,OG0003752,OG0000760,OG0000200,OG0000563,OG0000003,OG0000245,OG0000201,OG0001895,OG0000247,OG0000324,OG0000127,OG0000886…
Expanded	Biological Process	GO:0043583	23	13%	5.5%	7.56E-5	2.17E-3	ear development	OG0000108,OG0002937,OG0001093,OG0003791,OG0000042,OG0003310,OG0000020,OG0000099,OG0007746,OG0000563,OG0000024,OG0000014,OG0000003,OG0000245,OG0000751,OG0000015,OG0000247,OG0000753,OG0000302,OG0000786,OG0000656,OG0000755,OG0000447
Expanded	Biological Process	GO:2001169	11	6.3%	1.5%	7.62E-5	2.18E-3	regulation of ATP biosynthetic process	OG0000756,OG0000108,OG0000109,OG0000813,OG0003310,OG0000024,OG0000014,OG0005182,OG0000753,OG0000027,OG0000656
Expanded	Biological Process	GO:0009886	41	23%	13%	7.66E-5	2.18E-3	post-embryonic animal morphogenesis	OG0000008,OG0000109,OG0005182,OG0000191,OG0000011,OG0000099,OG0000078,OG0000112,OG0000014,OG0000751,OG0000015,OG0000697,OG0000753,OG0000656,OG0000898,OG0000755,OG0000813,OG0000618,OG0001070,OG0008920,OG0000086,OG0001571,OG0000042,OG0003310,OG0000020,OG0000262,OG0000043,OG0000200,OG0001377,OG0000024,OG0000003,OG0000201,OG0000025,OG0000300,OG0000169,OG0000302,OG0000786,OG0003810,OG0000127,OG0000347…
Expanded	Biological Process	GO:0019725	40	23%	12%	7.81E-5	2.21E-3	cellular homeostasis	OG0000008,OG0000801,OG0000108,OG0000109,OG0005182,OG0000191,OG0007144,OG0000294,OG0000099,OG0000078,OG0000112,OG0000233,OG0000014,OG0000015,OG0000676,OG0000656,OG0000756,OG0000813,OG0001294,OG0000381,OG0001350,OG0000361,OG0000185,OG0000042,OG0003310,OG0001076,OG0006068,OG0000043,OG0000462,OG0000165,OG0000343,OG0001157,OG0000200,OG0000003,OG0000268,OG0000247,OG0000786,OG0000127,OG0000886,OG0000721
Expanded	Biological Process	GO:0048737	34	19%	9.9%	8.04E-5	2.27E-3	imaginal disc-derived appendage development	OG0000008,OG0005182,OG0000191,OG0000099,OG0000078,OG0000112,OG0000014,OG0000751,OG0000015,OG0000697,OG0000753,OG0000656,OG0000755,OG0000618,OG0000381,OG0000086,OG0001571,OG0000042,OG0003310,OG0000020,OG0000262,OG0000043,OG0000200,OG0001377,OG0000024,OG0000003,OG0000201,OG0000025,OG0000300,OG0000169,OG0003810,OG0000127,OG0000347,OG0000468
Expanded	Biological Process	GO:0007443	12	6.9%	1.8%	8.12E-5	2.29E-3	Malpighian tubule morphogenesis	OG0001492,OG0000185,OG0003310,OG0000020,OG0000099,OG0000200,OG0001377,OG0000024,OG0000014,OG0000753,OG0000468,OG0000656
Expanded	Biological Process	GO:0007498	24	14%	5.9%	8.13E-5	2.29E-3	mesoderm development	OG0000008,OG0000823,OG0002937,OG0008920,OG0003310,OG0000020,OG0000362,OG0000099,OG0000100,OG0000200,OG0000024,OG0000003,OG0000245,OG0000751,OG0000201,OG0000300,OG0000015,OG0000753,OG0000127,OG0000237,OG0000468,OG0000622,OG0000656,OG0000898
Expanded	Biological Process	GO:0003273	5	2.9%	0.27%	8.24E-5	2.3E-3	cell migration involved in endocardial cushion formation	OG0003310,OG0000024,OG0000753,OG0000656,OG0000755
Expanded	Biological Process	GO:0045463	5	2.9%	0.27%	8.24E-5	2.3E-3	R8 cell development	OG0003310,OG0000024,OG0000201,OG0000753,OG0000656
Expanded	Biological Process	GO:0070168	6	3.4%	0.43%	8.28E-5	2.3E-3	negative regulation of biomineral tissue development	OG0001294,OG0000042,OG0003310,OG0000024,OG0000753,OG0000656
Expanded	Biological Process	GO:0110150	6	3.4%	0.43%	8.28E-5	2.3E-3	negative regulation of biomineralization	OG0001294,OG0000042,OG0003310,OG0000024,OG0000753,OG0000656
Expanded	Biological Process	GO:0048639	29	17%	7.8%	8.4E-5	2.31E-3	positive regulation of developmental growth	OG0000008,OG0000108,OG0000109,OG0000191,OG0007144,OG0002791,OG0000294,OG0000099,OG0000078,OG0000112,OG0000015,OG0000851,OG0000753,OG0000656,OG0002937,OG0000381,OG0000042,OG0003310,OG0001076,OG0000165,OG0000100,OG0000024,OG0000003,OG0000245,OG0000324,OG0000302,OG0000127,OG0000468,OG0000447
Expanded	Biological Process	GO:0060485	18	10%	3.7%	8.42E-5	2.31E-3	mesenchyme development	OG0000191,OG0001294,OG0003310,OG0000020,OG0000362,OG0000760,OG0000343,OG0000200,OG0000024,OG0000003,OG0000245,OG0000201,OG0000015,OG0000753,OG0000127,OG0000468,OG0000656,OG0000755
Expanded	Biological Process	GO:0010720	39	22%	12%	8.57E-5	2.34E-3	positive regulation of cell development	OG0000008,OG0000108,OG0000109,OG0000191,OG0007144,OG0002791,OG0000294,OG0000099,OG0000112,OG0000014,OG0000751,OG0000015,OG0000753,OG0000435,OG0000656,OG0000756,OG0002937,OG0000381,OG0001350,OG0001571,OG0000185,OG0000042,OG0003310,OG0000020,OG0000262,OG0001076,OG0002022,OG0000043,OG0000100,OG0000343,OG0000024,OG0000003,OG0000245,OG0000201,OG0000247,OG0000324,OG0000127,OG0000468,OG0000447
Expanded	Biological Process	GO:0008038	22	13%	5.2%	8.81E-5	2.4E-3	neuron recognition	OG0000008,OG0000757,OG0002937,OG0000191,OG0002261,OG0008920,OG0000042,OG0003310,OG0000043,OG0001077,OG0000112,OG0000343,OG0000014,OG0000201,OG0000027,OG0000302,OG0000127,OG0000886,OG0000303,OG0000656,OG0000898,OG0000447
Expanded	Biological Process	GO:0045597	46	26%	15%	8.89E-5	2.41E-3	positive regulation of cell differentiation	OG0000008,OG0000108,OG0000109,OG0000191,OG0007144,OG0002791,OG0000294,OG0000099,OG0000112,OG0000014,OG0000751,OG0000015,OG0000753,OG0000435,OG0000656,OG0000756,OG0002937,OG0008920,OG0001294,OG0000381,OG0003791,OG0001350,OG0001571,OG0000185,OG0000042,OG0003310,OG0000020,OG0000262,OG0001076,OG0000362,OG0002022,OG0000043,OG0000100,OG0000343,OG0000024,OG0000003,OG0000245,OG0000201,OG0000300,OG0000247…
Expanded	Biological Process	GO:0035107	37	21%	11%	8.95E-5	2.42E-3	appendage morphogenesis	OG0000008,OG0005182,OG0000191,OG0000099,OG0000078,OG0007746,OG0000112,OG0000014,OG0000751,OG0000015,OG0000697,OG0000753,OG0000656,OG0000755,OG0000618,OG0008920,OG0000381,OG0000086,OG0001571,OG0000042,OG0003310,OG0000020,OG0000262,OG0000043,OG0000200,OG0001377,OG0000024,OG0000003,OG0000201,OG0000025,OG0000300,OG0000169,OG0000302,OG0003810,OG0000127,OG0000347,OG0000468
Expanded	Biological Process	GO:0010001	21	12%	4.8%	8.98E-5	2.42E-3	glial cell differentiation	OG0000008,OG0000404,OG0000108,OG0001509,OG0003310,OG0000020,OG0000099,OG0000462,OG0000112,OG0000024,OG0000751,OG0002730,OG0000015,OG0000753,OG0000324,OG0000302,OG0003810,OG0000237,OG0000468,OG0000622,OG0000656
Expanded	Biological Process	GO:0010941	61	35%	22%	9.13E-5	2.45E-3	regulation of cell death	OG0000008,OG0000404,OG0005182,OG0002791,OG0000250,OG0000294,OG0000099,OG0000056,OG0000014,OG0000015,OG0000656,OG0000898,OG0000756,OG0002937,OG0001294,OG0000042,OG0003310,OG0002022,OG0000043,OG0003752,OG0000200,OG0000563,OG0000003,OG0000201,OG0001895,OG0000247,OG0000324,OG0000127,OG0000326,OG0000568,OG0000108,OG0000109,OG0001517,OG0000191,OG0007144,OG0000112,OG0000753,OG0000237,OG0000435,OG0000813…
Expanded	Biological Process	GO:0019438	58	33%	21%	9.15E-5	2.45E-3	aromatic compound biosynthetic process	OG0000008,OG0000769,OG0005182,OG0003481,OG0000011,OG0000099,OG0000014,OG0000015,OG0004415,OG0000656,OG0000931,OG0000756,OG0000757,OG0006060,OG0005054,OG0003791,OG0000042,OG0003310,OG0002022,OG0006068,OG0000043,OG0000200,OG0001377,OG0000003,OG0000245,OG0000201,OG0000247,OG0000127,OG0000886,OG0000568,OG0000108,OG0000109,OG0000191,OG0000076,OG0000112,OG0000751,OG0002730,OG0000753,OG0000237,OG0000813…
Expanded	Biological Process	GO:0021536	15	8.6%	2.8%	9.34E-5	2.49E-3	diencephalon development	OG0000109,OG0000381,OG0003310,OG0000020,OG0001077,OG0000099,OG0000200,OG0000024,OG0000003,OG0000245,OG0000751,OG0000015,OG0000169,OG0000753,OG0000656
Expanded	Biological Process	GO:1902106	12	6.9%	1.9%	9.45E-5	2.51E-3	negative regulation of leukocyte differentiation	OG0008920,OG0000381,OG0003310,OG0000099,OG0000200,OG0000014,OG0000300,OG0000324,OG0003810,OG0000468,OG0000622,OG0000898
Expanded	Biological Process	GO:0007517	28	16%	7.5%	9.89E-5	2.62E-3	muscle organ development	OG0000008,OG0000108,OG0000823,OG0000191,OG0000099,OG0000014,OG0000751,OG0000015,OG0007828,OG0000697,OG0000753,OG0000656,OG0002937,OG0005054,OG0000185,OG0003310,OG0000020,OG0000760,OG0000100,OG0000343,OG0000024,OG0000201,OG0000169,OG0000268,OG0000324,OG0000127,OG0000468,OG0000568
Expanded	Biological Process	GO:0042676	6	3.4%	0.44%	1.01E-4	2.65E-3	compound eye cone cell fate commitment	OG0000108,OG0003310,OG0000024,OG0000753,OG0000468,OG0000656
Expanded	Biological Process	GO:0031017	6	3.4%	0.44%	1.01E-4	2.65E-3	exocrine pancreas development	OG0003310,OG0000462,OG0000024,OG0000753,OG0000656,OG0000326
Expanded	Biological Process	GO:0051270	41	23%	13%	1.04E-4	2.72E-3	regulation of cellular component movement	OG0000008,OG0000404,OG0000108,OG0000109,OG0000191,OG0002791,OG0000294,OG0000099,OG0000078,OG0000112,OG0000014,OG0000015,OG0000697,OG0000753,OG0000676,OG0000435,OG0000656,OG0000898,OG0000757,OG0002937,OG0001294,OG0000381,OG0001350,OG0000042,OG0003310,OG0000020,OG0000362,OG0000043,OG0001077,OG0000100,OG0000343,OG0000024,OG0000201,OG0000268,OG0000247,OG0000324,OG0000302,OG0000127,OG0000886,OG0000468…
Expanded	Biological Process	GO:0042067	14	8.0%	2.5%	1.04E-4	2.73E-3	establishment of ommatidial planar polarity	OG0000008,OG0000042,OG0003310,OG0000020,OG0000099,OG0000024,OG0000014,OG0000201,OG0000015,OG0000753,OG0000468,OG0000656,OG0000755,OG0000447
Expanded	Biological Process	GO:0030334	37	21%	11%	1.05E-4	2.74E-3	regulation of cell migration	OG0000008,OG0000404,OG0000108,OG0000109,OG0000191,OG0000294,OG0000099,OG0000078,OG0000112,OG0000014,OG0000015,OG0000697,OG0000753,OG0000676,OG0000435,OG0000656,OG0000898,OG0000757,OG0002937,OG0001294,OG0000381,OG0001350,OG0000042,OG0003310,OG0000020,OG0000362,OG0000100,OG0000343,OG0000024,OG0000201,OG0000268,OG0000247,OG0000324,OG0000302,OG0000127,OG0000886,OG0000468
Expanded	Biological Process	GO:0035220	36	21%	11%	1.05E-4	2.74E-3	wing disc development	OG0000008,OG0000108,OG0005182,OG0000191,OG0000050,OG0000099,OG0000112,OG0000014,OG0000751,OG0000015,OG0000697,OG0000753,OG0000656,OG0000755,OG0000514,OG0000618,OG0008920,OG0000086,OG0001571,OG0000042,OG0003310,OG0000262,OG0000043,OG0000002,OG0000200,OG0001377,OG0000024,OG0000201,OG0000025,OG0000300,OG0000169,OG0003733,OG0003810,OG0000127,OG0000347,OG0000468
Expanded	Biological Process	GO:0045765	19	11%	4.1%	1.06E-4	2.75E-3	regulation of angiogenesis	OG0002937,OG0005182,OG0001294,OG0000381,OG0000185,OG0000042,OG0003310,OG0000020,OG0000262,OG0000112,OG0000024,OG0000014,OG0000247,OG0000753,OG0000324,OG0000886,OG0000468,OG0000656,OG0000898
Expanded	Biological Process	GO:0045468	5	2.9%	0.29%	1.08E-4	2.78E-3	regulation of R8 cell spacing in compound eye	OG0003310,OG0000024,OG0000753,OG0000468,OG0000656
Expanded	Biological Process	GO:0007403	5	2.9%	0.29%	1.08E-4	2.78E-3	glial cell fate determination	OG0000008,OG0003310,OG0000024,OG0000753,OG0000656
Expanded	Biological Process	GO:0070887	71	41%	28%	1.08E-4	2.78E-3	cellular response to chemical stimulus	OG0000008,OG0000404,OG0000801,OG0005182,OG0006230,OG0006874,OG0000294,OG0006950,OG0000099,OG0000056,OG0000177,OG0000014,OG0000015,OG0000697,OG0000413,OG0000656,OG0000898,OG0000756,OG0002937,OG0001093,OG0001294,OG0003791,OG0000042,OG0003310,OG0000362,OG0002022,OG0006068,OG0000002,OG0000200,OG0001377,OG0000003,OG0000245,OG0000201,OG0000169,OG0000247,OG0000324,OG0000886,OG0000568,OG0000108,OG0000229…
Expanded	Biological Process	GO:1903506	78	45%	31%	1.09E-4	2.78E-3	regulation of nucleic acid-templated transcription	OG0000008,OG0000769,OG0000050,OG0002791,OG0006632,OG0006874,OG0000051,OG0000294,OG0007641,OG0000011,OG0000099,OG0003048,OG0000056,OG0000014,OG0000015,OG0000697,OG0001106,OG0000656,OG0000898,OG0000514,OG0000756,OG0005054,OG0005055,OG0008920,OG0001294,OG0003791,OG0001571,OG0000042,OG0003310,OG0002022,OG0006068,OG0000043,OG0003752,OG0000122,OG0000200,OG0001377,OG0000003,OG0000245,OG0000201,OG0000763…
Expanded	Biological Process	GO:0046883	24	14%	6.0%	1.1E-4	2.8E-3	regulation of hormone secretion	OG0000801,OG0000108,OG0000109,OG0005182,OG0001093,OG0001294,OG0000381,OG0000250,OG0000294,OG0000042,OG0003310,OG0000020,OG0000099,OG0001232,OG0000024,OG0000003,OG0000015,OG0000268,OG0000676,OG0000302,OG0000347,OG0000468,OG0000435,OG0000898
Expanded	Biological Process	GO:0045967	4	2.3%	0.16%	1.1E-4	2.8E-3	negative regulation of growth rate	OG0003310,OG0000024,OG0000753,OG0000656
Expanded	Biological Process	GO:1904238	4	2.3%	0.16%	1.1E-4	2.8E-3	pericyte cell differentiation	OG0003310,OG0000024,OG0000753,OG0000656
Expanded	Biological Process	GO:0072143	4	2.3%	0.16%	1.1E-4	2.8E-3	mesangial cell development	OG0003310,OG0000024,OG0000753,OG0000656
Expanded	Biological Process	GO:0072144	4	2.3%	0.16%	1.1E-4	2.8E-3	glomerular mesangial cell development	OG0003310,OG0000024,OG0000753,OG0000656
Expanded	Biological Process	GO:0072008	4	2.3%	0.16%	1.1E-4	2.8E-3	glomerular mesangial cell differentiation	OG0003310,OG0000024,OG0000753,OG0000656
Expanded	Biological Process	GO:0072007	4	2.3%	0.16%	1.1E-4	2.8E-3	mesangial cell differentiation	OG0003310,OG0000024,OG0000753,OG0000656
Expanded	Biological Process	GO:0050790	63	36%	24%	1.11E-4	2.8E-3	regulation of catalytic activity	OG0000404,OG0000801,OG0002791,OG0000294,OG0000011,OG0000056,OG0000014,OG0000015,OG0000972,OG0000656,OG0000898,OG0000756,OG0000757,OG0008920,OG0001294,OG0001492,OG0003791,OG0000042,OG0003310,OG0000760,OG0000200,OG0000563,OG0000003,OG0000245,OG0000201,OG0001895,OG0000247,OG0000324,OG0000127,OG0000886,OG0000721,OG0000568,OG0000108,OG0000109,OG0000191,OG0000193,OG0000590,OG0004552,OG0000078,OG0000112…
Expanded	Biological Process	GO:1900542	14	8.0%	2.5%	1.11E-4	2.8E-3	regulation of purine nucleotide metabolic process	OG0000756,OG0000757,OG0000108,OG0000109,OG0000813,OG0005182,OG0001294,OG0000185,OG0003310,OG0000024,OG0000014,OG0000753,OG0000027,OG0000656
Expanded	Biological Process	GO:0042177	17	9.7%	3.5%	1.12E-4	2.8E-3	negative regulation of protein catabolic process	OG0000756,OG0000108,OG0002937,OG0007144,OG0001294,OG0000042,OG0003310,OG0001076,OG0000043,OG0001077,OG0000024,OG0000972,OG0000268,OG0000247,OG0000347,OG0000468,OG0000656
Expanded	Biological Process	GO:0045682	10	5.7%	1.3%	1.13E-4	2.8E-3	regulation of epidermis development	OG0000108,OG0000191,OG0000381,OG0001350,OG0000042,OG0003310,OG0000024,OG0000697,OG0000753,OG0000656
Expanded	Biological Process	GO:0002791	28	16%	7.6%	1.13E-4	2.8E-3	regulation of peptide secretion	OG0000801,OG0001835,OG0000109,OG0005182,OG0000250,OG0000099,OG0000112,OG0007425,OG0000015,OG0000697,OG0000435,OG0000898,OG0000618,OG0001093,OG0001294,OG0000381,OG0000185,OG0000042,OG0000020,OG0000043,OG0001232,OG0000024,OG0000003,OG0000268,OG0000302,OG0000127,OG0000347,OG0000468
Expanded	Biological Process	GO:2001141	78	45%	31%	1.16E-4	2.85E-3	regulation of RNA biosynthetic process	OG0000008,OG0000769,OG0000050,OG0002791,OG0006632,OG0006874,OG0000051,OG0000294,OG0007641,OG0000011,OG0000099,OG0003048,OG0000056,OG0000014,OG0000015,OG0000697,OG0001106,OG0000656,OG0000898,OG0000514,OG0000756,OG0005054,OG0005055,OG0008920,OG0001294,OG0003791,OG0001571,OG0000042,OG0003310,OG0002022,OG0006068,OG0000043,OG0003752,OG0000122,OG0000200,OG0001377,OG0000003,OG0000245,OG0000201,OG0000763…
Expanded	Biological Process	GO:0007444	43	25%	14%	1.18E-4	2.88E-3	imaginal disc development	OG0000008,OG0000108,OG0005182,OG0000191,OG0000050,OG0000099,OG0000078,OG0000112,OG0000014,OG0000751,OG0000015,OG0000697,OG0000753,OG0000656,OG0000755,OG0000514,OG0000618,OG0008920,OG0001294,OG0000381,OG0000086,OG0001571,OG0000042,OG0003310,OG0000020,OG0000262,OG0000043,OG0000002,OG0000200,OG0001377,OG0000024,OG0000003,OG0000201,OG0000025,OG0000300,OG0000169,OG0003733,OG0000302,OG0003810,OG0000127…
Expanded	Biological Process	GO:0042660	6	3.4%	0.46%	1.21E-4	2.95E-3	positive regulation of cell fate specification	OG0003791,OG0003310,OG0000020,OG0000024,OG0000753,OG0000656
Expanded	Biological Process	GO:0042688	6	3.4%	0.46%	1.21E-4	2.95E-3	crystal cell differentiation	OG0000008,OG0000381,OG0003310,OG0000024,OG0000753,OG0000656
Expanded	Biological Process	GO:0060562	46	26%	15%	1.23E-4	2.96E-3	epithelial tube morphogenesis	OG0000008,OG0000108,OG0005182,OG0000191,OG0000099,OG0000078,OG0000112,OG0000014,OG0000751,OG0000015,OG0000697,OG0000753,OG0000237,OG0000656,OG0000755,OG0000910,OG0000618,OG0001492,OG0000381,OG0000086,OG0001571,OG0000185,OG0000042,OG0003310,OG0000020,OG0000262,OG0000043,OG0000100,OG0000343,OG0000200,OG0001377,OG0000024,OG0000003,OG0000245,OG0000201,OG0001895,OG0000025,OG0000300,OG0003734,OG0000169…
Expanded	Biological Process	GO:0042386	10	5.7%	1.4%	1.23E-4	2.97E-3	hemocyte differentiation	OG0000008,OG0005817,OG0000381,OG0003310,OG0000024,OG0000003,OG0000245,OG0000015,OG0000753,OG0000656
Expanded	Biological Process	GO:0033674	29	17%	8.0%	1.24E-4	2.97E-3	positive regulation of kinase activity	OG0000108,OG0000109,OG0000191,OG0002791,OG0000011,OG0000078,OG0007425,OG0000015,OG0000237,OG0000435,OG0000898,OG0000618,OG0001070,OG0008920,OG0000381,OG0000185,OG0003310,OG0000020,OG0000262,OG0000343,OG0000200,OG0000003,OG0000245,OG0000300,OG0000247,OG0000302,OG0000468,OG0000721,OG0000568
Expanded	Biological Process	GO:0044092	42	24%	14%	1.25E-4	3,00E-03	negative regulation of molecular function	OG0000008,OG0000108,OG0000109,OG0000191,OG0000193,OG0000590,OG0004552,OG0000056,OG0000112,OG0000014,OG0000753,OG0001106,OG0000656,OG0000898,OG0000756,OG0002937,OG0000618,OG0001093,OG0001294,OG0000381,OG0003791,OG0000185,OG0000042,OG0003310,OG0000020,OG0000362,OG0000100,OG0000343,OG0000563,OG0000024,OG0000201,OG0000300,OG0000268,OG0000247,OG0000324,OG0000302,OG0000127,OG0000886,OG0000347,OG0000468…
Expanded	Biological Process	GO:0035120	33	19%	9.7%	1.29E-4	3.07E-3	post-embryonic appendage morphogenesis	OG0000008,OG0005182,OG0000191,OG0000099,OG0000078,OG0000112,OG0000014,OG0000751,OG0000015,OG0000697,OG0000753,OG0000656,OG0000755,OG0000618,OG0000086,OG0001571,OG0000042,OG0003310,OG0000020,OG0000262,OG0000043,OG0000200,OG0001377,OG0000024,OG0000003,OG0000201,OG0000025,OG0000300,OG0000169,OG0003810,OG0000127,OG0000347,OG0000468
Expanded	Biological Process	GO:0051094	56	32%	20%	1.3E-4	3.09E-3	positive regulation of developmental process	OG0000008,OG0005182,OG0002791,OG0000294,OG0000099,OG0000014,OG0000015,OG0000851,OG0004415,OG0000656,OG0000898,OG0000756,OG0002937,OG0005055,OG0008920,OG0001294,OG0003791,OG0001571,OG0000042,OG0003310,OG0000362,OG0002022,OG0000043,OG0000165,OG0000003,OG0000245,OG0000201,OG0000247,OG0000324,OG0000127,OG0000326,OG0000447,OG0000568,OG0000108,OG0000109,OG0000191,OG0007144,OG0000078,OG0000112,OG0000751…
Expanded	Biological Process	GO:0040013	21	12%	4.9%	1.31E-4	3.1E-3	negative regulation of locomotion	OG0000008,OG0000404,OG0000109,OG0000381,OG0000294,OG0001350,OG0000185,OG0000042,OG0003310,OG0000020,OG0001077,OG0000112,OG0000343,OG0000024,OG0000247,OG0000753,OG0000324,OG0000886,OG0000468,OG0000656,OG0000898
Expanded	Biological Process	GO:0002200	9	5.1%	1.1%	1.33E-4	3.14E-3	somatic diversification of immune receptors	OG0000191,OG0000076,OG0000099,OG0001377,OG0000003,OG0000015,OG0000127,OG0000468,OG0005989
Expanded	Biological Process	GO:0050804	32	18%	9.3%	1.34E-4	3.15E-3	modulation of chemical synaptic transmission	OG0000008,OG0000801,OG0000108,OG0000109,OG0000191,OG0007144,OG0000294,OG0000056,OG0000112,OG0000851,OG0000676,OG0000237,OG0000656,OG0000898,OG0000618,OG0001093,OG0001294,OG0000381,OG0001350,OG0000185,OG0001076,OG0000165,OG0000268,OG0000247,OG0000324,OG0000302,OG0000127,OG0000468,OG0000622,OG0000303,OG0000447,OG0000568
Expanded	Biological Process	GO:0042691	5	2.9%	0.3%	1.38E-4	3.25E-3	positive regulation of crystal cell differentiation	OG0000381,OG0003310,OG0000024,OG0000753,OG0000656
Expanded	Biological Process	GO:0045612	5	2.9%	0.3%	1.38E-4	3.25E-3	positive regulation of hemocyte differentiation	OG0000381,OG0003310,OG0000024,OG0000753,OG0000656
Expanded	Biological Process	GO:0035701	5	2.9%	0.3%	1.38E-4	3.25E-3	hematopoietic stem cell migration	OG0000099,OG0000003,OG0000015,OG0000027,OG0000468
Expanded	Biological Process	GO:0048609	71	41%	28%	1.41E-4	3.28E-3	multicellular organismal reproductive process	OG0000008,OG0000801,OG0005182,OG0002791,OG0006874,OG0000294,OG0000372,OG0007641,OG0000011,OG0000099,OG0000014,OG0000015,OG0000697,OG0000851,OG0000413,OG0000656,OG0000898,OG0000514,OG0000756,OG0000910,OG0000757,OG0001294,OG0001492,OG0000042,OG0003310,OG0000043,OG0003752,OG0000200,OG0001377,OG0000003,OG0000245,OG0000201,OG0001895,OG0000169,OG0000247,OG0000127,OG0000326,OG0000447,OG0000568,OG0000108…
Expanded	Biological Process	GO:0031327	57	33%	21%	1.41E-4	3.28E-3	negative regulation of cellular biosynthetic process	OG0000008,OG0000769,OG0005182,OG0006632,OG0000294,OG0004298,OG0000011,OG0000099,OG0003048,OG0000056,OG0000014,OG0000015,OG0000697,OG0001106,OG0000656,OG0000898,OG0000756,OG0005054,OG0001294,OG0003791,OG0000042,OG0003310,OG0006068,OG0000200,OG0001377,OG0000003,OG0000245,OG0000201,OG0000763,OG0000169,OG0000247,OG0000127,OG0000568,OG0000108,OG0000109,OG0000191,OG0000078,OG0000112,OG0000751,OG0007828…
Expanded	Biological Process	GO:0051224	17	9.7%	3.5%	1.44E-4	3.32E-3	negative regulation of protein transport	OG0000008,OG0000108,OG0000109,OG0000618,OG0000191,OG0001093,OG0001294,OG0000381,OG0000020,OG0000112,OG0000014,OG0007425,OG0000697,OG0000268,OG0000324,OG0000347,OG0000898
Expanded	Biological Process	GO:0007377	6	3.4%	0.47%	1.45E-4	3.35E-3	germ-band extension	OG0000381,OG0000020,OG0000462,OG0000014,OG0007828,OG0000898
Expanded	Biological Process	GO:0040008	49	28%	17%	1.45E-4	3.35E-3	regulation of growth	OG0000008,OG0002791,OG0000294,OG0000099,OG0000056,OG0000014,OG0000015,OG0000851,OG0000656,OG0000756,OG0000757,OG0002937,OG0008920,OG0001294,OG0000042,OG0003310,OG0003752,OG0000165,OG0000002,OG0000200,OG0001377,OG0000003,OG0000245,OG0000201,OG0000247,OG0000324,OG0000127,OG0000721,OG0000447,OG0000108,OG0000109,OG0000191,OG0007144,OG0000078,OG0000112,OG0000753,OG0000381,OG0001350,OG0000020,OG0000262…
Expanded	Biological Process	GO:0016049	23	13%	5.7%	1.46E-4	3.35E-3	cell growth	OG0000008,OG0000108,OG0000618,OG0005182,OG0000191,OG0007144,OG0002261,OG0002791,OG0000042,OG0001076,OG0000362,OG0000043,OG0000165,OG0000003,OG0000245,OG0000201,OG0000300,OG0000015,OG0000247,OG0000324,OG0000468,OG0000435,OG0000656
Expanded	Biological Process	GO:0030857	10	5.7%	1.4%	1.47E-4	3.36E-3	negative regulation of epithelial cell differentiation	OG0000191,OG0003310,OG0000099,OG0000024,OG0000003,OG0000245,OG0000751,OG0000015,OG0000753,OG0000656
Expanded	Biological Process	GO:0099177	32	18%	9.4%	1.5E-4	3.42E-3	regulation of trans-synaptic signaling	OG0000008,OG0000801,OG0000108,OG0000109,OG0000191,OG0007144,OG0000294,OG0000056,OG0000112,OG0000851,OG0000676,OG0000237,OG0000656,OG0000898,OG0000618,OG0001093,OG0001294,OG0000381,OG0001350,OG0000185,OG0001076,OG0000165,OG0000268,OG0000247,OG0000324,OG0000302,OG0000127,OG0000468,OG0000622,OG0000303,OG0000447,OG0000568
Expanded	Biological Process	GO:0065007	153	87%	76%	1.51E-4	3.44E-3	biological regulation	OG0000008,OG0000404,OG0000801,OG0000769,OG0006230,OG0003481,OG0002791,OG0006632,OG0006874,OG0000250,OG0004298,OG0000011,OG0000099,OG0001740,OG0000014,OG0000015,OG0000413,OG0001106,OG0000656,OG0000898,OG0000931,OG0000514,OG0000756,OG0000910,OG0000757,OG0002937,OG0006060,OG0007397,OG0002261,OG0008920,OG0001294,OG0000086,OG0000361,OG0001571,OG0000362,OG0002022,OG0006068,OG0001694,OG0003752,OG0000122…
Expanded	Biological Process	GO:0009582	19	11%	4.3%	1.52E-4	3.45E-3	detection of abiotic stimulus	OG0000008,OG0000756,OG0000801,OG0000108,OG0002261,OG0000381,OG0000063,OG0000294,OG0000185,OG0000020,OG0000043,OG0000112,OG0001553,OG0000563,OG0000357,OG0000676,OG0000413,OG0000237,OG0000656
Expanded	Biological Process	GO:0048514	24	14%	6.1%	1.53E-4	3.46E-3	blood vessel morphogenesis	OG0000008,OG0000404,OG0000108,OG0000191,OG0001294,OG0001350,OG0000185,OG0000042,OG0003310,OG0000020,OG0000760,OG0000343,OG0001157,OG0000200,OG0000024,OG0000014,OG0000201,OG0000697,OG0000753,OG0000324,OG0000886,OG0000656,OG0000898,OG0000568
Expanded	Biological Process	GO:0048583	89	51%	37%	1.53E-4	3.46E-3	regulation of response to stimulus	OG0000008,OG0000404,OG0000769,OG0005182,OG0002791,OG0000051,OG0000250,OG0000294,OG0006950,OG0004298,OG0000011,OG0000099,OG0000056,OG0000014,OG0000015,OG0000059,OG0000697,OG0000972,OG0000656,OG0000898,OG0000514,OG0000756,OG0000757,OG0002937,OG0005055,OG0008920,OG0001294,OG0003791,OG0000361,OG0000042,OG0003310,OG0000043,OG0003752,OG0000200,OG0001377,OG0000003,OG0000245,OG0000201,OG0000247,OG0000324…
Expanded	Biological Process	GO:2000181	12	6.9%	2.0%	1.56E-4	3.52E-3	negative regulation of blood vessel morphogenesis	OG0000191,OG0002937,OG0000042,OG0003310,OG0000020,OG0000112,OG0000024,OG0000247,OG0000753,OG0000324,OG0000886,OG0000656
Expanded	Biological Process	GO:0060581	12	6.9%	2.0%	1.56E-4	3.52E-3	cell fate commitment involved in pattern specification	OG0000381,OG0000361,OG0003310,OG0000020,OG0000099,OG0000024,OG0000751,OG0000015,OG0007828,OG0000753,OG0000468,OG0000656
Expanded	Biological Process	GO:0007618	21	12%	5.0%	1.6E-4	3.58E-3	mating	OG0000008,OG0000801,OG0000757,OG0000108,OG0005182,OG0000191,OG0000381,OG0000063,OG0000372,OG0000185,OG0000042,OG0000020,OG0000462,OG0000112,OG0000201,OG0000851,OG0000169,OG0000676,OG0000413,OG0000468,OG0000303
Expanded	Biological Process	GO:1901189	4	2.3%	0.17%	1.62E-4	3.62E-3	positive regulation of ephrin receptor signaling pathway	OG0003310,OG0000024,OG0000753,OG0000656
Expanded	Biological Process	GO:1905651	4	2.3%	0.17%	1.62E-4	3.62E-3	regulation of artery morphogenesis	OG0003310,OG0000024,OG0000753,OG0000656
Expanded	Biological Process	GO:1905653	4	2.3%	0.17%	1.62E-4	3.62E-3	positive regulation of artery morphogenesis	OG0003310,OG0000024,OG0000753,OG0000656
Expanded	Biological Process	GO:2000981	4	2.3%	0.17%	1.62E-4	3.62E-3	negative regulation of inner ear receptor cell differentiation	OG0003310,OG0000024,OG0000753,OG0000656
Expanded	Biological Process	GO:0097534	4	2.3%	0.17%	1.62E-4	3.62E-3	lymphoid lineage cell migration	OG0000099,OG0000003,OG0000015,OG0000468
Expanded	Biological Process	GO:0097535	4	2.3%	0.17%	1.62E-4	3.62E-3	lymphoid lineage cell migration into thymus	OG0000099,OG0000003,OG0000015,OG0000468
Expanded	Biological Process	GO:0021773	4	2.3%	0.17%	1.62E-4	3.62E-3	striatal medium spiny neuron differentiation	OG0000099,OG0000003,OG0000015,OG0000468
Expanded	Biological Process	GO:0061344	4	2.3%	0.17%	1.62E-4	3.62E-3	regulation of cell adhesion involved in heart morphogenesis	OG0003310,OG0000024,OG0000753,OG0000656
Expanded	Biological Process	GO:0045608	4	2.3%	0.17%	1.62E-4	3.62E-3	negative regulation of inner ear auditory receptor cell differentiation	OG0003310,OG0000024,OG0000753,OG0000656
Expanded	Biological Process	GO:0045632	4	2.3%	0.17%	1.62E-4	3.62E-3	negative regulation of mechanoreceptor differentiation	OG0003310,OG0000024,OG0000753,OG0000656
Expanded	Biological Process	GO:0045618	4	2.3%	0.17%	1.62E-4	3.62E-3	positive regulation of keratinocyte differentiation	OG0003310,OG0000024,OG0000753,OG0000656
Expanded	Biological Process	GO:0002085	4	2.3%	0.17%	1.62E-4	3.62E-3	inhibition of neuroepithelial cell differentiation	OG0003310,OG0000024,OG0000753,OG0000656
Expanded	Biological Process	GO:0002051	4	2.3%	0.17%	1.62E-4	3.62E-3	osteoblast fate commitment	OG0003310,OG0000024,OG0000753,OG0000656
Expanded	Biological Process	GO:1903860	4	2.3%	0.17%	1.62E-4	3.62E-3	negative regulation of dendrite extension	OG0000099,OG0000003,OG0000015,OG0000468
Expanded	Biological Process	GO:0046425	15	8.6%	2.9%	1.65E-4	3.62E-3	regulation of receptor signaling pathway via JAK-STAT	OG0000008,OG0000108,OG0000193,OG0000042,OG0003310,OG0000099,OG0000024,OG0000003,OG0000300,OG0000015,OG0000753,OG0000468,OG0000656,OG0000898,OG0000568
Expanded	Biological Process	GO:1904892	15	8.6%	2.9%	1.65E-4	3.62E-3	regulation of receptor signaling pathway via STAT	OG0000008,OG0000108,OG0000193,OG0000042,OG0003310,OG0000099,OG0000024,OG0000003,OG0000300,OG0000015,OG0000753,OG0000468,OG0000656,OG0000898,OG0000568
Expanded	Biological Process	GO:0032504	72	41%	28%	1.65E-4	3.62E-3	multicellular organism reproduction	OG0000008,OG0000801,OG0005182,OG0002791,OG0006874,OG0000294,OG0000372,OG0007641,OG0000011,OG0000099,OG0000014,OG0000015,OG0000697,OG0000851,OG0000413,OG0000656,OG0000898,OG0000514,OG0000756,OG0000910,OG0000757,OG0001294,OG0001492,OG0000042,OG0003310,OG0000043,OG0003752,OG0000200,OG0001377,OG0000003,OG0000245,OG0000201,OG0001895,OG0002942,OG0000169,OG0000247,OG0000127,OG0000326,OG0000447,OG0000568…
Expanded	Biological Process	GO:0050769	35	20%	11%	1.67E-4	3.62E-3	positive regulation of neurogenesis	OG0000008,OG0000108,OG0000109,OG0000191,OG0007144,OG0002791,OG0000294,OG0000099,OG0000014,OG0000751,OG0000015,OG0000753,OG0000435,OG0000656,OG0000756,OG0000381,OG0001350,OG0001571,OG0000185,OG0000042,OG0003310,OG0000262,OG0001076,OG0002022,OG0000043,OG0000100,OG0000343,OG0000024,OG0000003,OG0000245,OG0000247,OG0000324,OG0000127,OG0000468,OG0000447
Expanded	Biological Process	GO:0090278	12	6.9%	2.0%	1.68E-4	3.62E-3	negative regulation of peptide hormone secretion	OG0001093,OG0000109,OG0001294,OG0000381,OG0000042,OG0000020,OG0000099,OG0000003,OG0000015,OG0000268,OG0000468,OG0000898
Expanded	Biological Process	GO:0048638	40	23%	13%	1.69E-4	3.62E-3	regulation of developmental growth	OG0000008,OG0000108,OG0000109,OG0000191,OG0007144,OG0002791,OG0000294,OG0000099,OG0000078,OG0000112,OG0000015,OG0000851,OG0000753,OG0000656,OG0000756,OG0000757,OG0002937,OG0001294,OG0000381,OG0001350,OG0000042,OG0003310,OG0000020,OG0001076,OG0001077,OG0000165,OG0001232,OG0000100,OG0000002,OG0000200,OG0000024,OG0000003,OG0000245,OG0000201,OG0000324,OG0000302,OG0000127,OG0000347,OG0000468,OG0000447
Expanded	Biological Process	GO:0002683	24	14%	6.2%	1.7E-4	3.62E-3	negative regulation of immune system process	OG0000008,OG0000514,OG0000191,OG0008920,OG0000381,OG0000294,OG0001350,OG0003310,OG0000020,OG0000099,OG0000200,OG0000024,OG0000014,OG0000201,OG0000300,OG0000247,OG0000753,OG0000324,OG0003810,OG0000237,OG0000468,OG0000622,OG0000656,OG0000898
Expanded	Biological Process	GO:0009791	55	31%	20%	1.7E-4	3.62E-3	post-embryonic development	OG0000008,OG0005182,OG0000011,OG0000099,OG0000014,OG0000015,OG0000697,OG0000656,OG0000898,OG0000514,OG0000757,OG0008920,OG0000086,OG0001571,OG0000042,OG0003310,OG0000043,OG0000002,OG0000200,OG0001377,OG0000003,OG0000201,OG0000169,OG0000127,OG0000326,OG0000108,OG0000109,OG0000191,OG0000078,OG0000112,OG0000233,OG0001960,OG0000751,OG0002730,OG0000753,OG0000237,OG0000755,OG0000813,OG0000618,OG0001070…
Expanded	Biological Process	GO:0018130	57	33%	21%	1.71E-4	3.62E-3	heterocycle biosynthetic process	OG0000008,OG0000769,OG0005182,OG0003481,OG0000011,OG0000099,OG0000014,OG0000015,OG0004415,OG0000656,OG0000931,OG0000756,OG0000757,OG0006060,OG0005054,OG0003791,OG0000042,OG0003310,OG0002022,OG0006068,OG0000043,OG0000200,OG0001377,OG0000003,OG0000245,OG0000201,OG0000247,OG0000127,OG0000886,OG0000568,OG0000108,OG0000109,OG0000191,OG0000076,OG0000112,OG0000751,OG0002730,OG0000753,OG0000237,OG0000813…
Expanded	Biological Process	GO:0030534	27	15%	7.4%	1.72E-4	3.62E-3	adult behavior	OG0000008,OG0000109,OG0000294,OG0000099,OG0000112,OG0000014,OG0000413,OG0000237,OG0000898,OG0000757,OG0002937,OG0001509,OG0001294,OG0000381,OG0000185,OG0000020,OG0000262,OG0001077,OG0000100,OG0000024,OG0000003,OG0000201,OG0000324,OG0000027,OG0000127,OG0000468,OG0000568
Expanded	Biological Process	GO:1903054	6	3.4%	0.49%	1.72E-4	3.62E-3	negative regulation of extracellular matrix organization	OG0000250,OG0001350,OG0003310,OG0000024,OG0000753,OG0000656
Expanded	Biological Process	GO:0006811	43	25%	14%	1.76E-4	3.65E-3	ion transport	OG0000008,OG0000801,OG0000108,OG0000229,OG0000109,OG0005182,OG0000191,OG0004552,OG0000372,OG0003024,OG0000011,OG0000078,OG0001740,OG0000112,OG0000014,OG0000237,OG0000898,OG0000756,OG0000910,OG0000618,OG0000081,OG0001093,OG0001294,OG0000381,OG0000185,OG0000042,OG0000020,OG0000043,OG0000462,OG0005954,OG0000200,OG0000024,OG0000003,OG0007711,OG0000201,OG0001895,OG0000324,OG0000027,OG0000302,OG0000786…
Expanded	Biological Process	GO:0042303	20	11%	4.7%	1.79E-4	3.71E-3	molting cycle	OG0000008,OG0000757,OG0000108,OG0002937,OG0000381,OG0000086,OG0003310,OG0000020,OG0000100,OG0001960,OG0000024,OG0000201,OG0002730,OG0000300,OG0000753,OG0000324,OG0000302,OG0000468,OG0000656,OG0000447
Expanded	Biological Process	GO:0048563	36	21%	11%	1.79E-4	3.71E-3	post-embryonic animal organ morphogenesis	OG0000008,OG0005182,OG0000191,OG0000099,OG0000078,OG0000112,OG0000014,OG0000751,OG0000015,OG0000697,OG0000753,OG0000656,OG0000755,OG0000618,OG0008920,OG0000086,OG0001571,OG0000042,OG0003310,OG0000020,OG0000262,OG0000043,OG0000200,OG0001377,OG0000024,OG0000003,OG0000201,OG0000025,OG0000300,OG0000169,OG0000302,OG0000786,OG0003810,OG0000127,OG0000347,OG0000468
Expanded	Biological Process	GO:0010629	65	37%	25%	1.79E-4	3.71E-3	negative regulation of gene expression	OG0000008,OG0000769,OG0005182,OG0006632,OG0000294,OG0004298,OG0000011,OG0000099,OG0003048,OG0000056,OG0000014,OG0000015,OG0000697,OG0000656,OG0000898,OG0000514,OG0000756,OG0000757,OG0006260,OG0005054,OG0001093,OG0001294,OG0001492,OG0003791,OG0000042,OG0003310,OG0006068,OG0000043,OG0000200,OG0001377,OG0000003,OG0000245,OG0000201,OG0000763,OG0000169,OG0000247,OG0000127,OG0000568,OG0000108,OG0000109…
Expanded	Biological Process	GO:0006468	37	21%	12%	1.81E-4	3.73E-3	protein phosphorylation	OG0000801,OG0000108,OG0000109,OG0005182,OG0000191,OG0002791,OG0004298,OG0000011,OG0000056,OG0000112,OG0004279,OG0007425,OG0000237,OG0000898,OG0002937,OG0000618,OG0001070,OG0000381,OG0000185,OG0000042,OG0000020,OG0000262,OG0002022,OG0000462,OG0001232,OG0000100,OG0000200,OG0001377,OG0000003,OG0000300,OG0000247,OG0000324,OG0000302,OG0000127,OG0000886,OG0000347,OG0000468
Expanded	Biological Process	GO:0043085	48	27%	17%	1.87E-4	3.82E-3	positive regulation of catalytic activity	OG0000108,OG0000109,OG0000191,OG0002791,OG0000294,OG0000011,OG0000078,OG0000014,OG0007425,OG0000015,OG0000972,OG0000237,OG0000435,OG0000898,OG0000757,OG0000813,OG0000618,OG0001070,OG0008920,OG0001294,OG0001492,OG0000381,OG0001350,OG0000185,OG0000042,OG0003310,OG0000020,OG0000262,OG0001232,OG0000100,OG0000343,OG0001036,OG0000200,OG0000024,OG0000003,OG0000245,OG0001895,OG0000300,OG0000268,OG0000247…
Expanded	Biological Process	GO:0090132	26	15%	7.0%	1.89E-4	3.87E-3	epithelium migration	OG0000191,OG0000250,OG0000099,OG0000014,OG0000751,OG0000015,OG0000697,OG0000753,OG0000237,OG0000656,OG0000618,OG0001294,OG0001350,OG0000185,OG0003310,OG0000020,OG0000462,OG0000760,OG0000100,OG0000343,OG0000024,OG0000003,OG0000245,OG0000201,OG0000300,OG0000468
Expanded	Biological Process	GO:0032870	35	20%	11%	1.9E-4	3.88E-3	cellular response to hormone stimulus	OG0000008,OG0000801,OG0000108,OG0005182,OG0000191,OG0007144,OG0006230,OG0006874,OG0000294,OG0000112,OG0000014,OG0000753,OG0000676,OG0000237,OG0000656,OG0000898,OG0001093,OG0001294,OG0001350,OG0000185,OG0000042,OG0003310,OG0000020,OG0001076,OG0000100,OG0001079,OG0000343,OG0000024,OG0000003,OG0000201,OG0000300,OG0000169,OG0000268,OG0000324,OG0000468
Expanded	Biological Process	GO:0010033	76	43%	31%	1.92E-4	3.9E-3	response to organic substance	OG0000008,OG0000404,OG0000801,OG0005182,OG0006230,OG0006874,OG0000294,OG0000372,OG0000011,OG0000099,OG0000056,OG0000014,OG0000015,OG0000697,OG0000413,OG0004415,OG0000656,OG0000898,OG0002937,OG0001093,OG0002261,OG0001294,OG0003791,OG0000042,OG0003310,OG0000362,OG0002022,OG0006068,OG0000043,OG0000002,OG0000200,OG0001377,OG0000003,OG0000245,OG0000201,OG0000169,OG0000247,OG0000324,OG0000886,OG0000568…
Expanded	Biological Process	GO:1904950	17	9.7%	3.6%	1.92E-4	3.9E-3	negative regulation of establishment of protein localization	OG0000008,OG0000108,OG0000109,OG0000618,OG0000191,OG0001093,OG0001294,OG0000381,OG0000020,OG0000112,OG0000014,OG0007425,OG0000697,OG0000268,OG0000324,OG0000347,OG0000898
Expanded	Biological Process	GO:0022405	12	6.9%	2.0%	1.92E-4	3.9E-3	hair cycle process	OG0000108,OG0002937,OG0000381,OG0003310,OG0000100,OG0000024,OG0002730,OG0000753,OG0000324,OG0000468,OG0000656,OG0000447
Expanded	Biological Process	GO:0048839	20	11%	4.7%	1.94E-4	3.92E-3	inner ear development	OG0000108,OG0002937,OG0001093,OG0003791,OG0000042,OG0003310,OG0000020,OG0000563,OG0000024,OG0000014,OG0000003,OG0000245,OG0000015,OG0000247,OG0000753,OG0000302,OG0000786,OG0000656,OG0000755,OG0000447
Expanded	Biological Process	GO:0048736	37	21%	12%	1.95E-4	3.93E-3	appendage development	OG0000008,OG0005182,OG0000191,OG0000099,OG0000078,OG0007746,OG0000112,OG0000014,OG0000751,OG0000015,OG0000697,OG0000753,OG0000656,OG0000755,OG0000618,OG0008920,OG0000381,OG0000086,OG0001571,OG0000042,OG0003310,OG0000020,OG0000262,OG0000043,OG0000200,OG0001377,OG0000024,OG0000003,OG0000201,OG0000025,OG0000300,OG0000169,OG0000302,OG0003810,OG0000127,OG0000347,OG0000468
Expanded	Biological Process	GO:1904799	9	5.1%	1.2%	1.96E-4	3.93E-3	regulation of neuron remodeling	OG0000756,OG0000381,OG0000042,OG0000043,OG0000099,OG0000024,OG0000003,OG0000015,OG0000468
Expanded	Biological Process	GO:1901342	20	11%	4.7%	2.02E-4	4.05E-3	regulation of vasculature development	OG0002937,OG0005182,OG0000191,OG0001294,OG0000381,OG0000185,OG0000042,OG0003310,OG0000020,OG0000262,OG0000112,OG0000024,OG0000014,OG0000247,OG0000753,OG0000324,OG0000886,OG0000468,OG0000656,OG0000898
Expanded	Biological Process	GO:0045665	23	13%	5.9%	2.03E-4	4.06E-3	negative regulation of neuron differentiation	OG0000404,OG0000108,OG0002937,OG0000191,OG0003791,OG0003310,OG0000020,OG0000262,OG0001077,OG0000099,OG0000343,OG0000200,OG0000024,OG0000003,OG0000201,OG0000300,OG0000015,OG0000247,OG0000753,OG0003810,OG0000886,OG0000468,OG0000656
Expanded	Biological Process	GO:1900115	6	3.4%	0.5%	2.04E-4	4.06E-3	extracellular regulation of signal transduction	OG0002937,OG0008920,OG0000193,OG0003310,OG0000343,OG0000024
Expanded	Biological Process	GO:1900116	6	3.4%	0.5%	2.04E-4	4.06E-3	extracellular negative regulation of signal transduction	OG0002937,OG0008920,OG0000193,OG0003310,OG0000343,OG0000024
Expanded	Biological Process	GO:0045684	6	3.4%	0.5%	2.04E-4	4.06E-3	positive regulation of epidermis development	OG0000108,OG0001350,OG0003310,OG0000024,OG0000753,OG0000656
Expanded	Biological Process	GO:0001840	6	3.4%	0.5%	2.04E-4	4.06E-3	neural plate development	OG0003310,OG0000362,OG0000200,OG0000024,OG0000753,OG0000656
Expanded	Biological Process	GO:0006355	76	43%	31%	2.08E-4	4.1E-3	regulation of transcription, DNA-templated	OG0000008,OG0000769,OG0002791,OG0006632,OG0006874,OG0000051,OG0000294,OG0007641,OG0000011,OG0000099,OG0003048,OG0000056,OG0000014,OG0000015,OG0000697,OG0001106,OG0000656,OG0000898,OG0000514,OG0000756,OG0005054,OG0005055,OG0008920,OG0001294,OG0003791,OG0001571,OG0000042,OG0003310,OG0002022,OG0006068,OG0000043,OG0003752,OG0000122,OG0000200,OG0001377,OG0000003,OG0000245,OG0000201,OG0000763,OG0000169…
Expanded	Biological Process	GO:0007389	49	28%	17%	2.12E-4	4.18E-3	pattern specification process	OG0000008,OG0000099,OG0000014,OG0000015,OG0000656,OG0000898,OG0000514,OG0000756,OG0000757,OG0005055,OG0008920,OG0000361,OG0000042,OG0003310,OG0000362,OG0000043,OG0000200,OG0001377,OG0000003,OG0000245,OG0000201,OG0000169,OG0000247,OG0000326,OG0000447,OG0000108,OG0000109,OG0000191,OG0000112,OG0001762,OG0000751,OG0007828,OG0000753,OG0000237,OG0000755,OG0000381,OG0000020,OG0000262,OG0000343,OG0000024…
Expanded	Biological Process	GO:0045934	54	31%	20%	2.14E-4	4.2E-3	negative regulation of nucleobase-containing compound metabolic process	OG0000008,OG0000769,OG0006632,OG0000294,OG0000011,OG0000099,OG0003048,OG0000056,OG0000014,OG0000015,OG0000697,OG0001106,OG0000656,OG0000898,OG0000756,OG0000757,OG0005054,OG0001294,OG0003791,OG0000042,OG0003310,OG0006068,OG0000200,OG0001377,OG0000003,OG0000245,OG0000201,OG0000763,OG0000169,OG0000247,OG0000127,OG0000568,OG0000108,OG0000109,OG0000191,OG0000078,OG0000112,OG0000751,OG0007828,OG0000753…
Expanded	Biological Process	GO:0002009	52	30%	19%	2.15E-4	4.2E-3	morphogenesis of an epithelium	OG0000008,OG0005182,OG0000099,OG0000014,OG0000015,OG0000697,OG0000656,OG0000898,OG0000910,OG0001492,OG0000086,OG0001571,OG0000042,OG0003310,OG0000362,OG0000043,OG0003752,OG0000760,OG0000200,OG0001377,OG0000003,OG0000245,OG0000201,OG0001895,OG0000169,OG0000127,OG0000447,OG0000108,OG0000191,OG0000078,OG0000112,OG0001960,OG0000751,OG0000753,OG0000237,OG0000755,OG0000618,OG0000381,OG0000185,OG0000020…
Expanded	Biological Process	GO:0007617	19	11%	4.4%	2.15E-4	4.2E-3	mating behavior	OG0000008,OG0000801,OG0000757,OG0000108,OG0000191,OG0000381,OG0000063,OG0000372,OG0000185,OG0000042,OG0000020,OG0000462,OG0000112,OG0000201,OG0000851,OG0000169,OG0000413,OG0000468,OG0000303
Expanded	Biological Process	GO:0008045	18	10%	4.0%	2.15E-4	4.2E-3	motor neuron axon guidance	OG0000008,OG0000757,OG0000108,OG0002937,OG0000042,OG0003310,OG0000020,OG0001077,OG0000343,OG0000024,OG0000003,OG0000245,OG0000015,OG0007828,OG0000753,OG0000468,OG0000656,OG0002206
Expanded	Biological Process	GO:2000145	37	21%	12%	2.16E-4	4.2E-3	regulation of cell motility	OG0000008,OG0000404,OG0000108,OG0000109,OG0000191,OG0000294,OG0000099,OG0000078,OG0000112,OG0000014,OG0000015,OG0000697,OG0000753,OG0000676,OG0000435,OG0000656,OG0000898,OG0000757,OG0002937,OG0001294,OG0000381,OG0001350,OG0000042,OG0003310,OG0000020,OG0000362,OG0000100,OG0000343,OG0000024,OG0000201,OG0000268,OG0000247,OG0000324,OG0000302,OG0000127,OG0000886,OG0000468
Expanded	Biological Process	GO:0071678	5	2.9%	0.33%	2.2E-4	4.26E-3	olfactory bulb axon guidance	OG0000099,OG0000003,OG0000015,OG0000468,OG0000898
Expanded	Biological Process	GO:1902337	5	2.9%	0.33%	2.2E-4	4.26E-3	regulation of apoptotic process involved in morphogenesis	OG0003310,OG0000020,OG0000024,OG0000753,OG0000656
Expanded	Biological Process	GO:0060979	5	2.9%	0.33%	2.2E-4	4.26E-3	vasculogenesis involved in coronary vascular morphogenesis	OG0003310,OG0000024,OG0000753,OG0000886,OG0000656
Expanded	Biological Process	GO:0009890	57	33%	21%	2.28E-4	4.38E-3	negative regulation of biosynthetic process	OG0000008,OG0000769,OG0005182,OG0006632,OG0000294,OG0004298,OG0000011,OG0000099,OG0003048,OG0000056,OG0000014,OG0000015,OG0000697,OG0001106,OG0000656,OG0000898,OG0000756,OG0005054,OG0001294,OG0003791,OG0000042,OG0003310,OG0006068,OG0000200,OG0001377,OG0000003,OG0000245,OG0000201,OG0000763,OG0000169,OG0000247,OG0000127,OG0000568,OG0000108,OG0000109,OG0000191,OG0000078,OG0000112,OG0000751,OG0007828…
Expanded	Biological Process	GO:0007419	11	6.3%	1.8%	2.29E-4	4.39E-3	ventral cord development	OG0000108,OG0002261,OG0000381,OG0003310,OG0000043,OG0000343,OG0000024,OG0000014,OG0000753,OG0000622,OG0000656
Expanded	Biological Process	GO:0051049	58	33%	22%	2.31E-4	4.42E-3	regulation of transport	OG0000008,OG0000404,OG0000801,OG0005182,OG0000250,OG0000294,OG0000011,OG0000099,OG0000014,OG0000015,OG0000697,OG0001106,OG0000656,OG0000898,OG0000756,OG0000757,OG0001093,OG0008920,OG0001294,OG0000042,OG0003310,OG0000043,OG0000760,OG0000200,OG0000003,OG0000201,OG0000324,OG0000127,OG0000886,OG0000447,OG0000568,OG0000108,OG0001835,OG0000109,OG0000191,OG0007144,OG0004393,OG0000078,OG0000112,OG0007425…
Expanded	Biological Process	GO:0090087	36	21%	11%	2.31E-4	4.42E-3	regulation of peptide transport	OG0000008,OG0000404,OG0000801,OG0000108,OG0001835,OG0000109,OG0005182,OG0000191,OG0000250,OG0000099,OG0000112,OG0000014,OG0007425,OG0000015,OG0000697,OG0001106,OG0000435,OG0000656,OG0000898,OG0000618,OG0001093,OG0001294,OG0000381,OG0000185,OG0000042,OG0000020,OG0000043,OG0001232,OG0000024,OG0000003,OG0000268,OG0000324,OG0000302,OG0000127,OG0000347,OG0000468
Expanded	Biological Process	GO:0042471	16	9.1%	3.3%	2.33E-4	4.43E-3	ear morphogenesis	OG0000108,OG0002937,OG0001093,OG0003791,OG0000042,OG0000020,OG0000099,OG0000024,OG0000003,OG0000245,OG0000751,OG0000015,OG0000302,OG0000786,OG0000656,OG0000447
Expanded	Biological Process	GO:0050803	30	17%	8.7%	2.34E-4	4.44E-3	regulation of synapse structure or activity	OG0000008,OG0000108,OG0000191,OG0007144,OG0002791,OG0000078,OG0000112,OG0000014,OG0000435,OG0000656,OG0002937,OG0008920,OG0000381,OG0001350,OG0001076,OG0000043,OG0001077,OG0000165,OG0001232,OG0000343,OG0000024,OG0000247,OG0000324,OG0000027,OG0000302,OG0000127,OG0000347,OG0000303,OG0000447,OG0000568
Expanded	Biological Process	GO:0035850	9	5.1%	1.2%	2.36E-4	4.47E-3	epithelial cell differentiation involved in kidney development	OG0003481,OG0003310,OG0000099,OG0000462,OG0000024,OG0000751,OG0000015,OG0000753,OG0000656
Expanded	Biological Process	GO:0090066	40	23%	13%	2.36E-4	4.47E-3	regulation of anatomical structure size	OG0000008,OG0000108,OG0005182,OG0000191,OG0007144,OG0002791,OG0000099,OG0007746,OG0000112,OG0000233,OG0000015,OG0000676,OG0000656,OG0000755,OG0000756,OG0000757,OG0000618,OG0001294,OG0001350,OG0000086,OG0001571,OG0000042,OG0000020,OG0001076,OG0000043,OG0001077,OG0000462,OG0000100,OG0001553,OG0000200,OG0000024,OG0000003,OG0000245,OG0000201,OG0000302,OG0000127,OG0000347,OG0000468,OG0000447,OG0002206
Expanded	Biological Process	GO:1903430	6	3.4%	0.52%	2.4E-4	4.52E-3	negative regulation of cell maturation	OG0000099,OG0000003,OG0000300,OG0000015,OG0000468,OG0000898
Expanded	Biological Process	GO:0003281	11	6.3%	1.8%	2.46E-4	4.62E-3	ventricular septum development	OG0000108,OG0001294,OG0001350,OG0003310,OG0000099,OG0000343,OG0000024,OG0000751,OG0000015,OG0000753,OG0000656
Expanded	Biological Process	GO:0071310	63	36%	24%	2.47E-4	4.63E-3	cellular response to organic substance	OG0000008,OG0000404,OG0000801,OG0005182,OG0006230,OG0006874,OG0000294,OG0000099,OG0000056,OG0000014,OG0000015,OG0000697,OG0000413,OG0000656,OG0000898,OG0002937,OG0001093,OG0001294,OG0003791,OG0000042,OG0003310,OG0000362,OG0002022,OG0006068,OG0000200,OG0001377,OG0000003,OG0000245,OG0000201,OG0000169,OG0000247,OG0000324,OG0000886,OG0000568,OG0000108,OG0000229,OG0000109,OG0000191,OG0007144,OG0000193…
Expanded	Biological Process	GO:0050890	33	19%	10%	2.49E-4	4.66E-3	cognition	OG0000008,OG0000108,OG0000109,OG0000191,OG0007144,OG0002791,OG0000294,OG0000753,OG0000676,OG0000656,OG0000898,OG0000757,OG0000381,OG0000185,OG0003310,OG0000020,OG0001076,OG0001077,OG0000165,OG0001079,OG0001036,OG0005236,OG0000200,OG0000024,OG0000201,OG0000300,OG0000169,OG0000247,OG0000324,OG0000027,OG0000468,OG0000568,OG0000788
Expanded	Biological Process	GO:0045860	27	15%	7.5%	2.59E-4	4.84E-3	positive regulation of protein kinase activity	OG0000108,OG0000109,OG0000191,OG0002791,OG0000078,OG0007425,OG0000015,OG0000237,OG0000435,OG0000898,OG0000618,OG0008920,OG0000381,OG0000185,OG0003310,OG0000020,OG0000262,OG0000343,OG0000200,OG0000003,OG0000245,OG0000300,OG0000247,OG0000302,OG0000468,OG0000721,OG0000568
Expanded	Biological Process	GO:0048729	53	30%	19%	2.63E-4	4.9E-3	tissue morphogenesis	OG0000008,OG0005182,OG0000099,OG0000014,OG0000015,OG0000697,OG0000656,OG0000898,OG0000910,OG0001294,OG0001492,OG0000086,OG0001571,OG0000042,OG0003310,OG0000362,OG0000043,OG0003752,OG0000760,OG0000200,OG0001377,OG0000003,OG0000245,OG0000201,OG0001895,OG0000169,OG0000127,OG0000447,OG0000108,OG0000191,OG0000078,OG0000112,OG0001960,OG0000751,OG0000753,OG0000237,OG0000755,OG0000618,OG0000381,OG0000185…
Expanded	Biological Process	GO:0033043	57	33%	21%	2.64E-4	4.91E-3	regulation of organelle organization	OG0000008,OG0000404,OG0000769,OG0005182,OG0000294,OG0000011,OG0000099,OG0000056,OG0000014,OG0000015,OG0000697,OG0000656,OG0000898,OG0000756,OG0000757,OG0002937,OG0001294,OG0003791,OG0000042,OG0006068,OG0000043,OG0000200,OG0001377,OG0000003,OG0000245,OG0000201,OG0000763,OG0000247,OG0000127,OG0000886,OG0000326,OG0000447,OG0000108,OG0000109,OG0000191,OG0007144,OG0000078,OG0000112,OG0000233,OG0002730…
Expanded	Biological Process	GO:1903578	12	6.9%	2.1%	2.67E-4	4.95E-3	regulation of ATP metabolic process	OG0000756,OG0000108,OG0000109,OG0000813,OG0000185,OG0003310,OG0000024,OG0000014,OG0005182,OG0000753,OG0000027,OG0000656
Expanded	Biological Process	GO:0007521	5	2.9%	0.34%	2.72E-4	5.03E-3	muscle cell fate determination	OG0003310,OG0000024,OG0000753,OG0000468,OG0000656
Expanded	Biological Process	GO:0010558	55	31%	20%	2.75E-4	5.08E-3	negative regulation of macromolecule biosynthetic process	OG0000008,OG0000769,OG0006632,OG0000294,OG0004298,OG0000011,OG0000099,OG0003048,OG0000056,OG0000014,OG0000015,OG0000697,OG0001106,OG0000656,OG0000898,OG0000756,OG0005054,OG0001294,OG0003791,OG0000042,OG0003310,OG0006068,OG0000200,OG0001377,OG0000003,OG0000245,OG0000201,OG0000763,OG0000169,OG0000247,OG0000127,OG0000568,OG0000108,OG0000109,OG0000191,OG0000078,OG0000112,OG0000751,OG0007828,OG0000753…
Expanded	Biological Process	GO:0050807	28	16%	8.0%	2.79E-4	5.13E-3	regulation of synapse organization	OG0000008,OG0000108,OG0000191,OG0007144,OG0002791,OG0000078,OG0000112,OG0000014,OG0000435,OG0000656,OG0002937,OG0008920,OG0000381,OG0001076,OG0000043,OG0001077,OG0000165,OG0001232,OG0000343,OG0000024,OG0000247,OG0000324,OG0000027,OG0000302,OG0000127,OG0000347,OG0000447,OG0000568
Expanded	Biological Process	GO:0003197	9	5.1%	1.2%	2.82E-4	5.18E-3	endocardial cushion development	OG0000191,OG0001294,OG0003310,OG0000343,OG0000024,OG0000753,OG0000468,OG0000656,OG0000755
Expanded	Biological Process	GO:0046532	12	6.9%	2.1%	2.85E-4	5.21E-3	regulation of photoreceptor cell differentiation	OG0000108,OG0003310,OG0000020,OG0000043,OG0001694,OG0000056,OG0000024,OG0000300,OG0000015,OG0000753,OG0000656,OG0000326
Expanded	Biological Process	GO:0090288	17	9.7%	3.8%	2.91E-4	5.31E-3	negative regulation of cellular response to growth factor stimulus	OG0000008,OG0000108,OG0000109,OG0000191,OG0008920,OG0003310,OG0001077,OG0000099,OG0000112,OG0001157,OG0000024,OG0000014,OG0000201,OG0000247,OG0000753,OG0000656,OG0000898
Expanded	Biological Process	GO:0031325	81	46%	34%	2.97E-4	5.42E-3	positive regulation of cellular metabolic process	OG0000008,OG0000404,OG0005182,OG0000050,OG0002791,OG0006874,OG0000294,OG0000011,OG0000099,OG0000056,OG0001740,OG0000014,OG0000015,OG0004415,OG0000656,OG0000898,OG0000514,OG0000756,OG0000757,OG0005055,OG0008920,OG0001294,OG0003791,OG0001571,OG0000042,OG0003310,OG0002022,OG0006068,OG0000043,OG0003752,OG0000760,OG0000200,OG0001377,OG0000003,OG0000245,OG0000201,OG0001895,OG0000763,OG0000169,OG0000247…
Expanded	Biological Process	GO:0042633	12	6.9%	2.1%	3.03E-4	5.52E-3	hair cycle	OG0000108,OG0002937,OG0000381,OG0003310,OG0000100,OG0000024,OG0002730,OG0000753,OG0000324,OG0000468,OG0000656,OG0000447
Expanded	Biological Process	GO:0071692	17	9.7%	3.8%	3.04E-4	5.52E-3	protein localization to extracellular region	OG0000008,OG0000801,OG0000757,OG0008920,OG0001294,OG0000042,OG0003310,OG0000100,OG0000112,OG0000233,OG0000024,OG0000300,OG0000268,OG0000753,OG0000676,OG0000302,OG0000656
Expanded	Biological Process	GO:0002562	8	4.6%	0.99%	3.05E-4	5.52E-3	somatic diversification of immune receptors via germline recombination within a single locus	OG0000076,OG0000099,OG0001377,OG0000003,OG0000015,OG0000127,OG0000468,OG0005989
Expanded	Biological Process	GO:0007442	13	7.4%	2.4%	3.06E-4	5.53E-3	hindgut morphogenesis	OG0001492,OG0000185,OG0003310,OG0000020,OG0000099,OG0000200,OG0001377,OG0000024,OG0000014,OG0000753,OG0000347,OG0000468,OG0000656
Expanded	Biological Process	GO:0035214	13	7.4%	2.4%	3.06E-4	5.53E-3	eye-antennal disc development	OG0000191,OG0000381,OG0003310,OG0000020,OG0000262,OG0000099,OG0000024,OG0000751,OG0000015,OG0000753,OG0000302,OG0000468,OG0000656
Expanded	Biological Process	GO:2000113	54	31%	20%	3.08E-4	5.54E-3	negative regulation of cellular macromolecule biosynthetic process	OG0000008,OG0000769,OG0006632,OG0000294,OG0004298,OG0000011,OG0000099,OG0003048,OG0000056,OG0000014,OG0000015,OG0000697,OG0000656,OG0000898,OG0000756,OG0005054,OG0001294,OG0003791,OG0000042,OG0003310,OG0006068,OG0000200,OG0001377,OG0000003,OG0000245,OG0000201,OG0000763,OG0000169,OG0000247,OG0000127,OG0000568,OG0000108,OG0000109,OG0000191,OG0000078,OG0000112,OG0000751,OG0007828,OG0000753,OG0000237…
Expanded	Biological Process	GO:0046330	15	8.6%	3.1%	3.09E-4	5.54E-3	positive regulation of JNK cascade	OG0000008,OG0000618,OG0000294,OG0000020,OG0000100,OG0000112,OG0000014,OG0000003,OG0000245,OG0007425,OG0000015,OG0000247,OG0000302,OG0000435,OG0000898
Expanded	Biological Process	GO:0021915	19	11%	4.5%	3.12E-4	5.58E-3	neural tube development	OG0000108,OG0000538,OG0000042,OG0003310,OG0000020,OG0000099,OG0000200,OG0000024,OG0000003,OG0000245,OG0000751,OG0000015,OG0003734,OG0000753,OG0000324,OG0000347,OG0000656,OG0000755,OG0000447
Expanded	Biological Process	GO:0002792	14	8.0%	2.8%	3.13E-4	5.59E-3	negative regulation of peptide secretion	OG0000109,OG0000618,OG0001093,OG0001294,OG0000381,OG0000042,OG0000020,OG0000099,OG0000003,OG0007425,OG0000015,OG0000268,OG0000468,OG0000898
Expanded	Biological Process	GO:0045607	4	2.3%	0.2%	3.16E-4	5.62E-3	regulation of inner ear auditory receptor cell differentiation	OG0003310,OG0000024,OG0000753,OG0000656
Expanded	Biological Process	GO:0002213	4	2.3%	0.2%	3.16E-4	5.62E-3	defense response to insect	OG0003310,OG0000024,OG0000753,OG0000656
Expanded	Biological Process	GO:0072103	4	2.3%	0.2%	3.16E-4	5.62E-3	glomerulus vasculature morphogenesis	OG0003310,OG0000024,OG0000753,OG0000656
Expanded	Biological Process	GO:0072104	4	2.3%	0.2%	3.16E-4	5.62E-3	glomerular capillary formation	OG0003310,OG0000024,OG0000753,OG0000656
Expanded	Biological Process	GO:0019222	115	66%	53%	3.23E-4	5.69E-3	regulation of metabolic process	OG0000008,OG0000404,OG0000801,OG0000769,OG0002791,OG0006632,OG0006874,OG0000250,OG0004298,OG0000011,OG0000099,OG0001740,OG0000014,OG0000015,OG0001106,OG0000656,OG0000898,OG0000514,OG0000756,OG0000757,OG0002937,OG0008920,OG0001294,OG0001571,OG0000362,OG0002022,OG0006068,OG0003752,OG0000122,OG0000760,OG0000003,OG0000245,OG0000763,OG0000247,OG0000127,OG0000886,OG0000108,OG0000109,OG0000191,OG0007144…
Expanded	Biological Process	GO:1901343	12	6.9%	2.1%	3.23E-4	5.69E-3	negative regulation of vasculature development	OG0000191,OG0002937,OG0000042,OG0003310,OG0000020,OG0000112,OG0000024,OG0000247,OG0000753,OG0000324,OG0000886,OG0000656
Expanded	Biological Process	GO:0007611	32	18%	9.8%	3.24E-4	5.7E-3	learning or memory	OG0000008,OG0000108,OG0000109,OG0000191,OG0007144,OG0002791,OG0000294,OG0000753,OG0000676,OG0000656,OG0000898,OG0000757,OG0000381,OG0000185,OG0003310,OG0001076,OG0001077,OG0000165,OG0001079,OG0001036,OG0005236,OG0000200,OG0000024,OG0000201,OG0000300,OG0000169,OG0000247,OG0000324,OG0000027,OG0000468,OG0000568,OG0000788
Expanded	Biological Process	GO:0006182	7	4.0%	0.76%	3.25E-4	5.7E-3	cGMP biosynthetic process	OG0000020,OG0000043,OG0001079,OG0001553,OG0000201,OG0000931,OG0006060
Expanded	Biological Process	GO:0050922	7	4.0%	0.76%	3.25E-4	5.7E-3	negative regulation of chemotaxis	OG0003310,OG0001077,OG0000343,OG0000024,OG0000753,OG0000656,OG0000898
Expanded	Biological Process	GO:0016525	11	6.3%	1.8%	3.25E-4	5.7E-3	negative regulation of angiogenesis	OG0002937,OG0000042,OG0003310,OG0000020,OG0000112,OG0000024,OG0000247,OG0000753,OG0000324,OG0000886,OG0000656
Expanded	Biological Process	GO:0042689	6	3.4%	0.55%	3.26E-4	5.7E-3	regulation of crystal cell differentiation	OG0000008,OG0000381,OG0003310,OG0000024,OG0000753,OG0000656
Expanded	Biological Process	GO:0050789	146	83%	72%	3.3E-4	5.73E-3	regulation of biological process	OG0000008,OG0000404,OG0000801,OG0000769,OG0006230,OG0002791,OG0006632,OG0006874,OG0000250,OG0004298,OG0000011,OG0000099,OG0001740,OG0000014,OG0000015,OG0000413,OG0001106,OG0000656,OG0000898,OG0000931,OG0000514,OG0000756,OG0000757,OG0002937,OG0006060,OG0007397,OG0002261,OG0008920,OG0001294,OG0000361,OG0001571,OG0000362,OG0002022,OG0006068,OG0001694,OG0003752,OG0000122,OG0000760,OG0000002,OG0000003…
Expanded	Biological Process	GO:0042472	14	8.0%	2.8%	3.3E-4	5.73E-3	inner ear morphogenesis	OG0000108,OG0002937,OG0001093,OG0003791,OG0000042,OG0000020,OG0000024,OG0000003,OG0000245,OG0000015,OG0000302,OG0000786,OG0000656,OG0000447
Expanded	Biological Process	GO:0032387	14	8.0%	2.8%	3.3E-4	5.73E-3	negative regulation of intracellular transport	OG0000008,OG0000108,OG0000618,OG0000191,OG0007144,OG0001076,OG0000043,OG0000078,OG0000112,OG0000014,OG0000697,OG0000268,OG0000324,OG0000347
Expanded	Biological Process	GO:0048542	12	6.9%	2.1%	3.44E-4	5.93E-3	lymph gland development	OG0000008,OG0000381,OG0003310,OG0000020,OG0000233,OG0000024,OG0000003,OG0000245,OG0000015,OG0000753,OG0000127,OG0000656
Expanded	Biological Process	GO:0031328	62	35%	24%	3.44E-4	5.93E-3	positive regulation of cellular biosynthetic process	OG0000008,OG0005182,OG0000050,OG0006874,OG0000294,OG0000011,OG0000099,OG0000056,OG0000014,OG0000015,OG0004415,OG0000656,OG0000898,OG0000514,OG0000756,OG0000757,OG0005055,OG0001294,OG0001571,OG0000042,OG0003310,OG0002022,OG0006068,OG0000043,OG0003752,OG0000200,OG0001377,OG0000003,OG0000245,OG0000201,OG0000763,OG0000169,OG0000247,OG0000127,OG0000326,OG0000108,OG0000109,OG0000191,OG0000112,OG0000751…
Expanded	Biological Process	GO:0019953	68	39%	27%	3.47E-4	5.96E-3	sexual reproduction	OG0000008,OG0000801,OG0000769,OG0005182,OG0002791,OG0006874,OG0000294,OG0000372,OG0007641,OG0000011,OG0000099,OG0000014,OG0000015,OG0000697,OG0000851,OG0000413,OG0000656,OG0000898,OG0000514,OG0000756,OG0000910,OG0000757,OG0001294,OG0001492,OG0000042,OG0003310,OG0000043,OG0003752,OG0000200,OG0001377,OG0000003,OG0000245,OG0000201,OG0001895,OG0000169,OG0000247,OG0000127,OG0000326,OG0000447,OG0000108…
Expanded	Biological Process	GO:0001654	42	24%	14%	3.58E-4	6.13E-3	eye development	OG0000008,OG0000108,OG0000191,OG0007144,OG0004552,OG0000099,OG0000056,OG0000014,OG0000751,OG0000015,OG0000972,OG0000753,OG0000237,OG0000656,OG0000755,OG0000756,OG0000757,OG0007292,OG0008920,OG0001294,OG0000381,OG0001350,OG0000185,OG0000042,OG0003310,OG0000020,OG0001076,OG0000362,OG0000043,OG0000760,OG0000100,OG0000024,OG0000003,OG0000245,OG0000201,OG0001235,OG0003734,OG0000324,OG0000302,OG0000347…
Expanded	Biological Process	GO:0051234	94	54%	41%	3.61E-4	6.18E-3	establishment of localization	OG0000008,OG0000404,OG0000801,OG0005182,OG0003481,OG0000250,OG0000294,OG0000372,OG0004298,OG0007641,OG0000011,OG0000099,OG0000056,OG0001740,OG0000014,OG0000015,OG0000059,OG0000697,OG0000851,OG0000972,OG0001106,OG0000656,OG0000898,OG0000756,OG0000910,OG0000757,OG0002937,OG0000081,OG0001093,OG0002261,OG0008920,OG0001294,OG0000042,OG0003310,OG0000043,OG0003752,OG0000760,OG0000200,OG0000003,OG0000245…
Expanded	Biological Process	GO:0072148	7	4.0%	0.77%	3.65E-4	6.23E-3	epithelial cell fate commitment	OG0000108,OG0003310,OG0000099,OG0000024,OG0000015,OG0000753,OG0000656
Expanded	Biological Process	GO:0048708	9	5.1%	1.3%	3.66E-4	6.23E-3	astrocyte differentiation	OG0000404,OG0003310,OG0000020,OG0000024,OG0000753,OG0000324,OG0000302,OG0000468,OG0000656
Expanded	Biological Process	GO:0002244	12	6.9%	2.2%	3.66E-4	6.23E-3	hematopoietic progenitor cell differentiation	OG0000108,OG0000191,OG0000381,OG0003310,OG0001232,OG0000760,OG0000024,OG0000014,OG0002730,OG0000753,OG0000347,OG0000656
Expanded	Biological Process	GO:0050772	16	9.1%	3.5%	3.74E-4	6.34E-3	positive regulation of axonogenesis	OG0000008,OG0007144,OG0002791,OG0000262,OG0001076,OG0000099,OG0000100,OG0000343,OG0000003,OG0000245,OG0000015,OG0000127,OG0000468,OG0000435,OG0000656,OG0000447
Expanded	Biological Process	GO:0010977	18	10%	4.2%	3.76E-4	6.36E-3	negative regulation of neuron projection development	OG0000404,OG0000108,OG0002937,OG0000191,OG0003791,OG0000262,OG0001077,OG0000099,OG0000343,OG0000200,OG0000024,OG0000003,OG0000201,OG0000015,OG0000247,OG0000886,OG0000468,OG0000656
Expanded	Biological Process	GO:0046578	20	11%	5.0%	3.79E-4	6.39E-3	regulation of Ras protein signal transduction	OG0000756,OG0000108,OG0000191,OG0003310,OG0000262,OG0000043,OG0000056,OG0000343,OG0000024,OG0000014,OG0001158,OG0000972,OG0000247,OG0000753,OG0000324,OG0000237,OG0000468,OG0000721,OG0000656,OG0000898
Expanded	Biological Process	GO:0010669	10	5.7%	1.6%	3.84E-4	6.46E-3	epithelial structure maintenance	OG0001070,OG0000011,OG0000099,OG0000112,OG0000024,OG0000201,OG0000015,OG0000697,OG0000468,OG0000898
Expanded	Biological Process	GO:0061525	13	7.4%	2.5%	3.85E-4	6.46E-3	hindgut development	OG0001492,OG0000185,OG0003310,OG0000020,OG0000099,OG0000200,OG0001377,OG0000024,OG0000014,OG0000753,OG0000347,OG0000468,OG0000656
Expanded	Biological Process	GO:0010631	25	14%	6.9%	3.96E-4	6.64E-3	epithelial cell migration	OG0000191,OG0000250,OG0000099,OG0000014,OG0000751,OG0000015,OG0000697,OG0000753,OG0000237,OG0000656,OG0000618,OG0001294,OG0001350,OG0000185,OG0003310,OG0000020,OG0000462,OG0000100,OG0000343,OG0000024,OG0000003,OG0000245,OG0000201,OG0000300,OG0000468
Expanded	Biological Process	GO:0035218	17	9.7%	3.9%	3.96E-4	6.64E-3	leg disc development	OG0000008,OG0003310,OG0000020,OG0000099,OG0000078,OG0001377,OG0000024,OG0000014,OG0000003,OG0000201,OG0000753,OG0000302,OG0003810,OG0000468,OG0000303,OG0000656,OG0000755
Expanded	Biological Process	GO:0006793	63	36%	25%	4,00E-04	6.68E-3	phosphorus metabolic process	OG0000008,OG0000801,OG0005182,OG0003481,OG0002791,OG0000294,OG0004298,OG0000011,OG0000056,OG0000014,OG0004415,OG0000898,OG0000931,OG0000757,OG0002937,OG0006060,OG0000042,OG0002022,OG0000043,OG0000200,OG0001377,OG0000003,OG0000201,OG0000247,OG0000324,OG0000127,OG0000886,OG0000721,OG0000568,OG0000108,OG0000109,OG0000191,OG0000076,OG0007746,OG0000112,OG0004279,OG0001762,OG0007425,OG0000237,OG0000538…
Expanded	Biological Process	GO:0003264	5	2.9%	0.37%	4.04E-4	6.73E-3	regulation of cardioblast proliferation	OG0000191,OG0003310,OG0000024,OG0000753,OG0000656
Expanded	Biological Process	GO:0003190	5	2.9%	0.37%	4.04E-4	6.73E-3	atrioventricular valve formation	OG0003310,OG0000024,OG0000753,OG0000656,OG0000755
Expanded	Biological Process	GO:0048845	5	2.9%	0.37%	4.04E-4	6.73E-3	venous blood vessel morphogenesis	OG0000108,OG0003310,OG0000024,OG0000753,OG0000656
Expanded	Biological Process	GO:2000047	5	2.9%	0.37%	4.04E-4	6.73E-3	regulation of cell-cell adhesion mediated by cadherin	OG0003310,OG0000024,OG0000014,OG0000753,OG0000656
Expanded	Biological Process	GO:0048646	54	31%	20%	4.07E-4	6.73E-3	anatomical structure formation involved in morphogenesis	OG0000008,OG0000099,OG0000014,OG0000015,OG0000697,OG0000656,OG0000898,OG0000910,OG0000757,OG0002937,OG0008920,OG0001294,OG0000361,OG0001571,OG0000042,OG0003310,OG0000362,OG0000760,OG0000200,OG0000003,OG0000245,OG0000201,OG0001895,OG0000169,OG0000247,OG0000127,OG0000447,OG0000568,OG0000108,OG0000823,OG0000191,OG0000078,OG0000751,OG0002730,OG0007828,OG0000753,OG0000237,OG0000755,OG0000813,OG0007292…
Expanded	Biological Process	GO:0046533	7	4.0%	0.79%	4.1E-4	6.75E-3	negative regulation of photoreceptor cell differentiation	OG0003310,OG0000020,OG0000024,OG0000300,OG0000015,OG0000753,OG0000656
Expanded	Biological Process	GO:0060571	7	4.0%	0.79%	4.1E-4	6.75E-3	morphogenesis of an epithelial fold	OG0003310,OG0000024,OG0000014,OG0000753,OG0000468,OG0000622,OG0000656
Expanded	Biological Process	GO:0006952	38	22%	13%	4.1E-4	6.75E-3	defense response	OG0000008,OG0000801,OG0000769,OG0000191,OG0000250,OG0004298,OG0000076,OG0000099,OG0000112,OG0000059,OG0000697,OG0000753,OG0000676,OG0000413,OG0000656,OG0000898,OG0000756,OG0000757,OG0002937,OG0000618,OG0008920,OG0001294,OG0000381,OG0000361,OG0000185,OG0000042,OG0003310,OG0000002,OG0000200,OG0000024,OG0000201,OG0000247,OG0000302,OG0000886,OG0000622,OG0000721,OG0000303,OG0000568
Expanded	Biological Process	GO:1901187	4	2.3%	0.22%	4.22E-4	6.91E-3	regulation of ephrin receptor signaling pathway	OG0003310,OG0000024,OG0000753,OG0000656
Expanded	Biological Process	GO:1904800	4	2.3%	0.22%	4.22E-4	6.91E-3	negative regulation of neuron remodeling	OG0000099,OG0000003,OG0000015,OG0000468
Expanded	Biological Process	GO:0060528	4	2.3%	0.22%	4.22E-4	6.91E-3	secretory columnal luminar epithelial cell differentiation involved in prostate glandular acinus development	OG0003310,OG0000024,OG0000753,OG0000656
Expanded	Biological Process	GO:0072109	4	2.3%	0.22%	4.22E-4	6.91E-3	glomerular mesangium development	OG0003310,OG0000024,OG0000753,OG0000656
Expanded	Biological Process	GO:0007267	42	24%	14%	4.25E-4	6.91E-3	cell-cell signaling	OG0000008,OG0000801,OG0000109,OG0000191,OG0004393,OG0000050,OG0000294,OG0007746,OG0000112,OG0000233,OG0000697,OG0000851,OG0000753,OG0000676,OG0000237,OG0000435,OG0000656,OG0000898,OG0000756,OG0001093,OG0001294,OG0000381,OG0001350,OG0000185,OG0000042,OG0003310,OG0000020,OG0000043,OG0000100,OG0005236,OG0000200,OG0000024,OG0000201,OG0000300,OG0000268,OG0000324,OG0000302,OG0000127,OG0000622,OG0000326…
Expanded	Biological Process	GO:0008285	35	20%	11%	4.25E-4	6.91E-3	negative regulation of cell population proliferation	OG0000108,OG0000191,OG0000250,OG0004298,OG0000099,OG0000112,OG0000014,OG0000015,OG0000697,OG0000753,OG0000237,OG0000656,OG0000898,OG0000514,OG0001294,OG0000381,OG0001350,OG0000185,OG0000042,OG0003310,OG0000100,OG0000343,OG0000024,OG0000003,OG0000245,OG0000201,OG0000300,OG0000268,OG0000247,OG0000324,OG0000027,OG0000302,OG0000127,OG0000347,OG0000468
Expanded	Biological Process	GO:0080090	106	61%	48%	4.26E-4	6.91E-3	regulation of primary metabolic process	OG0000008,OG0000404,OG0000801,OG0000769,OG0002791,OG0006632,OG0006874,OG0004298,OG0000011,OG0000099,OG0001740,OG0000014,OG0000015,OG0001106,OG0000656,OG0000898,OG0000514,OG0000756,OG0000757,OG0002937,OG0008920,OG0001294,OG0001571,OG0002022,OG0006068,OG0003752,OG0000122,OG0000003,OG0000245,OG0000763,OG0000247,OG0000127,OG0000886,OG0000108,OG0000109,OG0000191,OG0007144,OG0000193,OG0000076,OG0000078…
Expanded	Biological Process	GO:0022407	21	12%	5.4%	4.28E-4	6.91E-3	regulation of cell-cell adhesion	OG0001294,OG0000381,OG0000250,OG0003310,OG0000020,OG0000362,OG0000099,OG0000112,OG0000343,OG0000200,OG0000024,OG0000014,OG0000300,OG0000015,OG0000753,OG0003810,OG0000468,OG0000303,OG0000656,OG0000898,OG0000447
Expanded	Biological Process	GO:0032270	53	30%	20%	4.39E-4	7.06E-3	positive regulation of cellular protein metabolic process	OG0000008,OG0000404,OG0002791,OG0000294,OG0000011,OG0000056,OG0001740,OG0000014,OG0000015,OG0000656,OG0000898,OG0000756,OG0000757,OG0008920,OG0001294,OG0003791,OG0000042,OG0003310,OG0000043,OG0000200,OG0000003,OG0000245,OG0000201,OG0001895,OG0000763,OG0000247,OG0000721,OG0000326,OG0000568,OG0000108,OG0000109,OG0000191,OG0000078,OG0000112,OG0007425,OG0000753,OG0000237,OG0000435,OG0000813,OG0000618…
Expanded	Biological Process	GO:0008037	22	13%	5.8%	4.42E-4	7.09E-3	cell recognition	OG0000008,OG0000757,OG0002937,OG0000191,OG0002261,OG0008920,OG0000042,OG0003310,OG0000043,OG0001077,OG0000112,OG0000343,OG0000014,OG0000201,OG0000027,OG0000302,OG0000127,OG0000886,OG0000303,OG0000656,OG0000898,OG0000447
Expanded	Biological Process	GO:0009607	42	24%	14%	4.43E-4	7.11E-3	response to biotic stimulus	OG0000801,OG0000108,OG0000769,OG0000191,OG0000250,OG0000099,OG0001740,OG0000112,OG0000014,OG0000015,OG0000059,OG0000697,OG0000753,OG0000413,OG0000656,OG0000898,OG0000756,OG0000813,OG0002261,OG0008920,OG0001294,OG0000381,OG0003791,OG0000361,OG0000185,OG0000042,OG0003310,OG0000043,OG0000002,OG0001553,OG0000200,OG0000024,OG0000003,OG0000245,OG0000201,OG0000247,OG0000302,OG0000886,OG0000622,OG0000721…
Expanded	Biological Process	GO:0032874	16	9.1%	3.5%	4.49E-4	7.18E-3	positive regulation of stress-activated MAPK cascade	OG0000008,OG0000618,OG0000191,OG0000294,OG0000020,OG0000100,OG0000112,OG0000014,OG0000003,OG0000245,OG0007425,OG0000015,OG0000247,OG0000302,OG0000435,OG0000898
Expanded	Biological Process	GO:0070304	16	9.1%	3.5%	4.49E-4	7.18E-3	positive regulation of stress-activated protein kinase signaling cascade	OG0000008,OG0000618,OG0000191,OG0000294,OG0000020,OG0000100,OG0000112,OG0000014,OG0000003,OG0000245,OG0007425,OG0000015,OG0000247,OG0000302,OG0000435,OG0000898
Expanded	Biological Process	GO:0016444	8	4.6%	1.0%	4.5E-4	7.18E-3	somatic cell DNA recombination	OG0000076,OG0000099,OG0001377,OG0000003,OG0000015,OG0000127,OG0000468,OG0005989
Expanded	Biological Process	GO:0007476	29	17%	8.7%	4.51E-4	7.18E-3	imaginal disc-derived wing morphogenesis	OG0000008,OG0005182,OG0000191,OG0000099,OG0000112,OG0000014,OG0000751,OG0000015,OG0000697,OG0000753,OG0000656,OG0000755,OG0000618,OG0000086,OG0001571,OG0000042,OG0003310,OG0000262,OG0000043,OG0000200,OG0001377,OG0000024,OG0000201,OG0000025,OG0000300,OG0000169,OG0000127,OG0000347,OG0000468
Expanded	Biological Process	GO:0003203	7	4.0%	0.8%	4.59E-4	7.27E-3	endocardial cushion morphogenesis	OG0001294,OG0003310,OG0000343,OG0000024,OG0000753,OG0000656,OG0000755
Expanded	Biological Process	GO:0009891	62	35%	24%	4.6E-4	7.28E-3	positive regulation of biosynthetic process	OG0000008,OG0005182,OG0000050,OG0006874,OG0000294,OG0000011,OG0000099,OG0000056,OG0000014,OG0000015,OG0004415,OG0000656,OG0000898,OG0000514,OG0000756,OG0000757,OG0005055,OG0001294,OG0001571,OG0000042,OG0003310,OG0002022,OG0006068,OG0000043,OG0003752,OG0000200,OG0001377,OG0000003,OG0000245,OG0000201,OG0000763,OG0000169,OG0000247,OG0000127,OG0000326,OG0000108,OG0000109,OG0000191,OG0000112,OG0000751…
Expanded	Biological Process	GO:0050794	141	81%	69%	4.62E-4	7.3E-3	regulation of cellular process	OG0000008,OG0000404,OG0000801,OG0000769,OG0006230,OG0002791,OG0006632,OG0006874,OG0000250,OG0004298,OG0000011,OG0000099,OG0001740,OG0000014,OG0000015,OG0000413,OG0001106,OG0000656,OG0000898,OG0000931,OG0000514,OG0000756,OG0000757,OG0002937,OG0006060,OG0007397,OG0002261,OG0008920,OG0001294,OG0000361,OG0001571,OG0000362,OG0002022,OG0006068,OG0001694,OG0003752,OG0000122,OG0000760,OG0000003,OG0000245…
Expanded	Biological Process	GO:0006796	62	35%	24%	4.68E-4	7.37E-3	phosphate-containing compound metabolic process	OG0000008,OG0000801,OG0005182,OG0003481,OG0002791,OG0000294,OG0004298,OG0000011,OG0000056,OG0000014,OG0004415,OG0000898,OG0000931,OG0000757,OG0002937,OG0006060,OG0000042,OG0002022,OG0000043,OG0000200,OG0001377,OG0000003,OG0000201,OG0000247,OG0000324,OG0000127,OG0000886,OG0000721,OG0000568,OG0000108,OG0000109,OG0000191,OG0000076,OG0000112,OG0004279,OG0001762,OG0007425,OG0000237,OG0000538,OG0000813…
Expanded	Biological Process	GO:0051247	55	31%	21%	4.69E-4	7.39E-3	positive regulation of protein metabolic process	OG0000008,OG0000404,OG0002791,OG0000294,OG0000011,OG0000056,OG0001740,OG0000014,OG0000015,OG0001106,OG0000656,OG0000898,OG0000756,OG0000757,OG0008920,OG0001294,OG0003791,OG0000042,OG0003310,OG0000043,OG0000200,OG0000003,OG0000245,OG0000201,OG0001895,OG0000763,OG0000247,OG0000721,OG0000326,OG0000568,OG0000108,OG0000109,OG0000191,OG0000078,OG0000112,OG0000233,OG0007425,OG0000753,OG0000237,OG0000435…
Expanded	Biological Process	GO:0009893	85	49%	36%	4.79E-4	7.53E-3	positive regulation of metabolic process	OG0000008,OG0000404,OG0005182,OG0000050,OG0002791,OG0006874,OG0000294,OG0000011,OG0000099,OG0000056,OG0001740,OG0000014,OG0000015,OG0000697,OG0001106,OG0004415,OG0000656,OG0000898,OG0000514,OG0000756,OG0000757,OG0005055,OG0008920,OG0001294,OG0003791,OG0001571,OG0000042,OG0003310,OG0000362,OG0002022,OG0006068,OG0000043,OG0003752,OG0000760,OG0000200,OG0001377,OG0000003,OG0000245,OG0000201,OG0001895…
Expanded	Biological Process	GO:0050878	24	14%	6.6%	4.8E-4	7.53E-3	regulation of body fluid levels	OG0000008,OG0000801,OG0000108,OG0000538,OG0005182,OG0000191,OG0001294,OG0000381,OG0000250,OG0000020,OG0000760,OG0000100,OG0001079,OG0000112,OG0001157,OG0000201,OG0000300,OG0000059,OG0000676,OG0000302,OG0000468,OG0000656,OG0000326,OG0000447
Expanded	Biological Process	GO:0060538	19	11%	4.7%	4.8E-4	7.53E-3	skeletal muscle organ development	OG0000008,OG0000823,OG0002937,OG0000191,OG0000185,OG0003310,OG0000020,OG0000760,OG0000100,OG0000343,OG0000024,OG0000697,OG0000169,OG0000268,OG0000753,OG0000324,OG0000127,OG0000468,OG0000656
Expanded	Biological Process	GO:0021700	31	18%	9.5%	4.81E-4	7.53E-3	developmental maturation	OG0000008,OG0000191,OG0007144,OG0000294,OG0000011,OG0000112,OG0002730,OG0000851,OG0000753,OG0000237,OG0000656,OG0000898,OG0000755,OG0002937,OG0001070,OG0008920,OG0000381,OG0000042,OG0003310,OG0000020,OG0000262,OG0001076,OG0000100,OG0000024,OG0000201,OG0000300,OG0000268,OG0000324,OG0000302,OG0000468,OG0000568
Expanded	Biological Process	GO:2000241	27	15%	7.8%	4.84E-4	7.54E-3	regulation of reproductive process	OG0000008,OG0000109,OG0000191,OG0000294,OG0000099,OG0000015,OG0000697,OG0000753,OG0000676,OG0000656,OG0000898,OG0000813,OG0000381,OG0000063,OG0000042,OG0003310,OG0000020,OG0000043,OG0000100,OG0000024,OG0000003,OG0000201,OG0000300,OG0000302,OG0000127,OG0000468,OG0000326
Expanded	Biological Process	GO:0006950	84	48%	36%	4.85E-4	7.54E-3	response to stress	OG0000008,OG0000801,OG0000769,OG0005182,OG0002791,OG0000250,OG0004298,OG0000011,OG0000099,OG0000056,OG0000014,OG0000015,OG0000059,OG0000697,OG0000413,OG0001106,OG0000656,OG0000898,OG0000931,OG0005989,OG0000756,OG0000757,OG0002937,OG0006060,OG0008920,OG0001294,OG0000361,OG0000042,OG0003310,OG0000362,OG0002022,OG0000760,OG0000002,OG0000200,OG0000003,OG0000245,OG0000201,OG0000247,OG0000324,OG0000127…
Expanded	Biological Process	GO:0051707	41	23%	14%	4.85E-4	7.54E-3	response to other organism	OG0000801,OG0000108,OG0000769,OG0000191,OG0000099,OG0001740,OG0000112,OG0000014,OG0000015,OG0000059,OG0000697,OG0000753,OG0000413,OG0000656,OG0000898,OG0000756,OG0000813,OG0002261,OG0008920,OG0001294,OG0000381,OG0003791,OG0000361,OG0000185,OG0000042,OG0003310,OG0000043,OG0000002,OG0001553,OG0000200,OG0000024,OG0000003,OG0000245,OG0000201,OG0000247,OG0000302,OG0000886,OG0000622,OG0000721,OG0000303…
Expanded	Biological Process	GO:0003188	5	2.9%	0.39%	4.86E-4	7.54E-3	heart valve formation	OG0003310,OG0000024,OG0000753,OG0000656,OG0000755
Expanded	Biological Process	GO:0035170	5	2.9%	0.39%	4.86E-4	7.54E-3	lymph gland crystal cell differentiation	OG0000381,OG0003310,OG0000024,OG0000753,OG0000656
Expanded	Biological Process	GO:0001773	5	2.9%	0.39%	4.86E-4	7.54E-3	myeloid dendritic cell activation	OG0000191,OG0003310,OG0000024,OG0000753,OG0000656
Expanded	Biological Process	GO:0045596	37	21%	12%	4.86E-4	7.54E-3	negative regulation of cell differentiation	OG0000008,OG0000404,OG0000108,OG0000191,OG0000294,OG0000099,OG0001740,OG0000112,OG0000014,OG0000751,OG0000015,OG0007828,OG0000753,OG0000656,OG0000898,OG0000514,OG0002937,OG0008920,OG0000381,OG0003791,OG0003310,OG0000020,OG0000262,OG0001077,OG0000343,OG0000200,OG0000024,OG0000003,OG0000245,OG0000201,OG0000300,OG0000247,OG0000324,OG0003810,OG0000886,OG0000468,OG0000622
Expanded	Biological Process	GO:0043523	21	12%	5.4%	4.93E-4	7.57E-3	regulation of neuron apoptotic process	OG0000404,OG0000108,OG0000109,OG0000813,OG0007144,OG0002791,OG0001350,OG0000185,OG0000042,OG0003310,OG0001076,OG0000462,OG0000024,OG0000014,OG0000247,OG0000753,OG0000324,OG0000127,OG0000237,OG0000468,OG0000656
Expanded	Biological Process	GO:0010604	82	47%	35%	4.94E-4	7.57E-3	positive regulation of macromolecule metabolic process	OG0000008,OG0000404,OG0005182,OG0000050,OG0002791,OG0006874,OG0000294,OG0000011,OG0000099,OG0000056,OG0001740,OG0000014,OG0000015,OG0000697,OG0001106,OG0000656,OG0000898,OG0000514,OG0000756,OG0000757,OG0008920,OG0001294,OG0003791,OG0001571,OG0000042,OG0003310,OG0000362,OG0002022,OG0006068,OG0000043,OG0003752,OG0000760,OG0000200,OG0001377,OG0000003,OG0000245,OG0000201,OG0001895,OG0000763,OG0000169…
Expanded	Biological Process	GO:0003156	8	4.6%	1.1%	4.94E-4	7.57E-3	regulation of animal organ formation	OG0000191,OG0003310,OG0000020,OG0000099,OG0000343,OG0000024,OG0000753,OG0000656
Expanded	Biological Process	GO:0043207	41	23%	14%	4.96E-4	7.57E-3	response to external biotic stimulus	OG0000801,OG0000108,OG0000769,OG0000191,OG0000099,OG0001740,OG0000112,OG0000014,OG0000015,OG0000059,OG0000697,OG0000753,OG0000413,OG0000656,OG0000898,OG0000756,OG0000813,OG0002261,OG0008920,OG0001294,OG0000381,OG0003791,OG0000361,OG0000185,OG0000042,OG0003310,OG0000043,OG0000002,OG0001553,OG0000200,OG0000024,OG0000003,OG0000245,OG0000201,OG0000247,OG0000302,OG0000886,OG0000622,OG0000721,OG0000303…
Expanded	Biological Process	GO:0042176	28	16%	8.3%	4.96E-4	7.57E-3	regulation of protein catabolic process	OG0000404,OG0000108,OG0000109,OG0000191,OG0007144,OG0000233,OG0000014,OG0000972,OG0001106,OG0000237,OG0000656,OG0000756,OG0000757,OG0002937,OG0000813,OG0001294,OG0000042,OG0003310,OG0000020,OG0001076,OG0000043,OG0001077,OG0000024,OG0000300,OG0000268,OG0000247,OG0000347,OG0000468
Expanded	Biological Process	GO:0060977	6	3.4%	0.59%	4.99E-4	7.58E-3	coronary vasculature morphogenesis	OG0003310,OG0000760,OG0000024,OG0000753,OG0000886,OG0000656
Expanded	Biological Process	GO:0031323	108	62%	49%	5.06E-4	7.68E-3	regulation of cellular metabolic process	OG0000008,OG0000404,OG0000801,OG0000769,OG0002791,OG0006632,OG0006874,OG0004298,OG0000011,OG0000099,OG0001740,OG0000014,OG0000015,OG0001106,OG0000656,OG0000898,OG0000514,OG0000756,OG0000757,OG0002937,OG0008920,OG0001294,OG0001571,OG0002022,OG0006068,OG0003752,OG0000122,OG0000760,OG0000003,OG0000245,OG0000763,OG0000247,OG0000127,OG0000886,OG0000108,OG0000109,OG0000191,OG0007144,OG0000193,OG0000590…
Expanded	Biological Process	GO:0032268	71	41%	29%	5.09E-4	7.71E-3	regulation of cellular protein metabolic process	OG0000008,OG0000404,OG0002791,OG0000294,OG0006950,OG0004298,OG0000011,OG0000099,OG0000056,OG0001740,OG0000014,OG0000015,OG0000972,OG0001106,OG0000656,OG0000898,OG0000756,OG0000757,OG0002937,OG0008920,OG0001294,OG0003791,OG0000042,OG0003310,OG0000043,OG0000200,OG0000003,OG0000245,OG0000201,OG0001895,OG0000763,OG0000169,OG0000247,OG0000324,OG0000127,OG0000886,OG0000721,OG0000326,OG0000447,OG0000568…
Expanded	Biological Process	GO:0009306	16	9.1%	3.6%	5.13E-4	7.76E-3	protein secretion	OG0000008,OG0000801,OG0000757,OG0001294,OG0000042,OG0003310,OG0000100,OG0000112,OG0000233,OG0000024,OG0000300,OG0000268,OG0000753,OG0000676,OG0000302,OG0000656
Expanded	Biological Process	GO:1903034	18	10%	4.3%	5.2E-4	7.84E-3	regulation of response to wounding	OG0000008,OG0000756,OG0000108,OG0002937,OG0002791,OG0001294,OG0000250,OG0000294,OG0000185,OG0000042,OG0001077,OG0000099,OG0000112,OG0000343,OG0001157,OG0000024,OG0000015,OG0000468
Expanded	Biological Process	GO:0032269	45	26%	16%	5.37E-4	8.08E-3	negative regulation of cellular protein metabolic process	OG0000008,OG0000108,OG0000109,OG0000191,OG0007144,OG0000193,OG0006950,OG0004298,OG0000011,OG0000099,OG0000078,OG0000056,OG0000112,OG0000014,OG0000015,OG0000972,OG0000753,OG0001106,OG0000656,OG0000898,OG0000756,OG0002937,OG0001294,OG0000381,OG0003791,OG0000042,OG0003310,OG0000262,OG0001076,OG0000043,OG0001077,OG0000100,OG0000024,OG0000201,OG0000300,OG0000169,OG0000268,OG0000247,OG0000324,OG0000127…
Expanded	Biological Process	GO:0043068	34	19%	11%	5.39E-4	8.1E-3	positive regulation of programmed cell death	OG0000008,OG0000108,OG0000109,OG0000191,OG0000250,OG0000056,OG0000014,OG0000753,OG0000435,OG0000656,OG0000898,OG0000813,OG0000618,OG0001294,OG0000381,OG0000042,OG0003310,OG0000020,OG0003752,OG0001232,OG0000343,OG0000200,OG0000024,OG0001158,OG0001895,OG0000247,OG0000324,OG0000027,OG0000302,OG0000127,OG0000347,OG0000468,OG0000622,OG0000568
Expanded	Biological Process	GO:0030900	27	15%	7.9%	5.43E-4	8.14E-3	forebrain development	OG0000801,OG0000108,OG0000109,OG0000294,OG0000099,OG0001762,OG0000751,OG0007425,OG0000015,OG0000753,OG0000237,OG0000656,OG0000618,OG0000381,OG0000042,OG0003310,OG0000020,OG0001077,OG0000343,OG0000200,OG0000024,OG0000003,OG0000245,OG0000169,OG0000247,OG0000324,OG0000468
Expanded	Biological Process	GO:0060976	9	5.1%	1.3%	5.5E-4	8.23E-3	coronary vasculature development	OG0000404,OG0001350,OG0003310,OG0000760,OG0000343,OG0000024,OG0000753,OG0000886,OG0000656
Expanded	Biological Process	GO:0006357	63	36%	25%	5.5E-4	8.23E-3	regulation of transcription by RNA polymerase II	OG0000008,OG0000769,OG0006632,OG0006874,OG0000051,OG0007641,OG0000099,OG0003048,OG0000056,OG0000014,OG0000015,OG0000656,OG0000898,OG0000514,OG0000756,OG0005054,OG0005055,OG0008920,OG0001294,OG0003791,OG0000042,OG0003310,OG0002022,OG0006068,OG0000122,OG0000200,OG0001377,OG0000003,OG0000245,OG0000201,OG0000247,OG0000127,OG0000108,OG0000109,OG0000191,OG0000112,OG0000751,OG0002730,OG0007828,OG0000753…
Expanded	Biological Process	GO:1901701	41	23%	14%	5.51E-4	8.23E-3	cellular response to oxygen-containing compound	OG0000404,OG0000108,OG0000229,OG0000109,OG0005182,OG0000191,OG0007144,OG0006230,OG0006874,OG0000294,OG0000099,OG0000112,OG0000014,OG0000015,OG0000413,OG0000237,OG0000656,OG0000898,OG0001093,OG0001294,OG0003791,OG0001350,OG0000185,OG0000042,OG0000020,OG0001076,OG0002022,OG0006068,OG0000100,OG0001079,OG0000024,OG0000003,OG0000245,OG0000201,OG0000300,OG0000268,OG0000247,OG0000324,OG0000302,OG0000347…
Expanded	Biological Process	GO:2000980	4	2.3%	0.23%	5.52E-4	8.23E-3	regulation of inner ear receptor cell differentiation	OG0003310,OG0000024,OG0000753,OG0000656
Expanded	Biological Process	GO:0003252	4	2.3%	0.23%	5.52E-4	8.23E-3	negative regulation of cell proliferation involved in heart valve morphogenesis	OG0003310,OG0000024,OG0000753,OG0000656
Expanded	Biological Process	GO:0003219	4	2.3%	0.23%	5.52E-4	8.23E-3	cardiac right ventricle formation	OG0003310,OG0000024,OG0000753,OG0000656
Expanded	Biological Process	GO:0048672	4	2.3%	0.23%	5.52E-4	8.23E-3	positive regulation of collateral sprouting	OG0000099,OG0000003,OG0000015,OG0000468
Expanded	Biological Process	GO:0055016	4	2.3%	0.23%	5.52E-4	8.23E-3	hypochord development	OG0003310,OG0000024,OG0000753,OG0000656
Expanded	Biological Process	GO:0045631	4	2.3%	0.23%	5.52E-4	8.23E-3	regulation of mechanoreceptor differentiation	OG0003310,OG0000024,OG0000753,OG0000656
Expanded	Biological Process	GO:0060948	4	2.3%	0.23%	5.52E-4	8.23E-3	cardiac vascular smooth muscle cell development	OG0003310,OG0000024,OG0000753,OG0000656
Expanded	Biological Process	GO:0044093	53	30%	20%	5.66E-4	8.31E-3	positive regulation of molecular function	OG0000404,OG0002791,OG0000294,OG0000011,OG0000014,OG0000015,OG0000972,OG0000898,OG0000757,OG0008920,OG0001294,OG0001492,OG0000042,OG0003310,OG0000362,OG0000200,OG0000003,OG0000245,OG0001895,OG0000247,OG0000324,OG0000127,OG0000886,OG0000721,OG0000568,OG0000108,OG0000109,OG0000191,OG0000078,OG0000112,OG0007425,OG0002730,OG0000237,OG0000435,OG0000813,OG0000618,OG0001070,OG0000381,OG0001350,OG0000185…
Expanded	Biological Process	GO:0003272	6	3.4%	0.6%	5.7E-4	8.35E-3	endocardial cushion formation	OG0003310,OG0000343,OG0000024,OG0000753,OG0000656,OG0000755
Expanded	Biological Process	GO:0003184	6	3.4%	0.6%	5.7E-4	8.35E-3	pulmonary valve morphogenesis	OG0001294,OG0003310,OG0000343,OG0000024,OG0000753,OG0000656
Expanded	Biological Process	GO:0043086	32	18%	10%	5.7E-4	8.35E-3	negative regulation of catalytic activity	OG0000109,OG0000191,OG0000193,OG0000590,OG0004552,OG0000056,OG0000112,OG0000014,OG0000753,OG0000656,OG0000898,OG0000756,OG0000618,OG0001294,OG0000381,OG0003791,OG0000185,OG0000042,OG0003310,OG0000100,OG0000563,OG0000024,OG0000201,OG0000300,OG0000268,OG0000247,OG0000324,OG0000127,OG0000886,OG0000468,OG0000721,OG0000568
Expanded	Biological Process	GO:0045666	31	18%	9.6%	5.76E-4	8.39E-3	positive regulation of neuron differentiation	OG0000008,OG0000108,OG0000109,OG0000191,OG0007144,OG0002791,OG0000294,OG0000099,OG0000014,OG0000751,OG0000015,OG0000435,OG0000656,OG0000756,OG0000381,OG0000185,OG0000042,OG0000262,OG0001076,OG0002022,OG0000043,OG0000100,OG0000343,OG0000024,OG0000003,OG0000245,OG0000247,OG0000324,OG0000127,OG0000468,OG0000447
Expanded	Biological Process	GO:0098655	33	19%	11%	5.76E-4	8.39E-3	cation transmembrane transport	OG0000008,OG0000801,OG0000108,OG0000229,OG0000109,OG0005182,OG0000191,OG0000372,OG0000078,OG0000112,OG0000014,OG0000237,OG0000898,OG0000756,OG0000910,OG0001093,OG0000381,OG0000185,OG0000042,OG0000020,OG0000043,OG0000462,OG0005954,OG0000200,OG0000003,OG0007711,OG0001895,OG0000027,OG0000302,OG0000786,OG0000468,OG0000303,OG0000568
Expanded	Biological Process	GO:0006812	34	19%	11%	5.79E-4	8.41E-3	cation transport	OG0000008,OG0000801,OG0000108,OG0000229,OG0000109,OG0005182,OG0000191,OG0000372,OG0000078,OG0001740,OG0000112,OG0000014,OG0000237,OG0000898,OG0000756,OG0000910,OG0001093,OG0000381,OG0000185,OG0000042,OG0000020,OG0000043,OG0000462,OG0005954,OG0000200,OG0000003,OG0007711,OG0001895,OG0000027,OG0000302,OG0000786,OG0000468,OG0000303,OG0000568
Expanded	Biological Process	GO:2000382	5	2.9%	0.4%	5.8E-4	8.41E-3	positive regulation of mesoderm development	OG0003310,OG0000020,OG0000024,OG0000753,OG0000656
Expanded	Biological Process	GO:1901213	5	2.9%	0.4%	5.8E-4	8.41E-3	regulation of transcription from RNA polymerase II promoter involved in heart development	OG0003310,OG0000200,OG0000024,OG0000753,OG0000656
Expanded	Biological Process	GO:0035167	10	5.7%	1.7%	5.9E-4	8.51E-3	larval lymph gland hemopoiesis	OG0000008,OG0000381,OG0003310,OG0000233,OG0000024,OG0000003,OG0000015,OG0000753,OG0000127,OG0000656
Expanded	Biological Process	GO:0055085	42	24%	15%	5.95E-4	8.57E-3	transmembrane transport	OG0000008,OG0000801,OG0000108,OG0000229,OG0000109,OG0005182,OG0000191,OG0004552,OG0000372,OG0003024,OG0000011,OG0000078,OG0000112,OG0000014,OG0000237,OG0000898,OG0000756,OG0000910,OG0000813,OG0000618,OG0000081,OG0001093,OG0000381,OG0000185,OG0000042,OG0000020,OG0000043,OG0000462,OG0005954,OG0000200,OG0000024,OG0000003,OG0007711,OG0001895,OG0000300,OG0000268,OG0000027,OG0000302,OG0000786,OG0000468…
Expanded	Biological Process	GO:0010468	93	53%	41%	5.99E-4	8.62E-3	regulation of gene expression	OG0000008,OG0000769,OG0005182,OG0002791,OG0006632,OG0006874,OG0000051,OG0000294,OG0004298,OG0007641,OG0000011,OG0000099,OG0003048,OG0000056,OG0001740,OG0000014,OG0000015,OG0000697,OG0001106,OG0000656,OG0000898,OG0000514,OG0000756,OG0000757,OG0006260,OG0005054,OG0001093,OG0005055,OG0008920,OG0001294,OG0001492,OG0003791,OG0001571,OG0000042,OG0003310,OG0000362,OG0002022,OG0006068,OG0000043,OG0003752…
Expanded	Biological Process	GO:0007265	19	11%	4.7%	6.02E-4	8.64E-3	Ras protein signal transduction	OG0000008,OG0000757,OG0000191,OG0000042,OG0000262,OG0000043,OG0000099,OG0003752,OG0000078,OG0000014,OG0000003,OG0000015,OG0000247,OG0000324,OG0000237,OG0000721,OG0000435,OG0000656,OG0000447
Expanded	Biological Process	GO:0010942	36	21%	12%	6.02E-4	8.64E-3	positive regulation of cell death	OG0000008,OG0000404,OG0000108,OG0000109,OG0000191,OG0000250,OG0000056,OG0000112,OG0000014,OG0000753,OG0000435,OG0000656,OG0000898,OG0000813,OG0000618,OG0001294,OG0000381,OG0000042,OG0003310,OG0000020,OG0003752,OG0001232,OG0000343,OG0000200,OG0000024,OG0001158,OG0001895,OG0000247,OG0000324,OG0000027,OG0000302,OG0000127,OG0000347,OG0000468,OG0000622,OG0000568
Expanded	Biological Process	GO:0042692	27	15%	8.0%	6.08E-4	8.69E-3	muscle cell differentiation	OG0000008,OG0000108,OG0000823,OG0000191,OG0000099,OG0000751,OG0000015,OG0000697,OG0000753,OG0000237,OG0000656,OG0002937,OG0001294,OG0000381,OG0000185,OG0000042,OG0003310,OG0000020,OG0000760,OG0000100,OG0000200,OG0000024,OG0000300,OG0000169,OG0000127,OG0000468,OG0000744
Expanded	Biological Process	GO:0072006	14	8.0%	2.9%	6.09E-4	8.69E-3	nephron development	OG0000910,OG0003481,OG0003310,OG0000099,OG0000462,OG0000200,OG0000024,OG0000751,OG0001895,OG0000015,OG0000753,OG0000721,OG0000656,OG0000755
Expanded	Biological Process	GO:0002790	16	9.1%	3.6%	6.11E-4	8.7E-3	peptide secretion	OG0000008,OG0000801,OG0000757,OG0001294,OG0000042,OG0003310,OG0000100,OG0000112,OG0000233,OG0000024,OG0000300,OG0000268,OG0000753,OG0000676,OG0000302,OG0000656
Expanded	Biological Process	GO:0009892	79	45%	33%	6.17E-4	8.77E-3	negative regulation of metabolic process	OG0000008,OG0000769,OG0005182,OG0006632,OG0000294,OG0006950,OG0004298,OG0000011,OG0000099,OG0003048,OG0000056,OG0000014,OG0000015,OG0000697,OG0000972,OG0001106,OG0000656,OG0000898,OG0000514,OG0000756,OG0000757,OG0002937,OG0006260,OG0005054,OG0001093,OG0001294,OG0001492,OG0003791,OG0000042,OG0003310,OG0006068,OG0000043,OG0000200,OG0000563,OG0001377,OG0000003,OG0000245,OG0000201,OG0000763,OG0000169…
Expanded	Biological Process	GO:0007472	29	17%	8.8%	6.23E-4	8.84E-3	wing disc morphogenesis	OG0000008,OG0005182,OG0000191,OG0000099,OG0000112,OG0000014,OG0000751,OG0000015,OG0000697,OG0000753,OG0000656,OG0000755,OG0000618,OG0000086,OG0001571,OG0000042,OG0003310,OG0000262,OG0000043,OG0000200,OG0001377,OG0000024,OG0000201,OG0000025,OG0000300,OG0000169,OG0000127,OG0000347,OG0000468
Expanded	Biological Process	GO:0001942	11	6.3%	2.0%	6.23E-4	8.84E-3	hair follicle development	OG0000108,OG0000381,OG0003310,OG0000100,OG0000024,OG0002730,OG0000753,OG0000324,OG0000468,OG0000656,OG0000447
Expanded	Biological Process	GO:0007163	30	17%	9.3%	6.24E-4	8.84E-3	establishment or maintenance of cell polarity	OG0000008,OG0000191,OG0007144,OG0000011,OG0000099,OG0000014,OG0000015,OG0000697,OG0000753,OG0000237,OG0000656,OG0000898,OG0000755,OG0002937,OG0001070,OG0000042,OG0003310,OG0000020,OG0001076,OG0000362,OG0003752,OG0000462,OG0000024,OG0000003,OG0000201,OG0000300,OG0000302,OG0000127,OG0000468,OG0000447
Expanded	Biological Process	GO:0045580	13	7.4%	2.6%	6.26E-4	8.84E-3	regulation of T cell differentiation	OG0000381,OG0001350,OG0000112,OG0000200,OG0000014,OG0000003,OG0000245,OG0000300,OG0000015,OG0003810,OG0000468,OG0000303,OG0000898
Expanded	Biological Process	GO:0016310	44	25%	16%	6.28E-4	8.85E-3	phosphorylation	OG0000008,OG0000801,OG0000108,OG0000109,OG0005182,OG0000191,OG0002791,OG0004298,OG0000011,OG0000056,OG0000112,OG0004279,OG0000014,OG0007425,OG0000237,OG0000898,OG0002937,OG0000538,OG0000618,OG0001070,OG0000381,OG0001350,OG0000185,OG0000042,OG0000020,OG0000262,OG0002022,OG0000462,OG0001232,OG0000100,OG0000200,OG0001377,OG0000003,OG0000201,OG0000300,OG0000247,OG0000324,OG0000027,OG0000302,OG0000127…
Expanded	Biological Process	GO:0051173	78	45%	33%	6.28E-4	8.85E-3	positive regulation of nitrogen compound metabolic process	OG0000008,OG0000404,OG0005182,OG0000050,OG0002791,OG0006874,OG0000294,OG0000011,OG0000099,OG0000056,OG0001740,OG0000014,OG0000015,OG0001106,OG0000656,OG0000898,OG0000514,OG0000756,OG0000757,OG0008920,OG0001294,OG0003791,OG0001571,OG0000042,OG0003310,OG0002022,OG0006068,OG0000043,OG0003752,OG0000200,OG0001377,OG0000003,OG0000245,OG0000201,OG0001895,OG0000763,OG0000169,OG0000247,OG0000127,OG0000721…
Expanded	Biological Process	GO:0090257	20	11%	5.2%	6.31E-4	8.86E-3	regulation of muscle system process	OG0000801,OG0002937,OG0000191,OG0001093,OG0001294,OG0000051,OG0000381,OG0000042,OG0003310,OG0000043,OG0000100,OG0007746,OG0000112,OG0001553,OG0000024,OG0000697,OG0000753,OG0000676,OG0000721,OG0000656
Expanded	Biological Process	GO:0030100	24	14%	6.7%	6.35E-4	8.9E-3	regulation of endocytosis	OG0000008,OG0000404,OG0000756,OG0000109,OG0000191,OG0008920,OG0000381,OG0000294,OG0000042,OG0003310,OG0000043,OG0000011,OG0000078,OG0000112,OG0000200,OG0000024,OG0000014,OG0000697,OG0000753,OG0001106,OG0000237,OG0000656,OG0000898,OG0000568
Expanded	Biological Process	GO:0043062	22	13%	5.9%	6.38E-4	8.92E-3	extracellular structure organization	OG0000008,OG0000910,OG0000108,OG0002937,OG0008920,OG0000063,OG0001350,OG0000185,OG0000042,OG0003310,OG0000076,OG0000043,OG0000343,OG0001157,OG0000024,OG0001895,OG0002730,OG0000015,OG0000697,OG0000247,OG0000324,OG0000468
Expanded	Biological Process	GO:0040007	38	22%	13%	6.41E-4	8.96E-3	growth	OG0000008,OG0000108,OG0000769,OG0005182,OG0000191,OG0007144,OG0002791,OG0000099,OG0000751,OG0002730,OG0000015,OG0000753,OG0000435,OG0000656,OG0000756,OG0000757,OG0000618,OG0002261,OG0001350,OG0000042,OG0003310,OG0000020,OG0001076,OG0000362,OG0000043,OG0000165,OG0000343,OG0000200,OG0000024,OG0000003,OG0000245,OG0000201,OG0000300,OG0000247,OG0000324,OG0000468,OG0000622,OG0000568
Expanded	Biological Process	GO:0061318	9	5.1%	1.4%	6.42E-4	8.96E-3	renal filtration cell differentiation	OG0003481,OG0003310,OG0000462,OG0000024,OG0000003,OG0000245,OG0000015,OG0000753,OG0000656
Expanded	Biological Process	GO:1905207	9	5.1%	1.4%	6.42E-4	8.96E-3	regulation of cardiocyte differentiation	OG0000191,OG0003310,OG0000020,OG0000024,OG0007828,OG0000753,OG0000468,OG0000303,OG0000656
Expanded	Biological Process	GO:0043537	6	3.4%	0.62%	6.48E-4	9.01E-3	negative regulation of blood vessel endothelial cell migration	OG0003310,OG0000020,OG0000024,OG0000753,OG0000886,OG0000656
Expanded	Biological Process	GO:0007615	6	3.4%	0.62%	6.48E-4	9.01E-3	anesthesia-resistant memory	OG0000008,OG0000757,OG0000381,OG0001036,OG0000200,OG0000201
Expanded	Biological Process	GO:0072017	6	3.4%	0.62%	6.48E-4	9.01E-3	distal tubule development	OG0000910,OG0003310,OG0000024,OG0001895,OG0000753,OG0000656
Expanded	Biological Process	GO:0007560	34	19%	11%	6.52E-4	9.01E-3	imaginal disc morphogenesis	OG0000008,OG0005182,OG0000191,OG0000099,OG0000078,OG0000112,OG0000014,OG0000751,OG0000015,OG0000697,OG0000753,OG0000656,OG0000755,OG0000618,OG0000086,OG0001571,OG0000042,OG0003310,OG0000020,OG0000262,OG0000043,OG0000200,OG0001377,OG0000024,OG0000003,OG0000201,OG0000025,OG0000300,OG0000169,OG0000302,OG0003810,OG0000127,OG0000347,OG0000468
Expanded	Biological Process	GO:0022404	15	8.6%	3.3%	6.62E-4	9.12E-3	molting cycle process	OG0000108,OG0002937,OG0000381,OG0000086,OG0003310,OG0000020,OG0000100,OG0000024,OG0002730,OG0000753,OG0000324,OG0000302,OG0000468,OG0000656,OG0000447
Expanded	Biological Process	GO:0042048	15	8.6%	3.3%	6.62E-4	9.12E-3	olfactory behavior	OG0000008,OG0000229,OG0000191,OG0007144,OG0001076,OG0000110,OG0001740,OG0001036,OG0000024,OG0000201,OG0000300,OG0000268,OG0000324,OG0000676,OG0000468
Expanded	Biological Process	GO:0010605	75	43%	31%	6.66E-4	9.16E-3	negative regulation of macromolecule metabolic process	OG0000008,OG0000769,OG0005182,OG0006632,OG0000294,OG0006950,OG0004298,OG0000011,OG0000099,OG0003048,OG0000056,OG0000014,OG0000015,OG0000697,OG0000972,OG0001106,OG0000656,OG0000898,OG0000514,OG0000756,OG0000757,OG0002937,OG0006260,OG0005054,OG0001093,OG0001294,OG0001492,OG0003791,OG0000042,OG0003310,OG0006068,OG0000043,OG0000200,OG0001377,OG0000003,OG0000245,OG0000201,OG0000763,OG0000169,OG0000247…
Expanded	Biological Process	GO:0045927	31	18%	9.7%	6.7E-4	9.18E-3	positive regulation of growth	OG0000008,OG0000108,OG0000109,OG0000191,OG0007144,OG0002791,OG0000294,OG0000099,OG0000078,OG0000112,OG0000015,OG0000851,OG0000753,OG0000656,OG0000756,OG0002937,OG0000381,OG0000042,OG0003310,OG0001076,OG0000165,OG0000100,OG0000024,OG0000003,OG0000245,OG0000300,OG0000324,OG0000302,OG0000127,OG0000468,OG0000447
Expanded	Biological Process	GO:0010721	28	16%	8.4%	6.7E-4	9.18E-3	negative regulation of cell development	OG0000404,OG0000108,OG0000191,OG0000294,OG0000099,OG0001740,OG0000015,OG0000753,OG0000656,OG0000898,OG0002937,OG0008920,OG0003791,OG0003310,OG0000020,OG0000262,OG0001077,OG0000343,OG0000200,OG0000024,OG0000003,OG0000201,OG0000300,OG0000247,OG0000324,OG0003810,OG0000886,OG0000468
Expanded	Biological Process	GO:0090276	20	11%	5.2%	6.77E-4	9.25E-3	regulation of peptide hormone secretion	OG0000801,OG0000109,OG0005182,OG0001093,OG0001294,OG0000381,OG0000250,OG0000042,OG0000020,OG0000099,OG0001232,OG0000024,OG0000003,OG0000015,OG0000268,OG0000302,OG0000347,OG0000468,OG0000435,OG0000898
Expanded	Biological Process	GO:0003002	43	25%	15%	6.77E-4	9.25E-3	regionalization	OG0000008,OG0000108,OG0000109,OG0000191,OG0000099,OG0001762,OG0000014,OG0000751,OG0000015,OG0007828,OG0000753,OG0000656,OG0000898,OG0000755,OG0000514,OG0000756,OG0000757,OG0005055,OG0008920,OG0000381,OG0000361,OG0000042,OG0003310,OG0000020,OG0000262,OG0000362,OG0000343,OG0000200,OG0001377,OG0000024,OG0000003,OG0000245,OG0000201,OG0000025,OG0000169,OG0000302,OG0003810,OG0000347,OG0000468,OG0000622…
Expanded	Biological Process	GO:0012501	38	22%	13%	6.85E-4	9.33E-3	programmed cell death	OG0000801,OG0000108,OG0000109,OG0005182,OG0000191,OG0000250,OG0000076,OG0000011,OG0007746,OG0000014,OG0002730,OG0000015,OG0000753,OG0000237,OG0000435,OG0000656,OG0000898,OG0000813,OG0001070,OG0008920,OG0001350,OG0000042,OG0003310,OG0000020,OG0000262,OG0000043,OG0001232,OG0000343,OG0000200,OG0000024,OG0000268,OG0000247,OG0000324,OG0000027,OG0000302,OG0000127,OG0000347,OG0000468
Expanded	Biological Process	GO:0008219	39	22%	13%	6.85E-4	9.33E-3	cell death	OG0000801,OG0000108,OG0000109,OG0005182,OG0000191,OG0000250,OG0000076,OG0000011,OG0007746,OG0000014,OG0002730,OG0000015,OG0000753,OG0000237,OG0000435,OG0000656,OG0000898,OG0000813,OG0001070,OG0008920,OG0001350,OG0000042,OG0003310,OG0000020,OG0000262,OG0000043,OG0001232,OG0001079,OG0000343,OG0000200,OG0000024,OG0000268,OG0000247,OG0000324,OG0000027,OG0000302,OG0000127,OG0000347,OG0000468
Expanded	Biological Process	GO:0042387	5	2.9%	0.42%	6.86E-4	9.33E-3	plasmatocyte differentiation	OG0000008,OG0003310,OG0000024,OG0000753,OG0000656
Expanded	Biological Process	GO:0014807	5	2.9%	0.42%	6.86E-4	9.33E-3	regulation of somitogenesis	OG0003310,OG0000024,OG0000201,OG0000753,OG0000656
Expanded	Biological Process	GO:0007473	5	2.9%	0.42%	6.86E-4	9.33E-3	wing disc proximal/distal pattern formation	OG0003310,OG0000024,OG0000753,OG0000468,OG0000656
Expanded	Biological Process	GO:0010160	9	5.1%	1.4%	6.92E-4	9.35E-3	formation of animal organ boundary	OG0000381,OG0000361,OG0003310,OG0000020,OG0000343,OG0000024,OG0000201,OG0000753,OG0000656
Expanded	Biological Process	GO:0035592	16	9.1%	3.7%	6.94E-4	9.35E-3	establishment of protein localization to extracellular region	OG0000008,OG0000801,OG0000757,OG0001294,OG0000042,OG0003310,OG0000100,OG0000112,OG0000233,OG0000024,OG0000300,OG0000268,OG0000753,OG0000676,OG0000302,OG0000656
Expanded	Biological Process	GO:0061061	37	21%	12%	6.96E-4	9.37E-3	muscle structure development	OG0000008,OG0000108,OG0000823,OG0000191,OG0000099,OG0000014,OG0000751,OG0000015,OG0007828,OG0000697,OG0000753,OG0000237,OG0000656,OG0002937,OG0005054,OG0001294,OG0000381,OG0000185,OG0000042,OG0003310,OG0000020,OG0000760,OG0000100,OG0000343,OG0000200,OG0000024,OG0000003,OG0000245,OG0000201,OG0000300,OG0000169,OG0000268,OG0000324,OG0000127,OG0000468,OG0000744,OG0000568
Expanded	Biological Process	GO:0001775	36	21%	12%	7.06E-4	9.48E-3	cell activation	OG0000008,OG0000404,OG0000108,OG0000191,OG0003481,OG0004393,OG0000250,OG0000294,OG0000076,OG0000099,OG0007746,OG0000112,OG0000014,OG0000015,OG0000059,OG0000753,OG0000656,OG0000898,OG0005989,OG0000813,OG0000042,OG0003310,OG0000020,OG0000200,OG0001377,OG0000024,OG0000003,OG0000201,OG0000763,OG0000268,OG0000247,OG0000127,OG0000468,OG0000622,OG0000303,OG0000326
Expanded	Biological Process	GO:0003241	4	2.3%	0.24%	7.08E-4	9.49E-3	growth involved in heart morphogenesis	OG0003310,OG0000024,OG0000753,OG0000656
Expanded	Biological Process	GO:0032633	4	2.3%	0.24%	7.08E-4	9.49E-3	interleukin-4 production	OG0003310,OG0000024,OG0000753,OG0000656
Expanded	Biological Process	GO:0035907	4	2.3%	0.24%	7.08E-4	9.49E-3	dorsal aorta development	OG0003310,OG0000024,OG0000753,OG0000656
Expanded	Biological Process	GO:0033153	4	2.3%	0.24%	7.08E-4	9.49E-3	T cell receptor V(D)J recombination	OG0000099,OG0000003,OG0000015,OG0000468
Expanded	Biological Process	GO:0002681	4	2.3%	0.24%	7.08E-4	9.49E-3	somatic recombination of T cell receptor gene segments	OG0000099,OG0000003,OG0000015,OG0000468
Expanded	Biological Process	GO:0002568	4	2.3%	0.24%	7.08E-4	9.49E-3	somatic diversification of T cell receptor genes	OG0000099,OG0000003,OG0000015,OG0000468
Expanded	Biological Process	GO:0060289	4	2.3%	0.24%	7.08E-4	9.49E-3	compartment boundary maintenance	OG0003310,OG0000024,OG0000753,OG0000656
Expanded	Biological Process	GO:0051336	42	24%	15%	7.14E-4	9.49E-3	regulation of hydrolase activity	OG0000404,OG0000191,OG0000590,OG0004552,OG0000294,OG0000078,OG0000056,OG0000112,OG0000014,OG0000972,OG0000237,OG0000435,OG0000656,OG0000756,OG0000757,OG0000813,OG0000618,OG0001294,OG0001492,OG0000381,OG0001350,OG0000185,OG0000042,OG0001232,OG0000760,OG0000100,OG0000343,OG0001036,OG0000200,OG0000563,OG0000024,OG0000201,OG0001895,OG0000268,OG0000247,OG0000324,OG0000027,OG0000302,OG0000127,OG0000886…
Expanded	Biological Process	GO:1903508	52	30%	20%	7.16E-4	9.49E-3	positive regulation of nucleic acid-templated transcription	OG0000008,OG0000050,OG0006874,OG0000294,OG0000011,OG0000099,OG0000056,OG0000015,OG0000656,OG0000898,OG0000514,OG0000756,OG0001294,OG0001571,OG0000042,OG0003310,OG0002022,OG0006068,OG0003752,OG0000200,OG0001377,OG0000003,OG0000245,OG0000201,OG0000763,OG0000169,OG0000247,OG0000127,OG0000108,OG0000109,OG0000191,OG0000751,OG0002730,OG0007828,OG0000753,OG0000237,OG0000813,OG0009430,OG0000381,OG0001350…
Expanded	Biological Process	GO:0031324	72	41%	30%	7.19E-4	9.49E-3	negative regulation of cellular metabolic process	OG0000008,OG0000769,OG0005182,OG0006632,OG0000294,OG0006950,OG0004298,OG0000011,OG0000099,OG0003048,OG0000056,OG0000014,OG0000015,OG0000697,OG0000972,OG0001106,OG0000656,OG0000898,OG0000756,OG0000757,OG0002937,OG0005054,OG0001294,OG0003791,OG0000042,OG0003310,OG0006068,OG0000043,OG0000200,OG0000563,OG0001377,OG0000003,OG0000245,OG0000201,OG0000763,OG0000169,OG0000247,OG0000324,OG0000127,OG0000886…
Expanded	Biological Process	GO:0008104	66	38%	27%	7.23E-4	9.52E-3	protein localization	OG0000008,OG0000404,OG0000801,OG0005182,OG0000250,OG0000294,OG0000011,OG0000056,OG0000014,OG0000015,OG0000697,OG0000851,OG0000972,OG0001106,OG0000656,OG0000898,OG0000756,OG0000757,OG0008920,OG0001294,OG0000361,OG0000042,OG0003310,OG0000043,OG0003752,OG0000165,OG0000200,OG0000245,OG0000201,OG0000323,OG0000247,OG0000127,OG0000886,OG0000447,OG0000568,OG0000108,OG0000109,OG0000191,OG0007144,OG0000110…
Expanded	Biological Process	GO:0031032	19	11%	4.8%	7.23E-4	9.52E-3	actomyosin structure organization	OG0000008,OG0000108,OG0000823,OG0002937,OG0000381,OG0000185,OG0000042,OG0000020,OG0000362,OG0000760,OG0000100,OG0000200,OG0000014,OG0000300,OG0000697,OG0000247,OG0000127,OG0000468,OG0000656
Expanded	Biological Process	GO:0070372	16	9.1%	3.7%	7.24E-4	9.52E-3	regulation of ERK1 and ERK2 cascade	OG0000381,OG0003310,OG0000020,OG0000078,OG0007746,OG0000112,OG0000024,OG0000014,OG0000247,OG0000753,OG0000886,OG0000468,OG0000435,OG0000656,OG0000898,OG0000568
Expanded	Biological Process	GO:1904747	6	3.4%	0.63%	7.35E-4	9.64E-3	positive regulation of apoptotic process involved in development	OG0003310,OG0000020,OG0000024,OG0000753,OG0000127,OG0000656
Expanded	Biological Process	GO:0003177	6	3.4%	0.63%	7.35E-4	9.64E-3	pulmonary valve development	OG0001294,OG0003310,OG0000343,OG0000024,OG0000753,OG0000656
Expanded	Biological Process	GO:0045619	14	8.0%	3.0%	7.38E-4	9.64E-3	regulation of lymphocyte differentiation	OG0000381,OG0001350,OG0000112,OG0000200,OG0000014,OG0000003,OG0000245,OG0000300,OG0000015,OG0003810,OG0000468,OG0000622,OG0000303,OG0000898
Expanded	Biological Process	GO:0014041	9	5.1%	1.4%	7.46E-4	9.73E-3	regulation of neuron maturation	OG0000756,OG0000381,OG0000042,OG0000043,OG0000099,OG0000024,OG0000003,OG0000015,OG0000468
Expanded	Biological Process	GO:0010563	32	18%	10%	7.47E-4	9.73E-3	negative regulation of phosphorus metabolic process	OG0000008,OG0000108,OG0000109,OG0000191,OG0000193,OG0000590,OG0004552,OG0000099,OG0000112,OG0000014,OG0000015,OG0000753,OG0000656,OG0000898,OG0001294,OG0000381,OG0000185,OG0000042,OG0003310,OG0001077,OG0000100,OG0000563,OG0000024,OG0000300,OG0000247,OG0000324,OG0000027,OG0000127,OG0000886,OG0000468,OG0000622,OG0000568
Expanded	Biological Process	GO:0045936	32	18%	10%	7.47E-4	9.73E-3	negative regulation of phosphate metabolic process	OG0000008,OG0000108,OG0000109,OG0000191,OG0000193,OG0000590,OG0004552,OG0000099,OG0000112,OG0000014,OG0000015,OG0000753,OG0000656,OG0000898,OG0001294,OG0000381,OG0000185,OG0000042,OG0003310,OG0001077,OG0000100,OG0000563,OG0000024,OG0000300,OG0000247,OG0000324,OG0000027,OG0000127,OG0000886,OG0000468,OG0000622,OG0000568
Expanded	Biological Process	GO:0098773	11	6.3%	2.0%	7.48E-4	9.73E-3	skin epidermis development	OG0000108,OG0000381,OG0003310,OG0000100,OG0000024,OG0002730,OG0000753,OG0000324,OG0000468,OG0000656,OG0000447
Expanded	Biological Process	GO:0001700	22	13%	6.0%	7.49E-4	9.73E-3	embryonic development via the syncytial blastoderm	OG0000618,OG0000191,OG0001093,OG0001492,OG0000042,OG0003310,OG0000362,OG0000043,OG0000099,OG0000100,OG0000112,OG0001960,OG0000024,OG0000003,OG0000245,OG0000201,OG0000015,OG0000697,OG0000753,OG0000127,OG0000468,OG0000656
Expanded	Biological Process	GO:1902680	52	30%	20%	7.55E-4	9.76E-3	positive regulation of RNA biosynthetic process	OG0000008,OG0000050,OG0006874,OG0000294,OG0000011,OG0000099,OG0000056,OG0000015,OG0000656,OG0000898,OG0000514,OG0000756,OG0001294,OG0001571,OG0000042,OG0003310,OG0002022,OG0006068,OG0003752,OG0000200,OG0001377,OG0000003,OG0000245,OG0000201,OG0000763,OG0000169,OG0000247,OG0000127,OG0000108,OG0000109,OG0000191,OG0000751,OG0002730,OG0007828,OG0000753,OG0000237,OG0000813,OG0009430,OG0000381,OG0001350…
Expanded	Biological Process	GO:0006810	90	51%	39%	7.56E-4	9.76E-3	transport	OG0000008,OG0000404,OG0000801,OG0005182,OG0003481,OG0000294,OG0000372,OG0004298,OG0007641,OG0000011,OG0000099,OG0000056,OG0001740,OG0000014,OG0000059,OG0000697,OG0000851,OG0000972,OG0001106,OG0000656,OG0000898,OG0000756,OG0000910,OG0000757,OG0002937,OG0000081,OG0001093,OG0002261,OG0008920,OG0001294,OG0000042,OG0003310,OG0000043,OG0003752,OG0000760,OG0000200,OG0000003,OG0007711,OG0000201,OG0001895…
Expanded	Biological Process	GO:0006954	15	8.6%	3.4%	7.56E-4	9.76E-3	inflammatory response	OG0000008,OG0002937,OG0000618,OG0001294,OG0000042,OG0003310,OG0004298,OG0000076,OG0000099,OG0000200,OG0000024,OG0000753,OG0000676,OG0000303,OG0000656
Expanded	Biological Process	GO:0008544	24	14%	6.8%	7.61E-4	9.79E-3	epidermis development	OG0000757,OG0000108,OG0004393,OG0000381,OG0003791,OG0000042,OG0003310,OG0000262,OG0000043,OG0000099,OG0000100,OG0000563,OG0000024,OG0000003,OG0002730,OG0000015,OG0000753,OG0000324,OG0000786,OG0000347,OG0000468,OG0000656,OG0000755,OG0000447
Expanded	Biological Process	GO:0048872	20	11%	5.2%	7.77E-4	9.99E-3	homeostasis of number of cells	OG0000108,OG0003481,OG0001294,OG0000294,OG0000042,OG0003310,OG0000020,OG0000076,OG0000099,OG0000200,OG0000024,OG0000014,OG0001895,OG0002730,OG0000763,OG0000753,OG0000027,OG0000656,OG0000898,OG0000326
Expanded	Cellular Component	GO:0120025	83	49%	26%	4.4E-11	3.82E-8	plasma membrane bounded cell projection	OG0000008,OG0000404,OG0000801,OG0005182,OG0002791,OG0006874,OG0000250,OG0000294,OG0000011,OG0000099,OG0000056,OG0000014,OG0000015,OG0000697,OG0000851,OG0000413,OG0000535,OG0000656,OG0000756,OG0000910,OG0000757,OG0002937,OG0001093,OG0005055,OG0002261,OG0008920,OG0001294,OG0000042,OG0003310,OG0000362,OG0002022,OG0000043,OG0003752,OG0000165,OG0000760,OG0000200,OG0000003,OG0000201,OG0001895,OG0000247…
Expanded	Cellular Component	GO:0042995	83	49%	26%	7.06E-11	3.82E-8	cell projection	OG0000008,OG0000404,OG0000801,OG0005182,OG0002791,OG0006874,OG0000250,OG0000294,OG0000011,OG0000099,OG0000056,OG0000014,OG0000015,OG0000697,OG0000851,OG0000413,OG0000535,OG0000656,OG0000756,OG0000910,OG0000757,OG0002937,OG0001093,OG0005055,OG0002261,OG0008920,OG0001294,OG0000042,OG0003310,OG0000362,OG0002022,OG0000043,OG0003752,OG0000165,OG0000760,OG0000200,OG0000003,OG0000201,OG0001895,OG0000247…
Expanded	Cellular Component	GO:0043005	69	41%	20%	6.12E-10	1.77E-7	neuron projection	OG0000008,OG0000404,OG0000801,OG0005182,OG0002791,OG0006874,OG0000099,OG0000056,OG0000014,OG0000015,OG0000851,OG0000413,OG0000656,OG0000756,OG0000757,OG0002937,OG0001093,OG0005055,OG0002261,OG0008920,OG0001294,OG0000042,OG0003310,OG0002022,OG0000043,OG0003752,OG0000165,OG0000200,OG0000003,OG0000201,OG0000247,OG0000324,OG0000127,OG0000886,OG0000568,OG0000108,OG0000229,OG0000109,OG0000191,OG0007144…
Expanded	Cellular Component	GO:0005886	94	55%	34%	6.13E-9	1.33E-6	plasma membrane	OG0000008,OG0000404,OG0000801,OG0005182,OG0006230,OG0002791,OG0000250,OG0000294,OG0000054,OG0000099,OG0001740,OG0000014,OG0000059,OG0000697,OG0001106,OG0000656,OG0000898,OG0000931,OG0000756,OG0000757,OG0002937,OG0006060,OG0007397,OG0001093,OG0002261,OG0008920,OG0001294,OG0000361,OG0000042,OG0003310,OG0000362,OG0000043,OG0000165,OG0000760,OG0000200,OG0000003,OG0000201,OG0000247,OG0000324,OG0000127…
Expanded	Cellular Component	GO:0036477	58	34%	17%	1.24E-8	2.15E-6	somatodendritic compartment	OG0000008,OG0000404,OG0000801,OG0005182,OG0002791,OG0006874,OG0000250,OG0000056,OG0000014,OG0000413,OG0000656,OG0000898,OG0000756,OG0000757,OG0002937,OG0002261,OG0001294,OG0000042,OG0003310,OG0000043,OG0003752,OG0000200,OG0000201,OG0000169,OG0000247,OG0000324,OG0000568,OG0000108,OG0000229,OG0000109,OG0001517,OG0000191,OG0007144,OG0000110,OG0007746,OG0000112,OG0000753,OG0000676,OG0000237,OG0000435…
Expanded	Cellular Component	GO:0071944	95	56%	35%	2.94E-8	4.25E-6	cell periphery	OG0000008,OG0000404,OG0000801,OG0005182,OG0006230,OG0002791,OG0000250,OG0000294,OG0000054,OG0000099,OG0001740,OG0000014,OG0000059,OG0000697,OG0000851,OG0001106,OG0000656,OG0000898,OG0000931,OG0000756,OG0000757,OG0002937,OG0006060,OG0007397,OG0001093,OG0002261,OG0008920,OG0001294,OG0000361,OG0000042,OG0003310,OG0000362,OG0000043,OG0000165,OG0000760,OG0000200,OG0000003,OG0000201,OG0000247,OG0000324…
Expanded	Cellular Component	GO:0030424	50	29%	14%	8.76E-8	1.09E-5	axon	OG0000801,OG0005182,OG0002791,OG0000014,OG0000851,OG0000413,OG0000656,OG0000757,OG0002937,OG0001093,OG0005055,OG0002261,OG0008920,OG0000042,OG0002022,OG0000043,OG0000165,OG0000201,OG0000247,OG0000324,OG0000127,OG0000886,OG0000568,OG0000108,OG0000109,OG0000191,OG0007144,OG0007746,OG0000753,OG0000237,OG0000435,OG0000618,OG0001509,OG0000381,OG0000185,OG0000020,OG0000262,OG0001076,OG0001077,OG0001232…
Expanded	Cellular Component	GO:0043025	48	28%	13%	1.48E-7	1.61E-5	neuronal cell body	OG0000008,OG0000404,OG0000801,OG0000108,OG0000109,OG0001517,OG0005182,OG0000191,OG0007144,OG0002791,OG0006874,OG0000250,OG0000110,OG0000056,OG0000112,OG0000014,OG0000753,OG0000676,OG0000413,OG0000237,OG0000435,OG0000898,OG0000757,OG0002937,OG0000618,OG0002261,OG0000381,OG0000185,OG0000042,OG0003310,OG0000262,OG0001076,OG0000043,OG0001232,OG0000100,OG0000343,OG0001036,OG0000200,OG0000024,OG0000300…
Expanded	Cellular Component	GO:0031224	69	41%	23%	3.62E-7	3.49E-5	intrinsic component of membrane	OG0000008,OG0000404,OG0000801,OG0006230,OG0000250,OG0000372,OG0000011,OG0001740,OG0000014,OG0000413,OG0000656,OG0000898,OG0000756,OG0000757,OG0002937,OG0000081,OG0007397,OG0001093,OG0002261,OG0008920,OG0000042,OG0003310,OG0000043,OG0000760,OG0000200,OG0000563,OG0007711,OG0000201,OG0000247,OG0000324,OG0000127,OG0000886,OG0000447,OG0000568,OG0000108,OG0000229,OG0000191,OG0000193,OG0004393,OG0003024…
Expanded	Cellular Component	GO:0044297	49	29%	14%	3.83E-7	3.49E-5	cell body	OG0000008,OG0000404,OG0000801,OG0005182,OG0002791,OG0006874,OG0000250,OG0000056,OG0000014,OG0000413,OG0000898,OG0000757,OG0002937,OG0002261,OG0000042,OG0003310,OG0000043,OG0000200,OG0000169,OG0000247,OG0000568,OG0000108,OG0000229,OG0000109,OG0001517,OG0000191,OG0007144,OG0000110,OG0000112,OG0000753,OG0000676,OG0000237,OG0000435,OG0000618,OG0000381,OG0000185,OG0000262,OG0001076,OG0001232,OG0000100…
Expanded	Cellular Component	GO:0031226	49	29%	14%	5.25E-7	4.15E-5	intrinsic component of plasma membrane	OG0000008,OG0000404,OG0000801,OG0006230,OG0000250,OG0001740,OG0000014,OG0000656,OG0000898,OG0000756,OG0000757,OG0002937,OG0007397,OG0001093,OG0002261,OG0000042,OG0003310,OG0000043,OG0000760,OG0000200,OG0000201,OG0000247,OG0000324,OG0000886,OG0000447,OG0000568,OG0000108,OG0000229,OG0000193,OG0003024,OG0007746,OG0000112,OG0000753,OG0000676,OG0000237,OG0000755,OG0000538,OG0000381,OG0000185,OG0000020…
Expanded	Cellular Component	GO:0016021	66	39%	23%	1.15E-6	8.33E-5	integral component of membrane	OG0000008,OG0000404,OG0000801,OG0006230,OG0000250,OG0000372,OG0000011,OG0000014,OG0000413,OG0000656,OG0000898,OG0000756,OG0000757,OG0002937,OG0000081,OG0007397,OG0001093,OG0002261,OG0008920,OG0000042,OG0003310,OG0000043,OG0000760,OG0000200,OG0000563,OG0007711,OG0000201,OG0000127,OG0000886,OG0000447,OG0000568,OG0000108,OG0000229,OG0000191,OG0000193,OG0004393,OG0003024,OG0000110,OG0007746,OG0000112…
Expanded	Cellular Component	GO:0030425	43	25%	12%	1.79E-6	1.2E-4	dendrite	OG0000008,OG0000404,OG0000801,OG0000108,OG0000229,OG0005182,OG0000191,OG0007144,OG0006874,OG0000110,OG0007746,OG0000112,OG0000014,OG0000753,OG0000676,OG0000413,OG0000435,OG0000656,OG0000756,OG0002937,OG0000618,OG0002261,OG0001294,OG0000381,OG0000185,OG0000042,OG0003310,OG0000262,OG0001076,OG0000043,OG0003752,OG0000100,OG0001079,OG0000343,OG0000200,OG0000201,OG0000300,OG0003734,OG0000268,OG0000247…
Expanded	Cellular Component	GO:0097447	43	25%	12%	1.85E-6	1.2E-4	dendritic tree	OG0000008,OG0000404,OG0000801,OG0000108,OG0000229,OG0005182,OG0000191,OG0007144,OG0006874,OG0000110,OG0007746,OG0000112,OG0000014,OG0000753,OG0000676,OG0000413,OG0000435,OG0000656,OG0000756,OG0002937,OG0000618,OG0002261,OG0001294,OG0000381,OG0000185,OG0000042,OG0003310,OG0000262,OG0001076,OG0000043,OG0003752,OG0000100,OG0001079,OG0000343,OG0000200,OG0000201,OG0000300,OG0003734,OG0000268,OG0000247…
Expanded	Cellular Component	GO:0005887	46	27%	14%	2.52E-6	1.46E-4	integral component of plasma membrane	OG0000008,OG0000404,OG0000801,OG0000108,OG0000229,OG0006230,OG0000193,OG0000250,OG0003024,OG0007746,OG0000112,OG0000014,OG0000753,OG0000676,OG0000237,OG0000656,OG0000898,OG0000755,OG0000756,OG0000757,OG0002937,OG0000538,OG0007397,OG0001093,OG0002261,OG0000381,OG0000185,OG0000042,OG0003310,OG0000020,OG0000043,OG0000760,OG0001079,OG0000343,OG0000200,OG0000024,OG0000201,OG0000268,OG0000027,OG0000302…
Expanded	Cellular Component	GO:0031252	31	18%	7.6%	3.64E-6	1.98E-4	cell leading edge	OG0000008,OG0000229,OG0000191,OG0000250,OG0000110,OG0000078,OG0000112,OG0000014,OG0000697,OG0000753,OG0000676,OG0000237,OG0000435,OG0000656,OG0000910,OG0000757,OG0000185,OG0000042,OG0003310,OG0000362,OG0001232,OG0000100,OG0000343,OG0000200,OG0000024,OG0001895,OG0000268,OG0000027,OG0000127,OG0000347,OG0000468
Expanded	Cellular Component	GO:0005576	56	33%	19%	1.62E-5	8.28E-4	extracellular region	OG0000008,OG0005182,OG0003481,OG0000250,OG0000177,OG0001740,OG0000014,OG0000059,OG0000697,OG0000656,OG0000898,OG0000756,OG0000910,OG0002937,OG0005055,OG0008920,OG0001294,OG0000086,OG0000042,OG0003310,OG0002022,OG0000043,OG0003752,OG0000200,OG0001895,OG0002942,OG0000247,OG0000127,OG0000886,OG0000568,OG0000108,OG0000703,OG0001517,OG0000191,OG0000076,OG0007746,OG0000112,OG0000753,OG0000237,OG0000538…
Expanded	Cellular Component	GO:0016020	114	67%	51%	1.79E-5	8.64E-4	membrane	OG0000008,OG0000404,OG0000801,OG0006230,OG0002791,OG0000250,OG0000372,OG0000011,OG0000099,OG0001740,OG0000014,OG0000413,OG0001106,OG0000656,OG0000898,OG0000931,OG0000756,OG0000757,OG0002937,OG0006060,OG0000081,OG0007397,OG0002261,OG0008920,OG0001294,OG0000361,OG0000362,OG0003752,OG0000760,OG0000002,OG0000003,OG0007711,OG0000247,OG0000127,OG0000886,OG0000108,OG0000229,OG0001835,OG0000109,OG0000191…
Expanded	Cellular Component	GO:0030054	58	34%	20%	1.93E-5	8.82E-4	cell junction	OG0000008,OG0000801,OG0002791,OG0000250,OG0000099,OG0000014,OG0000015,OG0000697,OG0000851,OG0000656,OG0000898,OG0000756,OG0008920,OG0001294,OG0000042,OG0003310,OG0000362,OG0000043,OG0000165,OG0000760,OG0000200,OG0000003,OG0000201,OG0000247,OG0000324,OG0000127,OG0000886,OG0000447,OG0000568,OG0000108,OG0000109,OG0000703,OG0000191,OG0007144,OG0007746,OG0000112,OG0000753,OG0000237,OG0000435,OG0000381…
Expanded	Cellular Component	GO:0001726	19	11%	4.0%	3.87E-5	1.68E-3	ruffle	OG0000008,OG0000757,OG0000191,OG0000250,OG0000042,OG0003310,OG0000362,OG0001232,OG0000078,OG0000100,OG0000200,OG0000024,OG0000697,OG0000753,OG0000127,OG0000237,OG0000347,OG0000435,OG0000656
Expanded	Cellular Component	GO:0005615	37	22%	11%	7.07E-5	2.92E-3	extracellular space	OG0000008,OG0000108,OG0000703,OG0001517,OG0000191,OG0000250,OG0007746,OG0000014,OG0000059,OG0000753,OG0000237,OG0000656,OG0000898,OG0000756,OG0002937,OG0000538,OG0008920,OG0001294,OG0000063,OG0001350,OG0000042,OG0003310,OG0000020,OG0000043,OG0003752,OG0000343,OG0001157,OG0000200,OG0000024,OG0000025,OG0002942,OG0000268,OG0000247,OG0000886,OG0000347,OG0000468,OG0000303
Expanded	Cellular Component	GO:0005768	40	24%	13%	9.25E-5	3.65E-3	endosome	OG0000008,OG0000404,OG0000801,OG0000109,OG0005182,OG0000191,OG0000011,OG0000078,OG0000056,OG0007746,OG0000112,OG0000014,OG0000753,OG0001106,OG0000237,OG0000656,OG0000898,OG0000756,OG0000757,OG0000618,OG0001070,OG0001093,OG0000361,OG0000185,OG0003310,OG0000262,OG0000043,OG0000100,OG0005954,OG0000200,OG0000024,OG0000003,OG0000201,OG0000323,OG0000268,OG0000247,OG0000027,OG0000347,OG0000468,OG0000568
Expanded	Cellular Component	GO:0098590	45	26%	15%	1.05E-4	3.95E-3	plasma membrane region	OG0000008,OG0000404,OG0000801,OG0000108,OG0000229,OG0005182,OG0000191,OG0000250,OG0000110,OG0000112,OG0000014,OG0000059,OG0000697,OG0000753,OG0000676,OG0000237,OG0000435,OG0000656,OG0000755,OG0000538,OG0001093,OG0001294,OG0000381,OG0000361,OG0000185,OG0000042,OG0003310,OG0000020,OG0000362,OG0000043,OG0001077,OG0000462,OG0000165,OG0000760,OG0000100,OG0000343,OG0000200,OG0000024,OG0000300,OG0000268…
Expanded	Cellular Component	GO:0005856	58	34%	22%	1.29E-4	4.65E-3	cytoskeleton	OG0000008,OG0000801,OG0000054,OG0000011,OG0000099,OG0000014,OG0000015,OG0000697,OG0000851,OG0000535,OG0000656,OG0000898,OG0000756,OG0000910,OG0000757,OG0002937,OG0005054,OG0001294,OG0003791,OG0000042,OG0003310,OG0000362,OG0003752,OG0000200,OG0000003,OG0000201,OG0001895,OG0000247,OG0000127,OG0000108,OG0000823,OG0000191,OG0007144,OG0000076,OG0000112,OG0007425,OG0002730,OG0000753,OG0000237,OG0000618…
Expanded	Cellular Component	GO:0097708	62	36%	24%	1.37E-4	4.77E-3	intracellular vesicle	OG0000008,OG0000404,OG0000801,OG0005182,OG0003481,OG0000250,OG0007641,OG0000011,OG0000056,OG0000014,OG0000851,OG0000972,OG0001106,OG0000656,OG0000898,OG0000756,OG0000757,OG0002937,OG0001093,OG0001294,OG0000361,OG0000042,OG0003310,OG0000043,OG0000200,OG0000003,OG0000201,OG0000323,OG0000247,OG0000127,OG0000886,OG0000568,OG0000108,OG0000109,OG0000191,OG0004393,OG0000076,OG0006178,OG0000078,OG0007746…
Expanded	Cellular Component	GO:0002193	4	2.4%	0.18%	1.59E-4	5.3E-3	MAML1-RBP-Jkappa- ICN1 complex	OG0003310,OG0000024,OG0000753,OG0000656
Expanded	Cellular Component	GO:0015629	26	15%	7.2%	1.76E-4	5.64E-3	actin cytoskeleton	OG0000008,OG0000801,OG0000108,OG0000823,OG0000112,OG0000014,OG0000697,OG0000753,OG0000237,OG0000656,OG0000898,OG0000910,OG0002937,OG0005054,OG0000185,OG0000042,OG0003310,OG0000020,OG0000262,OG0000100,OG0000200,OG0000024,OG0000201,OG0001895,OG0000302,OG0000127
Expanded	Cellular Component	GO:0045202	45	26%	16%	2.39E-4	7.41E-3	synapse	OG0000008,OG0000801,OG0000108,OG0000109,OG0000703,OG0000191,OG0007144,OG0002791,OG0000099,OG0007746,OG0000112,OG0000015,OG0000697,OG0000851,OG0000237,OG0000435,OG0000756,OG0008920,OG0001294,OG0000381,OG0001350,OG0000185,OG0000042,OG0000020,OG0000262,OG0001076,OG0000043,OG0001077,OG0000165,OG0001232,OG0000100,OG0000200,OG0000003,OG0000300,OG0000268,OG0000247,OG0000324,OG0000302,OG0000786,OG0000127…
Expanded	Cellular Component	GO:0031410	61	36%	24%	2.42E-4	7.41E-3	cytoplasmic vesicle	OG0000008,OG0000404,OG0000801,OG0005182,OG0003481,OG0000250,OG0007641,OG0000011,OG0000056,OG0000014,OG0000851,OG0000972,OG0001106,OG0000656,OG0000898,OG0000756,OG0000757,OG0001093,OG0001294,OG0000361,OG0000042,OG0003310,OG0000043,OG0000200,OG0000003,OG0000201,OG0000323,OG0000247,OG0000127,OG0000886,OG0000568,OG0000108,OG0000109,OG0000191,OG0004393,OG0000076,OG0006178,OG0000078,OG0007746,OG0000112…
Expanded	Cellular Component	GO:0031982	63	37%	25%	2.44E-4	7.41E-3	vesicle	OG0000008,OG0000404,OG0000801,OG0005182,OG0003481,OG0000250,OG0007641,OG0000011,OG0000056,OG0000014,OG0000851,OG0000972,OG0001106,OG0000656,OG0000898,OG0000756,OG0000757,OG0002937,OG0001093,OG0001294,OG0000361,OG0000042,OG0003310,OG0000043,OG0000200,OG0000003,OG0000201,OG0000323,OG0000247,OG0000127,OG0000886,OG0000568,OG0000108,OG0000109,OG0000191,OG0004393,OG0000076,OG0006178,OG0000078,OG0007746…
Expanded	Cellular Component	GO:0030659	37	22%	12%	2.9E-4	8.13E-3	cytoplasmic vesicle membrane	OG0000404,OG0000109,OG0005182,OG0000191,OG0004393,OG0000076,OG0006178,OG0000011,OG0000078,OG0007746,OG0000112,OG0000233,OG0000014,OG0001106,OG0000237,OG0000656,OG0000898,OG0000756,OG0000757,OG0001070,OG0001093,OG0001294,OG0000381,OG0000361,OG0000185,OG0000042,OG0000043,OG0000100,OG0005954,OG0000200,OG0000323,OG0000268,OG0000247,OG0000302,OG0000468,OG0000303,OG0000568
Expanded	Cellular Component	GO:0030139	21	12%	5.4%	2.93E-4	8.13E-3	endocytic vesicle	OG0000008,OG0000404,OG0000109,OG0001070,OG0000191,OG0001294,OG0000381,OG0000250,OG0001350,OG0003310,OG0000011,OG0000112,OG0000200,OG0000024,OG0000247,OG0000753,OG0000302,OG0000237,OG0000468,OG0000656,OG0000568
Expanded	Cellular Component	GO:0008074	7	4.1%	0.78%	3.13E-4	8.24E-3	guanylate cyclase complex, soluble	OG0000020,OG0000043,OG0001079,OG0001553,OG0000201,OG0000931,OG0006060
Expanded	Molecular Function	GO:0004888	30	19%	6.8%	2.46E-7	3.09E-4	transmembrane signaling receptor activity	OG0000008,OG0000801,OG0000108,OG0000229,OG0000191,OG0006230,OG0000110,OG0000014,OG0000753,OG0000676,OG0000413,OG0000656,OG0000898,OG0000757,OG0002261,OG0000381,OG0000185,OG0000042,OG0003310,OG0000043,OG0000462,OG0000343,OG0000024,OG0000268,OG0000302,OG0000127,OG0000468,OG0000303,OG0000447,OG0000568
Expanded	Molecular Function	GO:0038023	36	23%	9.4%	3.65E-7	3.09E-4	signaling receptor activity	OG0000008,OG0000404,OG0000801,OG0000108,OG0000229,OG0000191,OG0006230,OG0000110,OG0000112,OG0000014,OG0000753,OG0000676,OG0000413,OG0000656,OG0000898,OG0000757,OG0002937,OG0002261,OG0000381,OG0000185,OG0000042,OG0003310,OG0000020,OG0000043,OG0000462,OG0000343,OG0001553,OG0000024,OG0000268,OG0000302,OG0000127,OG0000468,OG0000622,OG0000303,OG0000447,OG0000568
Expanded	Molecular Function	GO:0060089	36	23%	9.5%	4.9E-7	3.09E-4	molecular transducer activity	OG0000008,OG0000404,OG0000801,OG0000108,OG0000229,OG0000191,OG0006230,OG0000110,OG0000112,OG0000014,OG0000753,OG0000676,OG0000413,OG0000656,OG0000898,OG0000757,OG0002937,OG0002261,OG0000381,OG0000185,OG0000042,OG0003310,OG0000020,OG0000043,OG0000462,OG0000343,OG0001553,OG0000024,OG0000268,OG0000302,OG0000127,OG0000468,OG0000622,OG0000303,OG0000447,OG0000568
Expanded	Molecular Function	GO:0043167	72	45%	29%	1.3E-5	4.07E-3	ion binding	OG0000008,OG0000404,OG0005182,OG0006632,OG0000294,OG0000011,OG0000099,OG0000056,OG0000177,OG0001740,OG0000014,OG0000015,OG0000697,OG0000656,OG0000898,OG0000756,OG0000757,OG0006060,OG0001093,OG0008920,OG0001294,OG0001571,OG0000042,OG0003310,OG0000043,OG0000760,OG0000002,OG0000200,OG0001377,OG0000003,OG0000245,OG0000201,OG0000247,OG0000324,OG0000127,OG0000886,OG0000447,OG0000568,OG0000108,OG0000109…
Expanded	Molecular Function	GO:0005102	50	31%	18%	2.2E-5	5.53E-3	signaling receptor binding	OG0000404,OG0000801,OG0000250,OG0000056,OG0000014,OG0000697,OG0000656,OG0000898,OG0000756,OG0000757,OG0002937,OG0005055,OG0008920,OG0001294,OG0000361,OG0000042,OG0003310,OG0000043,OG0003752,OG0000200,OG0001377,OG0000003,OG0000247,OG0000127,OG0000886,OG0000568,OG0000108,OG0000109,OG0000191,OG0007144,OG0000193,OG0000112,OG0000753,OG0000237,OG0000435,OG0000813,OG0001509,OG0000381,OG0000185,OG0000020…
Expanded	Molecular Function	GO:0050839	22	14%	5.4%	3.5E-5	7.33E-3	cell adhesion molecule binding	OG0002937,OG0001509,OG0000191,OG0008920,OG0000193,OG0001294,OG0000250,OG0000042,OG0003310,OG0000020,OG0000165,OG0000112,OG0000201,OG0000697,OG0000127,OG0000347,OG0000468,OG0000656,OG0000898,OG0000755,OG0000447,OG0000568
Expanded	Molecular Function	GO:0043168	52	33%	19%	3.56E-5	7.33E-3	anion binding	OG0000008,OG0000404,OG0005182,OG0000294,OG0000011,OG0000177,OG0000014,OG0000697,OG0000656,OG0000756,OG0000757,OG0001093,OG0008920,OG0001294,OG0000042,OG0003310,OG0000043,OG0000760,OG0000200,OG0000201,OG0000247,OG0000324,OG0000127,OG0000886,OG0000568,OG0000108,OG0000191,OG0007144,OG0004393,OG0000076,OG0000078,OG0000112,OG0000753,OG0000237,OG0000435,OG0000813,OG0000618,OG0000381,OG0000185,OG0000020…
Expanded	Molecular Function	GO:0046983	52	33%	20%	5.52E-5	8.67E-3	protein dimerization activity	OG0000008,OG0005182,OG0002791,OG0000250,OG0000294,OG0004298,OG0000099,OG0000056,OG0000014,OG0000015,OG0000059,OG0000656,OG0000931,OG0000910,OG0000757,OG0006060,OG0001093,OG0002261,OG0001294,OG0000042,OG0003310,OG0000043,OG0000200,OG0000003,OG0000201,OG0001895,OG0000247,OG0000127,OG0000886,OG0000447,OG0000191,OG0004393,OG0007746,OG0000112,OG0000233,OG0000753,OG0000237,OG0000381,OG0001350,OG0000185…
Expanded	Molecular Function	GO:0140110	51	32%	19%	5.85E-5	8.67E-3	transcription regulator activity	OG0000008,OG0000769,OG0000050,OG0006632,OG0000051,OG0007641,OG0000099,OG0003048,OG0000056,OG0000014,OG0000015,OG0001106,OG0000656,OG0000898,OG0000514,OG0000756,OG0005054,OG0003791,OG0001571,OG0003310,OG0006068,OG0000043,OG0000122,OG0000200,OG0001377,OG0000003,OG0000245,OG0000201,OG0000763,OG0000169,OG0000127,OG0000108,OG0000109,OG0000191,OG0000112,OG0000751,OG0007828,OG0000753,OG0000237,OG0000381…
Expanded	Molecular Function	GO:0003700	42	26%	15%	7.25E-5	9.11E-3	DNA-binding transcription factor activity	OG0000008,OG0000108,OG0000109,OG0000191,OG0006632,OG0000051,OG0007641,OG0000099,OG0003048,OG0000112,OG0000014,OG0000751,OG0000015,OG0007828,OG0000753,OG0000237,OG0000656,OG0000898,OG0000756,OG0005054,OG0000381,OG0003791,OG0001350,OG0001571,OG0003310,OG0000020,OG0006068,OG0000043,OG0000122,OG0000100,OG0000200,OG0001377,OG0000024,OG0000003,OG0000245,OG0000201,OG0000302,OG0000127,OG0000347,OG0000468…
Expanded	Molecular Function	GO:0005201	11	6.9%	1.7%	7.83E-5	9.11E-3	extracellular matrix structural constituent	OG0002937,OG0008920,OG0000086,OG0000185,OG0003310,OG0000343,OG0000024,OG0000014,OG0000059,OG0000347,OG0000656
Expanded	Molecular Function	GO:0097493	6	3.8%	0.5%	1.08E-4	113	structural molecule activity conferring elasticity	OG0002937,OG0008920,OG0000185,OG0003310,OG0000100,OG0000014
Expanded	Molecular Function	GO:0098772	48	30%	18%	1.61E-4	156	molecular function regulator	OG0000801,OG0000191,OG0000193,OG0000250,OG0000294,OG0000078,OG0000014,OG0000015,OG0000972,OG0000753,OG0000237,OG0000435,OG0000656,OG0000898,OG0000756,OG0000757,OG0002937,OG0000813,OG0005055,OG0008920,OG0001294,OG0001492,OG0000381,OG0001350,OG0000185,OG0003310,OG0000043,OG0001077,OG0003752,OG0001232,OG0000100,OG0000343,OG0001036,OG0000024,OG0000003,OG0000245,OG0001158,OG0000300,OG0000268,OG0000247…
Expanded	Molecular Function	GO:0046872	47	30%	18%	1.74E-4	156	metal ion binding	OG0000008,OG0000404,OG0000108,OG0000109,OG0005182,OG0000191,OG0004393,OG0006632,OG0000294,OG0000076,OG0006178,OG0000099,OG0000056,OG0007746,OG0001740,OG0000112,OG0000014,OG0000015,OG0000237,OG0000656,OG0000898,OG0000755,OG0000757,OG0008920,OG0001294,OG0000381,OG0001571,OG0000185,OG0003310,OG0000020,OG0001077,OG0000462,OG0000100,OG0000002,OG0000200,OG0001377,OG0000024,OG0000003,OG0000245,OG0000201…
Expanded	Molecular Function	GO:0097367	40	25%	14%	1.91E-4	16	carbohydrate derivative binding	OG0000008,OG0000404,OG0000108,OG0005182,OG0000191,OG0000076,OG0000011,OG0000078,OG0000014,OG0000753,OG0000237,OG0000656,OG0000756,OG0000757,OG0000813,OG0008920,OG0001294,OG0000381,OG0001350,OG0000042,OG0003310,OG0000020,OG0000262,OG0000043,OG0000462,OG0000760,OG0000100,OG0000343,OG0001553,OG0000024,OG0000201,OG0000025,OG0000300,OG0000268,OG0000324,OG0000302,OG0000886,OG0000468,OG0000622,OG0000303
Expanded	Molecular Function	GO:0043169	49	31%	19%	2.06E-4	162	cation binding	OG0000008,OG0000404,OG0005182,OG0006632,OG0000294,OG0000099,OG0000056,OG0001740,OG0000014,OG0000015,OG0000656,OG0000898,OG0000757,OG0006060,OG0008920,OG0001294,OG0001571,OG0003310,OG0000002,OG0000200,OG0001377,OG0000003,OG0000245,OG0000201,OG0000247,OG0000324,OG0000447,OG0000568,OG0000108,OG0000109,OG0000191,OG0004393,OG0000076,OG0006178,OG0007746,OG0000112,OG0000237,OG0000755,OG0000381,OG0000185…
Expanded	Molecular Function	GO:0005112	9	5.7%	1.3%	2.16E-4	162	Notch binding	OG0000191,OG0000361,OG0003310,OG0000024,OG0000014,OG0000753,OG0003810,OG0000347,OG0000656
Expanded	Molecular Function	GO:0031490	14	8.8%	3.0%	2.86E-4	199	chromatin DNA binding	OG0000191,OG0003310,OG0006068,OG0000011,OG0000099,OG0000462,OG0000078,OG0001377,OG0000024,OG0000014,OG0000003,OG0000245,OG0000753,OG0000656
Expanded	Molecular Function	GO:0043565	41	26%	15%	3.03E-4	201	sequence-specific DNA binding	OG0000008,OG0000108,OG0000109,OG0000191,OG0006632,OG0000011,OG0000099,OG0003048,OG0000014,OG0000751,OG0000015,OG0007828,OG0000753,OG0000237,OG0000656,OG0000898,OG0000756,OG0005054,OG0000381,OG0003791,OG0001350,OG0001571,OG0003310,OG0000020,OG0002022,OG0006068,OG0000122,OG0000200,OG0001377,OG0000024,OG0000003,OG0000245,OG0000201,OG0000169,OG0000027,OG0000302,OG0000347,OG0000468,OG0000622,OG0000303…
Expanded	Molecular Function	GO:0070097	3	1.9%	0.1%	3.07E-4	201	delta-catenin binding	OG0000201,OG0000656,OG0000744
Expanded	Molecular Function	GO:0042803	42	26%	16%	3.49E-4	209	protein homodimerization activity	OG0000008,OG0005182,OG0000191,OG0004393,OG0002791,OG0000250,OG0000294,OG0004298,OG0000099,OG0000056,OG0007746,OG0000112,OG0000233,OG0000014,OG0000015,OG0000059,OG0000237,OG0000656,OG0000910,OG0000757,OG0006060,OG0001093,OG0002261,OG0001294,OG0000381,OG0000185,OG0000042,OG0000020,OG0000043,OG0001077,OG0000462,OG0000100,OG0000343,OG0000200,OG0000024,OG0000003,OG0000201,OG0001895,OG0000247,OG0000127…
Expanded	Molecular Function	GO:0004383	7	4.4%	0.85%	3.52E-4	209	guanylate cyclase activity	OG0000020,OG0000043,OG0001079,OG0001553,OG0000201,OG0000931,OG0006060
Expanded	Molecular Function	GO:0020037	10	6.3%	1.7%	3.66E-4	209	heme binding	OG0000191,OG0002937,OG0001294,OG0004298,OG0001960,OG0000343,OG0000200,OG0000024,OG0000302,OG0006060
Expanded	Molecular Function	GO:0046906	10	6.3%	1.7%	4.25E-4	222	tetrapyrrole binding	OG0000191,OG0002937,OG0001294,OG0004298,OG0001960,OG0000343,OG0000200,OG0000024,OG0000302,OG0006060
Expanded	Molecular Function	GO:0030023	4	2.5%	0.24%	4.45E-4	224	extracellular matrix constituent conferring elasticity	OG0008920,OG0000185,OG0003310,OG0000014
Expanded	Molecular Function	GO:0030234	42	26%	16%	5.5E-4	266	enzyme regulator activity	OG0000801,OG0000191,OG0000193,OG0000294,OG0000078,OG0000014,OG0000015,OG0000972,OG0000753,OG0000237,OG0000435,OG0000656,OG0000898,OG0000756,OG0000757,OG0000813,OG0001294,OG0001492,OG0001350,OG0000185,OG0003310,OG0000043,OG0001077,OG0003752,OG0001232,OG0000100,OG0001036,OG0000024,OG0000003,OG0000245,OG0001158,OG0000300,OG0000268,OG0000247,OG0000324,OG0000027,OG0000127,OG0000886,OG0000347,OG0000468…
Expanded	Molecular Function	GO:0060589	28	18%	9.2%	5.72E-4	266	nucleoside-triphosphatase regulator activity	OG0000191,OG0000294,OG0000078,OG0000014,OG0000972,OG0000237,OG0000435,OG0000656,OG0000756,OG0000757,OG0001492,OG0001350,OG0000185,OG0000043,OG0001077,OG0003752,OG0001232,OG0001036,OG0000024,OG0001158,OG0000247,OG0000324,OG0000027,OG0000127,OG0000886,OG0000347,OG0000468,OG0000721
Expanded	Molecular Function	GO:0043035	5	3.1%	0.45%	6.18E-4	277	chromatin insulator sequence binding	OG0006068,OG0000099,OG0001377,OG0000003,OG0000245
Expanded	Molecular Function	GO:0042071	2	1.3%	0.03%	6.46E-4	28	leucokinin receptor activity	OG0000801,OG0000676
Expanded	Molecular Function	GO:0030695	26	16%	8.4%	7.4E-4	31	GTPase regulator activity	OG0000191,OG0000294,OG0000078,OG0000014,OG0000972,OG0000237,OG0000435,OG0000656,OG0000756,OG0000757,OG0001350,OG0000043,OG0001077,OG0003752,OG0001232,OG0001036,OG0000024,OG0001158,OG0000247,OG0000324,OG0000027,OG0000127,OG0000886,OG0000347,OG0000468,OG0000721
Expanded	Molecular Function	GO:0005198	34	21%	12%	8.39E-4	34	structural molecule activity	OG0000823,OG0000109,OG0005182,OG0000191,OG0007144,OG0000112,OG0000014,OG0000059,OG0000697,OG0000656,OG0000898,OG0000756,OG0000910,OG0000757,OG0002937,OG0008920,OG0000381,OG0000086,OG0000185,OG0000042,OG0003310,OG0001076,OG0000362,OG0000462,OG0001232,OG0000760,OG0000100,OG0000343,OG0000200,OG0000024,OG0001895,OG0000027,OG0000127,OG0000347
Expanded	Molecular Function	GO:0009975	7	4.4%	0.98%	8.41E-4	34	cyclase activity	OG0000020,OG0000043,OG0001079,OG0001553,OG0000201,OG0000931,OG0006060
Expanded	Molecular Function	GO:0004930	15	9.4%	3.8%	8.96E-4	341	G protein-coupled receptor activity	OG0000801,OG0000757,OG0000191,OG0006230,OG0000381,OG0000185,OG0000462,OG0000014,OG0000268,OG0000676,OG0000413,OG0000127,OG0000656,OG0000898,OG0000447
Expanded	Molecular Function	GO:0005509	20	13%	5.9%	9.3E-4	344	calcium ion binding	OG0000404,OG0000757,OG0008920,OG0004393,OG0000381,OG0000294,OG0000185,OG0003310,OG0000100,OG0000200,OG0000024,OG0000014,OG0000201,OG0000786,OG0000237,OG0000656,OG0000898,OG0000755,OG0000447,OG0000568
Expanded	Molecular Function	GO:0003779	23	14%	7.2%	9.86E-4	354	actin binding	OG0000008,OG0000910,OG0000823,OG0002937,OG0000109,OG0000191,OG0007144,OG0001294,OG0000381,OG0000185,OG0000042,OG0000020,OG0000262,OG0001076,OG0000100,OG0000112,OG0000200,OG0000014,OG0001895,OG0000697,OG0000127,OG0000237,OG0000468
Expanded	Molecular Function	GO:0003714	17	11%	4.6%	1.07E-3	372	transcription corepressor activity	OG0000108,OG0000769,OG0000191,OG0000099,OG0000056,OG0000112,OG0000200,OG0000014,OG0000003,OG0000245,OG0000201,OG0000015,OG0000169,OG0000027,OG0001106,OG0000468,OG0000898
Expanded	Molecular Function	GO:0016849	7	4.4%	1.0%	1.12E-3	381	phosphorus-oxygen lyase activity	OG0000020,OG0000043,OG0001079,OG0001553,OG0000201,OG0000931,OG0006060
Expanded	Molecular Function	GO:0005543	23	14%	7.4%	1.37E-3	451	phospholipid binding	OG0000108,OG0000618,OG0000191,OG0007144,OG0001093,OG0008920,OG0004393,OG0000294,OG0001076,OG0000043,OG0000112,OG0000200,OG0000697,OG0000247,OG0000324,OG0000302,OG0000127,OG0000237,OG0000468,OG0000435,OG0000303,OG0000656,OG0000568
Expanded	Molecular Function	GO:0000976	35	22%	13%	1.52E-3	488	transcription cis-regulatory region binding	OG0000008,OG0000108,OG0000109,OG0000191,OG0006632,OG0000099,OG0003048,OG0000014,OG0000751,OG0000015,OG0007828,OG0000753,OG0000237,OG0000656,OG0000898,OG0000756,OG0000381,OG0003791,OG0001350,OG0001571,OG0003310,OG0000020,OG0002022,OG0006068,OG0000200,OG0001377,OG0000024,OG0000003,OG0000245,OG0000201,OG0000169,OG0000027,OG0000347,OG0000468,OG0000303
Expanded	Molecular Function	GO:0000981	33	21%	12%	1.58E-3	498	DNA-binding transcription factor activity, RNA polymerase II-specific	OG0000008,OG0000108,OG0006632,OG0000051,OG0007641,OG0000099,OG0003048,OG0000112,OG0000014,OG0000751,OG0000015,OG0007828,OG0000237,OG0000898,OG0000756,OG0005054,OG0000381,OG0003791,OG0001350,OG0000020,OG0006068,OG0000122,OG0000200,OG0001377,OG0000024,OG0000003,OG0000245,OG0000201,OG0000127,OG0000347,OG0000468,OG0000303,OG0000788
Expanded	Molecular Function	GO:0048019	4	2.5%	0.34%	1.73E-3	531	receptor antagonist activity	OG0002937,OG0000193,OG0000343,OG0000024
Expanded	Molecular Function	GO:0001067	35	22%	13%	1.76E-3	531	transcription regulatory region nucleic acid binding	OG0000008,OG0000108,OG0000109,OG0000191,OG0006632,OG0000099,OG0003048,OG0000014,OG0000751,OG0000015,OG0007828,OG0000753,OG0000237,OG0000656,OG0000898,OG0000756,OG0000381,OG0003791,OG0001350,OG0001571,OG0003310,OG0000020,OG0002022,OG0006068,OG0000200,OG0001377,OG0000024,OG0000003,OG0000245,OG0000201,OG0000169,OG0000027,OG0000347,OG0000468,OG0000303
Expanded	Molecular Function	GO:1990837	36	23%	14%	1.76E-3	531	sequence-specific double-stranded DNA binding	OG0000008,OG0000108,OG0000109,OG0000191,OG0006632,OG0000099,OG0003048,OG0000014,OG0000751,OG0000015,OG0007828,OG0000753,OG0000237,OG0000656,OG0000898,OG0000756,OG0000381,OG0003791,OG0001350,OG0001571,OG0003310,OG0000020,OG0002022,OG0006068,OG0000200,OG0001377,OG0000024,OG0000003,OG0000245,OG0000201,OG0000169,OG0000027,OG0000302,OG0000347,OG0000468,OG0000303
Expanded	Molecular Function	GO:0003677	49	31%	21%	1.89E-3	539	DNA binding	OG0000008,OG0006632,OG0000051,OG0000011,OG0000099,OG0003048,OG0000014,OG0000015,OG0000656,OG0000898,OG0005989,OG0000756,OG0005054,OG0003791,OG0001571,OG0000042,OG0003310,OG0002022,OG0006068,OG0000122,OG0000200,OG0001377,OG0000003,OG0000245,OG0000201,OG0000169,OG0000247,OG0000127,OG0000108,OG0000109,OG0000191,OG0000076,OG0000078,OG0000751,OG0007828,OG0000753,OG0000237,OG0000381,OG0001350,OG0000020…
Expanded	Molecular Function	GO:0019900	36	23%	14%	2.07E-3	577	kinase binding	OG0000008,OG0000109,OG0000191,OG0007144,OG0002791,OG0006874,OG0000294,OG0000099,OG0000056,OG0000112,OG0000015,OG0000237,OG0000435,OG0000656,OG0000898,OG0000757,OG0002937,OG0001093,OG0001294,OG0000185,OG0000042,OG0003310,OG0000020,OG0000262,OG0001076,OG0001077,OG0001232,OG0000100,OG0000003,OG0000300,OG0000247,OG0000302,OG0000886,OG0000347,OG0000468,OG0000568
Expanded	Molecular Function	GO:0035255	7	4.4%	1.1%	2.07E-3	577	ionotropic glutamate receptor binding	OG0000191,OG0007144,OG0000381,OG0001076,OG0000100,OG0000056,OG0000112
Expanded	Molecular Function	GO:0030547	4	2.5%	0.35%	2.08E-3	577	signaling receptor inhibitor activity	OG0002937,OG0000193,OG0000343,OG0000024
Expanded	Molecular Function	GO:0046914	33	21%	13%	2.14E-3	577	transition metal ion binding	OG0000008,OG0000108,OG0000109,OG0005182,OG0000191,OG0006632,OG0006178,OG0000099,OG0000056,OG0007746,OG0001740,OG0000112,OG0000014,OG0000015,OG0000237,OG0000898,OG0000757,OG0001294,OG0001571,OG0000185,OG0000020,OG0001077,OG0000100,OG0000002,OG0000200,OG0001377,OG0000024,OG0000003,OG0000245,OG0000247,OG0003810,OG0000468,OG0000303
Expanded	Molecular Function	GO:0031267	28	18%	10%	2.17E-3	577	small GTPase binding	OG0000191,OG0000078,OG0000014,OG0000851,OG0000972,OG0000237,OG0000435,OG0000756,OG0000757,OG0000618,OG0001350,OG0000042,OG0000262,OG0000043,OG0001077,OG0003752,OG0001232,OG0000100,OG0000200,OG0000024,OG0001158,OG0000268,OG0000027,OG0000127,OG0000886,OG0000347,OG0000468,OG0000721
Expanded	Molecular Function	GO:1901681	15	9.4%	4.2%	2.46E-3	618	sulfur compound binding	OG0000404,OG0000757,OG0000108,OG0008920,OG0000381,OG0003310,OG0000076,OG0000011,OG0000078,OG0000177,OG0000343,OG0000014,OG0000025,OG0000753,OG0000656
